# Supplementary material for: Multi-predator assemblages, dive type, bathymetry and sex influence foraging success and efficiency in African penguins
Source: PeerJ. 2020 Jun 30;8:e9380. doi: 10.7717/peerj.9380 (PMC7333648; doi:10.7717/peerj.9380)
Supplement: Data S1 [file peerj-08-9380-s002.zip]

Archive with 35 entries (35 files):
- Data S1/AP-model-data.csv
- Data S1/BI-AP02gps-interp60s.txt
- Data S1/BI-AP02-SVM-summary-vedba-preycaps.txt
- Data S1/BI-AP10gps-interp60s.txt
- Data S1/BI-AP10-SVM-summary-vedba-preycaps.txt
- Data S1/BI-AP65gps-interp60s.txt
- Data S1/BI-AP65-SVM-summary-vedba-preycaps.txt
- Data S1/BI-AP77gps-interp60s.txt
- Data S1/BI-AP77-SVM-summary-vedba-preycaps.txt
- Data S1/BI-AP84gps-interp60s.txt
- Data S1/BI-AP84-SVM-summary-vedba-preycaps.txt
- Data S1/BI-APD3gps-interp60s.txt
- Data S1/BI-APD3-SVM-summary-vedba-preycaps.txt
- Data S1/BI-APD5gps-interp60s.txt
- Data S1/BI-APD5-SVM-summary-vedba-preycaps.txt
- Data S1/BI-APD6gps-interp60s.txt
- Data S1/BI-D6-SVM-summary-vedba-preycaps.txt
- Data S1/SC-AP21gps-interp60s.txt
- Data S1/SC-AP21-SVM-summary-vedba-preycaps.txt
- Data S1/SC-AP24gps-interp60s.txt
- Data S1/SC-AP24-SVM-summary-vedba-preycaps.txt
- Data S1/SC-AP25gps-interp60s.txt
- Data S1/SC-AP25-SVM-summary-vedba-preycaps.txt
- Data S1/SC-AP26gps-interp60s.txt
- Data S1/SC-AP26-SVM-summary-vedba-preycaps.txt
- Data S1/SC-AP28gps-interp60s.txt
- Data S1/SC-AP28-SVM-summary-vedba-preycaps.txt
- Data S1/SC-AP34gps-interp60s.txt
- Data S1/SC-AP34-SVM-summary-vedba-preycaps.txt
- Data S1/SC-AP35gps-interp60s.txt
- Data S1/SC-AP35-SVM-summary-vedba-preycaps.txt
- Data S1/SC-AP38gps-interp60s.txt
- Data S1/SC-AP38-SVM-summary-vedba-preycaps.txt
- Data S1/SC-AP39gps-interp60s.txt
- Data S1/SC-AP39-SVM-summary-vedba-preycaps.txt
