# Supplementary material for: Multi-predator assemblages, dive type, bathymetry and sex influence foraging success and efficiency in African penguins
Source: PeerJ. 2020 Jun 30;8:e9380. doi: 10.7717/peerj.9380 (PMC7333648; doi:10.7717/peerj.9380)
Supplement: Data S1 [file peerj-08-9380-s002.zip › Data S1/AP-model-data.csv]

Track_id	divenum	preycaps	dive.time	maxdivedepth	meandepthcap	ID	total_vedba	mean_vedba	dateW	diveNum	lat	long	Type	Wdeploy	bd	bl	flip	sex	success	colony
BI-AP02	43	0	21.06997991	16.51	0	43	254.1075234	0.120601577	12/07/2017 16:43:56	43	-33.85675625	26.292132	benthic	2860	22.1	54.8	185	F	0	BI
BI-AP02	57	0	21.26997972	24.09	0	57	271.3534417	0.127575666	12/07/2017 16:59:19	57	-33.87026929	26.28875709	benthic	2860	22.1	54.8	185	F	0	BI
BI-AP02	133	2	26.89997435	53.67	50.5824875	133	510.2200229	0.189672871	13/07/2017 07:24:35	133	-33.95755685	26.0078381	benthic	2860	22.1	54.8	185	F	1	BI
BI-AP02	135	4	27.92997336	56.43	53.58661563	135	523.2520605	0.187344096	13/07/2017 07:29:22	135	-33.95679852	26.0081588	benthic	2860	22.1	54.8	185	F	1	BI
BI-AP02	137	1	28.17997313	56.68	50.2485	137	476.8733561	0.169224044	13/07/2017 07:34:07	137	-33.95602064	26.00818152	benthic	2860	22.1	54.8	185	F	1	BI
BI-AP02	138	3	28.50997281	56.53	52.5181	138	509.4779928	0.178701506	13/07/2017 07:36:42	138	-33.95587338	26.00819232	benthic	2860	22.1	54.8	185	F	1	BI
BI-AP02	139	1	29.64997172	56.58	50.86875	139	436.1140439	0.147087367	13/07/2017 07:39:17	139	-33.9556525	26.00820852	benthic	2860	22.1	54.8	185	F	1	BI
BI-AP02	142	2	30.81997061	58.08	51.4585125	142	497.7898074	0.161515187	13/07/2017 07:55:16	142	-33.95462429	26.01099127	benthic	2860	22.1	54.8	185	F	1	BI
BI-AP02	143	1	32.31996918	56.72	54.6359	143	450.5737786	0.139410204	13/07/2017 07:58:04	143	-33.95391641	26.01189954	benthic	2860	22.1	54.8	185	F	1	BI
BI-AP02	144	1	26.54997468	61	54.4574	144	443.0844441	0.166886796	13/07/2017 08:00:22	144	-33.95361084	26.01253923	benthic	2860	22.1	54.8	185	F	1	BI
BI-AP02	145	1	31.45997	56.17	50.99465	145	578.6226991	0.183923299	13/07/2017 08:02:59	145	-33.95313024	26.01245386	benthic	2860	22.1	54.8	185	F	1	BI
BI-AP02	146	0	32.35996914	55.36	0	146	406.9969858	0.125771627	13/07/2017 08:05:56	146	-33.9523314	26.01306499	benthic	2860	22.1	54.8	185	F	0	BI
BI-AP02	147	2	32.17996931	61.96	56.6211625	147	487.7410769	0.151566525	13/07/2017 08:08:47	147	-33.95170815	26.01380121	benthic	2860	22.1	54.8	185	F	1	BI
BI-AP02	148	1	31.46996999	59.56	56.5117625	148	478.9457775	0.152191223	13/07/2017 08:11:50	148	-33.95074044	26.01430089	benthic	2860	22.1	54.8	185	F	1	BI
BI-AP02	149	0	32.509969	55.86	0	149	428.2535541	0.131729792	13/07/2017 08:14:31	149	-33.94957675	26.01477129	benthic	2860	22.1	54.8	185	F	0	BI
BI-AP02	150	1	26.68997455	53.09	44.879475	150	432.5960699	0.162081705	13/07/2017 08:16:51	150	-33.9489242	26.01500419	benthic	2860	22.1	54.8	185	F	1	BI
BI-AP02	151	3	29.20997214	62.79	59.62414375	151	536.3218095	0.183608973	13/07/2017 08:19:18	151	-33.94827693	26.01512082	benthic	2860	22.1	54.8	185	F	1	BI
BI-AP02	152	5	29.48997188	61.69	55.84303	152	699.7287642	0.237276624	13/07/2017 08:21:55	152	-33.9479026	26.01515843	benthic	2860	22.1	54.8	185	F	1	BI
BI-AP02	153	3	34.74996686	64.54	56.8926875	153	835.2145711	0.240349517	13/07/2017 08:25:23	153	-33.94743378	26.015122	benthic	2860	22.1	54.8	185	F	1	BI
BI-AP02	170	1	23.5899775	58.37	57.11755	170	392.9100142	0.16655787	13/07/2017 08:31:51	170	-33.9483899	26.01459398	benthic	2860	22.1	54.8	185	F	1	BI
BI-AP02	171	1	29.81997156	61.67	53.2086875	171	466.7102218	0.156509129	13/07/2017 08:34:36	171	-33.94847491	26.01457914	benthic	2860	22.1	54.8	185	F	1	BI
BI-AP02	172	0	29.88997149	65.03	0	172	438.6625035	0.146758951	13/07/2017 08:37:22	172	-33.9475456	26.01431116	benthic	2860	22.1	54.8	185	F	0	BI
BI-AP02	173	1	31.7699697	62.23	58.11335	173	450.0264877	0.141651397	13/07/2017 08:40:09	173	-33.94655759	26.01357495	benthic	2860	22.1	54.8	185	F	1	BI
BI-AP02	174	0	31.16997027	61.85	0	174	445.9734352	0.143077778	13/07/2017 08:42:53	174	-33.94595614	26.01284772	benthic	2860	22.1	54.8	185	F	0	BI
BI-AP02	175	2	31.64996982	67.82	62.98201875	175	508.3595889	0.160619143	13/07/2017 08:45:31	175	-33.94514529	26.01275532	benthic	2860	22.1	54.8	185	F	1	BI
BI-AP02	176	1	36.77996492	68.3	55.7405	176	601.3179271	0.163490464	13/07/2017 08:49:02	176	-33.94429006	26.01264317	benthic	2860	22.1	54.8	185	F	1	BI
BI-AP02	177	5	33.37996817	65.34	62.02741563	177	665.0819493	0.199245641	13/07/2017 08:52:13	177	-33.94393747	26.01255847	benthic	2860	22.1	54.8	185	F	1	BI
BI-AP02	178	1	33.81996775	64.17	60.977275	178	454.9082387	0.134508645	13/07/2017 08:55:51	178	-33.943336	26.01321	benthic	2860	22.1	54.8	185	F	1	BI
BI-AP02	184	0	34.09996748	57.95	0	184	395.5713489	0.116003328	13/07/2017 09:17:26	184	-33.94144237	26.01810302	benthic	2860	22.1	54.8	185	F	0	BI
BI-AP02	185	0	35.26996636	57.94	0	185	402.4753471	0.114112659	13/07/2017 09:20:30	185	-33.9411404	26.01954476	benthic	2860	22.1	54.8	185	F	0	BI
BI-AP02	192	0	35.42996621	58.99	0	192	408.2963269	0.115240284	13/07/2017 09:34:16	192	-33.9364401	26.02356456	benthic	2860	22.1	54.8	185	F	0	BI
BI-AP02	299	0	30.58997083	68.65	0	299	426.4687923	0.139414447	13/07/2017 11:14:56	299	-33.91545404	26.04891171	benthic	2860	22.1	54.8	185	F	0	BI
BI-AP02	305	0	29.82997155	66.25	0	305	428.658618	0.143700509	13/07/2017 11:20:35	305	-33.91424569	26.05045959	benthic	2860	22.1	54.8	185	F	0	BI
BI-AP02	311	0	31.37997007	69.74	0	311	442.5219422	0.141020377	13/07/2017 11:29:40	311	-33.91243317	26.05278141	benthic	2860	22.1	54.8	185	F	0	BI
BI-AP02	315	0	29.83997154	56.88	0	315	419.1462782	0.14046457	13/07/2017 11:33:00	315	-33.91182899	26.05355534	benthic	2860	22.1	54.8	185	F	0	BI
BI-AP02	319	0	32.7199688	69.93	0	319	462.6104034	0.141384598	13/07/2017 11:37:32	319	-33.9104007	26.0544403	benthic	2860	22.1	54.8	185	F	0	BI
BI-AP02	331	0	31.01997042	61.99	0	331	396.7537391	0.127902559	13/07/2017 12:04:19	331	-33.90931058	26.06661687	benthic	2860	22.1	54.8	185	F	0	BI
BI-AP02	332	0	35.97996569	70.52	0	332	469.8403708	0.130583761	13/07/2017 12:07:35	332	-33.90873946	26.06778519	benthic	2860	22.1	54.8	185	F	0	BI
BI-AP02	333	0	35.37996626	64.85	0	333	436.5712822	0.123394936	13/07/2017 12:10:37	333	-33.9078612	26.069398	benthic	2860	22.1	54.8	185	F	0	BI
BI-AP02	342	0	34.66996694	64.34	0	342	450.305275	0.129883264	13/07/2017 12:23:40	342	-33.90409146	26.077969	benthic	2860	22.1	54.8	185	F	0	BI
BI-AP02	352	0	32.61996889	60.48	0	352	420.4778264	0.128901847	13/07/2017 12:37:04	352	-33.899815	26.086424	benthic	2860	22.1	54.8	185	F	0	BI
BI-AP02	359	0	33.25996828	57.9	0	359	425.3319753	0.127880931	13/07/2017 12:49:37	359	-33.8949282	26.09163996	benthic	2860	22.1	54.8	185	F	0	BI
BI-AP02	380	0	30.83997059	56.67	0	380	414.1184406	0.13427965	13/07/2017 13:20:38	380	-33.877022	26.092752	benthic	2860	22.1	54.8	185	F	0	BI
BI-AP02	381	0	34.26996732	66.61	0	381	439.4079106	0.128219408	13/07/2017 13:23:29	381	-33.877022	26.092752	benthic	2860	22.1	54.8	185	F	0	BI
BI-AP02	384	3	32.53996897	64.99	43.87775	384	534.4425724	0.164241725	13/07/2017 13:28:22	384	-33.874092	26.09165	benthic	2860	22.1	54.8	185	F	1	BI
BI-AP02	390	0	28.79997253	62.63	0	390	422.4605154	0.146687679	13/07/2017 13:38:16	390	-33.87535336	26.08958803	benthic	2860	22.1	54.8	185	F	0	BI
BI-AP02	401	1	31.82996964	63.09	60.3855	401	450.1628499	0.141427223	13/07/2017 13:56:09	401	-33.86752648	26.09366066	benthic	2860	22.1	54.8	185	F	1	BI
BI-AP02	403	0	32.02996945	58.02	0	403	399.5151637	0.124731553	13/07/2017 13:59:34	403	-33.86557257	26.09380671	benthic	2860	22.1	54.8	185	F	0	BI
BI-AP02	404	0	30.49997091	52.04	0	404	361.7379408	0.118602604	13/07/2017 14:03:01	404	-33.863823	26.0945	benthic	2860	22.1	54.8	185	F	0	BI
BI-AP02	413	0	31.78996968	52.29	0	413	380.3522079	0.119645237	13/07/2017 14:18:20	413	-33.85668213	26.10400285	benthic	2860	22.1	54.8	185	F	0	BI
BI-AP02	414	0	35.48996615	56.14	0	414	422.8345377	0.119141882	13/07/2017 14:21:18	414	-33.8553449	26.10577424	benthic	2860	22.1	54.8	185	F	0	BI
BI-AP02	430	0	32.2999692	53.88	0	430	397.6422883	0.123109068	13/07/2017 14:49:43	430	-33.84064785	26.12308231	benthic	2860	22.1	54.8	185	F	0	BI
BI-AP02	442	1	31.78996968	57.96	57.9168125	442	411.9326332	0.129579312	13/07/2017 15:10:37	442	-33.8308438	26.13760841	benthic	2860	22.1	54.8	185	F	1	BI
BI-AP02	443	0	35.84996581	60.5	0	443	426.2398963	0.118895369	13/07/2017 15:13:31	443	-33.82939861	26.13922276	benthic	2860	22.1	54.8	185	F	0	BI
BI-AP02	448	0	34.00996757	56.96	0	448	398.4513133	0.117157105	13/07/2017 15:22:34	448	-33.82542124	26.14491399	benthic	2860	22.1	54.8	185	F	0	BI
BI-AP02	460	1	30.63997078	57.1	57.0914375	460	412.5214324	0.134634932	13/07/2017 15:42:54	460	-33.81533039	26.15792476	benthic	2860	22.1	54.8	185	F	1	BI
BI-AP02	461	4	31.40997005	56.87	56.4787875	461	475.3080404	0.151323795	13/07/2017 15:45:31	461	-33.8142565	26.1595545	benthic	2860	22.1	54.8	185	F	1	BI
BI-AP02	462	4	32.09996939	57.29	56.78357188	462	538.057409	0.167619131	13/07/2017 15:48:17	462	-33.81307588	26.16110763	benthic	2860	22.1	54.8	185	F	1	BI
BI-AP02	463	2	33.71996784	57.53	56.783125	463	479.5532257	0.142216259	13/07/2017 15:51:12	463	-33.81181312	26.16281376	benthic	2860	22.1	54.8	185	F	1	BI
BI-AP02	467	0	24.09997702	47.26	0	467	310.5333251	0.128852002	13/07/2017 16:07:00	467	-33.80728554	26.16909367	benthic	2860	22.1	54.8	185	F	0	BI
BI-AP02	468	0	29.23997211	52.35	0	468	392.2441165	0.134146415	13/07/2017 16:09:28	468	-33.80622883	26.17066093	benthic	2860	22.1	54.8	185	F	0	BI
BI-AP02	469	0	28.04997325	51.47	0	469	396.2044237	0.141249349	13/07/2017 16:11:51	469	-33.805622	26.171858	benthic	2860	22.1	54.8	185	F	0	BI
BI-AP02	470	1	23.25997782	51.58	47.586	470	387.9727803	0.166798272	13/07/2017 16:13:52	470	-33.80494861	26.17271089	benthic	2860	22.1	54.8	185	F	1	BI
BI-AP02	471	0	27.06997418	50.73	0	471	400.7692687	0.148049231	13/07/2017 16:16:07	471	-33.80394635	26.17420161	benthic	2860	22.1	54.8	185	F	0	BI
BI-AP02	472	1	29.34997201	46.6	45.3629	472	433.7857823	0.147797541	13/07/2017 16:18:36	472	-33.80315345	26.17529384	benthic	2860	22.1	54.8	185	F	1	BI
BI-AP02	473	0	28.90997243	49.81	0	473	413.5503857	0.143047522	13/07/2017 16:21:02	473	-33.802235	26.176559	benthic	2860	22.1	54.8	185	F	0	BI
BI-AP02	474	2	26.63997459	48.94	45.13343125	474	429.2849869	0.161143013	13/07/2017 16:23:17	474	-33.802517	26.178303	benthic	2860	22.1	54.8	185	F	1	BI
BI-AP02	475	0	29.78997159	47.88	0	475	418.8069006	0.140586405	13/07/2017 16:25:47	475	-33.80089514	26.17903114	benthic	2860	22.1	54.8	185	F	0	BI
BI-AP02	476	0	27.7899735	41.74	0	476	378.5752753	0.136227159	13/07/2017 16:28:03	476	-33.800274	26.17931	benthic	2860	22.1	54.8	185	F	0	BI
BI-AP02	477	0	27.05997419	48.49	0	477	394.1341034	0.145651923	13/07/2017 16:30:17	477	-33.79818	26.1819	benthic	2860	22.1	54.8	185	F	0	BI
BI-AP02	478	0	25.13997602	47.96	0	478	395.912394	0.157483053	13/07/2017 16:32:20	478	-33.797295	26.182917	benthic	2860	22.1	54.8	185	F	0	BI
BI-AP02	479	0	27.65997362	45.37	0	479	412.0253949	0.148960736	13/07/2017 16:34:34	479	-33.79768003	26.18472957	benthic	2860	22.1	54.8	185	F	0	BI
BI-AP02	480	0	28.81997252	48.86	0	480	412.516031	0.143135333	13/07/2017 16:36:53	480	-33.797726	26.184946	benthic	2860	22.1	54.8	185	F	0	BI
BI-AP02	481	3	26.87997437	49.15	43.84397917	481	469.6046744	0.17470412	13/07/2017 16:39:10	481	-33.794777	26.186823	benthic	2860	22.1	54.8	185	F	1	BI
BI-AP02	482	0	29.24997211	46.55	0	482	404.4815893	0.138284304	13/07/2017 16:41:37	482	-33.794777	26.186823	benthic	2860	22.1	54.8	185	F	0	BI
BI-AP02	484	0	27.33997393	41.23	0	484	372.664428	0.136307399	13/07/2017 16:44:53	484	-33.79341052	26.18822495	benthic	2860	22.1	54.8	185	F	0	BI
BI-AP02	485	0	29.41997194	45.71	0	485	411.6389333	0.13991806	13/07/2017 16:47:20	485	-33.79208	26.18959	benthic	2860	22.1	54.8	185	F	0	BI
BI-AP02	488	0	28.4199729	43.49	0	488	378.7168417	0.133257158	13/07/2017 16:49:46	488	-33.79183652	26.19281101	benthic	2860	22.1	54.8	185	F	0	BI
BI-AP02	491	3	22.5399785	41.86	36.40564167	491	476.2054128	0.211271257	13/07/2017 16:54:39	491	-33.791744	26.194035	benthic	2860	22.1	54.8	185	F	1	BI
BI-AP02	492	0	23.38997769	42.63	0	492	378.6866021	0.16190107	13/07/2017 16:56:38	492	-33.791744	26.194035	benthic	2860	22.1	54.8	185	F	0	BI
BI-AP02	493	0	27.63997364	39.51	0	493	395.2477809	0.142998474	13/07/2017 16:58:57	493	-33.79012019	26.19590627	benthic	2860	22.1	54.8	185	F	0	BI
BI-AP02	494	0	27.95997334	39.9	0	494	390.1989988	0.139556151	13/07/2017 17:01:13	494	-33.7882276	26.19845709	benthic	2860	22.1	54.8	185	F	0	BI
BI-AP02	501	0	22.04997897	33.29	0	501	360.0025715	0.163266472	13/07/2017 17:06:57	501	-33.78458867	26.19912885	benthic	2860	22.1	54.8	185	F	0	BI
BI-AP02	502	3	27.06997418	40.56	35.39565	502	652.510332	0.24104556	13/07/2017 17:09:09	502	-33.78318153	26.19894711	benthic	2860	22.1	54.8	185	F	1	BI
BI-AP02	503	0	21.86997914	38.55	0	503	323.33562	0.147844362	13/07/2017 17:11:42	503	-33.78206889	26.19809658	benthic	2860	22.1	54.8	185	F	0	BI
BI-AP02	505	2	22.88997817	38.57	36.22381875	505	431.9019116	0.18868585	13/07/2017 17:14:04	505	-33.781902	26.197969	benthic	2860	22.1	54.8	185	F	1	BI
BI-AP02	506	0	26.27997494	38.3	0	506	391.1826382	0.148851841	13/07/2017 17:16:23	506	-33.77986653	26.19808182	benthic	2860	22.1	54.8	185	F	0	BI
BI-AP02	507	1	25.3799758	37.98	30.17375	507	387.474252	0.15266913	13/07/2017 17:18:29	507	-33.7796452	26.1993084	benthic	2860	22.1	54.8	185	F	1	BI
BI-AP02	508	3	21.0799799	37.31	32.35947917	508	471.4022446	0.223625353	13/07/2017 17:20:15	508	-33.779766	26.200264	benthic	2860	22.1	54.8	185	F	1	BI
BI-AP02	509	2	19.65998125	35.64	30.411975	509	388.4077959	0.19756246	13/07/2017 17:22:02	509	-33.779766	26.200264	benthic	2860	22.1	54.8	185	F	1	BI
BI-AP02	510	6	25.93997526	38.77	36.27514	510	732.8899816	0.282532761	13/07/2017 17:24:11	510	-33.780022	26.204058	benthic	2860	22.1	54.8	185	F	1	BI
BI-AP02	511	3	18.4499824	38.74	33.44565	511	394.1312284	0.213621262	13/07/2017 17:26:02	511	-33.77976119	26.20342462	benthic	2860	22.1	54.8	185	F	1	BI
BI-AP02	512	2	20.74998021	35.87	33.11233125	512	377.0749985	0.181722891	13/07/2017 17:27:54	512	-33.77930072	26.20243183	benthic	2860	22.1	54.8	185	F	1	BI
BI-AP02	513	1	25.03997612	37.7	27.7913	513	566.2680566	0.22614539	13/07/2017 17:30:05	513	-33.77892819	26.20365737	benthic	2860	22.1	54.8	185	F	1	BI
BI-AP02	514	1	18.98998189	36.79	27.3256	514	450.8988779	0.237440167	13/07/2017 17:31:48	514	-33.77887379	26.2039472	benthic	2860	22.1	54.8	185	F	1	BI
BI-AP02	515	2	20.10998082	30.42	23.035875	515	453.0705019	0.225296122	13/07/2017 17:33:36	515	-33.77853447	26.20454651	benthic	2860	22.1	54.8	185	F	1	BI
BI-AP02	516	5	20.37998056	34.76	30.45805625	516	491.0177526	0.240931184	13/07/2017 17:35:19	516	-33.77821183	26.20509833	benthic	2860	22.1	54.8	185	F	1	BI
BI-AP02	517	4	18.99998188	34.3	30.37453125	517	403.6063327	0.212424386	13/07/2017 17:37:01	517	-33.778171	26.20522754	benthic	2860	22.1	54.8	185	F	1	BI
BI-AP02	518	3	20.49998045	33.98	27.5781625	518	577.3456167	0.281632008	13/07/2017 17:38:42	518	-33.778111	26.20526059	benthic	2860	22.1	54.8	185	F	1	BI
BI-AP02	523	4	15.38998532	31.1	20.19894063	523	440.9392808	0.286510254	13/07/2017 17:45:53	523	-33.77839342	26.20819061	benthic	2860	22.1	54.8	185	F	1	BI
BI-AP10	35	3	69.53993368	81.1354	68.92688333	35	483.8177478	0.139148044	12/07/2017 08:35:48	35	-33.910927	26.337206	benthic	2830	25.8	59.6	180	M	1	BI
BI-AP10	36	3	68.91993427	79.859	77.33850625	36	408.3179721	0.118490416	12/07/2017 08:39:23	36	-33.9103975	26.33619875	benthic	2830	25.8	59.6	180	M	1	BI
BI-AP10	38	2	69.29993391	80.0015	72.981625	38	414.5622842	0.119642795	12/07/2017 08:46:34	38	-33.9074878	26.3338251	benthic	2830	25.8	59.6	180	M	1	BI
BI-AP65	74	1	107.5198975	54.06	53.70833751	74	419.4837358	0.156057937	12/07/2017 07:28:39	74	-33.87411515	26.37825952	benthic	2700	21.6	54.6	179	F	1	BI
BI-AP65	82	0	105.6398993	50.18	0	82	387.4712261	0.14671383	12/07/2017 07:43:27	82	-33.86838381	26.37477219	benthic	2700	21.6	54.6	179	F	0	BI
BI-AP65	83	0	109.8798952	51.78	0	83	393.9876731	0.143424708	12/07/2017 07:45:47	83	-33.86800932	26.37548253	benthic	2700	21.6	54.6	179	F	0	BI
BI-AP65	99	0	119.5998859	58.03	0	99	460.6388841	0.154059827	12/07/2017 08:19:44	99	-33.87788123	26.37819252	benthic	2700	21.6	54.6	179	F	0	BI
BI-AP65	100	1	121.5598841	64.86	51.83864999	100	599.2051536	0.197171818	12/07/2017 08:22:26	100	-33.87923919	26.37781077	benthic	2700	21.6	54.6	179	F	1	BI
BI-AP65	101	0	127.2398787	59.15	0	101	442.9349885	0.139243945	12/07/2017 08:25:25	101	-33.88059716	26.37742902	benthic	2700	21.6	54.6	179	F	0	BI
BI-AP65	135	0	129.5198765	59.92	0	135	445.6205868	0.13762217	12/07/2017 09:03:17	135	-33.89029155	26.37525715	benthic	2700	21.6	54.6	179	F	0	BI
BI-AP65	136	0	134.7198715	61.05	0	136	460.1803287	0.136633114	12/07/2017 09:06:19	136	-33.89078141	26.37615836	benthic	2700	21.6	54.6	179	F	0	BI
BI-AP77	94	2	111.119894	59.37	45.674	94	432.1300405	0.15555437	12/07/2017 07:12:24	94	-33.86854714	26.37894745	benthic	3380	25.4	60	191	M	1	BI
BI-AP77	97	0	129.0798769	52	0	97	390.7147611	0.121076778	12/07/2017 07:21:28	97	-33.86749286	26.38248053	benthic	3380	25.4	60	191	M	0	BI
BI-AP77	98	2	119.3598862	58.71	50.711725	98	424.6767844	0.142317957	12/07/2017 07:24:33	98	-33.86716881	26.38301188	benthic	3380	25.4	60	191	M	1	BI
BI-AP77	99	3	121.9198837	53.56	25.9456	99	430.2896007	0.141171129	12/07/2017 07:27:55	99	-33.86673047	26.38307118	benthic	3380	25.4	60	191	M	1	BI
BI-AP77	100	1	97.43990707	57.42	39.9982	100	464.4831662	0.190674535	12/07/2017 07:30:52	100	-33.8665905	26.38355225	benthic	3380	25.4	60	191	M	1	BI
BI-AP77	117	0	122.0798836	55.82	0	117	346.9300334	0.113673012	12/07/2017 08:07:07	117	-33.86510351	26.38951494	benthic	3380	25.4	60	191	M	0	BI
BI-AP77	119	0	143.9198627	63.43	0	119	411.9529153	0.114494974	12/07/2017 08:13:16	119	-33.86232954	26.38957997	benthic	3380	25.4	60	191	M	0	BI
BI-AP77	121	0	141.1598654	59.57	0	121	396.3840783	0.112321926	12/07/2017 08:19:46	121	-33.86084575	26.39155228	benthic	3380	25.4	60	191	M	0	BI
BI-AP77	125	0	133.2398729	57.01	0	125	376.5805321	0.113053297	12/07/2017 08:28:58	125	-33.86512734	26.39286956	benthic	3380	25.4	60	191	M	0	BI
BI-AP77	126	0	144.9598618	64.72	0	126	418.4280464	0.115460278	12/07/2017 08:33:05	126	-33.86695883	26.394499	benthic	3380	25.4	60	191	M	0	BI
BI-AP77	128	2	107.1998978	49.28	44.7380625	128	411.9667372	0.153718932	12/07/2017 08:39:32	128	-33.8694802	26.3965291	benthic	3380	25.4	60	191	M	1	BI
BI-AP77	132	1	103.1599016	51.54	49.45735	132	510.9815268	0.198131651	12/07/2017 08:50:19	132	-33.87222345	26.401338	benthic	3380	25.4	60	191	M	1	BI
BI-AP77	135	1	127.5198784	53.31	49.4775625	135	508.8394676	0.159610874	12/07/2017 08:58:50	135	-33.872116	26.401443	benthic	3380	25.4	60	191	M	1	BI
BI-AP77	136	1	136.35987	66.9	64.98695	136	434.586742	0.127482177	12/07/2017 09:02:18	136	-33.87363619	26.4076762	benthic	3380	25.4	60	191	M	1	BI
BI-AP77	138	2	128.2398777	74.3	62.9436875	138	456.9825004	0.142539769	12/07/2017 09:06:01	138	-33.87407267	26.40929959	benthic	3380	25.4	60	191	M	1	BI
BI-AP77	145	0	160.3198471	69.47	0	145	459.7522167	0.114708637	12/07/2017 09:14:26	145	-33.87724818	26.41295668	benthic	3380	25.4	60	191	M	0	BI
BI-AP77	148	0	141.559865	64.18	0	148	441.5781622	0.124774841	12/07/2017 09:20:54	148	-33.87836657	26.4167314	benthic	3380	25.4	60	191	M	0	BI
BI-AP77	151	0	141.0398655	56.21	0	151	408.4947839	0.115852179	12/07/2017 09:27:02	151	-33.87972745	26.42099862	benthic	3380	25.4	60	191	M	0	BI
BI-AP77	158	1	157.3998499	81.17	79.956825	158	515.5672526	0.131020903	12/07/2017 09:41:30	158	-33.87902671	26.42862749	benthic	3380	25.4	60	191	M	1	BI
BI-AP77	166	1	169.0398388	82.59	78.707725	166	563.003976	0.133223847	12/07/2017 10:04:33	166	-33.87502103	26.42949161	benthic	3380	25.4	60	191	M	1	BI
BI-AP77	167	0	165.9598417	81	0	167	527.5059826	0.127140512	12/07/2017 10:08:39	167	-33.8732603	26.42956282	benthic	3380	25.4	60	191	M	0	BI
BI-AP77	177	1	164.9998426	78.16	74.763575	177	538.6190162	0.130574307	12/07/2017 10:27:46	177	-33.862934	26.431057	benthic	3380	25.4	60	191	M	1	BI
BI-AP77	180	1	155.1198521	77	75.3549625	180	522.1198639	0.134636375	12/07/2017 10:35:20	180	-33.8565798	26.43045709	benthic	3380	25.4	60	191	M	1	BI
BI-AP77	181	0	163.2398443	74.71	0	181	510.1016644	0.124994282	12/07/2017 10:39:00	181	-33.85502188	26.42966674	benthic	3380	25.4	60	191	M	0	BI
BI-AP77	188	0	143.9598627	59.95	0	188	455.1386279	0.126462525	12/07/2017 10:50:43	188	-33.84755156	26.42812177	benthic	3380	25.4	60	191	M	0	BI
BI-AP77	196	0	151.2798557	68.5	0	196	476.4308516	0.125973255	12/07/2017 10:58:45	196	-33.84284236	26.42718884	benthic	3380	25.4	60	191	M	0	BI
BI-AP77	197	0	143.7998629	62.71	0	197	472.9886254	0.131568463	12/07/2017 11:01:51	197	-33.84133771	26.4264214	benthic	3380	25.4	60	191	M	0	BI
BI-AP77	198	1	150.7198563	65.3	63.66825	198	504.7493422	0.133956832	12/07/2017 11:05:08	198	-33.83913783	26.42549233	benthic	3380	25.4	60	191	M	1	BI
BI-AP77	199	1	150.7198563	66.29	65.2854625	199	504.7740246	0.133963382	12/07/2017 11:08:30	199	-33.83773481	26.42486787	benthic	3380	25.4	60	191	M	1	BI
BI-AP77	200	0	148.0798588	63.41	0	200	491.9598246	0.132890282	12/07/2017 11:11:51	200	-33.83615209	26.42391093	benthic	3380	25.4	60	191	M	0	BI
BI-AP77	207	0	151.1598558	61.72	0	207	425.1556361	0.112504799	12/07/2017 11:29:45	207	-33.82903237	26.42197157	benthic	3380	25.4	60	191	M	0	BI
BI-AP77	213	0	128.0398779	52.22	0	213	391.1002299	0.12218064	12/07/2017 11:44:10	213	-33.82040374	26.42229254	benthic	3380	25.4	60	191	M	0	BI
BI-AP77	214	1	128.6798773	46.74	44.3830625	214	407.861577	0.126783207	12/07/2017 11:46:55	214	-33.81925325	26.42233533	benthic	3380	25.4	60	191	M	1	BI
BI-AP77	218	1	124.6798811	53.14	45.28025	218	404.9238087	0.129908184	12/07/2017 11:53:26	218	-33.81522656	26.42248512	benthic	3380	25.4	60	191	M	1	BI
BI-AP77	219	1	123.5198822	52.82	44.3196375	219	450.4790282	0.145880514	12/07/2017 11:56:09	219	-33.81350083	26.42254931	benthic	3380	25.4	60	191	M	1	BI
BI-AP77	220	2	106.2798986	49.4	48.0932125	220	435.9945482	0.164092792	12/07/2017 11:58:34	220	-33.81235035	26.42259211	benthic	3380	25.4	60	191	M	1	BI
BI-AP77	221	2	110.2398949	47.96	43.31395625	221	397.2075454	0.144124654	12/07/2017 12:01:08	221	-33.81062462	26.4226563	benthic	3380	25.4	60	191	M	1	BI
BI-AP77	222	2	121.4798841	42.27	39.523075	222	395.9246163	0.130367012	12/07/2017 12:03:52	222	-33.80954256	26.42283644	benthic	3380	25.4	60	191	M	1	BI
BI-AP77	223	0	109.039896	42.61	0	223	328.0810656	0.120352555	12/07/2017 12:07:07	223	-33.80831985	26.42429842	benthic	3380	25.4	60	191	M	0	BI
BI-AP77	224	1	118.6798868	46.9	5.4034	224	406.183403	0.136900372	12/07/2017 12:09:38	224	-33.80719691	26.42488692	benthic	3380	25.4	60	191	M	1	BI
BI-AP77	225	1	118.3998871	46.83	40.5253375	225	370.4750585	0.125160493	12/07/2017 12:12:18	225	-33.8055125	26.42576967	benthic	3380	25.4	60	191	M	1	BI
BI-AP77	226	1	119.0398865	44.59	37.2378375	226	413.0278731	0.138786248	12/07/2017 12:14:52	226	-33.80444021	26.42626037	benthic	3380	25.4	60	191	M	1	BI
BI-AP77	227	1	119.559886	38.61	36.7929625	227	347.8349335	0.116371674	12/07/2017 12:17:38	227	-33.80300074	26.42705589	benthic	3380	25.4	60	191	M	1	BI
BI-AP77	229	0	120.4398851	43.29	0	229	339.9332136	0.112897115	12/07/2017 12:22:35	229	-33.80055689	26.42911002	benthic	3380	25.4	60	191	M	0	BI
BI-AP77	230	0	121.679884	42.55	0	230	355.8313196	0.11697282	12/07/2017 12:25:06	230	-33.79947893	26.43063425	benthic	3380	25.4	60	191	M	0	BI
BI-AP77	231	0	128.999877	35.01	0	231	367.6820362	0.114009934	12/07/2017 12:27:57	231	-33.79834637	26.43031817	benthic	3380	25.4	60	191	M	0	BI
BI-AP77	232	0	118.0798874	35.45	0	232	339.9458668	0.115157814	12/07/2017 12:30:30	232	-33.79637254	26.43012445	benthic	3380	25.4	60	191	M	0	BI
BI-AP77	233	0	108.9598961	29.05	0	233	318.4079401	0.116889846	12/07/2017 12:32:43	233	-33.79500427	26.43022763	benthic	3380	25.4	60	191	M	0	BI
BI-AP77	234	1	85.99991798	35.79	29.72425	234	282.1611251	0.131237733	12/07/2017 12:34:29	234	-33.79390083	26.430314	benthic	3380	25.4	60	191	M	1	BI
BI-AP77	235	0	107.6398973	31.67	0	235	350.0222646	0.130071447	12/07/2017 12:36:55	235	-33.79265994	26.43024191	benthic	3380	25.4	60	191	M	0	BI
BI-AP77	236	0	104.7999001	28.15	0	236	326.1240354	0.124474823	12/07/2017 12:39:05	236	-33.79066328	26.43004724	benthic	3380	25.4	60	191	M	0	BI
BI-AP77	237	0	103.9599009	26.77	0	237	297.7295424	0.114555422	12/07/2017 12:41:16	237	-33.78938748	26.43066188	benthic	3380	25.4	60	191	M	0	BI
BI-AP77	241	0	106.7198982	34.7	0	241	321.1733867	0.12037983	12/07/2017 12:47:02	241	-33.79044481	26.43382682	benthic	3380	25.4	60	191	M	0	BI
BI-AP77	257	2	98.71990585	42.59	38.9258875	257	402.4544656	0.16306907	12/07/2017 13:18:43	257	-33.79718864	26.44536496	benthic	3380	25.4	60	191	M	1	BI
BI-AP77	263	0	119.0798864	39.7	0	263	388.510794	0.13050413	12/07/2017 13:21:49	263	-33.79754347	26.44602058	benthic	3380	25.4	60	191	M	0	BI
BI-AP77	264	2	105.7598991	37.33	36.94400625	264	365.8815858	0.13838184	12/07/2017 13:24:04	264	-33.7982954	26.44794962	benthic	3380	25.4	60	191	M	1	BI
BI-AP77	265	1	110.4398947	39.11	38.5167375	265	341.8148301	0.123801097	12/07/2017 13:26:28	265	-33.79868888	26.44902055	benthic	3380	25.4	60	191	M	1	BI
BI-AP77	268	0	100.639904	30.52	0	268	312.9361391	0.124378434	12/07/2017 13:31:47	268	-33.80035113	26.45204757	benthic	3380	25.4	60	191	M	0	BI
BI-AP77	269	1	125.4798803	40.79	40.554125	269	392.7491861	0.125198975	12/07/2017 13:34:29	269	-33.80132254	26.45367328	benthic	3380	25.4	60	191	M	1	BI
BI-AP77	272	0	108.039897	32.26	0	272	323.2506224	0.119678128	12/07/2017 13:40:12	272	-33.8034947	26.45717267	benthic	3380	25.4	60	191	M	0	BI
BI-AP77	273	0	128.7998772	45.05	0	273	385.6183983	0.119757267	12/07/2017 13:42:44	273	-33.80413652	26.4583575	benthic	3380	25.4	60	191	M	0	BI
BI-AP77	278	1	129.6398764	50.65	48.8096875	278	427.8947998	0.132025548	12/07/2017 13:51:48	278	-33.80695493	26.4636364	benthic	3380	25.4	60	191	M	1	BI
BI-AP77	279	0	143.7198629	51.52	0	279	472.3407097	0.131461372	12/07/2017 13:54:41	279	-33.80771612	26.4654112	benthic	3380	25.4	60	191	M	0	BI
BI-AP77	280	0	137.6398687	52.44	0	280	426.059419	0.123818489	12/07/2017 13:57:36	280	-33.80871978	26.46693432	benthic	3380	25.4	60	191	M	0	BI
BI-AP77	283	0	139.2798672	56.13	0	283	426.8033257	0.122574189	12/07/2017 14:03:16	283	-33.80962078	26.47050018	benthic	3380	25.4	60	191	M	0	BI
BI-AP77	286	0	148.3198586	60.5	0	286	438.9661095	0.118383525	12/07/2017 14:08:32	286	-33.81029916	26.47351373	benthic	3380	25.4	60	191	M	0	BI
BI-AP77	291	0	104.9198999	27.35	0	291	325.2129365	0.123985107	12/07/2017 14:14:41	291	-33.81111321	26.47713	benthic	3380	25.4	60	191	M	0	BI
BI-AP77	292	0	126.7998791	36.21	0	292	391.9230824	0.123635042	12/07/2017 14:17:11	292	-33.81152023	26.47893813	benthic	3380	25.4	60	191	M	0	BI
BI-AP77	294	0	114.4398909	31.49	0	294	347.0804402	0.12131438	12/07/2017 14:21:24	294	-33.81206294	26.48134897	benthic	3380	25.4	60	191	M	0	BI
BI-AP77	295	0	146.6398602	54.51	0	295	449.5870035	0.122636935	12/07/2017 14:24:20	295	-33.81246996	26.4831571	benthic	3380	25.4	60	191	M	0	BI
BI-AP77	299	0	108.6798964	34.06	0	299	333.0915787	0.122595355	12/07/2017 14:31:03	299	-33.81341969	26.48737608	benthic	3380	25.4	60	191	M	0	BI
BI-AP77	301	0	128.7198772	47.69	0	301	408.0258726	0.126794864	12/07/2017 14:35:26	301	-33.81396239	26.48978692	benthic	3380	25.4	60	191	M	0	BI
BI-AP77	309	0	111.4798937	28.95	0	309	348.2540008	0.124956584	12/07/2017 14:44:00	309	-33.81504779	26.4946086	benthic	3380	25.4	60	191	M	0	BI
BI-AP77	311	0	143.679863	56.05	0	311	445.9876783	0.12416138	12/07/2017 14:48:21	311	-33.81572617	26.49762216	benthic	3380	25.4	60	191	M	0	BI
BI-AP77	319	0	148.879858	61.69	0	319	453.3269714	0.121796607	12/07/2017 14:59:56	319	-33.81721859	26.50425197	benthic	3380	25.4	60	191	M	0	BI
BI-AP77	325	0	136.35987	53.11	0	325	421.2791774	0.123578521	12/07/2017 15:09:42	325	-33.81857535	26.51027908	benthic	3380	25.4	60	191	M	0	BI
BI-AP77	331	0	130.7998753	57.97	0	331	420.0524163	0.128456396	12/07/2017 15:18:16	331	-33.81979642	26.51570348	benthic	3380	25.4	60	191	M	0	BI
BI-AP77	336	0	146.3998604	65.72	0	336	464.0100974	0.126778715	12/07/2017 15:24:48	336	-33.82061048	26.51931974	benthic	3380	25.4	60	191	M	0	BI
BI-AP77	348	0	137.2798691	69.42	0	348	459.0096804	0.133744079	12/07/2017 15:46:27	348	-33.8225383	26.53223082	benthic	3380	25.4	60	191	M	0	BI
BI-AP77	349	2	140.9198656	74.4	66.4732875	349	522.3531936	0.148269428	12/07/2017 15:49:38	349	-33.82207066	26.53318486	benthic	3380	25.4	60	191	M	1	BI
BI-AP77	350	0	152.5198545	66.18	0	350	516.2753897	0.135398738	12/07/2017 15:53:11	350	-33.82094475	26.534421	benthic	3380	25.4	60	191	M	0	BI
BI-AP77	351	4	113.5998917	64.82	51.3371125	351	630.3058583	0.221938683	12/07/2017 15:56:00	351	-33.82077467	26.53463152	benthic	3380	25.4	60	191	M	1	BI
BI-AP77	383	0	119.2798862	62.36	0	383	361.5756944	0.121252748	12/07/2017 16:06:03	383	-33.82062599	26.5323918	benthic	3380	25.4	60	191	M	0	BI
BI-AP77	384	0	128.0398779	64.17	0	384	436.2164615	0.136275058	12/07/2017 16:09:09	384	-33.82049314	26.53343966	benthic	3380	25.4	60	191	M	0	BI
BI-AP77	385	1	136.35987	64.7	60.5061875	385	526.0018426	0.154297988	12/07/2017 16:12:12	385	-33.81992308	26.53421011	benthic	3380	25.4	60	191	M	1	BI
BI-AP77	386	2	124.2398815	63.95	59.089625	386	495.4870744	0.159525781	12/07/2017 16:15:20	386	-33.81920219	26.53394971	benthic	3380	25.4	60	191	M	1	BI
BI-AP77	387	2	121.7198839	58.33	55.4865375	387	432.1316993	0.142008445	12/07/2017 16:18:19	387	-33.81847251	26.53434912	benthic	3380	25.4	60	191	M	1	BI
BI-AP77	414	1	136.4798698	54.19	49.08175	414	424.8906077	0.124528314	12/07/2017 16:33:53	414	-33.81220102	26.53161568	benthic	3380	25.4	60	191	M	1	BI
BI-AP77	415	0	124.6798811	53.35	0	415	370.0945824	0.118734226	12/07/2017 16:37:52	415	-33.81102237	26.531247	benthic	3380	25.4	60	191	M	0	BI
BI-AP77	416	4	120.3998852	54.27	32.69644688	416	570.2713423	0.189458918	12/07/2017 16:40:44	416	-33.809931	26.53116375	benthic	3380	25.4	60	191	M	1	BI
BI-AP77	426	2	89.35991478	52.54	51.2941375	426	302.4881942	0.135402056	12/07/2017 16:45:39	426	-33.80944725	26.53054419	benthic	3380	25.4	60	191	M	1	BI
BI-AP77	427	1	121.9598837	56.63	47.3121375	427	439.5723211	0.144169341	12/07/2017 16:48:22	427	-33.80866903	26.53088914	benthic	3380	25.4	60	191	M	1	BI
BI-AP77	428	6	109.3198957	54.12	45.0661525	428	488.2411313	0.17864659	12/07/2017 16:50:59	428	-33.80843281	26.53121732	benthic	3380	25.4	60	191	M	1	BI
BI-AP77	429	2	100.1599045	50.16	23.232725	429	357.5864534	0.142806092	12/07/2017 16:53:25	429	-33.80824707	26.53196772	benthic	3380	25.4	60	191	M	1	BI
BI-AP77	430	3	109.9198952	46.98	45.5897875	430	440.0062373	0.160118718	12/07/2017 16:55:49	430	-33.80797654	26.53256068	benthic	3380	25.4	60	191	M	1	BI
BI-AP77	431	0	112.239893	51.31	0	431	342.9383412	0.122216087	12/07/2017 16:58:25	431	-33.80782743	26.53361973	benthic	3380	25.4	60	191	M	0	BI
BI-AP77	432	1	96.39990807	47.11	44.0118	432	336.5826288	0.139660842	12/07/2017 17:00:32	432	-33.80787059	26.53457262	benthic	3380	25.4	60	191	M	1	BI
BI-AP77	433	1	108.4398966	42.58	37.6432	433	343.7254307	0.126789167	12/07/2017 17:02:51	433	-33.80801063	26.53557863	benthic	3380	25.4	60	191	M	1	BI
BI-AP77	438	1	113.9198914	48.06	35.3449375	438	447.1573639	0.157007501	12/07/2017 17:15:38	438	-33.81028474	26.54015175	benthic	3380	25.4	60	191	M	1	BI
BI-AP77	440	1	103.839901	44.58	41.23325	440	350.1679885	0.134887515	12/07/2017 17:20:13	440	-33.810329	26.540377	benthic	3380	25.4	60	191	M	1	BI
BI-AP77	441	1	120.1198854	55.02	41.1687125	441	600.8650728	0.200088269	12/07/2017 17:22:41	441	-33.8107227	26.54093153	benthic	3380	25.4	60	191	M	1	BI
BI-AP77	442	3	111.4798937	46.39	41.5626375	442	433.185923	0.155430902	12/07/2017 17:25:27	442	-33.81192985	26.54381602	benthic	3380	25.4	60	191	M	1	BI
BI-AP77	443	2	124.4398813	54.86	40.27923125	443	561.5893298	0.180517303	12/07/2017 17:28:15	443	-33.81217072	26.5448724	benthic	3380	25.4	60	191	M	1	BI
BI-AP77	716	0	167.0398407	70.8	0	716	513.82147	0.12304154	13/07/2017 10:34:20	716	-33.8493269	26.48711851	benthic	3380	25.4	60	191	M	0	BI
BI-AP77	730	0	168.4398394	67.09	0	730	496.245769	0.117845113	13/07/2017 10:58:22	730	-33.84172327	26.46917944	benthic	3380	25.4	60	191	M	0	BI
BI-AP77	734	1	166.719841	74.12	73.1450625	734	552.1810879	0.132481067	13/07/2017 11:07:31	734	-33.83938782	26.46274662	benthic	3380	25.4	60	191	M	1	BI
BI-AP77	735	2	175.2798328	77.8	75.10316875	735	748.4443457	0.170799714	13/07/2017 11:11:18	735	-33.83846305	26.46033893	benthic	3380	25.4	60	191	M	1	BI
BI-AP77	736	1	156.7198505	77.28	76.30135	736	595.0619317	0.151879002	13/07/2017 11:15:26	736	-33.83784443	26.4603073	benthic	3380	25.4	60	191	M	1	BI
BI-AP77	737	7	154.3198528	77.55	62.05897708	737	641.7544477	0.166343817	13/07/2017 11:19:35	737	-33.83752311	26.46012463	benthic	3380	25.4	60	191	M	1	BI
BI-AP77	738	4	158.9198484	77.07	75.89700313	738	646.992794	0.162847419	13/07/2017 11:24:08	738	-33.83769447	26.45918824	benthic	3380	25.4	60	191	M	1	BI
BI-AP77	739	5	150.1198568	77.09	74.3119	739	659.8789165	0.175827049	13/07/2017 11:28:10	739	-33.83754449	26.45808165	benthic	3380	25.4	60	191	M	1	BI
BI-AP77	740	4	153.039854	76.62	74.10921875	740	674.7758965	0.17636589	13/07/2017 11:32:11	740	-33.83797231	26.45733166	benthic	3380	25.4	60	191	M	1	BI
BI-AP77	741	1	161.1998463	76.4	73.34635	741	611.1053917	0.151639055	13/07/2017 11:36:20	741	-33.8377133	26.45605173	benthic	3380	25.4	60	191	M	1	BI
BI-AP77	742	4	164.4398432	76.54	75.07563438	742	688.2655554	0.167420471	13/07/2017 11:40:25	742	-33.83751555	26.45492823	benthic	3380	25.4	60	191	M	1	BI
BI-AP77	743	3	157.7598495	76.14	75.12507917	743	614.6923547	0.15585506	13/07/2017 11:45:04	743	-33.83783831	26.45332751	benthic	3380	25.4	60	191	M	1	BI
BI-AP77	744	3	151.4398556	75.62	74.6177	744	570.5942818	0.150711643	13/07/2017 11:48:56	744	-33.83809015	26.4525857	benthic	3380	25.4	60	191	M	1	BI
BI-AP77	745	2	161.3198462	75.39	73.6511375	745	626.8585893	0.155432331	13/07/2017 11:52:51	745	-33.83852468	26.45119162	benthic	3380	25.4	60	191	M	1	BI
BI-AP77	746	0	162.1998453	74.56	0	746	531.5367841	0.131081821	13/07/2017 11:57:01	746	-33.83835379	26.44883288	benthic	3380	25.4	60	191	M	0	BI
BI-AP77	747	1	153.079854	74.52	70.13705	747	584.4817663	0.152725834	13/07/2017 12:00:48	747	-33.83827078	26.4484257	benthic	3380	25.4	60	191	M	1	BI
BI-AP77	748	4	156.4798508	74.14	72.54295833	748	556.7970984	0.142330547	13/07/2017 12:04:47	748	-33.83850317	26.44585894	benthic	3380	25.4	60	191	M	1	BI
BI-AP77	749	4	146.7198601	74.09	72.76397813	749	683.3942085	0.186312489	13/07/2017 12:08:43	749	-33.8391295	26.44548493	benthic	3380	25.4	60	191	M	1	BI
BI-AP77	750	1	146.83986	74.15	72.543725	750	562.6176836	0.153260061	13/07/2017 12:12:25	750	-33.83999143	26.44591886	benthic	3380	25.4	60	191	M	1	BI
BI-AP77	751	3	159.5998478	73.96	71.78015833	751	676.4940856	0.16954739	13/07/2017 12:16:25	751	-33.84068975	26.4450035	benthic	3380	25.4	60	191	M	1	BI
BI-AP77	752	5	144.719862	73.38	71.56911875	752	592.5786812	0.163786258	13/07/2017 12:20:30	752	-33.84146894	26.44409609	benthic	3380	25.4	60	191	M	1	BI
BI-AP77	753	4	167.3598404	73.6	71.63723125	753	677.077246	0.161825346	13/07/2017 12:24:35	753	-33.8422663	26.44268097	benthic	3380	25.4	60	191	M	1	BI
BI-AP77	754	3	160.9998465	73	69.57800417	754	592.3105448	0.147157899	13/07/2017 12:29:02	754	-33.84283562	26.44055281	benthic	3380	25.4	60	191	M	1	BI
BI-AP77	755	0	151.2398558	72.9	0	755	460.836598	0.1218822	13/07/2017 12:33:22	755	-33.8432967	26.43823006	benthic	3380	25.4	60	191	M	0	BI
BI-AP77	756	0	162.0398455	72.63	0	756	504.3630531	0.124503346	13/07/2017 12:37:03	756	-33.84332367	26.43565733	benthic	3380	25.4	60	191	M	0	BI
BI-AP77	757	6	167.9598398	72.34	70.4879875	757	682.8760351	0.162628253	13/07/2017 12:40:56	757	-33.84330534	26.43443062	benthic	3380	25.4	60	191	M	1	BI
BI-AP77	758	1	165.1998425	70.98	70.4561	758	509.9167276	0.12346652	13/07/2017 13:05:33	758	-33.84319503	26.42959125	benthic	3380	25.4	60	191	M	1	BI
BI-AP77	760	2	156.0398512	70.77	69.337825	760	523.6215132	0.134227509	13/07/2017 13:10:50	760	-33.84299794	26.42670762	benthic	3380	25.4	60	191	M	1	BI
BI-AP77	763	2	152.4798546	70.3	69.50449375	763	572.3789578	0.150151878	13/07/2017 13:15:17	763	-33.8420399	26.42489252	benthic	3380	25.4	60	191	M	1	BI
BI-AP77	764	1	157.23985	69.74	68.3706375	764	539.8125551	0.137321942	13/07/2017 13:19:23	764	-33.84130647	26.42304947	benthic	3380	25.4	60	191	M	1	BI
BI-AP77	765	4	155.199852	69.42	68.202875	765	565.7728801	0.145817753	13/07/2017 13:23:11	765	-33.84172569	26.42079808	benthic	3380	25.4	60	191	M	1	BI
BI-AP77	766	2	144.4798622	68.58	67.71605	766	516.1025427	0.142885532	13/07/2017 13:27:31	766	-33.84170671	26.41866029	benthic	3380	25.4	60	191	M	1	BI
BI-AP77	767	5	150.3198566	68.23	66.9323525	767	631.4600805	0.168030889	13/07/2017 13:31:29	767	-33.84188453	26.41672076	benthic	3380	25.4	60	191	M	1	BI
BI-AP77	768	2	138.359868	68.16	66.6048	768	584.9429484	0.169107531	13/07/2017 13:35:02	768	-33.84246475	26.41540187	benthic	3380	25.4	60	191	M	1	BI
BI-AP77	769	3	149.1198578	67.85	67.36095	769	544.2493454	0.145989631	13/07/2017 13:38:43	769	-33.84285441	26.41396186	benthic	3380	25.4	60	191	M	1	BI
BI-AP77	770	4	152.7598543	67.36	66.06219375	770	572.7211843	0.14996627	13/07/2017 13:42:30	770	-33.84284715	26.41185632	benthic	3380	25.4	60	191	M	1	BI
BI-AP77	771	2	149.5998573	67	65.51683125	771	565.4093154	0.151178961	13/07/2017 13:46:33	771	-33.84334867	26.40934744	benthic	3380	25.4	60	191	M	1	BI
BI-AP77	775	3	143.5598631	66.77	63.4888125	775	544.2263649	0.151637327	13/07/2017 13:50:31	775	-33.84452699	26.40713168	benthic	3380	25.4	60	191	M	1	BI
BI-AP77	786	3	134.1598721	66.81	66.536275	786	575.9288825	0.171714038	13/07/2017 14:04:48	786	-33.84815645	26.40386899	benthic	3380	25.4	60	191	M	1	BI
BI-AP77	789	2	120.4798851	66.55	66.25315625	789	490.2221294	0.162756351	13/07/2017 14:11:16	789	-33.84656033	26.40406589	benthic	3380	25.4	60	191	M	1	BI
BI-AP77	790	3	136.2398701	66.31	63.44671667	790	572.5152197	0.1680902	13/07/2017 14:15:07	790	-33.84607534	26.402704	benthic	3380	25.4	60	191	M	1	BI
BI-AP77	791	3	128.8798771	66.07	65.8878375	791	492.4347823	0.152835128	13/07/2017 14:18:27	791	-33.84624463	26.40276585	benthic	3380	25.4	60	191	M	1	BI
BI-AP77	800	1	125.2798805	65.85	65.5133625	800	462.079868	0.147535079	13/07/2017 14:25:37	800	-33.84343244	26.40270168	benthic	3380	25.4	60	191	M	1	BI
BI-AP77	806	0	125.4398804	65.92	0	806	420.9707501	0.134238122	13/07/2017 14:35:50	806	-33.84509908	26.40122131	benthic	3380	25.4	60	191	M	0	BI
BI-AP77	809	0	133.3998728	65.86	0	809	401.271757	0.120321366	13/07/2017 14:39:57	809	-33.845478	26.400965	benthic	3380	25.4	60	191	M	0	BI
BI-AP77	811	2	138.0798683	65.97	65.6952625	811	459.7156858	0.133173721	13/07/2017 14:45:21	811	-33.84912702	26.39850476	benthic	3380	25.4	60	191	M	1	BI
BI-AP77	812	0	143.4398632	66.34	0	812	425.6499471	0.118697699	13/07/2017 14:49:56	812	-33.85044356	26.39776635	benthic	3380	25.4	60	191	M	0	BI
BI-AP77	813	1	139.439867	66.37	65.29935	813	417.0226054	0.119627827	13/07/2017 14:53:13	813	-33.85165191	26.39630874	benthic	3380	25.4	60	191	M	1	BI
BI-AP77	821	0	132.079874	66.59	0	821	464.5739516	0.140694716	13/07/2017 15:02:33	821	-33.85500994	26.39049815	benthic	3380	25.4	60	191	M	0	BI
BI-AP77	822	0	133.199873	67.22	0	822	400.1710957	0.1201715	13/07/2017 15:06:05	822	-33.85610812	26.38958296	benthic	3380	25.4	60	191	M	0	BI
BI-AP77	833	0	126.6798792	67.81	0	833	448.1694095	0.141512286	13/07/2017 15:13:59	833	-33.85551649	26.3930144	benthic	3380	25.4	60	191	M	0	BI
BI-AP77	837	1	140.7998657	67.59	67.3164125	837	420.3255801	0.119410676	13/07/2017 15:19:56	837	-33.85520514	26.39373801	benthic	3380	25.4	60	191	M	1	BI
BI-AP77	839	1	143.7998629	69.36	68.6953375	839	497.9248786	0.138504834	13/07/2017 15:25:07	839	-33.85730887	26.39424586	benthic	3380	25.4	60	191	M	1	BI
BI-AP77	840	1	133.3998728	69.1	68.389	840	458.8706855	0.137592409	13/07/2017 15:28:38	840	-33.85715666	26.39284059	benthic	3380	25.4	60	191	M	1	BI
BI-AP77	846	2	145.9998608	66.07	62.8442875	846	506.9463557	0.138889413	13/07/2017 15:38:35	846	-33.854762	26.38655968	benthic	3380	25.4	60	191	M	1	BI
BI-AP77	847	0	151.2798557	64.14	0	847	441.4444365	0.116722485	13/07/2017 15:42:04	847	-33.85437477	26.38387566	benthic	3380	25.4	60	191	M	0	BI
BI-AP77	849	0	150.6398563	63.97	0	849	464.7081926	0.123395696	13/07/2017 15:46:58	849	-33.854092	26.38153621	benthic	3380	25.4	60	191	M	0	BI
BI-AP77	851	0	148.1998587	60.72	0	851	443.0189056	0.119573254	13/07/2017 15:51:14	851	-33.85394666	26.37798858	benthic	3380	25.4	60	191	M	0	BI
BI-AP77	853	4	118.519887	62.21	59.56684688	853	590.2292336	0.199199876	13/07/2017 15:55:24	853	-33.853127	26.37708473	benthic	3380	25.4	60	191	M	1	BI
BI-AP77	854	4	119.9198856	52.87	44.38395938	854	483.873566	0.161398788	13/07/2017 15:58:30	854	-33.85232233	26.376378	benthic	3380	25.4	60	191	M	1	BI
BI-AP77	855	1	121.2398844	60.92	59.9360875	855	464.1191247	0.153124093	13/07/2017 16:01:00	855	-33.8522685	26.37667118	benthic	3380	25.4	60	191	M	1	BI
BI-AP77	856	0	130.2798758	61.05	0	856	424.0399805	0.130193424	13/07/2017 16:04:13	856	-33.8528483	26.37537135	benthic	3380	25.4	60	191	M	0	BI
BI-AP77	858	1	126.1998796	59.39	55.84515	858	479.1262158	0.151862509	13/07/2017 16:07:04	858	-33.85268664	26.37376761	benthic	3380	25.4	60	191	M	1	BI
BI-AP77	859	2	127.7198782	59.71	58.631575	859	445.0469247	0.139382062	13/07/2017 16:10:08	859	-33.851913	26.372223	benthic	3380	25.4	60	191	M	1	BI
BI-AP77	868	1	124.4398813	59.76	57.9498375	868	419.4057817	0.134813816	13/07/2017 16:15:19	868	-33.85154387	26.37487316	benthic	3380	25.4	60	191	M	1	BI
BI-AP77	870	1	135.1598711	60.02	58.95875	870	453.7445485	0.134283678	13/07/2017 16:19:11	870	-33.85476486	26.37338592	benthic	3380	25.4	60	191	M	1	BI
BI-AP77	871	0	123.1198826	54.26	0	871	387.3324551	0.125839004	13/07/2017 16:21:37	871	-33.85655803	26.37247208	benthic	3380	25.4	60	191	M	0	BI
BI-AP77	872	1	133.5198727	58.23	57.47625	872	432.0505062	0.129433944	13/07/2017 16:24:39	872	-33.8562245	26.36949885	benthic	3380	25.4	60	191	M	1	BI
BI-AP77	873	1	130.2798758	58.09	54.9529	873	402.4855365	0.123575541	13/07/2017 16:27:39	873	-33.85502542	26.36773311	benthic	3380	25.4	60	191	M	1	BI
BI-AP77	874	0	130.1598759	57.21	0	874	399.2307386	0.122689225	13/07/2017 16:30:22	874	-33.85382634	26.36596738	benthic	3380	25.4	60	191	M	0	BI
BI-AP77	876	2	128.8398771	56.98	55.91435	876	437.8568344	0.135938167	13/07/2017 16:33:20	876	-33.85262725	26.36420164	benthic	3380	25.4	60	191	M	1	BI
BI-AP77	877	2	137.2398691	54.89	53.75785	877	452.2199717	0.13180413	13/07/2017 16:36:36	877	-33.85142817	26.36243591	benthic	3380	25.4	60	191	M	1	BI
BI-AP77	879	2	114.279891	54.34	47.21184375	879	480.987852	0.168354166	13/07/2017 16:40:40	879	-33.85076612	26.36014761	benthic	3380	25.4	60	191	M	1	BI
BI-AP77	881	0	119.2798862	51.91	0	881	422.8868438	0.14181316	13/07/2017 16:44:45	881	-33.84822824	26.35875961	benthic	3380	25.4	60	191	M	0	BI
BI-AP77	882	0	120.559885	52.86	0	882	405.5423651	0.134552875	13/07/2017 16:47:52	882	-33.84897334	26.35812928	benthic	3380	25.4	60	191	M	0	BI
BI-AP77	883	0	131.119875	51.5	0	883	383.9849791	0.117140018	13/07/2017 16:50:44	883	-33.8491473	26.35603381	benthic	3380	25.4	60	191	M	0	BI
BI-AP77	890	0	110.0398951	49.2	0	890	368.1337593	0.13381816	13/07/2017 16:58:45	890	-33.84955237	26.34930387	benthic	3380	25.4	60	191	M	0	BI
BI-AP77	892	0	98.07990646	32.71	0	892	282.1577898	0.115072508	13/07/2017 17:02:09	892	-33.85043093	26.3467508	benthic	3380	25.4	60	191	M	0	BI
BI-AP77	902	0	85.31991863	32.07	0	902	267.1231806	0.125233559	13/07/2017 17:04:42	902	-33.84924805	26.34619134	benthic	3380	25.4	60	191	M	0	BI
BI-AP77	903	0	85.67991829	31.63	0	903	261.3604748	0.122017028	13/07/2017 17:06:31	903	-33.84821092	26.34569226	benthic	3380	25.4	60	191	M	0	BI
BI-AP77	904	0	103.3199015	49.06	0	904	387.6389832	0.150073164	13/07/2017 17:08:32	904	-33.8470427	26.34555747	benthic	3380	25.4	60	191	M	0	BI
BI-AP77	905	1	104.2399006	44.88	24.6478375	905	400.1202319	0.153538078	13/07/2017 17:10:52	905	-33.84636588	26.34483217	benthic	3380	25.4	60	191	M	1	BI
BI-AP77	906	0	116.439889	44.83	0	906	351.6482261	0.120799803	13/07/2017 17:13:19	906	-33.84580426	26.34258752	benthic	3380	25.4	60	191	M	0	BI
BI-AP77	907	0	97.519907	42.79	0	907	286.0231591	0.117318769	13/07/2017 17:15:55	907	-33.84593098	26.34162964	benthic	3380	25.4	60	191	M	0	BI
BI-AP77	915	1	85.83991814	28.64	26.345025	915	278.0929774	0.129586662	13/07/2017 17:24:55	915	-33.84571775	26.335098	benthic	3380	25.4	60	191	M	1	BI
BI-AP77	918	0	100.8399038	28.23	0	918	303.5116916	0.120393372	13/07/2017 17:28:49	918	-33.84600425	26.33562115	benthic	3380	25.4	60	191	M	0	BI
BI-AP77	921	1	70.55993271	25.27	23.2224625	921	323.7630928	0.183539168	13/07/2017 17:32:51	921	-33.84682556	26.33468403	benthic	3380	25.4	60	191	M	1	BI
BI-AP77	922	0	93.23991108	29.49	0	922	375.5630603	0.161116714	13/07/2017 17:34:45	922	-33.84699233	26.33347967	benthic	3380	25.4	60	191	M	0	BI
BI-AP77	923	2	96.63990784	29.06	26.025075	923	639.6792877	0.264767917	13/07/2017 17:36:38	923	-33.84709903	26.33251105	benthic	3380	25.4	60	191	M	1	BI
BI-AP77	924	2	66.67993641	29.44	28.98673125	924	290.655594	0.174358485	13/07/2017 17:38:13	924	-33.84739633	26.33165844	benthic	3380	25.4	60	191	M	1	BI
BI-AP77	925	0	80.15992355	31.54	0	925	315.6209216	0.15749547	13/07/2017 17:39:59	925	-33.84748575	26.3311614	benthic	3380	25.4	60	191	M	0	BI
BI-AP77	926	0	97.63990688	28.72	0	926	301.8383937	0.123653582	13/07/2017 17:42:03	926	-33.84782804	26.32936721	benthic	3380	25.4	60	191	M	0	BI
BI-AP77	927	1	75.35992813	24.89	19.9355125	927	262.3854515	0.13927041	13/07/2017 17:43:41	927	-33.847839	26.32875099	benthic	3380	25.4	60	191	M	1	BI
BI-AP84	148	1	202.800411	68.68	40.14810002	148	504.6448857	0.199070961	12/07/2017 07:37:40	148	-33.87790432	26.42289316	benthic	3390	25.8	60.6	202	M	1	BI
BI-AP84	150	1	212.0804298	57.34	45.49410007	150	418.9396792	0.158030811	12/07/2017 07:40:57	150	-33.87704925	26.4229982	benthic	3390	25.8	60.6	202	M	1	BI
BI-AP84	152	1	227.2804606	66.36	52.56681251	152	512.4719666	0.18038436	12/07/2017 07:46:32	152	-33.87540111	26.4238242	benthic	3390	25.8	60.6	202	M	1	BI
BI-AP84	154	1	232.7204716	61.59	40.47671253	154	405.3907919	0.13935744	12/07/2017 07:49:23	154	-33.87426448	26.42398713	benthic	3390	25.8	60.6	202	M	1	BI
BI-AP84	155	2	214.8804355	55.8	47.51248126	155	424.831401	0.158165079	12/07/2017 07:52:13	155	-33.87346653	26.42409327	benthic	3390	25.8	60.6	202	M	1	BI
BI-AP84	156	1	223.4404528	57.16	53.048175	156	493.6272735	0.176737298	12/07/2017 07:55:01	156	-33.87240083	26.42375949	benthic	3390	25.8	60.6	202	M	1	BI
BI-AP84	158	0	232.0004702	58.29	0	158	362.8640673	0.12512554	12/07/2017 08:00:39	158	-33.87057214	26.4236082	benthic	3390	25.8	60.6	202	M	0	BI
BI-AP84	163	1	271.2805498	74.61	65.03075006	163	462.9894377	0.13653478	12/07/2017 08:12:39	163	-33.86603017	26.42303983	benthic	3390	25.8	60.6	202	M	1	BI
BI-AP84	164	1	274.5605564	71.61	56.7723376	164	503.6416313	0.146748727	12/07/2017 08:16:13	164	-33.86625253	26.42385559	benthic	3390	25.8	60.6	202	M	1	BI
BI-AP84	165	1	242.1604908	66.53	58.91822499	165	451.5634617	0.149178547	12/07/2017 08:19:44	165	-33.86676321	26.42460648	benthic	3390	25.8	60.6	202	M	1	BI
BI-AP84	188	0	261.6805303	68.03	0	188	340.2241712	0.104012281	12/07/2017 09:02:45	188	-33.87042522	26.42818748	benthic	3390	25.8	60.6	202	M	0	BI
BI-AP84	189	0	281.0405695	73.05	0	189	384.6017727	0.109479582	12/07/2017 09:06:18	189	-33.87199286	26.427396	benthic	3390	25.8	60.6	202	M	0	BI
BI-AP84	190	0	293.7605953	71.32	0	190	378.9013189	0.103186634	12/07/2017 09:10:10	190	-33.87372076	26.42642933	benthic	3390	25.8	60.6	202	M	0	BI
BI-AP84	199	0	239.2004848	71.6	0	199	369.7867818	0.123674509	12/07/2017 09:21:56	199	-33.87392643	26.43078348	benthic	3390	25.8	60.6	202	M	0	BI
BI-AP84	202	0	273.9205551	67.84	0	202	355.0373624	0.103690818	12/07/2017 09:29:20	202	-33.87555835	26.43054443	benthic	3390	25.8	60.6	202	M	0	BI
BI-AP84	204	0	308.9606261	68.17	0	204	427.1857259	0.110612565	12/07/2017 09:34:24	204	-33.87703002	26.43149182	benthic	3390	25.8	60.6	202	M	0	BI
BI-AP84	223	0	272.880553	67.01	0	223	367.9151615	0.107861378	12/07/2017 09:52:49	223	-33.88164063	26.42260182	benthic	3390	25.8	60.6	202	M	0	BI
BI-AP84	238	0	290.640589	71.63	0	238	412.1115812	0.113435613	12/07/2017 10:02:56	238	-33.88214238	26.41952382	benthic	3390	25.8	60.6	202	M	0	BI
BI-AP84	239	0	310.4806292	86.38	0	239	488.6639251	0.125911859	12/07/2017 10:06:33	239	-33.88390269	26.41343322	benthic	3390	25.8	60.6	202	M	0	BI
BI-AP84	242	1	312.8006339	86.36	85.36471249	242	474.1722904	0.121271686	12/07/2017 10:11:54	242	-33.88592591	26.41027193	benthic	3390	25.8	60.6	202	M	1	BI
BI-AP84	243	2	328.5606658	89.49	85.47950623	243	551.2652148	0.134225764	12/07/2017 10:15:42	243	-33.88738288	26.40854051	benthic	3390	25.8	60.6	202	M	1	BI
BI-AP84	244	2	320.3206491	88.32	86.4347875	244	537.5621369	0.134256278	12/07/2017 10:19:43	244	-33.88856411	26.40696556	benthic	3390	25.8	60.6	202	M	1	BI
BI-AP84	245	0	343.1206954	90.36	0	245	526.340271	0.122718646	12/07/2017 10:23:51	245	-33.88974695	26.40539233	benthic	3390	25.8	60.6	202	M	0	BI
BI-AP84	246	0	330.0006688	89.32	0	246	494.1311058	0.119789359	12/07/2017 10:27:45	246	-33.8914781	26.40478113	benthic	3390	25.8	60.6	202	M	0	BI
BI-AP84	247	0	338.7206864	88.54	0	247	487.2289777	0.115075337	12/07/2017 10:32:05	247	-33.89269611	26.4050448	benthic	3390	25.8	60.6	202	M	0	BI
BI-AP84	248	0	338.8006866	88.48	0	248	493.5552783	0.116541978	12/07/2017 10:36:02	248	-33.89219374	26.40661259	benthic	3390	25.8	60.6	202	M	0	BI
BI-AP84	249	2	337.1206832	90.31	84.86862499	249	608.0241207	0.144286692	12/07/2017 10:40:00	249	-33.89153543	26.40736392	benthic	3390	25.8	60.6	202	M	1	BI
BI-AP84	250	0	340.1606894	88.11	0	250	483.4908637	0.113709046	12/07/2017 10:44:09	250	-33.89055314	26.40939505	benthic	3390	25.8	60.6	202	M	0	BI
BI-AP84	252	0	345.1206994	88.1	0	252	507.4023851	0.117617614	12/07/2017 10:49:36	252	-33.88899216	26.40987135	benthic	3390	25.8	60.6	202	M	0	BI
BI-AP84	271	0	336.0806811	87.15	0	271	489.3227181	0.116477676	12/07/2017 11:08:04	271	-33.88268218	26.41269347	benthic	3390	25.8	60.6	202	M	0	BI
BI-AP84	272	1	353.2007158	87.24	83.08064999	272	563.3990943	0.127610214	12/07/2017 11:12:18	272	-33.88142157	26.41324252	benthic	3390	25.8	60.6	202	M	1	BI
BI-AP84	274	6	350.2407098	84.8	82.61955416	274	746.1493243	0.17043155	12/07/2017 11:18:07	274	-33.88038747	26.41356341	benthic	3390	25.8	60.6	202	M	1	BI
BI-AP84	275	1	322.8806543	85.7	82.04210001	275	478.9224258	0.118662643	12/07/2017 11:22:30	275	-33.8800658	26.41484223	benthic	3390	25.8	60.6	202	M	1	BI
BI-AP84	277	0	334.2406774	86.28	0	277	497.418402	0.119056583	12/07/2017 11:27:19	277	-33.88013053	26.41721589	benthic	3390	25.8	60.6	202	M	0	BI
BI-AP84	280	0	338.6406863	86.05	0	280	495.3234971	0.117014764	12/07/2017 11:33:40	280	-33.87971144	26.42089678	benthic	3390	25.8	60.6	202	M	0	BI
BI-AP84	287	0	293.4405947	64.82	0	287	469.7250459	0.128060263	12/07/2017 11:45:49	287	-33.88055356	26.42807453	benthic	3390	25.8	60.6	202	M	0	BI
BI-AP84	288	3	360.4007304	86.93	82.62550834	288	729.7464202	0.161985887	12/07/2017 11:49:35	288	-33.8803588	26.42917668	benthic	3390	25.8	60.6	202	M	1	BI
BI-AP84	289	0	327.5206637	85.21	0	289	499.4537525	0.12199652	12/07/2017 11:53:58	289	-33.88097116	26.43049058	benthic	3390	25.8	60.6	202	M	0	BI
BI-AP84	291	0	332.1606731	87.2	0	291	511.1340267	0.123105498	12/07/2017 11:59:02	291	-33.88202592	26.43319821	benthic	3390	25.8	60.6	202	M	0	BI
BI-AP84	296	1	317.2006428	89.5	88.39102499	296	514.9599631	0.129876409	12/07/2017 12:05:39	296	-33.88421775	26.43545836	benthic	3390	25.8	60.6	202	M	1	BI
BI-AP84	297	2	331.5206718	88.06	85.49504999	297	584.123222	0.140956376	12/07/2017 12:09:26	297	-33.88522551	26.4365114	benthic	3390	25.8	60.6	202	M	1	BI
BI-AP84	298	0	349.1207075	89.68	0	298	521.6947793	0.119545092	12/07/2017 12:13:38	298	-33.885675	26.43832637	benthic	3390	25.8	60.6	202	M	0	BI
BI-AP84	302	0	346.880703	88.92	0	302	500.8722363	0.115514815	12/07/2017 12:21:53	302	-33.88631003	26.44296245	benthic	3390	25.8	60.6	202	M	0	BI
BI-AP84	305	0	354.1607177	90.39	0	305	529.8587666	0.119687998	12/07/2017 12:28:37	305	-33.88623628	26.44630293	benthic	3390	25.8	60.6	202	M	0	BI
BI-AP84	306	0	350.9607112	90.59	0	306	517.2078343	0.117895563	12/07/2017 12:32:43	306	-33.88529763	26.44790809	benthic	3390	25.8	60.6	202	M	0	BI
BI-AP84	308	1	353.0407155	91.46	87.36675001	308	555.6496161	0.125911991	12/07/2017 12:38:08	308	-33.88375051	26.45027941	benthic	3390	25.8	60.6	202	M	1	BI
BI-AP84	315	0	360.4807305	90.58	0	315	511.4506314	0.113504357	12/07/2017 12:52:36	315	-33.87970561	26.45584306	benthic	3390	25.8	60.6	202	M	0	BI
BI-AP84	316	0	384.0807784	84.38	0	316	483.3318694	0.100673166	12/07/2017 12:56:58	316	-33.8781062	26.45521684	benthic	3390	25.8	60.6	202	M	0	BI
BI-AP84	319	1	356.8807232	87.85	85.32154997	319	571.2155501	0.128046525	12/07/2017 13:04:15	319	-33.87429468	26.45535371	benthic	3390	25.8	60.6	202	M	1	BI
BI-AP84	320	0	374.2407584	87.71	0	320	537.9278064	0.11499098	12/07/2017 13:08:32	320	-33.87279722	26.4559734	benthic	3390	25.8	60.6	202	M	0	BI
BI-AP84	322	1	352.320714	87.22	84.97109999	322	538.0644744	0.122176311	12/07/2017 13:13:51	322	-33.87063473	26.45705209	benthic	3390	25.8	60.6	202	M	1	BI
BI-AP84	323	1	351.5207124	86.65	83.92509999	323	560.5943606	0.127581784	12/07/2017 13:17:59	323	-33.869061	26.45821373	benthic	3390	25.8	60.6	202	M	1	BI
BI-AP84	325	0	360.720731	85.09	0	325	517.0868748	0.114678837	12/07/2017 13:23:34	325	-33.86683644	26.45918411	benthic	3390	25.8	60.6	202	M	0	BI
BI-AP84	326	1	374.1607583	85.29	74.469925	326	524.77447	0.112203222	12/07/2017 13:27:46	326	-33.86508615	26.45957544	benthic	3390	25.8	60.6	202	M	1	BI
BI-AP84	329	0	351.840713	79.82	0	329	475.6596935	0.108153637	12/07/2017 13:34:42	329	-33.8617463	26.46085379	benthic	3390	25.8	60.6	202	M	0	BI
BI-AP84	332	0	348.5607064	80.43	0	332	497.0264287	0.11407538	12/07/2017 13:41:12	332	-33.85862999	26.46182997	benthic	3390	25.8	60.6	202	M	0	BI
BI-AP84	333	1	351.6807127	78.73	75.123125	333	547.8311614	0.124620373	12/07/2017 13:45:07	333	-33.85692144	26.461996	benthic	3390	25.8	60.6	202	M	1	BI
BI-AP84	334	0	366.7207432	76.75	0	334	519.2215941	0.113268236	12/07/2017 13:49:22	334	-33.85514621	26.46280312	benthic	3390	25.8	60.6	202	M	0	BI
BI-AP84	336	1	353.2007158	77.62	75.86390002	336	549.8970557	0.124551995	12/07/2017 13:54:55	336	-33.8531101	26.46336639	benthic	3390	25.8	60.6	202	M	1	BI
BI-AP84	339	0	327.6806641	76.28	0	339	511.5897387	0.124899839	12/07/2017 14:00:59	339	-33.851715	26.464146	benthic	3390	25.8	60.6	202	M	0	BI
BI-AP84	341	0	354.0807176	73.79	0	341	475.8198732	0.10750562	12/07/2017 14:05:56	341	-33.84920294	26.46646791	benthic	3390	25.8	60.6	202	M	0	BI
BI-AP84	343	1	342.4806941	78.09	71.610075	343	610.5110169	0.142609441	12/07/2017 14:11:17	343	-33.84771719	26.46879089	benthic	3390	25.8	60.6	202	M	1	BI
BI-AP84	344	0	348.7207067	75.62	0	344	508.119775	0.116567969	12/07/2017 14:15:20	344	-33.84657281	26.46997204	benthic	3390	25.8	60.6	202	M	0	BI
BI-AP84	346	0	332.0006728	73.38	0	346	469.5868597	0.11315346	12/07/2017 14:28:59	346	-33.84415757	26.47001719	benthic	3390	25.8	60.6	202	M	0	BI
BI-AP84	347	0	353.0407155	75.66	0	347	489.607254	0.110946579	12/07/2017 14:32:59	347	-33.84325619	26.47142409	benthic	3390	25.8	60.6	202	M	0	BI
BI-AP84	348	1	328.640666	75.56	71.26834998	348	548.6404809	0.133554158	12/07/2017 14:36:44	348	-33.84265674	26.47279015	benthic	3390	25.8	60.6	202	M	1	BI
BI-AP84	349	0	346.8007028	75.21	0	349	529.5895545	0.122165987	12/07/2017 14:40:48	349	-33.84198206	26.47431938	benthic	3390	25.8	60.6	202	M	0	BI
BI-AP84	350	1	313.6006355	72.55	68.3366	350	540.796265	0.137958231	12/07/2017 14:44:39	350	-33.84114658	26.47546263	benthic	3390	25.8	60.6	202	M	1	BI
BI-AP84	351	1	336.6406822	72.16	70.1619	351	508.2458112	0.120780849	12/07/2017 14:48:29	351	-33.8404718	26.47695323	benthic	3390	25.8	60.6	202	M	1	BI
BI-AP84	352	2	302.8006136	73.13	67.76493125	352	628.1798981	0.165965627	12/07/2017 14:52:11	352	-33.83981249	26.47797949	benthic	3390	25.8	60.6	202	M	1	BI
BI-AP84	353	1	310.6406295	72.23	70.48647498	353	544.7115275	0.140281104	12/07/2017 14:55:50	353	-33.83971967	26.4780301	benthic	3390	25.8	60.6	202	M	1	BI
BI-AP84	368	0	305.3606188	69.41	0	368	439.2810044	0.115085409	12/07/2017 15:06:48	368	-33.83979777	26.47934169	benthic	3390	25.8	60.6	202	M	0	BI
BI-AP84	369	1	310.8006299	71.9	69.707875	369	480.7225737	0.123738114	12/07/2017 15:10:19	369	-33.83996325	26.4808656	benthic	3390	25.8	60.6	202	M	1	BI
BI-AP84	370	1	298.4806049	78.11	68.82124996	370	543.8019415	0.14575233	12/07/2017 15:13:41	370	-33.8398022	26.48200044	benthic	3390	25.8	60.6	202	M	1	BI
BI-AP84	371	2	299.040606	76.26	68.23678752	371	608.9546581	0.162909218	12/07/2017 15:17:14	371	-33.83951781	26.48301322	benthic	3390	25.8	60.6	202	M	1	BI
BI-AP84	372	0	316.7206419	71.25	0	372	492.9268801	0.124507926	12/07/2017 15:21:06	372	-33.83924287	26.48404028	benthic	3390	25.8	60.6	202	M	0	BI
BI-AP84	373	1	330.1606691	72.94	65.71787499	373	503.47434	0.121995236	12/07/2017 15:24:51	373	-33.83889571	26.48501581	benthic	3390	25.8	60.6	202	M	1	BI
BI-AP84	374	2	312.8006339	76.37	70.21569375	374	551.7196928	0.141104781	12/07/2017 15:28:26	374	-33.83875023	26.48559864	benthic	3390	25.8	60.6	202	M	1	BI
BI-AP84	375	1	309.5206273	73.13	65.66160004	375	594.5595434	0.153672666	12/07/2017 15:31:53	375	-33.838612	26.486423	benthic	3390	25.8	60.6	202	M	1	BI
BI-AP84	376	1	302.5606132	71.28	66.99300001	376	555.9368562	0.146995467	12/07/2017 15:35:28	376	-33.838612	26.486423	benthic	3390	25.8	60.6	202	M	1	BI
BI-AP84	377	1	299.520607	67.45	61.62	377	486.9600505	0.130064116	12/07/2017 15:38:52	377	-33.838612	26.486423	benthic	3390	25.8	60.6	202	M	1	BI
BI-AP84	378	3	256.5605199	72.71	63.65675832	378	551.8143177	0.172065581	12/07/2017 15:41:48	378	-33.838612	26.486423	benthic	3390	25.8	60.6	202	M	1	BI
BI-AP84	379	2	273.5205543	67.58	64.33773747	379	561.3047784	0.164172208	12/07/2017 15:45:04	379	-33.83704693	26.48822609	benthic	3390	25.8	60.6	202	M	1	BI
BI-AP84	380	0	287.3605824	66.83	0	380	457.3917594	0.127336236	12/07/2017 15:48:25	380	-33.83520414	26.49039795	benthic	3390	25.8	60.6	202	M	0	BI
BI-AP84	381	0	308.4806252	68.17	0	381	455.7517145	0.118192872	12/07/2017 15:51:41	381	-33.8347408	26.49120427	benthic	3390	25.8	60.6	202	M	0	BI
BI-AP84	382	2	297.2006023	68.81	64.96764377	382	479.866751	0.129170054	12/07/2017 15:54:57	382	-33.83502152	26.49180514	benthic	3390	25.8	60.6	202	M	1	BI
BI-AP84	383	1	311.360631	70.02	65.82595	383	502.8223973	0.129193833	12/07/2017 15:58:30	383	-33.8353385	26.492976	benthic	3390	25.8	60.6	202	M	1	BI
BI-AP84	384	2	310.6406295	70.48	64.51756875	384	498.5128168	0.128383419	12/07/2017 16:01:54	384	-33.83645795	26.49353073	benthic	3390	25.8	60.6	202	M	1	BI
BI-AP84	385	1	323.8406563	69.63	66.32895	385	491.2192739	0.121348635	12/07/2017 16:05:27	385	-33.83808161	26.49259555	benthic	3390	25.8	60.6	202	M	1	BI
BI-AP84	386	2	280.7205689	65.41	60.45031874	386	610.3022535	0.173924837	12/07/2017 16:08:51	386	-33.83926933	26.49196133	benthic	3390	25.8	60.6	202	M	1	BI
BI-AP84	387	2	281.5205705	66.79	63.72706876	387	500.9524415	0.142356477	12/07/2017 16:12:14	387	-33.84068219	26.49196931	benthic	3390	25.8	60.6	202	M	1	BI
BI-AP84	388	0	302.8806138	66.64	0	388	463.3958888	0.122397224	12/07/2017 16:15:29	388	-33.84185998	26.49246107	benthic	3390	25.8	60.6	202	M	0	BI
BI-AP84	389	1	314.9606383	68.01	62.256275	389	488.5226411	0.124084999	12/07/2017 16:18:52	389	-33.84308659	26.49268473	benthic	3390	25.8	60.6	202	M	1	BI
BI-AP84	390	0	314.1606367	69.21	0	390	481.4895887	0.12261003	12/07/2017 16:22:16	390	-33.84397003	26.49288963	benthic	3390	25.8	60.6	202	M	0	BI
BI-AP84	392	1	300.5606091	68.69	38.2415	392	531.1589575	0.141378482	12/07/2017 16:25:34	392	-33.84564439	26.49276433	benthic	3390	25.8	60.6	202	M	1	BI
BI-AP84	393	2	282.7205729	70.7	67.78965626	393	470.5362244	0.133145508	12/07/2017 16:28:42	393	-33.84754335	26.49231407	benthic	3390	25.8	60.6	202	M	1	BI
BI-AP84	394	2	312.4006331	69.69	58.0537375	394	597.0007055	0.152881103	12/07/2017 16:32:12	394	-33.84866319	26.49101863	benthic	3390	25.8	60.6	202	M	1	BI
BI-AP84	395	2	357.4407244	72.13	66.31391251	395	735.008738	0.164505089	12/07/2017 16:35:55	395	-33.848801	26.490788	benthic	3390	25.8	60.6	202	M	1	BI
BI-AP84	396	1	281.3605702	71.43	67.347	396	505.8973486	0.143843431	12/07/2017 16:39:56	396	-33.84983252	26.49019502	benthic	3390	25.8	60.6	202	M	1	BI
BI-AP84	397	0	401.3608134	67.01	0	397	829.3165517	0.165301286	12/07/2017 16:44:04	397	-33.85091846	26.48878873	benthic	3390	25.8	60.6	202	M	0	BI
BI-APD5	119	0	96.99990749	47.34	0	119	454.8828761	0.187580567	12/07/2017 16:46:38	119	-33.8090977	26.53069076	benthic	3430	26.6	59.4	188	M	0	BI
BI-APD5	122	1	97.99990654	57.31	53.82	122	622.5556456	0.254104345	12/07/2017 16:49:00	122	-33.80866903	26.53088914	benthic	3430	26.6	59.4	188	M	1	BI
BI-APD5	123	0	123.9998817	61.34	0	123	542.1369595	0.17488289	12/07/2017 16:51:32	123	-33.80835432	26.53140813	benthic	3430	26.6	59.4	188	M	0	BI
BI-APD5	128	0	122.9998827	60.11	0	128	513.8585362	0.167108467	12/07/2017 16:54:28	128	-33.80814839	26.53226796	benthic	3430	26.6	59.4	188	M	0	BI
BI-APD5	129	0	120.9998846	57.71	0	129	520.3969914	0.172032063	12/07/2017 16:57:02	129	-33.80782338	26.53324018	benthic	3430	26.6	59.4	188	M	0	BI
BI-APD5	130	1	99.99990463	53.35	45.13	130	634.0459081	0.253618363	12/07/2017 16:59:11	130	-33.80783514	26.53401953	benthic	3430	26.6	59.4	188	M	1	BI
BI-APD5	133	1	101.9999027	58.74	45.32	133	562.4370994	0.220563568	12/07/2017 17:01:31	133	-33.80792131	26.53510359	benthic	3430	26.6	59.4	188	M	1	BI
BI-APD5	134	1	105.9998989	58.11	57.99625	134	585.6941929	0.221016677	12/07/2017 17:03:47	134	-33.80811385	26.5360555	benthic	3430	26.6	59.4	188	M	1	BI
BI-APD5	136	2	102.9999018	65.99	50.26	136	806.6227404	0.31325155	12/07/2017 17:06:08	136	-33.80875763	26.53699967	benthic	3430	26.6	59.4	188	M	1	BI
BI-APD5	137	2	108.999896	61.15	56.881875	137	787.4286179	0.28896463	12/07/2017 17:08:33	137	-33.80900425	26.53765156	benthic	3430	26.6	59.4	188	M	1	BI
BI-APD5	138	4	110.9998941	61.74	54.58	138	834.4351123	0.300697338	12/07/2017 17:10:57	138	-33.8093992	26.53837901	benthic	3430	26.6	59.4	188	M	1	BI
BI-APD5	139	3	99.99990463	59.84	55.97875	139	593.3886163	0.237355447	12/07/2017 17:13:16	139	-33.81010319	26.53946041	benthic	3430	26.6	59.4	188	M	1	BI
BI-APD5	144	0	103.9999008	55.27	0	144	529.1906423	0.203534862	12/07/2017 17:18:41	144	-33.810329	26.540377	benthic	3430	26.6	59.4	188	M	0	BI
BI-APD5	145	4	108.999896	56.86	46.3771875	145	704.1555228	0.258405696	12/07/2017 17:20:58	145	-33.810329	26.540377	benthic	3430	26.6	59.4	188	M	1	BI
BI-APD5	146	9	132.9998732	53.58	48.82666667	146	1252.019488	0.376547215	12/07/2017 17:23:39	146	-33.81196595	26.5426827	benthic	3430	26.6	59.4	188	M	1	BI
BI-APD5	152	3	95.99990845	53.95	46.72	152	584.1422988	0.243392624	12/07/2017 17:28:22	152	-33.81217072	26.5448724	benthic	3430	26.6	59.4	188	M	1	BI
BI-APD5	155	5	111.9998932	44.89	39.2775	155	828.5673024	0.295916894	12/07/2017 17:35:22	155	-33.81218818	26.5482839	benthic	3430	26.6	59.4	188	M	1	BI
BI-APD5	156	7	136.9998693	45.8	35.11910714	156	936.9247194	0.273554663	12/07/2017 17:38:10	156	-33.81140106	26.5494233	benthic	3430	26.6	59.4	188	M	1	BI
BI-APD5	203	3	142.9998636	76.65	54.99	203	766.8312514	0.214498252	13/07/2017 08:06:44	203	-33.85427148	26.59330935	benthic	3430	26.6	59.4	188	M	1	BI
BI-APD5	206	1	153.9998531	78.54	66.3975	206	687.4370747	0.178555084	13/07/2017 08:16:42	206	-33.85946069	26.59437081	benthic	3430	26.6	59.4	188	M	1	BI
BI-APD5	207	2	155.9998512	82.05	71.86	207	807.9457119	0.207165567	13/07/2017 08:20:13	207	-33.86153638	26.59479539	benthic	3430	26.6	59.4	188	M	1	BI
BI-APD5	262	2	140.9998655	68.13	57.785	262	643.8844023	0.182662242	13/07/2017 10:06:59	262	-33.85571181	26.51167814	benthic	3430	26.6	59.4	188	M	1	BI
BI-APD5	263	2	148.9998579	68.06	57.371875	263	647.8218835	0.173911915	13/07/2017 10:10:06	263	-33.85283967	26.51055675	benthic	3430	26.6	59.4	188	M	1	BI
BI-APD5	271	0	104.9998999	67.14	0	271	584.965773	0.222844104	13/07/2017 10:24:21	271	-33.85230518	26.49494949	benthic	3430	26.6	59.4	188	M	0	BI
BI-APD5	279	3	114.9998903	67.13	56.50166667	279	780.8114077	0.271586577	13/07/2017 10:36:18	279	-33.84875587	26.48580593	benthic	3430	26.6	59.4	188	M	1	BI
BI-APD5	280	0	124.9998808	67.49	0	280	580.9445526	0.185902257	13/07/2017 10:39:06	280	-33.84789932	26.48383706	benthic	3430	26.6	59.4	188	M	0	BI
BI-APD5	281	1	118.9998865	64.89	60.74	281	547.9679429	0.184190905	13/07/2017 10:41:34	281	-33.84732829	26.48252448	benthic	3430	26.6	59.4	188	M	1	BI
BI-APD5	283	2	135.9998703	67.36	60	283	635.5593612	0.186929224	13/07/2017 10:46:46	283	-33.84590072	26.47924304	benthic	3430	26.6	59.4	188	M	1	BI
BI-APD5	284	1	126.9998789	64.92	16.14	284	718.9208733	0.226431771	13/07/2017 10:49:25	284	-33.84504417	26.47727418	benthic	3430	26.6	59.4	188	M	1	BI
BI-APD5	289	1	126.9998789	70.22	53.47	289	794.9855965	0.250389164	13/07/2017 10:59:16	289	-33.84148053	26.4685267	benthic	3430	26.6	59.4	188	M	1	BI
BI-APD5	293	1	112.9998922	64.75	53.75	293	757.0498039	0.267982231	13/07/2017 11:08:32	293	-33.83894084	26.46134013	benthic	3430	26.6	59.4	188	M	1	BI
BI-APD5	294	3	122.9998827	69.7	59.82375	294	821.8625603	0.267272377	13/07/2017 11:11:18	294	-33.83846305	26.46033893	benthic	3430	26.6	59.4	188	M	1	BI
BI-APD5	298	1	121.9998837	62.81	59.21	298	596.9083683	0.195707662	13/07/2017 11:18:13	298	-33.83758978	26.46027991	benthic	3430	26.6	59.4	188	M	1	BI
BI-APD5	304	1	113.9998913	62.09	46.49	304	615.843603	0.216085475	13/07/2017 11:20:57	304	-33.83745644	26.45996935	benthic	3430	26.6	59.4	188	M	1	BI
BI-APD5	308	2	120.9998846	66.5	59.57	308	872.6083839	0.288465581	13/07/2017 11:27:26	308	-33.83752216	26.45837188	benthic	3430	26.6	59.4	188	M	1	BI
BI-APD5	314	4	135.9998703	71.1	44.69	314	860.6687161	0.253137858	13/07/2017 11:40:43	314	-33.83751555	26.45492823	benthic	3430	26.6	59.4	188	M	1	BI
BI-APD5	318	1	122.9998827	61.55	59.19125	318	690.5251818	0.224561035	13/07/2017 11:45:12	318	-33.83783831	26.45332751	benthic	3430	26.6	59.4	188	M	1	BI
BI-APD5	319	3	115.9998894	66.33	60.67916667	319	688.6995209	0.237482593	13/07/2017 11:47:45	319	-33.83797418	26.45282021	benthic	3430	26.6	59.4	188	M	1	BI
BI-APD5	320	2	133.9998722	66.08	59.7025	320	794.8521114	0.237269287	13/07/2017 11:50:48	320	-33.83817364	26.45203336	benthic	3430	26.6	59.4	188	M	1	BI
BI-APD5	323	1	124.9998808	63.04	56.34	323	633.3754563	0.202680146	13/07/2017 11:55:09	323	-33.83856627	26.44989472	benthic	3430	26.6	59.4	188	M	1	BI
BI-APD5	324	2	130.9998751	68.96	57.514375	324	655.7254132	0.2002215	13/07/2017 11:58:02	324	-33.838284	26.448486	benthic	3430	26.6	59.4	188	M	1	BI
BI-APD5	325	1	142.9998636	70.01	62.54375	325	692.8784578	0.193812156	13/07/2017 12:01:07	325	-33.83800648	26.44721962	benthic	3430	26.6	59.4	188	M	1	BI
BI-APD5	326	0	135.9998703	63.12	0	326	606.1849572	0.178289693	13/07/2017 12:04:16	326	-33.83850317	26.44585894	benthic	3430	26.6	59.4	188	M	0	BI
BI-APD5	329	1	151.999855	62.97	52.21875	329	500.4638153	0.131701004	13/07/2017 12:51:01	329	-33.842964	26.433453	benthic	3430	26.6	59.4	188	M	1	BI
BI-APD5	332	3	157.9998493	67.12	53.81666667	332	595.5028356	0.150760212	13/07/2017 12:59:45	332	-33.84294167	26.43218725	benthic	3430	26.6	59.4	188	M	1	BI
BI-APD5	336	2	126.9998789	67.49	66.025	336	659.9046791	0.207843993	13/07/2017 13:07:17	336	-33.84333871	26.42819898	benthic	3430	26.6	59.4	188	M	1	BI
BI-APD5	337	0	156.9998503	66.52	0	337	636.0962851	0.162062748	13/07/2017 13:10:44	337	-33.84299794	26.42670762	benthic	3430	26.6	59.4	188	M	0	BI
BI-APD5	338	4	151.999855	68.49	61.88625	338	704.9347553	0.185509146	13/07/2017 13:14:35	338	-33.84214731	26.42536363	benthic	3430	26.6	59.4	188	M	1	BI
BI-APD5	339	0	164.9998426	67.75	0	339	625.5645239	0.151652006	13/07/2017 13:18:37	339	-33.84145329	26.42364029	benthic	3430	26.6	59.4	188	M	0	BI
BI-APD5	344	0	150.999856	65.68	0	344	572.7358085	0.151718095	13/07/2017 13:25:16	344	-33.84175218	26.4198983	benthic	3430	26.6	59.4	188	M	0	BI
BI-APD5	353	0	149.9998569	66.27	0	353	519.6116214	0.138563099	13/07/2017 13:44:30	353	-33.84320765	26.4105585	benthic	3430	26.6	59.4	188	M	0	BI
BI-APD5	363	1	126.9998789	58.37	56.92	363	470.6120025	0.148224253	13/07/2017 15:01:26	363	-33.85444411	26.39080704	benthic	3430	26.6	59.4	188	M	1	BI
BI-APD5	364	5	127.9998779	60.14	56.73375	364	702.0730095	0.219397815	13/07/2017 15:04:13	364	-33.85548071	26.39028148	benthic	3430	26.6	59.4	188	M	1	BI
BI-APD5	365	3	124.9998808	58.47	56.24916667	365	862.6371759	0.276043896	13/07/2017 15:07:02	365	-33.8560553	26.38987198	benthic	3430	26.6	59.4	188	M	1	BI
BI-APD5	366	3	127.9998779	59.11	57.435	366	914.9568287	0.285924009	13/07/2017 15:09:54	366	-33.85612303	26.3912555	benthic	3430	26.6	59.4	188	M	1	BI
BI-APD5	367	2	140.9998655	60.13	57.485	367	804.0715944	0.228105417	13/07/2017 15:13:08	367	-33.85551649	26.3930144	benthic	3430	26.6	59.4	188	M	1	BI
BI-APD5	368	4	135.9998703	58.73	56.508125	368	798.6728098	0.234903768	13/07/2017 15:16:19	368	-33.85494207	26.39340093	benthic	3430	26.6	59.4	188	M	1	BI
BI-APD5	369	1	124.9998808	58.57	55.46	369	846.5811363	0.270905964	13/07/2017 15:19:21	369	-33.85520514	26.39373801	benthic	3430	26.6	59.4	188	M	1	BI
BI-APD5	370	4	127.9998779	58.38	55.263125	370	719.5156843	0.224848651	13/07/2017 15:22:17	370	-33.85613351	26.39386051	benthic	3430	26.6	59.4	188	M	1	BI
BI-APD5	371	3	123.9998817	58.71	56.21666667	371	755.4848587	0.243704793	13/07/2017 15:25:02	371	-33.85730887	26.39424586	benthic	3430	26.6	59.4	188	M	1	BI
BI-APD5	372	2	132.9998732	59.18	57.6	372	722.0501449	0.217157938	13/07/2017 15:27:55	372	-33.85723202	26.39338424	benthic	3430	26.6	59.4	188	M	1	BI
BI-APD5	373	2	141.9998646	60.48	55.06	373	680.088807	0.191574312	13/07/2017 15:31:00	373	-33.85674469	26.39179796	benthic	3430	26.6	59.4	188	M	1	BI
BI-APD5	374	4	125.9998798	56.13	51.3653125	374	880.8848477	0.279645983	13/07/2017 15:34:01	374	-33.85548489	26.38886382	benthic	3430	26.6	59.4	188	M	1	BI
BI-APD5	375	0	137.9998684	57.58	0	375	627.4012859	0.181855445	13/07/2017 15:37:04	375	-33.85492154	26.38712106	benthic	3430	26.6	59.4	188	M	0	BI
BI-APD5	376	0	144.9998617	60.28	0	376	627.6574441	0.173146881	13/07/2017 15:40:16	376	-33.85446753	26.38539517	benthic	3430	26.6	59.4	188	M	0	BI
BI-APD5	377	1	144.9998617	55.73	52.38	377	629.177925	0.173566324	13/07/2017 15:43:27	377	-33.85422572	26.38317208	benthic	3430	26.6	59.4	188	M	1	BI
BI-APD5	378	1	141.9998646	56.31	54.62	378	655.9007239	0.184760767	13/07/2017 15:46:31	378	-33.854092	26.38153621	benthic	3430	26.6	59.4	188	M	1	BI
BI-APD5	379	1	131.9998741	55.16	54.435	379	657.5687231	0.199263249	13/07/2017 15:49:33	379	-33.85405635	26.37953607	benthic	3430	26.6	59.4	188	M	1	BI
BI-APD5	380	1	137.9998684	57.02	55.985	380	702.5291801	0.203631646	13/07/2017 15:52:29	380	-33.853559	26.37784994	benthic	3430	26.6	59.4	188	M	1	BI
BI-APD5	381	2	142.9998636	57.67	56.1	381	729.0759306	0.203937323	13/07/2017 15:55:31	381	-33.853127	26.37708473	benthic	3430	26.6	59.4	188	M	1	BI
BI-APD5	387	2	135.9998703	58.42	56.8	387	626.742136	0.184335922	13/07/2017 15:59:22	387	-33.85222654	26.37631339	benthic	3430	26.6	59.4	188	M	1	BI
BI-APD5	391	0	143.9998627	60.09	0	391	602.9234485	0.167478736	13/07/2017 16:03:33	391	-33.85261928	26.37596586	benthic	3430	26.6	59.4	188	M	0	BI
BI-APD5	394	0	155.9998512	60.82	0	394	677.5082581	0.173720066	13/07/2017 16:09:13	394	-33.85220865	26.37287284	benthic	3430	26.6	59.4	188	M	0	BI
BI-APD5	410	1	137.9998684	59.93	57.99	410	638.123188	0.184963243	13/07/2017 16:23:21	410	-33.8566242	26.37008742	benthic	3430	26.6	59.4	188	M	1	BI
BI-APD5	450	0	144.9998617	60.27	0	450	600.5379165	0.165665632	13/07/2017 16:42:13	450	-33.84998829	26.36037002	benthic	3430	26.6	59.4	188	M	0	BI
BI-APD5	475	1	119.9998856	56.91	53.89	475	513.8598783	0.171286626	13/07/2017 16:54:07	475	-33.84915474	26.35273776	benthic	3430	26.6	59.4	188	M	1	BI
BI-APD5	479	2	144.9998617	56.36	53.855	479	671.481879	0.18523638	13/07/2017 17:01:13	479	-33.85014312	26.3472122	benthic	3430	26.6	59.4	188	M	1	BI
BI-APD5	488	2	118.9998865	53.55	52.015	488	691.1761976	0.232328134	13/07/2017 17:05:15	488	-33.84879503	26.34575966	benthic	3430	26.6	59.4	188	M	1	BI
BI-APD5	489	0	136.9998693	54.58	0	489	630.3674155	0.18404888	13/07/2017 17:08:05	489	-33.8470427	26.34555747	benthic	3430	26.6	59.4	188	M	0	BI
BI-APD5	490	0	117.9998875	36.48	0	490	532.3507635	0.180457886	13/07/2017 17:10:35	490	-33.84636588	26.34483217	benthic	3430	26.6	59.4	188	M	0	BI
BI-APD5	509	1	120.9998846	52.03	48.91	509	609.6852174	0.201548832	13/07/2017 17:16:13	509	-33.84593778	26.3410776	benthic	3430	26.6	59.4	188	M	1	BI
BI-APD5	512	0	120.9998846	48.9	0	512	613.3487232	0.202759908	13/07/2017 17:19:21	512	-33.84578462	26.33860804	benthic	3430	26.6	59.4	188	M	0	BI
BI-APD5	513	2	117.9998875	48.8	43.845	513	789.7106657	0.267698531	13/07/2017 17:21:50	513	-33.84590321	26.33702192	benthic	3430	26.6	59.4	188	M	1	BI
BI-APD5	514	4	107.999897	46.2	44.015	514	706.6857853	0.261735476	13/07/2017 17:24:08	514	-33.84571775	26.335098	benthic	3430	26.6	59.4	188	M	1	BI
BI-APD5	515	1	109.9998951	42.85	37.93875	515	593.9263724	0.215973226	13/07/2017 17:26:27	515	-33.8458029	26.33522371	benthic	3430	26.6	59.4	188	M	1	BI
BI-APD5	517	1	107.999897	41.18	38.58	517	586.7490405	0.217314459	13/07/2017 17:30:17	517	-33.84614134	26.33629405	benthic	3430	26.6	59.4	188	M	1	BI
BI-APD5	518	1	112.9998922	41.96	40.62	518	588.1199813	0.208184064	13/07/2017 17:32:34	518	-33.84682556	26.33468403	benthic	3430	26.6	59.4	188	M	1	BI
BI-APD5	519	2	111.9998932	42.54	38.515	519	625.5945603	0.223426629	13/07/2017 17:34:51	519	-33.84699233	26.33347967	benthic	3430	26.6	59.4	188	M	1	BI
BI-APD5	520	3	104.9998999	36.34	30.35208333	520	832.3289093	0.31707768	13/07/2017 17:37:00	520	-33.84709903	26.33251105	benthic	3430	26.6	59.4	188	M	1	BI
BI-APD5	521	3	88.99991512	36.45	32.58666667	521	686.5595606	0.308566095	13/07/2017 17:38:54	521	-33.84739633	26.33165844	benthic	3430	26.6	59.4	188	M	1	BI
BI-APD5	522	1	67.99993515	33.94	33.37	522	543.6023982	0.319766117	13/07/2017 17:40:29	522	-33.84756906	26.33065611	benthic	3430	26.6	59.4	188	M	1	BI
BI-APD5	523	4	88.99991512	35.24	30.6325	523	654.4122602	0.29411787	13/07/2017 17:42:13	523	-33.84782804	26.32936721	benthic	3430	26.6	59.4	188	M	1	BI
BI-APD5	524	0	94.9999094	29.21	0	524	510.713543	0.215037281	13/07/2017 17:44:09	524	-33.84782394	26.32810729	benthic	3430	26.6	59.4	188	M	0	BI
BI-APD6	170	1	119.7998857	59.19	40.33190003	170	629.6849613	0.210245396	12/07/2017 07:16:55	170	-33.87842227	26.38901963	benthic	2860	22	55.3	180	F	1	BI
BI-APD6	173	1	116.9598885	74	45.38901247	173	721.2347615	0.246660315	12/07/2017 07:24:54	173	-33.87876866	26.39045414	benthic	2860	22	55.3	180	F	1	BI
BI-APD6	174	1	134.9198713	53.24	38.87575007	174	467.477088	0.138593859	12/07/2017 07:28:14	174	-33.87820054	26.39121718	benthic	2860	22	55.3	180	F	1	BI
BI-APD6	175	0	142.9998636	55.56	0	175	449.8146302	0.125822274	12/07/2017 07:31:18	175	-33.87760747	26.39235424	benthic	2860	22	55.3	180	F	0	BI
BI-APD6	176	1	113.5198917	52.56	45.24722502	176	441.3756496	0.155523485	12/07/2017 07:33:51	176	-33.87720542	26.39290014	benthic	2860	22	55.3	180	F	1	BI
BI-APD6	177	2	113.1598921	50.61	48.21553753	177	547.7286969	0.193612123	12/07/2017 07:36:22	177	-33.87670248	26.3938797	benthic	2860	22	55.3	180	F	1	BI
BI-APD6	178	2	116.8398886	53.06	47.96571254	178	587.7038045	0.201199522	12/07/2017 07:38:57	178	-33.87661316	26.39418209	benthic	2860	22	55.3	180	F	1	BI
BI-APD6	179	2	81.51992226	53	38.30996257	179	502.2213613	0.246428538	12/07/2017 07:41:02	179	-33.87655227	26.39462698	benthic	2860	22	55.3	180	F	1	BI
BI-APD6	180	2	133.7998724	55.71	48.36196877	180	537.1015097	0.160568463	12/07/2017 07:43:50	180	-33.87582878	26.39439574	benthic	2860	22	55.3	180	F	1	BI
BI-APD6	181	2	125.0398808	62.74	59.54261251	181	628.7864583	0.2011473	12/07/2017 07:46:38	181	-33.87510206	26.39434144	benthic	2860	22	55.3	180	F	1	BI
BI-APD6	182	2	125.5998802	57.66	44.67619377	182	571.9925193	0.182163223	12/07/2017 07:49:29	182	-33.87481084	26.39468189	benthic	2860	22	55.3	180	F	1	BI
BI-APD6	185	2	134.5198717	57.65	52.16512501	185	529.7042778	0.157509449	12/07/2017 07:53:47	185	-33.87495917	26.39558856	benthic	2860	22	55.3	180	F	1	BI
BI-APD6	186	2	135.7198706	62.5	56.43367501	186	507.9222967	0.149697111	12/07/2017 07:56:49	186	-33.87505509	26.39645706	benthic	2860	22	55.3	180	F	1	BI
BI-APD6	187	1	126.1998796	55.79	55.20052505	187	453.6582669	0.143790259	12/07/2017 07:59:52	187	-33.875034	26.396801	benthic	2860	22	55.3	180	F	1	BI
BI-APD6	188	3	102.719902	60.01	26.79005002	188	704.4631694	0.274323664	12/07/2017 08:02:31	188	-33.875034	26.396801	benthic	2860	22	55.3	180	F	1	BI
BI-APD6	207	2	108.7998962	59.4	57.54380624	207	502.2493321	0.18465049	12/07/2017 08:09:47	207	-33.87590661	26.39820051	benthic	2860	22	55.3	180	F	1	BI
BI-APD6	208	4	133.159873	65.8	50.79038127	208	863.0521153	0.259252663	12/07/2017 08:12:47	208	-33.87603436	26.39821404	benthic	2860	22	55.3	180	F	1	BI
BI-APD6	209	2	106.2398987	55.69	40.31512501	209	516.0658374	0.194301897	12/07/2017 08:15:41	209	-33.87639958	26.39836221	benthic	2860	22	55.3	180	F	1	BI
BI-APD6	212	0	127.4798784	54.24	0	212	354.0838027	0.111102542	12/07/2017 08:30:39	212	-33.8772501	26.39684946	benthic	2860	22	55.3	180	F	0	BI
BI-APD6	213	0	141.3198652	58.05	0	213	382.8770355	0.108371649	12/07/2017 08:33:56	213	-33.87627716	26.39658144	benthic	2860	22	55.3	180	F	0	BI
BI-APD6	214	3	162.479845	74.89	62.45604583	214	662.3119312	0.163050697	12/07/2017 08:37:26	214	-33.87520616	26.39588772	benthic	2860	22	55.3	180	F	1	BI
BI-APD6	218	0	134.4798717	66.95	0	218	473.6315159	0.140877905	12/07/2017 08:46:07	218	-33.87586881	26.39418644	benthic	2860	22	55.3	180	F	0	BI
BI-APD6	219	0	125.9598799	56.22	0	219	364.4813949	0.115745124	12/07/2017 08:49:02	219	-33.87514763	26.39323122	benthic	2860	22	55.3	180	F	0	BI
BI-APD6	220	1	131.8398743	64.38	63.16918751	220	444.3368563	0.134810939	12/07/2017 08:51:46	220	-33.87535844	26.39232559	benthic	2860	22	55.3	180	F	1	BI
BI-APD6	221	2	116.1198893	64.72	48.55960003	221	617.3580086	0.212662077	12/07/2017 08:54:34	221	-33.87576924	26.39118282	benthic	2860	22	55.3	180	F	1	BI
BI-APD6	222	2	143.3198633	72.58	67.55223123	222	649.7381697	0.181339149	12/07/2017 08:58:39	222	-33.87568493	26.39072937	benthic	2860	22	55.3	180	F	1	BI
BI-APD6	230	0	117.9598875	47.78	0	230	403.9982677	0.136995004	12/07/2017 09:12:40	230	-33.87459555	26.38826616	benthic	2860	22	55.3	180	F	0	BI
BI-APD6	233	0	139.5198669	56.66	0	233	426.7896937	0.122359431	12/07/2017 09:19:17	233	-33.8746799	26.39112731	benthic	2860	22	55.3	180	F	0	BI
BI-APD6	280	0	144.5598621	53.23	0	280	424.2314143	0.11738556	12/07/2017 10:22:24	280	-33.8774745	26.39935882	benthic	2860	22	55.3	180	F	0	BI
BI-APD6	281	0	171.1598368	72	0	281	489.840661	0.114475499	12/07/2017 10:26:05	281	-33.878624	26.399521	benthic	2860	22	55.3	180	F	0	BI
BI-APD6	283	0	186.3598223	74.97	0	283	517.5213214	0.111079914	12/07/2017 10:32:03	283	-33.87984333	26.39444689	benthic	2860	22	55.3	180	F	0	BI
BI-APD6	291	0	173.2398348	74.22	0	291	520.50749	0.120181826	12/07/2017 10:49:04	291	-33.87557711	26.38440274	benthic	2860	22	55.3	180	F	0	BI
BI-APD6	293	0	166.719841	69.91	0	293	510.2532122	0.122421596	12/07/2017 10:54:12	293	-33.87495261	26.38090753	benthic	2860	22	55.3	180	F	0	BI
BI-APD6	294	0	167.5598402	71.44	0	294	526.6331152	0.125718099	12/07/2017 10:58:03	294	-33.87497195	26.3781849	benthic	2860	22	55.3	180	F	0	BI
BI-APD6	300	0	165.1998425	76.83	0	300	566.0648102	0.137061697	12/07/2017 11:10:01	300	-33.88036219	26.37581716	benthic	2860	22	55.3	180	F	0	BI
BI-APD6	307	0	164.9598427	78.29	0	307	561.2731885	0.136099221	12/07/2017 11:22:10	307	-33.88251897	26.37759786	benthic	2860	22	55.3	180	F	0	BI
BI-APD6	309	2	168.4398394	83.6	82.50370626	309	666.3684103	0.158244695	12/07/2017 11:27:42	309	-33.88353095	26.37545401	benthic	2860	22	55.3	180	F	1	BI
BI-APD6	310	0	171.3198366	85.46	0	310	601.8933742	0.14053079	12/07/2017 11:31:44	310	-33.88368033	26.37471836	benthic	2860	22	55.3	180	F	0	BI
BI-APD6	312	0	163.559844	76.51	0	312	577.2990806	0.141183439	12/07/2017 11:38:17	312	-33.88253203	26.37325735	benthic	2860	22	55.3	180	F	0	BI
BI-APD6	313	0	180.5198278	86.99	0	313	619.4497753	0.13725898	12/07/2017 11:42:48	313	-33.88121713	26.37203529	benthic	2860	22	55.3	180	F	0	BI
BI-APD6	334	0	132.0398741	44.79	0	334	460.4619209	0.139491645	12/07/2017 12:21:07	334	-33.86308888	26.35078308	benthic	2860	22	55.3	180	F	0	BI
BI-APD6	346	0	99.79990482	27.28	0	346	352.4597142	0.141266419	12/07/2017 12:42:19	346	-33.85546814	26.33556964	benthic	2860	22	55.3	180	F	0	BI
BI-APD6	349	0	115.5198898	26.35	0	349	417.7989385	0.144667222	12/07/2017 12:48:03	349	-33.85350103	26.33135975	benthic	2860	22	55.3	180	F	0	BI
BI-APD6	354	0	96.31990814	23.87	0	354	338.9821373	0.140773313	12/07/2017 12:56:29	354	-33.85093387	26.3257378	benthic	2860	22	55.3	180	F	0	BI
BI-APD6	356	0	84.47991943	22.49	0	356	277.5697284	0.131425061	12/07/2017 12:59:38	356	-33.85000015	26.32371624	benthic	2860	22	55.3	180	F	0	BI
BI-APD6	357	0	85.19991875	21.64	0	357	283.9810876	0.133324454	12/07/2017 13:01:17	357	-33.84937767	26.32236853	benthic	2860	22	55.3	180	F	0	BI
BI-APD6	358	0	92.59991169	21.21	0	358	310.4216823	0.134091439	12/07/2017 13:03:03	358	-33.84875518	26.32102082	benthic	2860	22	55.3	180	F	0	BI
BI-APD6	359	1	81.19992256	20.91	11.56505006	359	322.8678031	0.159048179	12/07/2017 13:04:37	359	-33.84844394	26.32034697	benthic	2860	22	55.3	180	F	1	BI
BI-APD6	360	0	90.51991367	20.65	0	360	352.614084	0.155817094	12/07/2017 13:06:23	360	-33.84782146	26.31899926	benthic	2860	22	55.3	180	F	0	BI
BI-APD6	361	1	83.59992027	18.64	3.172862478	361	288.9060811	0.138232575	12/07/2017 13:07:59	361	-33.84751022	26.31832541	benthic	2860	22	55.3	180	F	1	BI
BI-APD6	362	0	80.8399229	19.09	0	362	294.6248227	0.145781703	12/07/2017 13:09:33	362	-33.84688774	26.3169777	benthic	2860	22	55.3	180	F	0	BI
BI-APD6	364	0	77.19992638	17.54	0	364	268.4219199	0.139078715	12/07/2017 13:12:23	364	-33.845577	26.314054	benthic	2860	22	55.3	180	F	0	BI
BI-APD6	365	0	75.9199276	22.68	0	365	267.2515163	0.140806911	12/07/2017 13:13:49	365	-33.84555303	26.31398256	benthic	2860	22	55.3	180	F	0	BI
BI-APD6	366	0	78.19992542	17.71	0	366	267.7614685	0.136962388	12/07/2017 13:15:19	366	-33.84460428	26.31104134	benthic	2860	22	55.3	180	F	0	BI
BI-APD6	367	0	82.99992085	22.27	0	367	285.593753	0.137635544	12/07/2017 13:16:55	367	-33.84439147	26.31028961	benthic	2860	22	55.3	180	F	0	BI
BI-APD6	368	1	42.23995972	15.48	14.93475006	368	236.2987117	0.223767719	12/07/2017 13:17:50	368	-33.84417866	26.30953789	benthic	2860	22	55.3	180	F	1	BI
BI-APD6	369	0	70.63993263	15.58	0	369	258.4163639	0.146328632	12/07/2017 13:19:12	369	-33.84375305	26.30803445	benthic	2860	22	55.3	180	F	0	BI
BI-APD6	370	1	46.91995525	15.31	14.97665005	370	311.7197315	0.265745722	12/07/2017 13:20:11	370	-33.84358605	26.30745	benthic	2860	22	55.3	180	F	1	BI
BI-APD6	371	0	80.91992283	17.03	0	371	281.6486512	0.139223258	12/07/2017 13:21:44	371	-33.8433411	26.3069309	benthic	2860	22	55.3	180	F	0	BI
BI-APD6	372	0	76.71992683	16.29	0	372	274.2456058	0.142985196	12/07/2017 13:23:12	372	-33.84252377	26.30555268	benthic	2860	22	55.3	180	F	0	BI
BI-APD6	373	0	79.07992458	16.68	0	373	280.6386638	0.141951777	12/07/2017 13:24:44	373	-33.8421151	26.30486357	benthic	2860	22	55.3	180	F	0	BI
BI-APD6	387	0	67.15993595	15.22	0	387	249.7921089	0.148774335	12/07/2017 13:37:38	387	-33.83972414	26.29871122	benthic	2860	22	55.3	180	F	0	BI
SC-AP21	40	1	88.95991516	38.16	27.295225	40	417.4167561	0.18768739	05/06/2017 07:45:27	40	-33.81106405	25.9698179	benthic	3230	23.2	57.7	180	F	1	SC
SC-AP21	41	1	115.5198898	43.16	33.4557625	41	536.4328042	0.185745431	05/06/2017 07:47:56	41	-33.8102143	25.9700624	benthic	3230	23.2	57.7	180	F	1	SC
SC-AP21	48	3	122.3998833	42.44	37.09237083	48	555.806895	0.18163624	05/06/2017 07:54:00	48	-33.80964704	25.97191664	benthic	3230	23.2	57.7	180	F	1	SC
SC-AP21	49	1	129.3198767	41.59	33.3756	49	484.1418306	0.149750025	05/06/2017 07:56:54	49	-33.8108817	25.97295024	benthic	3230	23.2	57.7	180	F	1	SC
SC-AP21	52	2	124.3998814	42.06	32.8665375	52	490.7021319	0.157782036	05/06/2017 07:59:54	52	-33.81140823	25.9714876	benthic	3230	23.2	57.7	180	F	1	SC
SC-AP21	60	0	104.3999004	39.19	0	60	376.4059963	0.144216857	05/06/2017 08:07:34	60	-33.81085969	25.9676526	benthic	3230	23.2	57.7	180	F	0	SC
SC-AP21	83	4	112.239893	42.1	37.24082188	83	596.2473102	0.212490132	05/06/2017 08:28:15	83	-33.80649238	25.96758932	benthic	3230	23.2	57.7	180	F	1	SC
SC-AP21	84	2	98.8799057	43.05	37.3919375	84	491.5274018	0.198837946	05/06/2017 08:30:49	84	-33.80570387	25.96762931	benthic	3230	23.2	57.7	180	F	1	SC
SC-AP21	85	3	109.039896	40.67	37.28182917	85	489.6805566	0.179633366	05/06/2017 08:33:24	85	-33.80476028	25.96691109	benthic	3230	23.2	57.7	180	F	1	SC
SC-AP21	93	3	116.5598888	45.01	36.7518125	93	579.3249574	0.198807467	05/06/2017 08:38:19	93	-33.80248568	25.96833015	benthic	3230	23.2	57.7	180	F	1	SC
SC-AP21	99	4	125.3198805	44.02	40.69040625	99	534.5384823	0.170615539	05/06/2017 08:47:52	99	-33.799641	25.968969	benthic	3230	23.2	57.7	180	F	1	SC
SC-AP21	103	0	140.559866	42.38	0	103	453.7062529	0.129113902	05/06/2017 08:52:07	103	-33.799641	25.968969	benthic	3230	23.2	57.7	180	F	0	SC
SC-AP21	106	3	128.3198776	48.34	43.9204125	106	570.0191497	0.177686767	05/06/2017 08:56:14	106	-33.80179851	25.96839649	benthic	3230	23.2	57.7	180	F	1	SC
SC-AP21	115	0	132.5598736	49.06	0	115	486.3614792	0.14675965	05/06/2017 09:02:19	115	-33.80339261	25.96705017	benthic	3230	23.2	57.7	180	F	0	SC
SC-AP21	117	2	127.959878	47.3	34.3980875	117	630.9100226	0.197221014	05/06/2017 09:06:51	117	-33.8024487	25.96659	benthic	3230	23.2	57.7	180	F	1	SC
SC-AP21	118	1	126.9598789	49.68	46.0857	118	477.2356021	0.150357783	05/06/2017 09:09:51	118	-33.80329313	25.96650956	benthic	3230	23.2	57.7	180	F	1	SC
SC-AP21	119	3	124.799881	49.33	46.77494375	119	577.7754059	0.185184425	05/06/2017 09:12:38	119	-33.80372257	25.96569303	benthic	3230	23.2	57.7	180	F	1	SC
SC-AP21	120	3	124.1198816	47.84	46.7389	120	591.5700386	0.19064455	05/06/2017 09:15:28	120	-33.80294485	25.96462502	benthic	3230	23.2	57.7	180	F	1	SC
SC-AP21	122	3	126.7198792	49.92	43.43929583	122	729.9187357	0.230403641	05/06/2017 09:20:23	122	-33.80236985	25.96395321	benthic	3230	23.2	57.7	180	F	1	SC
SC-AP24	238	4	91.91991234	25.1	9.304075	238	243.630404	0.106018453	05/06/2017 07:18:33	238	-33.84905804	25.74160644	benthic	3190	23.4	55.5	169	F	1	SC
SC-AP24	271	1	86.7199173	25.25	0.5814	271	236.4433106	0.109060568	05/06/2017 07:44:13	271	-33.85460158	25.72720413	benthic	3190	23.4	55.5	169	F	1	SC
SC-AP24	287	0	84.43991947	24.66	0	287	215.8339838	0.102242531	05/06/2017 07:54:53	287	-33.85811827	25.72424382	benthic	3190	23.4	55.5	169	F	0	SC
SC-AP24	322	0	80.15992355	16.87	0	322	189.3167892	0.094469456	05/06/2017 08:42:23	322	-33.85300758	25.69717642	benthic	3190	23.4	55.5	169	F	0	SC
SC-AP24	323	1	99.55990505	21.58	0.5279375	323	250.7736515	0.100752773	05/06/2017 08:44:20	323	-33.85232111	25.696207	benthic	3190	23.4	55.5	169	F	1	SC
SC-AP24	325	2	92.67991161	21.64	9.4402625	325	238.1150322	0.10276868	05/06/2017 08:48:09	325	-33.85104798	25.69448571	benthic	3190	23.4	55.5	169	F	1	SC
SC-AP24	326	1	84.55991936	20.37	1.386375	326	212.394734	0.100470546	05/06/2017 08:49:55	326	-33.85053763	25.6940464	benthic	3190	23.4	55.5	169	F	1	SC
SC-AP24	327	1	79.43992424	19.64	19.1064	327	230.539928	0.116082542	05/06/2017 08:51:33	327	-33.84981846	25.69306303	benthic	3190	23.4	55.5	169	F	1	SC
SC-AP24	328	1	87.71991634	18.8	0.55425	328	228.5826665	0.104232862	05/06/2017 08:53:23	328	-33.84917078	25.69205481	benthic	3190	23.4	55.5	169	F	1	SC
SC-AP24	334	1	70.91993237	19.34	15.43255	334	216.1269443	0.12189901	05/06/2017 09:15:51	334	-33.84802909	25.68844926	benthic	3190	23.4	55.5	169	F	1	SC
SC-AP24	335	1	86.59991741	17.56	0.5467625	335	205.7932377	0.095054613	05/06/2017 09:17:45	335	-33.8471371	25.68834288	benthic	3190	23.4	55.5	169	F	1	SC
SC-AP24	336	1	86.19991779	19.43	1.1684625	336	193.8747001	0.089965058	05/06/2017 09:19:32	336	-33.84626512	25.68840918	benthic	3190	23.4	55.5	169	F	1	SC
SC-AP24	342	1	71.39993191	17.75	16.1505	342	176.1024277	0.098656822	05/06/2017 09:27:36	342	-33.84268795	25.68916872	benthic	3190	23.4	55.5	169	F	1	SC
SC-AP24	343	2	90.2799139	19.08	1.60046875	343	219.9169039	0.097437707	05/06/2017 09:29:26	343	-33.84177046	25.6896019	benthic	3190	23.4	55.5	169	F	1	SC
SC-AP24	344	1	87.59991646	19.15	0.58175	344	220.2796303	0.100584306	05/06/2017 09:31:14	344	-33.840981	25.689772	benthic	3190	23.4	55.5	169	F	1	SC
SC-AP24	350	2	80.3199234	16.26	15.46575	350	185.4835328	0.092372277	05/06/2017 09:39:38	350	-33.83762307	25.69157233	benthic	3190	23.4	55.5	169	F	1	SC
SC-AP24	351	0	87.43991661	17.36	0	351	194.3959665	0.088927707	05/06/2017 09:41:30	351	-33.83684938	25.69220082	benthic	3190	23.4	55.5	169	F	0	SC
SC-AP24	355	1	77.11992645	19.7	17.5648875	355	191.0940549	0.099115174	05/06/2017 09:47:04	355	-33.83455233	25.69372976	benthic	3190	23.4	55.5	169	F	1	SC
SC-AP24	361	1	82.63992119	16.36	0.6368	361	213.3137341	0.103249629	05/06/2017 09:55:44	361	-33.83063696	25.69406633	benthic	3190	23.4	55.5	169	F	1	SC
SC-AP24	362	2	83.31992054	16.08	0.55750625	362	209.8914491	0.100764018	05/06/2017 09:57:24	362	-33.8296866	25.69394793	benthic	3190	23.4	55.5	169	F	1	SC
SC-AP24	363	0	72.23993111	17.18	0	363	187.2074145	0.103658591	05/06/2017 09:58:53	363	-33.82927937	25.693766	benthic	3190	23.4	55.5	169	F	0	SC
SC-AP24	364	1	83.19992065	15.87	1.46625	364	200.8406983	0.096558028	05/06/2017 10:00:32	364	-33.82847726	25.69337982	benthic	3190	23.4	55.5	169	F	1	SC
SC-AP24	365	1	69.43993378	15.36	13.22975	365	200.9195226	0.115737052	05/06/2017 10:02:02	365	-33.82767516	25.69299364	benthic	3190	23.4	55.5	169	F	1	SC
SC-AP24	366	1	79.39992428	16.82	0.5804875	366	213.0656537	0.107337861	05/06/2017 10:03:41	366	-33.82727411	25.69280055	benthic	3190	23.4	55.5	169	F	1	SC
SC-AP24	385	4	63.959939	16.66	9.608520833	385	186.434674	0.116594543	05/06/2017 10:29:11	385	-33.82062982	25.6980463	benthic	3190	23.4	55.5	169	F	1	SC
SC-AP24	386	2	69.55993366	15.78	7.88914375	386	185.3662284	0.106593576	05/06/2017 10:30:40	386	-33.8203942	25.69852943	benthic	3190	23.4	55.5	169	F	1	SC
SC-AP24	387	2	74.83992863	16.57	6.8383875	387	198.5248077	0.106106257	05/06/2017 10:32:15	387	-33.81998189	25.69962774	benthic	3190	23.4	55.5	169	F	1	SC
SC-AP24	388	0	73.47992992	15.36	0	388	171.3478421	0.093275908	05/06/2017 10:33:50	388	-33.81977411	25.70015959	benthic	3190	23.4	55.5	169	F	0	SC
SC-AP24	391	0	73.19993019	16.53	0	391	191.983825	0.104909194	05/06/2017 10:37:13	391	-33.81841974	25.70180026	benthic	3190	23.4	55.5	169	F	0	SC
SC-AP24	392	1	70.23993301	18.19	0.63355	392	194.0120509	0.110485223	05/06/2017 10:38:40	392	-33.81801816	25.70215184	benthic	3190	23.4	55.5	169	F	1	SC
SC-AP24	393	1	73.99992943	17.54	0.5454375	393	197.3205463	0.106659755	05/06/2017 10:40:08	393	-33.81740473	25.70298007	benthic	3190	23.4	55.5	169	F	1	SC
SC-AP24	394	1	73.19993019	15.77	13.49355	394	206.5594753	0.11287403	05/06/2017 10:41:42	394	-33.81722422	25.70337769	benthic	3190	23.4	55.5	169	F	1	SC
SC-AP24	414	0	84.23991966	16.53	0	414	161.9061233	0.076878501	05/06/2017 12:16:26	414	-33.82417797	25.73192896	benthic	3190	23.4	55.5	169	F	0	SC
SC-AP24	416	1	95.39990902	24.1	0.570975	416	228.9783161	0.09600768	05/06/2017 12:19:40	416	-33.82464755	25.73339507	benthic	3190	23.4	55.5	169	F	1	SC
SC-AP24	427	0	97.63990688	25.81	0	427	267.0306624	0.109393962	05/06/2017 12:24:06	427	-33.82529029	25.73587888	benthic	3190	23.4	55.5	169	F	0	SC
SC-AP24	428	1	93.27991104	25.25	0.6455	428	225.2652312	0.09659744	05/06/2017 12:26:07	428	-33.8251209	25.73675742	benthic	3190	23.4	55.5	169	F	1	SC
SC-AP24	438	0	87.43991661	23.99	0	438	206.5612104	0.094492777	05/06/2017 12:39:10	438	-33.825665	25.74193	benthic	3190	23.4	55.5	169	F	0	SC
SC-AP24	445	2	85.39991856	28.97	14.5143875	445	240.652195	0.112717656	05/06/2017 12:45:11	445	-33.82630889	25.7455217	benthic	3190	23.4	55.5	169	F	1	SC
SC-AP24	446	1	93.07991123	29	0.59065	446	258.7140133	0.111179206	05/06/2017 12:47:08	446	-33.82645	25.746758	benthic	3190	23.4	55.5	169	F	1	SC
SC-AP24	454	1	81.6799221	29.76	1.37245	454	240.3665763	0.11771135	05/06/2017 12:51:45	454	-33.82618753	25.74896153	benthic	3190	23.4	55.5	169	F	1	SC
SC-AP24	463	2	89.07991505	30.11	14.96696875	463	281.5891018	0.126443243	05/06/2017 12:54:51	463	-33.82594774	25.74959245	benthic	3190	23.4	55.5	169	F	1	SC
SC-AP24	484	2	96.07990837	30.47	15.36565	484	266.2080393	0.11082766	05/06/2017 13:01:32	484	-33.826208	25.75084563	benthic	3190	23.4	55.5	169	F	1	SC
SC-AP24	493	10	102.2399025	30.2	22.51241389	493	450.9971673	0.176446466	05/06/2017 13:05:06	493	-33.824835	25.750474	benthic	3190	23.4	55.5	169	F	1	SC
SC-AP24	498	1	78.19992542	29.15	0.5756625	498	210.3076054	0.107574223	05/06/2017 13:08:17	498	-33.82580551	25.74895684	benthic	3190	23.4	55.5	169	F	1	SC
SC-AP24	511	2	84.5199194	29.41	15.0359625	511	241.6238498	0.114351088	05/06/2017 13:13:37	511	-33.82567452	25.74987861	benthic	3190	23.4	55.5	169	F	1	SC
SC-AP24	512	1	90.83991337	30.05	0.6792625	512	238.6823318	0.105100102	05/06/2017 13:15:31	512	-33.82634343	25.74988102	benthic	3190	23.4	55.5	169	F	1	SC
SC-AP24	526	1	89.23991489	31.13	0.59525	526	258.8817557	0.116038438	05/06/2017 13:22:51	526	-33.82863677	25.74988026	benthic	3190	23.4	55.5	169	F	1	SC
SC-AP24	575	0	93.99991035	22.75	0	575	218.4578856	0.092960802	05/06/2017 13:57:06	575	-33.83073924	25.75600356	benthic	3190	23.4	55.5	169	F	0	SC
SC-AP24	611	2	47.9199543	28.51	2.81244375	611	290.2345876	0.242265933	05/06/2017 14:11:54	611	-33.82866367	25.75675471	benthic	3190	23.4	55.5	169	F	1	SC
SC-AP24	617	2	81.91992188	25.98	0.6303875	617	227.5918116	0.111128814	05/06/2017 14:17:20	617	-33.82777414	25.75707663	benthic	3190	23.4	55.5	169	F	1	SC
SC-AP24	619	3	98.27990627	32.76	21.8856375	619	341.6526621	0.139052773	05/06/2017 14:19:33	619	-33.82747762	25.75718394	benthic	3190	23.4	55.5	169	F	1	SC
SC-AP24	620	3	81.43992233	32.54	10.8200125	620	299.2841432	0.146996141	05/06/2017 14:21:20	620	-33.82718111	25.75729125	benthic	3190	23.4	55.5	169	F	1	SC
SC-AP24	623	2	48.4399538	31.28	12.40448125	623	338.325421	0.279376896	05/06/2017 14:22:41	623	-33.82703286	25.7573449	benthic	3190	23.4	55.5	169	F	1	SC
SC-AP24	625	1	90.07991409	32.52	0.5529	625	285.7094688	0.126869213	05/06/2017 14:25:29	625	-33.82658809	25.75750587	benthic	3190	23.4	55.5	169	F	1	SC
SC-AP24	627	6	84.99991894	23.11	11.42412708	627	438.3325952	0.206274162	05/06/2017 14:27:07	627	-33.82629158	25.75761317	benthic	3190	23.4	55.5	169	F	1	SC
SC-AP24	630	1	80.71992302	32.06	30.76355	630	305.4772437	0.151376236	05/06/2017 14:29:22	630	-33.82599507	25.75772048	benthic	3190	23.4	55.5	169	F	1	SC
SC-AP24	631	1	44.59995747	30.7	0.5769375	631	273.5720136	0.245356066	05/06/2017 14:30:10	631	-33.82584681	25.75777413	benthic	3190	23.4	55.5	169	F	1	SC
SC-AP24	634	3	93.07991123	31.92	31.36031667	634	341.5618248	0.146782048	05/06/2017 14:33:48	634	-33.82540205	25.7579351	benthic	3190	23.4	55.5	169	F	1	SC
SC-AP24	636	6	102.3199024	31.23	24.5330425	636	388.3442093	0.151815563	05/06/2017 14:37:03	636	-33.82480903	25.75814971	benthic	3190	23.4	55.5	169	F	1	SC
SC-AP24	637	2	90.31991386	30.65	4.618125	637	301.4454846	0.1335011	05/06/2017 14:38:58	637	-33.82466077	25.75820337	benthic	3190	23.4	55.5	169	F	1	SC
SC-AP24	640	1	91.1199131	30.69	30.4187	640	270.9398807	0.118937612	05/06/2017 14:41:40	640	-33.824216	25.75836433	benthic	3190	23.4	55.5	169	F	1	SC
SC-AP24	644	2	93.35991096	31.16	15.5739375	644	331.8832774	0.142195063	05/06/2017 14:44:28	644	-33.82377124	25.75852529	benthic	3190	23.4	55.5	169	F	1	SC
SC-AP24	649	0	84.03991985	31.11	0	649	238.7293558	0.113626538	05/06/2017 14:48:44	649	-33.82317821	25.7587399	benthic	3190	23.4	55.5	169	F	0	SC
SC-AP24	650	4	78.35992527	31.67	21.49185938	650	324.3906967	0.165589942	05/06/2017 14:50:24	650	-33.8228817	25.75884721	benthic	3190	23.4	55.5	169	F	1	SC
SC-AP24	655	2	94.03991032	32.31	16.19869375	655	343.635178	0.146165537	05/06/2017 14:54:22	655	-33.82228868	25.75906183	benthic	3190	23.4	55.5	169	F	1	SC
SC-AP24	657	1	65.75993729	21.75	0.672	657	170.4595277	0.103685844	05/06/2017 14:55:58	657	-33.82214043	25.75911548	benthic	3190	23.4	55.5	169	F	1	SC
SC-AP24	659	1	102.3199024	31.44	19.88275	659	401.1540716	0.156823327	05/06/2017 14:59:25	659	-33.8215474	25.7593301	benthic	3190	23.4	55.5	169	F	1	SC
SC-AP24	663	2	94.39990997	30.97	0.580425	663	233.5569174	0.098964795	05/06/2017 15:03:02	663	-33.82095438	25.75954471	benthic	3190	23.4	55.5	169	F	1	SC
SC-AP24	665	2	102.3999023	29.91	0.6243	665	245.2438917	0.095798395	05/06/2017 15:06:06	665	-33.82050962	25.75970567	benthic	3190	23.4	55.5	169	F	1	SC
SC-AP24	668	0	72.63993073	19.95	0	668	185.2850124	0.102029192	05/06/2017 15:08:52	668	-33.8202131	25.75981298	benthic	3190	23.4	55.5	169	F	0	SC
SC-AP24	679	4	86.83991718	21.59	1.743741667	679	271.4534592	0.12503614	05/06/2017 15:16:31	679	-33.81902706	25.76024221	benthic	3190	23.4	55.5	169	F	1	SC
SC-AP24	707	0	80.8399229	20.22	0	707	186.6404929	0.092350566	05/06/2017 15:30:24	707	-33.81695148	25.76099337	benthic	3190	23.4	55.5	169	F	0	SC
SC-AP24	796	1	90.91991329	27.83	1.5969	796	243.0158468	0.106914143	05/06/2017 16:31:53	796	-33.8079079	25.76426625	benthic	3190	23.4	55.5	169	F	1	SC
SC-AP25	44	0	101.3999033	36.31	0	44	309.185801	0.121966785	05/06/2017 07:14:19	44	-33.9267604	25.75541889	benthic	3100	24.8	58.9	185	M	0	SC
SC-AP25	45	2	106.7598982	37.05	27.1128375	45	414.1386372	0.155166218	05/06/2017 07:16:36	45	-33.92774153	25.75452078	benthic	3100	24.8	58.9	185	M	1	SC
SC-AP25	46	0	96.15990829	33	0	46	331.8715198	0.138049717	05/06/2017 07:18:48	46	-33.92895858	25.75344479	benthic	3100	24.8	58.9	185	M	0	SC
SC-AP25	48	1	105.0398998	33.3	31.489625	48	352.1736576	0.134110304	05/06/2017 07:23:21	48	-33.9318753	25.75113092	benthic	3100	24.8	58.9	185	M	1	SC
SC-AP25	49	1	110.2798948	37.61	24.389925	49	405.9779165	0.147253506	05/06/2017 07:25:40	49	-33.93304964	25.7503996	benthic	3100	24.8	58.9	185	M	1	SC
SC-AP25	50	1	108.5598965	33.57	29.91375	50	359.0166585	0.13228322	05/06/2017 07:28:03	50	-33.93503427	25.750069	benthic	3100	24.8	58.9	185	M	1	SC
SC-AP25	52	0	109.039896	33.08	0	52	338.0011176	0.123991606	05/06/2017 07:42:14	52	-33.93830845	25.75058014	benthic	3100	24.8	58.9	185	M	0	SC
SC-AP25	53	1	113.7998915	37.34	34.7232375	53	378.2490138	0.132952202	05/06/2017 07:44:57	53	-33.93934191	25.75145435	benthic	3100	24.8	58.9	185	M	1	SC
SC-AP25	64	0	112.7998924	40.82	0	64	376.9365097	0.133665429	05/06/2017 07:50:29	64	-33.94276299	25.75396263	benthic	3100	24.8	58.9	185	M	0	SC
SC-AP25	74	0	111.119894	42.55	0	74	417.7220423	0.150367906	05/06/2017 07:55:55	74	-33.9458454	25.75379177	benthic	3100	24.8	58.9	185	M	0	SC
SC-AP25	75	0	113.3998919	41.44	0	75	419.2057305	0.147867983	05/06/2017 07:58:18	75	-33.94741016	25.75525153	benthic	3100	24.8	58.9	185	M	0	SC
SC-AP25	79	0	120.3598852	40.45	0	79	401.2969573	0.133365556	05/06/2017 08:02:58	79	-33.94889814	25.75753321	benthic	3100	24.8	58.9	185	M	0	SC
SC-AP25	80	0	120.9598846	41.22	0	80	406.2559175	0.134343888	05/06/2017 08:05:31	80	-33.94961305	25.75956439	benthic	3100	24.8	58.9	185	M	0	SC
SC-AP25	81	0	125.2798805	40.36	0	81	408.4021322	0.130396594	05/06/2017 08:08:12	81	-33.95016589	25.76171503	benthic	3100	24.8	58.9	185	M	0	SC
SC-AP25	82	0	122.9198828	44	0	82	400.1825482	0.130225365	05/06/2017 08:10:47	82	-33.95053444	25.76314879	benthic	3100	24.8	58.9	185	M	0	SC
SC-AP25	84	0	129.4798765	40.37	0	84	412.514459	0.127437275	05/06/2017 08:14:37	84	-33.95069352	25.76602312	benthic	3100	24.8	58.9	185	M	0	SC
SC-AP25	92	0	121.3198843	37.77	0	92	398.7138696	0.131458579	05/06/2017 08:19:28	92	-33.95146235	25.76948833	benthic	3100	24.8	58.9	185	M	0	SC
SC-AP25	93	0	116.399889	35.41	0	93	371.5314305	0.127674031	05/06/2017 08:21:58	93	-33.95139627	25.77077675	benthic	3100	24.8	58.9	185	M	0	SC
SC-AP25	95	0	123.1598825	36.5	0	95	400.4588286	0.130061328	05/06/2017 08:25:24	95	-33.95079672	25.77337154	benthic	3100	24.8	58.9	185	M	0	SC
SC-AP25	97	1	117.1598883	38.37	36.5870375	97	401.2858976	0.137004403	05/06/2017 08:28:47	97	-33.9500933	25.77533008	benthic	3100	24.8	58.9	185	M	1	SC
SC-AP25	98	3	116.8398886	44.46	42.052825	98	446.1841339	0.152750474	05/06/2017 08:31:26	98	-33.94934338	25.77726876	benthic	3100	24.8	58.9	185	M	1	SC
SC-AP25	99	0	118.0798874	40.38	0	99	393.7078657	0.133369873	05/06/2017 08:34:04	99	-33.94857506	25.77919959	benthic	3100	24.8	58.9	185	M	0	SC
SC-AP25	103	0	115.6798897	39.29	0	103	369.3204857	0.127704179	05/06/2017 08:39:01	103	-33.947067	25.782217	benthic	3100	24.8	58.9	185	M	0	SC
SC-AP25	104	1	113.4798918	43.98	35.5642	104	402.9260266	0.142025388	05/06/2017 08:41:51	104	-33.94648986	25.78363414	benthic	3100	24.8	58.9	185	M	1	SC
SC-AP25	105	1	114.279891	43.2	38.3363125	105	454.8915582	0.159220006	05/06/2017 08:44:29	105	-33.9457604	25.7852016	benthic	3100	24.8	58.9	185	M	1	SC
SC-AP25	106	1	111.4798937	41.55	40.9413625	106	400.3263123	0.143640586	05/06/2017 08:47:02	106	-33.94499165	25.78673407	benthic	3100	24.8	58.9	185	M	1	SC
SC-AP25	107	0	121.3198843	41.35	0	107	413.4205748	0.136307476	05/06/2017 08:49:40	107	-33.94404574	25.78846296	benthic	3100	24.8	58.9	185	M	0	SC
SC-AP25	113	1	96.87990761	45.38	42.9949625	113	383.4575245	0.158322677	05/06/2017 08:54:33	113	-33.94223529	25.79128724	benthic	3100	24.8	58.9	185	M	1	SC
SC-AP25	114	2	103.9999008	42.9	37.925175	114	392.8084386	0.151080169	05/06/2017 08:57:01	114	-33.94132926	25.79268663	benthic	3100	24.8	58.9	185	M	1	SC
SC-AP25	117	1	117.7598877	45.56	38.0526875	117	431.6801923	0.1466305	05/06/2017 09:01:29	117	-33.939503	25.79293258	benthic	3100	24.8	58.9	185	M	1	SC
SC-AP25	118	1	105.5598993	44.06	43.6303125	118	463.4736163	0.175624713	05/06/2017 09:03:57	118	-33.9387	25.79387833	benthic	3100	24.8	58.9	185	M	1	SC
SC-AP25	120	1	118.3998871	45.5	37.1893	120	443.6786065	0.149891421	05/06/2017 09:07:01	120	-33.93710315	25.79622571	benthic	3100	24.8	58.9	185	M	1	SC
SC-AP25	121	1	108.6798964	44.93	32.7694875	121	438.9529734	0.161557959	05/06/2017 09:09:28	121	-33.936287	25.79734	benthic	3100	24.8	58.9	185	M	1	SC
SC-AP25	122	5	131.3598747	38.84	29.89206875	122	601.2678152	0.183090078	05/06/2017 09:12:24	122	-33.93498541	25.79823719	benthic	3100	24.8	58.9	185	M	1	SC
SC-AP25	123	0	94.87990952	34.11	0	123	346.3049657	0.145997034	05/06/2017 09:14:43	123	-33.93488197	25.79906502	benthic	3100	24.8	58.9	185	M	0	SC
SC-AP25	124	3	97.27990723	45.51	41.20195625	124	459.0139973	0.188739308	05/06/2017 09:16:57	124	-33.9342262	25.7999366	benthic	3100	24.8	58.9	185	M	1	SC
SC-AP25	125	1	111.3198938	44.86	34.1778375	125	485.4932433	0.174449602	05/06/2017 09:19:34	125	-33.93329709	25.80112911	benthic	3100	24.8	58.9	185	M	1	SC
SC-AP25	126	1	119.9598856	42.7	35.4661	126	485.0419626	0.161734566	05/06/2017 09:22:27	126	-33.93218266	25.80207049	benthic	3100	24.8	58.9	185	M	1	SC
SC-AP25	127	0	115.5598898	41.28	0	127	389.8087489	0.134928608	05/06/2017 09:25:43	127	-33.93116557	25.80311514	benthic	3100	24.8	58.9	185	M	0	SC
SC-AP25	130	4	102.9999018	45.65	44.41917188	130	442.4563399	0.171827705	05/06/2017 09:28:59	130	-33.92951492	25.80320196	benthic	3100	24.8	58.9	185	M	1	SC
SC-AP25	132	3	104.9998999	41.99	39.24090417	132	482.1802725	0.183687723	05/06/2017 09:32:19	132	-33.9284115	25.8041045	benthic	3100	24.8	58.9	185	M	1	SC
SC-AP25	134	1	111.4398937	44.67	44.644625	134	409.1461573	0.146857917	05/06/2017 09:35:38	134	-33.92953525	25.80373459	benthic	3100	24.8	58.9	185	M	1	SC
SC-AP25	135	0	117.7998877	44.78	0	135	399.8022024	0.135756266	05/06/2017 09:38:19	135	-33.92782701	25.80267598	benthic	3100	24.8	58.9	185	M	0	SC
SC-AP25	138	0	115.6798897	45.05	0	138	401.76679	0.13892351	05/06/2017 09:42:01	138	-33.92532872	25.80152222	benthic	3100	24.8	58.9	185	M	0	SC
SC-AP25	139	0	120.4398851	41.04	0	139	405.8466786	0.134788004	05/06/2017 09:44:40	139	-33.92418261	25.80195838	benthic	3100	24.8	58.9	185	M	0	SC
SC-AP25	141	0	124.759881	41.04	0	141	388.5686189	0.124581154	05/06/2017 10:01:48	141	-33.92206861	25.80360223	benthic	3100	24.8	58.9	185	M	0	SC
SC-AP25	142	0	129.7198763	44.27	0	142	401.4276321	0.123782804	05/06/2017 10:04:31	142	-33.92114382	25.8052498	benthic	3100	24.8	58.9	185	M	0	SC
SC-AP25	143	2	135.1998711	45.34	44.172825	143	453.193938	0.134081047	05/06/2017 10:07:24	143	-33.92021902	25.80689737	benthic	3100	24.8	58.9	185	M	1	SC
SC-AP25	144	0	137.8398685	44.56	0	144	417.4097891	0.121128784	05/06/2017 10:10:35	144	-33.91929423	25.80854495	benthic	3100	24.8	58.9	185	M	0	SC
SC-AP25	146	0	133.7998724	45.06	0	146	413.4736668	0.123609467	05/06/2017 10:14:38	146	-33.91806117	25.81074171	benthic	3100	24.8	58.9	185	M	0	SC
SC-AP25	150	0	122.8398829	42.51	0	150	383.8250013	0.124983719	05/06/2017 10:21:51	150	-33.91590332	25.81458605	benthic	3100	24.8	58.9	185	M	0	SC
SC-AP25	151	0	129.1998768	43	0	151	419.7143107	0.129942511	05/06/2017 10:24:39	151	-33.91497853	25.81623362	benthic	3100	24.8	58.9	185	M	0	SC
SC-AP25	162	0	100.0399046	34.71	0	162	349.5379411	0.139759273	05/06/2017 10:39:15	162	-33.91035456	25.82447148	benthic	3100	24.8	58.9	185	M	0	SC
SC-AP25	165	0	111.8798933	43.47	0	165	405.6028122	0.145013519	05/06/2017 10:43:00	165	-33.90912151	25.82666824	benthic	3100	24.8	58.9	185	M	0	SC
SC-AP25	175	0	96.43990803	44.92	0	175	356.5580239	0.147888023	05/06/2017 10:48:56	175	-33.90758018	25.8294142	benthic	3100	24.8	58.9	185	M	0	SC
SC-AP25	176	3	101.1599035	44.49	21.32838333	176	513.8087524	0.203166766	05/06/2017 10:51:07	176	-33.90665539	25.83106177	benthic	3100	24.8	58.9	185	M	1	SC
SC-AP25	177	0	105.919899	35.46	0	177	357.4346606	0.134982878	05/06/2017 10:53:35	177	-33.90603752	25.83215767	benthic	3100	24.8	58.9	185	M	0	SC
SC-AP25	184	0	105.5598993	46.09	0	184	400.6669448	0.151825292	05/06/2017 11:01:06	184	-33.90181937	25.83576331	benthic	3100	24.8	58.9	185	M	0	SC
SC-AP25	186	2	108.2798967	47.2	46.8547875	186	423.2498641	0.156353847	05/06/2017 11:03:52	186	-33.90076994	25.83666394	benthic	3100	24.8	58.9	185	M	1	SC
SC-AP25	190	0	101.1199036	38.73	0	190	364.9079024	0.14434648	05/06/2017 11:07:53	190	-33.89839648	25.8381523	benthic	3100	24.8	58.9	185	M	0	SC
SC-AP25	198	1	103.2399015	48.44	31.490875	198	441.057655	0.170886344	05/06/2017 11:11:45	198	-33.89574939	25.83939802	benthic	3100	24.8	58.9	185	M	1	SC
SC-AP25	203	2	83.95991993	46.29	19.3779625	203	521.2336076	0.24832473	05/06/2017 11:14:48	203	-33.8944618	25.83982596	benthic	3100	24.8	58.9	185	M	1	SC
SC-AP25	206	0	96.15990829	49.25	0	206	443.2961587	0.1843994	05/06/2017 11:19:00	206	-33.89270882	25.83949551	benthic	3100	24.8	58.9	185	M	0	SC
SC-AP25	207	0	105.0798998	49.24	0	207	405.4488427	0.15433911	05/06/2017 11:21:09	207	-33.89185957	25.83976967	benthic	3100	24.8	58.9	185	M	0	SC
SC-AP25	208	0	113.279892	48.81	0	208	373.2403901	0.131793923	05/06/2017 11:23:44	208	-33.89216773	25.84045031	benthic	3100	24.8	58.9	185	M	0	SC
SC-AP25	209	0	114.9998903	49.51	0	209	422.2252069	0.146860942	05/06/2017 11:26:07	209	-33.89156758	25.8411628	benthic	3100	24.8	58.9	185	M	0	SC
SC-AP25	215	0	93.67991066	47.64	0	215	369.7827716	0.157891875	05/06/2017 11:32:20	215	-33.89031899	25.84257375	benthic	3100	24.8	58.9	185	M	0	SC
SC-AP25	220	3	113.3198919	50.04	49.365925	220	548.7194832	0.193688487	05/06/2017 11:38:12	220	-33.88884963	25.84313272	benthic	3100	24.8	58.9	185	M	1	SC
SC-AP25	221	5	90.07991409	49.94	42.0568375	221	506.1881937	0.224772733	05/06/2017 11:40:22	221	-33.888569	25.843008	benthic	3100	24.8	58.9	185	M	1	SC
SC-AP25	223	0	46.83995533	36.44	0	223	248.276973	0.212021326	05/06/2017 11:42:20	223	-33.88823988	25.84371528	benthic	3100	24.8	58.9	185	M	0	SC
SC-AP25	229	1	101.3999033	49.28	41.6134125	229	373.8224611	0.147464482	05/06/2017 11:49:18	229	-33.88615914	25.84334821	benthic	3100	24.8	58.9	185	M	1	SC
SC-AP25	230	3	106.1998987	49.58	47.54195833	230	421.3486477	0.158700056	05/06/2017 11:51:43	230	-33.88622849	25.84284083	benthic	3100	24.8	58.9	185	M	1	SC
SC-AP25	232	2	110.2798948	49.48	48.60923125	232	504.4069907	0.18295502	05/06/2017 11:55:42	232	-33.88594004	25.84143653	benthic	3100	24.8	58.9	185	M	1	SC
SC-AP25	233	2	105.1198997	49.5	48.8668375	233	470.2210487	0.17892734	05/06/2017 11:58:16	233	-33.88577118	25.84013476	benthic	3100	24.8	58.9	185	M	1	SC
SC-AP25	234	2	106.3598986	48.77	47.67765	234	399.4883945	0.150240088	05/06/2017 12:00:57	234	-33.8851216	25.83945485	benthic	3100	24.8	58.9	185	M	1	SC
SC-AP25	241	1	107.3598976	48.7	29.30335	241	367.4934561	0.136920066	05/06/2017 12:10:19	241	-33.8818498	25.84170035	benthic	3100	24.8	58.9	185	M	1	SC
SC-AP25	244	3	101.2799034	47.16	43.91572917	244	513.4758656	0.202794576	05/06/2017 12:17:42	244	-33.88212188	25.84130318	benthic	3100	24.8	58.9	185	M	1	SC
SC-AP25	250	1	104.3999004	48.51	8.5817375	250	462.2483794	0.177106659	05/06/2017 12:25:54	250	-33.879898	25.839245	benthic	3100	24.8	58.9	185	M	1	SC
SC-AP25	253	0	105.4798994	48.46	0	253	336.2436434	0.127509914	05/06/2017 12:30:17	253	-33.878944	25.839142	benthic	3100	24.8	58.9	185	M	0	SC
SC-AP25	261	3	73.15993023	46.51	31.32672083	261	375.6055357	0.205361146	05/06/2017 12:41:31	261	-33.8784031	25.83652829	benthic	3100	24.8	58.9	185	M	1	SC
SC-AP25	294	2	106.7998981	46.62	22.70458125	294	391.6093412	0.146670165	05/06/2017 13:05:15	294	-33.87102332	25.83124839	benthic	3100	24.8	58.9	185	M	1	SC
SC-AP25	378	3	86.07991791	34.84	29.61289583	378	382.6625104	0.177817152	05/06/2017 14:25:45	378	-33.87523175	25.83319705	benthic	3100	24.8	58.9	185	M	1	SC
SC-AP25	379	0	126.4398794	49.17	0	379	386.5597115	0.122290323	05/06/2017 14:28:31	379	-33.87554449	25.83367181	benthic	3100	24.8	58.9	185	M	0	SC
SC-AP25	384	2	118.0398874	49.3	37.01759375	384	411.6394404	0.139491508	05/06/2017 14:33:53	384	-33.87606574	25.83446307	benthic	3100	24.8	58.9	185	M	1	SC
SC-AP25	386	2	121.639884	49.33	26.80285625	386	536.6122645	0.176459146	05/06/2017 14:37:27	386	-33.87648273	25.83509608	benthic	3100	24.8	58.9	185	M	1	SC
SC-AP25	391	2	119.7998857	47.28	31.79909375	391	377.9012861	0.126177391	05/06/2017 14:42:08	391	-33.87700398	25.83588734	benthic	3100	24.8	58.9	185	M	1	SC
SC-AP25	401	2	83.95991993	41.95	19.13729375	401	310.3784657	0.147869684	05/06/2017 14:49:50	401	-33.87773372	25.83699511	benthic	3100	24.8	58.9	185	M	1	SC
SC-AP25	406	0	103.4799013	42.03	0	406	335.3431195	0.129626254	05/06/2017 14:55:05	406	-33.87835921	25.83794463	benthic	3100	24.8	58.9	185	M	0	SC
SC-AP25	410	1	120.4398851	48.62	30.714275	410	351.9280616	0.116880791	05/06/2017 15:00:24	410	-33.87888046	25.83873589	benthic	3100	24.8	58.9	185	M	1	SC
SC-AP25	423	0	101.719903	43.59	0	423	343.5375954	0.135091465	05/06/2017 15:12:06	423	-33.88013144	25.84063493	benthic	3100	24.8	58.9	185	M	0	SC
SC-AP25	426	1	105.7598991	47.18	42.00375	426	334.8027035	0.126627346	05/06/2017 15:16:21	426	-33.88065867	25.841284	benthic	3100	24.8	58.9	185	M	1	SC
SC-AP25	438	1	117.7198877	47.92	39.4730625	438	396.3293216	0.134668475	05/06/2017 15:28:54	438	-33.87843388	25.84108948	benthic	3100	24.8	58.9	185	M	1	SC
SC-AP25	472	1	124.5998812	48.27	42.1955875	472	430.74866	0.138282074	05/06/2017 15:44:00	472	-33.875992	25.830685	benthic	3100	24.8	58.9	185	M	1	SC
SC-AP25	476	0	106.7998981	40.52	0	476	353.0943868	0.132245089	05/06/2017 15:49:17	476	-33.87590047	25.8279293	benthic	3100	24.8	58.9	185	M	0	SC
SC-AP25	479	1	121.7998838	48.53	47.75475	479	417.8175552	0.137214304	05/06/2017 15:53:09	479	-33.87636021	25.82749042	benthic	3100	24.8	58.9	185	M	1	SC
SC-AP25	481	2	103.1599016	48.2	27.6735	481	524.4907141	0.2033698	05/06/2017 15:57:14	481	-33.87680679	25.82733618	benthic	3100	24.8	58.9	185	M	1	SC
SC-AP25	482	0	111.3998938	48.45	0	482	385.1632356	0.138299187	05/06/2017 15:59:51	482	-33.87798603	25.82821119	benthic	3100	24.8	58.9	185	M	0	SC
SC-AP25	483	1	123.1598825	47.81	31.0495	483	397.1246631	0.128978455	05/06/2017 16:02:30	483	-33.8782231	25.82780762	benthic	3100	24.8	58.9	185	M	1	SC
SC-AP25	491	3	104.7599001	48.45	44.03112083	491	432.2437536	0.165041525	05/06/2017 16:08:06	491	-33.87984273	25.83131317	benthic	3100	24.8	58.9	185	M	1	SC
SC-AP25	492	7	105.6398993	48.59	47.74818958	492	492.4449642	0.186461554	05/06/2017 16:11:07	492	-33.88023444	25.83213645	benthic	3100	24.8	58.9	185	M	1	SC
SC-AP25	493	0	106.1998987	48.37	0	493	368.4866152	0.138789686	05/06/2017 16:13:29	493	-33.88132768	25.83347905	benthic	3100	24.8	58.9	185	M	0	SC
SC-AP25	496	2	104.9598999	48.67	40.399925	496	475.1663944	0.181084754	05/06/2017 16:18:34	496	-33.88025011	25.83180263	benthic	3100	24.8	58.9	185	M	1	SC
SC-AP25	497	1	110.9598942	48.56	48.0194	497	416.0105688	0.149967761	05/06/2017 16:21:08	497	-33.87990222	25.83259931	benthic	3100	24.8	58.9	185	M	1	SC
SC-AP25	499	0	109.9598951	48.38	0	499	367.6319162	0.133732963	05/06/2017 16:24:52	499	-33.879745	25.832254	benthic	3100	24.8	58.9	185	M	0	SC
SC-AP25	504	0	104.7599001	48.11	0	504	364.9823417	0.139359428	05/06/2017 16:28:37	504	-33.8803575	25.83277482	benthic	3100	24.8	58.9	185	M	0	SC
SC-AP25	507	3	104.3999004	48.28	46.30964167	507	492.997997	0.188888121	05/06/2017 16:31:18	507	-33.88130104	25.83368066	benthic	3100	24.8	58.9	185	M	1	SC
SC-AP25	508	6	85.51991844	48.08	33.40525	508	543.8333995	0.254365482	05/06/2017 16:33:31	508	-33.88137409	25.83448849	benthic	3100	24.8	58.9	185	M	1	SC
SC-AP25	509	2	97.39990711	48.47	48.173875	509	367.4688305	0.150911224	05/06/2017 16:35:52	509	-33.88115404	25.83527693	benthic	3100	24.8	58.9	185	M	1	SC
SC-AP25	510	5	115.1998901	48.31	46.0064725	510	549.5870983	0.190828854	05/06/2017 16:38:28	510	-33.881088	25.83548	benthic	3100	24.8	58.9	185	M	1	SC
SC-AP25	515	3	90.67991352	48.36	46.9177375	515	412.2426258	0.181845005	05/06/2017 16:43:06	515	-33.88167409	25.83636638	benthic	3100	24.8	58.9	185	M	1	SC
SC-AP25	516	6	59.35994339	35.8	12.15960625	516	527.6809502	0.355580155	05/06/2017 16:44:24	516	-33.88131972	25.83782888	benthic	3100	24.8	58.9	185	M	1	SC
SC-AP25	517	6	63.19993973	38.18	17.6304625	517	494.2875918	0.312840248	05/06/2017 16:46:08	517	-33.88139853	25.83724641	benthic	3100	24.8	58.9	185	M	1	SC
SC-AP25	520	4	81.07992268	45.23	40.57373333	520	426.3534293	0.210337163	05/06/2017 16:48:12	520	-33.88174291	25.83815216	benthic	3100	24.8	58.9	185	M	1	SC
SC-AP25	521	3	98.3599062	48.59	47.77558333	521	416.3503952	0.169316956	05/06/2017 16:50:36	521	-33.88190829	25.83896452	benthic	3100	24.8	58.9	185	M	1	SC
SC-AP25	522	5	105.1598997	48.57	44.92799375	522	460.1340371	0.175022456	05/06/2017 16:53:02	522	-33.88191887	25.8400569	benthic	3100	24.8	58.9	185	M	1	SC
SC-AP25	524	5	94.79990959	48.08	47.4017625	524	498.0068985	0.210129493	05/06/2017 16:55:20	524	-33.88202185	25.84025033	benthic	3100	24.8	58.9	185	M	1	SC
SC-AP25	526	4	88.19991589	47.06	45.451025	526	481.0284737	0.218153503	05/06/2017 16:58:34	526	-33.88240106	25.84042061	benthic	3100	24.8	58.9	185	M	1	SC
SC-AP25	530	5	88.75991535	47.7	46.72126	530	498.842489	0.224805087	05/06/2017 17:03:14	530	-33.88273764	25.84088936	benthic	3100	24.8	58.9	185	M	1	SC
SC-AP25	531	8	98.71990585	48.1	44.59394107	531	574.3092138	0.232702275	05/06/2017 17:05:32	531	-33.88293406	25.84121529	benthic	3100	24.8	58.9	185	M	1	SC
SC-AP25	532	2	95.27990913	46.27	39.606725	532	415.3781542	0.174382097	05/06/2017 17:07:52	532	-33.88278901	25.84164363	benthic	3100	24.8	58.9	185	M	1	SC
SC-AP25	533	3	96.07990837	47.57	45.39279167	533	500.293463	0.208282041	05/06/2017 17:10:09	533	-33.88247682	25.84261004	benthic	3100	24.8	58.9	185	M	1	SC
SC-AP25	534	4	95.27990913	47.24	43.15260938	534	411.0891588	0.172581511	05/06/2017 17:12:29	534	-33.8820298	25.84401156	benthic	3100	24.8	58.9	185	M	1	SC
SC-AP25	540	1	98.79990578	46.35	44.1639	540	453.8440232	0.183742519	05/06/2017 17:16:21	540	-33.881378	25.843904	benthic	3100	24.8	58.9	185	M	1	SC
SC-AP25	545	1	96.19990826	45.3	42.6581625	545	375.610627	0.156179055	05/06/2017 17:19:59	545	-33.881378	25.843904	benthic	3100	24.8	58.9	185	M	1	SC
SC-AP26	29	1	138.3198681	43.35	32.4023125	29	377.0452114	0.109035631	03/06/2017 07:09:42	29	-33.892502	25.874569	benthic	3320	26.2	60.5	195	M	1	SC
SC-AP26	30	0	136.5598698	47.08	0	30	382.1022028	0.111922145	03/06/2017 07:12:32	30	-33.894806	25.871332	benthic	3320	26.2	60.5	195	M	0	SC
SC-AP26	33	0	133.7598724	47.94	0	33	405.0582668	0.121129864	03/06/2017 07:16:57	33	-33.89513733	25.86942158	benthic	3320	26.2	60.5	195	M	0	SC
SC-AP26	35	0	132.5598736	49.56	0	35	400.6172805	0.120886325	03/06/2017 07:20:07	35	-33.89573888	25.86573388	benthic	3320	26.2	60.5	195	M	0	SC
SC-AP26	37	3	137.5198689	49.74	18.2580125	37	715.074226	0.20799134	03/06/2017 07:25:21	37	-33.89626013	25.86241513	benthic	3320	26.2	60.5	195	M	1	SC
SC-AP26	42	0	115.4398899	44.22	0	42	363.6308166	0.125998204	03/06/2017 07:35:35	42	-33.89669536	25.854533	benthic	3320	26.2	60.5	195	M	0	SC
SC-AP26	47	0	127.1198788	49.81	0	47	390.6315094	0.122917404	03/06/2017 07:45:27	47	-33.89643221	25.84732246	benthic	3320	26.2	60.5	195	M	0	SC
SC-AP26	49	0	124.6798811	49.42	0	49	385.7512111	0.123757206	03/06/2017 07:48:38	49	-33.89633858	25.84520359	benthic	3320	26.2	60.5	195	M	0	SC
SC-AP26	51	0	128.2398777	48.37	0	51	387.9336306	0.12100238	03/06/2017 07:52:48	51	-33.89621373	25.84237843	benthic	3320	26.2	60.5	195	M	0	SC
SC-AP26	55	0	129.8798761	47.98	0	55	385.8685602	0.118838485	03/06/2017 08:01:48	55	-33.89593283	25.83602183	benthic	3320	26.2	60.5	195	M	0	SC
SC-AP26	56	0	127.3998785	47.88	0	56	403.549216	0.126703051	03/06/2017 08:04:24	56	-33.8958392	25.83390297	benthic	3320	26.2	60.5	195	M	0	SC
SC-AP26	59	0	122.719883	46.76	0	59	368.2283962	0.120022293	03/06/2017 08:10:21	59	-33.89565193	25.82966523	benthic	3320	26.2	60.5	195	M	0	SC
SC-AP26	62	0	135.1998711	46.67	0	62	384.6486065	0.113801363	03/06/2017 08:17:06	62	-33.89543345	25.82472121	benthic	3320	26.2	60.5	195	M	0	SC
SC-AP26	63	0	124.3998814	46.54	0	63	384.6730191	0.123689074	03/06/2017 08:19:36	63	-33.89537103	25.82330864	benthic	3320	26.2	60.5	195	M	0	SC
SC-AP26	64	0	144.0798626	46.06	0	64	370.1527642	0.102763122	03/06/2017 08:22:32	64	-33.8952774	25.82118977	benthic	3320	26.2	60.5	195	M	0	SC
SC-AP26	65	2	147.0798597	45.97	45.8046625	65	384.1393922	0.104470871	03/06/2017 08:25:34	65	-33.89518376	25.8190709	benthic	3320	26.2	60.5	195	M	1	SC
SC-AP26	66	0	144.0798626	45.82	0	66	398.8127924	0.11071982	03/06/2017 08:28:30	66	-33.89509013	25.81695204	benthic	3320	26.2	60.5	195	M	0	SC
SC-AP26	67	2	140.5998659	45.86	41.40200625	67	416.8813266	0.118600662	03/06/2017 08:31:25	67	-33.8949965	25.81483317	benthic	3320	26.2	60.5	195	M	1	SC
SC-AP26	68	1	127.6798782	45.37	29.5328125	68	415.9827272	0.130320403	03/06/2017 08:34:04	68	-33.89490286	25.8127143	benthic	3320	26.2	60.5	195	M	1	SC
SC-AP26	69	1	128.1198778	45.12	30.4633125	69	392.4041169	0.122511432	03/06/2017 08:36:45	69	-33.89484044	25.81130173	benthic	3320	26.2	60.5	195	M	1	SC
SC-AP26	70	0	115.8398895	44.77	0	70	319.3146071	0.110260569	03/06/2017 08:47:33	70	-33.894932	25.808229	benthic	3320	26.2	60.5	195	M	0	SC
SC-AP26	71	3	147.799859	44.6	38.7189875	71	417.6051062	0.113018973	03/06/2017 08:50:29	71	-33.895493	25.804642	benthic	3320	26.2	60.5	195	M	1	SC
SC-AP26	72	1	122.1598835	44.47	43.9813375	72	384.2702533	0.12582523	03/06/2017 08:53:09	72	-33.895493	25.804642	benthic	3320	26.2	60.5	195	M	1	SC
SC-AP26	73	1	136.4398699	44.22	44.1086	73	399.1419371	0.117016106	03/06/2017 08:55:55	73	-33.89572454	25.80308429	benthic	3320	26.2	60.5	195	M	1	SC
SC-AP26	74	1	137.9198685	44.16	33.1398125	74	444.8946002	0.129029756	03/06/2017 08:58:47	74	-33.895996	25.801258	benthic	3320	26.2	60.5	195	M	1	SC
SC-AP26	75	0	107.8398972	44.06	0	75	357.8846894	0.132746547	03/06/2017 09:01:11	75	-33.8969097	25.79896367	benthic	3320	26.2	60.5	195	M	0	SC
SC-AP26	81	2	95.47990894	44.29	44.2773	81	359.3335455	0.150537723	03/06/2017 09:04:21	81	-33.898197	25.795891	benthic	3320	26.2	60.5	195	M	1	SC
SC-AP26	82	0	89.19991493	44.35	0	82	336.3351514	0.150822938	03/06/2017 09:06:13	82	-33.898197	25.795891	benthic	3320	26.2	60.5	195	M	0	SC
SC-AP26	83	1	73.27993011	44.2	16.9457125	83	381.0233868	0.207982198	03/06/2017 09:07:49	83	-33.89833786	25.79422281	benthic	3320	26.2	60.5	195	M	1	SC
SC-AP26	84	2	95.15990925	44.41	44.1572125	84	414.828724	0.174371048	03/06/2017 09:09:59	84	-33.89834719	25.79396509	benthic	3320	26.2	60.5	195	M	1	SC
SC-AP26	85	1	99.75990486	44.31	43.9764	85	430.7562141	0.172717006	03/06/2017 09:12:02	85	-33.899063	25.794395	benthic	3320	26.2	60.5	195	M	1	SC
SC-AP26	86	0	105.5598993	44.32	0	86	396.8884498	0.150393501	03/06/2017 09:14:14	86	-33.897907	25.795168	benthic	3320	26.2	60.5	195	M	0	SC
SC-AP26	87	1	96.15990829	44.33	44.1093	87	398.5255274	0.16577601	03/06/2017 09:16:16	87	-33.897907	25.795168	benthic	3320	26.2	60.5	195	M	1	SC
SC-AP26	91	4	107.1598978	44.37	44.22733333	91	587.3977815	0.21926009	03/06/2017 09:20:08	91	-33.89537	25.797216	benthic	3320	26.2	60.5	195	M	1	SC
SC-AP26	92	1	89.67991447	44.3	43.9249625	92	393.8623863	0.17567457	03/06/2017 09:21:59	92	-33.89537	25.797216	benthic	3320	26.2	60.5	195	M	1	SC
SC-AP26	93	0	96.87990761	44.27	0	93	329.1616575	0.135904896	03/06/2017 09:24:02	93	-33.89537	25.797216	benthic	3320	26.2	60.5	195	M	0	SC
SC-AP26	94	1	102.4799023	44.35	43.7235	94	411.784558	0.160727774	03/06/2017 09:26:11	94	-33.89537	25.797216	benthic	3320	26.2	60.5	195	M	1	SC
SC-AP26	95	2	97.95990658	44.45	44.38175	95	392.7792178	0.160383511	03/06/2017 09:28:18	95	-33.89156	25.796926	benthic	3320	26.2	60.5	195	M	1	SC
SC-AP26	96	0	104.5999002	44.38	0	96	379.7798963	0.145231318	03/06/2017 09:30:36	96	-33.89036361	25.79629151	benthic	3320	26.2	60.5	195	M	0	SC
SC-AP26	97	0	100.3199043	44.37	0	97	350.9395292	0.139928042	03/06/2017 09:32:38	97	-33.88972973	25.79554664	benthic	3320	26.2	60.5	195	M	0	SC
SC-AP26	100	1	102.3999023	44.39	44.2368	100	398.1147431	0.155513572	03/06/2017 09:36:50	100	-33.88846195	25.7940569	benthic	3320	26.2	60.5	195	M	1	SC
SC-AP26	101	0	115.6798897	44.43	0	101	379.4868825	0.131219531	03/06/2017 09:39:21	101	-33.88751112	25.7929396	benthic	3320	26.2	60.5	195	M	0	SC
SC-AP26	102	0	108.0798969	44.4	0	102	368.2953114	0.136304704	03/06/2017 09:41:33	102	-33.88687724	25.79219473	benthic	3320	26.2	60.5	195	M	0	SC
SC-AP26	103	2	76.19992733	44.09	23.11613125	103	489.8824645	0.257156149	03/06/2017 09:45:07	103	-33.88573696	25.79064832	benthic	3320	26.2	60.5	195	M	1	SC
SC-AP26	105	0	110.6798944	44.36	0	105	373.7723363	0.13508216	03/06/2017 09:47:42	105	-33.885666	25.790541	benthic	3320	26.2	60.5	195	M	0	SC
SC-AP26	106	0	103.6399012	44.27	0	106	333.7045345	0.128793722	03/06/2017 09:49:46	106	-33.88515247	25.79020289	benthic	3320	26.2	60.5	195	M	0	SC
SC-AP26	107	0	107.3598976	44.34	0	107	367.4699926	0.136911324	03/06/2017 09:52:48	107	-33.883892	25.789373	benthic	3320	26.2	60.5	195	M	0	SC
SC-AP26	109	1	103.6799011	44.08	43.966725	109	385.8478692	0.148861061	03/06/2017 09:55:16	109	-33.8823558	25.78622625	benthic	3320	26.2	60.5	195	M	1	SC
SC-AP26	125	0	104.3199005	43.42	0	125	351.7258672	0.134864213	03/06/2017 10:04:44	125	-33.88023463	25.78251644	benthic	3320	26.2	60.5	195	M	0	SC
SC-AP26	126	0	109.079896	43.5	0	126	363.2435242	0.133202612	03/06/2017 10:07:00	126	-33.87976326	25.78169204	benthic	3320	26.2	60.5	195	M	0	SC
SC-AP26	127	0	105.4798994	43.01	0	127	365.921235	0.138764215	03/06/2017 10:09:05	127	-33.87905621	25.78045544	benthic	3320	26.2	60.5	195	M	0	SC
SC-AP26	128	2	122.5198832	43.06	36.1526875	128	548.6792636	0.17913133	03/06/2017 10:11:37	128	-33.87858484	25.77963104	benthic	3320	26.2	60.5	195	M	1	SC
SC-AP26	129	1	119.7998857	42.89	42.7830625	129	475.057113	0.158616732	03/06/2017 10:14:07	129	-33.87787778	25.77839444	benthic	3320	26.2	60.5	195	M	1	SC
SC-AP26	130	3	117.0798883	43	42.44745	130	493.3815737	0.168562205	03/06/2017 10:16:34	130	-33.87740641	25.77757004	benthic	3320	26.2	60.5	195	M	1	SC
SC-AP26	131	2	103.839901	42.81	42.61809375	131	443.1367193	0.170699815	03/06/2017 10:18:47	131	-33.87693504	25.77674564	benthic	3320	26.2	60.5	195	M	1	SC
SC-AP26	132	3	108.1198969	42.73	42.40473125	132	441.2765755	0.163254375	03/06/2017 10:21:03	132	-33.87622798	25.77550904	benthic	3320	26.2	60.5	195	M	1	SC
SC-AP26	136	0	99.75990486	42.64	0	136	374.6428882	0.150217678	03/06/2017 10:24:18	136	-33.87552093	25.77427243	benthic	3320	26.2	60.5	195	M	0	SC
SC-AP26	137	0	107.7598972	42.63	0	137	367.7686724	0.136513984	03/06/2017 10:26:33	137	-33.87504956	25.77344803	benthic	3320	26.2	60.5	195	M	0	SC
SC-AP26	138	2	117.1198883	42.51	42.25566875	138	426.7838378	0.145759507	03/06/2017 10:29:08	138	-33.8743425	25.77221143	benthic	3320	26.2	60.5	195	M	1	SC
SC-AP26	140	2	109.2798958	42.29	41.96464375	140	414.1981766	0.151609874	03/06/2017 10:31:54	140	-33.87387113	25.77138703	benthic	3320	26.2	60.5	195	M	1	SC
SC-AP26	145	1	100.9599037	42	39.9316625	145	394.1262607	0.15615145	03/06/2017 10:36:50	145	-33.87269271	25.76932603	benthic	3320	26.2	60.5	195	M	1	SC
SC-AP26	149	4	103.5999012	41.86	41.68031875	149	466.1999343	0.179999975	03/06/2017 10:41:30	149	-33.87151428	25.76726502	benthic	3320	26.2	60.5	195	M	1	SC
SC-AP26	150	2	93.67991066	41.67	41.3605125	150	365.5167482	0.156070345	03/06/2017 10:43:37	150	-33.87104291	25.76644062	benthic	3320	26.2	60.5	195	M	1	SC
SC-AP26	153	3	91.07991314	41.45	41.14980625	153	341.5298068	0.149991132	03/06/2017 10:46:15	153	-33.87033586	25.76520402	benthic	3320	26.2	60.5	195	M	1	SC
SC-AP26	154	1	106.1598988	41.34	41.092025	154	411.2128999	0.154940806	03/06/2017 10:48:33	154	-33.86986449	25.76437962	benthic	3320	26.2	60.5	195	M	1	SC
SC-AP26	155	1	95.35990906	41.27	40.7953	155	364.007042	0.152687518	03/06/2017 10:50:31	155	-33.86939312	25.76355522	benthic	3320	26.2	60.5	195	M	1	SC
SC-AP26	156	5	91.35991287	40.94	40.5138	156	540.1255846	0.236482305	03/06/2017 10:52:34	156	-33.86892175	25.76273082	benthic	3320	26.2	60.5	195	M	1	SC
SC-AP26	157	0	101.719903	41.03	0	157	387.7788002	0.152488714	03/06/2017 10:54:47	157	-33.86845038	25.76190642	benthic	3320	26.2	60.5	195	M	0	SC
SC-AP26	159	1	108.1598969	40.87	40.54595	159	365.0657871	0.135009537	03/06/2017 10:57:09	159	-33.86774332	25.76066982	benthic	3320	26.2	60.5	195	M	1	SC
SC-AP26	160	1	108.4798965	40.44	38.85675	160	375.3405097	0.138399893	03/06/2017 10:59:26	160	-33.86727195	25.75984541	benthic	3320	26.2	60.5	195	M	1	SC
SC-AP26	161	0	104.5999002	40.37	0	161	316.9232359	0.121194354	03/06/2017 11:02:11	161	-33.86656489	25.75860881	benthic	3320	26.2	60.5	195	M	0	SC
SC-AP26	172	0	95.71990871	28.14	0	172	285.6176028	0.119355455	03/06/2017 11:22:10	172	-33.86260633	25.75794014	benthic	3320	26.2	60.5	195	M	0	SC
SC-AP26	173	5	121.2798843	41.02	39.93918125	173	470.527598	0.155187203	03/06/2017 11:24:41	173	-33.86212175	25.75812759	benthic	3320	26.2	60.5	195	M	1	SC
SC-AP26	174	1	103.9199009	40.79	40.336325	174	338.0917636	0.130135398	03/06/2017 11:26:52	174	-33.86163716	25.75831505	benthic	3320	26.2	60.5	195	M	1	SC
SC-AP26	175	0	109.3198957	40.44	0	175	354.866925	0.129845198	03/06/2017 11:29:04	175	-33.86091029	25.75859623	benthic	3320	26.2	60.5	195	M	0	SC
SC-AP26	179	4	109.9598951	40.26	40.01816563	179	468.6324746	0.170473799	03/06/2017 11:32:30	179	-33.86018342	25.75887742	benthic	3320	26.2	60.5	195	M	1	SC
SC-AP26	180	3	103.5999012	40.24	39.86211667	180	462.0171591	0.178385004	03/06/2017 11:34:38	180	-33.85969883	25.75906487	benthic	3320	26.2	60.5	195	M	1	SC
SC-AP26	181	1	98.55990601	40.01	39.90295	181	394.3247019	0.160034376	03/06/2017 11:36:40	181	-33.85921425	25.75925233	benthic	3320	26.2	60.5	195	M	1	SC
SC-AP26	182	6	94.07991028	40.21	39.9457175	182	455.5686364	0.193694148	03/06/2017 11:38:44	182	-33.85872967	25.75943979	benthic	3320	26.2	60.5	195	M	1	SC
SC-AP26	183	2	85.91991806	40.27	40.12075625	183	387.7085353	0.180497456	03/06/2017 11:40:30	183	-33.85824508	25.75962724	benthic	3320	26.2	60.5	195	M	1	SC
SC-AP26	184	3	107.1998978	40.2	37.70654167	184	455.0324839	0.16978824	03/06/2017 11:42:42	184	-33.8577605	25.7598147	benthic	3320	26.2	60.5	195	M	1	SC
SC-AP26	185	2	91.59991264	40.28	40.08456875	185	459.0651215	0.200465119	03/06/2017 11:44:41	185	-33.85727592	25.76000215	benthic	3320	26.2	60.5	195	M	1	SC
SC-AP26	186	4	93.19991112	40.29	39.95141563	186	511.8597061	0.219682277	03/06/2017 11:46:40	186	-33.85679134	25.76018961	benthic	3320	26.2	60.5	195	M	1	SC
SC-AP26	187	3	99.67990494	40.23	39.88400833	187	433.4174467	0.173923534	03/06/2017 11:48:53	187	-33.85630675	25.76037707	benthic	3320	26.2	60.5	195	M	1	SC
SC-AP26	188	5	98.99990559	40.02	38.84624063	188	442.3409602	0.17872362	03/06/2017 11:50:59	188	-33.85582217	25.76056452	benthic	3320	26.2	60.5	195	M	1	SC
SC-AP26	189	2	91.99991226	39.97	38.6523125	189	366.2945421	0.159258497	03/06/2017 11:52:54	189	-33.85533759	25.76075198	benthic	3320	26.2	60.5	195	M	1	SC
SC-AP26	190	2	92.99991131	39.89	39.5652125	190	483.9892011	0.208167398	03/06/2017 11:54:52	190	-33.85485301	25.76093944	benthic	3320	26.2	60.5	195	M	1	SC
SC-AP26	191	4	94.19991016	39.79	37.81487813	191	502.1482521	0.213226434	03/06/2017 11:56:50	191	-33.85436842	25.76112689	benthic	3320	26.2	60.5	195	M	1	SC
SC-AP26	192	5	82.27992153	39.61	38.90472	192	525.8104468	0.255620052	03/06/2017 11:58:39	192	-33.85388384	25.76131435	benthic	3320	26.2	60.5	195	M	1	SC
SC-AP26	193	4	80.11992359	39.37	39.144475	193	473.0758036	0.236183626	03/06/2017 12:00:29	193	-33.85339926	25.7615018	benthic	3320	26.2	60.5	195	M	1	SC
SC-AP26	194	2	88.43991566	38.91	38.45408125	194	388.8656072	0.175877706	03/06/2017 12:02:25	194	-33.85291467	25.76168926	benthic	3320	26.2	60.5	195	M	1	SC
SC-AP26	195	6	83.79992008	39.09	38.10633125	195	385.3159332	0.183921686	03/06/2017 12:04:21	195	-33.85243009	25.76187672	benthic	3320	26.2	60.5	195	M	1	SC
SC-AP26	196	2	90.19991398	38.37	37.45601875	196	469.8376969	0.208353746	03/06/2017 12:06:14	196	-33.85194551	25.76206417	benthic	3320	26.2	60.5	195	M	1	SC
SC-AP26	198	1	104.0799007	37.83	32.540825	198	340.2054413	0.130747672	03/06/2017 12:08:52	198	-33.85146093	25.76225163	benthic	3320	26.2	60.5	195	M	1	SC
SC-AP26	199	3	91.55991268	38.14	30.999725	199	563.9817877	0.24638785	03/06/2017 12:10:58	199	-33.85097634	25.76243908	benthic	3320	26.2	60.5	195	M	1	SC
SC-AP26	200	0	107.6398973	38.02	0	200	372.7320939	0.138510626	03/06/2017 12:13:22	200	-33.85024947	25.76272027	benthic	3320	26.2	60.5	195	M	0	SC
SC-AP26	201	1	105.3198996	38.33	36.9050125	201	376.1592256	0.14286336	03/06/2017 12:15:47	201	-33.84976489	25.76290772	benthic	3320	26.2	60.5	195	M	1	SC
SC-AP26	202	0	69.63993359	25.99	0	202	257.5197017	0.14791482	03/06/2017 12:17:16	202	-33.8492803	25.76309518	benthic	3320	26.2	60.5	195	M	0	SC
SC-AP26	203	2	100.2799044	37.83	37.6265125	203	396.4166172	0.1581239	03/06/2017 12:19:12	203	-33.84879572	25.76328264	benthic	3320	26.2	60.5	195	M	1	SC
SC-AP26	204	0	104.1999006	36.68	0	204	372.6016415	0.14303326	03/06/2017 12:21:21	204	-33.84831114	25.76347009	benthic	3320	26.2	60.5	195	M	0	SC
SC-AP26	205	0	99.75990486	36.48	0	205	325.5729027	0.130542463	03/06/2017 12:23:25	205	-33.84782656	25.76365755	benthic	3320	26.2	60.5	195	M	0	SC
SC-AP26	206	0	108.7998962	36.86	0	206	374.9343991	0.137843529	03/06/2017 12:25:37	206	-33.84734197	25.763845	benthic	3320	26.2	60.5	195	M	0	SC
SC-AP26	207	3	109.9998951	36.8	36.34693333	207	399.4864513	0.1452678	03/06/2017 12:27:56	207	-33.84685739	25.76403246	benthic	3320	26.2	60.5	195	M	1	SC
SC-AP26	208	2	96.03990841	36.87	34.841025	208	374.3828975	0.155927904	03/06/2017 12:30:09	208	-33.84613052	25.76431364	benthic	3320	26.2	60.5	195	M	1	SC
SC-AP26	209	0	110.8798943	38.96	0	209	304.8851997	0.109987446	03/06/2017 12:45:22	209	-33.84611043	25.76687554	benthic	3320	26.2	60.5	195	M	0	SC
SC-AP26	210	0	116.6798887	39.55	0	210	337.3804579	0.115660082	03/06/2017 12:47:59	210	-33.84675887	25.76742568	benthic	3320	26.2	60.5	195	M	0	SC
SC-AP26	216	0	102.3999023	39.63	0	216	298.7860087	0.116713285	03/06/2017 12:52:22	216	-33.84837997	25.76880104	benthic	3320	26.2	60.5	195	M	0	SC
SC-AP26	217	1	68.71993446	32.34	16.377775	217	498.0315593	0.289890314	03/06/2017 12:54:04	217	-33.84902841	25.76935119	benthic	3320	26.2	60.5	195	M	1	SC
SC-AP26	218	1	100.639904	39.87	39.6855125	218	351.8950686	0.139862905	03/06/2017 12:56:27	218	-33.849697	25.770372	benthic	3320	26.2	60.5	195	M	1	SC
SC-AP26	219	1	106.3198986	39.88	39.5089875	219	328.7427738	0.123680502	03/06/2017 12:58:44	219	-33.85006198	25.76938645	benthic	3320	26.2	60.5	195	M	1	SC
SC-AP26	220	2	117.9198875	39.83	39.46365625	220	437.3075924	0.148340432	03/06/2017 13:01:27	220	-33.84949613	25.76933098	benthic	3320	26.2	60.5	195	M	1	SC
SC-AP26	221	0	112.2798929	39.75	0	221	322.4850699	0.114886024	03/06/2017 13:04:12	221	-33.848801	25.770628	benthic	3320	26.2	60.5	195	M	0	SC
SC-AP26	222	1	96.3599081	39.83	39.3311875	222	315.7327946	0.131063842	03/06/2017 13:06:39	222	-33.84885149	25.77115323	benthic	3320	26.2	60.5	195	M	1	SC
SC-AP26	229	2	103.5599012	42.2	41.824025	229	394.5125186	0.15238027	03/06/2017 14:04:51	229	-33.86278501	25.77345888	benthic	3320	26.2	60.5	195	M	1	SC
SC-AP26	231	1	106.1198988	42.41	42.0233125	231	379.4993507	0.143045364	03/06/2017 14:07:13	231	-33.862667	25.774771	benthic	3320	26.2	60.5	195	M	1	SC
SC-AP26	232	1	95.23990917	42.51	42.07965	232	359.9188856	0.151162909	03/06/2017 14:09:13	232	-33.862667	25.77597	benthic	3320	26.2	60.5	195	M	1	SC
SC-AP26	233	0	111.7998934	42.58	0	233	372.8408063	0.133395637	03/06/2017 14:11:40	233	-33.861752	25.774942	benthic	3320	26.2	60.5	195	M	0	SC
SC-AP26	234	1	107.4398975	42.62	41.9370375	234	384.3128412	0.143079986	03/06/2017 14:13:52	234	-33.86096291	25.77451927	benthic	3320	26.2	60.5	195	M	1	SC
SC-AP26	236	1	98.47990608	43.19	43.1463	236	370.9020796	0.150650723	03/06/2017 14:46:44	236	-33.866676	25.779133	benthic	3320	26.2	60.5	195	M	1	SC
SC-AP26	238	0	91.87991238	43.03	0	238	338.82043	0.147505629	03/06/2017 14:49:52	238	-33.86658665	25.77908869	benthic	3320	26.2	60.5	195	M	0	SC
SC-AP26	244	0	94.1599102	43.02	0	244	327.9275556	0.139306523	03/06/2017 14:53:40	244	-33.867611	25.778893	benthic	3320	26.2	60.5	195	M	0	SC
SC-AP26	245	0	107.5998974	43.02	0	245	334.2014215	0.124238447	03/06/2017 14:55:57	245	-33.867611	25.778893	benthic	3320	26.2	60.5	195	M	0	SC
SC-AP26	246	2	78.43992519	42.59	33.74009375	246	465.6320065	0.237446204	03/06/2017 14:57:40	246	-33.868515	25.777674	benthic	3320	26.2	60.5	195	M	1	SC
SC-AP26	249	3	52.15995026	42.49	12.05415417	249	432.9810087	0.332040651	03/06/2017 14:59:09	249	-33.868515	25.777674	benthic	3320	26.2	60.5	195	M	1	SC
SC-AP26	250	1	86.67991734	42.55	42.12725	250	380.3839294	0.175534808	03/06/2017 15:01:08	250	-33.86820743	25.77737896	benthic	3320	26.2	60.5	195	M	1	SC
SC-AP26	251	0	66.19993687	30.97	0	251	245.1895431	0.148150781	03/06/2017 15:02:31	251	-33.86740786	25.77663873	benthic	3320	26.2	60.5	195	M	0	SC
SC-AP26	253	0	101.679903	42.71	0	253	337.4327185	0.132743005	03/06/2017 15:05:39	253	-33.86856772	25.77804673	benthic	3320	26.2	60.5	195	M	0	SC
SC-AP26	254	0	107.7998972	42.87	0	254	324.6417705	0.120460768	03/06/2017 15:07:58	254	-33.86882481	25.77865203	benthic	3320	26.2	60.5	195	M	0	SC
SC-AP26	259	1	89.79991436	42.6	21.64985	259	388.8493964	0.173206858	03/06/2017 15:14:17	259	-33.86756718	25.7796463	benthic	3320	26.2	60.5	195	M	1	SC
SC-AP26	262	1	105.3198996	42.35	42.316725	262	382.3727621	0.145223229	03/06/2017 15:16:49	262	-33.86713197	25.77982795	benthic	3320	26.2	60.5	195	M	1	SC
SC-AP26	263	0	118.0398874	42.28	0	263	365.6487006	0.12390671	03/06/2017 15:19:14	263	-33.86647914	25.78010041	benthic	3320	26.2	60.5	195	M	0	SC
SC-AP26	264	0	114.5598907	42.36	0	264	385.3801809	0.134560119	03/06/2017 15:21:35	264	-33.86604392	25.78028206	benthic	3320	26.2	60.5	195	M	0	SC
SC-AP26	265	2	108.3198967	42.69	42.4305375	265	348.2042905	0.128583564	03/06/2017 15:24:04	265	-33.8653911	25.78055452	benthic	3320	26.2	60.5	195	M	1	SC
SC-AP26	266	2	113.1198921	42.73	42.50873125	266	447.0190694	0.158068978	03/06/2017 15:27:19	266	-33.86473827	25.78082699	benthic	3320	26.2	60.5	195	M	1	SC
SC-AP26	269	4	96.55990791	42.66	37.85416667	269	573.2318404	0.237461409	03/06/2017 15:30:26	269	-33.86408545	25.78109946	benthic	3320	26.2	60.5	195	M	1	SC
SC-AP26	271	1	80.3199234	42.53	10.33175	271	376.0131711	0.187257555	03/06/2017 15:32:53	271	-33.86365023	25.7812811	benthic	3320	26.2	60.5	195	M	1	SC
SC-AP26	272	0	103.1999016	42.84	0	272	346.82282	0.13442745	03/06/2017 15:35:05	272	-33.86299741	25.78155357	benthic	3320	26.2	60.5	195	M	0	SC
SC-AP26	273	5	91.19991302	43.25	43.02757188	273	466.2338858	0.204488546	03/06/2017 15:37:23	273	-33.86256219	25.78173521	benthic	3320	26.2	60.5	195	M	1	SC
SC-AP26	274	4	80.91992283	43.15	43.03939583	274	487.4062397	0.240932397	03/06/2017 15:39:12	274	-33.86212697	25.78191686	benthic	3320	26.2	60.5	195	M	1	SC
SC-AP26	275	3	78.07992554	43.19	43.06421667	275	460.2330246	0.235775115	03/06/2017 15:41:02	275	-33.86169176	25.7820985	benthic	3320	26.2	60.5	195	M	1	SC
SC-AP26	276	4	85.27991867	43.37	43.17103438	276	479.1716777	0.224752194	03/06/2017 15:42:54	276	-33.86147415	25.78218932	benthic	3320	26.2	60.5	195	M	1	SC
SC-AP26	277	5	88.71991539	43.39	42.888775	277	531.3982134	0.239584406	03/06/2017 15:44:52	277	-33.86119105	25.78231575	benthic	3320	26.2	60.5	195	M	1	SC
SC-AP26	278	1	100.3999043	43.47	43.148375	278	353.1863545	0.140711695	03/06/2017 15:47:06	278	-33.86108	25.783024	benthic	3320	26.2	60.5	195	M	1	SC
SC-AP26	279	5	101.679903	43.51	43.17409375	279	436.1057714	0.171560099	03/06/2017 15:49:17	279	-33.861763	25.783436	benthic	3320	26.2	60.5	195	M	1	SC
SC-AP26	280	5	103.7199011	43.29	42.8382075	280	456.0557012	0.175879561	03/06/2017 15:51:35	280	-33.861958	25.782953	benthic	3320	26.2	60.5	195	M	1	SC
SC-AP26	281	2	113.1598921	43.29	38.9744375	281	432.0158743	0.152709747	03/06/2017 15:54:01	281	-33.861046	25.7831	benthic	3320	26.2	60.5	195	M	1	SC
SC-AP26	282	3	105.919899	43.27	42.10674167	282	472.2418086	0.178339052	03/06/2017 15:56:24	282	-33.861046	25.7831	benthic	3320	26.2	60.5	195	M	1	SC
SC-AP26	283	2	88.23991585	43.36	42.07253125	283	399.99032	0.181319275	03/06/2017 15:58:34	283	-33.861572	25.785236	benthic	3320	26.2	60.5	195	M	1	SC
SC-AP26	284	1	98.79990578	43.3	42.04605	284	389.920071	0.157862377	03/06/2017 16:00:47	284	-33.86173733	25.78634806	benthic	3320	26.2	60.5	195	M	1	SC
SC-AP26	285	2	94.9999094	43.52	41.2181625	285	387.9582843	0.163350857	03/06/2017 16:03:07	285	-33.862137	25.787275	benthic	3320	26.2	60.5	195	M	1	SC
SC-AP26	286	3	100.5199041	43.65	41.6932625	286	531.6797095	0.211571711	03/06/2017 16:05:32	286	-33.863293	25.787651	benthic	3320	26.2	60.5	195	M	1	SC
SC-AP26	287	1	95.55990887	42.45	41.68005	287	333.0137768	0.139394632	03/06/2017 16:07:54	287	-33.863293	25.787651	benthic	3320	26.2	60.5	195	M	1	SC
SC-AP26	288	1	98.27990627	43.41	42.5039	288	347.7547739	0.141536335	03/06/2017 16:10:08	288	-33.862831	25.789909	benthic	3320	26.2	60.5	195	M	1	SC
SC-AP26	289	3	85.51991844	43.52	41.41530833	289	396.9671459	0.185672192	03/06/2017 16:12:06	289	-33.862488	25.790665	benthic	3320	26.2	60.5	195	M	1	SC
SC-AP26	290	6	89.79991436	43.83	43.02501667	290	516.2078564	0.229936684	03/06/2017 16:14:08	290	-33.862152	25.791422	benthic	3320	26.2	60.5	195	M	1	SC
SC-AP26	291	2	98.0399065	43.58	41.9051875	291	358.6656095	0.146334398	03/06/2017 16:16:27	291	-33.861721	25.791758	benthic	3320	26.2	60.5	195	M	1	SC
SC-AP26	292	3	96.95990753	43.68	41.27367083	292	385.3695757	0.158980848	03/06/2017 16:18:41	292	-33.86112589	25.79146498	benthic	3320	26.2	60.5	195	M	1	SC
SC-AP26	293	5	103.7199011	43.88	42.55897813	293	444.8154712	0.171544725	03/06/2017 16:20:56	293	-33.86057792	25.79119039	benthic	3320	26.2	60.5	195	M	1	SC
SC-AP26	294	1	102.8399019	43.12	40.7907	294	385.1499197	0.149805492	03/06/2017 16:23:13	294	-33.859459	25.790699	benthic	3320	26.2	60.5	195	M	1	SC
SC-AP26	295	1	109.6798954	43.07	40.31865	295	354.2559075	0.129196173	03/06/2017 16:25:33	295	-33.858639	25.789835	benthic	3320	26.2	60.5	195	M	1	SC
SC-AP26	296	2	101.5999031	42.45	38.6425875	296	414.6085762	0.163231723	03/06/2017 16:27:47	296	-33.85828732	25.78888122	benthic	3320	26.2	60.5	195	M	1	SC
SC-AP26	297	2	103.2799015	40.13	38.53845	297	362.4105353	0.140360393	03/06/2017 16:30:07	297	-33.857975	25.787699	benthic	3320	26.2	60.5	195	M	1	SC
SC-AP26	298	2	102.719902	40.56	37.981975	298	427.647958	0.166529579	03/06/2017 16:32:23	298	-33.858253	25.786541	benthic	3320	26.2	60.5	195	M	1	SC
SC-AP26	299	0	108.6398964	41.49	0	299	333.3107198	0.122721178	03/06/2017 16:34:46	299	-33.858253	25.786541	benthic	3320	26.2	60.5	195	M	0	SC
SC-AP26	300	2	104.9598999	42.08	40.4153875	300	374.9881235	0.142907059	03/06/2017 16:37:02	300	-33.859604	25.78417	benthic	3320	26.2	60.5	195	M	1	SC
SC-AP26	301	3	90.11991405	42.04	40.4187875	301	417.656008	0.185377722	03/06/2017 16:39:00	301	-33.859978	25.783466	benthic	3320	26.2	60.5	195	M	1	SC
SC-AP26	302	3	94.1599102	42.2	40.42086667	302	387.9314801	0.164796721	03/06/2017 16:41:07	302	-33.860432	25.782618	benthic	3320	26.2	60.5	195	M	1	SC
SC-AP26	303	1	110.8798943	42.35	39.69935	303	362.1381606	0.130641472	03/06/2017 16:43:35	303	-33.86029797	25.78153033	benthic	3320	26.2	60.5	195	M	1	SC
SC-AP26	304	1	119.519886	41.8	39.8837125	304	390.9378584	0.130835963	03/06/2017 16:46:02	304	-33.85883485	25.78207771	benthic	3320	26.2	60.5	195	M	1	SC
SC-AP26	305	4	115.9998894	41.64	38.69697188	305	428.7149322	0.147832735	03/06/2017 16:48:26	305	-33.85785943	25.78244263	benthic	3320	26.2	60.5	195	M	1	SC
SC-AP26	306	4	104.4799004	40.27	38.84328438	306	494.2406688	0.189219245	03/06/2017 16:50:42	306	-33.85688401	25.78280756	benthic	3320	26.2	60.5	195	M	1	SC
SC-AP26	307	2	111.0798941	37.5	34.22345625	307	382.1826677	0.137624295	03/06/2017 16:53:08	307	-33.85542088	25.78335494	benthic	3320	26.2	60.5	195	M	1	SC
SC-AP26	308	3	88.63991547	35.89	28.1255125	308	341.9106434	0.154291807	03/06/2017 16:55:03	308	-33.85444546	25.78371986	benthic	3320	26.2	60.5	195	M	1	SC
SC-AP26	309	1	93.59991074	36.5	32.1214375	309	334.6327536	0.14300545	03/06/2017 16:56:59	309	-33.85395776	25.78390233	benthic	3320	26.2	60.5	195	M	1	SC
SC-AP26	310	0	109.7198954	33.97	0	310	354.2536229	0.12914824	03/06/2017 16:59:11	310	-33.85249463	25.78444971	benthic	3320	26.2	60.5	195	M	0	SC
SC-AP26	311	0	110.079895	30.36	0	311	360.0566715	0.130834546	03/06/2017 17:01:24	311	-33.85151921	25.78481463	benthic	3320	26.2	60.5	195	M	0	SC
SC-AP26	314	4	80.71992302	29.61	23.94457083	314	403.2400624	0.199821636	03/06/2017 17:06:37	314	-33.84845186	25.78846414	benthic	3320	26.2	60.5	195	M	1	SC
SC-AP26	315	2	80.03992367	36.22	22.11120625	315	429.0455603	0.214415572	03/06/2017 17:08:19	315	-33.84733493	25.78824004	benthic	3320	26.2	60.5	195	M	1	SC
SC-AP26	317	2	96.87990761	27.06	23.85939375	317	321.3762433	0.132690439	03/06/2017 17:12:12	317	-33.84573517	25.78511967	benthic	3320	26.2	60.5	195	M	1	SC
SC-AP26	318	2	90.31991386	28.05	19.7096625	318	288.4637394	0.127751877	03/06/2017 17:14:03	318	-33.843876	25.788723	benthic	3320	26.2	60.5	195	M	1	SC
SC-AP26	319	1	75.47992802	32.18	20.531875	319	465.1338394	0.246493821	03/06/2017 17:15:40	319	-33.843876	25.788723	benthic	3320	26.2	60.5	195	M	1	SC
SC-AP26	322	2	94.43990993	27.95	23.87534375	322	376.6731997	0.159539686	03/06/2017 17:20:53	322	-33.842171	25.788164	benthic	3320	26.2	60.5	195	M	1	SC
SC-AP26	323	3	83.27992058	32.16	22.0602875	323	401.9458997	0.193057589	03/06/2017 17:22:37	323	-33.83994395	25.78768215	benthic	3320	26.2	60.5	195	M	1	SC
SC-AP28	42	4	153.36026	21.3	17.4091	42	353.4263666	0.20740984	01/06/2017 17:12:12	42	-33.81055133	25.76382658	benthic	3270	26.9	61.8	197	M	1	SC
SC-AP28	43	0	163.0802765	19.05	0	43	284.1801878	0.156832333	01/06/2017 17:13:44	43	-33.81093147	25.76369786	benthic	3270	26.9	61.8	197	M	0	SC
SC-AP28	44	3	162.0902748	21.29	18.70696875	44	327.4985523	0.181842616	01/06/2017 17:15:16	44	-33.81169175	25.76344041	benthic	3270	26.9	61.8	197	M	1	SC
SC-AP28	45	0	177.9303017	20.1	0	45	284.4516757	0.143880463	01/06/2017 17:16:54	45	-33.81207189	25.76331169	benthic	3270	26.9	61.8	197	M	0	SC
SC-AP28	46	2	182.4303093	20.22	18.62204375	46	328.8158164	0.162217966	01/06/2017 17:18:36	46	-33.81283217	25.76305424	benthic	3270	26.9	61.8	197	M	1	SC
SC-AP28	47	2	194.7603302	23.14	18.822025	47	336.9158628	0.155691249	01/06/2017 17:20:46	47	-33.81359245	25.7627968	benthic	3270	26.9	61.8	197	M	1	SC
SC-AP28	49	3	154.7102623	22.89	21.04010625	49	310.3248948	0.180526408	01/06/2017 17:22:31	49	-33.81435273	25.76253935	benthic	3270	26.9	61.8	197	M	1	SC
SC-AP28	50	5	125.9102135	17.13	14.27067813	50	295.2344859	0.211032513	01/06/2017 17:24:08	50	-33.815113	25.7622819	benthic	3270	26.9	61.8	197	M	1	SC
SC-AP28	148	3	213.6603622	40.25	38.03249167	148	435.7820602	0.183564474	02/06/2017 07:10:47	148	-33.91165128	25.79883232	benthic	3270	26.9	61.8	197	M	1	SC
SC-AP28	149	3	223.8303795	42.24	31.08409583	149	452.4251276	0.181916014	02/06/2017 07:12:54	149	-33.91113101	25.79852686	benthic	3270	26.9	61.8	197	M	1	SC
SC-AP28	150	0	269.8204575	43.84	0	150	437.7288455	0.146006953	02/06/2017 07:15:19	150	-33.91035062	25.79806867	benthic	3270	26.9	61.8	197	M	0	SC
SC-AP28	151	1	264.9604492	44.41	35.0728625	151	472.1785993	0.160386752	02/06/2017 07:17:42	151	-33.90983036	25.79776321	benthic	3270	26.9	61.8	197	M	1	SC
SC-AP28	152	3	223.7403793	44.44	36.37735	152	456.6485372	0.183688068	02/06/2017 07:19:52	152	-33.90931009	25.79745774	benthic	3270	26.9	61.8	197	M	1	SC
SC-AP28	153	2	234.0003967	44.2	41.69105625	153	458.5236133	0.176355236	02/06/2017 07:22:06	153	-33.9085297	25.79699955	benthic	3270	26.9	61.8	197	M	1	SC
SC-AP28	154	0	252.450428	43.9	0	154	399.5707898	0.142449479	02/06/2017 07:30:22	154	-33.90768586	25.79566864	benthic	3270	26.9	61.8	197	M	0	SC
SC-AP28	155	1	279.2704735	44.45	41.3287625	155	435.4735098	0.140339513	02/06/2017 07:32:56	155	-33.90842614	25.7943701	benthic	3270	26.9	61.8	197	M	1	SC
SC-AP28	156	0	283.5004807	44.63	0	156	419.2378911	0.133091394	02/06/2017 07:35:33	156	-33.90958188	25.79350683	benthic	3270	26.9	61.8	197	M	0	SC
SC-AP28	157	2	304.1105156	44.61	37.81135625	157	473.1992328	0.140041205	02/06/2017 07:38:16	157	-33.91073762	25.79264356	benthic	3270	26.9	61.8	197	M	1	SC
SC-AP28	158	1	244.0804138	44.19	39.6993	158	443.8145351	0.163648427	02/06/2017 07:40:34	158	-33.91150812	25.79206805	benthic	3270	26.9	61.8	197	M	1	SC
SC-AP28	159	1	253.5304298	40.07	38.608625	159	424.0354103	0.150527302	02/06/2017 07:42:58	159	-33.91227861	25.79149253	benthic	3270	26.9	61.8	197	M	1	SC
SC-AP28	160	2	253.0804291	42.7	40.36141875	160	482.6235098	0.171629982	02/06/2017 07:45:19	160	-33.91343435	25.79062926	benthic	3270	26.9	61.8	197	M	1	SC
SC-AP28	161	3	224.3703804	39.62	36.97884375	161	439.9212677	0.176462602	02/06/2017 07:47:32	161	-33.91420485	25.79005375	benthic	3270	26.9	61.8	197	M	1	SC
SC-AP28	162	3	236.8804016	43.54	37.27553333	162	441.23871	0.167643887	02/06/2017 07:49:46	162	-33.91497534	25.78947824	benthic	3270	26.9	61.8	197	M	1	SC
SC-AP28	163	0	254.9704323	43.18	0	163	418.1956364	0.147615826	02/06/2017 07:52:11	163	-33.91613108	25.78861497	benthic	3270	26.9	61.8	197	M	0	SC
SC-AP28	164	0	268.8304558	44.03	0	164	408.2957748	0.136690919	02/06/2017 07:54:40	164	-33.91690158	25.78803945	benthic	3270	26.9	61.8	197	M	0	SC
SC-AP28	165	0	273.2404633	43.79	0	165	425.6550067	0.140202571	02/06/2017 07:57:08	165	-33.91805732	25.78717618	benthic	3270	26.9	61.8	197	M	0	SC
SC-AP28	166	1	257.760437	44.13	35.9276	166	463.298615	0.161766276	02/06/2017 07:59:29	166	-33.91882781	25.78660067	benthic	3270	26.9	61.8	197	M	1	SC
SC-AP28	167	0	256.2304344	38.99	0	167	431.4535932	0.151546749	02/06/2017 08:01:52	167	-33.91959831	25.78602516	benthic	3270	26.9	61.8	197	M	0	SC
SC-AP28	168	0	248.4004211	42.62	0	168	435.7030036	0.157863407	02/06/2017 08:04:17	168	-33.92075405	25.78516189	benthic	3270	26.9	61.8	197	M	0	SC
SC-AP28	169	3	351.4505959	44.75	43.791975	169	460.3111571	0.117877377	02/06/2017 08:07:20	169	-33.92190979	25.78429862	benthic	3270	26.9	61.8	197	M	1	SC
SC-AP28	170	5	304.6505165	44.4	42.02855833	170	422.0677038	0.124687653	02/06/2017 08:10:04	170	-33.92306553	25.78343535	benthic	3270	26.9	61.8	197	M	1	SC
SC-AP28	171	1	239.4004059	43.4	36.7335	171	389.8366897	0.146555147	02/06/2017 08:12:19	171	-33.92383602	25.78285983	benthic	3270	26.9	61.8	197	M	1	SC
SC-AP28	172	2	300.6005096	44.45	26.24855	172	411.2823033	0.123138414	02/06/2017 08:15:00	172	-33.92499177	25.78199656	benthic	3270	26.9	61.8	197	M	1	SC
SC-AP28	173	0	297.9005051	44.34	0	173	406.2028234	0.122719886	02/06/2017 08:17:41	173	-33.92576226	25.78142105	benthic	3270	26.9	61.8	197	M	0	SC
SC-AP28	174	2	371.5206299	44.32	43.75265625	174	522.8062712	0.126648806	02/06/2017 08:21:05	174	-33.92730325	25.78027002	benthic	3270	26.9	61.8	197	M	1	SC
SC-AP28	175	0	363.2406158	44.34	0	175	486.6375185	0.120574212	02/06/2017 08:24:46	175	-33.92845899	25.77940675	benthic	3270	26.9	61.8	197	M	0	SC
SC-AP28	176	0	282.510479	44.42	0	176	409.8770152	0.130575666	02/06/2017 08:28:04	176	-33.92999998	25.77825573	benthic	3270	26.9	61.8	197	M	0	SC
SC-AP28	177	1	248.4904213	43.97	38.30715	177	382.8746363	0.138672451	02/06/2017 08:30:40	177	-33.93077047	25.77768021	benthic	3270	26.9	61.8	197	M	1	SC
SC-AP28	178	1	229.7703896	42.35	37.1504875	178	407.6533905	0.15967622	02/06/2017 08:33:36	178	-33.93192621	25.77681694	benthic	3270	26.9	61.8	197	M	1	SC
SC-AP28	179	0	232.8303947	42.87	0	179	307.0896204	0.118704917	02/06/2017 08:50:55	179	-33.935726	25.775669	benthic	3270	26.9	61.8	197	M	0	SC
SC-AP28	180	0	255.2404327	44.6	0	180	359.3135107	0.126697289	02/06/2017 08:53:33	180	-33.936523	25.776241	benthic	3270	26.9	61.8	197	M	0	SC
SC-AP28	181	1	374.4906349	44.76	44.18585	181	414.1591562	0.099533563	02/06/2017 08:56:53	181	-33.936523	25.776241	benthic	3270	26.9	61.8	197	M	1	SC
SC-AP28	182	3	395.4606705	44.76	44.31492917	182	519.2814082	0.118179656	02/06/2017 09:00:23	182	-33.93887013	25.77578361	benthic	3270	26.9	61.8	197	M	1	SC
SC-AP28	183	3	384.6606522	44.66	42.59377083	183	458.9329181	0.107377847	02/06/2017 09:03:52	183	-33.939304	25.775995	benthic	3270	26.9	61.8	197	M	1	SC
SC-AP28	184	0	300.1505089	44.86	0	184	374.3047915	0.11223532	02/06/2017 09:06:44	184	-33.939487	25.776697	benthic	3270	26.9	61.8	197	M	0	SC
SC-AP28	185	4	365.9406204	44.97	44.5215375	185	435.4452969	0.107094269	02/06/2017 09:09:59	185	-33.939487	25.776697	benthic	3270	26.9	61.8	197	M	1	SC
SC-AP28	186	2	318.51054	44.95	44.6385625	186	369.7191889	0.10446996	02/06/2017 09:13:00	186	-33.941612	25.776226	benthic	3270	26.9	61.8	197	M	1	SC
SC-AP28	187	2	402.3006821	45.05	44.497625	187	476.3655553	0.106569475	02/06/2017 09:16:32	187	-33.941612	25.776226	benthic	3270	26.9	61.8	197	M	1	SC
SC-AP28	188	4	275.4904671	45.03	37.6496	188	510.8192999	0.166879876	02/06/2017 09:19:16	188	-33.94177874	25.77612977	benthic	3270	26.9	61.8	197	M	1	SC
SC-AP28	189	4	282.6004791	44.87	42.74973333	189	418.6630285	0.133332175	02/06/2017 09:22:03	189	-33.94502438	25.77466084	benthic	3270	26.9	61.8	197	M	1	SC
SC-AP28	190	3	239.8504066	45.03	37.1068875	190	473.4949868	0.177671665	02/06/2017 09:24:30	190	-33.94564337	25.77469841	benthic	3270	26.9	61.8	197	M	1	SC
SC-AP28	191	6	260.5504417	41.1	35.45873542	191	713.5533017	0.246477824	02/06/2017 09:27:03	191	-33.946369	25.774586	benthic	3270	26.9	61.8	197	M	1	SC
SC-AP28	195	1	208.8903542	44.86	42.418775	195	375.0759875	0.161601029	02/06/2017 09:30:27	195	-33.94684253	25.77470247	benthic	3270	26.9	61.8	197	M	1	SC
SC-AP28	196	0	241.7404099	44.56	0	196	386.5030255	0.143895393	02/06/2017 09:32:49	196	-33.947979	25.774982	benthic	3270	26.9	61.8	197	M	0	SC
SC-AP28	197	0	251.8204269	45.44	0	197	372.7963613	0.133236727	02/06/2017 09:35:10	197	-33.95003312	25.77478803	benthic	3270	26.9	61.8	197	M	0	SC
SC-AP28	198	2	274.9504662	45.55	41.50043125	198	446.6278506	0.146195696	02/06/2017 09:37:41	198	-33.9510217	25.77510875	benthic	3270	26.9	61.8	197	M	1	SC
SC-AP28	200	0	237.0604019	44.96	0	200	411.0029838	0.156037579	02/06/2017 09:40:29	200	-33.9517971	25.77592225	benthic	3270	26.9	61.8	197	M	0	SC
SC-AP28	201	1	255.0604324	46.1	42.8080625	201	533.6718121	0.188310449	02/06/2017 09:42:48	201	-33.95231403	25.77646459	benthic	3270	26.9	61.8	197	M	1	SC
SC-AP28	202	9	323.6405487	46.38	45.85105417	202	617.7133034	0.171777893	02/06/2017 09:45:47	202	-33.95308943	25.77727809	benthic	3270	26.9	61.8	197	M	1	SC
SC-AP28	203	1	247.8604202	46.57	45.91175	203	378.6023948	0.137473636	02/06/2017 09:48:10	203	-33.95386484	25.77809159	benthic	3270	26.9	61.8	197	M	1	SC
SC-AP28	205	0	233.4603958	46.61	0	205	393.158504	0.151564574	02/06/2017 09:50:48	205	-33.95438177	25.77863392	benthic	3270	26.9	61.8	197	M	0	SC
SC-AP28	207	1	310.7705269	46.91	46.1	207	519.9184784	0.150570078	02/06/2017 09:55:01	207	-33.95649	25.781055	benthic	3270	26.9	61.8	197	M	1	SC
SC-AP28	208	2	301.7705116	47.02	43.82300625	208	465.1346551	0.138721937	02/06/2017 09:58:01	208	-33.95650115	25.78301066	benthic	3270	26.9	61.8	197	M	1	SC
SC-AP28	209	0	297.270504	47.52	0	209	448.983432	0.135932011	02/06/2017 10:00:44	209	-33.95666424	25.78501378	benthic	3270	26.9	61.8	197	M	0	SC
SC-AP28	210	0	241.0204086	47.48	0	210	433.4671918	0.161862282	02/06/2017 10:02:57	210	-33.957565	25.785616	benthic	3270	26.9	61.8	197	M	0	SC
SC-AP28	212	4	256.6804352	47.77	44.15330938	212	523.9831185	0.183724796	02/06/2017 10:06:11	212	-33.959023	25.785425	benthic	3270	26.9	61.8	197	M	1	SC
SC-AP28	215	3	220.2303734	48.1	46.75600833	215	560.680622	0.229129801	02/06/2017 10:09:44	215	-33.959023	25.785425	benthic	3270	26.9	61.8	197	M	1	SC
SC-AP28	216	0	233.6403961	48.1	0	216	451.9377698	0.17409005	02/06/2017 10:12:01	216	-33.959023	25.785425	benthic	3270	26.9	61.8	197	M	0	SC
SC-AP28	217	3	230.04039	47.95	47.59544375	217	503.7275857	0.19707652	02/06/2017 10:14:12	217	-33.959202	25.787858	benthic	3270	26.9	61.8	197	M	1	SC
SC-AP28	218	0	241.7404099	48.54	0	218	447.9873616	0.166786062	02/06/2017 10:16:24	218	-33.95950072	25.79046072	benthic	3270	26.9	61.8	197	M	0	SC
SC-AP28	219	1	270.0004578	48.5	48.42115	219	451.4167931	0.150472264	02/06/2017 10:18:57	219	-33.960243	25.791513	benthic	3270	26.9	61.8	197	M	1	SC
SC-AP28	228	0	236.8804016	49.08	0	228	447.3290266	0.169957837	02/06/2017 10:23:35	228	-33.963158	25.793226	benthic	3270	26.9	61.8	197	M	0	SC
SC-AP28	229	3	231.4803925	49.24	49.113	229	513.2476643	0.199551969	02/06/2017 10:25:51	229	-33.96428964	25.79463812	benthic	3270	26.9	61.8	197	M	1	SC
SC-AP28	231	1	290.2504921	49.88	49.668075	231	525.8284025	0.163047567	02/06/2017 10:29:17	231	-33.96532367	25.79557342	benthic	3270	26.9	61.8	197	M	1	SC
SC-AP28	234	1	221.0403748	49.98	49.0718	234	531.9356533	0.216586178	02/06/2017 10:33:03	234	-33.9663577	25.79650871	benthic	3270	26.9	61.8	197	M	1	SC
SC-AP28	235	4	264.4204483	50.19	48.20374688	235	577.2231864	0.196468069	02/06/2017 10:35:30	235	-33.96687472	25.79697636	benthic	3270	26.9	61.8	197	M	1	SC
SC-AP28	236	1	250.110424	50.67	49.63955	236	471.9395672	0.169823522	02/06/2017 10:37:52	236	-33.96739174	25.79744401	benthic	3270	26.9	61.8	197	M	1	SC
SC-AP28	237	3	278.8204727	50.78	50.4941625	237	440.8106204	0.142288774	02/06/2017 10:40:34	237	-33.96816726	25.79814549	benthic	3270	26.9	61.8	197	M	1	SC
SC-AP28	248	1	238.1404037	52.12	51.7455	248	497.3682992	0.187969879	02/06/2017 10:46:52	248	-33.96971831	25.79954843	benthic	3270	26.9	61.8	197	M	1	SC
SC-AP28	250	1	227.4303856	52.4	51.6995625	250	454.1930876	0.179736085	02/06/2017 10:49:42	250	-33.97049384	25.80024991	benthic	3270	26.9	61.8	197	M	1	SC
SC-AP28	251	2	230.4003906	52.63	52.1373875	251	486.2634941	0.189946677	02/06/2017 10:52:00	251	-33.97101085	25.80071756	benthic	3270	26.9	61.8	197	M	1	SC
SC-AP28	252	2	241.5604095	52.49	52.15069375	252	500.2758687	0.186391903	02/06/2017 10:54:15	252	-33.97178638	25.80141903	benthic	3270	26.9	61.8	197	M	1	SC
SC-AP28	254	0	165.9602814	37.6	0	254	291.0986197	0.157862592	02/06/2017 11:02:11	254	-33.97385445	25.80328963	benthic	3270	26.9	61.8	197	M	0	SC
SC-AP28	255	1	259.6504402	52.84	52.4530125	255	474.482878	0.164465469	02/06/2017 11:04:48	255	-33.97437146	25.80375728	benthic	3270	26.9	61.8	197	M	1	SC
SC-AP28	256	3	235.4403992	53.07	49.53970625	256	546.5810866	0.208937724	02/06/2017 11:07:26	256	-33.97514699	25.80445875	benthic	3270	26.9	61.8	197	M	1	SC
SC-AP28	259	1	266.6704521	53.53	39.88865	259	464.1802482	0.156658876	02/06/2017 11:13:29	259	-33.97669804	25.8058617	benthic	3270	26.9	61.8	197	M	1	SC
SC-AP28	263	1	288.450489	53.76	42.70675	263	462.1223862	0.144187952	02/06/2017 11:29:31	263	-33.98171118	25.80744992	benthic	3270	26.9	61.8	197	M	1	SC
SC-AP28	266	2	303.3905144	54.25	52.3041125	266	469.2108263	0.139190396	02/06/2017 11:34:40	266	-33.9841019	25.80794448	benthic	3270	26.9	61.8	197	M	1	SC
SC-AP28	270	2	289.9804916	55.26	39.82015	270	522.8802687	0.162284379	02/06/2017 11:39:53	270	-33.98649262	25.80843903	benthic	3270	26.9	61.8	197	M	1	SC
SC-AP28	273	0	309.6005249	55.63	0	273	532.8851291	0.154908468	02/06/2017 11:44:31	273	-33.988022	25.809078	benthic	3270	26.9	61.8	197	M	0	SC
SC-AP28	277	1	287.1004868	55.94	54.13975	277	477.5184874	0.149692316	02/06/2017 11:49:36	277	-33.990353	25.809364	benthic	3270	26.9	61.8	197	M	1	SC
SC-AP28	280	1	288.9004898	55.96	34.026225	280	480.1419971	0.149576946	02/06/2017 11:55:18	280	-33.99413425	25.8096511	benthic	3270	26.9	61.8	197	M	1	SC
SC-AP28	281	0	286.8304863	56.5	0	281	471.0742598	0.147811189	02/06/2017 11:58:02	281	-33.99609015	25.80894074	benthic	3270	26.9	61.8	197	M	0	SC
SC-AP28	290	4	269.550457	55.44	52.48465938	290	737.6242694	0.246285232	02/06/2017 12:07:00	290	-34.001411	25.80673	benthic	3270	26.9	61.8	197	M	1	SC
SC-AP28	291	1	234.8103981	54.76	48.1712	291	482.2328694	0.184834369	02/06/2017 12:09:25	291	-34.001354	25.806664	benthic	3270	26.9	61.8	197	M	1	SC
SC-AP28	292	1	251.7304268	58.55	57.9826875	292	511.5336055	0.182886523	02/06/2017 12:11:51	292	-34.002544	25.807261	benthic	3270	26.9	61.8	197	M	1	SC
SC-AP28	293	3	254.9704323	58.27	49.98261875	293	549.7517626	0.194052864	02/06/2017 12:14:10	293	-34.002544	25.807261	benthic	3270	26.9	61.8	197	M	1	SC
SC-AP28	294	1	266.3104515	58.98	54.6714125	294	483.5895764	0.16343007	02/06/2017 12:16:44	294	-34.002544	25.807261	benthic	3270	26.9	61.8	197	M	1	SC
SC-AP28	295	3	225.5403824	55.52	44.03574167	295	808.7619455	0.322730226	02/06/2017 12:18:48	295	-34.002544	25.807261	benthic	3270	26.9	61.8	197	M	1	SC
SC-AP28	296	2	244.2604141	55.75	53.92974375	296	494.3692294	0.182155206	02/06/2017 12:21:40	296	-34.004616	25.806923	benthic	3270	26.9	61.8	197	M	1	SC
SC-AP28	299	3	255.3304329	59.38	58.22535	299	627.0951513	0.221041647	02/06/2017 12:24:51	299	-34.00523582	25.80741237	benthic	3270	26.9	61.8	197	M	1	SC
SC-AP28	300	4	269.4604568	59.5	58.66220625	300	671.6949761	0.224347019	02/06/2017 12:27:39	300	-34.00539821	25.806984	benthic	3270	26.9	61.8	197	M	1	SC
SC-AP28	301	0	240.4804077	59.42	0	301	427.7211733	0.160075289	02/06/2017 12:30:04	301	-34.00597	25.806904	benthic	3270	26.9	61.8	197	M	0	SC
SC-AP28	302	5	292.1404953	58.69	55.4604	302	590.1590184	0.181811158	02/06/2017 12:40:43	302	-34.00917718	25.80714038	benthic	3270	26.9	61.8	197	M	1	SC
SC-AP28	303	1	255.5104332	58.86	58.7055875	303	508.0676981	0.178960091	02/06/2017 12:43:22	303	-34.00906	25.807281	benthic	3270	26.9	61.8	197	M	1	SC
SC-AP28	305	1	246.9604187	60.45	56.162275	305	524.562176	0.191166974	02/06/2017 12:47:27	305	-34.010235	25.806223	benthic	3270	26.9	61.8	197	M	1	SC
SC-AP28	306	3	224.5503807	60.6	52.43226667	306	502.4484387	0.20138214	02/06/2017 12:49:49	306	-34.010345	25.805616	benthic	3270	26.9	61.8	197	M	1	SC
SC-AP28	307	0	261.3604431	60.01	0	307	442.2503714	0.152290073	02/06/2017 12:52:22	307	-34.010345	25.805616	benthic	3270	26.9	61.8	197	M	0	SC
SC-AP28	308	1	180.8103065	43.75	20.5911625	308	367.6408616	0.182996945	02/06/2017 12:54:01	308	-34.01002637	25.8061396	benthic	3270	26.9	61.8	197	M	1	SC
SC-AP28	309	3	266.9404526	60.19	53.30836667	309	515.8141875	0.173909032	02/06/2017 12:56:39	309	-34.0096185	25.80685538	benthic	3270	26.9	61.8	197	M	1	SC
SC-AP28	310	2	261.0904427	59.97	55.13381875	310	438.9968231	0.151326033	02/06/2017 12:59:18	310	-34.00905927	25.80799478	benthic	3270	26.9	61.8	197	M	1	SC
SC-AP28	311	0	257.760437	58.76	0	311	404.8504008	0.14135838	02/06/2017 13:02:00	311	-34.00893	25.808014	benthic	3270	26.9	61.8	197	M	0	SC
SC-AP28	312	2	240.3904076	59.68	48.8087375	312	389.152507	0.145695435	02/06/2017 13:04:19	312	-34.00843	25.807981	benthic	3270	26.9	61.8	197	M	1	SC
SC-AP28	314	1	239.9404068	59.56	45.9884125	314	389.4188499	0.146068586	02/06/2017 13:08:03	314	-34.006729	25.807192	benthic	3270	26.9	61.8	197	M	1	SC
SC-AP28	317	0	276.5704689	58.82	0	317	427.6362564	0.139159211	02/06/2017 13:13:25	317	-34.00575301	25.80680647	benthic	3270	26.9	61.8	197	M	0	SC
SC-AP28	320	1	262.0804443	59.28	58.22585	320	459.9487486	0.157949433	02/06/2017 13:19:22	320	-34.00667363	25.8054971	benthic	3270	26.9	61.8	197	M	1	SC
SC-AP28	323	1	259.5604401	58.39	43.56235	323	534.0887268	0.185190266	02/06/2017 13:28:59	323	-34.006645	25.80509	benthic	3270	26.9	61.8	197	M	1	SC
SC-AP28	325	3	248.4004211	57.07	48.11856875	325	439.7346679	0.159324155	02/06/2017 13:34:07	325	-34.00585674	25.80481778	benthic	3270	26.9	61.8	197	M	1	SC
SC-AP28	327	3	264.1504478	55.55	44.876425	327	418.7436914	0.142672467	02/06/2017 13:43:11	327	-34.007183	25.803478	benthic	3270	26.9	61.8	197	M	1	SC
SC-AP28	328	6	290.4304924	58.48	49.94198	328	594.8103921	0.184323022	02/06/2017 13:46:24	328	-34.009354	25.800592	benthic	3270	26.9	61.8	197	M	1	SC
SC-AP28	329	1	295.6505013	58.56	40.73805	329	512.7386801	0.156084834	02/06/2017 13:49:21	329	-34.009228	25.80014	benthic	3270	26.9	61.8	197	M	1	SC
SC-AP28	331	2	127.6202164	46.15	40.49155625	331	367.0989105	0.258884986	02/06/2017 13:51:42	331	-34.009228	25.80014	benthic	3270	26.9	61.8	197	M	1	SC
SC-AP28	339	3	275.6704674	56.66	52.750025	339	507.4875838	0.165683181	02/06/2017 13:56:57	339	-34.009686	25.798727	benthic	3270	26.9	61.8	197	M	1	SC
SC-AP28	341	4	317.5205383	59.21	55.0281125	341	548.7391656	0.155538312	02/06/2017 14:01:42	341	-34.011063	25.798994	benthic	3270	26.9	61.8	197	M	1	SC
SC-AP28	343	3	234.3603973	55.95	52.42099167	343	474.7252038	0.182306146	02/06/2017 14:04:58	343	-34.011063	25.798994	benthic	3270	26.9	61.8	197	M	1	SC
SC-AP34	125	1	61.79994106	23.9	17.4049	125	335.9849775	0.217466005	05/06/2017 07:23:54	125	-33.75112	25.98321367	benthic	2670	22.3	56.7	176	F	1	SC
SC-AP34	133	1	71.23993206	29.06	19.64465	133	363.0733266	0.203859251	05/06/2017 07:34:32	133	-33.743885	25.983747	benthic	2670	22.3	56.7	176	F	1	SC
SC-AP34	134	1	78.07992554	21.96	17.429225	134	326.3816448	0.167203711	05/06/2017 07:36:09	134	-33.74393192	25.98259592	benthic	2670	22.3	56.7	176	F	1	SC
SC-AP34	136	1	91.1199131	24.03	20.589475	136	354.4851749	0.155612456	05/06/2017 07:39:37	136	-33.74400231	25.98086931	benthic	2670	22.3	56.7	176	F	1	SC
SC-AP34	138	0	85.15991879	22.83	0	138	310.2076011	0.145705778	05/06/2017 07:43:07	138	-33.74409615	25.97856715	benthic	2670	22.3	56.7	176	F	0	SC
SC-AP34	141	0	79.99992371	24.63	0	141	278.9993355	0.139499668	05/06/2017 07:47:17	141	-33.74419	25.976265	benthic	2670	22.3	56.7	176	F	0	SC
SC-AP34	142	0	78.9599247	24.09	0	142	245.5530369	0.124393636	05/06/2017 07:56:07	142	-33.74612	25.975338	benthic	2670	22.3	56.7	176	F	0	SC
SC-AP34	144	0	72.59993076	22.5	0	144	252.8899163	0.139333287	05/06/2017 07:59:01	144	-33.748425	25.972612	benthic	2670	22.3	56.7	176	F	0	SC
SC-AP34	145	0	76.99992657	23.33	0	145	280.1464281	0.145530612	05/06/2017 08:00:32	145	-33.74900467	25.97215867	benthic	2670	22.3	56.7	176	F	0	SC
SC-AP34	147	0	86.75991726	27.23	0	147	296.3859676	0.136646366	05/06/2017 08:03:25	147	-33.7508965	25.970944	benthic	2670	22.3	56.7	176	F	0	SC
SC-AP34	148	0	90.2799139	26.89	0	148	303.8817688	0.134639685	05/06/2017 08:05:11	148	-33.7523615	25.970328	benthic	2670	22.3	56.7	176	F	0	SC
SC-AP34	149	4	64.63993835	25.96	19.2468125	149	316.7821784	0.196028576	05/06/2017 08:06:33	149	-33.753094	25.97002	benthic	2670	22.3	56.7	176	F	1	SC
SC-AP34	150	2	86.07991791	25.14	17.782875	150	377.904625	0.175606238	05/06/2017 08:08:17	150	-33.754253	25.969828	benthic	2670	22.3	56.7	176	F	1	SC
SC-AP34	151	3	87.91991615	33.5	23.90459167	151	547.5000558	0.249090107	05/06/2017 08:10:04	151	-33.7551	25.969641	benthic	2670	22.3	56.7	176	F	1	SC
SC-AP34	152	1	59.0399437	25.92	18.539075	152	244.6450358	0.165748669	05/06/2017 08:11:53	152	-33.755188	25.9698495	benthic	2670	22.3	56.7	176	F	1	SC
SC-AP34	153	3	63.07993984	24.85	18.56745417	153	340.149212	0.215693857	05/06/2017 08:13:17	153	-33.75494	25.970083	benthic	2670	22.3	56.7	176	F	1	SC
SC-AP34	154	4	58.47994423	25.25	19.7483	154	262.8719204	0.179802955	05/06/2017 08:14:37	154	-33.754704	25.970478	benthic	2670	22.3	56.7	176	F	1	SC
SC-AP34	155	3	52.99994946	24.99	21.34304583	155	254.2370889	0.191877048	05/06/2017 08:15:50	155	-33.754618	25.970062	benthic	2670	22.3	56.7	176	F	1	SC
SC-AP34	156	1	68.83993435	23.92	20.0119375	156	309.4572092	0.17981244	05/06/2017 08:17:15	156	-33.754215	25.97006	benthic	2670	22.3	56.7	176	F	1	SC
SC-AP34	157	5	73.15993023	26.46	21.1238	157	363.4897716	0.19873689	05/06/2017 08:18:49	157	-33.7543676	25.969935	benthic	2670	22.3	56.7	176	F	1	SC
SC-AP34	158	2	80.55992317	23.37	18.83799375	158	344.5910241	0.171097827	05/06/2017 08:20:31	158	-33.7546728	25.969685	benthic	2670	22.3	56.7	176	F	1	SC
SC-AP34	159	2	59.31994343	26.07	18.276	159	244.673911	0.16498578	05/06/2017 08:21:51	159	-33.7548254	25.96956	benthic	2670	22.3	56.7	176	F	1	SC
SC-AP34	160	1	64.43993855	24.26	18.6816625	160	315.1348763	0.195614448	05/06/2017 08:23:12	160	-33.75528	25.968687	benthic	2670	22.3	56.7	176	F	1	SC
SC-AP34	162	3	71.39993191	27.25	17.37266667	162	402.2075405	0.225326353	05/06/2017 08:26:12	162	-33.7557315	25.967229	benthic	2670	22.3	56.7	176	F	1	SC
SC-AP34	164	2	73.59992981	27.34	19.07175	164	322.4570582	0.175248401	05/06/2017 08:29:16	164	-33.755871	25.965984	benthic	2670	22.3	56.7	176	F	1	SC
SC-AP34	165	2	57.43994522	26.27	20.365425	165	248.5511177	0.173085737	05/06/2017 08:30:35	165	-33.756012	25.965324	benthic	2670	22.3	56.7	176	F	1	SC
SC-AP34	167	2	84.63991928	23.49	19.607025	167	379.7822892	0.179481233	05/06/2017 08:33:36	167	-33.75616325	25.963921	benthic	2670	22.3	56.7	176	F	1	SC
SC-AP34	168	2	61.27994156	24.7	19.5999	168	265.0328876	0.172997968	05/06/2017 08:34:56	168	-33.7563035	25.963355	benthic	2670	22.3	56.7	176	F	1	SC
SC-AP34	169	2	70.55993271	25.02	20.2282375	169	328.0612436	0.185975762	05/06/2017 08:36:24	169	-33.756584	25.962223	benthic	2670	22.3	56.7	176	F	1	SC
SC-AP34	170	1	66.67993641	26.22	19.0453125	170	273.5019998	0.164068386	05/06/2017 08:37:53	170	-33.75692233	25.96158667	benthic	2670	22.3	56.7	176	F	1	SC
SC-AP34	171	1	64.99993801	25.33	16.1830625	171	273.5327207	0.168327828	05/06/2017 08:39:15	171	-33.757599	25.960314	benthic	2670	22.3	56.7	176	F	1	SC
SC-AP34	172	3	78.07992554	26.39	20.095275	172	346.3520993	0.177434477	05/06/2017 08:40:50	172	-33.7577622	25.9596524	benthic	2670	22.3	56.7	176	F	1	SC
SC-AP34	173	2	70.83993244	24.05	19.246425	173	300.9970744	0.169958822	05/06/2017 08:42:19	173	-33.7580886	25.9583292	benthic	2670	22.3	56.7	176	F	1	SC
SC-AP34	174	1	87.83991623	22.9	17.1802875	174	331.5957936	0.150999906	05/06/2017 08:44:05	174	-33.758415	25.957006	benthic	2670	22.3	56.7	176	F	1	SC
SC-AP34	176	2	79.91992378	25.09	19.214625	176	323.362419	0.161843053	05/06/2017 08:46:09	176	-33.7589018	25.955812	benthic	2670	22.3	56.7	176	F	1	SC
SC-AP34	177	2	63.79993916	32.23	22.0876125	177	299.8760734	0.188010077	05/06/2017 08:47:32	177	-33.7591452	25.955215	benthic	2670	22.3	56.7	176	F	1	SC
SC-AP34	178	1	77.67992592	25.04	20.80565	178	305.992875	0.157565847	05/06/2017 08:49:12	178	-33.759632	25.954021	benthic	2670	22.3	56.7	176	F	1	SC
SC-AP34	179	2	74.83992863	27.54	15.1421	179	395.8091251	0.211549506	05/06/2017 08:50:46	179	-33.759632	25.954021	benthic	2670	22.3	56.7	176	F	1	SC
SC-AP34	190	0	67.59993553	23.51	0	190	223.868453	0.13246654	05/06/2017 08:55:28	190	-33.760117	25.958675	benthic	2670	22.3	56.7	176	F	0	SC
SC-AP34	191	1	70.55993271	24.2	20.21045	191	263.7380273	0.149511353	05/06/2017 08:56:59	191	-33.760117	25.958675	benthic	2670	22.3	56.7	176	F	1	SC
SC-AP34	192	2	64.07993889	31.63	21.013	192	234.4928595	0.146375068	05/06/2017 08:58:19	192	-33.76089633	25.956448	benthic	2670	22.3	56.7	176	F	1	SC
SC-AP34	193	4	80.11992359	27.12	22.24572083	193	311.0700121	0.155302053	05/06/2017 08:59:56	193	-33.761286	25.9553345	benthic	2670	22.3	56.7	176	F	1	SC
SC-AP34	194	1	63.59993935	31.43	20.9355375	194	291.5176416	0.183344429	05/06/2017 09:01:17	194	-33.76206533	25.9531075	benthic	2670	22.3	56.7	176	F	1	SC
SC-AP34	195	2	71.63993168	24.29	18.8757375	195	250.3519138	0.139783313	05/06/2017 09:02:51	195	-33.762455	25.951994	benthic	2670	22.3	56.7	176	F	1	SC
SC-AP34	196	1	66.1599369	29.05	21.306	196	255.5242416	0.154488659	05/06/2017 09:04:15	196	-33.76420333	25.94981067	benthic	2670	22.3	56.7	176	F	1	SC
SC-AP34	197	3	73.31993008	28.65	23.47009167	197	381.3618661	0.208053391	05/06/2017 09:05:46	197	-33.76432667	25.94952733	benthic	2670	22.3	56.7	176	F	1	SC
SC-AP34	199	1	67.03993607	25.82	20.3355	199	296.4433519	0.176875508	05/06/2017 09:07:38	199	-33.76445	25.949244	benthic	2670	22.3	56.7	176	F	1	SC
SC-AP34	200	1	67.63993549	34.53	20.8069	200	314.875686	0.186206792	05/06/2017 09:09:07	200	-33.764721	25.94805	benthic	2670	22.3	56.7	176	F	1	SC
SC-AP34	201	1	64.87993813	26.24	22.1472	201	238.9886931	0.147341981	05/06/2017 09:10:38	201	-33.764721	25.94805	benthic	2670	22.3	56.7	176	F	1	SC
SC-AP34	202	2	73.39993	33.89	24.41895	202	381.6117158	0.207962788	05/06/2017 09:12:09	202	-33.76483	25.9459495	benthic	2670	22.3	56.7	176	F	1	SC
SC-AP34	203	3	54.39994812	26.67	23.5537125	203	280.8397079	0.206499785	05/06/2017 09:13:42	203	-33.764912	25.945627	benthic	2670	22.3	56.7	176	F	1	SC
SC-AP34	206	2	80.47992325	34	26.49420625	206	357.4660435	0.17766702	05/06/2017 09:16:06	206	-33.765175	25.945652	benthic	2670	22.3	56.7	176	F	1	SC
SC-AP34	207	1	62.71994019	30.25	26.096875	207	393.0341677	0.250659546	05/06/2017 09:17:37	207	-33.765175	25.945652	benthic	2670	22.3	56.7	176	F	1	SC
SC-AP34	208	1	71.03993225	29.8	24.729375	208	293.2200302	0.165101368	05/06/2017 09:19:17	208	-33.76479	25.944859	benthic	2670	22.3	56.7	176	F	1	SC
SC-AP34	209	2	45.79995632	25.16	12.96905625	209	204.3292579	0.1784535	05/06/2017 09:20:24	209	-33.764782	25.944061	benthic	2670	22.3	56.7	176	F	1	SC
SC-AP34	215	1	74.7599287	26.3	20.21365	215	339.8165647	0.181817317	05/06/2017 09:22:59	215	-33.764503	25.944231	benthic	2670	22.3	56.7	176	F	1	SC
SC-AP34	216	0	77.43992615	28.29	0	216	270.0001154	0.139462869	05/06/2017 09:24:42	216	-33.764503	25.944231	benthic	2670	22.3	56.7	176	F	0	SC
SC-AP34	217	1	74.03992939	26.76	25.2976875	217	271.3504862	0.146596697	05/06/2017 09:26:18	217	-33.764503	25.944231	benthic	2670	22.3	56.7	176	F	1	SC
SC-AP34	218	2	73.83992958	29.43	25.09248125	218	303.131565	0.164209949	05/06/2017 09:27:51	218	-33.764503	25.944231	benthic	2670	22.3	56.7	176	F	1	SC
SC-AP34	219	2	74.47992897	29.12	25.999425	219	228.6558344	0.1228012	05/06/2017 09:38:02	219	-33.764904	25.940937	benthic	2670	22.3	56.7	176	F	1	SC
SC-AP34	220	1	87.59991646	28.12	26.0097	220	268.9584966	0.122812099	05/06/2017 09:39:54	220	-33.76540175	25.94082825	benthic	2670	22.3	56.7	176	F	1	SC
SC-AP34	221	1	94.59990978	32.9	25.9520125	221	315.4033583	0.133362942	05/06/2017 09:41:54	221	-33.76639725	25.94061075	benthic	2670	22.3	56.7	176	F	1	SC
SC-AP34	222	2	67.23993587	34.77	26.8594375	222	378.3367882	0.225066501	05/06/2017 09:43:24	222	-33.767559	25.941011	benthic	2670	22.3	56.7	176	F	1	SC
SC-AP34	225	0	81.55992222	31.53	0	225	255.6178868	0.125364339	05/06/2017 09:45:46	225	-33.7678462	25.940665	benthic	2670	22.3	56.7	176	F	0	SC
SC-AP34	226	1	50.75995159	27.03	25.392525	226	227.720802	0.179449017	05/06/2017 09:47:00	226	-33.7682474	25.940509	benthic	2670	22.3	56.7	176	F	1	SC
SC-AP34	232	2	68.63993454	26.98	20.3124625	232	225.3095532	0.131299273	05/06/2017 09:49:35	232	-33.769451	25.940041	benthic	2670	22.3	56.7	176	F	1	SC
SC-AP34	233	1	76.11992741	28.52	26.406325	233	284.8854419	0.149703333	05/06/2017 09:51:11	233	-33.770249	25.9401582	benthic	2670	22.3	56.7	176	F	1	SC
SC-AP34	234	0	86.91991711	26.66	0	234	249.6899168	0.114905622	05/06/2017 09:53:00	234	-33.770648	25.9402168	benthic	2670	22.3	56.7	176	F	0	SC
SC-AP34	235	1	39.75996208	25.79	21.48525	235	233.7986047	0.235209864	05/06/2017 09:54:00	235	-33.771047	25.9402754	benthic	2670	22.3	56.7	176	F	1	SC
SC-AP34	236	3	68.159935	29.87	24.95394583	236	367.8356148	0.215865971	05/06/2017 09:55:31	236	-33.771656	25.941017	benthic	2670	22.3	56.7	176	F	1	SC
SC-AP34	238	2	82.23992157	30.84	22.99839375	238	349.1834664	0.169836316	05/06/2017 09:57:25	238	-33.77219685	25.94130133	benthic	2670	22.3	56.7	176	F	1	SC
SC-AP34	239	0	86.95991707	27.73	0	239	275.8165725	0.126870549	05/06/2017 09:59:19	239	-33.7727377	25.94158567	benthic	2670	22.3	56.7	176	F	0	SC
SC-AP34	240	3	72.47993088	30.31	23.2137375	240	351.0899898	0.193758272	05/06/2017 10:00:55	240	-33.77300813	25.94172783	benthic	2670	22.3	56.7	176	F	1	SC
SC-AP34	241	1	75.55992794	27.86	21.5541125	241	253.7413528	0.134325756	05/06/2017 10:02:32	241	-33.77354898	25.94201217	benthic	2670	22.3	56.7	176	F	1	SC
SC-AP34	242	3	70.31993294	32.54	25.77635833	242	411.686263	0.234178762	05/06/2017 10:04:04	242	-33.77408983	25.9422965	benthic	2670	22.3	56.7	176	F	1	SC
SC-AP34	246	0	70.63993263	28.79	0	246	212.6361764	0.120405536	05/06/2017 10:06:02	246	-33.77463069	25.94258083	benthic	2670	22.3	56.7	176	F	0	SC
SC-AP34	247	2	81.35992241	31.53	25.918125	247	326.4584356	0.160500706	05/06/2017 10:07:46	247	-33.77490111	25.942723	benthic	2670	22.3	56.7	176	F	1	SC
SC-AP34	248	2	44.19995785	26.97	12.0545375	248	224.9157548	0.203543669	05/06/2017 10:09:01	248	-33.77544196	25.94300733	benthic	2670	22.3	56.7	176	F	1	SC
SC-AP34	250	1	82.63992119	32.89	24.4420625	250	288.2152982	0.139504017	05/06/2017 10:11:09	250	-33.77598281	25.94329167	benthic	2670	22.3	56.7	176	F	1	SC
SC-AP34	251	3	81.1599226	35.56	23.51319375	251	404.4930021	0.199355841	05/06/2017 10:12:53	251	-33.77625324	25.94343383	benthic	2670	22.3	56.7	176	F	1	SC
SC-AP34	252	4	66.79993629	33.66	26.25030625	252	362.119446	0.216837992	05/06/2017 10:14:32	252	-33.77679409	25.94371817	benthic	2670	22.3	56.7	176	F	1	SC
SC-AP34	257	1	77.15992641	35.51	26.71325	257	240.8441634	0.124854413	05/06/2017 10:16:52	257	-33.77733494	25.9440025	benthic	2670	22.3	56.7	176	F	1	SC
SC-AP34	258	0	94.63990974	29.34	0	258	282.7973292	0.119525498	05/06/2017 10:18:54	258	-33.7778758	25.94428683	benthic	2670	22.3	56.7	176	F	0	SC
SC-AP34	259	1	76.87992668	29.46	26.190875	259	311.1782691	0.161903366	05/06/2017 10:20:35	259	-33.77841665	25.94457117	benthic	2670	22.3	56.7	176	F	1	SC
SC-AP34	260	2	83.39992046	32.53	27.5455375	260	303.6281613	0.145625017	05/06/2017 10:22:21	260	-33.7789575	25.9448555	benthic	2670	22.3	56.7	176	F	1	SC
SC-AP34	261	1	93.51991081	30.02	27.66795	261	310.4008434	0.132763406	05/06/2017 10:24:18	261	-33.77949835	25.94513983	benthic	2670	22.3	56.7	176	F	1	SC
SC-AP34	262	0	99.07990551	30.17	0	262	295.9130075	0.119464274	05/06/2017 10:26:18	262	-33.7800392	25.94542417	benthic	2670	22.3	56.7	176	F	0	SC
SC-AP34	263	1	92.15991211	38.49	28.992875	263	410.5124463	0.178173805	05/06/2017 10:28:13	263	-33.78058006	25.9457085	benthic	2670	22.3	56.7	176	F	1	SC
SC-AP34	264	2	93.59991074	31.55	27.686575	264	306.7049559	0.131070494	05/06/2017 10:30:26	264	-33.78112091	25.94599283	benthic	2670	22.3	56.7	176	F	1	SC
SC-AP34	265	3	76.99992657	30.66	20.15977083	265	365.7984516	0.19002517	05/06/2017 10:32:10	265	-33.78166176	25.94627717	benthic	2670	22.3	56.7	176	F	1	SC
SC-AP34	271	1	80.15992355	32.75	29.16975	271	284.6693648	0.142050581	05/06/2017 10:34:33	271	-33.78220261	25.9465615	benthic	2670	22.3	56.7	176	F	1	SC
SC-AP34	272	0	95.75990868	30.36	0	272	293.9694422	0.122794253	05/06/2017 10:36:34	272	-33.78274346	25.94684583	benthic	2670	22.3	56.7	176	F	0	SC
SC-AP34	273	3	93.55991077	31.59	28.8211375	273	330.174896	0.141160708	05/06/2017 10:38:32	273	-33.78328431	25.94713017	benthic	2670	22.3	56.7	176	F	1	SC
SC-AP34	274	0	105.1598997	32.74	0	274	335.3855244	0.127571519	05/06/2017 10:40:39	274	-33.78382517	25.9474145	benthic	2670	22.3	56.7	176	F	0	SC
SC-AP34	275	0	106.8398981	33.1	0	275	369.2296192	0.138236473	05/06/2017 10:42:51	275	-33.78436602	25.94769883	benthic	2670	22.3	56.7	176	F	0	SC
SC-AP34	276	2	95.87990856	33.82	29.28499375	276	342.2380005	0.142777639	05/06/2017 10:44:51	276	-33.78490687	25.94798317	benthic	2670	22.3	56.7	176	F	1	SC
SC-AP34	277	0	107.8398972	36.12	0	277	318.7072574	0.118214858	05/06/2017 10:47:03	277	-33.78571815	25.94840967	benthic	2670	22.3	56.7	176	F	0	SC
SC-AP34	278	0	106.6398983	36.55	0	278	332.9370772	0.124882625	05/06/2017 10:49:14	278	-33.786259	25.948694	benthic	2670	22.3	56.7	176	F	0	SC
SC-AP34	280	0	110.2398949	38.92	0	280	337.6748147	0.122523518	05/06/2017 10:51:47	280	-33.787441	25.949474	benthic	2670	22.3	56.7	176	F	0	SC
SC-AP34	283	0	105.7598991	37.65	0	283	292.8322566	0.110753501	05/06/2017 11:02:20	283	-33.790634	25.951162	benthic	2670	22.3	56.7	176	F	0	SC
SC-AP34	284	0	108.1598969	41.57	0	284	306.5331944	0.113362868	05/06/2017 11:04:34	284	-33.79160533	25.95192533	benthic	2670	22.3	56.7	176	F	0	SC
SC-AP34	293	2	104.8799	40.19	35.79168125	293	378.8436261	0.144486509	05/06/2017 11:12:39	293	-33.79621486	25.95456814	benthic	2670	22.3	56.7	176	F	1	SC
SC-AP34	294	2	87.87991619	36.99	34.17304375	294	311.069868	0.14158847	05/06/2017 11:14:36	294	-33.7969135	25.9555015	benthic	2670	22.3	56.7	176	F	1	SC
SC-AP34	295	3	110.3598948	40.93	36.3536625	295	406.907884	0.147483829	05/06/2017 11:16:58	295	-33.797182	25.9566145	benthic	2670	22.3	56.7	176	F	1	SC
SC-AP34	296	1	102.0399027	37.56	35.941525	296	382.2675936	0.149850095	05/06/2017 11:19:13	296	-33.798061	25.958033	benthic	2670	22.3	56.7	176	F	1	SC
SC-AP34	297	2	98.79990578	39.04	36.78294375	297	356.2393901	0.144226474	05/06/2017 11:21:21	297	-33.798504	25.959282	benthic	2670	22.3	56.7	176	F	1	SC
SC-AP34	298	4	87.35991669	44.6	42.17720313	298	367.9957803	0.168496236	05/06/2017 11:23:15	298	-33.798885	25.9599	benthic	2670	22.3	56.7	176	F	1	SC
SC-AP34	299	1	101.5599031	43.53	39.234775	299	331.1844663	0.130438939	05/06/2017 11:25:30	299	-33.798317	25.960947	benthic	2670	22.3	56.7	176	F	1	SC
SC-AP34	301	1	90.99991322	40.43	37.953025	301	374.0477072	0.164416575	05/06/2017 11:28:00	301	-33.798145	25.96245	benthic	2670	22.3	56.7	176	F	1	SC
SC-AP34	303	3	91.27991295	44.48	40.44672083	303	364.9846775	0.1599407	05/06/2017 11:30:25	303	-33.797409	25.963213	benthic	2670	22.3	56.7	176	F	1	SC
SC-AP34	305	3	92.91991138	47.37	44.322675	305	363.4795337	0.156469881	05/06/2017 11:32:49	305	-33.7969515	25.963626	benthic	2670	22.3	56.7	176	F	1	SC
SC-AP34	310	0	67.27993584	37.93	0	310	253.1536247	0.150507506	05/06/2017 11:38:04	310	-33.796223	25.962198	benthic	2670	22.3	56.7	176	F	0	SC
SC-AP34	312	1	73.9199295	43.76	40.7488125	312	358.2619489	0.193864691	05/06/2017 11:40:10	312	-33.796299	25.961229	benthic	2670	22.3	56.7	176	F	1	SC
SC-AP34	313	4	100.1199045	45.1	34.14864688	313	521.9862892	0.208544263	05/06/2017 11:42:27	313	-33.79612	25.961098	benthic	2670	22.3	56.7	176	F	1	SC
SC-AP34	314	0	68.27993488	42.59	0	314	262.2780671	0.153648545	05/06/2017 11:43:53	314	-33.79618475	25.9608365	benthic	2670	22.3	56.7	176	F	0	SC
SC-AP34	315	0	88.15991592	45.77	0	315	315.6848659	0.143232698	05/06/2017 11:45:47	315	-33.79631425	25.9603135	benthic	2670	22.3	56.7	176	F	0	SC
SC-AP34	316	1	86.47991753	47.04	46.8598875	316	312.5207976	0.14455171	05/06/2017 11:47:35	316	-33.796861	25.95943733	benthic	2670	22.3	56.7	176	F	1	SC
SC-AP34	317	0	92.23991203	47.45	0	317	322.0914676	0.139675398	05/06/2017 11:49:28	317	-33.797825	25.958208	benthic	2670	22.3	56.7	176	F	0	SC
SC-AP34	318	1	94.23991013	45.79	44.65205	318	390.2773084	0.165652508	05/06/2017 11:51:31	318	-33.798199	25.957193	benthic	2670	22.3	56.7	176	F	1	SC
SC-AP34	319	0	102.1999025	48.21	0	319	358.8619625	0.14045478	05/06/2017 11:53:42	319	-33.799026	25.956478	benthic	2670	22.3	56.7	176	F	0	SC
SC-AP34	327	5	99.67990494	51.08	42.89845938	327	533.8859273	0.214239939	05/06/2017 12:00:22	327	-33.801525	25.953821	benthic	2670	22.3	56.7	176	F	1	SC
SC-AP34	336	1	94.43990993	47.6	29.1583	336	363.0156237	0.153755029	05/06/2017 12:05:16	336	-33.80151	25.952898	benthic	2670	22.3	56.7	176	F	1	SC
SC-AP34	339	0	99.35990524	49.09	0	339	335.1002811	0.134903495	05/06/2017 12:08:03	339	-33.802109	25.952051	benthic	2670	22.3	56.7	176	F	0	SC
SC-AP34	341	2	109.9198952	51.26	38.8770125	341	369.3069319	0.134391169	05/06/2017 12:11:32	341	-33.801826	25.952961	benthic	2670	22.3	56.7	176	F	1	SC
SC-AP34	342	1	109.9198952	49.85	43.56325	342	390.7084924	0.142179218	05/06/2017 12:13:55	342	-33.801741	25.95374633	benthic	2670	22.3	56.7	176	F	1	SC
SC-AP34	345	0	100.0399046	48.54	0	345	306.1519719	0.122411824	05/06/2017 12:17:21	345	-33.802223	25.953768	benthic	2670	22.3	56.7	176	F	0	SC
SC-AP34	346	2	88.79991531	36.8	24.8432875	346	376.7250634	0.169695975	05/06/2017 12:19:28	346	-33.802551	25.952726	benthic	2670	22.3	56.7	176	F	1	SC
SC-AP34	349	3	99.75990486	51.38	49.725925	349	412.5185608	0.165404395	05/06/2017 12:22:53	349	-33.80298133	25.95283333	benthic	2670	22.3	56.7	176	F	1	SC
SC-AP34	350	4	105.919899	51.74	46.81024063	350	378.2612508	0.142847904	05/06/2017 12:25:16	350	-33.803604	25.951971	benthic	2670	22.3	56.7	176	F	1	SC
SC-AP34	351	4	95.47990894	51.37	49.35299063	351	376.0348355	0.157534493	05/06/2017 12:27:25	351	-33.804489	25.951843	benthic	2670	22.3	56.7	176	F	1	SC
SC-AP34	352	0	111.4398937	50.11	0	352	353.5443661	0.126900347	05/06/2017 12:29:52	352	-33.80504633	25.95129767	benthic	2670	22.3	56.7	176	F	0	SC
SC-AP34	356	2	99.83990479	52.08	26.705275	356	529.8600063	0.212283656	05/06/2017 12:33:46	356	-33.806473	25.951036	benthic	2670	22.3	56.7	176	F	1	SC
SC-AP34	360	0	97.07990742	51.28	0	360	365.7546627	0.150702374	05/06/2017 12:38:36	360	-33.806473	25.951036	benthic	2670	22.3	56.7	176	F	0	SC
SC-AP34	362	2	97.39990711	50.95	50.3031625	362	385.6087194	0.15836087	05/06/2017 12:42:50	362	-33.808998	25.9522715	benthic	2670	22.3	56.7	176	F	1	SC
SC-AP34	363	4	94.39990997	49.31	48.12628438	363	396.547259	0.1680285	05/06/2017 12:45:00	363	-33.8095895	25.95249	benthic	2670	22.3	56.7	176	F	1	SC
SC-AP34	367	0	110.8398943	51.23	0	367	335.4520601	0.121058123	05/06/2017 14:02:59	367	-33.819912	25.934584	benthic	2670	22.3	56.7	176	F	0	SC
SC-AP34	375	0	109.8398952	51.99	0	375	296.8029716	0.108085569	05/06/2017 14:10:21	375	-33.819912	25.934584	benthic	2670	22.3	56.7	176	F	0	SC
SC-AP34	377	0	116.8398886	50.98	0	377	313.0545715	0.107173766	05/06/2017 14:13:03	377	-33.819912	25.934584	benthic	2670	22.3	56.7	176	F	0	SC
SC-AP34	380	0	111.5198936	52.29	0	380	322.6786811	0.115738408	05/06/2017 14:16:07	380	-33.819912	25.934584	benthic	2670	22.3	56.7	176	F	0	SC
SC-AP34	385	3	48.15995407	35.55	20.61789583	385	228.1471766	0.18949101	05/06/2017 14:18:59	385	-33.819912	25.934584	benthic	2670	22.3	56.7	176	F	1	SC
SC-AP34	393	1	99.23990536	52.13	48.95	393	382.3457833	0.154109546	05/06/2017 14:24:22	393	-33.819912	25.934584	benthic	2670	22.3	56.7	176	F	1	SC
SC-AP34	394	2	100.4799042	53.1	52.131825	394	322.9947441	0.12858071	05/06/2017 14:27:05	394	-33.821728	25.93742	benthic	2670	22.3	56.7	176	F	1	SC
SC-AP34	400	3	110.5198946	53.21	52.55523125	400	430.4033426	0.155773921	05/06/2017 14:31:01	400	-33.822895	25.937864	benthic	2670	22.3	56.7	176	F	1	SC
SC-AP34	404	0	114.4798908	53.04	0	404	298.6883112	0.104363491	05/06/2017 14:35:22	404	-33.820339	25.936834	benthic	2670	22.3	56.7	176	F	0	SC
SC-AP34	410	0	108.3598967	52.99	0	410	322.467423	0.119035594	05/06/2017 14:39:12	410	-33.8224945	25.937649	benthic	2670	22.3	56.7	176	F	0	SC
SC-AP34	412	2	113.0798922	52.69	49.02020625	412	374.5702152	0.132497423	05/06/2017 14:42:20	412	-33.823742	25.938292	benthic	2670	22.3	56.7	176	F	1	SC
SC-AP34	413	1	110.4798946	52.37	50.75825	413	345.3098539	0.12502167	05/06/2017 14:44:51	413	-33.82442067	25.938738	benthic	2670	22.3	56.7	176	F	1	SC
SC-AP34	414	2	96.39990807	52.24	50.98943125	414	379.0976416	0.157301926	05/06/2017 14:47:09	414	-33.825432	25.939367	benthic	2670	22.3	56.7	176	F	1	SC
SC-AP34	419	1	108.0798969	52.64	51.957	419	373.1054641	0.138084924	05/06/2017 14:49:56	419	-33.82600133	25.93915967	benthic	2670	22.3	56.7	176	F	1	SC
SC-AP34	420	2	103.759901	53.16	52.385825	420	419.4135464	0.161686024	05/06/2017 14:52:23	420	-33.8262825	25.938357	benthic	2670	22.3	56.7	176	F	1	SC
SC-AP34	425	1	96.39990807	53.33	52.61	425	379.0744099	0.157292286	05/06/2017 14:56:33	425	-33.826962	25.938251	benthic	2670	22.3	56.7	176	F	1	SC
SC-AP34	426	2	106.2398987	53.35	53.20609375	426	337.6934333	0.127143612	05/06/2017 14:58:54	426	-33.8272365	25.9386555	benthic	2670	22.3	56.7	176	F	1	SC
SC-AP34	433	1	88.51991558	53.45	53.3018625	433	417.9306383	0.188852525	05/06/2017 15:03:42	433	-33.827198	25.940197	benthic	2670	22.3	56.7	176	F	1	SC
SC-AP34	435	3	91.19991302	53.3	52.61564167	435	415.9657264	0.182441108	05/06/2017 15:06:05	435	-33.827095	25.9405362	benthic	2670	22.3	56.7	176	F	1	SC
SC-AP34	439	3	75.63992786	44.98	34.31763125	439	335.0710357	0.17719251	05/06/2017 15:09:46	439	-33.827461	25.941177	benthic	2670	22.3	56.7	176	F	1	SC
SC-AP34	440	2	100.1599045	53.5	49.509375	440	349.0153224	0.139383116	05/06/2017 15:11:55	440	-33.82755033	25.94175567	benthic	2670	22.3	56.7	176	F	1	SC
SC-AP34	448	0	106.5998983	53.74	0	448	340.8419731	0.127895675	05/06/2017 15:17:20	448	-33.82675833	25.94109267	benthic	2670	22.3	56.7	176	F	0	SC
SC-AP34	455	2	97.43990707	52.09	51.16566875	455	364.9235364	0.149804407	05/06/2017 15:22:53	455	-33.8251305	25.9415	benthic	2670	22.3	56.7	176	F	1	SC
SC-AP34	456	4	98.39990616	52.66	51.53960625	456	358.2626094	0.145635207	05/06/2017 15:25:08	456	-33.825211	25.940468	benthic	2670	22.3	56.7	176	F	1	SC
SC-AP34	457	2	98.8799057	53.28	52.50891875	457	412.6354944	0.166923744	05/06/2017 15:27:26	457	-33.824734	25.940111	benthic	2670	22.3	56.7	176	F	1	SC
SC-AP34	458	5	110.9998941	52.84	46.09990625	458	529.7585803	0.190903993	05/06/2017 15:29:51	458	-33.82449467	25.939801	benthic	2670	22.3	56.7	176	F	1	SC
SC-AP34	461	1	100.7599039	53.27	52.406275	461	363.1783384	0.144175601	05/06/2017 15:33:35	461	-33.824562	25.940905	benthic	2670	22.3	56.7	176	F	1	SC
SC-AP34	462	2	102.3199024	52.7	48.54095	462	338.2730469	0.132241222	05/06/2017 15:35:57	462	-33.824928	25.941453	benthic	2670	22.3	56.7	176	F	1	SC
SC-AP34	463	2	106.2398987	53.5	51.83528125	463	401.5122132	0.151171767	05/06/2017 15:38:19	463	-33.825493	25.942507	benthic	2670	22.3	56.7	176	F	1	SC
SC-AP34	464	1	105.0798998	53.26	52.6355125	464	466.0474415	0.177406715	05/06/2017 15:40:45	464	-33.825489	25.9428795	benthic	2670	22.3	56.7	176	F	1	SC
SC-AP34	467	3	102.719902	53.62	53.20125	467	429.259336	0.167157062	05/06/2017 15:43:44	467	-33.826412	25.943239	benthic	2670	22.3	56.7	176	F	1	SC
SC-AP34	468	3	104.1999006	53.6	51.49727083	468	389.1038939	0.149368097	05/06/2017 15:46:08	468	-33.827309	25.943188	benthic	2670	22.3	56.7	176	F	1	SC
SC-AP34	476	0	88.75991535	39.32	0	476	280.7203552	0.126507596	05/06/2017 15:49:49	476	-33.827309	25.943188	benthic	2670	22.3	56.7	176	F	0	SC
SC-AP34	478	2	98.31990623	53.72	52.65015	478	486.3723447	0.197873208	05/06/2017 15:52:39	478	-33.827309	25.943188	benthic	2670	22.3	56.7	176	F	1	SC
SC-AP34	479	0	112.4798927	53.73	0	479	331.5947235	0.11792131	05/06/2017 15:55:25	479	-33.828686	25.940344	benthic	2670	22.3	56.7	176	F	0	SC
SC-AP34	482	0	117.6398878	53.33	0	482	327.9026075	0.111493576	05/06/2017 15:58:28	482	-33.831192	25.940216	benthic	2670	22.3	56.7	176	F	0	SC
SC-AP34	490	0	120.4398851	53.98	0	490	344.3008074	0.114347661	05/06/2017 16:04:33	490	-33.833752	25.942352	benthic	2670	22.3	56.7	176	F	0	SC
SC-AP34	491	1	115.9198895	54.25	51.931025	491	365.0439176	0.125964085	05/06/2017 16:07:49	491	-33.83353	25.942446	benthic	2670	22.3	56.7	176	F	1	SC
SC-AP34	492	0	115.4398899	54.48	0	492	311.5210955	0.107942168	05/06/2017 16:10:22	492	-33.834625	25.944782	benthic	2670	22.3	56.7	176	F	0	SC
SC-AP34	493	0	122.8798828	54.35	0	493	348.1219233	0.113320939	05/06/2017 16:13:02	493	-33.835201	25.946152	benthic	2670	22.3	56.7	176	F	0	SC
SC-AP34	498	1	121.3998842	54.47	50.74595	498	360.0846798	0.118644046	05/06/2017 16:26:01	498	-33.833511	25.947001	benthic	2670	22.3	56.7	176	F	1	SC
SC-AP34	501	3	108.6798964	54.82	53.9319625	501	490.609785	0.180570403	05/06/2017 16:28:52	501	-33.83341433	25.94782833	benthic	2670	22.3	56.7	176	F	1	SC
SC-AP34	502	3	100.4399042	54.61	53.05085417	502	395.7832928	0.15761979	05/06/2017 16:31:14	502	-33.833397	25.949026	benthic	2670	22.3	56.7	176	F	1	SC
SC-AP34	503	2	107.7198973	54.97	54.2773125	503	341.3335962	0.126748458	05/06/2017 16:33:40	503	-33.83342233	25.94969133	benthic	2670	22.3	56.7	176	F	1	SC
SC-AP34	504	1	106.4398985	55.21	54.1804625	504	367.242589	0.138009241	05/06/2017 16:36:07	504	-33.833239	25.95085667	benthic	2670	22.3	56.7	176	F	1	SC
SC-AP34	505	4	103.4799013	55.38	54.45600313	505	408.5235324	0.157914006	05/06/2017 16:38:35	505	-33.832935	25.952164	benthic	2670	22.3	56.7	176	F	1	SC
SC-AP34	506	0	113.3598919	55.49	0	506	349.8342314	0.12344186	05/06/2017 16:41:07	506	-33.831825	25.953039	benthic	2670	22.3	56.7	176	F	0	SC
SC-AP34	507	1	126.839879	55.31	51.24905	507	369.3462457	0.116476268	05/06/2017 16:43:57	507	-33.8308525	25.9534175	benthic	2670	22.3	56.7	176	F	1	SC
SC-AP34	511	0	113.3998919	52.9	0	511	323.7197925	0.114186876	05/06/2017 16:47:27	511	-33.828857	25.954489	benthic	2670	22.3	56.7	176	F	0	SC
SC-AP34	512	1	118.1998873	52.39	49.9897875	512	330.5867122	0.111873676	05/06/2017 16:49:58	512	-33.82791633	25.95482433	benthic	2670	22.3	56.7	176	F	1	SC
SC-AP34	513	0	120.0398855	52.17	0	513	331.5729158	0.110487476	05/06/2017 16:52:33	513	-33.826187	25.955542	benthic	2670	22.3	56.7	176	F	0	SC
SC-AP34	521	2	80.59992313	40.16	30.68651875	521	320.4684229	0.159041401	05/06/2017 16:57:16	521	-33.82502491	25.95474177	benthic	2670	22.3	56.7	176	F	1	SC
SC-AP34	526	2	76.51992702	40.15	27.1087625	526	294.8163658	0.154112057	05/06/2017 17:01:45	526	-33.82409523	25.95410158	benthic	2670	22.3	56.7	176	F	1	SC
SC-AP35	164	1	58.67994404	40.84	15.0708	164	446.2318508	0.228134893	05/06/2017 07:17:25	164	-33.80405346	25.87842376	benthic	3160	24.9	56.2	178	F	1	SC
SC-AP35	178	1	74.66992879	38.87	33.921	178	375.8467994	0.151003134	05/06/2017 07:41:50	178	-33.79521533	25.88207515	benthic	3160	24.9	56.2	178	F	1	SC
SC-AP35	179	4	61.34994149	37.2	18.29889583	179	547.8481141	0.267896388	05/06/2017 07:43:34	179	-33.7949323	25.8823885	benthic	3160	24.9	56.2	178	F	1	SC
SC-AP35	185	1	63.98993897	31.49	25.4608	185	315.8487606	0.148077244	05/06/2017 07:46:08	185	-33.79450776	25.88285851	benthic	3160	24.9	56.2	178	F	1	SC
SC-AP35	187	3	71.33993196	35.33	12.755225	187	452.7062556	0.19037269	05/06/2017 07:49:42	187	-33.79408322	25.88332852	benthic	3160	24.9	56.2	178	F	1	SC
SC-AP35	192	1	63.14993978	36.01	26.82575	192	277.0804246	0.131629655	05/06/2017 07:52:50	192	-33.79365867	25.88379854	benthic	3160	24.9	56.2	178	F	1	SC
SC-AP35	193	1	63.47993946	36.51	32.87275	193	296.7328684	0.140232925	05/06/2017 07:54:35	193	-33.79337564	25.88411188	benthic	3160	24.9	56.2	178	F	1	SC
SC-AP35	198	1	67.22993588	36.15	34.8975125	198	353.7686802	0.157861972	05/06/2017 07:57:31	198	-33.7929511	25.88458189	benthic	3160	24.9	56.2	178	F	1	SC
SC-AP35	200	2	68.03993511	39.17	33.2340625	200	409.5192256	0.180564032	05/06/2017 08:00:20	200	-33.79252656	25.88505191	benthic	3160	24.9	56.2	178	F	1	SC
SC-AP35	201	1	58.70994401	36.8	28.7083375	201	338.4704957	0.172953754	05/06/2017 08:02:07	201	-33.79224353	25.88536525	benthic	3160	24.9	56.2	178	F	1	SC
SC-AP35	203	2	62.09994078	36.93	36.26006875	203	332.1443521	0.160456209	05/06/2017 08:04:46	203	-33.7919605	25.88567859	benthic	3160	24.9	56.2	178	F	1	SC
SC-AP35	204	1	52.43994999	32.19	21.4345375	204	317.3017773	0.181522756	05/06/2017 08:06:19	204	-33.79167747	25.88599193	benthic	3160	24.9	56.2	178	F	1	SC
SC-AP35	207	2	65.75993729	38.41	36.2789625	207	333.2765643	0.152042228	05/06/2017 08:08:45	207	-33.79139444	25.88630528	benthic	3160	24.9	56.2	178	F	1	SC
SC-AP35	208	0	65.72993731	37.36	0	208	272.3291855	0.124294471	05/06/2017 08:10:29	208	-33.79111142	25.88661862	benthic	3160	24.9	56.2	178	F	0	SC
SC-AP35	209	2	59.36994338	37.68	35.229125	209	393.2223708	0.198697509	05/06/2017 08:12:12	209	-33.79082839	25.88693196	benthic	3160	24.9	56.2	178	F	1	SC
SC-AP35	210	2	55.10994744	37.45	36.9299	210	311.8388282	0.169754398	05/06/2017 08:13:47	210	-33.79068687	25.88708863	benthic	3160	24.9	56.2	178	F	1	SC
SC-AP35	211	1	63.5399394	34.17	1.05625	211	378.2535375	0.178589961	05/06/2017 08:15:42	211	-33.79040384	25.88740198	benthic	3160	24.9	56.2	178	F	1	SC
SC-AP35	223	3	55.8899467	37.04	20.52035417	223	474.6007263	0.254750792	05/06/2017 08:24:50	223	-33.78913022	25.88881202	benthic	3160	24.9	56.2	178	F	1	SC
SC-AP35	224	1	60.41994238	37.42	33.39445	224	291.771833	0.144871814	05/06/2017 08:26:50	224	-33.78884719	25.88912536	benthic	3160	24.9	56.2	178	F	1	SC
SC-AP35	225	2	62.18994069	37.23	18.759	225	373.4480237	0.180148588	05/06/2017 08:28:38	225	-33.78856416	25.8894387	benthic	3160	24.9	56.2	178	F	1	SC
SC-AP35	227	1	54.50994802	35.27	32.281175	227	288.4855475	0.158770252	05/06/2017 08:30:49	227	-33.78828113	25.88975204	benthic	3160	24.9	56.2	178	F	1	SC
SC-AP35	228	1	64.31993866	36.71	33.6009	228	333.5567437	0.155576839	05/06/2017 08:32:39	228	-33.7879981	25.89006539	benthic	3160	24.9	56.2	178	F	1	SC
SC-AP35	229	1	59.75994301	37.23	36.3256875	229	265.9171299	0.133492535	05/06/2017 08:34:15	229	-33.78771507	25.89037873	benthic	3160	24.9	56.2	178	F	1	SC
SC-AP35	230	1	74.78992867	36.99	32.94565	230	343.1100071	0.137629365	05/06/2017 08:36:19	230	-33.78743204	25.89069207	benthic	3160	24.9	56.2	178	F	1	SC
SC-AP35	231	1	46.07995605	30.9	24.02615	231	355.2294544	0.231269176	05/06/2017 08:37:54	231	-33.78729053	25.89084874	benthic	3160	24.9	56.2	178	F	1	SC
SC-AP35	232	1	68.75993443	36.47	32.859125	232	337.2111291	0.147125274	05/06/2017 08:39:53	232	-33.7870075	25.89116208	benthic	3160	24.9	56.2	178	F	1	SC
SC-AP35	233	1	63.59993935	36.56	36.4079	233	305.2684904	0.143994571	05/06/2017 08:41:43	233	-33.78672447	25.89147543	benthic	3160	24.9	56.2	178	F	1	SC
SC-AP35	237	1	69.29993391	36.65	33.13325	237	303.1943832	0.13125298	05/06/2017 08:52:26	237	-33.78541229	25.8882088	benthic	3160	24.9	56.2	178	F	1	SC
SC-AP35	238	1	77.87992573	36.16	34.885	238	370.7420225	0.142812798	05/06/2017 08:54:32	238	-33.78516207	25.88729118	benthic	3160	24.9	56.2	178	F	1	SC
SC-AP35	239	0	70.31993294	35.18	0	239	269.6522377	0.115039351	05/06/2017 08:56:42	239	-33.78518209	25.88646019	benthic	3160	24.9	56.2	178	F	0	SC
SC-AP35	240	0	76.04992747	33.47	0	240	264.0289451	0.10415343	05/06/2017 08:59:18	240	-33.78659818	25.88598211	benthic	3160	24.9	56.2	178	F	0	SC
SC-AP35	245	3	64.76993823	36.68	34.95844583	245	436.069646	0.201977604	05/06/2017 09:03:23	245	-33.7873496	25.88647287	benthic	3160	24.9	56.2	178	F	1	SC
SC-AP35	246	4	61.94994092	37.12	34.2514875	246	393.7889694	0.190696837	05/06/2017 09:05:14	246	-33.7877622	25.88585083	benthic	3160	24.9	56.2	178	F	1	SC
SC-AP35	247	0	58.28994441	34.65	0	247	247.0145211	0.127130479	05/06/2017 09:06:56	247	-33.78812723	25.88564547	benthic	3160	24.9	56.2	178	F	0	SC
SC-AP35	248	1	72.83993053	36.03	35.0840375	248	286.6713137	0.11806891	05/06/2017 09:09:16	248	-33.78908175	25.8855536	benthic	3160	24.9	56.2	178	F	1	SC
SC-AP35	249	4	52.91994953	37.21	34.696175	249	478.3615416	0.271180012	05/06/2017 09:10:52	249	-33.78924591	25.88548992	benthic	3160	24.9	56.2	178	F	1	SC
SC-AP35	261	3	52.19995022	37.72	32.89177083	261	352.0004619	0.202299116	05/06/2017 09:14:10	261	-33.7889728	25.88433009	benthic	3160	24.9	56.2	178	F	1	SC
SC-AP35	267	0	70.70993257	36.8	0	267	256.2667165	0.108725803	05/06/2017 09:17:27	267	-33.7901849	25.88431499	benthic	3160	24.9	56.2	178	F	0	SC
SC-AP35	268	1	70.10993314	36.99	34.8841625	268	312.4436134	0.133694315	05/06/2017 09:19:29	268	-33.79066977	25.88361751	benthic	3160	24.9	56.2	178	F	1	SC
SC-AP35	269	3	71.06993222	36.63	35.57214375	269	304.6947444	0.128617452	05/06/2017 09:21:36	269	-33.7905683	25.88338249	benthic	3160	24.9	56.2	178	F	1	SC
SC-AP35	270	0	62.09994078	35.07	0	270	217.2765499	0.104964517	05/06/2017 09:25:53	270	-33.79013542	25.88236925	benthic	3160	24.9	56.2	178	F	0	SC
SC-AP35	271	1	62.57994032	38.38	36.2937875	271	319.1396573	0.152991207	05/06/2017 09:27:40	271	-33.78958095	25.8820816	benthic	3160	24.9	56.2	178	F	1	SC
SC-AP35	272	0	74.84992862	37.12	0	272	296.5324521	0.118850682	05/06/2017 09:29:42	272	-33.78923269	25.88249536	benthic	3160	24.9	56.2	178	F	0	SC
SC-AP35	273	1	80.6399231	37.36	35.7174875	273	321.3298357	0.11954235	05/06/2017 09:32:14	273	-33.78930324	25.88387294	benthic	3160	24.9	56.2	178	F	1	SC
SC-AP35	274	5	73.85992956	37.8	27.0639125	274	626.9083947	0.254633792	05/06/2017 09:34:14	274	-33.78995141	25.88443136	benthic	3160	24.9	56.2	178	F	1	SC
SC-AP35	286	0	64.13993883	36.66	0	286	243.6968438	0.113983557	05/06/2017 09:37:26	286	-33.79036779	25.88574735	benthic	3160	24.9	56.2	178	F	0	SC
SC-AP35	287	1	51.17995119	31.85	28.95775	287	206.1307292	0.120826922	05/06/2017 09:39:02	287	-33.7907993	25.8864058	benthic	3160	24.9	56.2	178	F	1	SC
SC-AP35	288	1	70.13993311	36.63	33.61075	288	298.8640622	0.12782894	05/06/2017 09:40:55	288	-33.79097764	25.8868973	benthic	3160	24.9	56.2	178	F	1	SC
SC-AP35	289	1	69.89993334	37.76	34.2897	289	294.8712969	0.126554205	05/06/2017 09:43:02	289	-33.79111316	25.8888566	benthic	3160	24.9	56.2	178	F	1	SC
SC-AP35	290	0	76.88992667	36.37	0	290	308.7929606	0.120481061	05/06/2017 09:45:05	290	-33.79158787	25.8898134	benthic	3160	24.9	56.2	178	F	0	SC
SC-AP35	291	0	77.6999259	38.56	0	291	293.9831261	0.113506998	05/06/2017 09:47:20	291	-33.79174	25.890026	benthic	3160	24.9	56.2	178	F	0	SC
SC-AP35	292	0	76.52992702	38.38	0	292	325.1579105	0.127462921	05/06/2017 09:49:34	292	-33.79174	25.890026	benthic	3160	24.9	56.2	178	F	0	SC
SC-AP35	295	4	86.75991726	41.31	40.47034375	295	647.9992968	0.224066147	05/06/2017 09:54:32	295	-33.79378916	25.89371817	benthic	3160	24.9	56.2	178	F	1	SC
SC-AP35	296	1	71.90993142	40.81	33.9581	296	368.7472523	0.153836985	05/06/2017 09:56:49	296	-33.79364728	25.89418385	benthic	3160	24.9	56.2	178	F	1	SC
SC-AP35	297	0	71.03993225	41.43	0	297	324.8267132	0.137173443	05/06/2017 09:59:03	297	-33.79371858	25.89449719	benthic	3160	24.9	56.2	178	F	0	SC
SC-AP35	298	1	72.56993079	40.98	36.7788	298	305.2970666	0.126207965	05/06/2017 10:01:12	298	-33.79316929	25.89527619	benthic	3160	24.9	56.2	178	F	1	SC
SC-AP35	299	3	64.13993883	41.11	40.18275833	299	347.6721841	0.162615615	05/06/2017 10:02:58	299	-33.79309602	25.89520282	benthic	3160	24.9	56.2	178	F	1	SC
SC-AP35	300	3	65.39993763	40.35	31.5703375	300	381.8103288	0.175142353	05/06/2017 10:04:46	300	-33.79343702	25.89489651	benthic	3160	24.9	56.2	178	F	1	SC
SC-AP35	301	1	69.4199338	41.09	40.1475	301	318.1026916	0.137468752	05/06/2017 10:06:44	301	-33.79413761	25.89492122	benthic	3160	24.9	56.2	178	F	1	SC
SC-AP35	302	2	75.35992813	41.35	33.6556	302	419.5138	0.167003901	05/06/2017 10:08:59	302	-33.79447431	25.89450111	benthic	3160	24.9	56.2	178	F	1	SC
SC-AP35	303	3	67.64993548	41.01	36.55315	303	406.3866511	0.18021581	05/06/2017 10:10:54	303	-33.79410174	25.8942673	benthic	3160	24.9	56.2	178	F	1	SC
SC-AP35	304	1	67.01993608	41.35	12.5073375	304	454.6972148	0.203535011	05/06/2017 10:12:45	304	-33.79426939	25.89472994	benthic	3160	24.9	56.2	178	F	1	SC
SC-AP35	307	0	69.44993377	41.21	0	307	300.0624538	0.129616611	05/06/2017 10:15:06	307	-33.794941	25.894821	benthic	3160	24.9	56.2	178	F	0	SC
SC-AP35	308	0	78.47992516	41.82	0	308	295.6142997	0.113002408	05/06/2017 10:17:18	308	-33.794941	25.894821	benthic	3160	24.9	56.2	178	F	0	SC
SC-AP35	309	0	74.9699285	42.65	0	309	335.6748201	0.134323657	05/06/2017 10:19:18	309	-33.79464471	25.89507537	benthic	3160	24.9	56.2	178	F	0	SC
SC-AP35	310	0	60.92994189	31.36	0	310	365.8171231	0.180116752	05/06/2017 10:20:49	310	-33.7936843	25.89591054	benthic	3160	24.9	56.2	178	F	0	SC
SC-AP35	312	2	74.60992885	41.83	41.556225	312	374.8795469	0.150735644	05/06/2017 10:23:37	312	-33.79354303	25.8973124	benthic	3160	24.9	56.2	178	F	1	SC
SC-AP35	313	0	76.28992724	41.36	0	313	335.0487959	0.131753361	05/06/2017 10:25:59	313	-33.79432113	25.89788042	benthic	3160	24.9	56.2	178	F	0	SC
SC-AP35	314	3	67.61993551	41.03	25.65800833	314	505.8961483	0.224443722	05/06/2017 10:27:51	314	-33.79524259	25.89819571	benthic	3160	24.9	56.2	178	F	1	SC
SC-AP35	320	2	65.03993797	41.19	40.68326875	320	390.3696871	0.180059819	05/06/2017 10:32:22	320	-33.79556931	25.89974124	benthic	3160	24.9	56.2	178	F	1	SC
SC-AP35	321	2	64.19993877	32.03	17.4509625	321	359.6380918	0.168055183	05/06/2017 10:34:24	321	-33.79595389	25.90038246	benthic	3160	24.9	56.2	178	F	1	SC
SC-AP35	322	2	67.88993526	43.22	42.78009375	322	355.804849	0.157227065	05/06/2017 10:36:20	322	-33.79614572	25.90080438	benthic	3160	24.9	56.2	178	F	1	SC
SC-AP35	323	3	74.06992936	43.35	42.64389583	323	428.3944241	0.173509285	05/06/2017 10:38:37	323	-33.79620362	25.90123205	benthic	3160	24.9	56.2	178	F	1	SC
SC-AP35	327	0	75.47992802	43.07	0	327	334.2611109	0.132854178	05/06/2017 10:43:05	327	-33.79652254	25.90179739	benthic	3160	24.9	56.2	178	F	0	SC
SC-AP35	329	0	70.88993239	43.47	0	329	307.2225659	0.130013782	05/06/2017 10:46:33	329	-33.79658085	25.90191975	benthic	3160	24.9	56.2	178	F	0	SC
SC-AP35	333	1	69.4199338	42.59	38.8307375	333	320.6218701	0.13855742	05/06/2017 10:50:16	333	-33.79709297	25.9030354	benthic	3160	24.9	56.2	178	F	1	SC
SC-AP35	335	0	68.00993514	43.48	0	335	287.4705844	0.12680661	05/06/2017 10:53:10	335	-33.79774053	25.90354117	benthic	3160	24.9	56.2	178	F	0	SC
SC-AP35	336	0	78.29992533	44.01	0	336	348.705546	0.133603657	05/06/2017 10:55:19	336	-33.79819837	25.90398658	benthic	3160	24.9	56.2	178	F	0	SC
SC-AP35	342	3	64.52993846	43.28	42.6912375	342	335.7552631	0.156092637	05/06/2017 11:00:22	342	-33.79776517	25.90549848	benthic	3160	24.9	56.2	178	F	1	SC
SC-AP35	343	0	80.33992338	44.4	0	343	322.9003913	0.120575202	05/06/2017 11:02:40	343	-33.79785997	25.90600167	benthic	3160	24.9	56.2	178	F	0	SC
SC-AP35	344	0	73.34993005	44.13	0	344	334.0741825	0.136635657	05/06/2017 11:04:40	344	-33.79831933	25.90690767	benthic	3160	24.9	56.2	178	F	0	SC
SC-AP35	345	1	68.81993437	44.69	44.3424375	345	351.5647778	0.153254044	05/06/2017 11:06:38	345	-33.79836183	25.90801863	benthic	3160	24.9	56.2	178	F	1	SC
SC-AP35	346	2	67.82993531	42.98	41.19305625	346	317.7306979	0.140526624	05/06/2017 11:08:42	346	-33.79839307	25.90852801	benthic	3160	24.9	56.2	178	F	1	SC
SC-AP35	349	1	71.39993191	42.81	39.84225	349	338.4067348	0.142187704	05/06/2017 11:12:19	349	-33.79959168	25.90953287	benthic	3160	24.9	56.2	178	F	1	SC
SC-AP35	357	0	68.72993445	44.62	0	357	263.1962513	0.114882694	05/06/2017 11:18:24	357	-33.80093534	25.9108664	benthic	3160	24.9	56.2	178	F	0	SC
SC-AP35	358	0	71.84993148	40.58	0	358	307.8063216	0.128520385	05/06/2017 11:20:22	358	-33.80182732	25.91149073	benthic	3160	24.9	56.2	178	F	0	SC
SC-AP35	362	2	67.85993528	44.49	39.0686375	362	384.6000022	0.170026526	05/06/2017 11:25:51	362	-33.80187346	25.91466611	benthic	3160	24.9	56.2	178	F	1	SC
SC-AP35	365	0	73.25993013	45.77	0	365	315.4381002	0.129172031	05/06/2017 11:29:13	365	-33.80246189	25.916885	benthic	3160	24.9	56.2	178	F	0	SC
SC-AP35	366	0	84.83991909	46.68	0	366	335.4205359	0.118606979	05/06/2017 11:31:36	366	-33.80230133	25.91778788	benthic	3160	24.9	56.2	178	F	0	SC
SC-AP35	367	1	71.30993199	42.73	39.60745	367	396.5399301	0.166823698	05/06/2017 11:33:30	367	-33.80160939	25.91829057	benthic	3160	24.9	56.2	178	F	1	SC
SC-AP35	368	2	74.78992867	43.94	39.1177	368	430.1751696	0.172553217	05/06/2017 11:35:37	368	-33.80133796	25.91899588	benthic	3160	24.9	56.2	178	F	1	SC
SC-AP35	369	0	72.59993076	45.92	0	369	316.4639371	0.130770222	05/06/2017 11:37:42	369	-33.80141311	25.91997722	benthic	3160	24.9	56.2	178	F	0	SC
SC-AP35	370	2	74.45992899	43.16	40.176075	370	333.6330188	0.134421039	05/06/2017 11:39:54	370	-33.80155687	25.92048259	benthic	3160	24.9	56.2	178	F	1	SC
SC-AP35	371	3	61.79994106	41.68	36.75927083	371	379.4625382	0.184205116	05/06/2017 11:41:57	371	-33.80175041	25.92075203	benthic	3160	24.9	56.2	178	F	1	SC
SC-AP35	372	2	60.50994229	42.66	38.7421125	372	362.697488	0.179820272	05/06/2017 11:44:11	372	-33.80154702	25.92086986	benthic	3160	24.9	56.2	178	F	1	SC
SC-AP35	373	1	73.9199295	40.69	38.0304	373	336.543665	0.13658428	05/06/2017 11:46:32	373	-33.80092238	25.92079305	benthic	3160	24.9	56.2	178	F	1	SC
SC-AP35	375	3	69.05993414	44.48	42.11260417	375	338.1147494	0.146878692	05/06/2017 11:49:36	375	-33.80045552	25.92193863	benthic	3160	24.9	56.2	178	F	1	SC
SC-AP35	376	2	68.81993437	43.25	39.66164375	376	380.6656389	0.165939686	05/06/2017 11:51:55	376	-33.80042166	25.92253418	benthic	3160	24.9	56.2	178	F	1	SC
SC-AP35	377	0	75.26992822	41.52	0	377	321.3148488	0.128064906	05/06/2017 11:54:09	377	-33.80062169	25.92315405	benthic	3160	24.9	56.2	178	F	0	SC
SC-AP35	378	0	79.1699245	42.83	0	378	318.2155541	0.12058187	05/06/2017 11:56:30	378	-33.8007642	25.92363846	benthic	3160	24.9	56.2	178	F	0	SC
SC-AP35	379	5	72.08993125	43.21	40.4391775	379	647.2277671	0.269341559	05/06/2017 11:58:30	379	-33.800827	25.923801	benthic	3160	24.9	56.2	178	F	1	SC
SC-AP35	405	1	74.90992856	41.69	36.4819	405	302.2147524	0.121031138	05/06/2017 12:08:19	405	-33.80381529	25.92335039	benthic	3160	24.9	56.2	178	F	1	SC
SC-AP35	407	1	66.20993686	39.1	36.0718	407	332.4571414	0.150637581	05/06/2017 12:10:40	407	-33.80436885	25.9228363	benthic	3160	24.9	56.2	178	F	1	SC
SC-AP35	408	0	76.58992696	40.84	0	408	291.9343357	0.114349524	05/06/2017 12:13:02	408	-33.80509801	25.92137797	benthic	3160	24.9	56.2	178	F	0	SC
SC-AP35	409	0	78.35992527	39.35	0	409	331.5892201	0.1269484	05/06/2017 12:15:15	409	-33.80539486	25.92041226	benthic	3160	24.9	56.2	178	F	0	SC
SC-AP35	410	1	67.67993546	39.65	37.5427625	410	366.142742	0.162297315	05/06/2017 12:17:20	410	-33.80549719	25.91967003	benthic	3160	24.9	56.2	178	F	1	SC
SC-AP35	411	1	71.21993208	41.73	36.863225	411	329.1548151	0.13864988	05/06/2017 12:19:19	411	-33.80561924	25.91823876	benthic	3160	24.9	56.2	178	F	1	SC
SC-AP35	412	0	80.6399231	40.16	0	412	336.7128433	0.125265195	05/06/2017 12:21:37	412	-33.80580747	25.91694129	benthic	3160	24.9	56.2	178	F	0	SC
SC-AP35	413	0	79.07992458	44	0	413	314.6733595	0.119375326	05/06/2017 12:23:53	413	-33.80600574	25.91569658	benthic	3160	24.9	56.2	178	F	0	SC
SC-AP35	414	1	76.73992682	44.35	36.696525	414	361.5630541	0.141345995	05/06/2017 12:26:01	414	-33.80631028	25.91406885	benthic	3160	24.9	56.2	178	F	1	SC
SC-AP35	415	1	74.21992922	40.71	38.0648	415	351.2284593	0.141967849	05/06/2017 12:28:12	415	-33.80649345	25.91315141	benthic	3160	24.9	56.2	178	F	1	SC
SC-AP35	416	0	74.87992859	37.19	0	416	306.3793925	0.122748154	05/06/2017 12:30:18	416	-33.80678845	25.91193039	benthic	3160	24.9	56.2	178	F	0	SC
SC-AP35	417	0	76.94992661	37.86	0	417	324.8989844	0.126666271	05/06/2017 12:32:21	417	-33.807037	25.910913	benthic	3160	24.9	56.2	178	F	0	SC
SC-AP35	418	2	66.38993669	42.82	38.6566125	418	367.7818457	0.166191525	05/06/2017 12:34:15	418	-33.80661482	25.910547	benthic	3160	24.9	56.2	178	F	1	SC
SC-AP35	419	0	77.4899261	41.97	0	419	323.2093967	0.125129461	05/06/2017 12:36:24	419	-33.80603379	25.90880695	benthic	3160	24.9	56.2	178	F	0	SC
SC-AP35	420	0	79.19992447	44.01	0	420	337.6134524	0.127883883	05/06/2017 12:38:35	420	-33.80705527	25.90737436	benthic	3160	24.9	56.2	178	F	0	SC
SC-AP35	421	0	81.29992247	44.8	0	421	355.0884146	0.131028935	05/06/2017 12:40:47	421	-33.80807675	25.90594177	benthic	3160	24.9	56.2	178	F	0	SC
SC-AP35	422	0	81.17992258	42.13	0	422	344.8082217	0.127423585	05/06/2017 12:43:00	422	-33.80906094	25.90370065	benthic	3160	24.9	56.2	178	F	0	SC
SC-AP35	423	0	79.73992395	45.84	0	423	342.926832	0.129016867	05/06/2017 12:45:11	423	-33.81009054	25.90160029	benthic	3160	24.9	56.2	178	F	0	SC
SC-AP35	424	0	82.13992167	47.04	0	424	364.0064835	0.132946123	05/06/2017 12:47:29	424	-33.81060104	25.90024168	benthic	3160	24.9	56.2	178	F	0	SC
SC-AP35	425	0	87.17991686	42.86	0	425	360.127776	0.123925594	05/06/2017 12:49:49	425	-33.81101378	25.89882642	benthic	3160	24.9	56.2	178	F	0	SC
SC-AP35	426	0	85.07991886	42.96	0	426	370.1265367	0.130510062	05/06/2017 12:52:11	426	-33.81142585	25.8973662	benthic	3160	24.9	56.2	178	F	0	SC
SC-AP35	427	3	84.59991932	46.33	40.08146667	427	577.5253129	0.20479621	05/06/2017 12:54:26	427	-33.81172633	25.89640722	benthic	3160	24.9	56.2	178	F	1	SC
SC-AP35	428	0	71.15993214	43.09	0	428	306.1190717	0.129055258	05/06/2017 12:56:37	428	-33.8121273	25.89506055	benthic	3160	24.9	56.2	178	F	0	SC
SC-AP35	429	0	79.40992427	42.7	0	429	335.4806446	0.126739949	05/06/2017 12:58:48	429	-33.8124745	25.89369575	benthic	3160	24.9	56.2	178	F	0	SC
SC-AP35	430	0	82.49992132	43.4	0	430	350.2043749	0.127347045	05/06/2017 13:01:05	430	-33.81281318	25.89150906	benthic	3160	24.9	56.2	178	F	0	SC
SC-AP35	431	0	86.48991752	46.15	0	431	371.7228319	0.128936119	05/06/2017 13:03:24	431	-33.81293506	25.88989635	benthic	3160	24.9	56.2	178	F	0	SC
SC-AP35	432	0	87.20991683	44.55	0	432	365.7097683	0.125803154	05/06/2017 13:05:46	432	-33.81302523	25.88816538	benthic	3160	24.9	56.2	178	F	0	SC
SC-AP35	437	0	89.7599144	43.83	0	437	381.5909263	0.127537074	05/06/2017 13:09:30	437	-33.81305141	25.8851238	benthic	3160	24.9	56.2	178	F	0	SC
SC-AP35	438	0	91.28991294	41.54	0	438	384.225581	0.12626539	05/06/2017 13:11:57	438	-33.81321905	25.88350717	benthic	3160	24.9	56.2	178	F	0	SC
SC-AP35	439	0	88.58991551	41.91	0	439	368.6788288	0.124848909	05/06/2017 13:14:16	439	-33.81346638	25.88119799	benthic	3160	24.9	56.2	178	F	0	SC
SC-AP35	440	0	89.48991466	42.84	0	440	380.5411706	0.127569953	05/06/2017 13:16:37	440	-33.81365832	25.87976096	benthic	3160	24.9	56.2	178	F	0	SC
SC-AP35	441	0	91.16991305	45.48	0	441	386.004113	0.127016819	05/06/2017 13:19:04	441	-33.81399185	25.87766184	benthic	3160	24.9	56.2	178	F	0	SC
SC-AP35	442	0	88.61991549	44.87	0	442	377.5485339	0.127809253	05/06/2017 13:21:27	442	-33.81391554	25.8758676	benthic	3160	24.9	56.2	178	F	0	SC
SC-AP35	443	0	88.079916	39.56	0	443	375.8385912	0.128010419	05/06/2017 13:23:50	443	-33.81374955	25.87411275	benthic	3160	24.9	56.2	178	F	0	SC
SC-AP35	444	0	83.57992029	43.53	0	444	357.7134404	0.128396784	05/06/2017 13:26:08	444	-33.81353969	25.87179408	benthic	3160	24.9	56.2	178	F	0	SC
SC-AP35	445	0	89.9699142	44.92	0	445	387.3537502	0.12916097	05/06/2017 13:28:31	445	-33.81339978	25.8702483	benthic	3160	24.9	56.2	178	F	0	SC
SC-AP35	446	0	87.50991654	44.09	0	446	368.334017	0.126271518	05/06/2017 13:30:53	446	-33.81326986	25.86867666	benthic	3160	24.9	56.2	178	F	0	SC
SC-AP35	447	1	79.61992407	40.67	39.50485	447	352.9218345	0.13297733	05/06/2017 13:33:04	447	-33.8128306	25.86647606	benthic	3160	24.9	56.2	178	F	1	SC
SC-AP35	448	0	84.59991932	42.22	0	448	375.2206607	0.133056972	05/06/2017 13:35:19	448	-33.81241856	25.86510118	benthic	3160	24.9	56.2	178	F	0	SC
SC-AP35	449	0	88.46991563	43.68	0	449	378.3975283	0.128313845	05/06/2017 13:37:41	449	-33.81200652	25.8637263	benthic	3160	24.9	56.2	178	F	0	SC
SC-AP35	450	0	78.20992541	43.24	0	450	348.3729591	0.133629827	05/06/2017 13:39:57	450	-33.81124408	25.86275221	benthic	3160	24.9	56.2	178	F	0	SC
SC-AP35	451	1	74.21992922	43.09	13.7133875	451	345.1249001	0.139500768	05/06/2017 13:42:04	451	-33.80921479	25.86306872	benthic	3160	24.9	56.2	178	F	1	SC
SC-AP35	452	0	68.96993423	38.59	0	452	327.4330537	0.142424121	05/06/2017 13:44:01	452	-33.80780677	25.8634615	benthic	3160	24.9	56.2	178	F	0	SC
SC-AP35	454	1	64.1699388	42.97	40.048	454	365.3652525	0.170811245	05/06/2017 13:47:08	454	-33.806796	25.86358045	benthic	3160	24.9	56.2	178	F	1	SC
SC-AP35	455	3	68.33993483	42.73	42.38788333	455	442.0634458	0.194057702	05/06/2017 13:49:01	455	-33.806274	25.862893	benthic	3160	24.9	56.2	178	F	1	SC
SC-AP35	462	0	57.38994527	41.58	0	462	272.6756551	0.142538241	05/06/2017 13:53:11	462	-33.80652901	25.86175506	benthic	3160	24.9	56.2	178	F	0	SC
SC-AP35	463	1	61.76994109	41.91	41.80465	463	347.5968842	0.168818302	05/06/2017 13:54:53	463	-33.80663174	25.86163417	benthic	3160	24.9	56.2	178	F	1	SC
SC-AP35	464	0	79.43992424	41.88	0	464	383.912506	0.144982064	05/06/2017 13:57:06	464	-33.80696197	25.86087955	benthic	3160	24.9	56.2	178	F	0	SC
SC-AP35	465	4	84.86991906	42.42	35.22134063	465	624.8693473	0.220879939	05/06/2017 13:59:24	465	-33.80719361	25.86017208	benthic	3160	24.9	56.2	178	F	1	SC
SC-AP35	468	0	69.14993405	42.29	0	468	277.3741588	0.120335861	05/06/2017 14:02:00	468	-33.80719102	25.85928548	benthic	3160	24.9	56.2	178	F	0	SC
SC-AP35	469	0	57.26994538	33.86	0	469	325.7974975	0.170663959	05/06/2017 14:03:49	469	-33.80689974	25.85790942	benthic	3160	24.9	56.2	178	F	0	SC
SC-AP35	470	0	76.16992736	41.1	0	470	320.9369679	0.126402902	05/06/2017 14:05:58	470	-33.80720637	25.85690235	benthic	3160	24.9	56.2	178	F	0	SC
SC-AP35	472	1	41.75996017	40.5	40.01045	472	469.7966515	0.337497594	05/06/2017 14:07:48	472	-33.80725264	25.85689909	benthic	3160	24.9	56.2	178	F	1	SC
SC-AP35	477	0	46.19995594	30.55	0	477	241.4805114	0.156805527	05/06/2017 14:09:42	477	-33.80793208	25.85707376	benthic	3160	24.9	56.2	178	F	0	SC
SC-AP35	478	0	60.77994204	40.78	0	478	307.5776608	0.151815232	05/06/2017 14:11:20	478	-33.80860567	25.85653603	benthic	3160	24.9	56.2	178	F	0	SC
SC-AP35	479	0	65.06993794	41.74	0	479	273.4924078	0.126091474	05/06/2017 14:13:09	479	-33.80817032	25.85640857	benthic	3160	24.9	56.2	178	F	0	SC
SC-AP35	480	0	71.54993176	41.44	0	480	317.8032186	0.133250825	05/06/2017 14:15:01	480	-33.80801458	25.85522153	benthic	3160	24.9	56.2	178	F	0	SC
SC-AP35	481	0	75.44992805	40.15	0	481	325.6438327	0.129480649	05/06/2017 14:17:10	481	-33.80860924	25.85467772	benthic	3160	24.9	56.2	178	F	0	SC
SC-AP35	482	0	82.13992167	40.78	0	482	338.3527741	0.123576616	05/06/2017 14:19:24	482	-33.80932833	25.85431498	benthic	3160	24.9	56.2	178	F	0	SC
SC-AP35	483	0	65.6399374	40.55	0	483	292.4939576	0.133680968	05/06/2017 14:21:12	483	-33.80995772	25.85340372	benthic	3160	24.9	56.2	178	F	0	SC
SC-AP35	484	1	78.41992521	39.35	37.3248	484	362.6185862	0.138721724	05/06/2017 14:23:24	484	-33.8107111	25.85279348	benthic	3160	24.9	56.2	178	F	1	SC
SC-AP35	485	0	79.25992441	40.61	0	485	334.5383846	0.126623158	05/06/2017 14:25:36	485	-33.81110238	25.85184589	benthic	3160	24.9	56.2	178	F	0	SC
SC-AP35	486	0	82.40992141	41.01	0	486	344.6853709	0.125477019	05/06/2017 14:27:56	486	-33.81119979	25.85038191	benthic	3160	24.9	56.2	178	F	0	SC
SC-AP35	488	0	83.06992078	37.99	0	488	350.449786	0.126561858	05/06/2017 14:32:13	488	-33.81090054	25.84621997	benthic	3160	24.9	56.2	178	F	0	SC
SC-AP35	491	0	84.11991978	40.65	0	491	363.2215997	0.129536947	05/06/2017 14:34:45	491	-33.81081075	25.844603	benthic	3160	24.9	56.2	178	F	0	SC
SC-AP35	492	0	85.979918	40.63	0	492	353.6815975	0.123406001	05/06/2017 14:37:02	492	-33.810535	25.84213619	benthic	3160	24.9	56.2	178	F	0	SC
SC-AP35	499	0	86.99991703	35.78	0	499	361.6632557	0.124711467	05/06/2017 14:39:53	499	-33.81028411	25.840581	benthic	3160	24.9	56.2	178	F	0	SC
SC-AP35	503	0	91.0199132	39.11	0	503	378.7067459	0.124820945	05/06/2017 14:42:50	503	-33.81013827	25.83808336	benthic	3160	24.9	56.2	178	F	0	SC
SC-AP35	508	0	85.25991869	30.54	0	508	364.5380907	0.128268153	05/06/2017 14:45:42	508	-33.80970819	25.83546177	benthic	3160	24.9	56.2	178	F	0	SC
SC-AP35	514	0	82.79992104	31.62	0	514	345.3226045	0.125116886	05/06/2017 14:48:42	514	-33.80928831	25.83294504	benthic	3160	24.9	56.2	178	F	0	SC
SC-AP35	519	0	91.10991311	36.92	0	519	379.8330794	0.125068515	05/06/2017 14:51:42	519	-33.80903196	25.83020526	benthic	3160	24.9	56.2	178	F	0	SC
SC-AP35	531	0	86.6099174	31.72	0	531	363.1014857	0.125771211	05/06/2017 14:56:17	531	-33.80825037	25.82607911	benthic	3160	24.9	56.2	178	F	0	SC
SC-AP35	539	0	87.77991629	33.11	0	539	378.5906419	0.129388463	05/06/2017 15:03:24	539	-33.80783557	25.82000153	benthic	3160	24.9	56.2	178	F	0	SC
SC-AP38	180	0	110.5598946	36.67	0	180	371.9613797	0.134573582	05/06/2017 07:12:53	180	-33.93050705	25.75532259	benthic	3400	24.5	61.5	197	M	0	SC
SC-AP38	181	0	108.5998964	34.64	0	181	347.7979454	0.128102374	05/06/2017 07:15:27	181	-33.93196278	25.75350657	benthic	3400	24.5	61.5	197	M	0	SC
SC-AP38	182	0	110.7198944	36.78	0	182	351.5703235	0.1270124	05/06/2017 07:17:49	182	-33.93318264	25.75243087	benthic	3400	24.5	61.5	197	M	0	SC
SC-AP38	183	2	111.4398937	36.4	21.947975	183	409.0191091	0.146812315	05/06/2017 07:20:17	183	-33.93448226	25.75065531	benthic	3400	24.5	61.5	197	M	1	SC
SC-AP38	184	2	119.4798861	37.47	32.26555	184	472.3862769	0.158147398	05/06/2017 07:22:49	184	-33.93524228	25.7493675	benthic	3400	24.5	61.5	197	M	1	SC
SC-AP38	185	0	118.5998869	37.19	0	185	402.9589304	0.135905204	05/06/2017 07:25:19	185	-33.93619549	25.7469369	benthic	3400	24.5	61.5	197	M	0	SC
SC-AP38	186	1	100.639904	34.69	29.809675	186	379.4942474	0.150832372	05/06/2017 07:27:30	186	-33.9366207	25.74524796	benthic	3400	24.5	61.5	197	M	1	SC
SC-AP38	187	0	118.0398874	37.53	0	187	389.7164269	0.132062496	05/06/2017 07:29:52	187	-33.93702669	25.7435881	benthic	3400	24.5	61.5	197	M	0	SC
SC-AP38	188	0	118.1998873	39.14	0	188	393.2450522	0.133077852	05/06/2017 07:32:14	188	-33.93757827	25.74124686	benthic	3400	24.5	61.5	197	M	0	SC
SC-AP38	189	0	112.7198925	39.75	0	189	375.5957115	0.133284497	05/06/2017 07:34:35	189	-33.93787684	25.73942378	benthic	3400	24.5	61.5	197	M	0	SC
SC-AP38	191	0	108.4798965	39.75	0	191	365.6395896	0.134822858	05/06/2017 07:37:18	191	-33.93803986	25.73694641	benthic	3400	24.5	61.5	197	M	0	SC
SC-AP38	192	0	114.0398912	40.16	0	192	386.3085547	0.135499318	05/06/2017 07:39:34	192	-33.9379976	25.73538629	benthic	3400	24.5	61.5	197	M	0	SC
SC-AP38	193	0	113.9998913	40.1	0	193	388.2059632	0.136212619	05/06/2017 07:41:54	193	-33.93794863	25.73384482	benthic	3400	24.5	61.5	197	M	0	SC
SC-AP38	194	0	123.1198826	40.85	0	194	420.4461361	0.136597185	05/06/2017 07:44:21	194	-33.93765792	25.73123201	benthic	3400	24.5	61.5	197	M	0	SC
SC-AP38	195	0	122.0398836	40.58	0	195	403.9665818	0.132404648	05/06/2017 07:46:48	195	-33.937403	25.7296925	benthic	3400	24.5	61.5	197	M	0	SC
SC-AP38	196	1	112.1198931	40.51	37.425075	196	380.0378349	0.135582531	05/06/2017 07:49:13	196	-33.93712242	25.72737711	benthic	3400	24.5	61.5	197	M	1	SC
SC-AP38	197	0	117.8798876	39.96	0	197	390.2537307	0.132424069	05/06/2017 07:51:48	197	-33.93704331	25.72585061	benthic	3400	24.5	61.5	197	M	0	SC
SC-AP38	201	0	111.9198933	39.08	0	201	347.6383063	0.124245285	05/06/2017 08:14:32	201	-33.93885355	25.71826793	benthic	3400	24.5	61.5	197	M	0	SC
SC-AP38	202	0	126.4398794	38.95	0	202	378.1441296	0.119628007	05/06/2017 08:17:03	202	-33.93834055	25.71609324	benthic	3400	24.5	61.5	197	M	0	SC
SC-AP38	205	0	122.8798828	38	0	205	349.7687594	0.113857018	05/06/2017 08:22:07	205	-33.93693896	25.71322726	benthic	3400	24.5	61.5	197	M	0	SC
SC-AP38	206	0	121.1998844	38.41	0	206	363.0935188	0.119832844	05/06/2017 08:24:32	206	-33.93610105	25.71273704	benthic	3400	24.5	61.5	197	M	0	SC
SC-AP38	217	2	122.1998835	38.6	31.2256875	217	376.8310094	0.123348939	05/06/2017 08:36:40	217	-33.930895	25.71467675	benthic	3400	24.5	61.5	197	M	1	SC
SC-AP38	218	0	123.5998821	38.82	0	218	372.2589875	0.120472164	05/06/2017 08:39:13	218	-33.9297239	25.71602808	benthic	3400	24.5	61.5	197	M	0	SC
SC-AP38	219	1	123.3198824	39.11	38.175375	219	389.9387997	0.126480311	05/06/2017 08:41:46	219	-33.9289224	25.71698711	benthic	3400	24.5	61.5	197	M	1	SC
SC-AP38	221	0	127.3198786	39.23	0	221	386.7178881	0.121494781	05/06/2017 08:45:44	221	-33.92745612	25.71904129	benthic	3400	24.5	61.5	197	M	0	SC
SC-AP38	224	0	130.3598757	39.48	0	224	405.0356487	0.124282187	05/06/2017 08:50:42	224	-33.92572957	25.72147415	benthic	3400	24.5	61.5	197	M	0	SC
SC-AP38	235	1	125.1998806	40.3	37.8820625	235	407.5054665	0.13019344	05/06/2017 09:06:23	235	-33.91959499	25.72941626	benthic	3400	24.5	61.5	197	M	1	SC
SC-AP38	237	0	126.0398798	40.65	0	237	376.934065	0.119623632	05/06/2017 09:10:08	237	-33.91796968	25.73111524	benthic	3400	24.5	61.5	197	M	0	SC
SC-AP38	242	0	129.1198769	40.86	0	242	411.3944531	0.127445617	05/06/2017 09:18:28	242	-33.915272	25.73369	benthic	3400	24.5	61.5	197	M	0	SC
SC-AP38	243	1	128.4798775	40.94	37.0416125	243	426.0501988	0.132643275	05/06/2017 09:21:08	243	-33.915272	25.73369	benthic	3400	24.5	61.5	197	M	1	SC
SC-AP38	248	0	123.8798819	41.38	0	248	383.7530043	0.123911206	05/06/2017 09:28:55	248	-33.91236783	25.73656428	benthic	3400	24.5	61.5	197	M	0	SC
SC-AP38	250	0	128.2798777	41.33	0	250	409.2384947	0.127607887	05/06/2017 09:32:53	250	-33.91049919	25.73841369	benthic	3400	24.5	61.5	197	M	0	SC
SC-AP38	253	1	120.3598852	41.25	38.5742375	253	399.471987	0.132759052	05/06/2017 09:37:52	253	-33.90816339	25.74072544	benthic	3400	24.5	61.5	197	M	1	SC
SC-AP38	254	0	132.119874	41.51	0	254	435.1877401	0.131755295	05/06/2017 09:40:38	254	-33.90676191	25.7421125	benthic	3400	24.5	61.5	197	M	0	SC
SC-AP38	265	1	127.879878	41.5	39.6345125	265	405.0770998	0.12670538	05/06/2017 09:56:58	265	-33.89928737	25.74951012	benthic	3400	24.5	61.5	197	M	1	SC
SC-AP38	270	0	136.8798695	42.02	0	270	424.3140791	0.123995932	05/06/2017 10:05:05	270	-33.89508293	25.75367128	benthic	3400	24.5	61.5	197	M	0	SC
SC-AP38	274	0	120.7998848	42.17	0	274	415.1973346	0.137482561	05/06/2017 10:11:53	274	-33.89227998	25.75644539	benthic	3400	24.5	61.5	197	M	0	SC
SC-AP38	275	0	132.4398737	41.84	0	275	422.7012048	0.127665722	05/06/2017 10:14:39	275	-33.8908785	25.75783244	benthic	3400	24.5	61.5	197	M	0	SC
SC-AP38	277	0	119.3198862	41.82	0	277	391.9051524	0.131379535	05/06/2017 10:18:19	277	-33.88900986	25.75968185	benthic	3400	24.5	61.5	197	M	0	SC
SC-AP38	280	3	116.1198893	42.14	40.50884375	280	517.4851866	0.178258762	05/06/2017 10:23:07	280	-33.88667406	25.7619936	benthic	3400	24.5	61.5	197	M	1	SC
SC-AP38	281	4	105.7598991	42.01	40.16141667	281	499.5483173	0.18893658	05/06/2017 10:25:55	281	-33.88573975	25.7629183	benthic	3400	24.5	61.5	197	M	1	SC
SC-AP38	282	1	109.7998953	42.17	38.949575	282	404.9880869	0.147536644	05/06/2017 10:28:31	282	-33.88433827	25.76430536	benthic	3400	24.5	61.5	197	M	1	SC
SC-AP38	283	0	112.2798929	40.21	0	283	373.5858809	0.133090802	05/06/2017 10:30:53	283	-33.88340395	25.76523006	benthic	3400	24.5	61.5	197	M	0	SC
SC-AP38	284	0	122.5198832	40.87	0	284	404.2564533	0.131980559	05/06/2017 10:33:29	284	-33.8822541	25.76689341	benthic	3400	24.5	61.5	197	M	0	SC
SC-AP38	285	0	127.4798784	42.41	0	285	415.3761816	0.130334541	05/06/2017 10:36:07	285	-33.88106832	25.7686479	benthic	3400	24.5	61.5	197	M	0	SC
SC-AP38	286	0	122.639883	42.4	0	286	393.6473335	0.128391172	05/06/2017 10:38:46	286	-33.88013305	25.76989333	benthic	3400	24.5	61.5	197	M	0	SC
SC-AP38	289	1	113.8398914	42.5	41.5959375	289	403.0073127	0.141604818	05/06/2017 10:44:31	289	-33.87810993	25.77354637	benthic	3400	24.5	61.5	197	M	1	SC
SC-AP38	291	1	102.3599024	42.84	14.020125	291	390.0383319	0.152418262	05/06/2017 10:48:01	291	-33.87691336	25.77625884	benthic	3400	24.5	61.5	197	M	1	SC
SC-AP38	292	0	103.8799009	42.7	0	292	389.9567863	0.150156637	05/06/2017 10:50:13	292	-33.87633619	25.77760212	benthic	3400	24.5	61.5	197	M	0	SC
SC-AP38	293	0	92.39991188	42.9	0	293	374.7759477	0.16224067	05/06/2017 10:52:09	293	-33.87578068	25.7789921	benthic	3400	24.5	61.5	197	M	0	SC
SC-AP38	294	0	83.79992008	43.29	0	294	375.3498001	0.179164582	05/06/2017 10:53:59	294	-33.87577559	25.77971383	benthic	3400	24.5	61.5	197	M	0	SC
SC-AP38	295	1	95.15990925	43.53	40.1375	295	482.0384565	0.202622302	05/06/2017 10:55:59	295	-33.87573366	25.78109492	benthic	3400	24.5	61.5	197	M	1	SC
SC-AP38	296	4	103.4799013	43.56	41.03865938	296	586.2566242	0.226616399	05/06/2017 10:58:16	296	-33.87551997	25.78280618	benthic	3400	24.5	61.5	197	M	1	SC
SC-AP38	302	1	89.63991451	43.8	39.165675	302	424.3917925	0.189376079	05/06/2017 11:01:18	302	-33.87535865	25.78444833	benthic	3400	24.5	61.5	197	M	1	SC
SC-AP38	303	0	96.55990791	43.07	0	303	358.7037095	0.148593086	05/06/2017 11:03:28	303	-33.87451761	25.78449361	benthic	3400	24.5	61.5	197	M	0	SC
SC-AP38	304	2	127.5598783	44.35	42.60250625	304	716.3535546	0.224632661	05/06/2017 11:06:30	304	-33.87530419	25.78553494	benthic	3400	24.5	61.5	197	M	1	SC
SC-AP38	317	1	94.63990974	43.23	30.7487	317	378.6579427	0.160041396	05/06/2017 11:09:59	317	-33.8735296	25.7852224	benthic	3400	24.5	61.5	197	M	1	SC
SC-AP38	318	3	92.43991184	44.55	40.5570875	318	732.9296867	0.317148285	05/06/2017 11:12:09	318	-33.87274638	25.78544142	benthic	3400	24.5	61.5	197	M	1	SC
SC-AP38	330	1	94.43990993	42.6	38.411175	330	372.9117893	0.157946544	05/06/2017 11:16:43	330	-33.87161884	25.78545085	benthic	3400	24.5	61.5	197	M	1	SC
SC-AP38	335	3	94.43990993	44.14	40.1129125	335	431.6336083	0.182818131	05/06/2017 11:28:34	335	-33.8718448	25.78535435	benthic	3400	24.5	61.5	197	M	1	SC
SC-AP38	336	5	99.63990498	42.3	32.8198975	336	417.2244519	0.167492755	05/06/2017 11:32:51	336	-33.87119267	25.7848391	benthic	3400	24.5	61.5	197	M	1	SC
SC-AP38	337	0	112.9598923	41.38	0	337	348.5454012	0.123422592	05/06/2017 11:35:20	337	-33.8701859	25.78402576	benthic	3400	24.5	61.5	197	M	0	SC
SC-AP38	338	0	120.3198853	44.4	0	338	389.3928023	0.129452394	05/06/2017 11:37:51	338	-33.86973049	25.78472543	benthic	3400	24.5	61.5	197	M	0	SC
SC-AP38	339	0	119.9998856	44.53	0	339	384.516822	0.128172274	05/06/2017 11:40:31	339	-33.86984953	25.78614207	benthic	3400	24.5	61.5	197	M	0	SC
SC-AP38	342	0	123.9598818	43.95	0	342	381.4350285	0.123083262	05/06/2017 11:44:39	342	-33.87007318	25.78798518	benthic	3400	24.5	61.5	197	M	0	SC
SC-AP38	343	3	103.1199017	45.2	43.01468333	343	485.8834245	0.188473012	05/06/2017 11:46:50	343	-33.86996579	25.789033	benthic	3400	24.5	61.5	197	M	1	SC
SC-AP38	345	4	97.71990681	45.62	44.586925	345	497.2931046	0.203558373	05/06/2017 11:50:39	345	-33.8697934	25.7910264	benthic	3400	24.5	61.5	197	M	1	SC
SC-AP38	346	5	132.9598732	45.81	32.50031875	346	707.5518377	0.212861564	05/06/2017 11:53:40	346	-33.86938859	25.79209561	benthic	3400	24.5	61.5	197	M	1	SC
SC-AP38	356	1	104.0399008	45.6	42.9319	356	468.2870485	0.180041157	05/06/2017 11:57:33	356	-33.86925489	25.79311253	benthic	3400	24.5	61.5	197	M	1	SC
SC-AP38	357	1	113.9598913	43.95	43.6738	357	348.8480537	0.122445789	05/06/2017 12:00:16	357	-33.86896261	25.79467798	benthic	3400	24.5	61.5	197	M	1	SC
SC-AP38	358	0	120.6398849	44.78	0	358	378.1003854	0.125364849	05/06/2017 12:02:55	358	-33.86870586	25.79586073	benthic	3400	24.5	61.5	197	M	0	SC
SC-AP38	359	1	117.5198879	45.09	38.9615	359	396.7013503	0.135024285	05/06/2017 12:05:22	359	-33.86840471	25.79788565	benthic	3400	24.5	61.5	197	M	1	SC
SC-AP38	360	0	108.2798967	43.98	0	360	350.0367972	0.129308015	05/06/2017 12:07:36	360	-33.86841951	25.79935286	benthic	3400	24.5	61.5	197	M	0	SC
SC-AP38	362	0	118.3998871	46.57	0	362	393.8608752	0.133061106	05/06/2017 12:11:20	362	-33.8683025	25.80224869	benthic	3400	24.5	61.5	197	M	0	SC
SC-AP38	364	2	134.9598713	46.7	40.24473125	364	630.9715389	0.18700994	05/06/2017 12:15:12	364	-33.86765235	25.80441233	benthic	3400	24.5	61.5	197	M	1	SC
SC-AP38	365	1	109.1998959	46.32	10.8968625	365	387.5912573	0.14197482	05/06/2017 12:17:40	365	-33.86740509	25.80574421	benthic	3400	24.5	61.5	197	M	1	SC
SC-AP38	376	2	90.99991322	47.58	44.6919125	376	401.592803	0.176524309	05/06/2017 12:30:56	376	-33.86695002	25.81526967	benthic	3400	24.5	61.5	197	M	1	SC
SC-AP38	377	0	108.8398962	47.7	0	377	386.0007465	0.141859885	05/06/2017 12:33:09	377	-33.86664955	25.81697096	benthic	3400	24.5	61.5	197	M	0	SC
SC-AP38	379	0	113.7598915	47.8	0	379	402.5694365	0.141550435	05/06/2017 12:36:07	379	-33.86599823	25.81892004	benthic	3400	24.5	61.5	197	M	0	SC
SC-AP38	380	2	118.7198868	48.36	38.17655	380	394.1500746	0.13279989	05/06/2017 12:39:31	380	-33.86641495	25.81998298	benthic	3400	24.5	61.5	197	M	1	SC
SC-AP38	382	3	127.8398781	46.32	32.96420417	382	405.5941275	0.126906798	05/06/2017 12:43:28	382	-33.86701719	25.82176288	benthic	3400	24.5	61.5	197	M	1	SC
SC-AP38	383	1	124.3198814	46.92	28.3805	383	370.5422943	0.119222102	05/06/2017 12:46:07	383	-33.86754085	25.8233643	benthic	3400	24.5	61.5	197	M	1	SC
SC-AP38	390	0	119.9198856	43.16	0	390	373.5945918	0.124614607	05/06/2017 12:59:23	390	-33.867954	25.830744	benthic	3400	24.5	61.5	197	M	0	SC
SC-AP38	395	2	114.9998903	48.92	43.178425	395	370.0422921	0.128710362	05/06/2017 13:06:25	395	-33.8712276	25.83273537	benthic	3400	24.5	61.5	197	M	1	SC
SC-AP38	396	0	119.0398865	49.51	0	396	342.7891481	0.115184526	05/06/2017 13:09:15	396	-33.87290727	25.83294479	benthic	3400	24.5	61.5	197	M	0	SC
SC-AP38	397	3	124.8398809	49.83	30.75719375	397	383.3804097	0.122838965	05/06/2017 13:11:53	397	-33.87370136	25.8328846	benthic	3400	24.5	61.5	197	M	1	SC
SC-AP38	403	0	132.159874	51.51	0	403	420.6770508	0.127323563	05/06/2017 13:19:53	403	-33.87687773	25.83264382	benthic	3400	24.5	61.5	197	M	0	SC
SC-AP38	407	2	124.5998812	49.35	38.255425	407	434.9707314	0.139637474	05/06/2017 13:26:21	407	-33.87965706	25.83243314	benthic	3400	24.5	61.5	197	M	1	SC
SC-AP38	415	2	88.27991581	49.66	48.47890625	415	730.8504937	0.331151107	05/06/2017 13:37:42	415	-33.88402457	25.83210208	benthic	3400	24.5	61.5	197	M	1	SC
SC-AP38	417	3	121.8398838	49.39	47.42833333	417	569.3492262	0.186917015	05/06/2017 13:42:33	417	-33.88600981	25.83195159	benthic	3400	24.5	61.5	197	M	1	SC
SC-AP38	419	1	120.3998852	48.56	42.999275	419	383.4326815	0.127386273	05/06/2017 13:48:10	419	-33.8845634	25.83152713	benthic	3400	24.5	61.5	197	M	1	SC
SC-AP38	420	1	123.3998823	49.05	45.8792875	420	417.4105662	0.135303263	05/06/2017 13:51:01	420	-33.88358171	25.83075514	benthic	3400	24.5	61.5	197	M	1	SC
SC-AP38	421	1	131.3998747	49.22	47.3747375	421	480.7056842	0.146333542	05/06/2017 13:53:56	421	-33.88287916	25.83010542	benthic	3400	24.5	61.5	197	M	1	SC
SC-AP38	429	1	128.0798779	48.24	40.2878125	429	425.5991361	0.132916657	05/06/2017 14:10:43	429	-33.88448266	25.83051099	benthic	3400	24.5	61.5	197	M	1	SC
SC-AP38	430	1	132.0398741	49.2	40.4487875	430	409.896095	0.12417331	05/06/2017 14:13:39	430	-33.88567826	25.83168975	benthic	3400	24.5	61.5	197	M	1	SC
SC-AP38	451	2	110.3198948	50.03	39.71838125	451	437.9052644	0.158776383	05/06/2017 14:45:26	451	-33.89048987	25.84217182	benthic	3400	24.5	61.5	197	M	1	SC
SC-AP38	460	5	97.59990692	50.4	42.6937825	460	407.2845611	0.166919902	05/06/2017 14:49:52	460	-33.89131684	25.84302421	benthic	3400	24.5	61.5	197	M	1	SC
SC-AP38	461	0	117.3198881	50.28	0	461	365.5310591	0.124627023	05/06/2017 14:52:49	461	-33.89198178	25.84364556	benthic	3400	24.5	61.5	197	M	0	SC
SC-AP38	464	4	95.75990868	50.23	48.17770833	464	397.7412714	0.166140882	05/06/2017 14:58:20	464	-33.89039311	25.84460798	benthic	3400	24.5	61.5	197	M	1	SC
SC-AP38	465	3	105.2798996	49.96	48.32083333	465	481.7708998	0.183043655	05/06/2017 15:01:03	465	-33.88960235	25.8450337	benthic	3400	24.5	61.5	197	M	1	SC
SC-AP38	466	0	96.15990829	49.32	0	466	364.6610125	0.151689273	05/06/2017 15:03:13	466	-33.89015674	25.84554095	benthic	3400	24.5	61.5	197	M	0	SC
SC-AP38	467	5	113.239892	50.47	46.43243438	467	789.6094255	0.278915375	05/06/2017 15:05:52	467	-33.89030891	25.845801	benthic	3400	24.5	61.5	197	M	1	SC
SC-AP38	472	2	71.63993168	50.48	45.00645	472	469.5415083	0.26216723	05/06/2017 15:08:38	472	-33.89018852	25.84606352	benthic	3400	24.5	61.5	197	M	1	SC
SC-AP38	476	2	102.1599026	49.56	44.3544375	476	385.2135685	0.150827552	05/06/2017 15:12:08	476	-33.89092016	25.8470523	benthic	3400	24.5	61.5	197	M	1	SC
SC-AP38	478	3	106.4398985	50.91	48.79359167	478	522.7130959	0.196434835	05/06/2017 15:15:00	478	-33.89132434	25.84706172	benthic	3400	24.5	61.5	197	M	1	SC
SC-AP38	481	1	114.7998905	49.79	48.0773125	481	408.0443361	0.142175727	05/06/2017 15:20:05	481	-33.89012123	25.84729841	benthic	3400	24.5	61.5	197	M	1	SC
SC-AP38	482	3	114.1598911	50.03	47.91112083	482	491.2036669	0.172110605	05/06/2017 15:22:53	482	-33.89005821	25.84773219	benthic	3400	24.5	61.5	197	M	1	SC
SC-AP38	484	7	113.5598917	50.49	44.78027708	484	626.2021173	0.220571369	05/06/2017 15:27:04	484	-33.88918416	25.8467473	benthic	3400	24.5	61.5	197	M	1	SC
SC-AP38	485	2	83.19992065	40.12	27.80636875	485	358.4094209	0.172312222	05/06/2017 15:30:02	485	-33.88880613	25.8468912	benthic	3400	24.5	61.5	197	M	1	SC
SC-AP38	487	1	104.2799006	49.67	48.9404875	487	436.4278331	0.16740615	05/06/2017 15:32:26	487	-33.88814391	25.84681757	benthic	3400	24.5	61.5	197	M	1	SC
SC-AP38	488	4	76.59992695	50.37	45.34903333	488	551.3267513	0.287899087	05/06/2017 15:34:23	488	-33.88770821	25.84671808	benthic	3400	24.5	61.5	197	M	1	SC
SC-AP38	493	1	108.8798962	50.04	46.971025	493	463.6323897	0.170327843	05/06/2017 15:39:43	493	-33.88695092	25.84613842	benthic	3400	24.5	61.5	197	M	1	SC
SC-AP38	494	4	110.3198948	50.01	47.12544688	494	630.2006512	0.228499148	05/06/2017 15:42:18	494	-33.88648883	25.84608803	benthic	3400	24.5	61.5	197	M	1	SC
SC-AP38	496	2	97.11990738	49.21	45.16550625	496	407.6648644	0.167901509	05/06/2017 15:46:07	496	-33.88580217	25.8458318	benthic	3400	24.5	61.5	197	M	1	SC
SC-AP38	497	1	95.67990875	49.69	48.0260875	497	385.2363548	0.161051988	05/06/2017 15:48:27	497	-33.88540345	25.84552081	benthic	3400	24.5	61.5	197	M	1	SC
SC-AP38	498	0	107.2798977	49.31	0	498	337.83948	0.125965503	05/06/2017 15:50:50	498	-33.88542732	25.84583961	benthic	3400	24.5	61.5	197	M	0	SC
SC-AP38	499	4	99.07990551	50.15	49.03147083	499	606.3905699	0.244808466	05/06/2017 15:53:45	499	-33.8851489	25.84640736	benthic	3400	24.5	61.5	197	M	1	SC
SC-AP38	505	1	55.91994667	46.48	6.6907	505	417.9574744	0.29896815	05/06/2017 15:56:42	505	-33.88382296	25.84639622	benthic	3400	24.5	61.5	197	M	1	SC
SC-AP38	509	1	50.99995136	42.08	1.06825	509	375.1296248	0.294219314	05/06/2017 16:00:56	509	-33.88211539	25.84646008	benthic	3400	24.5	61.5	197	M	1	SC
SC-AP38	510	1	99.11990547	48.96	47.9626875	510	364.0162986	0.146899233	05/06/2017 16:03:32	510	-33.88176571	25.84621989	benthic	3400	24.5	61.5	197	M	1	SC
SC-AP38	511	3	106.999898	48.46	32.32989167	511	361.870997	0.135278877	05/06/2017 16:06:13	511	-33.88117907	25.84621861	benthic	3400	24.5	61.5	197	M	1	SC
SC-AP38	515	0	105.2398996	47.46	0	515	336.1333894	0.127758795	05/06/2017 16:11:09	515	-33.88033738	25.84574169	benthic	3400	24.5	61.5	197	M	0	SC
SC-AP38	516	1	120.4798851	48.33	45.093625	516	375.0471142	0.124517634	05/06/2017 16:13:54	516	-33.88094686	25.84522179	benthic	3400	24.5	61.5	197	M	1	SC
SC-AP38	517	1	114.7198906	48.88	19.10975	517	391.539324	0.136519987	05/06/2017 16:16:35	517	-33.88142027	25.84559064	benthic	3400	24.5	61.5	197	M	1	SC
SC-AP38	518	4	102.3199024	49.08	46.24699375	518	499.6631279	0.195333514	05/06/2017 16:19:10	518	-33.88147546	25.84658546	benthic	3400	24.5	61.5	197	M	1	SC
SC-AP38	519	0	111.9598932	48.84	0	519	384.8574595	0.137498199	05/06/2017 16:22:16	519	-33.88253619	25.84714827	benthic	3400	24.5	61.5	197	M	0	SC
SC-AP38	520	3	116.1198893	49.22	40.1164	520	392.4463813	0.13518649	05/06/2017 16:25:13	520	-33.88400562	25.84750219	benthic	3400	24.5	61.5	197	M	1	SC
SC-AP38	521	2	104.5599003	46.88	36.0727625	521	437.7982077	0.167482099	05/06/2017 16:28:04	521	-33.88492494	25.84738034	benthic	3400	24.5	61.5	197	M	1	SC
SC-AP38	522	2	122.4398832	49.42	48.33241875	522	465.3863748	0.152037365	05/06/2017 16:30:51	522	-33.88554812	25.84681326	benthic	3400	24.5	61.5	197	M	1	SC
SC-AP38	523	5	101.759903	49.9	48.48688125	523	529.7497729	0.208234974	05/06/2017 16:33:34	523	-33.88636474	25.84605726	benthic	3400	24.5	61.5	197	M	1	SC
SC-AP38	524	4	95.27990913	49.38	47.18445625	524	442.1003059	0.185600464	05/06/2017 16:36:06	524	-33.88716424	25.84584707	benthic	3400	24.5	61.5	197	M	1	SC
SC-AP38	525	4	95.87990856	49.75	48.371475	525	403.815418	0.168467008	05/06/2017 16:38:36	525	-33.88798581	25.84589755	benthic	3400	24.5	61.5	197	M	1	SC
SC-AP38	526	3	104.4399004	48.61	46.38524167	526	620.2696035	0.23756017	05/06/2017 16:42:58	526	-33.88807732	25.84513478	benthic	3400	24.5	61.5	197	M	1	SC
SC-AP38	531	4	104.5999002	46.61	40.14771875	531	492.7564083	0.188434573	05/06/2017 16:47:31	531	-33.88707585	25.84479529	benthic	3400	24.5	61.5	197	M	1	SC
SC-AP38	532	3	90.75991344	41.85	22.8856625	532	345.8748851	0.152434943	05/06/2017 16:49:54	532	-33.88639534	25.84405149	benthic	3400	24.5	61.5	197	M	1	SC
SC-AP38	533	3	101.8399029	45.09	43.00151875	533	385.4983835	0.151413348	05/06/2017 16:52:14	533	-33.88516423	25.84304686	benthic	3400	24.5	61.5	197	M	1	SC
SC-AP38	534	2	106.7998981	44.71	33.508325	534	460.0434227	0.172300907	05/06/2017 16:55:26	534	-33.88417035	25.84201471	benthic	3400	24.5	61.5	197	M	1	SC
SC-AP38	544	5	105.9598989	46.98	42.71893	544	606.1133131	0.228808348	05/06/2017 17:03:33	544	-33.88230675	25.84005792	benthic	3400	24.5	61.5	197	M	1	SC
SC-AP38	545	3	114.1998911	48.67	45.9290375	545	668.4470893	0.23413208	05/06/2017 17:06:15	545	-33.88222202	25.84039304	benthic	3400	24.5	61.5	197	M	1	SC
SC-AP38	546	4	110.6398945	46.23	43.88731875	546	667.4807302	0.241316244	05/06/2017 17:08:57	546	-33.88209476	25.84014008	benthic	3400	24.5	61.5	197	M	1	SC
SC-AP38	547	3	113.8398914	46.42	43.89359583	547	544.8818113	0.19145531	05/06/2017 17:11:39	547	-33.88211419	25.84014546	benthic	3400	24.5	61.5	197	M	1	SC
SC-AP38	548	2	108.6398964	48.26	44.06506875	548	555.4273643	0.204501975	05/06/2017 17:14:24	548	-33.88195024	25.84042371	benthic	3400	24.5	61.5	197	M	1	SC
SC-AP38	549	3	102.6399021	45.75	43.52442917	549	472.7056511	0.184218882	05/06/2017 17:17:01	549	-33.88112682	25.84069524	benthic	3400	24.5	61.5	197	M	1	SC
SC-AP38	550	0	94.59990978	44.48	0	550	361.1633518	0.152711777	05/06/2017 17:19:25	550	-33.88037719	25.84064626	benthic	3400	24.5	61.5	197	M	0	SC
SC-AP38	551	1	99.11990547	41.29	31.0999375	551	348.9380839	0.1408144	05/06/2017 17:21:41	551	-33.87934878	25.84048341	benthic	3400	24.5	61.5	197	M	1	SC
SC-AP38	552	3	92.03991222	37.31	15.03269375	552	342.1486525	0.148695633	05/06/2017 17:23:44	552	-33.87836044	25.8404857	benthic	3400	24.5	61.5	197	M	1	SC
SC-AP39	50	0	116.5198889	34.24	0	50	313.6958335	0.107688237	05/06/2017 07:13:42	50	-33.92063279	25.71059044	benthic	3400	25.3	59.8	198	M	0	SC
SC-AP39	51	1	125.5998802	36.49	29.8115625	51	388.6369813	0.123769739	05/06/2017 07:16:20	51	-33.91940046	25.7098123	benthic	3400	25.3	59.8	198	M	1	SC
SC-AP39	52	0	121.5598841	31.13	0	52	352.7057435	0.116059804	05/06/2017 07:19:05	52	-33.91790363	25.70998649	benthic	3400	25.3	59.8	198	M	0	SC
SC-AP39	53	0	121.1198845	35.13	0	53	360.0916744	0.118920632	05/06/2017 07:21:37	53	-33.91683598	25.71002511	benthic	3400	25.3	59.8	198	M	0	SC
SC-AP39	59	0	112.9198923	34.84	0	59	360.2563854	0.127614731	05/06/2017 07:25:17	59	-33.91469615	25.71009262	benthic	3400	25.3	59.8	198	M	0	SC
SC-AP39	60	0	125.2798805	34.88	0	60	391.1928169	0.124901921	05/06/2017 07:27:55	60	-33.91360763	25.71008622	benthic	3400	25.3	59.8	198	M	0	SC
SC-AP39	64	0	111.4798937	35.67	0	64	344.2918331	0.123534924	05/06/2017 07:30:55	64	-33.9121628	25.709875	benthic	3400	25.3	59.8	198	M	0	SC
SC-AP39	67	0	126.5998793	35.63	0	67	365.6510684	0.115529563	05/06/2017 07:34:24	67	-33.911404	25.709974	benthic	3400	25.3	59.8	198	M	0	SC
SC-AP39	76	0	115.0798903	35.84	0	76	340.332871	0.118294359	05/06/2017 07:41:06	76	-33.90781847	25.71272473	benthic	3400	25.3	59.8	198	M	0	SC
SC-AP39	79	0	118.3198872	36.41	0	79	360.0934299	0.121735439	05/06/2017 07:44:16	79	-33.90636392	25.7136185	benthic	3400	25.3	59.8	198	M	0	SC
SC-AP39	82	0	119.3598862	35.69	0	82	350.8935575	0.117591675	05/06/2017 07:47:15	82	-33.90511947	25.7150298	benthic	3400	25.3	59.8	198	M	0	SC
SC-AP39	89	0	116.8798885	36.78	0	89	345.5991142	0.118274851	05/06/2017 07:50:44	89	-33.90372335	25.71650144	benthic	3400	25.3	59.8	198	M	0	SC
SC-AP39	101	0	123.8798819	37.73	0	101	363.9505978	0.117517145	05/06/2017 07:56:29	101	-33.90269871	25.72064821	benthic	3400	25.3	59.8	198	M	0	SC
SC-AP39	107	0	125.5198803	38.2	0	107	374.2600074	0.119267051	05/06/2017 07:59:54	107	-33.90216289	25.72274094	benthic	3400	25.3	59.8	198	M	0	SC
SC-AP39	114	0	124.1998816	38.39	0	114	377.1865229	0.121477141	05/06/2017 08:03:25	114	-33.90177468	25.725728	benthic	3400	25.3	59.8	198	M	0	SC
SC-AP39	121	0	129.1998768	39.62	0	121	389.1319616	0.120474292	05/06/2017 08:07:23	121	-33.90158052	25.7285661	benthic	3400	25.3	59.8	198	M	0	SC
SC-AP39	125	0	127.1198788	39.89	0	125	382.5524222	0.120375212	05/06/2017 08:10:53	125	-33.90136762	25.73079261	benthic	3400	25.3	59.8	198	M	0	SC
SC-AP39	153	0	129.0798769	40.87	0	153	404.421072	0.125324162	05/06/2017 08:18:47	153	-33.90251869	25.73674306	benthic	3400	25.3	59.8	198	M	0	SC
SC-AP39	165	0	131.1998749	41.24	0	165	400.7674054	0.122185185	05/06/2017 08:23:04	165	-33.90320032	25.74035418	benthic	3400	25.3	59.8	198	M	0	SC
SC-AP39	168	0	136.0798702	41.53	0	168	411.1608253	0.120858561	05/06/2017 08:26:31	168	-33.903442	25.74263	benthic	3400	25.3	59.8	198	M	0	SC
SC-AP39	169	0	127.7998781	41.66	0	169	386.5777295	0.120994595	05/06/2017 08:29:09	169	-33.90298361	25.74461727	benthic	3400	25.3	59.8	198	M	0	SC
SC-AP39	170	0	137.4398689	41.55	0	170	436.3740572	0.127000599	05/06/2017 08:31:56	170	-33.90267802	25.74594211	benthic	3400	25.3	59.8	198	M	0	SC
SC-AP39	171	1	129.5198765	41.3	40.5365625	171	422.916573	0.13061043	05/06/2017 08:34:37	171	-33.9015811	25.74736415	benthic	3400	25.3	59.8	198	M	1	SC
SC-AP39	174	0	134.3998718	41.59	0	174	366.5083004	0.109079851	05/06/2017 08:50:15	174	-33.89852656	25.75022068	benthic	3400	25.3	59.8	198	M	0	SC
SC-AP39	179	0	131.039875	41.52	0	179	384.6693424	0.117420434	05/06/2017 08:54:09	179	-33.8962903	25.75079067	benthic	3400	25.3	59.8	198	M	0	SC
SC-AP39	182	0	123.5198822	41.49	0	182	378.1757445	0.122466239	05/06/2017 08:57:20	182	-33.89434273	25.75085888	benthic	3400	25.3	59.8	198	M	0	SC
SC-AP39	183	0	138.439868	40.69	0	183	436.4046189	0.12609206	05/06/2017 09:00:06	183	-33.89248207	25.75084488	benthic	3400	25.3	59.8	198	M	0	SC
SC-AP39	185	0	130.4398756	38.51	0	185	396.3008834	0.12152741	05/06/2017 09:03:08	185	-33.89047641	25.75034353	benthic	3400	25.3	59.8	198	M	0	SC
SC-AP39	187	0	125.4398804	39.36	0	187	391.3163882	0.124782012	05/06/2017 09:05:54	187	-33.88922046	25.74984365	benthic	3400	25.3	59.8	198	M	0	SC
SC-AP39	190	0	99.75990486	34.05	0	190	298.1394711	0.119542691	05/06/2017 09:08:49	190	-33.887688	25.748495	benthic	3400	25.3	59.8	198	M	0	SC
SC-AP39	191	0	124.1998816	38.16	0	191	386.4085112	0.124447186	05/06/2017 09:11:14	191	-33.88546186	25.74938914	benthic	3400	25.3	59.8	198	M	0	SC
SC-AP39	194	1	113.9198914	33.95	31.73695	194	360.8117333	0.126689513	05/06/2017 09:14:30	194	-33.88344376	25.74951976	benthic	3400	25.3	59.8	198	M	1	SC
SC-AP39	195	0	131.3998747	40.89	0	195	410.6390503	0.125004277	05/06/2017 09:17:09	195	-33.8815501	25.74924538	benthic	3400	25.3	59.8	198	M	0	SC
SC-AP39	200	2	106.0798988	40.67	38.23431875	200	386.0005519	0.145550736	05/06/2017 09:21:33	200	-33.87895819	25.74751245	benthic	3400	25.3	59.8	198	M	1	SC
SC-AP39	202	0	121.1598845	40.44	0	202	395.3008484	0.130505397	05/06/2017 09:24:31	202	-33.87717248	25.74779745	benthic	3400	25.3	59.8	198	M	0	SC
SC-AP39	206	2	108.039897	39.78	37.26186875	206	391.7313774	0.14503198	05/06/2017 09:27:36	206	-33.87582086	25.74675171	benthic	3400	25.3	59.8	198	M	1	SC
SC-AP39	207	0	119.559886	37.98	0	207	379.7755275	0.127057721	05/06/2017 09:30:19	207	-33.87453427	25.74646345	benthic	3400	25.3	59.8	198	M	0	SC
SC-AP39	216	2	132.8398733	39.93	32.4541	216	665.1632593	0.200290051	05/06/2017 09:35:37	216	-33.8741325	25.74947274	benthic	3400	25.3	59.8	198	M	1	SC
SC-AP39	230	0	97.15990734	40.33	0	230	312.5395196	0.128670037	05/06/2017 09:41:24	230	-33.87423929	25.75133324	benthic	3400	25.3	59.8	198	M	0	SC
SC-AP39	232	0	105.9598989	40.16	0	232	363.6534021	0.137279502	05/06/2017 09:44:10	232	-33.87351656	25.75309551	benthic	3400	25.3	59.8	198	M	0	SC
SC-AP39	238	0	103.8799009	38.85	0	238	327.4456139	0.126086105	05/06/2017 09:47:24	238	-33.872961	25.7548658	benthic	3400	25.3	59.8	198	M	0	SC
SC-AP39	245	0	94.79990959	36.98	0	245	371.6439771	0.156811805	05/06/2017 09:52:19	245	-33.87333556	25.7563836	benthic	3400	25.3	59.8	198	M	0	SC
SC-AP39	246	2	149.6398573	40.74	39.90893125	246	632.4892906	0.169069578	05/06/2017 09:55:26	246	-33.87295869	25.75748851	benthic	3400	25.3	59.8	198	M	1	SC
SC-AP39	260	0	105.7198992	38.82	0	260	320.8386805	0.121391858	05/06/2017 10:01:22	260	-33.87526934	25.75567432	benthic	3400	25.3	59.8	198	M	0	SC
SC-AP39	265	0	108.5198965	41.22	0	265	342.0915155	0.126093445	05/06/2017 10:05:21	265	-33.875454	25.756363	benthic	3400	25.3	59.8	198	M	0	SC
SC-AP39	269	0	112.3998928	40.31	0	269	362.389759	0.128964327	05/06/2017 10:08:23	269	-33.87636983	25.7598401	benthic	3400	25.3	59.8	198	M	0	SC
SC-AP39	270	2	99.55990505	41.48	39.86854375	270	373.0782707	0.149890828	05/06/2017 10:10:34	270	-33.87622983	25.7603026	benthic	3400	25.3	59.8	198	M	1	SC
SC-AP39	281	1	105.5198994	40.92	38.463475	281	422.3767979	0.160112509	05/06/2017 10:23:11	281	-33.87470554	25.76012783	benthic	3400	25.3	59.8	198	M	1	SC
SC-AP39	289	0	101.1599035	41.16	0	289	356.1835657	0.140839686	05/06/2017 10:26:06	289	-33.87381632	25.75951732	benthic	3400	25.3	59.8	198	M	0	SC
SC-AP39	290	2	107.5998974	41.15	40.2850625	290	362.4869153	0.1347535	05/06/2017 10:28:46	290	-33.87450456	25.76017485	benthic	3400	25.3	59.8	198	M	1	SC
SC-AP39	297	3	108.3198967	40.69	39.77685833	297	480.581065	0.177467158	05/06/2017 10:33:12	297	-33.87254195	25.76074795	benthic	3400	25.3	59.8	198	M	1	SC
SC-AP39	301	1	102.4799023	40.85	39.75705	301	401.7207184	0.156799656	05/06/2017 10:36:05	301	-33.87214314	25.76019035	benthic	3400	25.3	59.8	198	M	1	SC
SC-AP39	306	0	82.5199213	37.24	0	306	308.5710189	0.149573931	05/06/2017 10:40:04	306	-33.87244	25.76189	benthic	3400	25.3	59.8	198	M	0	SC
SC-AP39	307	1	113.4798918	41.04	39.0966125	307	392.203292	0.138245785	05/06/2017 10:42:31	307	-33.87069411	25.76157737	benthic	3400	25.3	59.8	198	M	1	SC
SC-AP39	313	2	94.39990997	40.5	40.195575	313	372.0050262	0.157629248	05/06/2017 10:45:55	313	-33.86914873	25.76111318	benthic	3400	25.3	59.8	198	M	1	SC
SC-AP39	318	1	72.27993107	40.74	40.687675	318	338.3310531	0.187233566	05/06/2017 10:48:34	318	-33.86826279	25.76165834	benthic	3400	25.3	59.8	198	M	1	SC
SC-AP39	319	1	42.31995964	30.81	30.651975	319	305.3495423	0.288610153	05/06/2017 10:50:00	319	-33.86834421	25.76180644	benthic	3400	25.3	59.8	198	M	1	SC
SC-AP39	325	5	117.8398876	41.15	36.5640375	325	653.3819126	0.221786121	05/06/2017 10:53:36	325	-33.86737057	25.76209514	benthic	3400	25.3	59.8	198	M	1	SC
SC-AP39	330	1	103.3999014	40.81	39.7956	330	367.7875545	0.142277584	05/06/2017 10:56:59	330	-33.86672032	25.76240595	benthic	3400	25.3	59.8	198	M	1	SC
SC-AP39	343	1	96.15990829	41.03	40.24545	343	385.0828609	0.160184218	05/06/2017 11:01:55	343	-33.86533968	25.76401975	benthic	3400	25.3	59.8	198	M	1	SC
SC-AP39	344	0	107.999897	40.81	0	344	367.7287925	0.136195849	05/06/2017 11:04:16	344	-33.86573202	25.76384041	benthic	3400	25.3	59.8	198	M	0	SC
SC-AP39	371	4	93.67991066	39.93	38.16362083	371	435.3919893	0.185906059	05/06/2017 11:15:09	371	-33.8628494	25.76532379	benthic	3400	25.3	59.8	198	M	1	SC
SC-AP39	377	0	107.9198971	40.88	0	377	346.0665737	0.128267818	05/06/2017 11:19:37	377	-33.862074	25.765754	benthic	3400	25.3	59.8	198	M	0	SC
SC-AP39	385	3	91.27991295	41.08	37.06150417	385	431.7951705	0.189217866	05/06/2017 11:24:22	385	-33.86171493	25.767579	benthic	3400	25.3	59.8	198	M	1	SC
SC-AP39	404	0	81.59992218	32.45	0	404	261.9458466	0.128404827	05/06/2017 11:32:50	404	-33.86123235	25.77091148	benthic	3400	25.3	59.8	198	M	0	SC
SC-AP39	416	3	103.3199015	42.24	29.54525625	416	386.6606918	0.149694422	05/06/2017 11:38:40	416	-33.86137139	25.77499543	benthic	3400	25.3	59.8	198	M	1	SC
SC-AP39	417	0	105.5598993	41.92	0	417	317.7720466	0.120413811	05/06/2017 11:40:54	417	-33.86146431	25.77619119	benthic	3400	25.3	59.8	198	M	0	SC
SC-AP39	428	1	106.3998985	43.22	42.7345375	428	380.2190464	0.142939491	05/06/2017 11:46:40	428	-33.86216235	25.7800034	benthic	3400	25.3	59.8	198	M	1	SC
SC-AP39	430	1	103.3599014	43.24	42.567275	430	388.3704396	0.150298158	05/06/2017 11:49:05	430	-33.86291196	25.78117079	benthic	3400	25.3	59.8	198	M	1	SC
SC-AP39	431	1	109.3998957	43.18	36.3894125	431	324.9013148	0.118793899	05/06/2017 11:51:19	431	-33.86334429	25.7818022	benthic	3400	25.3	59.8	198	M	1	SC
SC-AP39	442	0	101.0399036	43.13	0	442	375.878865	0.148803985	05/06/2017 11:55:44	442	-33.8638347	25.7833083	benthic	3400	25.3	59.8	198	M	0	SC
SC-AP39	444	5	91.35991287	43.64	34.243945	444	471.4700335	0.206422957	05/06/2017 11:58:34	444	-33.86401829	25.78415243	benthic	3400	25.3	59.8	198	M	1	SC
SC-AP39	445	2	77.91992569	42.74	24.1292125	445	449.6281112	0.230815252	05/06/2017 12:00:38	445	-33.86445206	25.78454223	benthic	3400	25.3	59.8	198	M	1	SC
SC-AP39	449	0	84.27991962	43.86	0	449	316.7309384	0.150323179	05/06/2017 12:03:59	449	-33.86510671	25.78517915	benthic	3400	25.3	59.8	198	M	0	SC
SC-AP39	452	1	105.4398994	43.66	32.8476375	452	344.4945862	0.130688386	05/06/2017 12:09:10	452	-33.8668632	25.78371495	benthic	3400	25.3	59.8	198	M	1	SC
SC-AP39	459	0	115.2398901	43.85	0	459	329.7885097	0.114470153	05/06/2017 12:20:52	459	-33.86913808	25.78510931	benthic	3400	25.3	59.8	198	M	0	SC
SC-AP39	464	2	113.7998915	43.38	34.648775	464	375.0015794	0.131810748	05/06/2017 12:27:14	464	-33.87096808	25.78290293	benthic	3400	25.3	59.8	198	M	1	SC
SC-AP39	501	1	86.55991745	30.76	28.5067875	501	388.8000378	0.1796673	05/06/2017 12:45:04	501	-33.87174067	25.77235348	benthic	3400	25.3	59.8	198	M	1	SC
SC-AP39	503	2	79.55992413	28.65	23.66940625	503	335.7145305	0.168785586	05/06/2017 12:47:35	503	-33.87164609	25.77115	benthic	3400	25.3	59.8	198	M	1	SC
SC-AP39	504	0	104.7999001	42.31	0	504	326.5254097	0.124628019	05/06/2017 12:49:51	504	-33.87177229	25.77035	benthic	3400	25.3	59.8	198	M	0	SC
SC-AP39	518	1	82.67992115	29.21	8.35075	518	385.947113	0.186718487	05/06/2017 12:54:02	518	-33.87334627	25.77003522	benthic	3400	25.3	59.8	198	M	1	SC
SC-AP39	568	0	115.1598902	42.41	0	568	315.3376762	0.10953028	05/06/2017 13:26:27	568	-33.87402264	25.77394236	benthic	3400	25.3	59.8	198	M	0	SC
SC-AP39	582	6	89.91991425	42.94	34.52760625	582	642.3383385	0.285737695	05/06/2017 13:32:25	582	-33.87607757	25.77426197	benthic	3400	25.3	59.8	198	M	1	SC
SC-AP39	583	0	75.27992821	42.81	0	583	286.8476178	0.152416375	05/06/2017 13:34:05	583	-33.87686933	25.7741748	benthic	3400	25.3	59.8	198	M	0	SC
SC-AP39	632	0	120.4798851	42.6	0	632	315.5167646	0.104753242	05/06/2017 13:58:53	632	-33.87015374	25.77663977	benthic	3400	25.3	59.8	198	M	0	SC
SC-AP39	670	2	80.55992317	35.95	32.4318375	670	340.376765	0.169005345	05/06/2017 14:12:35	670	-33.86172507	25.77610593	benthic	3400	25.3	59.8	198	M	1	SC
SC-AP39	671	2	101.9199028	42.86	42.034425	671	353.1634365	0.138604174	05/06/2017 14:14:40	671	-33.86097625	25.77632082	benthic	3400	25.3	59.8	198	M	1	SC
SC-AP39	679	0	116.0798893	42.76	0	679	346.436437	0.11937851	05/06/2017 14:19:47	679	-33.86251234	25.7761281	benthic	3400	25.3	59.8	198	M	0	SC
SC-AP39	759	0	125.2798805	39.81	0	759	342.3763846	0.109315576	05/06/2017 14:59:48	759	-33.86347786	25.77225594	benthic	3400	25.3	59.8	198	M	0	SC
SC-AP39	772	0	123.5198822	40.96	0	772	325.242281	0.105324573	05/06/2017 15:11:10	772	-33.85802027	25.77281686	benthic	3400	25.3	59.8	198	M	0	SC
SC-AP39	784	0	123.4398823	40.06	0	784	325.2005057	0.105379295	05/06/2017 15:21:19	784	-33.85577483	25.77493002	benthic	3400	25.3	59.8	198	M	0	SC
SC-AP39	786	0	118.9598866	34.57	0	786	323.8757014	0.108902388	05/06/2017 15:25:12	786	-33.85487666	25.77577529	benthic	3400	25.3	59.8	198	M	0	SC
SC-AP39	797	1	54.99994755	33.41	18.9105	797	203.3006677	0.147855031	05/06/2017 15:31:44	797	-33.8535294	25.77704318	benthic	3400	25.3	59.8	198	M	1	SC
SC-AP39	798	1	95.63990879	37.44	31.38875	798	287.2278763	0.120128765	05/06/2017 15:33:47	798	-33.85308032	25.77746582	benthic	3400	25.3	59.8	198	M	1	SC
SC-AP39	801	3	107.5198975	37.28	34.1209375	801	423.2885154	0.157473406	05/06/2017 15:36:23	801	-33.85240669	25.77809977	benthic	3400	25.3	59.8	198	M	1	SC
SC-AP39	817	1	93.35991096	36.81	31.0008375	817	334.9332386	0.143501816	05/06/2017 15:43:57	817	-33.85083488	25.77957898	benthic	3400	25.3	59.8	198	M	1	SC
SC-AP39	860	2	92.11991215	40.55	39.3912125	860	421.0092428	0.18280905	05/06/2017 16:05:19	860	-33.84589493	25.78422793	benthic	3400	25.3	59.8	198	M	1	SC
SC-AP39	861	6	97.75990677	40.56	39.17220208	861	502.447174	0.20558395	05/06/2017 16:07:42	861	-33.84544585	25.78465056	benthic	3400	25.3	59.8	198	M	1	SC
SC-AP39	862	1	102.9599018	40.24	38.570525	862	304.732358	0.118388639	05/06/2017 16:10:13	862	-33.844425	25.784433	benthic	3400	25.3	59.8	198	M	1	SC
SC-AP39	865	0	111.5998936	39.54	0	865	337.6190348	0.121010407	05/06/2017 16:12:54	865	-33.84370655	25.78465648	benthic	3400	25.3	59.8	198	M	0	SC
SC-AP39	868	0	86.3999176	29.81	0	868	313.9545862	0.145349345	05/06/2017 16:14:48	868	-33.84198578	25.784841	benthic	3400	25.3	59.8	198	M	0	SC
SC-AP39	897	1	37.15996456	33.4	6.88865	897	166.0402219	0.178730056	05/06/2017 16:33:16	897	-33.837231	25.784767	benthic	3400	25.3	59.8	198	M	1	SC
BI-AP02	5	0	4.019996166	2.84	0	5	53.52971594	0.133158497	12/07/2017 16:06:14	5	-33.8382216	26.28776494	pelagic	2860	22.1	54.8	185	F	0	BI
BI-AP02	10	1	4.759995461	2.09	0.9252625	10	64.22248493	0.134921187	12/07/2017 16:09:35	10	-33.8380148	26.2894772	pelagic	2860	22.1	54.8	185	F	1	BI
BI-AP02	11	1	3.369996786	1.54	0.84865	11	45.07655622	0.133758327	12/07/2017 16:10:14	11	-33.83799757	26.28975371	pelagic	2860	22.1	54.8	185	F	1	BI
BI-AP02	12	0	5.039995193	2.28	0	12	70.95201228	0.140777802	12/07/2017 16:11:13	12	-33.83803806	26.29036266	pelagic	2860	22.1	54.8	185	F	0	BI
BI-AP02	13	0	5.909994364	1.56	0	13	69.69166599	0.117921601	12/07/2017 16:11:53	13	-33.83803806	26.29036266	pelagic	2860	22.1	54.8	185	F	0	BI
BI-AP02	16	0	12.87998772	5.84	0	16	138.703742	0.107689241	12/07/2017 16:15:09	16	-33.83895483	26.29286386	pelagic	2860	22.1	54.8	185	F	0	BI
BI-AP02	17	0	13.91998672	6.05	0	17	157.3058416	0.11300707	12/07/2017 16:16:18	17	-33.83941507	26.293335	pelagic	2860	22.1	54.8	185	F	0	BI
BI-AP02	19	0	9.459990978	3.58	0	19	102.2960009	0.108135308	12/07/2017 16:18:00	19	-33.83994959	26.293635	pelagic	2860	22.1	54.8	185	F	0	BI
BI-AP02	18	0	9.979990482	2.93	0	18	109.2586513	0.109477606	12/07/2017 16:17:11	18	-33.83994959	26.293635	pelagic	2860	22.1	54.8	185	F	0	BI
BI-AP02	20	1	8.739991665	6.22	4.66375	20	152.0693609	0.173992404	12/07/2017 16:18:42	20	-33.8404841	26.293935	pelagic	2860	22.1	54.8	185	F	1	BI
BI-AP02	22	1	3.269996881	5.12	4.2541875	22	74.55353632	0.227992466	12/07/2017 16:19:20	22	-33.84122511	26.29377458	pelagic	2860	22.1	54.8	185	F	1	BI
BI-AP02	21	1	4.469995737	5.11	3.80165	21	89.45700684	0.200127532	12/07/2017 16:19:03	21	-33.84122511	26.29377458	pelagic	2860	22.1	54.8	185	F	1	BI
BI-AP02	25	1	7.499992847	6.19	4.137775	25	132.7992458	0.177065661	12/07/2017 16:20:57	25	-33.841875	26.29395073	pelagic	2860	22.1	54.8	185	F	1	BI
BI-AP02	24	1	9.589990854	5.75	0.7835375	24	147.8561272	0.154177401	12/07/2017 16:20:09	24	-33.841875	26.29395073	pelagic	2860	22.1	54.8	185	F	1	BI
BI-AP02	26	0	11.32998919	5.97	0	26	141.4070039	0.124807594	12/07/2017 16:21:45	26	-33.84249117	26.29423672	pelagic	2860	22.1	54.8	185	F	0	BI
BI-AP02	27	1	12.32998824	7.69	3.7955875	27	220.309021	0.178677227	12/07/2017 16:22:48	27	-33.84299722	26.29448541	pelagic	2860	22.1	54.8	185	F	1	BI
BI-AP02	28	1	9.849990606	7.75	5.208	28	181.7222177	0.184489561	12/07/2017 16:23:56	28	-33.84367526	26.29449783	pelagic	2860	22.1	54.8	185	F	1	BI
BI-AP02	29	1	8.189992189	7.83	5.93585	29	149.0532372	0.181994185	12/07/2017 16:24:33	29	-33.84439191	26.2944572	pelagic	2860	22.1	54.8	185	F	1	BI
BI-AP02	31	0	13.51998711	7.13	0	31	172.7430357	0.127768518	12/07/2017 16:27:17	31	-33.84643432	26.29416775	pelagic	2860	22.1	54.8	185	F	0	BI
BI-AP02	32	0	10.39999008	5.43	0	32	122.2814884	0.117578354	12/07/2017 16:28:08	32	-33.84726835	26.29411022	pelagic	2860	22.1	54.8	185	F	0	BI
BI-AP02	33	0	14.679986	7.98	0	33	184.4445588	0.125643432	12/07/2017 16:29:19	33	-33.84800923	26.293999	pelagic	2860	22.1	54.8	185	F	0	BI
BI-AP02	36	0	6.789993525	2.63	0	36	83.03009181	0.122282904	12/07/2017 16:34:47	36	-33.84991751	26.29296441	pelagic	2860	22.1	54.8	185	F	0	BI
BI-AP02	46	0	6.90999341	2.25	0	46	88.67001113	0.12832129	12/07/2017 16:47:00	46	-33.86003026	26.29147753	pelagic	2860	22.1	54.8	185	F	0	BI
BI-AP02	47	0	7.909992456	1.78	0	47	105.2520365	0.133061993	12/07/2017 16:47:38	47	-33.86003026	26.29147753	pelagic	2860	22.1	54.8	185	F	0	BI
BI-AP02	54	0	5.939994335	1.79	0	54	80.13683326	0.134910494	12/07/2017 16:54:46	54	-33.86608916	26.28948471	pelagic	2860	22.1	54.8	185	F	0	BI
BI-AP02	53	0	10.80998969	1.92	0	53	143.8110768	0.133035224	12/07/2017 16:54:17	53	-33.86608916	26.28948471	pelagic	2860	22.1	54.8	185	F	0	BI
BI-AP02	55	0	15.31998539	14.43	0	55	192.7240554	0.125798992	12/07/2017 16:55:55	55	-33.86693232	26.28919892	pelagic	2860	22.1	54.8	185	F	0	BI
BI-AP02	56	0	21.95997906	22.77	0	56	278.7870277	0.126952198	12/07/2017 16:57:37	56	-33.86860183	26.28895792	pelagic	2860	22.1	54.8	185	F	0	BI
BI-AP02	58	0	17.78998303	17.19	0	58	236.4403287	0.132906312	12/07/2017 17:00:43	58	-33.87110303	26.28865667	pelagic	2860	22.1	54.8	185	F	0	BI
BI-AP02	59	0	17.34998345	14.36	0	59	232.8976873	0.134234978	12/07/2017 17:02:05	59	-33.87271627	26.28839612	pelagic	2860	22.1	54.8	185	F	0	BI
BI-AP02	60	0	24.31997681	35.87	0	60	315.7590261	0.129835126	12/07/2017 17:03:58	60	-33.87341445	26.28814642	pelagic	2860	22.1	54.8	185	F	0	BI
BI-AP02	61	1	20.69998026	24.64	8.2742	61	325.8492099	0.157415077	12/07/2017 17:05:42	61	-33.87470483	26.2876165	pelagic	2860	22.1	54.8	185	F	1	BI
BI-AP02	66	0	11.1199894	9.67	0	66	147.0812402	0.132267302	12/07/2017 17:08:03	66	-33.87695266	26.28652641	pelagic	2860	22.1	54.8	185	F	0	BI
BI-AP02	67	0	24.19997692	43.28	0	67	341.7840302	0.14123307	12/07/2017 17:09:57	67	-33.87767215	26.28628994	pelagic	2860	22.1	54.8	185	F	0	BI
BI-AP02	68	0	24.88997626	42.85	0	68	375.1700301	0.150731229	12/07/2017 17:12:00	68	-33.87904898	26.2856808	pelagic	2860	22.1	54.8	185	F	0	BI
BI-AP02	69	1	23.56997752	33.79	31.0788375	69	358.1062122	0.151933056	12/07/2017 17:13:56	69	-33.88050345	26.28497683	pelagic	2860	22.1	54.8	185	F	1	BI
BI-AP02	70	0	28.00997329	49.46	0	70	432.6376065	0.154458267	12/07/2017 17:16:11	70	-33.88249131	26.28396362	pelagic	2860	22.1	54.8	185	F	0	BI
BI-AP02	71	0	29.93997145	50.07	0	71	464.5810156	0.15517068	12/07/2017 17:19:00	71	-33.88301	26.28342565	pelagic	2860	22.1	54.8	185	F	0	BI
BI-AP02	72	0	24.25997686	55.98	0	72	444.0652776	0.18304422	12/07/2017 17:21:04	72	-33.884689	26.281925	pelagic	2860	22.1	54.8	185	F	0	BI
BI-AP02	73	1	27.26997399	52.95	48.9668125	73	461.4369807	0.169210481	12/07/2017 17:23:22	73	-33.88557971	26.2812585	pelagic	2860	22.1	54.8	185	F	1	BI
BI-AP02	74	0	29.00997233	50.66	0	74	437.9286917	0.150957839	12/07/2017 17:25:45	74	-33.88667398	26.28016843	pelagic	2860	22.1	54.8	185	F	0	BI
BI-AP02	75	8	32.6099689	53.79	48.4947	75	647.6356969	0.198600336	12/07/2017 17:28:24	75	-33.88774632	26.27954633	pelagic	2860	22.1	54.8	185	F	1	BI
BI-AP02	76	0	27.58997369	47.45	0	76	392.1434225	0.142132447	12/07/2017 17:30:46	76	-33.88886458	26.27862633	pelagic	2860	22.1	54.8	185	F	0	BI
BI-AP02	77	3	30.74997067	50.48	43.59341667	77	553.8232325	0.180105116	12/07/2017 17:34:12	77	-33.889309	26.278328	pelagic	2860	22.1	54.8	185	F	1	BI
BI-AP02	78	1	25.95997524	41.49	38.0039625	78	413.6801641	0.159352914	12/07/2017 17:36:28	78	-33.8908019	26.27587949	pelagic	2860	22.1	54.8	185	F	1	BI
BI-AP02	79	0	25.83997536	36.07	0	79	349.4615114	0.135240523	12/07/2017 17:38:33	79	-33.89190831	26.27443938	pelagic	2860	22.1	54.8	185	F	0	BI
BI-AP02	80	1	21.87997913	28.62	20.021825	80	456.7979879	0.208774217	12/07/2017 17:40:26	80	-33.89273282	26.27385295	pelagic	2860	22.1	54.8	185	F	1	BI
BI-AP02	81	3	12.52998805	20.27	15.49930417	81	336.3944971	0.268471267	12/07/2017 17:41:36	81	-33.89289732	26.27338712	pelagic	2860	22.1	54.8	185	F	1	BI
BI-AP02	82	4	17.75998306	28.07	20.274	82	491.5878432	0.276794957	12/07/2017 17:43:03	82	-33.892918	26.273323	pelagic	2860	22.1	54.8	185	F	1	BI
BI-AP02	83	3	13.49998713	18.38	12.476075	83	337.7942355	0.250217952	12/07/2017 17:44:19	83	-33.892918	26.273323	pelagic	2860	22.1	54.8	185	F	1	BI
BI-AP02	84	2	11.38998914	18.32	15.62843125	84	263.7663179	0.231577101	12/07/2017 17:45:17	84	-33.89303776	26.27328086	pelagic	2860	22.1	54.8	185	F	1	BI
BI-AP02	85	2	12.38998818	17.09	15.214025	85	290.5335677	0.234490369	12/07/2017 17:46:17	85	-33.89348119	26.27319344	pelagic	2860	22.1	54.8	185	F	1	BI
BI-AP02	86	2	12.63998795	18.36	11.592025	86	273.8194941	0.216629347	12/07/2017 17:47:23	86	-33.89376963	26.27336138	pelagic	2860	22.1	54.8	185	F	1	BI
BI-AP02	87	1	15.18998551	16.45	15.5275	87	276.1914073	0.181824495	12/07/2017 17:48:37	87	-33.893963	26.273098	pelagic	2860	22.1	54.8	185	F	1	BI
BI-AP02	88	1	13.79998684	12.51	10.2283125	88	224.0728566	0.162371635	12/07/2017 17:49:45	88	-33.89411044	26.27298835	pelagic	2860	22.1	54.8	185	F	1	BI
BI-AP02	89	2	8.319992065	10.9	8.2388625	89	203.8843156	0.245053264	12/07/2017 17:50:28	89	-33.89487256	26.2722129	pelagic	2860	22.1	54.8	185	F	1	BI
BI-AP02	90	0	13.00998759	9.92	0	90	179.2974646	0.137815115	12/07/2017 17:51:30	90	-33.895309	26.270729	pelagic	2860	22.1	54.8	185	F	0	BI
BI-AP02	91	0	15.41998529	12.16	0	91	205.3656133	0.133181332	12/07/2017 17:52:41	91	-33.89550629	26.2706232	pelagic	2860	22.1	54.8	185	F	0	BI
BI-AP02	92	0	12.34998822	3.88	0	92	82.97422507	0.067185607	13/07/2017 05:40:53	92	-33.93175263	25.98887358	pelagic	2860	22.1	54.8	185	F	0	BI
BI-AP02	93	0	13.74998689	3.72	0	93	102.3704407	0.07445123	13/07/2017 05:42:14	93	-33.93280906	25.98867729	pelagic	2860	22.1	54.8	185	F	0	BI
BI-AP02	94	0	13.02998757	2.21	0	94	108.3236165	0.083134011	13/07/2017 06:03:00	94	-33.94002139	25.9870944	pelagic	2860	22.1	54.8	185	F	0	BI
BI-AP02	95	0	17.20998359	4.23	0	95	136.7408598	0.079454306	13/07/2017 06:04:49	95	-33.940975	25.987305	pelagic	2860	22.1	54.8	185	F	0	BI
BI-AP02	96	0	17.74998307	5.05	0	96	140.7982827	0.079322976	13/07/2017 06:17:32	96	-33.94517933	25.98740953	pelagic	2860	22.1	54.8	185	F	0	BI
BI-AP02	97	0	17.67998314	6.19	0	97	153.4967119	0.086819407	13/07/2017 06:19:00	97	-33.94563933	25.9877395	pelagic	2860	22.1	54.8	185	F	0	BI
BI-AP02	98	0	19.38998151	6.27	0	98	167.5380456	0.086404356	13/07/2017 06:20:43	98	-33.94656499	25.98834437	pelagic	2860	22.1	54.8	185	F	0	BI
BI-AP02	99	0	18.41998243	5.2	0	99	160.8502375	0.08732369	13/07/2017 06:22:51	99	-33.94737317	25.98896361	pelagic	2860	22.1	54.8	185	F	0	BI
BI-AP02	101	0	16.9899838	5.33	0	101	139.6573153	0.082199715	13/07/2017 06:24:37	101	-33.94827996	25.98952673	pelagic	2860	22.1	54.8	185	F	0	BI
BI-AP02	102	0	23.72997737	9.1	0	102	193.1992766	0.081415624	13/07/2017 06:26:36	102	-33.94920541	25.99008307	pelagic	2860	22.1	54.8	185	F	0	BI
BI-AP02	103	0	23.05997801	9.13	0	103	189.219543	0.082055309	13/07/2017 06:28:30	103	-33.95008906	25.99071499	pelagic	2860	22.1	54.8	185	F	0	BI
BI-AP02	104	0	22.94997811	9.62	0	104	199.2364778	0.08681328	13/07/2017 06:30:25	104	-33.95102638	25.9912668	pelagic	2860	22.1	54.8	185	F	0	BI
BI-AP02	105	0	22.05997896	9.55	0	105	194.8071342	0.088307858	13/07/2017 06:32:17	105	-33.95192071	25.99215052	pelagic	2860	22.1	54.8	185	F	0	BI
BI-AP02	106	0	21.45997953	8.03	0	106	191.4838623	0.089228268	13/07/2017 06:34:04	106	-33.952738	25.99291345	pelagic	2860	22.1	54.8	185	F	0	BI
BI-AP02	107	0	20.99997997	7.4	0	107	186.3293191	0.088728247	13/07/2017 06:35:49	107	-33.953248	25.99333482	pelagic	2860	22.1	54.8	185	F	0	BI
BI-AP02	108	0	16.69998407	7.19	0	108	141.6310379	0.084809005	13/07/2017 06:39:39	108	-33.95470119	25.9942437	pelagic	2860	22.1	54.8	185	F	0	BI
BI-AP02	109	0	19.25998163	7.6	0	109	182.5082876	0.094760274	13/07/2017 06:41:12	109	-33.95563399	25.99507922	pelagic	2860	22.1	54.8	185	F	0	BI
BI-AP02	110	0	19.95998096	10.23	0	110	205.7037774	0.103058005	13/07/2017 06:42:52	110	-33.95610039	25.99549698	pelagic	2860	22.1	54.8	185	F	0	BI
BI-AP02	111	0	18.53998232	8.76	0	111	195.4018327	0.105394732	13/07/2017 06:44:24	111	-33.95703319	25.9963325	pelagic	2860	22.1	54.8	185	F	0	BI
BI-AP02	112	1	19.17998171	12.62	12.5705	112	244.4124132	0.127430872	13/07/2017 06:45:56	112	-33.95749959	25.99675026	pelagic	2860	22.1	54.8	185	F	1	BI
BI-AP02	113	0	16.95998383	11.16	0	113	201.1560288	0.118606149	13/07/2017 06:47:19	113	-33.95825791	25.99773114	pelagic	2860	22.1	54.8	185	F	0	BI
BI-AP02	114	0	16.49998426	12.49	0	114	196.3134555	0.118977852	13/07/2017 06:48:39	114	-33.958496	25.998203	pelagic	2860	22.1	54.8	185	F	0	BI
BI-AP02	115	0	18.80998206	13.69	0	115	228.9622049	0.12172366	13/07/2017 06:50:08	115	-33.958496	25.998203	pelagic	2860	22.1	54.8	185	F	0	BI
BI-AP02	116	0	19.29998159	16.85	0	116	222.1770788	0.115117657	13/07/2017 06:51:39	116	-33.958496	25.998203	pelagic	2860	22.1	54.8	185	F	0	BI
BI-AP02	117	0	19.05998182	15.2	0	117	234.2816676	0.122917979	13/07/2017 06:53:11	117	-33.95942486	26.00118457	pelagic	2860	22.1	54.8	185	F	0	BI
BI-AP02	118	1	20.5499804	18.02	16.8859625	118	288.8365421	0.140553062	13/07/2017 06:54:49	118	-33.95936266	26.00171985	pelagic	2860	22.1	54.8	185	F	1	BI
BI-AP02	119	1	19.02998185	18.11	17.0835	119	284.8113739	0.149664411	13/07/2017 06:56:22	119	-33.95923827	26.00279043	pelagic	2860	22.1	54.8	185	F	1	BI
BI-AP02	120	0	19.89998102	20.81	0	120	309.2696144	0.155411867	13/07/2017 06:57:59	120	-33.95917607	26.00332572	pelagic	2860	22.1	54.8	185	F	0	BI
BI-AP02	121	1	19.68998122	19.47	15.63805	121	310.407278	0.15764717	13/07/2017 06:59:37	121	-33.95905738	26.00438169	pelagic	2860	22.1	54.8	185	F	1	BI
BI-AP02	122	2	17.4099834	22.11	17.571275	122	341.1076221	0.195926262	13/07/2017 07:01:04	122	-33.959026	26.004951	pelagic	2860	22.1	54.8	185	F	1	BI
BI-AP02	123	1	20.38998055	31.21	20.036375	123	368.6846395	0.1808164	13/07/2017 07:02:45	123	-33.959026	26.004951	pelagic	2860	22.1	54.8	185	F	1	BI
BI-AP02	124	2	20.73998022	34.93	29.6637125	124	411.7522825	0.198530512	13/07/2017 07:04:29	124	-33.95900922	26.00566208	pelagic	2860	22.1	54.8	185	F	1	BI
BI-AP02	125	3	22.37997866	34.73	30.67476875	125	366.5460768	0.163782876	13/07/2017 07:06:21	125	-33.95871627	26.00641943	pelagic	2860	22.1	54.8	185	F	1	BI
BI-AP02	126	2	21.73997927	42.61	29.06496875	126	505.3786565	0.232464883	13/07/2017 07:08:09	126	-33.95853957	26.00692214	pelagic	2860	22.1	54.8	185	F	1	BI
BI-AP02	127	1	21.97997904	42.95	33.5625	127	436.8894187	0.198766796	13/07/2017 07:10:09	127	-33.95840882	26.00743405	pelagic	2860	22.1	54.8	185	F	1	BI
BI-AP02	128	2	21.31997967	40.97	27.4415	128	424.7207773	0.199212372	13/07/2017 07:12:04	128	-33.95811904	26.007569	pelagic	2860	22.1	54.8	185	F	1	BI
BI-AP02	129	5	30.32997108	51.52	43.1971875	129	713.2091864	0.235149748	13/07/2017 07:14:27	129	-33.9583969	26.007689	pelagic	2860	22.1	54.8	185	F	1	BI
BI-AP02	130	2	27.71997356	50.02	47.81118125	130	495.3399623	0.17869407	13/07/2017 07:17:04	130	-33.95841912	26.00785912	pelagic	2860	22.1	54.8	185	F	1	BI
BI-AP02	131	3	26.43997478	51.32	48.30793333	131	496.6073105	0.187824248	13/07/2017 07:19:33	131	-33.95849552	26.00825459	pelagic	2860	22.1	54.8	185	F	1	BI
BI-AP02	132	2	29.68997169	53.38	47.41151875	132	484.3055257	0.163120756	13/07/2017 07:22:10	132	-33.95806206	26.00824933	pelagic	2860	22.1	54.8	185	F	1	BI
BI-AP02	134	2	27.40997386	53.15	47.71885	134	445.6538619	0.162588056	13/07/2017 07:27:00	134	-33.95695402	26.00794855	pelagic	2860	22.1	54.8	185	F	1	BI
BI-AP02	136	2	25.83997536	53.15	49.05995625	136	468.3105566	0.181234736	13/07/2017 07:31:41	136	-33.95642038	26.00804299	pelagic	2860	22.1	54.8	185	F	1	BI
BI-AP02	140	0	22.76997828	35.06	0	140	231.9978985	0.101887527	13/07/2017 07:50:37	140	-33.9549358	26.00902198	pelagic	2860	22.1	54.8	185	F	0	BI
BI-AP02	141	0	24.89997625	40.48	0	141	286.9660039	0.115247391	13/07/2017 07:52:46	141	-33.95481596	26.00995218	pelagic	2860	22.1	54.8	185	F	0	BI
BI-AP02	156	0	2.37999773	3.55	0	156	74.2265947	0.311876448	13/07/2017 08:25:52	156	-33.94743378	26.015122	pelagic	2860	22.1	54.8	185	F	0	BI
BI-AP02	154	1	2.569997549	4.2	1.2194625	154	71.29382823	0.277407892	13/07/2017 08:25:37	154	-33.94743378	26.015122	pelagic	2860	22.1	54.8	185	F	1	BI
BI-AP02	160	1	2.299997807	2.75	2.7035	160	91.77770011	0.399033479	13/07/2017 08:26:32	160	-33.94766215	26.01484604	pelagic	2860	22.1	54.8	185	F	1	BI
BI-AP02	161	1	3.069997072	2.43	1.9755125	161	95.77683251	0.311976653	13/07/2017 08:26:47	161	-33.94766215	26.01484604	pelagic	2860	22.1	54.8	185	F	1	BI
BI-AP02	163	0	1.699998379	2.06	0	163	49.61703219	0.291864895	13/07/2017 08:27:04	163	-33.94797446	26.01447412	pelagic	2860	22.1	54.8	185	F	0	BI
BI-AP02	166	3	5.499994755	4.54	0.8770125	166	214.2399589	0.389527198	13/07/2017 08:27:42	166	-33.94797446	26.01447412	pelagic	2860	22.1	54.8	185	F	1	BI
BI-AP02	167	0	2.779997349	7.13	0	167	102.4163932	0.368404292	13/07/2017 08:27:55	167	-33.94797446	26.01447412	pelagic	2860	22.1	54.8	185	F	0	BI
BI-AP02	168	4	9.989990473	18.39	5.755566667	168	416.6770567	0.417094151	13/07/2017 08:28:37	168	-33.94828677	26.01410219	pelagic	2860	22.1	54.8	185	F	1	BI
BI-AP02	169	0	3.319996834	8.6	0	169	66.73321831	0.20100367	13/07/2017 08:28:54	169	-33.94828677	26.01410219	pelagic	2860	22.1	54.8	185	F	0	BI
BI-AP02	179	0	13.91998672	13.05	0	179	124.2351205	0.089249368	13/07/2017 09:08:17	179	-33.94371047	26.01458971	pelagic	2860	22.1	54.8	185	F	0	BI
BI-AP02	180	0	16.65998411	13.78	0	180	187.6381236	0.112627925	13/07/2017 09:09:44	180	-33.94336801	26.01500604	pelagic	2860	22.1	54.8	185	F	0	BI
BI-AP02	181	0	12.54998803	8.57	0	181	173.019311	0.137863993	13/07/2017 09:10:49	181	-33.94306055	26.01537385	pelagic	2860	22.1	54.8	185	F	0	BI
BI-AP02	182	0	13.28998733	10.4	0	182	179.0562397	0.134730052	13/07/2017 09:11:53	182	-33.94275309	26.01574166	pelagic	2860	22.1	54.8	185	F	0	BI
BI-AP02	183	0	30.95997047	46.4	0	183	340.8142153	0.110082111	13/07/2017 09:14:29	183	-33.94226668	26.01704098	pelagic	2860	22.1	54.8	185	F	0	BI
BI-AP02	186	0	20.3399806	16.74	0	186	222.7081531	0.109492701	13/07/2017 09:22:15	186	-33.94083803	26.02046982	pelagic	2860	22.1	54.8	185	F	0	BI
BI-AP02	187	0	32.26996922	38.11	0	187	323.7625057	0.100329255	13/07/2017 09:24:55	187	-33.94028112	26.02120542	pelagic	2860	22.1	54.8	185	F	0	BI
BI-AP02	188	0	17.87998295	11.15	0	188	191.2216355	0.106947223	13/07/2017 09:26:24	188	-33.93972422	26.02194103	pelagic	2860	22.1	54.8	185	F	0	BI
BI-AP02	189	0	17.27998352	11.38	0	189	198.5002786	0.114872846	13/07/2017 09:27:47	189	-33.93944577	26.02230883	pelagic	2860	22.1	54.8	185	F	0	BI
BI-AP02	190	0	19.08998179	15.72	0	190	212.6319467	0.111383943	13/07/2017 09:29:23	190	-33.93860624	26.02276749	pelagic	2860	22.1	54.8	185	F	0	BI
BI-AP02	191	0	25.96997523	22.55	0	191	288.5924113	0.111125303	13/07/2017 09:31:28	191	-33.93777323	26.02306337	pelagic	2860	22.1	54.8	185	F	0	BI
BI-AP02	193	0	15.85998487	10.14	0	193	184.923949	0.116597698	13/07/2017 09:35:35	193	-33.93601258	26.02380279	pelagic	2860	22.1	54.8	185	F	0	BI
BI-AP02	194	0	21.14997983	15.18	0	194	247.825533	0.117175193	13/07/2017 09:37:14	194	-33.93529755	26.02434953	pelagic	2860	22.1	54.8	185	F	0	BI
BI-AP02	195	2	13.14998746	14.21	6.78530625	195	255.0603968	0.193962279	13/07/2017 09:38:21	195	-33.93487576	26.0245889	pelagic	2860	22.1	54.8	185	F	1	BI
BI-AP02	202	0	1.329998732	1.72	0	202	40.35870609	0.303448918	13/07/2017 09:39:09	202	-33.934654	26.02453406	pelagic	2860	22.1	54.8	185	F	0	BI
BI-AP02	214	0	2.219997883	2.63	0	214	108.0566276	0.486741566	13/07/2017 09:40:11	214	-33.93461419	26.024429	pelagic	2860	22.1	54.8	185	F	0	BI
BI-AP02	217	0	1.369998693	1.73	0	217	71.11764141	0.519106872	13/07/2017 09:40:26	217	-33.93461419	26.024429	pelagic	2860	22.1	54.8	185	F	0	BI
BI-AP02	220	1	3.999996185	7.17	4.2181875	220	152.8955671	0.382238918	13/07/2017 09:40:59	220	-33.93461419	26.024429	pelagic	2860	22.1	54.8	185	F	1	BI
BI-AP02	226	1	1.829998255	2.15	2.12795	226	45.90879074	0.250867709	13/07/2017 09:41:38	226	-33.9344105	26.02440223	pelagic	2860	22.1	54.8	185	F	1	BI
BI-AP02	230	1	1.07999897	1.73	1.6445	230	25.00701257	0.231546413	13/07/2017 09:41:59	230	-33.9344105	26.02440223	pelagic	2860	22.1	54.8	185	F	1	BI
BI-AP02	233	0	2.409997702	2.5	0	233	94.25216552	0.391087824	13/07/2017 09:42:38	233	-33.934267	26.0243185	pelagic	2860	22.1	54.8	185	F	0	BI
BI-AP02	234	0	3.509996653	8.6	0	234	222.6441816	0.634313908	13/07/2017 09:42:54	234	-33.934267	26.0243185	pelagic	2860	22.1	54.8	185	F	0	BI
BI-AP02	232	0	4.069996119	3.08	0	232	174.5982822	0.428988408	13/07/2017 09:42:26	232	-33.934267	26.0243185	pelagic	2860	22.1	54.8	185	F	0	BI
BI-AP02	235	0	3.8799963	13.85	0	235	128.8389841	0.332059237	13/07/2017 09:43:10	235	-33.93414875	26.02418125	pelagic	2860	22.1	54.8	185	F	0	BI
BI-AP02	236	0	15.21998549	14.51	0	236	185.2341118	0.12170441	13/07/2017 09:45:30	236	-33.93348063	26.02452633	pelagic	2860	22.1	54.8	185	F	0	BI
BI-AP02	237	0	15.31998539	12.64	0	237	183.1252819	0.119533474	13/07/2017 09:46:50	237	-33.93319188	26.02481058	pelagic	2860	22.1	54.8	185	F	0	BI
BI-AP02	238	0	16.84998393	14.31	0	238	200.1558232	0.118786839	13/07/2017 09:48:14	238	-33.93281473	26.0258859	pelagic	2860	22.1	54.8	185	F	0	BI
BI-AP02	239	0	17.68998313	14.73	0	239	215.6204787	0.121888343	13/07/2017 09:49:41	239	-33.93260273	26.02636101	pelagic	2860	22.1	54.8	185	F	0	BI
BI-AP02	240	0	18.73998213	14.8	0	240	222.8956525	0.118941117	13/07/2017 09:51:09	240	-33.93217873	26.02731124	pelagic	2860	22.1	54.8	185	F	0	BI
BI-AP02	241	0	17.59998322	14.17	0	241	207.7241173	0.118025067	13/07/2017 09:52:34	241	-33.93196815	26.0277574	pelagic	2860	22.1	54.8	185	F	0	BI
BI-AP02	242	0	20.30998063	15.24	0	242	249.5952017	0.122892763	13/07/2017 09:54:09	242	-33.93156536	26.02827336	pelagic	2860	22.1	54.8	185	F	0	BI
BI-AP02	243	0	21.86997914	17.05	0	243	259.9659717	0.118868757	13/07/2017 09:55:53	243	-33.93136397	26.02853134	pelagic	2860	22.1	54.8	185	F	0	BI
BI-AP02	244	0	20.60998034	14.55	0	244	238.6498925	0.115793252	13/07/2017 09:57:35	244	-33.93096119	26.02904729	pelagic	2860	22.1	54.8	185	F	0	BI
BI-AP02	245	0	20.76998019	22.21	0	245	234.3475297	0.112829817	13/07/2017 09:59:14	245	-33.93055841	26.02956325	pelagic	2860	22.1	54.8	185	F	0	BI
BI-AP02	246	0	30.46997094	46.74	0	246	350.5645298	0.115052356	13/07/2017 10:01:38	246	-33.93015562	26.03007921	pelagic	2860	22.1	54.8	185	F	0	BI
BI-AP02	247	1	31.50996995	49.25	24.428625	247	417.4293862	0.13247521	13/07/2017 10:04:17	247	-33.92955145	26.03085315	pelagic	2860	22.1	54.8	185	F	1	BI
BI-AP02	248	0	14.79998589	12.01	0	248	192.9445616	0.130367947	13/07/2017 10:05:31	248	-33.92935006	26.03111113	pelagic	2860	22.1	54.8	185	F	0	BI
BI-AP02	249	0	21.76997924	15.16	0	249	279.5677466	0.128418809	13/07/2017 10:07:12	249	-33.92894727	26.03162709	pelagic	2860	22.1	54.8	185	F	0	BI
BI-AP02	250	0	21.34997964	18.73	0	250	250.389033	0.117278236	13/07/2017 10:08:58	250	-33.92874588	26.03188507	pelagic	2860	22.1	54.8	185	F	0	BI
BI-AP02	251	0	23.069978	22.7	0	251	276.712338	0.119944663	13/07/2017 10:10:45	251	-33.9283431	26.03240103	pelagic	2860	22.1	54.8	185	F	0	BI
BI-AP02	252	0	31.56996989	43.14	0	252	359.4117355	0.113845973	13/07/2017 10:13:17	252	-33.92773893	26.03317497	pelagic	2860	22.1	54.8	185	F	0	BI
BI-AP02	253	0	19.89998102	14.37	0	253	243.189836	0.122205948	13/07/2017 10:14:53	253	-33.92753753	26.03343295	pelagic	2860	22.1	54.8	185	F	0	BI
BI-AP02	254	0	17.27998352	16.68	0	254	209.770957	0.12139523	13/07/2017 10:16:18	254	-33.92713475	26.0339489	pelagic	2860	22.1	54.8	185	F	0	BI
BI-AP02	255	0	15.26998544	11.6	0	255	230.2225412	0.150767872	13/07/2017 10:17:40	255	-33.92693336	26.03420688	pelagic	2860	22.1	54.8	185	F	0	BI
BI-AP02	256	0	31.21997023	41.51	0	256	361.284346	0.115722084	13/07/2017 10:20:09	256	-33.92632918	26.03498082	pelagic	2860	22.1	54.8	185	F	0	BI
BI-AP02	257	0	23.86997724	20.58	0	257	291.7241674	0.122213727	13/07/2017 10:22:10	257	-33.9259264	26.03549678	pelagic	2860	22.1	54.8	185	F	0	BI
BI-AP02	258	0	19.38998151	13.67	0	258	236.8206331	0.122135448	13/07/2017 10:23:41	258	-33.92572501	26.03575476	pelagic	2860	22.1	54.8	185	F	0	BI
BI-AP02	259	3	23.45997763	21.89	19.25449167	259	375.7395297	0.160161777	13/07/2017 10:25:30	259	-33.92532223	26.03627072	pelagic	2860	22.1	54.8	185	F	1	BI
BI-AP02	260	0	26.03997517	32.94	0	260	323.5345633	0.124245224	13/07/2017 10:27:36	260	-33.92491944	26.03678668	pelagic	2860	22.1	54.8	185	F	0	BI
BI-AP02	261	0	23.50997758	26.43	0	261	291.1435413	0.123838172	13/07/2017 10:29:29	261	-33.92451666	26.03730264	pelagic	2860	22.1	54.8	185	F	0	BI
BI-AP02	262	0	29.84997153	37.33	0	262	355.2801931	0.11902184	13/07/2017 10:31:52	262	-33.92411388	26.0378186	pelagic	2860	22.1	54.8	185	F	0	BI
BI-AP02	263	0	21.21997976	14.49	0	263	263.5356897	0.124192125	13/07/2017 10:33:34	263	-33.92371109	26.03833456	pelagic	2860	22.1	54.8	185	F	0	BI
BI-AP02	264	1	10.82998967	16.41	5.08935	264	144.0853682	0.133042815	13/07/2017 10:34:35	264	-33.9235097	26.03859253	pelagic	2860	22.1	54.8	185	F	1	BI
BI-AP02	265	1	20.20998073	15.8	7.3026	265	341.3335701	0.168893404	13/07/2017 10:36:06	265	-33.92310692	26.03910849	pelagic	2860	22.1	54.8	185	F	1	BI
BI-AP02	266	0	19.34998155	16.87	0	266	255.1234404	0.131846739	13/07/2017 10:37:37	266	-33.92290553	26.03936647	pelagic	2860	22.1	54.8	185	F	0	BI
BI-AP02	267	0	19.56998134	17.19	0	267	256.098837	0.130862972	13/07/2017 10:39:09	267	-33.92250274	26.03988243	pelagic	2860	22.1	54.8	185	F	0	BI
BI-AP02	268	0	21.55997944	20.19	0	268	282.2386568	0.130908468	13/07/2017 10:40:50	268	-33.92230135	26.04014041	pelagic	2860	22.1	54.8	185	F	0	BI
BI-AP02	269	0	22.21997881	20.4	0	269	285.3059439	0.128400515	13/07/2017 10:42:34	269	-33.92189857	26.04065637	pelagic	2860	22.1	54.8	185	F	0	BI
BI-AP02	270	0	17.13998365	13.91	0	270	207.5499949	0.121091012	13/07/2017 10:44:12	270	-33.92149579	26.04117233	pelagic	2860	22.1	54.8	185	F	0	BI
BI-AP02	271	0	19.34998155	15.57	0	271	249.1266852	0.128747641	13/07/2017 10:45:48	271	-33.9212944	26.04143031	pelagic	2860	22.1	54.8	185	F	0	BI
BI-AP02	272	0	23.40997767	25.67	0	272	301.931586	0.128975475	13/07/2017 10:47:37	272	-33.92089161	26.04194627	pelagic	2860	22.1	54.8	185	F	0	BI
BI-AP02	273	0	14.05998659	11.67	0	273	197.1639193	0.140230384	13/07/2017 10:48:50	273	-33.92069022	26.04220425	pelagic	2860	22.1	54.8	185	F	0	BI
BI-AP02	274	0	23.45997763	27.88	0	274	314.8888127	0.134223705	13/07/2017 10:50:37	274	-33.92028744	26.04272021	pelagic	2860	22.1	54.8	185	F	0	BI
BI-AP02	276	0	8.869991541	5.45	0	276	167.1167122	0.188406665	13/07/2017 10:53:52	276	-33.91968326	26.04349414	pelagic	2860	22.1	54.8	185	F	0	BI
BI-AP02	275	0	30.96997046	38.26	0	275	405.0235597	0.130779322	13/07/2017 10:53:03	275	-33.91968326	26.04349414	pelagic	2860	22.1	54.8	185	F	0	BI
BI-AP02	277	0	11.28998923	9.01	0	277	208.8642354	0.184999323	13/07/2017 10:54:43	277	-33.91948187	26.04375212	pelagic	2860	22.1	54.8	185	F	0	BI
BI-AP02	278	0	7.739992619	4.51	0	278	149.1507959	0.192701287	13/07/2017 10:55:20	278	-33.91928048	26.0440101	pelagic	2860	22.1	54.8	185	F	0	BI
BI-AP02	279	0	17.89998293	16.66	0	279	307.445331	0.171757168	13/07/2017 10:56:41	279	-33.91907909	26.04426808	pelagic	2860	22.1	54.8	185	F	0	BI
BI-AP02	280	0	10.8999896	10.21	0	280	229.5201817	0.210568974	13/07/2017 10:57:31	280	-33.9188777	26.04452606	pelagic	2860	22.1	54.8	185	F	0	BI
BI-AP02	281	0	11.75998878	12.04	0	281	248.6651778	0.211449981	13/07/2017 10:58:25	281	-33.9186763	26.04478404	pelagic	2860	22.1	54.8	185	F	0	BI
BI-AP02	282	0	12.81998777	15.58	0	282	223.6014878	0.174416137	13/07/2017 10:59:23	282	-33.91847491	26.04504202	pelagic	2860	22.1	54.8	185	F	0	BI
BI-AP02	283	2	21.9099791	26.87	24.207825	283	656.395308	0.299587087	13/07/2017 11:01:10	283	-33.91807213	26.04555798	pelagic	2860	22.1	54.8	185	F	1	BI
BI-AP02	284	2	3.629996538	9.2	1.601275	284	134.8625525	0.371522183	13/07/2017 11:01:32	284	-33.91807213	26.04555798	pelagic	2860	22.1	54.8	185	F	1	BI
BI-AP02	285	0	8.279992104	14.22	0	285	249.1110112	0.300858709	13/07/2017 11:02:08	285	-33.91787074	26.04581596	pelagic	2860	22.1	54.8	185	F	0	BI
BI-AP02	290	0	3.769996405	3.27	0	290	90.91033132	0.241141462	13/07/2017 11:03:07	290	-33.91766935	26.04607394	pelagic	2860	22.1	54.8	185	F	0	BI
BI-AP02	292	0	14.52998614	25.71	0	292	220.6506812	0.151858693	13/07/2017 11:04:23	292	-33.91746796	26.04633192	pelagic	2860	22.1	54.8	185	F	0	BI
BI-AP02	293	1	22.19997883	38.79	30.1167	293	352.3527649	0.158717462	13/07/2017 11:06:26	293	-33.91706517	26.04684788	pelagic	2860	22.1	54.8	185	F	1	BI
BI-AP02	294	0	27.20997405	42	0	294	373.2572384	0.137176493	13/07/2017 11:08:47	294	-33.91666239	26.04736384	pelagic	2860	22.1	54.8	185	F	0	BI
BI-AP02	295	1	12.23998833	12.22	2.94675	295	203.3404762	0.16612784	13/07/2017 11:09:48	295	-33.916461	26.04762182	pelagic	2860	22.1	54.8	185	F	1	BI
BI-AP02	296	0	4.229995966	5.11	0	296	45.61252761	0.107831035	13/07/2017 11:10:23	296	-33.91625961	26.0478798	pelagic	2860	22.1	54.8	185	F	0	BI
BI-AP02	297	0	22.19997883	33.38	0	297	312.1155684	0.140592598	13/07/2017 11:12:07	297	-33.91585682	26.04839575	pelagic	2860	22.1	54.8	185	F	0	BI
BI-AP02	298	0	2.759997368	2.31	0	298	41.99581884	0.152158764	13/07/2017 11:12:26	298	-33.91585682	26.04839575	pelagic	2860	22.1	54.8	185	F	0	BI
BI-AP02	300	0	15.3099854	20.65	0	300	267.8288072	0.17493717	13/07/2017 11:16:23	300	-33.91505126	26.04942767	pelagic	2860	22.1	54.8	185	F	0	BI
BI-AP02	301	2	11.53998899	17.62	6.5252	301	319.0185206	0.276445858	13/07/2017 11:17:14	301	-33.91484987	26.04968565	pelagic	2860	22.1	54.8	185	F	1	BI
BI-AP02	306	0	9.039991379	14.3	0	306	204.3770132	0.226080767	13/07/2017 11:21:17	306	-33.9140443	26.05071757	pelagic	2860	22.1	54.8	185	F	0	BI
BI-AP02	307	0	2.199997902	1.7	0	307	49.49660445	0.224984566	13/07/2017 11:21:34	307	-33.9140443	26.05071757	pelagic	2860	22.1	54.8	185	F	0	BI
BI-AP02	308	0	22.05997896	35.48	0	308	299.366191	0.135705436	13/07/2017 11:23:15	308	-33.91364152	26.05123353	pelagic	2860	22.1	54.8	185	F	0	BI
BI-AP02	309	0	17.4099834	24.81	0	309	286.6138011	0.164625963	13/07/2017 11:24:39	309	-33.91344012	26.05149151	pelagic	2860	22.1	54.8	185	F	0	BI
BI-AP02	310	0	25.69997549	45.98	0	310	328.1787388	0.127696007	13/07/2017 11:26:46	310	-33.91303734	26.05200747	pelagic	2860	22.1	54.8	185	F	0	BI
BI-AP02	312	0	7.459992886	2.77	0	312	139.2394759	0.186648091	13/07/2017 11:30:27	312	-33.91223177	26.05303939	pelagic	2860	22.1	54.8	185	F	0	BI
BI-AP02	317	2	6.359993935	6.87	4.00404375	317	170.363554	0.267867223	13/07/2017 11:33:43	317	-33.9116276	26.05381332	pelagic	2860	22.1	54.8	185	F	1	BI
BI-AP02	318	0	12.45998812	16.47	0	318	210.4276629	0.168882555	13/07/2017 11:34:43	318	-33.91142621	26.0540713	pelagic	2860	22.1	54.8	185	F	0	BI
BI-AP02	320	0	13.5299871	12.2	0	320	152.5985726	0.112785346	13/07/2017 11:47:08	320	-33.91076353	26.05661365	pelagic	2860	22.1	54.8	185	F	0	BI
BI-AP02	321	0	21.12997985	25.03	0	321	255.303476	0.120825119	13/07/2017 11:49:06	321	-33.91083656	26.05784938	pelagic	2860	22.1	54.8	185	F	0	BI
BI-AP02	322	0	14.02998662	13.06	0	322	184.118559	0.131232045	13/07/2017 11:50:14	322	-33.91086298	26.05851096	pelagic	2860	22.1	54.8	185	F	0	BI
BI-AP02	323	0	21.7099793	25.95	0	323	272.2784695	0.125416154	13/07/2017 11:51:58	323	-33.91091895	26.05916087	pelagic	2860	22.1	54.8	185	F	0	BI
BI-AP02	324	1	26.00997519	34.18	32.1332	324	308.0757566	0.11844512	13/07/2017 11:54:10	324	-33.91121047	26.06095405	pelagic	2860	22.1	54.8	185	F	1	BI
BI-AP02	325	0	30.33997107	43.51	0	325	348.9529134	0.115014144	13/07/2017 11:56:43	325	-33.91137876	26.06201488	pelagic	2860	22.1	54.8	185	F	0	BI
BI-AP02	326	0	13.57998705	10.44	0	326	163.7430573	0.120576625	13/07/2017 11:57:57	326	-33.91138738	26.062755	pelagic	2860	22.1	54.8	185	F	0	BI
BI-AP02	327	0	12.72998786	9.29	0	327	199.1803682	0.156465332	13/07/2017 11:58:58	327	-33.91111958	26.06355693	pelagic	2860	22.1	54.8	185	F	0	BI
BI-AP02	328	0	11.40998912	9.6	0	328	183.5215799	0.160842752	13/07/2017 11:59:53	328	-33.91082466	26.06435575	pelagic	2860	22.1	54.8	185	F	0	BI
BI-AP02	329	1	14.41998625	15.09	13.5268125	329	327.0384818	0.226795064	13/07/2017 12:01:00	329	-33.90975525	26.06523538	pelagic	2860	22.1	54.8	185	F	1	BI
BI-AP02	330	0	10.01999044	15.58	0	330	180.4824587	0.180122214	13/07/2017 12:01:44	330	-33.90975525	26.06523538	pelagic	2860	22.1	54.8	185	F	0	BI
BI-AP02	334	0	11.81998873	9.31	0	334	168.6016638	0.142641002	13/07/2017 12:11:39	334	-33.90755565	26.06995412	pelagic	2860	22.1	54.8	185	F	0	BI
BI-AP02	335	0	19.03998184	15.78	0	335	260.6945824	0.136919424	13/07/2017 12:13:08	335	-33.90693407	26.07149428	pelagic	2860	22.1	54.8	185	F	0	BI
BI-AP02	336	0	20.28998065	20.87	0	336	271.881613	0.133997838	13/07/2017 12:14:43	336	-33.90662296	26.07227761	pelagic	2860	22.1	54.8	185	F	0	BI
BI-AP02	337	0	9.849990606	8.45	0	337	180.9513584	0.183706963	13/07/2017 12:15:36	337	-33.90631185	26.07306094	pelagic	2860	22.1	54.8	185	F	0	BI
BI-AP02	338	0	10.34999013	9.04	0	338	183.6728184	0.17746166	13/07/2017 12:16:22	338	-33.90609087	26.07389667	pelagic	2860	22.1	54.8	185	F	0	BI
BI-AP02	339	0	10.80998969	9.43	0	339	203.0143894	0.187802395	13/07/2017 12:17:10	339	-33.90584925	26.07468715	pelagic	2860	22.1	54.8	185	F	0	BI
BI-AP02	340	0	14.47998619	15.78	0	340	243.5028454	0.168164948	13/07/2017 12:18:17	340	-33.9055343	26.07533266	pelagic	2860	22.1	54.8	185	F	0	BI
BI-AP02	341	0	30.49997091	50.18	0	341	376.9909972	0.123603606	13/07/2017 12:20:45	341	-33.90500967	26.07629705	pelagic	2860	22.1	54.8	185	F	0	BI
BI-AP02	343	0	12.90998769	10.2	0	343	190.1167615	0.147263177	13/07/2017 12:24:49	343	-33.903778	26.078539	pelagic	2860	22.1	54.8	185	F	0	BI
BI-AP02	344	0	19.58998132	19.83	0	344	277.0830597	0.141441072	13/07/2017 12:26:18	344	-33.90304609	26.07994503	pelagic	2860	22.1	54.8	185	F	0	BI
BI-AP02	345	0	20.35998058	24.6	0	345	289.518755	0.142199781	13/07/2017 12:27:54	345	-33.90268013	26.08064804	pelagic	2860	22.1	54.8	185	F	0	BI
BI-AP02	346	0	14.73998594	13.67	0	346	239.1706476	0.162259598	13/07/2017 12:29:08	346	-33.90197126	26.08205205	pelagic	2860	22.1	54.8	185	F	0	BI
BI-AP02	348	0	15.66998506	15.62	0	348	249.3231067	0.159108556	13/07/2017 12:30:31	348	-33.90167917	26.08275068	pelagic	2860	22.1	54.8	185	F	0	BI
BI-AP02	349	0	20.90998006	22.02	0	349	307.2202687	0.146925045	13/07/2017 12:32:08	349	-33.90129091	26.08414748	pelagic	2860	22.1	54.8	185	F	0	BI
BI-AP02	350	0	28.24997306	44.36	0	350	365.8511444	0.12950483	13/07/2017 12:34:19	350	-33.90099	26.08523	pelagic	2860	22.1	54.8	185	F	0	BI
BI-AP02	353	0	16.80998397	15.24	0	353	216.348838	0.128702462	13/07/2017 12:38:30	353	-33.899815	26.086424	pelagic	2860	22.1	54.8	185	F	0	BI
BI-AP02	354	0	21.32997966	20.22	0	354	286.9179572	0.13451381	13/07/2017 12:40:09	354	-33.89883	26.088255	pelagic	2860	22.1	54.8	185	F	0	BI
BI-AP02	355	0	23.04997802	30.52	0	355	306.4780203	0.132962265	13/07/2017 12:41:57	355	-33.89847711	26.08878779	pelagic	2860	22.1	54.8	185	F	0	BI
BI-AP02	356	0	23.68997741	25.53	0	356	315.8750865	0.133336887	13/07/2017 12:43:47	356	-33.8975135	26.08973702	pelagic	2860	22.1	54.8	185	F	0	BI
BI-AP02	357	0	17.07998371	14.66	0	357	247.7540711	0.145055077	13/07/2017 12:45:09	357	-33.89665173	26.09037133	pelagic	2860	22.1	54.8	185	F	0	BI
BI-AP02	358	0	23.23997784	21.91	0	358	321.2459099	0.138229737	13/07/2017 12:46:57	358	-33.89622085	26.09068849	pelagic	2860	22.1	54.8	185	F	0	BI
BI-AP02	361	0	6.90999341	10.24	0	361	375.1765098	0.542947192	13/07/2017 12:50:59	361	-33.89449732	26.09195712	pelagic	2860	22.1	54.8	185	F	0	BI
BI-AP02	360	2	9.869990587	9.31	7.231175	360	287.1956578	0.290978377	13/07/2017 12:50:30	360	-33.89449732	26.09195712	pelagic	2860	22.1	54.8	185	F	1	BI
BI-AP02	362	0	11.50998902	16.43	0	362	255.2605523	0.221772852	13/07/2017 12:52:02	362	-33.89365717	26.0926457	pelagic	2860	22.1	54.8	185	F	0	BI
BI-AP02	363	0	25.43997574	46.42	0	363	343.121572	0.134874832	13/07/2017 12:54:21	363	-33.89293192	26.09362275	pelagic	2860	22.1	54.8	185	F	0	BI
BI-AP02	364	0	11.78998876	13.15	0	364	206.4970405	0.175145921	13/07/2017 12:55:19	364	-33.89251304	26.09409724	pelagic	2860	22.1	54.8	185	F	0	BI
BI-AP02	365	0	18.77998209	19.64	0	365	293.3021039	0.156177904	13/07/2017 12:56:51	365	-33.89193944	26.09453313	pelagic	2860	22.1	54.8	185	F	0	BI
BI-AP02	366	0	22.02997899	20.19	0	366	303.08486	0.137578239	13/07/2017 12:58:37	366	-33.89079225	26.09540491	pelagic	2860	22.1	54.8	185	F	0	BI
BI-AP02	367	0	23.35997772	20.83	0	367	336.0846032	0.143871834	13/07/2017 13:00:32	367	-33.88964506	26.09627668	pelagic	2860	22.1	54.8	185	F	0	BI
BI-AP02	368	0	19.80998111	16.73	0	368	284.4971517	0.143612898	13/07/2017 13:02:06	368	-33.88849786	26.09714846	pelagic	2860	22.1	54.8	185	F	0	BI
BI-AP02	369	0	17.78998303	12.39	0	369	253.3718081	0.142423726	13/07/2017 13:03:31	369	-33.88792427	26.09758435	pelagic	2860	22.1	54.8	185	F	0	BI
BI-AP02	370	0	20.13998079	14.68	0	370	276.8573128	0.137466392	13/07/2017 13:05:04	370	-33.88677707	26.09845613	pelagic	2860	22.1	54.8	185	F	0	BI
BI-AP02	371	0	21.61997938	19.4	0	371	292.4799905	0.135282142	13/07/2017 13:06:52	371	-33.88620348	26.09889202	pelagic	2860	22.1	54.8	185	F	0	BI
BI-AP02	372	0	28.49997282	38.94	0	372	374.5293087	0.131413793	13/07/2017 13:09:05	372	-33.883369	26.098024	pelagic	2860	22.1	54.8	185	F	0	BI
BI-AP02	373	0	17.74998307	12.84	0	373	252.2565741	0.14211638	13/07/2017 13:10:29	373	-33.883369	26.098024	pelagic	2860	22.1	54.8	185	F	0	BI
BI-AP02	374	0	16.1499846	12.83	0	374	253.1720841	0.1567629	13/07/2017 13:11:43	374	-33.883369	26.098024	pelagic	2860	22.1	54.8	185	F	0	BI
BI-AP02	375	1	14.84998584	12.28	11.1522	375	235.1403761	0.158343688	13/07/2017 13:12:51	375	-33.88059954	26.09791716	pelagic	2860	22.1	54.8	185	F	1	BI
BI-AP02	376	0	16.5699842	13.99	0	376	269.9298446	0.162902743	13/07/2017 13:14:08	376	-33.87999341	26.09770691	pelagic	2860	22.1	54.8	185	F	0	BI
BI-AP02	377	0	17.89998293	13.84	0	377	284.1996559	0.158770757	13/07/2017 13:15:32	377	-33.87873949	26.09485561	pelagic	2860	22.1	54.8	185	F	0	BI
BI-AP02	378	0	15.94998479	13.53	0	378	229.4226673	0.143838663	13/07/2017 13:16:53	378	-33.87810057	26.09399975	pelagic	2860	22.1	54.8	185	F	0	BI
BI-AP02	379	0	16.63998413	14.84	0	379	271.5714617	0.163204003	13/07/2017 13:18:11	379	-33.877022	26.092752	pelagic	2860	22.1	54.8	185	F	0	BI
BI-AP02	382	0	6.069994211	6.97	0	382	70.05402542	0.115410256	13/07/2017 13:24:14	382	-33.877022	26.092752	pelagic	2860	22.1	54.8	185	F	0	BI
BI-AP02	383	0	17.73998308	21.99	0	383	296.2971066	0.167022044	13/07/2017 13:25:42	383	-33.87464403	26.09185762	pelagic	2860	22.1	54.8	185	F	0	BI
BI-AP02	385	0	8.479991913	11.18	0	385	156.8152383	0.18492363	13/07/2017 13:29:10	385	-33.874092	26.09165	pelagic	2860	22.1	54.8	185	F	0	BI
BI-AP02	386	0	10.8999896	13.13	0	386	167.4292876	0.153604851	13/07/2017 13:30:04	386	-33.87416028	26.09122121	pelagic	2860	22.1	54.8	185	F	0	BI
BI-AP02	387	0	8.909991503	9.64	0	387	137.1436284	0.15392102	13/07/2017 13:30:47	387	-33.87416028	26.09122121	pelagic	2860	22.1	54.8	185	F	0	BI
BI-AP02	388	0	23.87997723	42.92	0	388	321.4462662	0.134608989	13/07/2017 13:33:42	388	-33.87500386	26.08928427	pelagic	2860	22.1	54.8	185	F	0	BI
BI-AP02	389	0	18.37998247	27.59	0	389	244.5505283	0.133052518	13/07/2017 13:35:20	389	-33.87539466	26.08908108	pelagic	2860	22.1	54.8	185	F	0	BI
BI-AP02	391	0	2.769997358	3.64	0	391	29.83473924	0.10770664	13/07/2017 13:38:31	391	-33.87535336	26.08958803	pelagic	2860	22.1	54.8	185	F	0	BI
BI-AP02	392	0	11.68998885	6.71	0	392	158.2844126	0.135401551	13/07/2017 13:45:16	392	-33.87293799	26.0908795	pelagic	2860	22.1	54.8	185	F	0	BI
BI-AP02	393	0	6.169994116	2.2	0	393	107.656291	0.174483454	13/07/2017 13:45:47	393	-33.87293799	26.0908795	pelagic	2860	22.1	54.8	185	F	0	BI
BI-AP02	394	0	4.409995794	3.89	0	394	66.58388044	0.150983856	13/07/2017 13:46:11	394	-33.87215368	26.09126547	pelagic	2860	22.1	54.8	185	F	0	BI
BI-AP02	395	0	10.78998971	8.85	0	395	180.4821565	0.167267986	13/07/2017 13:47:03	395	-33.87136219	26.09149649	pelagic	2860	22.1	54.8	185	F	0	BI
BI-AP02	396	0	10.26999021	7.63	0	396	173.3682187	0.16881034	13/07/2017 13:47:51	396	-33.87136219	26.09149649	pelagic	2860	22.1	54.8	185	F	0	BI
BI-AP02	397	0	12.66998792	11.43	0	397	192.8371497	0.152199802	13/07/2017 13:48:57	397	-33.87071599	26.09189534	pelagic	2860	22.1	54.8	185	F	0	BI
BI-AP02	398	0	14.08998656	17.55	0	398	186.9278357	0.132667023	13/07/2017 13:50:16	398	-33.86992926	26.09285361	pelagic	2860	22.1	54.8	185	F	0	BI
BI-AP02	399	1	8.329992056	13.97	11.8161875	399	122.15282	0.146642041	13/07/2017 13:51:13	399	-33.869629	26.093252	pelagic	2860	22.1	54.8	185	F	1	BI
BI-AP02	400	0	26.3199749	41.82	0	400	320.9194512	0.121929883	13/07/2017 13:53:21	400	-33.868599	26.093603	pelagic	2860	22.1	54.8	185	F	0	BI
BI-AP02	402	0	1.919998169	2.1	0	402	19.88506469	0.103568045	13/07/2017 13:56:49	402	-33.86752648	26.09366066	pelagic	2860	22.1	54.8	185	F	0	BI
BI-AP02	405	2	17.14998364	11.78	11.1385125	405	243.8846939	0.142206819	13/07/2017 14:04:26	405	-33.863823	26.0945	pelagic	2860	22.1	54.8	185	F	1	BI
BI-AP02	406	0	18.81998205	15.33	0	406	244.1959841	0.129753445	13/07/2017 14:05:57	406	-33.8627778	26.09543052	pelagic	2860	22.1	54.8	185	F	0	BI
BI-AP02	407	0	22.19997883	19.56	0	407	278.4536566	0.125429575	13/07/2017 14:07:45	407	-33.862064	26.096066	pelagic	2860	22.1	54.8	185	F	0	BI
BI-AP02	408	0	20.15998077	15.8	0	408	262.4746027	0.130195735	13/07/2017 14:09:22	408	-33.862064	26.096066	pelagic	2860	22.1	54.8	185	F	0	BI
BI-AP02	409	0	15.08998561	10.96	0	409	203.465079	0.13483438	13/07/2017 14:10:34	409	-33.86015272	26.09877569	pelagic	2860	22.1	54.8	185	F	0	BI
BI-AP02	410	0	21.29997969	15.87	0	410	264.6502842	0.12424896	13/07/2017 14:12:17	410	-33.85910688	26.10029941	pelagic	2860	22.1	54.8	185	F	0	BI
BI-AP02	411	0	19.78998113	15.22	0	411	242.2905881	0.122430818	13/07/2017 14:13:53	411	-33.8586605	26.10095384	pelagic	2860	22.1	54.8	185	F	0	BI
BI-AP02	412	0	24.76997638	22.45	0	412	314.3990736	0.126927361	13/07/2017 14:15:49	412	-33.85776775	26.10226269	pelagic	2860	22.1	54.8	185	F	0	BI
BI-AP02	415	0	17.11998367	13.13	0	415	212.6327519	0.124201374	13/07/2017 14:22:42	415	-33.85489201	26.10636647	pelagic	2860	22.1	54.8	185	F	0	BI
BI-AP02	416	0	19.35998154	15.61	0	416	262.89787	0.135794354	13/07/2017 14:24:12	416	-33.85396872	26.10758647	pelagic	2860	22.1	54.8	185	F	0	BI
BI-AP02	417	0	23.38997769	21.26	0	417	292.1275876	0.124894223	13/07/2017 14:26:02	417	-33.8529248	26.10898678	pelagic	2860	22.1	54.8	185	F	0	BI
BI-AP02	418	0	19.50998139	14.52	0	418	251.9073494	0.129117042	13/07/2017 14:27:36	418	-33.85239102	26.10959963	pelagic	2860	22.1	54.8	185	F	0	BI
BI-AP02	419	0	20.89998007	15.71	0	419	262.0582784	0.125386736	13/07/2017 14:29:15	419	-33.85132346	26.11082533	pelagic	2860	22.1	54.8	185	F	0	BI
BI-AP02	420	0	22.87997818	20.02	0	420	288.0243205	0.125884755	13/07/2017 14:31:04	420	-33.8502559	26.11205103	pelagic	2860	22.1	54.8	185	F	0	BI
BI-AP02	421	0	21.52997947	18.62	0	421	265.0074491	0.123087529	13/07/2017 14:32:46	421	-33.84972212	26.11266388	pelagic	2860	22.1	54.8	185	F	0	BI
BI-AP02	422	0	22.84997821	18.33	0	422	287.249411	0.125710902	13/07/2017 14:34:34	422	-33.84865456	26.11388958	pelagic	2860	22.1	54.8	185	F	0	BI
BI-AP02	423	0	28.8399725	33.22	0	423	340.6460059	0.118115813	13/07/2017 14:36:52	423	-33.847587	26.11511527	pelagic	2860	22.1	54.8	185	F	0	BI
BI-AP02	424	0	21.34997964	16.28	0	424	267.2670417	0.125183626	13/07/2017 14:38:35	424	-33.84651944	26.11634097	pelagic	2860	22.1	54.8	185	F	0	BI
BI-AP02	425	0	21.44997954	16.76	0	425	270.76109	0.126228946	13/07/2017 14:40:16	425	-33.84545188	26.11756667	pelagic	2860	22.1	54.8	185	F	0	BI
BI-AP02	426	0	20.80998015	13.56	0	426	263.9192422	0.126823278	13/07/2017 14:41:55	426	-33.84491809	26.11817952	pelagic	2860	22.1	54.8	185	F	0	BI
BI-AP02	427	0	20.77998018	16.94	0	427	257.6156668	0.123972891	13/07/2017 14:43:32	427	-33.84385053	26.11940522	pelagic	2860	22.1	54.8	185	F	0	BI
BI-AP02	428	0	22.69997835	18.54	0	428	273.5330154	0.120499126	13/07/2017 14:45:17	428	-33.84278297	26.12063092	pelagic	2860	22.1	54.8	185	F	0	BI
BI-AP02	429	0	22.68997836	20.38	0	429	272.5691771	0.120127447	13/07/2017 14:47:09	429	-33.84171541	26.12185661	pelagic	2860	22.1	54.8	185	F	0	BI
BI-AP02	431	0	15.41998529	10.95	0	431	191.1208649	0.123943492	13/07/2017 14:50:59	431	-33.84011407	26.12369516	pelagic	2860	22.1	54.8	185	F	0	BI
BI-AP02	432	0	23.62997746	20.66	0	432	287.2604983	0.121566017	13/07/2017 14:52:51	432	-33.83904651	26.12492086	pelagic	2860	22.1	54.8	185	F	0	BI
BI-AP02	433	0	22.34997869	17.56	0	433	284.3788687	0.127238867	13/07/2017 14:54:39	433	-33.8381164	26.1265952	pelagic	2860	22.1	54.8	185	F	0	BI
BI-AP02	434	0	20.61998034	16.43	0	434	255.0879408	0.123708992	13/07/2017 14:56:17	434	-33.83722064	26.12838169	pelagic	2860	22.1	54.8	185	F	0	BI
BI-AP02	435	0	18.37998247	13.8	0	435	233.8310634	0.127220383	13/07/2017 14:57:44	435	-33.83677276	26.12927494	pelagic	2860	22.1	54.8	185	F	0	BI
BI-AP02	436	0	20.21998072	15.25	0	436	247.9617749	0.122631936	13/07/2017 14:59:24	436	-33.83587701	26.13106143	pelagic	2860	22.1	54.8	185	F	0	BI
BI-AP02	437	0	22.04997897	18.12	0	437	272.3586403	0.123518658	13/07/2017 15:01:08	437	-33.83498125	26.13284793	pelagic	2860	22.1	54.8	185	F	0	BI
[truncated: 4,776 more rows]
