# Supplementary material for: Multi-predator assemblages, dive type, bathymetry and sex influence foraging success and efficiency in African penguins
Source: PeerJ. 2020 Jun 30;8:e9380. doi: 10.7717/peerj.9380 (PMC7333648; doi:10.7717/peerj.9380)
Supplement: Data S1 [file peerj-08-9380-s002.zip › Data S1/BI-AP02gps-interp60s.txt]

Track_id	date	lat	long
BI-AP02	2017-07-12 16:03:56	-33.839039	26.28673
BI-AP02	2017-07-12 16:04:56	-33.8389043529412	26.2869004705882
BI-AP02	2017-07-12 16:05:56	-33.8384088571429	26.2871583714286
BI-AP02	2017-07-12 16:06:56	-33.8382216049383	26.2877649382716
BI-AP02	2017-07-12 16:07:56	-33.8381467901235	26.2884001234568
BI-AP02	2017-07-12 16:08:56	-33.8380719753086	26.289035308642
BI-AP02	2017-07-12 16:09:56	-33.8380148	26.2894772
BI-AP02	2017-07-12 16:10:56	-33.8379975714286	26.2897537142857
BI-AP02	2017-07-12 16:11:56	-33.8380380578512	26.290362661157
BI-AP02	2017-07-12 16:12:56	-33.8380836776859	26.2910211735537
BI-AP02	2017-07-12 16:13:56	-33.8382696184211	26.2915777894737
BI-AP02	2017-07-12 16:14:56	-33.838579472	26.292197144
BI-AP02	2017-07-12 16:15:56	-33.838954832	26.292863864
BI-AP02	2017-07-12 16:16:56	-33.8394150731707	26.293335
BI-AP02	2017-07-12 16:17:56	-33.8399495853659	26.293635
BI-AP02	2017-07-12 16:18:56	-33.840484097561	26.293935
BI-AP02	2017-07-12 16:19:56	-33.8412251052632	26.2937745789474
BI-AP02	2017-07-12 16:20:56	-33.841875	26.2939507272727
BI-AP02	2017-07-12 16:21:56	-33.8424911710526	26.2942367236842
BI-AP02	2017-07-12 16:22:56	-33.8429972236842	26.2944854078947
BI-AP02	2017-07-12 16:23:56	-33.8436752608696	26.294497826087
BI-AP02	2017-07-12 16:24:56	-33.8443919068323	26.2944572049689
BI-AP02	2017-07-12 16:25:56	-33.8450640588235	26.2943869411765
BI-AP02	2017-07-12 16:26:56	-33.8456656068376	26.2942349316239
BI-AP02	2017-07-12 16:27:56	-33.8464343247863	26.2941677521368
BI-AP02	2017-07-12 16:28:56	-33.8472683461538	26.2941102179487
BI-AP02	2017-07-12 16:29:56	-33.8480092307692	26.293999
BI-AP02	2017-07-12 16:30:56	-33.8484270588235	26.2938038823529
BI-AP02	2017-07-12 16:31:56	-33.8486899428571	26.2936179428571
BI-AP02	2017-07-12 16:32:56	-33.848936275	26.2933967
BI-AP02	2017-07-12 16:33:56	-33.8492214146341	26.293157097561
BI-AP02	2017-07-12 16:34:56	-33.8499175121951	26.2929644146341
BI-AP02	2017-07-12 16:35:56	-33.8506244	26.292768575
BI-AP02	2017-07-12 16:36:56	-33.8514284	26.292544325
BI-AP02	2017-07-12 16:37:56	-33.8521712093023	26.292413372093
BI-AP02	2017-07-12 16:38:56	-33.8529064137931	26.2923348850575
BI-AP02	2017-07-12 16:39:56	-33.8536636551724	26.2923045402299
BI-AP02	2017-07-12 16:40:56	-33.8544074223602	26.292269068323
BI-AP02	2017-07-12 16:41:56	-33.8551494099379	26.2922329192547
BI-AP02	2017-07-12 16:42:56	-33.8559118741722	26.292192
BI-AP02	2017-07-12 16:43:56	-33.8567562450331	26.292132
BI-AP02	2017-07-12 16:44:56	-33.857600615894	26.292072
BI-AP02	2017-07-12 16:45:56	-33.8584004675325	26.291914025974
BI-AP02	2017-07-12 16:46:56	-33.8591947272727	26.2917189090909
BI-AP02	2017-07-12 16:47:56	-33.860030255814	26.2914775348837
BI-AP02	2017-07-12 16:48:56	-33.8608751395349	26.2912068372093
BI-AP02	2017-07-12 16:49:56	-33.8617200232558	26.2909361395349
BI-AP02	2017-07-12 16:50:56	-33.8625780526316	26.2908049473684
BI-AP02	2017-07-12 16:51:56	-33.8634584761905	26.2905565714286
BI-AP02	2017-07-12 16:52:56	-33.8643556190476	26.2901751428571
BI-AP02	2017-07-12 16:53:56	-33.8652345783132	26.2898149036145
BI-AP02	2017-07-12 16:54:56	-33.8660891578947	26.2894847105263
BI-AP02	2017-07-12 16:55:56	-33.8669323157895	26.2891989210526
BI-AP02	2017-07-12 16:56:56	-33.8677680913838	26.2890583394256
BI-AP02	2017-07-12 16:57:56	-33.8686018250653	26.288957921671
BI-AP02	2017-07-12 16:58:56	-33.8694355587467	26.2888575039164
BI-AP02	2017-07-12 16:59:56	-33.8702692924282	26.2887570861619
BI-AP02	2017-07-12 17:00:56	-33.8711030261097	26.2886566684073
BI-AP02	2017-07-12 17:01:56	-33.8719367597911	26.2885562506527
BI-AP02	2017-07-12 17:02:56	-33.8727162727273	26.2883961212121
BI-AP02	2017-07-12 17:03:56	-33.8734144545455	26.2881464242424
BI-AP02	2017-07-12 17:04:56	-33.8740672142857	26.2878836428571
BI-AP02	2017-07-12 17:05:56	-33.8747048333333	26.2876165
BI-AP02	2017-07-12 17:06:56	-33.8754346694915	26.2872470254237
BI-AP02	2017-07-12 17:07:56	-33.8762141610169	26.2868224491525
BI-AP02	2017-07-12 17:08:56	-33.8769526554622	26.2865264117647
BI-AP02	2017-07-12 17:09:56	-33.8776721512605	26.2862899411765
BI-AP02	2017-07-12 17:10:56	-33.8783660487805	26.2859973902439
BI-AP02	2017-07-12 17:11:56	-33.8790489756098	26.285680804878
BI-AP02	2017-07-12 17:12:56	-33.8797668151261	26.2853363277311
BI-AP02	2017-07-12 17:13:56	-33.8805034537815	26.2849768319328
BI-AP02	2017-07-12 17:14:56	-33.8812293305785	26.2846411322314
BI-AP02	2017-07-12 17:15:56	-33.8819498264463	26.2843173305785
BI-AP02	2017-07-12 17:16:56	-33.8824913090909	26.2839636181818
BI-AP02	2017-07-12 17:17:56	-33.88261	26.283865
BI-AP02	2017-07-12 17:18:56	-33.88301	26.2834256451613
BI-AP02	2017-07-12 17:19:56	-33.88385	26.282503
BI-AP02	2017-07-12 17:20:56	-33.8841373287671	26.2823050547945
BI-AP02	2017-07-12 17:21:56	-33.884689	26.281925
BI-AP02	2017-07-12 17:22:56	-33.884898	26.281772
BI-AP02	2017-07-12 17:23:56	-33.8855797132867	26.2812584965035
BI-AP02	2017-07-12 17:24:56	-33.8861268461539	26.2807134615385
BI-AP02	2017-07-12 17:25:56	-33.886673979021	26.2801684265734
BI-AP02	2017-07-12 17:26:56	-33.886829	26.280014
BI-AP02	2017-07-12 17:27:56	-33.8869491764706	26.2799531176471
BI-AP02	2017-07-12 17:28:56	-33.8877463188406	26.2795463333333
BI-AP02	2017-07-12 17:29:56	-33.8883054492754	26.2790863333333
BI-AP02	2017-07-12 17:30:56	-33.8888645797101	26.2786263333333
BI-AP02	2017-07-12 17:31:56	-33.8892182063492	26.2783813333333
BI-AP02	2017-07-12 17:32:56	-33.889309	26.278328
BI-AP02	2017-07-12 17:33:56	-33.889309	26.278328
BI-AP02	2017-07-12 17:34:56	-33.889309	26.278328
BI-AP02	2017-07-12 17:35:56	-33.8894447183099	26.2781054084507
BI-AP02	2017-07-12 17:36:56	-33.8908019014085	26.2758794929577
BI-AP02	2017-07-12 17:37:56	-33.8909312837838	26.2756734324324
BI-AP02	2017-07-12 17:38:56	-33.8919083108108	26.2744393783784
BI-AP02	2017-07-12 17:39:56	-33.8923891818182	26.2740318545455
BI-AP02	2017-07-12 17:40:56	-33.8927328181818	26.2738529454545
BI-AP02	2017-07-12 17:41:56	-33.8928973230769	26.2733871230769
BI-AP02	2017-07-12 17:42:56	-33.892918	26.273323
BI-AP02	2017-07-12 17:43:56	-33.892918	26.273323
BI-AP02	2017-07-12 17:44:56	-33.892918	26.273323
BI-AP02	2017-07-12 17:45:56	-33.8930377619048	26.2732808571429
BI-AP02	2017-07-12 17:46:56	-33.8934811875	26.2731934375
BI-AP02	2017-07-12 17:47:56	-33.893769625	26.273361375
BI-AP02	2017-07-12 17:48:56	-33.893963	26.273098
BI-AP02	2017-07-12 17:49:56	-33.8941104354839	26.2729883548387
BI-AP02	2017-07-12 17:50:56	-33.894872559322	26.2722128983051
BI-AP02	2017-07-12 17:51:56	-33.895309	26.270729
BI-AP02	2017-07-12 17:52:56	-33.8955062894737	26.2706231973684
BI-AP02	2017-07-12 17:53:56	-33.8961924222222	26.2702506666667
BI-AP02	2017-07-12 17:54:56	-33.8962677058824	26.2698687058824
BI-AP02	2017-07-12 17:55:56	-33.8962059285714	26.2692699285714
BI-AP02	2017-07-12 17:56:56	-33.8961739642857	26.2686911785714
BI-AP02	2017-07-12 17:57:56	-33.8961911846154	26.2681948923077
BI-AP02	2017-07-12 17:58:56	-33.8962350428016	26.2674835992218
BI-AP02	2017-07-12 17:59:56	-33.8963286614786	26.2669942607004
BI-AP02	2017-07-12 18:00:56	-33.8964222801556	26.266504922179
BI-AP02	2017-07-12 18:01:56	-33.8965158988327	26.2660155836576
BI-AP02	2017-07-12 18:02:56	-33.8966095175097	26.2655262451362
BI-AP02	2017-07-12 18:03:56	-33.8966362158273	26.2650487410072
BI-AP02	2017-07-12 18:04:56	-33.896652618705	26.264573057554
BI-AP02	2017-07-12 18:05:56	-33.89667782	26.26412074
BI-AP02	2017-07-12 18:06:56	-33.8967175777778	26.2636191222222
BI-AP02	2017-07-12 18:07:56	-33.8967473333333	26.2630833333333
BI-AP02	2017-07-12 18:08:56	-33.8967365128205	26.2625209230769
BI-AP02	2017-07-12 18:09:56	-33.89674	26.2619984210526
BI-AP02	2017-07-12 18:10:56	-33.8967436	26.2614702
BI-AP02	2017-07-12 18:11:56	-33.8968176511628	26.261008744186
BI-AP02	2017-07-12 18:12:56	-33.8968735	26.26048575
BI-AP02	2017-07-12 18:13:56	-33.896931375	26.259873375
BI-AP02	2017-07-12 18:14:56	-33.896990075	26.259354125
BI-AP02	2017-07-12 18:15:56	-33.8970719	26.2588151
BI-AP02	2017-07-12 18:16:56	-33.8971818571429	26.2582648367347
BI-AP02	2017-07-12 18:17:56	-33.8972330444444	26.2577113333333
BI-AP02	2017-07-12 18:18:56	-33.8972750512821	26.2571618461538
BI-AP02	2017-07-12 18:19:56	-33.897343	26.2565884166667
BI-AP02	2017-07-12 18:20:56	-33.8973569069767	26.2559755813954
BI-AP02	2017-07-12 18:21:56	-33.8973943061224	26.2554295918367
BI-AP02	2017-07-12 18:22:56	-33.8975095	26.25492225
BI-AP02	2017-07-12 18:23:56	-33.8975652758621	26.2544072758621
BI-AP02	2017-07-12 18:24:56	-33.8976259655172	26.2538679655172
BI-AP02	2017-07-12 18:25:56	-33.8976552272727	26.2533494318182
BI-AP02	2017-07-12 18:26:56	-33.8977231395349	26.2527782093023
BI-AP02	2017-07-12 18:27:56	-33.8977441111111	26.2522743555556
BI-AP02	2017-07-12 18:28:56	-33.8978068181818	26.2517449090909
BI-AP02	2017-07-12 18:29:56	-33.8978644545455	26.25118
BI-AP02	2017-07-12 18:30:56	-33.897907	26.250727
BI-AP02	2017-07-12 18:31:56	-33.8979898181818	26.2501925454545
BI-AP02	2017-07-12 18:32:56	-33.8980365454546	26.2497010909091
BI-AP02	2017-07-12 18:33:56	-33.89811408	26.24914964
BI-AP02	2017-07-12 18:34:56	-33.89814552	26.24865572
BI-AP02	2017-07-12 18:35:56	-33.89817312	26.24807684
BI-AP02	2017-07-12 18:36:56	-33.8982174482759	26.2475763103448
BI-AP02	2017-07-12 18:37:56	-33.8982640181818	26.2470328363636
BI-AP02	2017-07-12 18:38:56	-33.89831234375	26.246491359375
BI-AP02	2017-07-12 18:39:56	-33.8983635384615	26.2459472307692
BI-AP02	2017-07-12 18:40:56	-33.8984230769231	26.2453726153846
BI-AP02	2017-07-12 18:41:56	-33.8984808478261	26.244803
BI-AP02	2017-07-12 18:42:56	-33.8985105588235	26.2442477647059
BI-AP02	2017-07-12 18:43:56	-33.8984950588235	26.2437114411765
BI-AP02	2017-07-12 18:44:56	-33.8985955294118	26.2432178529412
BI-AP02	2017-07-12 18:45:56	-33.8986218529412	26.2426602941176
BI-AP02	2017-07-12 18:46:56	-33.8986684411765	26.2420898529412
BI-AP02	2017-07-12 18:47:56	-33.8986101176471	26.2414408823529
BI-AP02	2017-07-12 18:48:56	-33.8985485294118	26.2407936470588
BI-AP02	2017-07-12 18:49:56	-33.8985064705882	26.2401747058824
BI-AP02	2017-07-12 18:50:56	-33.8984718823529	26.2396092647059
BI-AP02	2017-07-12 18:51:56	-33.8984348484848	26.2390196363636
BI-AP02	2017-07-12 18:52:56	-33.8984792941176	26.2384450882353
BI-AP02	2017-07-12 18:53:56	-33.8984564411765	26.2379098529412
BI-AP02	2017-07-12 18:54:56	-33.8984193823529	26.2372977647059
BI-AP02	2017-07-12 18:55:56	-33.8984028787879	26.2367491818182
BI-AP02	2017-07-12 18:56:56	-33.8984037272727	26.2361495151515
BI-AP02	2017-07-12 18:57:56	-33.8984281818182	26.2355624545455
BI-AP02	2017-07-12 18:58:56	-33.8984477878788	26.2350512727273
BI-AP02	2017-07-12 18:59:56	-33.898468	26.2345235
BI-AP02	2017-07-12 19:00:56	-33.8985544242424	26.2339973636364
BI-AP02	2017-07-12 19:01:56	-33.8986174117647	26.2334693235294
BI-AP02	2017-07-12 19:02:56	-33.8986988235294	26.2329230882353
BI-AP02	2017-07-12 19:03:56	-33.8987488823529	26.2324186470588
BI-AP02	2017-07-12 19:04:56	-33.8988414848485	26.2318757878788
BI-AP02	2017-07-12 19:05:56	-33.8988815588235	26.2313755294118
BI-AP02	2017-07-12 19:06:56	-33.8989253235294	26.2308462058824
BI-AP02	2017-07-12 19:07:56	-33.8989921176471	26.2303267647059
BI-AP02	2017-07-12 19:08:56	-33.8990535882353	26.2297862941176
BI-AP02	2017-07-12 19:09:56	-33.8990983529412	26.2292384705882
BI-AP02	2017-07-12 19:10:56	-33.8991644545454	26.2287249090909
BI-AP02	2017-07-12 19:11:56	-33.8991853636364	26.2282067272727
BI-AP02	2017-07-12 19:12:56	-33.8992438529412	26.227645
BI-AP02	2017-07-12 19:13:56	-33.8993232941177	26.2271029411765
BI-AP02	2017-07-12 19:14:56	-33.8993854705882	26.2265080294118
BI-AP02	2017-07-12 19:15:56	-33.899488	26.2259778235294
BI-AP02	2017-07-12 19:16:56	-33.8995421515151	26.2253713030303
BI-AP02	2017-07-12 19:17:56	-33.8995915	26.224762
BI-AP02	2017-07-12 19:18:56	-33.8996436	26.2241834
BI-AP02	2017-07-12 19:19:56	-33.8996544705882	26.2235525294118
BI-AP02	2017-07-12 19:20:56	-33.8996644285714	26.2229718571429
BI-AP02	2017-07-12 19:21:56	-33.8996939411765	26.2224007058824
BI-AP02	2017-07-12 19:22:56	-33.8997724285714	26.2218421428571
BI-AP02	2017-07-12 19:23:56	-33.8998506	26.2213405428571
BI-AP02	2017-07-12 19:24:56	-33.8999337142857	26.2207971714286
BI-AP02	2017-07-12 19:25:56	-33.9000060857143	26.2202658571429
BI-AP02	2017-07-12 19:26:56	-33.900043	26.2197189117647
BI-AP02	2017-07-12 19:27:56	-33.9001231388889	26.2192513055556
BI-AP02	2017-07-12 19:28:56	-33.9001987058824	26.2187324411765
BI-AP02	2017-07-12 19:29:56	-33.9002564411765	26.2181906764706
BI-AP02	2017-07-12 19:30:56	-33.9002893235294	26.2176307352941
BI-AP02	2017-07-12 19:31:56	-33.90032475	26.2170698888889
BI-AP02	2017-07-12 19:32:56	-33.9003668918919	26.216535
BI-AP02	2017-07-12 19:33:56	-33.9003904594595	26.215975972973
BI-AP02	2017-07-12 19:34:56	-33.9004569736842	26.2154425789474
BI-AP02	2017-07-12 19:35:56	-33.9004764736842	26.2149550526316
BI-AP02	2017-07-12 19:36:56	-33.9005398695652	26.2144456521739
BI-AP02	2017-07-12 19:37:56	-33.9006356976744	26.2139558604651
BI-AP02	2017-07-12 19:38:56	-33.9006843055556	26.2135106666667
BI-AP02	2017-07-12 19:39:56	-33.9007704444444	26.2130084444444
BI-AP02	2017-07-12 19:40:56	-33.9008900526316	26.2125303421053
BI-AP02	2017-07-12 19:41:56	-33.9009546486486	26.2119948648649
BI-AP02	2017-07-12 19:42:56	-33.9010112432432	26.2114519459459
BI-AP02	2017-07-12 19:43:56	-33.9011095	26.2109005
BI-AP02	2017-07-12 19:44:56	-33.901185	26.2103275526316
BI-AP02	2017-07-12 19:45:56	-33.9012625135135	26.2097647027027
BI-AP02	2017-07-12 19:46:56	-33.9012993333333	26.2091953333333
BI-AP02	2017-07-12 19:47:56	-33.9013716388889	26.2086586111111
BI-AP02	2017-07-12 19:48:56	-33.9014250810811	26.2081137837838
BI-AP02	2017-07-12 19:49:56	-33.9014850277778	26.2075875555556
BI-AP02	2017-07-12 19:50:56	-33.9015435675676	26.2070575405405
BI-AP02	2017-07-12 19:51:56	-33.901561	26.2065470833333
BI-AP02	2017-07-12 19:52:56	-33.9016042702703	26.2060312702703
BI-AP02	2017-07-12 19:53:56	-33.9016673333333	26.2055507777778
BI-AP02	2017-07-12 19:54:56	-33.9017275405405	26.2050558108108
BI-AP02	2017-07-12 19:55:56	-33.9018225263158	26.2045408421053
BI-AP02	2017-07-12 19:56:56	-33.9018881052632	26.2040553684211
BI-AP02	2017-07-12 19:57:56	-33.9019463684211	26.2035724736842
BI-AP02	2017-07-12 19:58:56	-33.9019844054054	26.2030562432432
BI-AP02	2017-07-12 19:59:56	-33.9020185405405	26.2025434594595
BI-AP02	2017-07-12 20:00:56	-33.9020956756757	26.2020355945946
BI-AP02	2017-07-12 20:01:56	-33.9021824054054	26.2015633243243
BI-AP02	2017-07-12 20:02:56	-33.9022094864865	26.2010601891892
BI-AP02	2017-07-12 20:03:56	-33.9022676052632	26.200553
BI-AP02	2017-07-12 20:04:56	-33.9023136216216	26.2000173513514
BI-AP02	2017-07-12 20:05:56	-33.9023338378378	26.1994894054054
BI-AP02	2017-07-12 20:06:56	-33.9023305263158	26.1989497894737
BI-AP02	2017-07-12 20:07:56	-33.9023723783784	26.1983962162162
BI-AP02	2017-07-12 20:08:56	-33.902355	26.197891
BI-AP02	2017-07-12 20:09:56	-33.902386	26.1973433846154
BI-AP02	2017-07-12 20:10:56	-33.9024046216216	26.1967918918919
BI-AP02	2017-07-12 20:11:56	-33.9023937567568	26.1962837567568
BI-AP02	2017-07-12 20:12:56	-33.9024535128205	26.1957930769231
BI-AP02	2017-07-12 20:13:56	-33.9024865526316	26.1952975
BI-AP02	2017-07-12 20:14:56	-33.902536975	26.19482235
BI-AP02	2017-07-12 20:15:56	-33.9026191219512	26.1943255853659
BI-AP02	2017-07-12 20:16:56	-33.9026824210526	26.1938274210526
BI-AP02	2017-07-12 20:17:56	-33.9027408974359	26.1933257179487
BI-AP02	2017-07-12 20:18:56	-33.9028237179487	26.1928385384615
BI-AP02	2017-07-12 20:19:56	-33.902901	26.1923432631579
BI-AP02	2017-07-12 20:20:56	-33.9029871538462	26.1918506923077
BI-AP02	2017-07-12 20:21:56	-33.903066875	26.19134555
BI-AP02	2017-07-12 20:22:56	-33.90314655	26.190809325
BI-AP02	2017-07-12 20:23:56	-33.9032106	26.1902916
BI-AP02	2017-07-12 20:24:56	-33.9033008	26.1897764
BI-AP02	2017-07-12 20:25:56	-33.903362825	26.189290325
BI-AP02	2017-07-12 20:26:56	-33.9034673947368	26.1887971052632
BI-AP02	2017-07-12 20:27:56	-33.9035754102564	26.1883032051282
BI-AP02	2017-07-12 20:28:56	-33.9036406923077	26.1878291025641
BI-AP02	2017-07-12 20:29:56	-33.9037305	26.1872895
BI-AP02	2017-07-12 20:30:56	-33.9037960731707	26.1867921707317
BI-AP02	2017-07-12 20:31:56	-33.9039365	26.186244
BI-AP02	2017-07-12 20:32:56	-33.9039701951219	26.1857078292683
BI-AP02	2017-07-12 20:33:56	-33.9040238536585	26.1852741707317
BI-AP02	2017-07-12 20:34:56	-33.9041158	26.18478655
BI-AP02	2017-07-12 20:35:56	-33.9041244328358	26.1842911791045
BI-AP02	2017-07-12 20:36:56	-33.9041074179104	26.1838165522388
BI-AP02	2017-07-12 20:37:56	-33.9040904029851	26.1833419253731
BI-AP02	2017-07-12 20:38:56	-33.9041134489796	26.1828453673469
BI-AP02	2017-07-12 20:39:56	-33.9040953166667	26.1822715833333
BI-AP02	2017-07-12 20:40:56	-33.9041203181818	26.1816354545455
BI-AP02	2017-07-12 20:41:56	-33.90413152	26.18108728
BI-AP02	2017-07-12 20:42:56	-33.9041374	26.1805816
BI-AP02	2017-07-12 20:43:56	-33.9041456666667	26.1800733333333
BI-AP02	2017-07-12 20:44:56	-33.9041648571429	26.1795588571429
BI-AP02	2017-07-12 20:45:56	-33.9041734888889	26.1790843111111
BI-AP02	2017-07-12 20:46:56	-33.9041228095238	26.1786106190476
BI-AP02	2017-07-12 20:47:56	-33.9040628636364	26.1780748181818
BI-AP02	2017-07-12 20:48:56	-33.9041385	26.1774487758621
BI-AP02	2017-07-12 20:49:56	-33.904284	26.1768227142857
BI-AP02	2017-07-12 20:50:56	-33.904389	26.1762592
BI-AP02	2017-07-12 20:51:56	-33.9043671044776	26.1757301343284
BI-AP02	2017-07-12 20:52:56	-33.9044181492537	26.1751014776119
BI-AP02	2017-07-12 20:53:56	-33.9045529836066	26.1745698196721
BI-AP02	2017-07-12 20:54:56	-33.9043473333333	26.1740538253968
BI-AP02	2017-07-12 20:55:56	-33.9044273333333	26.1735033492063
BI-AP02	2017-07-12 20:56:56	-33.90443	26.1729424193548
BI-AP02	2017-07-12 20:57:56	-33.9043751764706	26.1723980588235
BI-AP02	2017-07-12 20:58:56	-33.9042769142857	26.1718889714286
BI-AP02	2017-07-12 20:59:56	-33.9042709117647	26.1713395882353
BI-AP02	2017-07-12 21:00:56	-33.9042630571429	26.1707497142857
BI-AP02	2017-07-12 21:01:56	-33.9042856764706	26.1701674705882
BI-AP02	2017-07-12 21:02:56	-33.9041804411765	26.1697242352941
BI-AP02	2017-07-12 21:03:56	-33.9041462058824	26.1691974705882
BI-AP02	2017-07-12 21:04:56	-33.9041760789474	26.1687010526316
BI-AP02	2017-07-12 21:05:56	-33.9041043157895	26.1683185789474
BI-AP02	2017-07-12 21:06:56	-33.9041433888889	26.1677695277778
BI-AP02	2017-07-12 21:07:56	-33.9040524210526	26.1673201052632
BI-AP02	2017-07-12 21:08:56	-33.9040695294118	26.1669075294118
BI-AP02	2017-07-12 21:09:56	-33.9039921176471	26.1664322352941
BI-AP02	2017-07-12 21:10:56	-33.9039576842105	26.1659955789474
BI-AP02	2017-07-12 21:11:56	-33.903881	26.165556
BI-AP02	2017-07-12 21:12:56	-33.903834	26.1651475
BI-AP02	2017-07-12 21:13:56	-33.9038171764706	26.1646498823529
BI-AP02	2017-07-12 21:14:56	-33.903699	26.1642512105263
BI-AP02	2017-07-12 21:15:56	-33.9038067714286	26.1636964285714
BI-AP02	2017-07-12 21:16:56	-33.9036631764706	26.1633830588235
BI-AP02	2017-07-12 21:17:56	-33.9035624	26.163029925
BI-AP02	2017-07-12 21:18:56	-33.9034837714286	26.1625532571429
BI-AP02	2017-07-12 21:19:56	-33.9035171764706	26.1619802941176
BI-AP02	2017-07-12 21:20:56	-33.903381	26.161676
BI-AP02	2017-07-12 21:21:56	-33.9033712857143	26.1611452857143
BI-AP02	2017-07-12 21:22:56	-33.9032891764706	26.1607118235294
BI-AP02	2017-07-12 21:23:56	-33.9031935365854	26.1603436097561
BI-AP02	2017-07-12 21:24:56	-33.9032088888889	26.1597852222222
BI-AP02	2017-07-12 21:25:56	-33.9030758823529	26.1594264117647
BI-AP02	2017-07-12 21:26:56	-33.9031157428571	26.1589331142857
BI-AP02	2017-07-12 21:27:56	-33.9029796285714	26.1586546
BI-AP02	2017-07-12 21:28:56	-33.9030205	26.158044
BI-AP02	2017-07-12 21:29:56	-33.9030499411765	26.1575944705882
BI-AP02	2017-07-12 21:30:56	-33.9029430833333	26.15720875
BI-AP02	2017-07-12 21:31:56	-33.9028092352941	26.1569002941176
BI-AP02	2017-07-12 21:32:56	-33.9028645	26.15638
BI-AP02	2017-07-12 21:33:56	-33.9029044117647	26.1559137058824
BI-AP02	2017-07-12 21:34:56	-33.9027883529412	26.1556121176471
BI-AP02	2017-07-12 21:35:56	-33.9027927142857	26.1550857714286
BI-AP02	2017-07-12 21:36:56	-33.9027804705882	26.1545702352941
BI-AP02	2017-07-12 21:37:56	-33.9027310588235	26.154214
BI-AP02	2017-07-12 21:38:56	-33.9026231176471	26.1538522941176
BI-AP02	2017-07-12 21:39:56	-33.9026378	26.1534066
BI-AP02	2017-07-12 21:40:56	-33.9025734705882	26.1530112647059
BI-AP02	2017-07-12 21:41:56	-33.9025224285714	26.1526331428571
BI-AP02	2017-07-12 21:42:56	-33.9025605294118	26.1521228235294
BI-AP02	2017-07-12 21:43:56	-33.902517	26.1517305882353
BI-AP02	2017-07-12 21:44:56	-33.9025790588235	26.1511625294118
BI-AP02	2017-07-12 21:45:56	-33.9024803823529	26.1507820588235
BI-AP02	2017-07-12 21:46:56	-33.9023330285714	26.1504616571429
BI-AP02	2017-07-12 21:47:56	-33.9023248	26.1500366
BI-AP02	2017-07-12 21:48:56	-33.9021947352941	26.1497090294118
BI-AP02	2017-07-12 21:49:56	-33.9022820857143	26.1491683714286
BI-AP02	2017-07-12 21:50:56	-33.9022615	26.1487078333333
BI-AP02	2017-07-12 21:51:56	-33.9020817142857	26.1484137142857
BI-AP02	2017-07-12 21:52:56	-33.90219675	26.1477956964286
BI-AP02	2017-07-12 21:53:56	-33.9021537358491	26.1473803773585
BI-AP02	2017-07-12 21:54:56	-33.9021122571429	26.1470478857143
BI-AP02	2017-07-12 21:55:56	-33.902031	26.1466562
BI-AP02	2017-07-12 21:56:56	-33.9021279411765	26.1460913529412
BI-AP02	2017-07-12 21:57:56	-33.9019151351351	26.1458780540541
BI-AP02	2017-07-12 21:58:56	-33.9019738823529	26.145339
BI-AP02	2017-07-12 21:59:56	-33.9019898035714	26.1448915178571
BI-AP02	2017-07-12 22:00:56	-33.9018637714286	26.1444298285714
BI-AP02	2017-07-12 22:01:56	-33.9018131470588	26.1439745588235
BI-AP02	2017-07-12 22:02:56	-33.901649	26.143644
BI-AP02	2017-07-12 22:03:56	-33.9014825882353	26.1434073529412
BI-AP02	2017-07-12 22:04:56	-33.9013069411765	26.1430691764706
BI-AP02	2017-07-12 22:05:56	-33.9011692352941	26.1427577058824
BI-AP02	2017-07-12 22:06:56	-33.9010717058824	26.1423899411765
BI-AP02	2017-07-12 22:07:56	-33.9009858235294	26.1419542941176
BI-AP02	2017-07-12 22:08:56	-33.9008878235294	26.1415469411765
BI-AP02	2017-07-12 22:09:56	-33.9008261764706	26.1411371764706
BI-AP02	2017-07-12 22:10:56	-33.9007661176471	26.1406899411765
BI-AP02	2017-07-12 22:11:56	-33.900688	26.140192
BI-AP02	2017-07-12 22:12:56	-33.9006117647059	26.139775
BI-AP02	2017-07-12 22:13:56	-33.9005585	26.1393155
BI-AP02	2017-07-12 22:14:56	-33.9005104324324	26.1388578918919
BI-AP02	2017-07-12 22:15:56	-33.9004250588235	26.1383864705882
BI-AP02	2017-07-12 22:16:56	-33.9002967647059	26.1379165294118
BI-AP02	2017-07-12 22:17:56	-33.9001942352941	26.1374763529412
BI-AP02	2017-07-12 22:18:56	-33.9001329714286	26.1370675714286
BI-AP02	2017-07-12 22:19:56	-33.9000336764706	26.1366445588235
BI-AP02	2017-07-12 22:20:56	-33.8999510294118	26.1362515882353
BI-AP02	2017-07-12 22:21:56	-33.8998605	26.1358425
BI-AP02	2017-07-12 22:22:56	-33.8997904545455	26.1354301818182
BI-AP02	2017-07-12 22:23:56	-33.899673	26.135029
BI-AP02	2017-07-12 22:24:56	-33.8995581176471	26.1346489411765
BI-AP02	2017-07-12 22:25:56	-33.8994757647059	26.1342429411765
BI-AP02	2017-07-12 22:26:56	-33.8993950588235	26.1338032941176
BI-AP02	2017-07-12 22:27:56	-33.8993134117647	26.1333687647059
BI-AP02	2017-07-12 22:28:56	-33.8992344705882	26.1329408823529
BI-AP02	2017-07-12 22:29:56	-33.8991360909091	26.132508
BI-AP02	2017-07-12 22:30:56	-33.8990388484848	26.1320845757576
BI-AP02	2017-07-12 22:31:56	-33.8990210285714	26.1316681142857
BI-AP02	2017-07-12 22:32:56	-33.8989857058824	26.1312335294118
BI-AP02	2017-07-12 22:33:56	-33.8988541764706	26.1308732647059
BI-AP02	2017-07-12 22:34:56	-33.8987439411765	26.1305361176471
BI-AP02	2017-07-12 22:35:56	-33.8986399705882	26.1301643235294
BI-AP02	2017-07-12 22:36:56	-33.8985383235294	26.1297512941176
BI-AP02	2017-07-12 22:37:56	-33.898439	26.129407
BI-AP02	2017-07-12 22:38:56	-33.8983765	26.129002
BI-AP02	2017-07-12 22:39:56	-33.8982790588235	26.1287625
BI-AP02	2017-07-12 22:40:56	-33.8981806470588	26.1285204411765
BI-AP02	2017-07-12 22:41:56	-33.8980812058823	26.1282524705882
BI-AP02	2017-07-12 22:42:56	-33.8979462941176	26.1278673529412
BI-AP02	2017-07-12 22:43:56	-33.8978485294118	26.1273944705882
BI-AP02	2017-07-12 22:44:56	-33.8977109393939	26.1269952121212
BI-AP02	2017-07-12 22:45:56	-33.897667	26.1265465454545
BI-AP02	2017-07-12 22:46:56	-33.8975241764706	26.1260511176471
BI-AP02	2017-07-12 22:47:56	-33.897366	26.125597
BI-AP02	2017-07-12 22:48:56	-33.8972065454545	26.1251243636364
BI-AP02	2017-07-12 22:49:56	-33.8970727575758	26.1246976363636
BI-AP02	2017-07-12 22:50:56	-33.8969077647059	26.1242688823529
BI-AP02	2017-07-12 22:51:56	-33.8967867272727	26.1238034545455
BI-AP02	2017-07-12 22:52:56	-33.8966949411765	26.1234015882353
BI-AP02	2017-07-12 22:53:56	-33.8965913529412	26.1229859411765
BI-AP02	2017-07-12 22:54:56	-33.8964862941177	26.1225815882353
BI-AP02	2017-07-12 22:55:56	-33.8963543529412	26.1221092941176
BI-AP02	2017-07-12 22:56:56	-33.8962582941177	26.1216595882353
BI-AP02	2017-07-12 22:57:56	-33.8961447058824	26.1212461764706
BI-AP02	2017-07-12 22:58:56	-33.896057	26.120819
BI-AP02	2017-07-12 22:59:56	-33.8959638823529	26.1203689411765
BI-AP02	2017-07-12 23:00:56	-33.8958860588235	26.1199418235294
BI-AP02	2017-07-12 23:01:56	-33.8957959714286	26.1195170285714
BI-AP02	2017-07-12 23:02:56	-33.8957112352941	26.1190899117647
BI-AP02	2017-07-12 23:03:56	-33.8956328823529	26.1186259411765
BI-AP02	2017-07-12 23:04:56	-33.8954749444444	26.1181756666667
BI-AP02	2017-07-12 23:05:56	-33.8953075882353	26.1177147058824
BI-AP02	2017-07-12 23:06:56	-33.8951796470588	26.1172991176471
BI-AP02	2017-07-12 23:07:56	-33.8950624705882	26.1168524117647
BI-AP02	2017-07-12 23:08:56	-33.8949805294118	26.1164027647059
BI-AP02	2017-07-12 23:09:56	-33.8948646470588	26.1159508235294
BI-AP02	2017-07-12 23:10:56	-33.8947788181818	26.1155106363636
BI-AP02	2017-07-12 23:11:56	-33.8946658529412	26.1150315882353
BI-AP02	2017-07-12 23:12:56	-33.8945641666667	26.1146324166667
BI-AP02	2017-07-12 23:13:56	-33.8944679393939	26.1142274545455
BI-AP02	2017-07-12 23:14:56	-33.8943720294118	26.1137860882353
BI-AP02	2017-07-12 23:15:56	-33.8942772571429	26.1132966
BI-AP02	2017-07-12 23:16:56	-33.8942023529412	26.1128420588235
BI-AP02	2017-07-12 23:17:56	-33.8941758823529	26.1122892352941
BI-AP02	2017-07-12 23:18:56	-33.8940984705882	26.1118672352941
BI-AP02	2017-07-12 23:19:56	-33.8940620588235	26.1114659411765
BI-AP02	2017-07-12 23:20:56	-33.8940080882353	26.1109779411765
BI-AP02	2017-07-12 23:21:56	-33.8939353529412	26.1105998235294
BI-AP02	2017-07-12 23:22:56	-33.8938235588235	26.1102391176471
BI-AP02	2017-07-12 23:23:56	-33.8936840882353	26.1098442352941
BI-AP02	2017-07-12 23:24:56	-33.8935605	26.109453
BI-AP02	2017-07-12 23:25:56	-33.8934337647059	26.1091018529412
BI-AP02	2017-07-12 23:26:56	-33.8933532058823	26.1087444411765
BI-AP02	2017-07-12 23:27:56	-33.8932189117647	26.108366
BI-AP02	2017-07-12 23:28:56	-33.8931190588235	26.107924
BI-AP02	2017-07-12 23:29:56	-33.8930370857143	26.1074910285714
BI-AP02	2017-07-12 23:30:56	-33.892942	26.1071004117647
BI-AP02	2017-07-12 23:31:56	-33.8928531764706	26.1066817058824
BI-AP02	2017-07-12 23:32:56	-33.8927766470588	26.1062748823529
BI-AP02	2017-07-12 23:33:56	-33.8926365882353	26.1058941176471
BI-AP02	2017-07-12 23:34:56	-33.8925515714286	26.1054877142857
BI-AP02	2017-07-12 23:35:56	-33.8924684117647	26.1050900882353
BI-AP02	2017-07-12 23:36:56	-33.8923406470588	26.1046768235294
BI-AP02	2017-07-12 23:37:56	-33.8922291470588	26.1043336764706
BI-AP02	2017-07-12 23:38:56	-33.8921185882353	26.1039365882353
BI-AP02	2017-07-12 23:39:56	-33.8919772307692	26.1035402307692
BI-AP02	2017-07-12 23:40:56	-33.8918622439024	26.1032245609756
BI-AP02	2017-07-12 23:41:56	-33.8917567631579	26.1029130789474
BI-AP02	2017-07-12 23:42:56	-33.8916153333333	26.1026293333333
BI-AP02	2017-07-12 23:43:56	-33.8915333333333	26.102384
BI-AP02	2017-07-12 23:44:56	-33.8914156923077	26.1020747692308
BI-AP02	2017-07-12 23:45:56	-33.891279902439	26.1017636097561
BI-AP02	2017-07-12 23:46:56	-33.8911835	26.101444875
BI-AP02	2017-07-12 23:47:56	-33.8910695	26.10111675
BI-AP02	2017-07-12 23:48:56	-33.890948	26.1007180526316
BI-AP02	2017-07-12 23:49:56	-33.89089695	26.1003062
BI-AP02	2017-07-12 23:50:56	-33.890787225	26.09995395
BI-AP02	2017-07-12 23:51:56	-33.8907045714286	26.0996284285714
BI-AP02	2017-07-12 23:52:56	-33.89059485	26.0992181
BI-AP02	2017-07-12 23:53:56	-33.8905593333333	26.0988814285714
BI-AP02	2017-07-12 23:54:56	-33.8905939555556	26.0985134222222
BI-AP02	2017-07-12 23:55:56	-33.8906537804878	26.0981482682927
BI-AP02	2017-07-12 23:56:56	-33.8906294578313	26.0977879156626
BI-AP02	2017-07-12 23:57:56	-33.8905875490196	26.0974200980392
BI-AP02	2017-07-12 23:58:56	-33.890532625	26.09703705
BI-AP02	2017-07-12 23:59:56	-33.8904314821429	26.0967030535714
BI-AP02	2017-07-13 00:00:56	-33.89035	26.0963508823529
BI-AP02	2017-07-13 00:01:56	-33.8902555588235	26.0959832941176
BI-AP02	2017-07-13 00:02:56	-33.890183	26.09566
BI-AP02	2017-07-13 00:03:56	-33.8901247575758	26.0953096666667
BI-AP02	2017-07-13 00:04:56	-33.8900385454545	26.094922
BI-AP02	2017-07-13 00:05:56	-33.8899254848485	26.0946792121212
BI-AP02	2017-07-13 00:06:56	-33.8897898235294	26.0944091764706
BI-AP02	2017-07-13 00:07:56	-33.8896819090909	26.0941047878788
BI-AP02	2017-07-13 00:08:56	-33.8895590606061	26.0937844848485
BI-AP02	2017-07-13 00:09:56	-33.8894703333333	26.093435
BI-AP02	2017-07-13 00:10:56	-33.8893803636364	26.093096030303
BI-AP02	2017-07-13 00:11:56	-33.8892676363636	26.0927615454545
BI-AP02	2017-07-13 00:12:56	-33.8891892727273	26.0924021818182
BI-AP02	2017-07-13 00:13:56	-33.8891438181818	26.0920567272727
BI-AP02	2017-07-13 00:14:56	-33.8890947647059	26.0916920588235
BI-AP02	2017-07-13 00:15:56	-33.889019	26.0913575
BI-AP02	2017-07-13 00:16:56	-33.8889466363636	26.090991
BI-AP02	2017-07-13 00:17:56	-33.8889195882353	26.0906279117647
BI-AP02	2017-07-13 00:18:56	-33.8888441212121	26.0902597272727
BI-AP02	2017-07-13 00:19:56	-33.8887575757576	26.0898681818182
BI-AP02	2017-07-13 00:20:56	-33.8886928181818	26.0895050606061
BI-AP02	2017-07-13 00:21:56	-33.8886367878788	26.0891973939394
BI-AP02	2017-07-13 00:22:56	-33.8886808181818	26.0889251818182
BI-AP02	2017-07-13 00:23:56	-33.8887934117647	26.0886675882353
BI-AP02	2017-07-13 00:24:56	-33.8889373333333	26.0884213333333
BI-AP02	2017-07-13 00:25:56	-33.8890698235294	26.088155
BI-AP02	2017-07-13 00:26:56	-33.8891936666667	26.0878966666667
BI-AP02	2017-07-13 00:27:56	-33.8892978181818	26.0876042424242
BI-AP02	2017-07-13 00:28:56	-33.8893469090909	26.0873448484848
BI-AP02	2017-07-13 00:29:56	-33.8895144545455	26.0871022727273
BI-AP02	2017-07-13 00:30:56	-33.8896055294118	26.0867908529412
BI-AP02	2017-07-13 00:31:56	-33.8897041764706	26.0864877647059
BI-AP02	2017-07-13 00:32:56	-33.889824	26.08618
BI-AP02	2017-07-13 00:33:56	-33.8899580588235	26.0858936470588
BI-AP02	2017-07-13 00:34:56	-33.89017	26.0856128787879
BI-AP02	2017-07-13 00:35:56	-33.8903702941176	26.0853077647059
BI-AP02	2017-07-13 00:36:56	-33.8906033529412	26.0850520588235
BI-AP02	2017-07-13 00:37:56	-33.8908828181818	26.0848045151515
BI-AP02	2017-07-13 00:38:56	-33.8911417058824	26.0845871470588
BI-AP02	2017-07-13 00:39:56	-33.8914077058824	26.0843133529412
BI-AP02	2017-07-13 00:40:56	-33.8916600294118	26.0840502352941
BI-AP02	2017-07-13 00:41:56	-33.8919274545455	26.0837700606061
BI-AP02	2017-07-13 00:42:56	-33.8921225588235	26.0834578235294
BI-AP02	2017-07-13 00:43:56	-33.8923594117647	26.0831742941176
BI-AP02	2017-07-13 00:44:56	-33.8926079705882	26.0828337647059
BI-AP02	2017-07-13 00:45:56	-33.8928607272727	26.0824966363636
BI-AP02	2017-07-13 00:46:56	-33.893105	26.082193
BI-AP02	2017-07-13 00:47:56	-33.8933449411765	26.08185
BI-AP02	2017-07-13 00:48:56	-33.8935769393939	26.0814824545455
BI-AP02	2017-07-13 00:49:56	-33.8937813529412	26.0811119411765
BI-AP02	2017-07-13 00:50:56	-33.8938853529412	26.0806118235294
BI-AP02	2017-07-13 00:51:56	-33.8940238823529	26.0801988823529
BI-AP02	2017-07-13 00:52:56	-33.8941815882353	26.0797938823529
BI-AP02	2017-07-13 00:53:56	-33.8943744411765	26.0794336470588
BI-AP02	2017-07-13 00:54:56	-33.8944991818182	26.0789823636364
BI-AP02	2017-07-13 00:55:56	-33.8945940909091	26.0785508181818
BI-AP02	2017-07-13 00:56:56	-33.8946516666667	26.0780740909091
BI-AP02	2017-07-13 00:57:56	-33.8948977352941	26.0777100882353
BI-AP02	2017-07-13 00:58:56	-33.8950395428571	26.0772522
BI-AP02	2017-07-13 00:59:56	-33.8951490476191	26.0768614285714
BI-AP02	2017-07-13 01:00:56	-33.8951548285714	26.0766466
BI-AP02	2017-07-13 01:01:56	-33.8954673823529	26.0759812647059
BI-AP02	2017-07-13 01:02:56	-33.8955913529412	26.0755600882353
BI-AP02	2017-07-13 01:03:56	-33.8956577058823	26.0750863235294
BI-AP02	2017-07-13 01:04:56	-33.8957073529412	26.0746642058824
BI-AP02	2017-07-13 01:05:56	-33.8957530588235	26.0742437058824
BI-AP02	2017-07-13 01:06:56	-33.8958957647059	26.0738976176471
BI-AP02	2017-07-13 01:07:56	-33.8959696470588	26.0735544705882
BI-AP02	2017-07-13 01:08:56	-33.896176	26.0731302647059
BI-AP02	2017-07-13 01:09:56	-33.8963650588235	26.0727222941176
BI-AP02	2017-07-13 01:10:56	-33.8965912941176	26.0722870588235
BI-AP02	2017-07-13 01:11:56	-33.896782	26.071804
BI-AP02	2017-07-13 01:12:56	-33.8969740588235	26.0714036470588
BI-AP02	2017-07-13 01:13:56	-33.8971825294118	26.0709452941176
BI-AP02	2017-07-13 01:14:56	-33.8973540588235	26.0705204117647
BI-AP02	2017-07-13 01:15:56	-33.8974818235294	26.0700767647059
BI-AP02	2017-07-13 01:16:56	-33.8976161764706	26.0696258235294
BI-AP02	2017-07-13 01:17:56	-33.8977392352941	26.0691828235294
BI-AP02	2017-07-13 01:18:56	-33.897847	26.0687266470588
BI-AP02	2017-07-13 01:19:56	-33.8979247647059	26.0682474117647
BI-AP02	2017-07-13 01:20:56	-33.8980218235294	26.0678124117647
BI-AP02	2017-07-13 01:21:56	-33.8981632352941	26.0674582941176
BI-AP02	2017-07-13 01:22:56	-33.8983157647059	26.0671128235294
BI-AP02	2017-07-13 01:23:56	-33.8984607647059	26.0667022941176
BI-AP02	2017-07-13 01:24:56	-33.8986385294118	26.0662873529412
BI-AP02	2017-07-13 01:25:56	-33.8987591176471	26.0658994117647
BI-AP02	2017-07-13 01:26:56	-33.8988637058824	26.0654722352941
BI-AP02	2017-07-13 01:27:56	-33.8989992352941	26.0650481176471
BI-AP02	2017-07-13 01:28:56	-33.899071	26.064619
BI-AP02	2017-07-13 01:29:56	-33.8991504705882	26.0641812352941
BI-AP02	2017-07-13 01:30:56	-33.8992372352941	26.0637876470588
BI-AP02	2017-07-13 01:31:56	-33.8993599411765	26.0633470588235
BI-AP02	2017-07-13 01:32:56	-33.8994868235294	26.0629424117647
BI-AP02	2017-07-13 01:33:56	-33.8996105882353	26.0624821764706
BI-AP02	2017-07-13 01:34:56	-33.8997211764706	26.0620948235294
BI-AP02	2017-07-13 01:35:56	-33.8998463529412	26.0616920588235
BI-AP02	2017-07-13 01:36:56	-33.899935	26.0612592352941
BI-AP02	2017-07-13 01:37:56	-33.9000973529412	26.0609292352941
BI-AP02	2017-07-13 01:38:56	-33.9002338235294	26.0605105294118
BI-AP02	2017-07-13 01:39:56	-33.9003722941176	26.060117
BI-AP02	2017-07-13 01:40:56	-33.9005094705882	26.0597237058824
BI-AP02	2017-07-13 01:41:56	-33.9007193823529	26.0593218823529
BI-AP02	2017-07-13 01:42:56	-33.9008411176471	26.0589328529412
BI-AP02	2017-07-13 01:43:56	-33.9009734848485	26.0585368787879
BI-AP02	2017-07-13 01:44:56	-33.9011097058824	26.0581675294118
BI-AP02	2017-07-13 01:45:56	-33.9012604545455	26.0578316363636
BI-AP02	2017-07-13 01:46:56	-33.9014231818182	26.0576134545455
BI-AP02	2017-07-13 01:47:56	-33.9016023636364	26.0573574545455
BI-AP02	2017-07-13 01:48:56	-33.9017642727273	26.0571459090909
BI-AP02	2017-07-13 01:49:56	-33.9019481764706	26.0569511176471
BI-AP02	2017-07-13 01:50:56	-33.9021295151515	26.0567115151515
BI-AP02	2017-07-13 01:51:56	-33.9023089393939	26.0564231515152
BI-AP02	2017-07-13 01:52:56	-33.9024958484849	26.0561631515152
BI-AP02	2017-07-13 01:53:56	-33.9026657058823	26.0558852352941
BI-AP02	2017-07-13 01:54:56	-33.902851	26.0556083333333
BI-AP02	2017-07-13 01:55:56	-33.9030225757576	26.0553619090909
BI-AP02	2017-07-13 01:56:56	-33.9032205294118	26.0551248823529
BI-AP02	2017-07-13 01:57:56	-33.9033973636364	26.0548573636364
BI-AP02	2017-07-13 01:58:56	-33.9035981818182	26.0545641818182
BI-AP02	2017-07-13 01:59:56	-33.9037949411765	26.0542267647059
BI-AP02	2017-07-13 02:00:56	-33.9040178235294	26.0539587058824
BI-AP02	2017-07-13 02:01:56	-33.9042101764706	26.0536842941176
BI-AP02	2017-07-13 02:02:56	-33.9043844705882	26.0533642941176
BI-AP02	2017-07-13 02:03:56	-33.9045845882353	26.0530747941176
BI-AP02	2017-07-13 02:04:56	-33.9048125882353	26.0528275
BI-AP02	2017-07-13 02:05:56	-33.9049832352941	26.0525339705882
BI-AP02	2017-07-13 02:06:56	-33.9051941176471	26.0522489705882
BI-AP02	2017-07-13 02:07:56	-33.9053732941176	26.0520137058824
BI-AP02	2017-07-13 02:08:56	-33.9055479411765	26.0516806176471
BI-AP02	2017-07-13 02:09:56	-33.9057132058823	26.0514468823529
BI-AP02	2017-07-13 02:10:56	-33.9059168484848	26.0512007575758
BI-AP02	2017-07-13 02:11:56	-33.9061143030303	26.0509362121212
BI-AP02	2017-07-13 02:12:56	-33.9063184117647	26.0506897058824
BI-AP02	2017-07-13 02:13:56	-33.9064963235294	26.0504394705882
BI-AP02	2017-07-13 02:14:56	-33.9066965882353	26.0502154705882
BI-AP02	2017-07-13 02:15:56	-33.9068748235294	26.0499306764706
BI-AP02	2017-07-13 02:16:56	-33.9070778235294	26.0496982941176
BI-AP02	2017-07-13 02:17:56	-33.9072956764706	26.0494093823529
BI-AP02	2017-07-13 02:18:56	-33.9075238529412	26.0491621470588
BI-AP02	2017-07-13 02:19:56	-33.9076948823529	26.0489047058824
BI-AP02	2017-07-13 02:20:56	-33.9078781818182	26.048647
BI-AP02	2017-07-13 02:21:56	-33.9080551764706	26.0483368235294
BI-AP02	2017-07-13 02:22:56	-33.9082345294118	26.0481521176471
BI-AP02	2017-07-13 02:23:56	-33.9084856060606	26.047862030303
BI-AP02	2017-07-13 02:24:56	-33.9087077647059	26.0476221764706
BI-AP02	2017-07-13 02:25:56	-33.9089074705882	26.0473775882353
BI-AP02	2017-07-13 02:26:56	-33.9091312941176	26.0471373529412
BI-AP02	2017-07-13 02:27:56	-33.9093581470588	26.046874
BI-AP02	2017-07-13 02:28:56	-33.9095739705882	26.0465684411765
BI-AP02	2017-07-13 02:29:56	-33.9098302352941	26.0462878823529
BI-AP02	2017-07-13 02:30:56	-33.9100888823529	26.0459882352941
BI-AP02	2017-07-13 02:31:56	-33.9103220588235	26.0456070588235
BI-AP02	2017-07-13 02:32:56	-33.9105541176471	26.04527
BI-AP02	2017-07-13 02:33:56	-33.9107892352941	26.0449894705882
BI-AP02	2017-07-13 02:34:56	-33.9110183529412	26.0447225294118
BI-AP02	2017-07-13 02:35:56	-33.9112372058824	26.0444031764706
BI-AP02	2017-07-13 02:36:56	-33.9114576176471	26.0441871764706
BI-AP02	2017-07-13 02:37:56	-33.9116547647059	26.043893
BI-AP02	2017-07-13 02:38:56	-33.9118557058824	26.0436101176471
BI-AP02	2017-07-13 02:39:56	-33.9120822941176	26.0432825294118
BI-AP02	2017-07-13 02:40:56	-33.9122622941176	26.0429796470588
BI-AP02	2017-07-13 02:41:56	-33.9124707647059	26.0425692941176
BI-AP02	2017-07-13 02:42:56	-33.9126738823529	26.0422461764706
BI-AP02	2017-07-13 02:43:56	-33.9128809411765	26.0418928823529
BI-AP02	2017-07-13 02:44:56	-33.9131025882353	26.0414975882353
BI-AP02	2017-07-13 02:45:56	-33.9133143529412	26.0411155294118
BI-AP02	2017-07-13 02:46:56	-33.9135091176471	26.0407658235294
BI-AP02	2017-07-13 02:47:56	-33.9137542352941	26.0403862352941
BI-AP02	2017-07-13 02:48:56	-33.9139866470588	26.0400481764706
BI-AP02	2017-07-13 02:49:56	-33.9142118235294	26.0397342941177
BI-AP02	2017-07-13 02:50:56	-33.9144444705882	26.0394068235294
BI-AP02	2017-07-13 02:51:56	-33.9146348823529	26.0391192352941
BI-AP02	2017-07-13 02:52:56	-33.9148417647059	26.0387009411765
BI-AP02	2017-07-13 02:53:56	-33.915058	26.038424
BI-AP02	2017-07-13 02:54:56	-33.9152489411765	26.0380946470588
BI-AP02	2017-07-13 02:55:56	-33.9154614117647	26.0378538235294
BI-AP02	2017-07-13 02:56:56	-33.9156930588235	26.0375208823529
BI-AP02	2017-07-13 02:57:56	-33.9159037058824	26.0372035588235
BI-AP02	2017-07-13 02:58:56	-33.9161003863636	26.0368577045455
BI-AP02	2017-07-13 02:59:56	-33.9163175227273	26.0365213863636
BI-AP02	2017-07-13 03:00:56	-33.916515372093	26.0361194418605
BI-AP02	2017-07-13 03:01:56	-33.9167197272727	26.0358465454545
BI-AP02	2017-07-13 03:02:56	-33.9169451304348	26.0353687826087
BI-AP02	2017-07-13 03:03:56	-33.9171381818182	26.0351267272727
BI-AP02	2017-07-13 03:04:56	-33.9173299047619	26.0347585238095
BI-AP02	2017-07-13 03:05:56	-33.9175383043478	26.0343609130435
BI-AP02	2017-07-13 03:06:56	-33.9177386666667	26.0340311666667
BI-AP02	2017-07-13 03:07:56	-33.9179392666667	26.0337751333333
BI-AP02	2017-07-13 03:08:56	-33.9181480625	26.0334806875
BI-AP02	2017-07-13 03:09:56	-33.9183803877551	26.0331221836735
BI-AP02	2017-07-13 03:10:56	-33.9185818965517	26.0328090689655
BI-AP02	2017-07-13 03:11:56	-33.9187755714286	26.0324581904762
BI-AP02	2017-07-13 03:12:56	-33.9189937777778	26.0321394444444
BI-AP02	2017-07-13 03:13:56	-33.9191776	26.0317965428571
BI-AP02	2017-07-13 03:14:56	-33.9193464705882	26.0314359411765
BI-AP02	2017-07-13 03:15:56	-33.919504	26.0310032
BI-AP02	2017-07-13 03:16:56	-33.9195776829268	26.030759804878
BI-AP02	2017-07-13 03:17:56	-33.9197737647059	26.0301621176471
BI-AP02	2017-07-13 03:18:56	-33.9199465	26.0297395
BI-AP02	2017-07-13 03:19:56	-33.9199504705882	26.0292424705882
BI-AP02	2017-07-13 03:20:56	-33.9201972941176	26.0287647058824
BI-AP02	2017-07-13 03:21:56	-33.9202797058824	26.0282877647059
BI-AP02	2017-07-13 03:22:56	-33.920387	26.0278534545455
BI-AP02	2017-07-13 03:23:56	-33.9204786315789	26.0273307368421
BI-AP02	2017-07-13 03:24:56	-33.9206590588235	26.0269098823529
BI-AP02	2017-07-13 03:25:56	-33.9208314285714	26.0265579714286
BI-AP02	2017-07-13 03:26:56	-33.9209954705882	26.0260593823529
BI-AP02	2017-07-13 03:27:56	-33.9211774117647	26.0255936764706
BI-AP02	2017-07-13 03:28:56	-33.9213695294118	26.0250575294118
BI-AP02	2017-07-13 03:29:56	-33.9215412941176	26.0245738235294
BI-AP02	2017-07-13 03:30:56	-33.9217020588235	26.0241290588235
BI-AP02	2017-07-13 03:31:56	-33.9218147058824	26.0236552941176
BI-AP02	2017-07-13 03:32:56	-33.9219624705882	26.0232289411765
BI-AP02	2017-07-13 03:33:56	-33.9222093030303	26.0227873939394
BI-AP02	2017-07-13 03:34:56	-33.9224289117647	26.0223149411765
BI-AP02	2017-07-13 03:35:56	-33.9227019705882	26.0219732941176
BI-AP02	2017-07-13 03:36:56	-33.9229152058824	26.0215849117647
BI-AP02	2017-07-13 03:37:56	-33.9231415	26.0212463529412
BI-AP02	2017-07-13 03:38:56	-33.9233674285714	26.0209138571429
BI-AP02	2017-07-13 03:39:56	-33.9235708823529	26.0205498235294
BI-AP02	2017-07-13 03:40:56	-33.9237839411765	26.0202297058824
BI-AP02	2017-07-13 03:41:56	-33.9240188823529	26.0198704705882
BI-AP02	2017-07-13 03:42:56	-33.9242603529412	26.0195650588235
BI-AP02	2017-07-13 03:43:56	-33.9245362647059	26.0192107352941
BI-AP02	2017-07-13 03:44:56	-33.9247582857143	26.0187739142857
BI-AP02	2017-07-13 03:45:56	-33.9249487428571	26.0183021428571
BI-AP02	2017-07-13 03:46:56	-33.9251034285714	26.0178585714286
BI-AP02	2017-07-13 03:47:56	-33.9252586666667	26.0174005277778
BI-AP02	2017-07-13 03:48:56	-33.9254320857143	26.0169681142857
BI-AP02	2017-07-13 03:49:56	-33.9255474444444	26.0165408888889
BI-AP02	2017-07-13 03:50:56	-33.9256905428571	26.0161152857143
BI-AP02	2017-07-13 03:51:56	-33.925816	26.015684
BI-AP02	2017-07-13 03:52:56	-33.9260028181818	26.0152817272727
BI-AP02	2017-07-13 03:53:56	-33.9261264285714	26.0148189714286
BI-AP02	2017-07-13 03:54:56	-33.9262901176471	26.0143563235294
BI-AP02	2017-07-13 03:55:56	-33.9264537647059	26.0139316470588
BI-AP02	2017-07-13 03:56:56	-33.9265384	26.0134745428571
BI-AP02	2017-07-13 03:57:56	-33.9266349142857	26.0130274571429
BI-AP02	2017-07-13 03:58:56	-33.9268015294118	26.0126395294118
BI-AP02	2017-07-13 03:59:56	-33.9269187647059	26.0121901764706
BI-AP02	2017-07-13 04:00:56	-33.9270362352941	26.0116835588235
BI-AP02	2017-07-13 04:01:56	-33.9271584117647	26.0112390882353
BI-AP02	2017-07-13 04:02:56	-33.927303	26.0108040882353
BI-AP02	2017-07-13 04:03:56	-33.9274414117647	26.0103449411765
BI-AP02	2017-07-13 04:04:56	-33.9275752941176	26.0099028235294
BI-AP02	2017-07-13 04:05:56	-33.9277127058823	26.0094793529412
BI-AP02	2017-07-13 04:06:56	-33.9278275	26.0090275
BI-AP02	2017-07-13 04:07:56	-33.9279060882353	26.0085944411765
BI-AP02	2017-07-13 04:08:56	-33.9280204705882	26.0081508235294
BI-AP02	2017-07-13 04:09:56	-33.92810725	26.00771075
BI-AP02	2017-07-13 04:10:56	-33.928219	26.007281
BI-AP02	2017-07-13 04:11:56	-33.9283400294118	26.0068257647059
BI-AP02	2017-07-13 04:12:56	-33.9284225588235	26.0063776470588
BI-AP02	2017-07-13 04:13:56	-33.9285073529412	26.0059289705882
BI-AP02	2017-07-13 04:14:56	-33.9286270882353	26.0055193235294
BI-AP02	2017-07-13 04:15:56	-33.928725	26.0051013333333
BI-AP02	2017-07-13 04:16:56	-33.9288029411765	26.0046798235294
BI-AP02	2017-07-13 04:17:56	-33.9288232352941	26.0042324705882
BI-AP02	2017-07-13 04:18:56	-33.9288850294118	26.0037855882353
BI-AP02	2017-07-13 04:19:56	-33.9290105714286	26.0033951428571
BI-AP02	2017-07-13 04:20:56	-33.9290634705882	26.0029938823529
BI-AP02	2017-07-13 04:21:56	-33.9291784117647	26.0025864705882
BI-AP02	2017-07-13 04:22:56	-33.9292952941177	26.0021477647059
BI-AP02	2017-07-13 04:23:56	-33.9294626	26.001741
BI-AP02	2017-07-13 04:24:56	-33.9295484705882	26.0013553529412
BI-AP02	2017-07-13 04:25:56	-33.9296155142857	26.0009246285714
BI-AP02	2017-07-13 04:26:56	-33.9296871176471	26.0005242941176
BI-AP02	2017-07-13 04:27:56	-33.9297628823529	26.0000953529412
BI-AP02	2017-07-13 04:28:56	-33.9299032777778	25.9997133333333
BI-AP02	2017-07-13 04:29:56	-33.930008	25.9993172352941
BI-AP02	2017-07-13 04:30:56	-33.9300798823529	25.9989155294118
BI-AP02	2017-07-13 04:31:56	-33.9301666	25.9985452
BI-AP02	2017-07-13 04:32:56	-33.9302811714286	25.9981530285714
BI-AP02	2017-07-13 04:33:56	-33.9304853529412	25.9978428235294
BI-AP02	2017-07-13 04:34:56	-33.9306533529412	25.9975118235294
BI-AP02	2017-07-13 04:35:56	-33.9307211176471	25.9970724705882
BI-AP02	2017-07-13 04:36:56	-33.93076	25.9967112941176
BI-AP02	2017-07-13 04:37:56	-33.9307997058824	25.996331
BI-AP02	2017-07-13 04:38:56	-33.9308025294118	25.9959628235294
BI-AP02	2017-07-13 04:39:56	-33.9308635757576	25.9955618181818
BI-AP02	2017-07-13 04:40:56	-33.9309132941176	25.9952227058824
BI-AP02	2017-07-13 04:41:56	-33.9311009705882	25.9949455588235
BI-AP02	2017-07-13 04:42:56	-33.9311847941176	25.9945390588235
BI-AP02	2017-07-13 04:43:56	-33.9312494705882	25.9941499411765
BI-AP02	2017-07-13 04:44:56	-33.9313693529412	25.9938232352941
BI-AP02	2017-07-13 04:45:56	-33.931564	25.993561
BI-AP02	2017-07-13 04:46:56	-33.9316759705882	25.9931714705882
BI-AP02	2017-07-13 04:47:56	-33.9317161578947	25.9927819736842
BI-AP02	2017-07-13 04:48:56	-33.931882	25.992493875
BI-AP02	2017-07-13 04:49:56	-33.9320249411765	25.9921332352941
BI-AP02	2017-07-13 04:50:56	-33.931992	25.991768
BI-AP02	2017-07-13 04:51:56	-33.9319801142857	25.9914256
BI-AP02	2017-07-13 04:52:56	-33.9320037272727	25.9910620909091
BI-AP02	2017-07-13 04:53:56	-33.9320422941176	25.9907214705882
BI-AP02	2017-07-13 04:54:56	-33.932067030303	25.9903806060606
BI-AP02	2017-07-13 04:55:56	-33.93206	25.9901075454545
BI-AP02	2017-07-13 04:56:56	-33.9320545757576	25.9898139090909
BI-AP02	2017-07-13 04:57:56	-33.9319914545455	25.9895843030303
BI-AP02	2017-07-13 04:58:56	-33.9319684117647	25.9893643823529
BI-AP02	2017-07-13 04:59:56	-33.9318913636364	25.9891075151515
BI-AP02	2017-07-13 05:00:56	-33.9318100588235	25.9889287058824
BI-AP02	2017-07-13 05:01:56	-33.9316682941176	25.9887731764706
BI-AP02	2017-07-13 05:02:56	-33.9315985	25.988651
BI-AP02	2017-07-13 05:03:56	-33.9314798529412	25.9885303823529
BI-AP02	2017-07-13 05:04:56	-33.9313690909091	25.9884416060606
BI-AP02	2017-07-13 05:05:56	-33.9312854	25.9883711142857
BI-AP02	2017-07-13 05:06:56	-33.9311800909091	25.9882956363636
BI-AP02	2017-07-13 05:07:56	-33.9311432857143	25.988128
BI-AP02	2017-07-13 05:08:56	-33.9311360588235	25.9881221176471
BI-AP02	2017-07-13 05:09:56	-33.9311448	25.988109
BI-AP02	2017-07-13 05:10:56	-33.931073175	25.988039625
BI-AP02	2017-07-13 05:11:56	-33.93100155	25.98797025
BI-AP02	2017-07-13 05:12:56	-33.9308644705882	25.9879089411765
BI-AP02	2017-07-13 05:13:56	-33.9307227058824	25.9878805882353
BI-AP02	2017-07-13 05:14:56	-33.9306433235294	25.9878611470588
BI-AP02	2017-07-13 05:15:56	-33.9305577647059	25.9877066470588
BI-AP02	2017-07-13 05:16:56	-33.9304695882353	25.9875252647059
BI-AP02	2017-07-13 05:17:56	-33.9303423529412	25.9874022647059
BI-AP02	2017-07-13 05:18:56	-33.9301842647059	25.9871743235294
BI-AP02	2017-07-13 05:19:56	-33.9300646969697	25.9870198484848
BI-AP02	2017-07-13 05:20:56	-33.9299335757576	25.9869491515152
BI-AP02	2017-07-13 05:21:56	-33.9298405151515	25.9870323030303
BI-AP02	2017-07-13 05:22:56	-33.9297924242424	25.9872041515152
BI-AP02	2017-07-13 05:23:56	-33.92976	25.9873291515152
BI-AP02	2017-07-13 05:24:56	-33.9298074848485	25.9874598484848
BI-AP02	2017-07-13 05:25:56	-33.9298388787879	25.9876443333333
BI-AP02	2017-07-13 05:26:56	-33.9298925294118	25.9877561764706
BI-AP02	2017-07-13 05:27:56	-33.9299438235294	25.9879074117647
BI-AP02	2017-07-13 05:28:56	-33.9300208823529	25.9880431764706
BI-AP02	2017-07-13 05:29:56	-33.9300381176471	25.9881795588235
BI-AP02	2017-07-13 05:30:56	-33.9300861818182	25.9883493636364
BI-AP02	2017-07-13 05:31:56	-33.9302067272727	25.9884841818182
BI-AP02	2017-07-13 05:32:56	-33.9303072727273	25.9886480909091
BI-AP02	2017-07-13 05:33:56	-33.9304191176471	25.9886892058824
BI-AP02	2017-07-13 05:34:56	-33.9305156666667	25.9888113333333
BI-AP02	2017-07-13 05:35:56	-33.9306630588235	25.9888831764706
BI-AP02	2017-07-13 05:36:56	-33.930815	25.9889023636364
BI-AP02	2017-07-13 05:37:56	-33.9308522941176	25.9889493823529
BI-AP02	2017-07-13 05:38:56	-33.9310502	25.9889484
BI-AP02	2017-07-13 05:39:56	-33.931243	25.9889568235294
BI-AP02	2017-07-13 05:40:56	-33.9317526315789	25.9888735789474
BI-AP02	2017-07-13 05:41:56	-33.9323252368421	25.9887595789474
BI-AP02	2017-07-13 05:42:56	-33.9328090588235	25.9886772941176
BI-AP02	2017-07-13 05:43:56	-33.9331982941176	25.9886487058824
BI-AP02	2017-07-13 05:44:56	-33.9336154117647	25.9885656470588
BI-AP02	2017-07-13 05:45:56	-33.9340404117647	25.9884942352941
BI-AP02	2017-07-13 05:46:56	-33.9344338235294	25.9884152941176
BI-AP02	2017-07-13 05:47:56	-33.9347981764706	25.9883447647059
BI-AP02	2017-07-13 05:48:56	-33.9351951764706	25.9882671764706
BI-AP02	2017-07-13 05:49:56	-33.935634	25.9881977058824
BI-AP02	2017-07-13 05:50:56	-33.9359366923077	25.9880622307692
BI-AP02	2017-07-13 05:51:56	-33.9362716	25.9878792
BI-AP02	2017-07-13 05:52:56	-33.9366057647059	25.9877496470588
BI-AP02	2017-07-13 05:53:56	-33.93694	25.987689
BI-AP02	2017-07-13 05:54:56	-33.9372769411765	25.9876122941176
BI-AP02	2017-07-13 05:55:56	-33.9376412941176	25.9874661764706
BI-AP02	2017-07-13 05:56:56	-33.9380214117647	25.9874134705882
BI-AP02	2017-07-13 05:57:56	-33.938391	25.9873964117647
BI-AP02	2017-07-13 05:58:56	-33.938655	25.9872812
BI-AP02	2017-07-13 05:59:56	-33.9389258823529	25.9872038823529
BI-AP02	2017-07-13 06:00:56	-33.9391169411765	25.9871641176471
BI-AP02	2017-07-13 06:01:56	-33.9395617096774	25.9871268225806
BI-AP02	2017-07-13 06:02:56	-33.9400213870968	25.9870944032258
BI-AP02	2017-07-13 06:03:56	-33.9404302631579	25.9871478947368
BI-AP02	2017-07-13 06:04:56	-33.940975	25.987305
BI-AP02	2017-07-13 06:05:56	-33.941229	25.987241
BI-AP02	2017-07-13 06:06:56	-33.941528	25.9872265
BI-AP02	2017-07-13 06:07:56	-33.9418150294118	25.9871504411765
BI-AP02	2017-07-13 06:08:56	-33.9420056818182	25.9871384772727
BI-AP02	2017-07-13 06:09:56	-33.942276030303	25.9869856969697
BI-AP02	2017-07-13 06:10:56	-33.9424768181818	25.9869422424242
BI-AP02	2017-07-13 06:11:56	-33.9427794705882	25.9869066470588
BI-AP02	2017-07-13 06:12:56	-33.9431227647059	25.9868759411765
BI-AP02	2017-07-13 06:13:56	-33.9435188235294	25.9868742352941
BI-AP02	2017-07-13 06:14:56	-33.9439126666667	25.9869393333333
BI-AP02	2017-07-13 06:15:56	-33.9442593333333	25.9870653410853
BI-AP02	2017-07-13 06:16:56	-33.9447193333333	25.9872374341085
BI-AP02	2017-07-13 06:17:56	-33.9451793333333	25.9874095271318
BI-AP02	2017-07-13 06:18:56	-33.9456393333333	25.9877395
BI-AP02	2017-07-13 06:19:56	-33.9461007474747	25.9880613434343
BI-AP02	2017-07-13 06:20:56	-33.946564989899	25.9883443737374
BI-AP02	2017-07-13 06:21:56	-33.946980394958	25.9886489915966
BI-AP02	2017-07-13 06:22:56	-33.9473731680672	25.9889636134454
BI-AP02	2017-07-13 06:23:56	-33.9478158651163	25.9892510046512
BI-AP02	2017-07-13 06:24:56	-33.9482799581395	25.9895267255814
BI-AP02	2017-07-13 06:25:56	-33.9487440511628	25.9898024465116
BI-AP02	2017-07-13 06:26:56	-33.9492054098361	25.9900830655738
BI-AP02	2017-07-13 06:27:56	-33.9496460655738	25.9904007704918
BI-AP02	2017-07-13 06:28:56	-33.9500890551181	25.990714992126
BI-AP02	2017-07-13 06:29:56	-33.9505577165354	25.9909908976378
BI-AP02	2017-07-13 06:30:56	-33.9510263779528	25.9912668031496
BI-AP02	2017-07-13 06:31:56	-33.9514923146067	25.9917282696629
BI-AP02	2017-07-13 06:32:56	-33.9519207131783	25.9921505193798
BI-AP02	2017-07-13 06:33:56	-33.9523090852713	25.9925240077519
BI-AP02	2017-07-13 06:34:56	-33.952738	25.9929134545455
BI-AP02	2017-07-13 06:35:56	-33.953248	25.9933348181818
BI-AP02	2017-07-13 06:36:56	-33.9535485	25.9934035
BI-AP02	2017-07-13 06:37:56	-33.9538624117647	25.9936037058824
BI-AP02	2017-07-13 06:38:56	-33.954246908046	25.993859862069
BI-AP02	2017-07-13 06:39:56	-33.9547011866667	25.9942437013333
BI-AP02	2017-07-13 06:40:56	-33.9551675866667	25.9946614613333
BI-AP02	2017-07-13 06:41:56	-33.9556339866667	25.9950792213333
BI-AP02	2017-07-13 06:42:56	-33.9561003866667	25.9954969813333
BI-AP02	2017-07-13 06:43:56	-33.9565667866667	25.9959147413333
BI-AP02	2017-07-13 06:44:56	-33.9570331866667	25.9963325013333
BI-AP02	2017-07-13 06:45:56	-33.9574995866667	25.9967502613333
BI-AP02	2017-07-13 06:46:56	-33.9579054404762	25.9972034404762
BI-AP02	2017-07-13 06:47:56	-33.9582579078947	25.9977311447368
BI-AP02	2017-07-13 06:48:56	-33.958496	25.998203
BI-AP02	2017-07-13 06:49:56	-33.958496	25.998203
BI-AP02	2017-07-13 06:50:56	-33.958496	25.998203
BI-AP02	2017-07-13 06:51:56	-33.958496	25.998203
BI-AP02	2017-07-13 06:52:56	-33.9589925166667	25.9996005833333
BI-AP02	2017-07-13 06:53:56	-33.9594248638743	26.001184565445
BI-AP02	2017-07-13 06:54:56	-33.9593626649215	26.0017198534031
BI-AP02	2017-07-13 06:55:56	-33.9593004659686	26.0022551413613
BI-AP02	2017-07-13 06:56:56	-33.9592382670157	26.0027904293194
BI-AP02	2017-07-13 06:57:56	-33.9591760680628	26.0033257172775
BI-AP02	2017-07-13 06:58:56	-33.9591138691099	26.0038610052356
BI-AP02	2017-07-13 06:59:56	-33.9590573793103	26.0043816896552
BI-AP02	2017-07-13 07:00:56	-33.9590332413793	26.0048196206897
BI-AP02	2017-07-13 07:01:56	-33.959026	26.004951
BI-AP02	2017-07-13 07:02:56	-33.959026	26.004951
BI-AP02	2017-07-13 07:03:56	-33.959026	26.004951
BI-AP02	2017-07-13 07:04:56	-33.9590092166667	26.0056620833333
BI-AP02	2017-07-13 07:05:56	-33.9588692	26.0060696636364
BI-AP02	2017-07-13 07:06:56	-33.9587162692308	26.0064194326923
BI-AP02	2017-07-13 07:07:56	-33.9586216538462	26.0066680865385
BI-AP02	2017-07-13 07:08:56	-33.9585395714286	26.0069221428571
BI-AP02	2017-07-13 07:09:56	-33.9584845338346	26.0071878571429
BI-AP02	2017-07-13 07:10:56	-33.9584088241758	26.0074340549451
BI-AP02	2017-07-13 07:11:56	-33.9581470659341	26.0075046043956
BI-AP02	2017-07-13 07:12:56	-33.9581190416667	26.007569
BI-AP02	2017-07-13 07:13:56	-33.9582579702381	26.007629
BI-AP02	2017-07-13 07:14:56	-33.9583968988095	26.007689
BI-AP02	2017-07-13 07:15:56	-33.9584173015873	26.0077538492063
BI-AP02	2017-07-13 07:16:56	-33.9584049206349	26.0078200396825
BI-AP02	2017-07-13 07:17:56	-33.9584191162791	26.0078591162791
BI-AP02	2017-07-13 07:18:56	-33.95845712	26.008053952
BI-AP02	2017-07-13 07:19:56	-33.95849552	26.008254592
BI-AP02	2017-07-13 07:20:56	-33.9583658342857	26.0082692171429
BI-AP02	2017-07-13 07:21:56	-33.9582139485714	26.0082592742857
BI-AP02	2017-07-13 07:22:56	-33.9580620628571	26.0082493314286
BI-AP02	2017-07-13 07:23:56	-33.9578071121495	26.0080235046729
BI-AP02	2017-07-13 07:24:56	-33.9575568474576	26.0078380960452
BI-AP02	2017-07-13 07:25:56	-33.9573432881356	26.0078658926554
BI-AP02	2017-07-13 07:26:56	-33.9571297288136	26.0078936892655
BI-AP02	2017-07-13 07:27:56	-33.956954018018	26.0079485495495
BI-AP02	2017-07-13 07:28:56	-33.9569026666667	26.0080923333333
BI-AP02	2017-07-13 07:29:56	-33.9567985232558	26.0081588023256
BI-AP02	2017-07-13 07:30:56	-33.9566094534884	26.0081008953488
BI-AP02	2017-07-13 07:31:56	-33.9564203837209	26.0080429883721
BI-AP02	2017-07-13 07:32:56	-33.956329	26.008015
BI-AP02	2017-07-13 07:33:56	-33.9561802571429	26.0081040285714
BI-AP02	2017-07-13 07:34:56	-33.95602064	26.00818152
BI-AP02	2017-07-13 07:35:56	-33.9559470114286	26.00818692
BI-AP02	2017-07-13 07:36:56	-33.9558733828571	26.00819232
BI-AP02	2017-07-13 07:37:56	-33.9557997542857	26.00819772
BI-AP02	2017-07-13 07:38:56	-33.9557261257143	26.00820312
BI-AP02	2017-07-13 07:39:56	-33.9556524971429	26.00820852
BI-AP02	2017-07-13 07:40:56	-33.9555788685714	26.00821392
BI-AP02	2017-07-13 07:41:56	-33.95550524	26.00821932
BI-AP02	2017-07-13 07:42:56	-33.9554316114286	26.00822472
BI-AP02	2017-07-13 07:43:56	-33.9553579828571	26.00823012
BI-AP02	2017-07-13 07:44:56	-33.9552843542857	26.00823552
BI-AP02	2017-07-13 07:45:56	-33.9552107257143	26.00824092
BI-AP02	2017-07-13 07:46:56	-33.9552662647059	26.0083382647059
BI-AP02	2017-07-13 07:47:56	-33.9553114285714	26.0084592857143
BI-AP02	2017-07-13 07:48:56	-33.9553309411765	26.0086074705882
BI-AP02	2017-07-13 07:49:56	-33.9551396949153	26.0088114745763
BI-AP02	2017-07-13 07:50:56	-33.9549357966102	26.0090219830509
BI-AP02	2017-07-13 07:51:56	-33.9548734369748	26.0094827647059
BI-AP02	2017-07-13 07:52:56	-33.9548159579832	26.0099521764706
BI-AP02	2017-07-13 07:53:56	-33.9547743229814	26.0103088695652
BI-AP02	2017-07-13 07:54:56	-33.9547329565217	26.0106636521739
BI-AP02	2017-07-13 07:55:56	-33.9546242857143	26.0109912670807
BI-AP02	2017-07-13 07:56:56	-33.9543585714286	26.0112554906832
BI-AP02	2017-07-13 07:57:56	-33.9540928571429	26.0115197142857
BI-AP02	2017-07-13 07:58:56	-33.953916408	26.011899536
BI-AP02	2017-07-13 07:59:56	-33.953795448	26.012351216
BI-AP02	2017-07-13 08:00:56	-33.953610840796	26.0125392338308
BI-AP02	2017-07-13 08:01:56	-33.9533705422886	26.0124965472637
BI-AP02	2017-07-13 08:02:56	-33.9531302437811	26.0124538606965
BI-AP02	2017-07-13 08:03:56	-33.9528834	26.01247324375
BI-AP02	2017-07-13 08:04:56	-33.9526074	26.01276911875
BI-AP02	2017-07-13 08:05:56	-33.9523314	26.01306499375
BI-AP02	2017-07-13 08:06:56	-33.9520974345238	26.0133297857143
BI-AP02	2017-07-13 08:07:56	-33.9519027916667	26.0135655
BI-AP02	2017-07-13 08:08:56	-33.9517081488095	26.0138012142857
BI-AP02	2017-07-13 08:09:56	-33.9516490909091	26.0140898409091
BI-AP02	2017-07-13 08:10:56	-33.9511985396825	26.0141970793651
BI-AP02	2017-07-13 08:11:56	-33.9507404444444	26.0143008888889
BI-AP02	2017-07-13 08:12:56	-33.9503429937888	26.0144561987578
BI-AP02	2017-07-13 08:13:56	-33.949953552795	26.014618310559
BI-AP02	2017-07-13 08:14:56	-33.9495767455621	26.0147712899408
BI-AP02	2017-07-13 08:15:56	-33.9492504733728	26.014887739645
BI-AP02	2017-07-13 08:16:56	-33.9489242011834	26.0150041893491
BI-AP02	2017-07-13 08:17:56	-33.9486512537313	26.0150832089552
BI-AP02	2017-07-13 08:18:56	-33.9484640895522	26.0151020149254
BI-AP02	2017-07-13 08:19:56	-33.9482769253731	26.0151208208955
BI-AP02	2017-07-13 08:20:56	-33.948089761194	26.0151396268657
BI-AP02	2017-07-13 08:21:56	-33.9479025970149	26.0151584328358
BI-AP02	2017-07-13 08:22:56	-33.9477926011561	26.0151976069364
BI-AP02	2017-07-13 08:23:56	-33.9476323699422	26.0151962196532
BI-AP02	2017-07-13 08:24:56	-33.9474721387283	26.0151948323699
BI-AP02	2017-07-13 08:25:56	-33.9474337777778	26.015122
BI-AP02	2017-07-13 08:26:56	-33.9476621538462	26.0148460384615
BI-AP02	2017-07-13 08:27:56	-33.9479744615385	26.0144741153846
BI-AP02	2017-07-13 08:28:56	-33.9482867692308	26.0141021923077
BI-AP02	2017-07-13 08:29:56	-33.9485698823529	26.0141407647059
BI-AP02	2017-07-13 08:30:56	-33.948518195122	26.0143510487805
BI-AP02	2017-07-13 08:31:56	-33.948389902439	26.0145939756098
BI-AP02	2017-07-13 08:32:56	-33.9483768658537	26.0146545060976
BI-AP02	2017-07-13 08:33:56	-33.9484258902439	26.0146168231707
BI-AP02	2017-07-13 08:34:56	-33.9484749146341	26.0145791402439
BI-AP02	2017-07-13 08:35:56	-33.9481869192547	26.0145028944099
BI-AP02	2017-07-13 08:36:56	-33.9478682857143	26.0144231428571
BI-AP02	2017-07-13 08:37:56	-33.9475456	26.0143111625
BI-AP02	2017-07-13 08:38:56	-33.9472096	26.0140932875
BI-AP02	2017-07-13 08:39:56	-33.9468736	26.0138754125
BI-AP02	2017-07-13 08:40:56	-33.9465575903614	26.0135749518072
BI-AP02	2017-07-13 08:41:56	-33.9462568674699	26.0132113373494
BI-AP02	2017-07-13 08:42:56	-33.9459561445783	26.0128477228916
BI-AP02	2017-07-13 08:43:56	-33.945681005988	26.0127695389222
BI-AP02	2017-07-13 08:44:56	-33.9454122634731	26.0127627125749
BI-AP02	2017-07-13 08:45:56	-33.9451452894737	26.0127553157895
BI-AP02	2017-07-13 08:46:56	-33.9449514573171	26.0127221463415
BI-AP02	2017-07-13 08:47:56	-33.9447074329268	26.0127016585366
BI-AP02	2017-07-13 08:48:56	-33.9444634085366	26.0126811707317
BI-AP02	2017-07-13 08:49:56	-33.9442900621118	26.0126431677019
BI-AP02	2017-07-13 08:50:56	-33.9441719254658	26.0126181987578
BI-AP02	2017-07-13 08:51:56	-33.9440537888199	26.0125932298137
BI-AP02	2017-07-13 08:52:56	-33.9439374705882	26.0125584705882
BI-AP02	2017-07-13 08:53:56	-33.9437506107784	26.0127335928144
BI-AP02	2017-07-13 08:54:56	-33.9435433053892	26.0129717964072
BI-AP02	2017-07-13 08:55:56	-33.943336	26.01321
BI-AP02	2017-07-13 08:56:56	-33.943428	26.0132855882353
BI-AP02	2017-07-13 08:57:56	-33.9435067222222	26.0133490833333
BI-AP02	2017-07-13 08:58:56	-33.9436843235294	26.0133187647059
BI-AP02	2017-07-13 08:59:56	-33.9437274	26.0133187142857
BI-AP02	2017-07-13 09:00:56	-33.9438515	26.013341
BI-AP02	2017-07-13 09:01:56	-33.9439805277778	26.0132891666667
BI-AP02	2017-07-13 09:02:56	-33.9439152058824	26.0133431470588
BI-AP02	2017-07-13 09:03:56	-33.943942	26.013362
BI-AP02	2017-07-13 09:04:56	-33.9438685882353	26.0134465588235
BI-AP02	2017-07-13 09:05:56	-33.9438793939394	26.0135507272727
BI-AP02	2017-07-13 09:06:56	-33.9438549444444	26.0137493888889
BI-AP02	2017-07-13 09:07:56	-33.943867	26.0141508734177
BI-AP02	2017-07-13 09:08:56	-33.9437104683544	26.0145897088608
BI-AP02	2017-07-13 09:09:56	-33.9433680059172	26.0150060414201
BI-AP02	2017-07-13 09:10:56	-33.9430605502959	26.015373852071
BI-AP02	2017-07-13 09:11:56	-33.9427530946746	26.0157416627219
BI-AP02	2017-07-13 09:12:56	-33.942505230303	26.0161362484849
BI-AP02	2017-07-13 09:13:56	-33.9423859575758	26.0165886121212
BI-AP02	2017-07-13 09:14:56	-33.9422666848485	26.0170409757576
BI-AP02	2017-07-13 09:15:56	-33.9420436666667	26.0174276666667
BI-AP02	2017-07-13 09:16:56	-33.9417413137255	26.0177641372549
BI-AP02	2017-07-13 09:17:56	-33.941442373494	26.0181030180723
BI-AP02	2017-07-13 09:18:56	-33.9413447831325	26.0185841024096
BI-AP02	2017-07-13 09:19:56	-33.9412471927711	26.019065186747
BI-AP02	2017-07-13 09:20:56	-33.9411404049587	26.0195447603306
BI-AP02	2017-07-13 09:21:56	-33.9410060247934	26.0200198016529
BI-AP02	2017-07-13 09:22:56	-33.9408380278638	26.0204698204334
BI-AP02	2017-07-13 09:23:56	-33.9405595758514	26.020837622291
BI-AP02	2017-07-13 09:24:56	-33.940281123839	26.0212054241486
BI-AP02	2017-07-13 09:25:56	-33.9400026718266	26.0215732260062
BI-AP02	2017-07-13 09:26:56	-33.9397242198142	26.0219410278638
BI-AP02	2017-07-13 09:27:56	-33.9394457678019	26.0223088297214
BI-AP02	2017-07-13 09:28:56	-33.9390323448276	26.0225662413793
BI-AP02	2017-07-13 09:29:56	-33.9386062352941	26.022767487395
BI-AP02	2017-07-13 09:30:56	-33.9381968235294	26.0229137058824
BI-AP02	2017-07-13 09:31:56	-33.9377732298851	26.0230633678161
BI-AP02	2017-07-13 09:32:56	-33.9373297816092	26.0232178505747
BI-AP02	2017-07-13 09:33:56	-33.9368863333333	26.0233723333333
BI-AP02	2017-07-13 09:34:56	-33.9364401038961	26.0235645584416
BI-AP02	2017-07-13 09:35:56	-33.9360125798817	26.0238027869822
BI-AP02	2017-07-13 09:36:56	-33.9356550650888	26.0240761597633
BI-AP02	2017-07-13 09:37:56	-33.9352975502959	26.0243495325444
BI-AP02	2017-07-13 09:38:56	-33.9348757647059	26.0245889019608
BI-AP02	2017-07-13 09:39:56	-33.934654	26.0245340571429
BI-AP02	2017-07-13 09:40:56	-33.9346141860465	26.024429
BI-AP02	2017-07-13 09:41:56	-33.9344105	26.0244022261905
BI-AP02	2017-07-13 09:42:56	-33.934267	26.0243185
BI-AP02	2017-07-13 09:43:56	-33.93414875	26.02418125
BI-AP02	2017-07-13 09:44:56	-33.9338344810127	26.024320835443
BI-AP02	2017-07-13 09:45:56	-33.933480625	26.024526325
BI-AP02	2017-07-13 09:46:56	-33.933191875	26.024810575
BI-AP02	2017-07-13 09:47:56	-33.9330109473684	26.0253690526316
BI-AP02	2017-07-13 09:48:56	-33.9328147333333	26.0258859037037
BI-AP02	2017-07-13 09:49:56	-33.9326027333333	26.0263610148148
BI-AP02	2017-07-13 09:50:56	-33.9323907333333	26.0268361259259
BI-AP02	2017-07-13 09:51:56	-33.9321787333333	26.027311237037
BI-AP02	2017-07-13 09:52:56	-33.9319681477921	26.0277573972625
BI-AP02	2017-07-13 09:53:56	-33.9317667562327	26.0280153767313
BI-AP02	2017-07-13 09:54:56	-33.9315653646733	26.0282733562001
BI-AP02	2017-07-13 09:55:56	-33.9313639731139	26.0285313356689
BI-AP02	2017-07-13 09:56:56	-33.9311625815545	26.0287893151377
BI-AP02	2017-07-13 09:57:56	-33.9309611899951	26.0290472946065
BI-AP02	2017-07-13 09:58:56	-33.9307597984357	26.0293052740753
BI-AP02	2017-07-13 09:59:56	-33.9305584068763	26.0295632535441
BI-AP02	2017-07-13 10:00:56	-33.9303570153169	26.0298212330129
BI-AP02	2017-07-13 10:01:56	-33.9301556237575	26.0300792124817
BI-AP02	2017-07-13 10:02:56	-33.9299542321981	26.0303371919505
BI-AP02	2017-07-13 10:03:56	-33.9297528406388	26.0305951714193
BI-AP02	2017-07-13 10:04:56	-33.9295514490794	26.0308531508881
BI-AP02	2017-07-13 10:05:56	-33.92935005752	26.0311111303568
BI-AP02	2017-07-13 10:06:56	-33.9291486659606	26.0313691098256
BI-AP02	2017-07-13 10:07:56	-33.9289472744012	26.0316270892944
BI-AP02	2017-07-13 10:08:56	-33.9287458828418	26.0318850687632
BI-AP02	2017-07-13 10:09:56	-33.9285444912824	26.032143048232
BI-AP02	2017-07-13 10:10:56	-33.928343099723	26.0324010277008
BI-AP02	2017-07-13 10:11:56	-33.9281417081636	26.0326590071696
BI-AP02	2017-07-13 10:12:56	-33.9279403166042	26.0329169866384
BI-AP02	2017-07-13 10:13:56	-33.9277389250448	26.0331749661072
BI-AP02	2017-07-13 10:14:56	-33.9275375334854	26.033432945576
BI-AP02	2017-07-13 10:15:56	-33.927336141926	26.0336909250448
BI-AP02	2017-07-13 10:16:56	-33.9271347503666	26.0339489045136
BI-AP02	2017-07-13 10:17:56	-33.9269333588072	26.0342068839824
BI-AP02	2017-07-13 10:18:56	-33.9267319672479	26.0344648634512
BI-AP02	2017-07-13 10:19:56	-33.9265305756885	26.03472284292
BI-AP02	2017-07-13 10:20:56	-33.9263291841291	26.0349808223888
BI-AP02	2017-07-13 10:21:56	-33.9261277925697	26.0352388018576
BI-AP02	2017-07-13 10:22:56	-33.9259264010103	26.0354967813264
BI-AP02	2017-07-13 10:23:56	-33.9257250094509	26.0357547607952
BI-AP02	2017-07-13 10:24:56	-33.9255236178915	26.036012740264
BI-AP02	2017-07-13 10:25:56	-33.9253222263321	26.0362707197328
BI-AP02	2017-07-13 10:26:56	-33.9251208347727	26.0365286992016
BI-AP02	2017-07-13 10:27:56	-33.9249194432133	26.0367866786703
BI-AP02	2017-07-13 10:28:56	-33.9247180516539	26.0370446581391
BI-AP02	2017-07-13 10:29:56	-33.9245166600945	26.0373026376079
BI-AP02	2017-07-13 10:30:56	-33.9243152685351	26.0375606170767
BI-AP02	2017-07-13 10:31:56	-33.9241138769757	26.0378185965455
BI-AP02	2017-07-13 10:32:56	-33.9239124854163	26.0380765760143
BI-AP02	2017-07-13 10:33:56	-33.923711093857	26.0383345554831
BI-AP02	2017-07-13 10:34:56	-33.9235097022976	26.0385925349519
BI-AP02	2017-07-13 10:35:56	-33.9233083107382	26.0388505144207
BI-AP02	2017-07-13 10:36:56	-33.9231069191788	26.0391084938895
BI-AP02	2017-07-13 10:37:56	-33.9229055276194	26.0393664733583
BI-AP02	2017-07-13 10:38:56	-33.92270413606	26.0396244528271
BI-AP02	2017-07-13 10:39:56	-33.9225027445006	26.0398824322959
BI-AP02	2017-07-13 10:40:56	-33.9223013529412	26.0401404117647
BI-AP02	2017-07-13 10:41:56	-33.9220999613818	26.0403983912335
BI-AP02	2017-07-13 10:42:56	-33.9218985698224	26.0406563707023
BI-AP02	2017-07-13 10:43:56	-33.921697178263	26.0409143501711
BI-AP02	2017-07-13 10:44:56	-33.9214957867036	26.0411723296399
BI-AP02	2017-07-13 10:45:56	-33.9212943951442	26.0414303091087
BI-AP02	2017-07-13 10:46:56	-33.9210930035848	26.0416882885775
BI-AP02	2017-07-13 10:47:56	-33.9208916120254	26.0419462680463
BI-AP02	2017-07-13 10:48:56	-33.920690220466	26.042204247515
BI-AP02	2017-07-13 10:49:56	-33.9204888289067	26.0424622269838
BI-AP02	2017-07-13 10:50:56	-33.9202874373473	26.0427202064526
BI-AP02	2017-07-13 10:51:56	-33.9200860457879	26.0429781859214
BI-AP02	2017-07-13 10:52:56	-33.9198846542285	26.0432361653902
BI-AP02	2017-07-13 10:53:56	-33.9196832626691	26.043494144859
BI-AP02	2017-07-13 10:54:56	-33.9194818711097	26.0437521243278
BI-AP02	2017-07-13 10:55:56	-33.9192804795503	26.0440101037966
BI-AP02	2017-07-13 10:56:56	-33.9190790879909	26.0442680832654
BI-AP02	2017-07-13 10:57:56	-33.9188776964315	26.0445260627342
BI-AP02	2017-07-13 10:58:56	-33.9186763048721	26.044784042203
BI-AP02	2017-07-13 10:59:56	-33.9184749133127	26.0450420216718
BI-AP02	2017-07-13 11:00:56	-33.9182735217533	26.0453000011406
BI-AP02	2017-07-13 11:01:56	-33.9180721301939	26.0455579806094
BI-AP02	2017-07-13 11:02:56	-33.9178707386345	26.0458159600782
BI-AP02	2017-07-13 11:03:56	-33.9176693470751	26.046073939547
BI-AP02	2017-07-13 11:04:56	-33.9174679555158	26.0463319190158
BI-AP02	2017-07-13 11:05:56	-33.9172665639564	26.0465898984846
BI-AP02	2017-07-13 11:06:56	-33.917065172397	26.0468478779534
BI-AP02	2017-07-13 11:07:56	-33.9168637808376	26.0471058574222
BI-AP02	2017-07-13 11:08:56	-33.9166623892782	26.047363836891
BI-AP02	2017-07-13 11:09:56	-33.9164609977188	26.0476218163598
BI-AP02	2017-07-13 11:10:56	-33.9162596061594	26.0478797958285
BI-AP02	2017-07-13 11:11:56	-33.9160582146	26.0481377752973
BI-AP02	2017-07-13 11:12:56	-33.9158568230406	26.0483957547661
BI-AP02	2017-07-13 11:13:56	-33.9156554314812	26.0486537342349
BI-AP02	2017-07-13 11:14:56	-33.9154540399218	26.0489117137037
BI-AP02	2017-07-13 11:15:56	-33.9152526483624	26.0491696931725
BI-AP02	2017-07-13 11:16:56	-33.915051256803	26.0494276726413
BI-AP02	2017-07-13 11:17:56	-33.9148498652436	26.0496856521101
BI-AP02	2017-07-13 11:18:56	-33.9146484736842	26.0499436315789
BI-AP02	2017-07-13 11:19:56	-33.9144470821249	26.0502016110477
BI-AP02	2017-07-13 11:20:56	-33.9142456905655	26.0504595905165
BI-AP02	2017-07-13 11:21:56	-33.9140442990061	26.0507175699853
BI-AP02	2017-07-13 11:22:56	-33.9138429074467	26.0509755494541
BI-AP02	2017-07-13 11:23:56	-33.9136415158873	26.0512335289229
BI-AP02	2017-07-13 11:24:56	-33.9134401243279	26.0514915083917
BI-AP02	2017-07-13 11:25:56	-33.9132387327685	26.0517494878605
BI-AP02	2017-07-13 11:26:56	-33.9130373412091	26.0520074673293
BI-AP02	2017-07-13 11:27:56	-33.9128359496497	26.0522654467981
BI-AP02	2017-07-13 11:28:56	-33.9126345580903	26.0525234262669
BI-AP02	2017-07-13 11:29:56	-33.9124331665309	26.0527814057357
BI-AP02	2017-07-13 11:30:56	-33.9122317749715	26.0530393852045
BI-AP02	2017-07-13 11:31:56	-33.9120303834121	26.0532973646733
BI-AP02	2017-07-13 11:32:56	-33.9118289918527	26.0535553441421
BI-AP02	2017-07-13 11:33:56	-33.9116276002933	26.0538133236109
BI-AP02	2017-07-13 11:34:56	-33.9114262087339	26.0540713030797
BI-AP02	2017-07-13 11:35:56	-33.911093462963	26.0542088518519
BI-AP02	2017-07-13 11:36:56	-33.910737537037	26.0543251481481
BI-AP02	2017-07-13 11:37:56	-33.9104007027027	26.0544402972973
BI-AP02	2017-07-13 11:38:56	-33.9103184705882	26.0546058235294
BI-AP02	2017-07-13 11:39:56	-33.9104761142857	26.0548512285714
BI-AP02	2017-07-13 11:40:56	-33.9105653823529	26.0549655882353
BI-AP02	2017-07-13 11:41:56	-33.9105770588235	26.0550874705882
BI-AP02	2017-07-13 11:42:56	-33.9105365882353	26.0550221764706
BI-AP02	2017-07-13 11:43:56	-33.9105711428571	26.055174
BI-AP02	2017-07-13 11:44:56	-33.9106561764706	26.0553450294118
BI-AP02	2017-07-13 11:45:56	-33.910866025974	26.0555117402597
BI-AP02	2017-07-13 11:46:56	-33.9107468051948	26.056043948052
BI-AP02	2017-07-13 11:47:56	-33.9107635254237	26.0566136525424
BI-AP02	2017-07-13 11:48:56	-33.910825559322	26.0571958559322
BI-AP02	2017-07-13 11:49:56	-33.9108365584416	26.0578493766234
BI-AP02	2017-07-13 11:50:56	-33.9108629831933	26.0585109579832
BI-AP02	2017-07-13 11:51:56	-33.9109189495798	26.0591608739496
BI-AP02	2017-07-13 11:52:56	-33.9110030916667	26.0597862916667
BI-AP02	2017-07-13 11:53:56	-33.9111135916667	26.0603887916667
BI-AP02	2017-07-13 11:54:56	-33.9112104733728	26.0609540473373
BI-AP02	2017-07-13 11:55:56	-33.9112946153846	26.0614844615385
BI-AP02	2017-07-13 11:56:56	-33.9113787573964	26.0620148757396
BI-AP02	2017-07-13 11:57:56	-33.911387375	26.062755
BI-AP02	2017-07-13 11:58:56	-33.9111195762712	26.0635569322034
BI-AP02	2017-07-13 11:59:56	-33.910824661017	26.0643557457627
BI-AP02	2017-07-13 12:00:56	-33.9102982231405	26.0648079421488
BI-AP02	2017-07-13 12:01:56	-33.9097552479339	26.0652353801653
BI-AP02	2017-07-13 12:02:56	-33.9095887267081	26.0656997267081
BI-AP02	2017-07-13 12:03:56	-33.9094564285714	26.0661674285714
BI-AP02	2017-07-13 12:04:56	-33.9093105794392	26.0666168691589
BI-AP02	2017-07-13 12:05:56	-33.9091202056075	26.0670063084112
BI-AP02	2017-07-13 12:06:56	-33.9089298317757	26.0673957476636
BI-AP02	2017-07-13 12:07:56	-33.9087394579439	26.0677851869159
BI-AP02	2017-07-13 12:08:56	-33.9084722995595	26.0682857488987
BI-AP02	2017-07-13 12:09:56	-33.9081667488987	26.0688418722467
BI-AP02	2017-07-13 12:10:56	-33.9078611982379	26.0693979955947
BI-AP02	2017-07-13 12:11:56	-33.9075556475771	26.0699541189427
BI-AP02	2017-07-13 12:12:56	-33.9072451851852	26.0707109444444
BI-AP02	2017-07-13 12:13:56	-33.9069340740741	26.0714942777778
BI-AP02	2017-07-13 12:14:56	-33.906622962963	26.0722776111111
BI-AP02	2017-07-13 12:15:56	-33.9063118518519	26.0730609444444
BI-AP02	2017-07-13 12:16:56	-33.9060908666667	26.0738966666667
BI-AP02	2017-07-13 12:17:56	-33.90584925	26.07468715
BI-AP02	2017-07-13 12:18:56	-33.9055343048781	26.0753326585366
BI-AP02	2017-07-13 12:19:56	-33.9052719878049	26.0758148536585
BI-AP02	2017-07-13 12:20:56	-33.9050096707317	26.0762970487805
BI-AP02	2017-07-13 12:21:56	-33.9047183738318	26.076829
BI-AP02	2017-07-13 12:22:56	-33.9044049158879	26.077399
BI-AP02	2017-07-13 12:23:56	-33.9040914579439	26.077969
BI-AP02	2017-07-13 12:24:56	-33.903778	26.078539
BI-AP02	2017-07-13 12:25:56	-33.9034120441177	26.0792420147059
BI-AP02	2017-07-13 12:26:56	-33.9030460882353	26.0799450294118
BI-AP02	2017-07-13 12:27:56	-33.9026801323529	26.0806480441176
BI-AP02	2017-07-13 12:28:56	-33.9023141764706	26.0813510588235
BI-AP02	2017-07-13 12:29:56	-33.9019712631579	26.0820520526316
BI-AP02	2017-07-13 12:30:56	-33.9016791733333	26.08275068
BI-AP02	2017-07-13 12:31:56	-33.90148504	26.08344908
BI-AP02	2017-07-13 12:32:56	-33.9012909066667	26.08414748
BI-AP02	2017-07-13 12:33:56	-33.9010967733333	26.08484588
BI-AP02	2017-07-13 12:34:56	-33.90099	26.08523
BI-AP02	2017-07-13 12:35:56	-33.90099	26.08523
BI-AP02	2017-07-13 12:36:56	-33.9005983333333	26.085628
BI-AP02	2017-07-13 12:37:56	-33.899815	26.086424
BI-AP02	2017-07-13 12:38:56	-33.899815	26.086424
BI-AP02	2017-07-13 12:39:56	-33.8993225	26.0873395
BI-AP02	2017-07-13 12:40:56	-33.89883	26.088255
BI-AP02	2017-07-13 12:41:56	-33.8984771129032	26.0887877903226
BI-AP02	2017-07-13 12:42:56	-33.897944377451	26.0894198643791
BI-AP02	2017-07-13 12:43:56	-33.897513495098	26.0897370212418
BI-AP02	2017-07-13 12:44:56	-33.8970826127451	26.0900541781046
BI-AP02	2017-07-13 12:45:56	-33.8966517303922	26.0903713349673
BI-AP02	2017-07-13 12:46:56	-33.8962208480392	26.0906884918301
BI-AP02	2017-07-13 12:47:56	-33.8957899656863	26.0910056486928
BI-AP02	2017-07-13 12:48:56	-33.8953590833333	26.0913228055556
BI-AP02	2017-07-13 12:49:56	-33.8949282009804	26.0916399624183
BI-AP02	2017-07-13 12:50:56	-33.8944973186275	26.091957119281
BI-AP02	2017-07-13 12:51:56	-33.8940664362745	26.0922742761438
BI-AP02	2017-07-13 12:52:56	-33.8936571693989	26.0926456994536
BI-AP02	2017-07-13 12:53:56	-33.8932945464481	26.0931342240437
BI-AP02	2017-07-13 12:54:56	-33.8929319234973	26.0936227486339
BI-AP02	2017-07-13 12:55:56	-33.8925130408432	26.0940972371541
BI-AP02	2017-07-13 12:56:56	-33.8919394440053	26.0945331264822
BI-AP02	2017-07-13 12:57:56	-33.8913658471673	26.0949690158103
BI-AP02	2017-07-13 12:58:56	-33.8907922503294	26.0954049051383
BI-AP02	2017-07-13 12:59:56	-33.8902186534914	26.0958407944664
BI-AP02	2017-07-13 13:00:56	-33.8896450566535	26.0962766837945
BI-AP02	2017-07-13 13:01:56	-33.8890714598155	26.0967125731225
BI-AP02	2017-07-13 13:02:56	-33.8884978629776	26.0971484624506
BI-AP02	2017-07-13 13:03:56	-33.8879242661396	26.0975843517787
BI-AP02	2017-07-13 13:04:56	-33.8873506693017	26.0980202411067
BI-AP02	2017-07-13 13:05:56	-33.8867770724638	26.0984561304348
BI-AP02	2017-07-13 13:06:56	-33.8862034756258	26.0988920197628
BI-AP02	2017-07-13 13:07:56	-33.8856298787879	26.0993279090909
BI-AP02	2017-07-13 13:08:56	-33.8842482	26.0986576615385
BI-AP02	2017-07-13 13:09:56	-33.883369	26.098024
BI-AP02	2017-07-13 13:10:56	-33.883369	26.098024
BI-AP02	2017-07-13 13:11:56	-33.883369	26.098024
BI-AP02	2017-07-13 13:12:56	-33.8805995396825	26.0979171587302
BI-AP02	2017-07-13 13:13:56	-33.880077	26.097897
BI-AP02	2017-07-13 13:14:56	-33.8799934057971	26.0977069130435
BI-AP02	2017-07-13 13:15:56	-33.8787394927536	26.0948556086957
BI-AP02	2017-07-13 13:16:56	-33.8781005722892	26.093999746988
BI-AP02	2017-07-13 13:17:56	-33.877517560241	26.0933252891566
BI-AP02	2017-07-13 13:18:56	-33.877022	26.092752
BI-AP02	2017-07-13 13:19:56	-33.877022	26.092752
BI-AP02	2017-07-13 13:20:56	-33.877022	26.092752
BI-AP02	2017-07-13 13:21:56	-33.877022	26.092752
BI-AP02	2017-07-13 13:22:56	-33.877022	26.092752
BI-AP02	2017-07-13 13:23:56	-33.877022	26.092752
BI-AP02	2017-07-13 13:24:56	-33.877022	26.092752
BI-AP02	2017-07-13 13:25:56	-33.8746440289855	26.0918576231884
BI-AP02	2017-07-13 13:26:56	-33.874092	26.09165
BI-AP02	2017-07-13 13:27:56	-33.874092	26.09165
BI-AP02	2017-07-13 13:28:56	-33.874092	26.09165
BI-AP02	2017-07-13 13:29:56	-33.874092	26.09165
BI-AP02	2017-07-13 13:30:56	-33.8741602816901	26.0912212112676
BI-AP02	2017-07-13 13:31:56	-33.8745001971831	26.089114415493
BI-AP02	2017-07-13 13:32:56	-33.874752028169	26.0891993450704
BI-AP02	2017-07-13 13:33:56	-33.8750038591549	26.0892842746479
BI-AP02	2017-07-13 13:34:56	-33.875092	26.089314
BI-AP02	2017-07-13 13:35:56	-33.8753946578947	26.0890810789474
BI-AP02	2017-07-13 13:36:56	-33.8755185426357	26.0890608837209
BI-AP02	2017-07-13 13:37:56	-33.8755064496124	26.0891920465116
BI-AP02	2017-07-13 13:38:56	-33.8753533559322	26.0895880338983
BI-AP02	2017-07-13 13:39:56	-33.8750575	26.089984
BI-AP02	2017-07-13 13:40:56	-33.8748246176471	26.0901452794118
BI-AP02	2017-07-13 13:41:56	-33.8746293333333	26.0902982361111
BI-AP02	2017-07-13 13:42:56	-33.8744285405405	26.0902851621622
BI-AP02	2017-07-13 13:43:56	-33.8742242162162	26.0901878648649
BI-AP02	2017-07-13 13:44:56	-33.8735923557047	26.0905223221476
BI-AP02	2017-07-13 13:45:56	-33.8729379932886	26.0908795033557
BI-AP02	2017-07-13 13:46:56	-33.8721536792453	26.0912654716981
BI-AP02	2017-07-13 13:47:56	-33.8713621929825	26.0914964912281
BI-AP02	2017-07-13 13:48:56	-33.8707159863014	26.0918953424658
BI-AP02	2017-07-13 13:49:56	-33.8702316666667	26.0924123333333
BI-AP02	2017-07-13 13:50:56	-33.8699292580645	26.0928536129032
BI-AP02	2017-07-13 13:51:56	-33.869629	26.093252
BI-AP02	2017-07-13 13:52:56	-33.869434942029	26.0933181304348
BI-AP02	2017-07-13 13:53:56	-33.868599	26.093603
BI-AP02	2017-07-13 13:54:56	-33.868599	26.093603
BI-AP02	2017-07-13 13:55:56	-33.868599	26.093603
BI-AP02	2017-07-13 13:56:56	-33.8675264827586	26.0936606551724
BI-AP02	2017-07-13 13:57:56	-33.8666841142857	26.0937141428571
BI-AP02	2017-07-13 13:58:56	-33.8661283428571	26.0937604285714
BI-AP02	2017-07-13 13:59:56	-33.8655725714286	26.0938067142857
BI-AP02	2017-07-13 14:00:56	-33.8652045714286	26.0938195714286
BI-AP02	2017-07-13 14:01:56	-33.8647076666667	26.0940446666667
BI-AP02	2017-07-13 14:02:56	-33.8641307101449	26.0943416231884
BI-AP02	2017-07-13 14:03:56	-33.863823	26.0945
BI-AP02	2017-07-13 14:04:56	-33.863823	26.0945
BI-AP02	2017-07-13 14:05:56	-33.8627777971014	26.0954305217391
BI-AP02	2017-07-13 14:06:56	-33.862064	26.096066
BI-AP02	2017-07-13 14:07:56	-33.862064	26.096066
BI-AP02	2017-07-13 14:08:56	-33.862064	26.096066
BI-AP02	2017-07-13 14:09:56	-33.862064	26.096066
BI-AP02	2017-07-13 14:10:56	-33.86015271875	26.0987756875
BI-AP02	2017-07-13 14:11:56	-33.8595532600619	26.0996449845201
BI-AP02	2017-07-13 14:12:56	-33.8591068823529	26.1002994117647
BI-AP02	2017-07-13 14:13:56	-33.858660504644	26.1009538390093
BI-AP02	2017-07-13 14:14:56	-33.858214126935	26.1016082662539
BI-AP02	2017-07-13 14:15:56	-33.857767749226	26.1022626934984
BI-AP02	2017-07-13 14:16:56	-33.8573734171779	26.1028713128834
BI-AP02	2017-07-13 14:17:56	-33.8570277730061	26.1034370797546
BI-AP02	2017-07-13 14:18:56	-33.8566821288344	26.1040028466258
BI-AP02	2017-07-13 14:19:56	-33.856250686747	26.1045897831325
BI-AP02	2017-07-13 14:20:56	-33.8557977951807	26.1051820120482
BI-AP02	2017-07-13 14:21:56	-33.8553449036145	26.1057742409639
BI-AP02	2017-07-13 14:22:56	-33.8548920120482	26.1063664698795
BI-AP02	2017-07-13 14:23:56	-33.8544391204819	26.1069586987952
BI-AP02	2017-07-13 14:24:56	-33.8539687247706	26.1075864678899
BI-AP02	2017-07-13 14:25:56	-33.8534501926605	26.1083119724771
BI-AP02	2017-07-13 14:26:56	-33.8529247988827	26.1089867821229
BI-AP02	2017-07-13 14:27:56	-33.852391018622	26.1095996312849
BI-AP02	2017-07-13 14:28:56	-33.8518572383613	26.1102124804469
BI-AP02	2017-07-13 14:29:56	-33.8513234581005	26.1108253296089
BI-AP02	2017-07-13 14:30:56	-33.8507896778398	26.1114381787709
BI-AP02	2017-07-13 14:31:56	-33.8502558975791	26.112051027933
BI-AP02	2017-07-13 14:32:56	-33.8497221173184	26.112663877095
BI-AP02	2017-07-13 14:33:56	-33.8491883370577	26.113276726257
BI-AP02	2017-07-13 14:34:56	-33.848654556797	26.113889575419
BI-AP02	2017-07-13 14:35:56	-33.8481207765363	26.114502424581
BI-AP02	2017-07-13 14:36:56	-33.8475869962756	26.115115273743
BI-AP02	2017-07-13 14:37:56	-33.8470532160149	26.115728122905
BI-AP02	2017-07-13 14:38:56	-33.8465194357542	26.116340972067
BI-AP02	2017-07-13 14:39:56	-33.8459856554935	26.116953821229
BI-AP02	2017-07-13 14:40:56	-33.8454518752328	26.117566670391
BI-AP02	2017-07-13 14:41:56	-33.8449180949721	26.1181795195531
BI-AP02	2017-07-13 14:42:56	-33.8443843147113	26.1187923687151
BI-AP02	2017-07-13 14:43:56	-33.8438505344506	26.1194052178771
BI-AP02	2017-07-13 14:44:56	-33.8433167541899	26.1200180670391
BI-AP02	2017-07-13 14:45:56	-33.8427829739292	26.1206309162011
BI-AP02	2017-07-13 14:46:56	-33.8422491936685	26.1212437653631
BI-AP02	2017-07-13 14:47:56	-33.8417154134078	26.1218566145251
BI-AP02	2017-07-13 14:48:56	-33.8411816331471	26.1224694636871
BI-AP02	2017-07-13 14:49:56	-33.8406478528864	26.1230823128492
BI-AP02	2017-07-13 14:50:56	-33.8401140726257	26.1236951620112
BI-AP02	2017-07-13 14:51:56	-33.839580292365	26.1243080111732
BI-AP02	2017-07-13 14:52:56	-33.8390465121043	26.1249208603352
BI-AP02	2017-07-13 14:53:56	-33.8385642733119	26.1257019485531
BI-AP02	2017-07-13 14:54:56	-33.8381163954984	26.1265951961415
BI-AP02	2017-07-13 14:55:56	-33.8376685176849	26.1274884437299
BI-AP02	2017-07-13 14:56:56	-33.8372206398714	26.1283816913183
BI-AP02	2017-07-13 14:57:56	-33.8367727620579	26.1292749389068
BI-AP02	2017-07-13 14:58:56	-33.8363248842444	26.1301681864952
BI-AP02	2017-07-13 14:59:56	-33.8358770064309	26.1310614340836
BI-AP02	2017-07-13 15:00:56	-33.8354291286174	26.131954681672
BI-AP02	2017-07-13 15:01:56	-33.8349812508039	26.1328479292605
BI-AP02	2017-07-13 15:02:56	-33.8345333729904	26.1337411768489
BI-AP02	2017-07-13 15:03:56	-33.83419	26.134426
BI-AP02	2017-07-13 15:04:56	-33.8339655409836	26.1348594262295
BI-AP02	2017-07-13 15:05:56	-33.833538	26.135685
BI-AP02	2017-07-13 15:06:56	-33.833538	26.135685
BI-AP02	2017-07-13 15:07:56	-33.832777	26.135992
BI-AP02	2017-07-13 15:08:56	-33.8318072513089	26.1365321832461
BI-AP02	2017-07-13 15:09:56	-33.8313255235602	26.1370702984293
BI-AP02	2017-07-13 15:10:56	-33.8308437958115	26.1376084136126
BI-AP02	2017-07-13 15:11:56	-33.8303620680628	26.1381465287958
BI-AP02	2017-07-13 15:12:56	-33.8298803403141	26.1386846439791
BI-AP02	2017-07-13 15:13:56	-33.8293986125654	26.1392227591623
BI-AP02	2017-07-13 15:14:56	-33.828915575	26.139768675
BI-AP02	2017-07-13 15:15:56	-33.8284142	26.1404238
BI-AP02	2017-07-13 15:16:56	-33.827912825	26.141078925
BI-AP02	2017-07-13 15:17:56	-33.82741145	26.14173405
BI-AP02	2017-07-13 15:18:56	-33.826910075	26.142389175
BI-AP02	2017-07-13 15:19:56	-33.8264087	26.1430443
BI-AP02	2017-07-13 15:20:56	-33.8260459411765	26.1436737529412
BI-AP02	2017-07-13 15:21:56	-33.8257335882353	26.1442938705882
BI-AP02	2017-07-13 15:22:56	-33.8254212352941	26.1449139882353
BI-AP02	2017-07-13 15:23:56	-33.8249109069767	26.1456158372093
BI-AP02	2017-07-13 15:24:56	-33.8243785813953	26.1463267674419
BI-AP02	2017-07-13 15:25:56	-33.8238462558139	26.1470376976744
BI-AP02	2017-07-13 15:26:56	-33.8233139302326	26.147748627907
BI-AP02	2017-07-13 15:27:56	-33.8227929850746	26.1484384029851
BI-AP02	2017-07-13 15:28:56	-33.8222796268657	26.1491140746269
BI-AP02	2017-07-13 15:29:56	-33.8217662686567	26.1497897462687
BI-AP02	2017-07-13 15:30:56	-33.8212529104478	26.1504654179104
BI-AP02	2017-07-13 15:31:56	-33.820741172093	26.151133455814
BI-AP02	2017-07-13 15:32:56	-33.8202399627907	26.1517518744186
BI-AP02	2017-07-13 15:33:56	-33.8197387534884	26.1523702930233
BI-AP02	2017-07-13 15:34:56	-33.819237544186	26.1529887116279
BI-AP02	2017-07-13 15:35:56	-33.818733	26.1536321724138
BI-AP02	2017-07-13 15:36:56	-33.8182257272727	26.1542961222571
BI-AP02	2017-07-13 15:37:56	-33.8177184545455	26.1549600721003
BI-AP02	2017-07-13 15:38:56	-33.8172111818182	26.1556240219436
BI-AP02	2017-07-13 15:39:56	-33.8167039090909	26.1562879717868
BI-AP02	2017-07-13 15:40:56	-33.8162121304348	26.156914826087
BI-AP02	2017-07-13 15:41:56	-33.8157712608696	26.1574197950311
BI-AP02	2017-07-13 15:42:56	-33.8153303913044	26.1579247639752
BI-AP02	2017-07-13 15:43:56	-33.8149431666667	26.1584545
BI-AP02	2017-07-13 15:44:56	-33.8145998333333	26.1590045
BI-AP02	2017-07-13 15:45:56	-33.8142565	26.1595545
BI-AP02	2017-07-13 15:46:56	-33.8138679565217	26.1600757267081
BI-AP02	2017-07-13 15:47:56	-33.8134714347826	26.1605918757764
BI-AP02	2017-07-13 15:48:56	-33.813075875	26.161107625
BI-AP02	2017-07-13 15:49:56	-33.812685125	26.161621375
BI-AP02	2017-07-13 15:50:56	-33.812294375	26.162135125
BI-AP02	2017-07-13 15:51:56	-33.8118131176471	26.1628137647059
BI-AP02	2017-07-13 15:52:56	-33.8113348504673	26.1634839065421
BI-AP02	2017-07-13 15:53:56	-33.8108632616822	26.1641416635514
BI-AP02	2017-07-13 15:54:56	-33.8103916728972	26.1647994205608
BI-AP02	2017-07-13 15:55:56	-33.8099791176471	26.1653790588235
BI-AP02	2017-07-13 15:56:56	-33.8097622352941	26.1656823529412
BI-AP02	2017-07-13 15:57:56	-33.8095787647059	26.1660165882353
BI-AP02	2017-07-13 15:58:56	-33.8093564117647	26.1662938823529
BI-AP02	2017-07-13 15:59:56	-33.8091365882353	26.1665403529412
BI-AP02	2017-07-13 16:00:56	-33.8089288823529	26.1667995294118
BI-AP02	2017-07-13 16:01:56	-33.8087468235294	26.1670805882353
BI-AP02	2017-07-13 16:02:56	-33.808453	26.16741
BI-AP02	2017-07-13 16:03:56	-33.8081574117647	26.1677129705882
BI-AP02	2017-07-13 16:04:56	-33.8079015	26.1680575
BI-AP02	2017-07-13 16:05:56	-33.8075875546218	26.1685561932773
BI-AP02	2017-07-13 16:06:56	-33.8072855378151	26.1690936722689
BI-AP02	2017-07-13 16:07:56	-33.8069423664596	26.1696179689441
BI-AP02	2017-07-13 16:08:56	-33.8065842298137	26.1701374720497
BI-AP02	2017-07-13 16:09:56	-33.8062288292683	26.1706609268293
BI-AP02	2017-07-13 16:10:56	-33.8059254146341	26.1712594634146
BI-AP02	2017-07-13 16:11:56	-33.805622	26.171858
BI-AP02	2017-07-13 16:12:56	-33.8052853057851	26.172284446281
BI-AP02	2017-07-13 16:13:56	-33.8049486115702	26.172710892562
BI-AP02	2017-07-13 16:14:56	-33.8046166242775	26.1732053468208
BI-AP02	2017-07-13 16:15:56	-33.804284716763	26.1737009537572
BI-AP02	2017-07-13 16:16:56	-33.803946354717	26.1742016113208
BI-AP02	2017-07-13 16:17:56	-33.8035499018868	26.1747477245283
BI-AP02	2017-07-13 16:18:56	-33.8031534490566	26.1752938377359
BI-AP02	2017-07-13 16:19:56	-33.8027569962264	26.1758399509434
BI-AP02	2017-07-13 16:20:56	-33.8023605433962	26.1763860641509
BI-AP02	2017-07-13 16:21:56	-33.802235	26.176559
BI-AP02	2017-07-13 16:22:56	-33.8023066190476	26.1770019206349
BI-AP02	2017-07-13 16:23:56	-33.802517	26.178303
BI-AP02	2017-07-13 16:24:56	-33.802517	26.178303
BI-AP02	2017-07-13 16:25:56	-33.8008951384615	26.1790311384615
BI-AP02	2017-07-13 16:26:56	-33.800274	26.17931
BI-AP02	2017-07-13 16:27:56	-33.800274	26.17931
BI-AP02	2017-07-13 16:28:56	-33.800274	26.17931
BI-AP02	2017-07-13 16:29:56	-33.7998794782609	26.1797979710145
BI-AP02	2017-07-13 16:30:56	-33.79818	26.1819
BI-AP02	2017-07-13 16:31:56	-33.7980409285714	26.1820598142857
BI-AP02	2017-07-13 16:32:56	-33.797295	26.182917
BI-AP02	2017-07-13 16:33:56	-33.7973352266667	26.1831063733333
BI-AP02	2017-07-13 16:34:56	-33.7976800266667	26.1847295733333
BI-AP02	2017-07-13 16:35:56	-33.797726	26.184946
BI-AP02	2017-07-13 16:36:56	-33.797726	26.184946
BI-AP02	2017-07-13 16:37:56	-33.797726	26.184946
BI-AP02	2017-07-13 16:38:56	-33.7969988493151	26.1854088219178
BI-AP02	2017-07-13 16:39:56	-33.794777	26.186823
BI-AP02	2017-07-13 16:40:56	-33.794777	26.186823
BI-AP02	2017-07-13 16:41:56	-33.794777	26.186823
BI-AP02	2017-07-13 16:42:56	-33.794777	26.186823
BI-AP02	2017-07-13 16:43:56	-33.794777	26.186823
BI-AP02	2017-07-13 16:44:56	-33.79341052	26.1882249466667
BI-AP02	2017-07-13 16:45:56	-33.79208	26.18959
BI-AP02	2017-07-13 16:46:56	-33.79208	26.18959
BI-AP02	2017-07-13 16:47:56	-33.79208	26.18959
BI-AP02	2017-07-13 16:48:56	-33.79208	26.18959
BI-AP02	2017-07-13 16:49:56	-33.7918365217391	26.1928110144928
BI-AP02	2017-07-13 16:50:56	-33.791744	26.194035
BI-AP02	2017-07-13 16:51:56	-33.791744	26.194035
BI-AP02	2017-07-13 16:52:56	-33.791744	26.194035
BI-AP02	2017-07-13 16:53:56	-33.791744	26.194035
BI-AP02	2017-07-13 16:54:56	-33.791744	26.194035
BI-AP02	2017-07-13 16:55:56	-33.791744	26.194035
BI-AP02	2017-07-13 16:56:56	-33.791744	26.194035
BI-AP02	2017-07-13 16:57:56	-33.791744	26.194035
BI-AP02	2017-07-13 16:58:56	-33.7901201891892	26.1959062702703
BI-AP02	2017-07-13 16:59:56	-33.788883	26.197332
BI-AP02	2017-07-13 17:00:56	-33.788883	26.197332
BI-AP02	2017-07-13 17:01:56	-33.7882276029412	26.1984570882353
BI-AP02	2017-07-13 17:02:56	-33.7872540169492	26.1990089491525
BI-AP02	2017-07-13 17:03:56	-33.7864229016393	26.1988494098361
BI-AP02	2017-07-13 17:04:56	-33.7856003043478	26.1988017826087
BI-AP02	2017-07-13 17:05:56	-33.785053	26.198759
BI-AP02	2017-07-13 17:06:56	-33.7845886716418	26.1991288507463
BI-AP02	2017-07-13 17:07:56	-33.784016	26.199585
BI-AP02	2017-07-13 17:08:56	-33.7837378421053	26.1993723684211
BI-AP02	2017-07-13 17:09:56	-33.7831815263158	26.1989471052632
BI-AP02	2017-07-13 17:10:56	-33.7826252105263	26.1985218421053
BI-AP02	2017-07-13 17:11:56	-33.7820688947368	26.1980965789474
BI-AP02	2017-07-13 17:12:56	-33.781902	26.197969
BI-AP02	2017-07-13 17:13:56	-33.781902	26.197969
BI-AP02	2017-07-13 17:14:56	-33.781902	26.197969
BI-AP02	2017-07-13 17:15:56	-33.7815395194805	26.1979890909091
BI-AP02	2017-07-13 17:16:56	-33.7798665324675	26.1980818181818
BI-AP02	2017-07-13 17:17:56	-33.7797497714286	26.1981461142857
BI-AP02	2017-07-13 17:18:56	-33.7796452	26.1993084
BI-AP02	2017-07-13 17:19:56	-33.779633	26.199444
BI-AP02	2017-07-13 17:20:56	-33.779766	26.200264
BI-AP02	2017-07-13 17:21:56	-33.779766	26.200264
BI-AP02	2017-07-13 17:22:56	-33.779766	26.200264
BI-AP02	2017-07-13 17:23:56	-33.7798402028986	26.2013637101449
BI-AP02	2017-07-13 17:24:56	-33.780022	26.204058
BI-AP02	2017-07-13 17:25:56	-33.7799753333333	26.2039285507246
BI-AP02	2017-07-13 17:26:56	-33.7797611860465	26.2034246162791
BI-AP02	2017-07-13 17:27:56	-33.7793007209302	26.2024318255814
BI-AP02	2017-07-13 17:28:56	-33.779131890625	26.20278140625
BI-AP02	2017-07-13 17:29:56	-33.779001578125	26.20330828125
BI-AP02	2017-07-13 17:30:56	-33.7789281949153	26.2036573728814
BI-AP02	2017-07-13 17:31:56	-33.7788737881356	26.2039472033898
BI-AP02	2017-07-13 17:32:56	-33.7787181314554	26.2042456619718
BI-AP02	2017-07-13 17:33:56	-33.7785344694836	26.2045465070423
BI-AP02	2017-07-13 17:34:56	-33.7783508075117	26.2048473521127
BI-AP02	2017-07-13 17:35:56	-33.7782118333333	26.2050983333333
BI-AP02	2017-07-13 17:36:56	-33.7782196904762	26.2051854761905
BI-AP02	2017-07-13 17:37:56	-33.778171	26.2052275423729
BI-AP02	2017-07-13 17:38:56	-33.778111	26.2052605932203
BI-AP02	2017-07-13 17:39:56	-33.7780232666667	26.2057135866667
BI-AP02	2017-07-13 17:40:56	-33.7780028277154	26.2061786217228
BI-AP02	2017-07-13 17:41:56	-33.7780268726592	26.2066109812734
BI-AP02	2017-07-13 17:42:56	-33.778050917603	26.207043340824
BI-AP02	2017-07-13 17:43:56	-33.7780749625468	26.2074757003745
BI-AP02	2017-07-13 17:44:56	-33.778137631579	26.2078866578947
BI-AP02	2017-07-13 17:45:56	-33.7783934210526	26.2081906052632
BI-AP02	2017-07-13 17:46:56	-33.7782513157895	26.2083957894737
BI-AP02	2017-07-13 17:47:56	-33.7781925	26.208745
BI-AP02	2017-07-13 17:48:56	-33.7782040952381	26.2091900952381
BI-AP02	2017-07-13 17:49:56	-33.7782098095238	26.2096458095238
BI-AP02	2017-07-13 17:50:56	-33.7785328157895	26.2099158947368
BI-AP02	2017-07-13 17:51:56	-33.7787856341463	26.2102352195122
BI-AP02	2017-07-13 17:52:56	-33.7790490487805	26.2106157073171
BI-AP02	2017-07-13 17:53:56	-33.779403195122	26.2110708292683
BI-AP02	2017-07-13 17:54:56	-33.7798579090909	26.2115673246753
BI-AP02	2017-07-13 17:55:56	-33.7802128552632	26.2121118026316
BI-AP02	2017-07-13 17:56:56	-33.7805538604651	26.2126744418605
BI-AP02	2017-07-13 17:57:56	-33.7809423255814	26.2132323023256
BI-AP02	2017-07-13 17:58:56	-33.7813307906977	26.2137901627907
BI-AP02	2017-07-13 17:59:56	-33.781719255814	26.2143480232558
BI-AP02	2017-07-13 18:00:56	-33.782101948718	26.214874974359
BI-AP02	2017-07-13 18:01:56	-33.7823847619048	26.2153915238095
BI-AP02	2017-07-13 18:02:56	-33.7825921014493	26.2159204637681
BI-AP02	2017-07-13 18:03:56	-33.7828703623188	26.216553942029
BI-AP02	2017-07-13 18:04:56	-33.7831486231884	26.2171874202899
BI-AP02	2017-07-13 18:05:56	-33.783197631579	26.2175903684211
BI-AP02	2017-07-13 18:06:56	-33.783169	26.217854
BI-AP02	2017-07-13 18:07:56	-33.7831009411765	26.2179901176471
BI-AP02	2017-07-13 18:08:56	-33.7831124705882	26.2181407058824
BI-AP02	2017-07-13 18:09:56	-33.7830765882353	26.2182918823529
BI-AP02	2017-07-13 18:10:56	-33.7831030588235	26.2184329411765
BI-AP02	2017-07-13 18:11:56	-33.7830396470588	26.2185869411765
BI-AP02	2017-07-13 18:12:56	-33.7829534705882	26.2187225882353
BI-AP02	2017-07-13 18:13:56	-33.78295	26.2188453529412
BI-AP02	2017-07-13 18:14:56	-33.7829363529412	26.2190189411765
BI-AP02	2017-07-13 18:15:56	-33.7828992941176	26.2192121764706
BI-AP02	2017-07-13 18:16:56	-33.7829187222222	26.2193983888889
BI-AP02	2017-07-13 18:17:56	-33.7829032941177	26.2195617647059
BI-AP02	2017-07-13 18:18:56	-33.7829017058824	26.2197319411765
BI-AP02	2017-07-13 18:19:56	-33.7829496666667	26.2198783939394
BI-AP02	2017-07-13 18:20:56	-33.7829308235294	26.2201131764706
BI-AP02	2017-07-13 18:21:56	-33.7829374705882	26.2203085294118
BI-AP02	2017-07-13 18:22:56	-33.7829411764706	26.2204970588235
BI-AP02	2017-07-13 18:23:56	-33.782864	26.2206664705882
BI-AP02	2017-07-13 18:24:56	-33.782845	26.2208127272727
BI-AP02	2017-07-13 18:25:56	-33.7828005	26.2209805
BI-AP02	2017-07-13 18:26:56	-33.7827416857143	26.2211699428571
BI-AP02	2017-07-13 18:27:56	-33.782793974359	26.2213628717949
BI-AP02	2017-07-13 18:28:56	-33.7828032	26.2216536
BI-AP02	2017-07-13 18:29:56	-33.7827842941176	26.2218574117647
BI-AP02	2017-07-13 18:30:56	-33.7829279151515	26.2222905818182
BI-AP02	2017-07-13 18:31:56	-33.7831740969697	26.2227967636364
BI-AP02	2017-07-13 18:32:56	-33.7834202787879	26.2233029454545
BI-AP02	2017-07-13 18:33:56	-33.7836664606061	26.2238091272727
BI-AP02	2017-07-13 18:34:56	-33.7839126424242	26.2243153090909
BI-AP02	2017-07-13 18:35:56	-33.7841783076923	26.2248412307692
BI-AP02	2017-07-13 18:36:56	-33.7845487368421	26.2254431052632
BI-AP02	2017-07-13 18:37:56	-33.784859	26.225901
BI-AP02	2017-07-13 18:38:56	-33.7851479385475	26.2264027877095
BI-AP02	2017-07-13 18:39:56	-33.785436877095	26.226904575419
BI-AP02	2017-07-13 18:40:56	-33.7857258156425	26.2274063631285
BI-AP02	2017-07-13 18:41:56	-33.7860147541899	26.227908150838
BI-AP02	2017-07-13 18:42:56	-33.7863036927374	26.2284099385475
BI-AP02	2017-07-13 18:43:56	-33.7865926312849	26.228911726257
BI-AP02	2017-07-13 18:44:56	-33.7868815698324	26.2294135139665
BI-AP02	2017-07-13 18:45:56	-33.7871705083799	26.229915301676
BI-AP02	2017-07-13 18:46:56	-33.7874607987616	26.2304181362229
BI-AP02	2017-07-13 18:47:56	-33.7877767739938	26.2309408606811
BI-AP02	2017-07-13 18:48:56	-33.788092749226	26.2314635851393
BI-AP02	2017-07-13 18:49:56	-33.7884087244582	26.2319863095975
BI-AP02	2017-07-13 18:50:56	-33.7887246996904	26.2325090340557
BI-AP02	2017-07-13 18:51:56	-33.7890406749226	26.2330317585139
BI-AP02	2017-07-13 18:52:56	-33.7893441609195	26.2335591034483
BI-AP02	2017-07-13 18:53:56	-33.7897010909091	26.2340744545455
BI-AP02	2017-07-13 18:54:56	-33.7901295232558	26.2344721511628
BI-AP02	2017-07-13 18:55:56	-33.7904080481283	26.2348119572193
BI-AP02	2017-07-13 18:56:56	-33.7907690106952	26.2353911016043
BI-AP02	2017-07-13 18:57:56	-33.791129973262	26.2359702459893
BI-AP02	2017-07-13 18:58:56	-33.7914909358289	26.2365493903743
BI-AP02	2017-07-13 18:59:56	-33.7918194597701	26.2370913563218
BI-AP02	2017-07-13 19:00:56	-33.7921271433225	26.2376337394137
BI-AP02	2017-07-13 19:01:56	-33.7924150260586	26.2381794071661
BI-AP02	2017-07-13 19:02:56	-33.7927029087948	26.2387250749186
BI-AP02	2017-07-13 19:03:56	-33.7929907915309	26.239270742671
BI-AP02	2017-07-13 19:04:56	-33.7932786742671	26.2398164104235
BI-AP02	2017-07-13 19:05:56	-33.7936527142857	26.2403348571429
BI-AP02	2017-07-13 19:06:56	-33.7941171065574	26.2408239836066
BI-AP02	2017-07-13 19:07:56	-33.7945336639344	26.2413275901639
BI-AP02	2017-07-13 19:08:56	-33.7949188538462	26.2418557230769
BI-AP02	2017-07-13 19:09:56	-33.7952747	26.2424068
BI-AP02	2017-07-13 19:10:56	-33.7956458227848	26.2429431012658
BI-AP02	2017-07-13 19:11:56	-33.7960449454545	26.2434516666667
BI-AP02	2017-07-13 19:12:56	-33.7964333090909	26.2439516666667
BI-AP02	2017-07-13 19:13:56	-33.7968216727273	26.2444516666667
BI-AP02	2017-07-13 19:14:56	-33.7971930458015	26.2449550839695
BI-AP02	2017-07-13 19:15:56	-33.7975214427481	26.2454671450382
BI-AP02	2017-07-13 19:16:56	-33.7978579294606	26.2459806556017
BI-AP02	2017-07-13 19:17:56	-33.7982672240664	26.2465072116183
BI-AP02	2017-07-13 19:18:56	-33.7986765186722	26.2470337676349
BI-AP02	2017-07-13 19:19:56	-33.799085813278	26.2475603236515
BI-AP02	2017-07-13 19:20:56	-33.7994951078838	26.2480868796681
BI-AP02	2017-07-13 19:21:56	-33.7999044024896	26.2486134356846
BI-AP02	2017-07-13 19:22:56	-33.8003136970954	26.2491399917012
BI-AP02	2017-07-13 19:23:56	-33.8007229917012	26.2496665477178
BI-AP02	2017-07-13 19:24:56	-33.8011297619048	26.250189047619
BI-AP02	2017-07-13 19:25:56	-33.80150048	26.25065642
BI-AP02	2017-07-13 19:26:56	-33.8018640833333	26.2512
BI-AP02	2017-07-13 19:27:56	-33.802382719697	26.2516472727273
BI-AP02	2017-07-13 19:28:56	-33.8029013560606	26.2520945454545
BI-AP02	2017-07-13 19:29:56	-33.8029952208045	26.2522057986592
BI-AP02	2017-07-13 19:30:56	-33.8030818860294	26.2523113566176
BI-AP02	2017-07-13 19:31:56	-33.8031685512543	26.2524169145761
BI-AP02	2017-07-13 19:32:56	-33.8032552164792	26.2525224725346
BI-AP02	2017-07-13 19:33:56	-33.8033418817041	26.2526280304931
BI-AP02	2017-07-13 19:34:56	-33.8034285469291	26.2527335884516
BI-AP02	2017-07-13 19:35:56	-33.803515212154	26.25283914641
BI-AP02	2017-07-13 19:36:56	-33.8036018773789	26.2529447043685
BI-AP02	2017-07-13 19:37:56	-33.8036885426038	26.253050262327
BI-AP02	2017-07-13 19:38:56	-33.8037752078287	26.2531558202855
BI-AP02	2017-07-13 19:39:56	-33.8038618730536	26.2532613782439
BI-AP02	2017-07-13 19:40:56	-33.8039485382785	26.2533669362024
BI-AP02	2017-07-13 19:41:56	-33.8040352035035	26.2534724941609
BI-AP02	2017-07-13 19:42:56	-33.8041218687284	26.2535780521194
BI-AP02	2017-07-13 19:43:56	-33.8042085339533	26.2536836100779
BI-AP02	2017-07-13 19:44:56	-33.8042951991782	26.2537891680363
BI-AP02	2017-07-13 19:45:56	-33.8043818644031	26.2538947259948
BI-AP02	2017-07-13 19:46:56	-33.804468529628	26.2540002839533
BI-AP02	2017-07-13 19:47:56	-33.8045551948529	26.2541058419118
BI-AP02	2017-07-13 19:48:56	-33.8046418600778	26.2542113998702
BI-AP02	2017-07-13 19:49:56	-33.8047285253028	26.2543169578287
BI-AP02	2017-07-13 19:50:56	-33.8048151905277	26.2544225157872
BI-AP02	2017-07-13 19:51:56	-33.8049018557526	26.2545280737457
BI-AP02	2017-07-13 19:52:56	-33.8049885209775	26.2546336317041
BI-AP02	2017-07-13 19:53:56	-33.8050751862024	26.2547391896626
BI-AP02	2017-07-13 19:54:56	-33.8051618514273	26.2548447476211
BI-AP02	2017-07-13 19:55:56	-33.8052485166522	26.2549503055796
BI-AP02	2017-07-13 19:56:56	-33.8053351818771	26.2550558635381
BI-AP02	2017-07-13 19:57:56	-33.8054218471021	26.2551614214965
BI-AP02	2017-07-13 19:58:56	-33.805508512327	26.255266979455
BI-AP02	2017-07-13 19:59:56	-33.8055951775519	26.2553725374135
BI-AP02	2017-07-13 20:00:56	-33.8056818427768	26.255478095372
BI-AP02	2017-07-13 20:01:56	-33.8057685080017	26.2555836533304
BI-AP02	2017-07-13 20:02:56	-33.8058551732266	26.2556892112889
BI-AP02	2017-07-13 20:03:56	-33.8059418384515	26.2557947692474
BI-AP02	2017-07-13 20:04:56	-33.8060285036765	26.2559003272059
BI-AP02	2017-07-13 20:05:56	-33.8061151689014	26.2560058851643
BI-AP02	2017-07-13 20:06:56	-33.8062018341263	26.2561114431228
BI-AP02	2017-07-13 20:07:56	-33.8062884993512	26.2562170010813
BI-AP02	2017-07-13 20:08:56	-33.8063751645761	26.2563225590398
BI-AP02	2017-07-13 20:09:56	-33.806461829801	26.2564281169983
BI-AP02	2017-07-13 20:10:56	-33.8065484950259	26.2565336749567
BI-AP02	2017-07-13 20:11:56	-33.8066351602508	26.2566392329152
BI-AP02	2017-07-13 20:12:56	-33.8067218254758	26.2567447908737
BI-AP02	2017-07-13 20:13:56	-33.8068084907007	26.2568503488322
BI-AP02	2017-07-13 20:14:56	-33.8068951559256	26.2569559067906
BI-AP02	2017-07-13 20:15:56	-33.8069818211505	26.2570614647491
BI-AP02	2017-07-13 20:16:56	-33.8070684863754	26.2571670227076
BI-AP02	2017-07-13 20:17:56	-33.8071551516003	26.2572725806661
BI-AP02	2017-07-13 20:18:56	-33.8072418168252	26.2573781386246
BI-AP02	2017-07-13 20:19:56	-33.8073284820501	26.257483696583
BI-AP02	2017-07-13 20:20:56	-33.8074151472751	26.2575892545415
BI-AP02	2017-07-13 20:21:56	-33.8075018125	26.2576948125
BI-AP02	2017-07-13 20:22:56	-33.8075884777249	26.2578003704585
BI-AP02	2017-07-13 20:23:56	-33.8076751429498	26.2579059284169
BI-AP02	2017-07-13 20:24:56	-33.8077618081747	26.2580114863754
BI-AP02	2017-07-13 20:25:56	-33.8078484733996	26.2581170443339
BI-AP02	2017-07-13 20:26:56	-33.8079351386245	26.2582226022924
BI-AP02	2017-07-13 20:27:56	-33.8080218038494	26.2583281602508
BI-AP02	2017-07-13 20:28:56	-33.8081084690744	26.2584337182093
BI-AP02	2017-07-13 20:29:56	-33.8081951342993	26.2585392761678
BI-AP02	2017-07-13 20:30:56	-33.8082817995242	26.2586448341263
BI-AP02	2017-07-13 20:31:56	-33.8083684647491	26.2587503920848
BI-AP02	2017-07-13 20:32:56	-33.808455129974	26.2588559500432
BI-AP02	2017-07-13 20:33:56	-33.8085417951989	26.2589615080017
BI-AP02	2017-07-13 20:34:56	-33.8086284604238	26.2590670659602
BI-AP02	2017-07-13 20:35:56	-33.8087151256488	26.2591726239187
BI-AP02	2017-07-13 20:36:56	-33.8088017908737	26.2592781818771
BI-AP02	2017-07-13 20:37:56	-33.8088884560986	26.2593837398356
BI-AP02	2017-07-13 20:38:56	-33.8089751213235	26.2594892977941
BI-AP02	2017-07-13 20:39:56	-33.8090617865484	26.2595948557526
BI-AP02	2017-07-13 20:40:56	-33.8091484517733	26.2597004137111
BI-AP02	2017-07-13 20:41:56	-33.8092351169983	26.2598059716695
BI-AP02	2017-07-13 20:42:56	-33.8093217822232	26.259911529628
BI-AP02	2017-07-13 20:43:56	-33.8094084474481	26.2600170875865
BI-AP02	2017-07-13 20:44:56	-33.809495112673	26.260122645545
BI-AP02	2017-07-13 20:45:56	-33.8095817778979	26.2602282035035
BI-AP02	2017-07-13 20:46:56	-33.8236479565217	26.2729501304348
