# Supplementary material for: Multi-predator assemblages, dive type, bathymetry and sex influence foraging success and efficiency in African penguins
Source: PeerJ. 2020 Jun 30;8:e9380. doi: 10.7717/peerj.9380 (PMC7333648; doi:10.7717/peerj.9380)
Supplement: Data S1 [file peerj-08-9380-s002.zip › Data S1/BI-AP02-SVM-summary-vedba-preycaps.txt]

divenum	preycaps	dive.time	maxdivedepth	meandepthcap	ID	total_vedba	mean_vedba	dateW	diveNum
1	1	0.59999942779541	0.83	0.7121	1	11.3840081098472	0.189733468497454	2017-07-12 16:05:07.51	1
2	0	0.269999742507935	0.55	0	2	3.47413718304563	0.128671747520208	2017-07-12 16:05:10.40	2
3	1	4.24999594688416	1.26	0.9372	3	80.0106003029362	0.188260236006909	2017-07-12 16:05:28.75	3
4	0	1.11999893188477	0.83	0	4	16.7273723850945	0.14935153915263	2017-07-12 16:05:48.72	4
5	0	4.01999616622925	2.84	0	5	53.5297159364564	0.133158497354369	2017-07-12 16:06:13.79	5
6	1	6.69999361038208	4.74	2.28645	6	117.304042012656	0.175080659720382	2017-07-12 16:06:47.72	6
7	1	6.10999417304993	4.21	1.2808375	7	90.6112869742871	0.148299978681321	2017-07-12 16:07:15.50	7
8	0	11.4299890995026	5.47	0	8	138.776898321411	0.121414609205084	2017-07-12 16:08:07.24	8
9	0	8.42999196052551	4.04	0	9	91.5221093931304	0.108567152305018	2017-07-12 16:08:49.75	9
10	1	4.75999546051025	2.09	0.9252625	10	64.2224849262751	0.134921186819906	2017-07-12 16:09:35.31	10
11	1	3.36999678611755	1.54	0.84865	11	45.0765562205785	0.133758327064031	2017-07-12 16:10:14.40	11
12	0	5.03999519348145	2.28	0	12	70.9520122790606	0.140777802140993	2017-07-12 16:11:12.79	12
13	0	5.90999436378479	1.56	0	13	69.6916659892574	0.117921600658642	2017-07-12 16:11:53.20	13
14	0	12.6299879550934	5.65	0	14	147.650133547188	0.116904302095952	2017-07-12 16:12:57.72	14
15	0	11.5599889755249	7.11	0	15	121.607256146516	0.105196588362038	2017-07-12 16:13:55.96	15
16	0	12.8799877166748	5.84	0	16	138.70374200256	0.107689240685218	2017-07-12 16:15:09.40	16
17	0	13.9199867248535	6.05	0	17	157.305841591906	0.113007070109128	2017-07-12 16:16:18.07	17
18	0	9.97999048233032	2.93	0	18	109.258651266896	0.109477606479856	2017-07-12 16:17:10.55	18
19	0	9.45999097824097	3.58	0	19	102.296000915858	0.108135307522048	2017-07-12 16:17:59.88	19
20	1	8.73999166488647	6.22	4.66375	20	152.069360921342	0.173992403800162	2017-07-12 16:18:42.25	20
21	1	4.46999573707581	5.11	3.80165	21	89.4570068400823	0.200127532080721	2017-07-12 16:19:02.79	21
22	1	3.26999688148499	5.12	4.2541875	22	74.5535363230879	0.227992465819841	2017-07-12 16:19:19.79	22
23	0	0.799999237060547	1.12	0	23	9.00407883702938	0.112550985462867	2017-07-12 16:19:23.44	23
24	1	9.58999085426331	5.75	0.7835375	24	147.856127185921	0.154177400610971	2017-07-12 16:20:08.68	24
25	1	7.49999284744263	6.19	4.137775	25	132.799245847815	0.177065661130419	2017-07-12 16:20:57.00	25
26	0	11.32998919487	5.97	0	26	141.40700388572	0.12480759389737	2017-07-12 16:21:45.44	26
27	1	12.3299882411957	7.69	3.7955875	27	220.309020991021	0.17867722708112	2017-07-12 16:22:48.44	27
28	1	9.84999060630798	7.75	5.208	28	181.722217698462	0.184489561115189	2017-07-12 16:23:55.64	28
29	1	8.18999218940735	7.83	5.93585	29	149.053237209973	0.181994184627562	2017-07-12 16:24:33.25	29
30	0	13.3299872875214	8.67	0	30	164.469096417488	0.123382667980111	2017-07-12 16:25:35.31	30
31	0	13.5199871063232	7.13	0	31	172.743035696328	0.12776851752687	2017-07-12 16:27:16.92	31
32	0	10.3999900817871	5.43	0	32	122.281488360379	0.117578354192672	2017-07-12 16:28:08.24	32
33	0	14.679986000061	7.98	0	33	184.44455883951	0.125643432451982	2017-07-12 16:29:19.03	33
34	0	4.11999607086182	1.2	0	34	50.0891585309123	0.121575627502214	2017-07-12 16:30:07.64	34
35	0	0.519999504089355	0.56	0	35	6.02902668137929	0.115942820795756	2017-07-12 16:34:17.68	35
36	0	6.78999352455139	2.63	0	36	83.0300918096807	0.122282903990693	2017-07-12 16:34:46.51	36
37	0	12.7899878025055	8.44	0	37	162.029063419545	0.126684177810434	2017-07-12 16:35:45.79	37
38	0	16.469984292984	11.52	0	38	208.819590286803	0.12678785081166	2017-07-12 16:37:03.64	38
39	0	14.4199862480164	8.68	0	39	177.617915387943	0.123174698604676	2017-07-12 16:38:12.00	39
40	0	18.5699822902679	10.97	0	40	233.201511050997	0.125579704389336	2017-07-12 16:39:37.92	40
41	0	15.4999852180481	10.63	0	41	196.025807168251	0.126468262689194	2017-07-12 16:40:52.31	41
42	0	18.1999826431274	13.32	0	42	222.151909561848	0.122061488770246	2017-07-12 16:42:17.88	42
43	0	21.0699799060822	16.51	0	43	254.107523384805	0.120601577306505	2017-07-12 16:43:56.27	43
44	0	13.2099874019623	7.83	0	44	162.39018196069	0.122929736533452	2017-07-12 16:44:59.68	44
45	0	17.1799836158752	12.53	0	45	208.121249262978	0.121141588628043	2017-07-12 16:46:25.44	45
46	0	6.90999341011047	2.25	0	46	88.6700111257498	0.128321289617583	2017-07-12 16:47:00.40	46
47	0	7.90999245643616	1.78	0	47	105.252036514982	0.133061993065717	2017-07-12 16:47:38.03	47
48	0	13.549987077713	8.71	0	48	173.997592654848	0.128411507494353	2017-07-12 16:48:39.55	48
49	0	16.6499841213226	10.6	0	49	202.529760675419	0.121639495901152	2017-07-12 16:49:58.79	49
50	0	15.7599849700928	7.94	0	50	197.2160606093	0.125137094295241	2017-07-12 16:51:13.51	50
51	0	13.7199869155884	6.47	0	51	171.157392731053	0.124750286247123	2017-07-12 16:52:20.25	51
52	0	13.0899875164032	6.75	0	52	169.746154848221	0.129676206912316	2017-07-12 16:53:21.72	52
53	0	10.8099896907806	1.92	0	53	143.811076782165	0.133035223665278	2017-07-12 16:54:16.55	53
54	0	5.93999433517456	1.79	0	54	80.136833258544	0.134910493701253	2017-07-12 16:54:45.75	54
55	0	15.3199853897095	14.43	0	55	192.72405536751	0.125798991754249	2017-07-12 16:55:55.16	55
56	0	21.959979057312	22.77	0	56	278.787027732699	0.126952198421083	2017-07-12 16:57:37.50	56
57	0	21.2699797153473	24.09	0	57	271.353441733314	0.12757566607114	2017-07-12 16:59:18.96	57
58	0	17.7899830341339	17.19	0	58	236.440328747295	0.13290631183097	2017-07-12 17:00:42.75	58
59	0	17.3499834537506	14.36	0	59	232.897687288425	0.134234978264222	2017-07-12 17:02:05.27	59
60	0	24.3199768066406	35.87	0	60	315.75902608185	0.129835125856024	2017-07-12 17:03:57.79	60
61	1	20.6999802589417	24.64	8.2742	61	325.849209910237	0.157415077251322	2017-07-12 17:05:41.55	61
62	0	0.199999809265137	0.56	0	62	2.82975545958074	0.141487772979037	2017-07-12 17:06:33.44	62
63	0	0.119999885559082	0.55	0	63	1.739368280608	0.144947356717333	2017-07-12 17:06:48.07	63
64	0	0.0799999237060547	0.52	0	64	1.10713482078501	0.138391852598127	2017-07-12 17:06:51.07	64
65	0	1.84999823570251	0.82	0	65	31.1075306298522	0.168148814215417	2017-07-12 17:07:06.00	65
66	0	11.1199893951416	9.67	0	66	147.081240208289	0.132267302345584	2017-07-12 17:08:02.55	66
67	0	24.1999769210815	43.28	0	67	341.784030195168	0.141233070328582	2017-07-12 17:09:56.51	67
68	0	24.8899762630463	42.85	0	68	375.170030122747	0.150731229458717	2017-07-12 17:11:59.92	68
69	1	23.5699775218964	33.79	31.0788375	69	358.10621221202	0.151933055669079	2017-07-12 17:13:56.40	69
70	0	28.0099732875824	49.46	0	70	432.637606454227	0.154458267209649	2017-07-12 17:16:11.03	70
71	0	29.939971446991	50.07	0	71	464.581015578962	0.155170679886093	2017-07-12 17:18:59.92	71
72	0	24.2599768638611	55.98	0	72	444.065277611108	0.183044219955115	2017-07-12 17:21:03.55	72
73	1	27.2699739933014	52.95	48.9668125	73	461.436980704927	0.169210480639871	2017-07-12 17:23:21.64	73
74	0	29.0099723339081	50.66	0	74	437.928691724074	0.150957839270622	2017-07-12 17:25:45.44	74
75	8	32.6099689006805	53.79	48.4947	75	647.635696896216	0.198600336368051	2017-07-12 17:28:23.55	75
76	0	27.5899736881256	47.45	0	76	392.143422459998	0.142132447430228	2017-07-12 17:30:45.51	76
77	3	30.7499706745148	50.48	43.5934166666667	77	553.823232529111	0.18010511626963	2017-07-12 17:34:11.75	77
78	1	25.9599752426147	41.49	38.0039625	78	413.680164099194	0.159352913751616	2017-07-12 17:36:27.68	78
79	0	25.8399753570557	36.07	0	79	349.461511415186	0.135240522993493	2017-07-12 17:38:33.44	79
80	1	21.879979133606	28.62	20.021825	80	456.797987869171	0.208774217490481	2017-07-12 17:40:26.20	80
81	3	12.5299880504608	20.27	15.4993041666667	81	336.394497142638	0.268471266674092	2017-07-12 17:41:36.31	81
82	4	17.7599830627441	28.07	20.274	82	491.587843188614	0.276794956750346	2017-07-12 17:43:02.92	82
83	3	13.4999871253967	18.38	12.476075	83	337.794235547131	0.250217952257134	2017-07-12 17:44:18.55	83
84	2	11.3899891376495	18.32	15.62843125	84	263.766317900606	0.231577100878496	2017-07-12 17:45:17.20	84
85	2	12.3899881839752	17.09	15.214025	85	290.533567683681	0.234490369397644	2017-07-12 17:46:17.50	85
86	2	12.6399879455566	18.36	11.592025	86	273.819494059542	0.216629346566094	2017-07-12 17:47:22.75	86
87	1	15.1899855136871	16.45	15.5275	87	276.191407282602	0.181824494590258	2017-07-12 17:48:36.72	87
88	1	13.7999868392944	12.51	10.2283125	88	224.072856616782	0.162371635229552	2017-07-12 17:49:44.75	88
89	2	8.31999206542969	10.9	8.2388625	89	203.884315558888	0.245053263892895	2017-07-12 17:50:28.25	89
90	0	13.0099875926971	9.92	0	90	179.297464572316	0.137815114967191	2017-07-12 17:51:30.44	90
91	0	15.419985294342	12.16	0	91	205.365613291534	0.133181331576871	2017-07-12 17:52:41.00	91
92	0	12.3499882221222	3.88	0	92	82.9742250674965	0.0671856073421025	2017-07-13 05:40:53.16	92
93	0	13.7499868869781	3.72	0	93	102.370440728985	0.0744512296210802	2017-07-13 05:42:13.96	93
94	0	13.0299875736237	2.21	0	94	108.323616473556	0.0831340111078711	2017-07-13 06:02:59.55	94
95	0	17.209983587265	4.23	0	95	136.740859835446	0.0794543055406424	2017-07-13 06:04:48.55	95
96	0	17.7499830722809	5.05	0	96	140.798282713082	0.0793229761763843	2017-07-13 06:17:32.27	96
97	0	17.6799831390381	6.19	0	97	153.496711920821	0.0868194071950344	2017-07-13 06:18:59.96	97
98	0	19.389981508255	6.27	0	98	167.538045592733	0.0864043556434932	2017-07-13 06:20:42.72	98
99	0	18.4199824333191	5.2	0	99	160.850237480031	0.0873236902714608	2017-07-13 06:22:50.75	99
100	0	0.40999960899353	0.64	0	100	4.61799903687999	0.112634122850731	2017-07-13 06:22:52.72	100
101	0	16.9899837970734	5.33	0	101	139.657315253127	0.0821997146869493	2017-07-13 06:24:37.03	101
102	0	23.7299773693085	9.1	0	102	193.199276575273	0.0814156243469335	2017-07-13 06:26:36.40	102
103	0	23.0599780082703	9.13	0	103	189.219542980999	0.0820553091851687	2017-07-13 06:28:30.40	103
104	0	22.9499781131744	9.62	0	104	199.23647784391	0.0868132801062791	2017-07-13 06:30:25.00	104
105	0	22.0599789619446	9.55	0	105	194.80713424423	0.0883078577716367	2017-07-13 06:32:16.72	105
106	0	21.4599795341492	8.03	0	106	191.483862284648	0.089228267607012	2017-07-13 06:34:04.40	106
107	0	20.9999799728394	7.4	0	107	186.329319077841	0.0887282471799245	2017-07-13 06:35:49.50	107
108	0	16.6999840736389	7.19	0	108	141.631037946351	0.0848090047582939	2017-07-13 06:39:38.68	108
109	0	19.2599816322327	7.6	0	109	182.508287578123	0.094760273924259	2017-07-13 06:41:12.44	109
110	0	19.9599809646606	10.23	0	110	205.703777398531	0.103058004708683	2017-07-13 06:42:52.50	110
111	0	18.5399823188782	8.76	0	111	195.401832692969	0.105394731765355	2017-07-13 06:44:23.75	111
112	1	19.1799817085266	12.62	12.5705	112	244.412413243323	0.127430872389636	2017-07-13 06:45:55.75	112
113	0	16.9599838256836	11.16	0	113	201.156028809439	0.118606149062169	2017-07-13 06:47:18.75	113
114	0	16.4999842643738	12.49	0	114	196.313455524623	0.118977851833105	2017-07-13 06:48:39.03	114
115	0	18.8099820613861	13.69	0	115	228.962204873916	0.121723660220051	2017-07-13 06:50:07.72	115
116	0	19.2999815940857	16.85	0	116	222.177078813565	0.115117657416355	2017-07-13 06:51:38.75	116
117	0	19.0599818229675	15.2	0	117	234.281667607393	0.122917978807656	2017-07-13 06:53:10.64	117
118	1	20.5499804019928	18.02	16.8859625	118	288.836542103032	0.140553061850624	2017-07-13 06:54:48.79	118
119	1	19.0299818515778	18.11	17.0835	119	284.811373911358	0.14966441088353	2017-07-13 06:56:21.88	119
120	0	19.8999810218811	20.81	0	120	309.269614426037	0.155411866545747	2017-07-13 06:57:58.75	120
121	1	19.6899812221527	19.47	15.63805	121	310.40727803251	0.157647170153636	2017-07-13 06:59:36.79	121
122	2	17.4099833965302	22.11	17.571275	122	341.107622094944	0.195926261972972	2017-07-13 07:01:03.75	122
123	1	20.3899805545807	31.21	20.036375	123	368.684639470386	0.180816399936433	2017-07-13 07:02:44.68	123
124	2	20.7399802207947	34.93	29.6637125	124	411.752282475813	0.19853051228342	2017-07-13 07:04:29.31	124
125	3	22.3799786567688	34.73	30.67476875	125	366.546076751172	0.163782876117593	2017-07-13 07:06:20.55	125
126	2	21.7399792671204	42.61	29.06496875	126	505.378656478879	0.232464883384949	2017-07-13 07:08:09.07	126
127	1	21.9799790382385	42.95	33.5625	127	436.889418694141	0.19876679649415	2017-07-13 07:10:08.88	127
128	2	21.3199796676636	40.97	27.4415	128	424.720777258777	0.199212372072597	2017-07-13 07:12:03.75	128
129	5	30.329971075058	51.52	43.1971875	129	713.209186365734	0.235149748224772	2017-07-13 07:14:26.51	129
130	2	27.7199735641479	50.02	47.81118125	130	495.339962340094	0.178694070108259	2017-07-13 07:17:03.79	130
131	3	26.4399747848511	51.32	48.3079333333333	131	496.607310503747	0.187824247543021	2017-07-13 07:19:32.51	131
132	2	29.6899716854095	53.38	47.41151875	132	484.305525705351	0.163120756384423	2017-07-13 07:22:10.24	132
133	2	26.8999743461609	53.67	50.5824875	133	510.220022916637	0.189672870972727	2017-07-13 07:24:34.64	133
134	2	27.409973859787	53.15	47.71885	134	445.653861867913	0.162588056135685	2017-07-13 07:27:00.24	134
135	4	27.9299733638763	56.43	53.586615625	135	523.252060521566	0.187344096140911	2017-07-13 07:29:22.00	135
136	2	25.8399753570557	53.15	49.05995625	136	468.310556593	0.181234735523607	2017-07-13 07:31:41.50	136
137	1	28.1799731254578	56.68	50.2485	137	476.873356124123	0.169224044046885	2017-07-13 07:34:06.68	137
138	3	28.5099728107452	56.53	52.5181	138	509.477992819266	0.17870150572405	2017-07-13 07:36:42.20	138
139	1	29.6499717235565	56.58	50.86875	139	436.114043859604	0.14708736723764	2017-07-13 07:39:16.55	139
140	0	22.7699782848358	35.06	0	140	231.997898524437	0.101887526800368	2017-07-13 07:50:36.79	140
141	0	24.8999762535095	40.48	0	141	286.966003911	0.115247391128916	2017-07-13 07:52:45.64	141
142	2	30.8199706077576	58.08	51.4585125	142	497.789807362909	0.161515187333845	2017-07-13 07:55:16.00	142
143	1	32.3199691772461	56.72	54.6359	143	450.573778624085	0.139410203782205	2017-07-13 07:58:04.50	143
144	1	26.5499746799469	61	54.4574	144	443.084444105442	0.166886796273236	2017-07-13 08:00:21.79	144
145	1	31.459969997406	56.17	50.99465	145	578.62269913858	0.18392329915403	2017-07-13 08:02:59.16	145
146	0	32.3599691390991	55.36	0	146	406.996985846104	0.125771627270119	2017-07-13 08:05:55.75	146
147	2	32.1799693107605	61.96	56.6211625	147	487.74107687446	0.15156652482115	2017-07-13 08:08:46.75	147
148	1	31.4699699878693	59.56	56.5117625	148	478.945777529284	0.152191222602251	2017-07-13 08:11:49.88	148
149	0	32.509968996048	55.86	0	149	428.25355414365	0.131729792108167	2017-07-13 08:14:31.03	149
150	1	26.6899745464325	53.09	44.879475	150	432.596069907535	0.162081704723692	2017-07-13 08:16:50.55	150
151	3	29.2099721431732	62.79	59.62414375	151	536.321809523571	0.183608972791363	2017-07-13 08:19:18.24	151
152	5	29.4899718761444	61.69	55.84303	152	699.728764160777	0.237276623994838	2017-07-13 08:21:55.03	152
153	3	34.7499668598175	64.54	56.8926875	153	835.214571095303	0.240349516861958	2017-07-13 08:25:22.72	153
154	1	2.56999754905701	4.2	1.2194625	154	71.2938282255838	0.277407891928341	2017-07-13 08:25:37.25	154
155	1	0.18999981880188	0.63	0.5710625	155	24.9981347361074	1.31569130190039	2017-07-13 08:25:40.40	155
156	0	2.37999773025513	3.55	0	156	74.2265946962146	0.311876448303423	2017-07-13 08:25:51.51	156
157	3	1.57999849319458	1.34	0.55901875	157	49.6501883126384	0.314241698181256	2017-07-13 08:26:01.20	157
158	0	1.32999873161316	1.15	0	158	48.9699326940879	0.368194982662315	2017-07-13 08:26:08.64	158
159	0	2.20999789237976	1.48	0	159	84.966139329733	0.384462168912819	2017-07-13 08:26:20.24	159
160	1	2.29999780654907	2.75	2.7035	160	91.7777001060468	0.399033478721943	2017-07-13 08:26:32.27	160
161	1	3.06999707221985	2.43	1.9755125	161	95.776832507872	0.311976653120104	2017-07-13 08:26:46.88	161
162	1	1.3899986743927	1.46	0.892825	162	81.0807927896294	0.583315056040499	2017-07-13 08:26:55.51	162
163	0	1.69999837875366	2.06	0	163	49.617032185827	0.291864895210747	2017-07-13 08:27:03.72	163
164	1	1.5299985408783	1.46	1.203	164	83.1191997793541	0.543262743655909	2017-07-13 08:27:12.50	164
165	0	0.78999924659729	1.11	0	165	24.9441877792617	0.315749212395717	2017-07-13 08:27:16.75	165
166	3	5.49999475479126	4.54	0.8770125	166	214.239958938917	0.389527198070758	2017-07-13 08:27:42.50	166
167	0	2.7799973487854	7.13	0	167	102.416393161417	0.368404291947543	2017-07-13 08:27:55.27	167
168	4	9.98999047279358	18.39	5.75556666666667	168	416.677056692179	0.417094150843022	2017-07-13 08:28:36.75	168
169	0	3.31999683380127	8.6	0	169	66.7332183062457	0.201003669597126	2017-07-13 08:28:53.50	169
170	1	23.5899775028229	58.37	57.11755	170	392.910014186254	0.166557869515156	2017-07-13 08:31:51.48	170
171	1	29.8199715614319	61.67	53.2086875	171	466.710221823746	0.15650912871353	2017-07-13 08:34:35.68	171
172	0	29.8899714946747	65.03	0	172	438.662503525362	0.146758950660877	2017-07-13 08:37:21.68	172
173	1	31.769969701767	62.23	58.11335	173	450.02648771525	0.1416513968257	2017-07-13 08:40:09.03	173
174	0	31.1699702739716	61.85	0	174	445.973435164853	0.143077778365368	2017-07-13 08:42:52.75	174
175	2	31.6499698162079	67.82	62.98201875	175	508.359588888267	0.160619143408615	2017-07-13 08:45:31.25	175
176	1	36.7799649238586	68.3	55.7405	176	601.3179271274	0.163490464145568	2017-07-13 08:49:01.64	176
177	5	33.3799681663513	65.34	62.027415625	177	665.08194931457	0.199245640897115	2017-07-13 08:52:12.72	177
178	1	33.8199677467346	64.17	60.977275	178	454.908238739743	0.134508645399096	2017-07-13 08:55:50.72	178
179	0	13.9199867248535	13.05	0	179	124.235120499901	0.0892493681752161	2017-07-13 09:08:17.40	179
180	0	16.6599841117859	13.78	0	180	187.638123562863	0.112627925307841	2017-07-13 09:09:43.72	180
181	0	12.5499880313873	8.57	0	181	173.019311027545	0.137863992850634	2017-07-13 09:10:48.96	181
182	0	13.2899873256683	10.4	0	182	179.056239723396	0.134730052463052	2017-07-13 09:11:53.25	182
183	0	30.9599704742432	46.4	0	183	340.814215285078	0.110082110880193	2017-07-13 09:14:29.40	183
184	0	34.0999674797058	57.95	0	184	395.571348946288	0.116003328136741	2017-07-13 09:17:26.44	184
185	0	35.2699663639069	57.94	0	185	402.475347139337	0.114112658672905	2017-07-13 09:20:29.72	185
186	0	20.3399806022644	16.74	0	186	222.708153113157	0.109492700645603	2017-07-13 09:22:14.72	186
187	0	32.2699692249298	38.11	0	187	323.762505658218	0.100329254929724	2017-07-13 09:24:54.72	187
188	0	17.8799829483032	11.15	0	188	191.221635511421	0.106947223440392	2017-07-13 09:26:24.00	188
189	0	17.2799835205078	11.38	0	189	198.500278638652	0.114872846434405	2017-07-13 09:27:46.51	189
190	0	19.0899817943573	15.72	0	190	212.631946675913	0.111383942732275	2017-07-13 09:29:22.55	190
191	0	25.969975233078	22.55	0	191	288.592411345561	0.111125302789973	2017-07-13 09:31:27.68	191
192	0	35.429966211319	58.99	0	192	408.2963268674	0.115240284184984	2017-07-13 09:34:16.31	192
193	0	15.8599848747253	10.14	0	193	184.923949047799	0.116597698012483	2017-07-13 09:35:34.79	193
194	0	21.1499798297882	15.18	0	194	247.825532964033	0.117175192890796	2017-07-13 09:37:13.68	194
195	2	13.1499874591827	14.21	6.78530625	195	255.060396826885	0.193962278955806	2017-07-13 09:38:20.72	195
196	1	0.869999170303345	0.93	0.79545	196	32.3232142030847	0.371531197736606	2017-07-13 09:38:27.27	196
197	0	3.26999688148499	1.3	0	197	125.084737812176	0.382522133982189	2017-07-13 09:38:41.92	197
198	0	1.44999861717224	1.07	0	198	71.1600468696014	0.490758943928286	2017-07-13 09:38:49.25	198
199	0	0.199999809265137	0.69	0	199	3.6109320875826	0.18054660437913	2017-07-13 09:38:51.31	199
200	0	0.679999351501465	0.82	0	200	19.9499323272638	0.29338135775388	2017-07-13 09:38:56.79	200
201	0	0.78999924659729	1.43	0	201	52.4120495996167	0.663443665817933	2017-07-13 09:39:02.51	201
202	0	1.32999873161316	1.72	0	202	40.3587060904498	0.303448917973307	2017-07-13 09:39:08.72	202
203	0	0.299999713897705	0.58	0	203	9.12554158090344	0.304184719363448	2017-07-13 09:39:12.25	203
204	0	0.40999960899353	0.66	0	204	10.1881907883971	0.248492458253588	2017-07-13 09:39:19.03	204
205	0	0.0699999332427979	0.52	0	205	4.67847300389216	0.668353286270308	2017-07-13 09:39:22.16	205
206	0	0.399999618530273	0.55	0	206	13.3005553080448	0.33251388270112	2017-07-13 09:39:25.07	206
207	0	1.22999882698059	1.18	0	207	40.1471495552323	0.326399589879937	2017-07-13 09:39:33.88	207
208	0	0.439999580383301	0.71	0	208	31.4472166239366	0.714709468725833	2017-07-13 09:39:38.75	208
209	0	0.489999532699585	0.82	0	209	28.6724823166962	0.585152700340738	2017-07-13 09:39:44.55	209
210	0	0.359999656677246	0.62	0	210	27.2092618819078	0.755812830052993	2017-07-13 09:39:48.16	210
211	0	0.059999942779541	0.52	0	211	3.62676982655694	0.60446163775949	2017-07-13 09:39:51.03	211
212	0	0.149999856948853	0.59	0	212	2.26465411986489	0.150976941324326	2017-07-13 09:39:53.16	212
213	0	0.689999341964722	0.62	0	213	26.0116033177958	0.376979758228925	2017-07-13 09:39:59.16	213
214	0	2.21999788284302	2.63	0	214	108.056627632217	0.486741565910889	2017-07-13 09:40:10.92	214
215	0	0.299999713897705	0.61	0	215	4.58957727018156	0.152985909006052	2017-07-13 09:40:12.27	215
216	0	0.479999542236328	0.8	0	216	49.3961910623769	1.02908731379952	2017-07-13 09:40:19.48	216
217	0	1.36999869346619	1.73	0	217	71.1176414106476	0.519106871610566	2017-07-13 09:40:25.75	217
218	0	0.0499999523162842	0.52	0	218	0.279867440064205	0.055973488012841	2017-07-13 09:40:28.00	218
219	0	1.14999890327454	0.7	0	219	44.2897692609759	0.385128428356312	2017-07-13 09:40:38.88	219
220	1	3.99999618530273	7.17	4.2181875	220	152.895567125207	0.382238917813017	2017-07-13 09:40:58.96	220
221	0	0.0299999713897705	0.51	0	221	0.193713241660672	0.0645710805535574	2017-07-13 09:41:02.96	221
222	1	1.02999901771545	1.17	0.70925	222	34.1791170992961	0.33183608834268	2017-07-13 09:41:13.07	222
223	0	0.59999942779541	0.65	0	223	20.9696253125397	0.349493755208995	2017-07-13 09:41:16.92	223
224	0	0.78999924659729	0.86	0	224	23.9914171728912	0.303688824973306	2017-07-13 09:41:20.07	224
225	0	0.669999361038208	0.62	0	225	44.5800299261934	0.665373580987961	2017-07-13 09:41:28.27	225
226	1	1.829998254776	2.15	2.12795	226	45.9087907367523	0.250867708944002	2017-07-13 09:41:38.50	226
227	1	0.56999945640564	0.83	0.806525	227	20.5972716448877	0.361355642892767	2017-07-13 09:41:43.07	227
228	0	0.779999256134033	1.1	0	228	17.7305623668371	0.227314902138937	2017-07-13 09:41:50.40	228
229	0	0.179999828338623	0.61	0	229	6.33511602182026	0.351950890101126	2017-07-13 09:41:54.27	229
230	1	1.07999897003174	1.73	1.6445	230	25.0070125663347	0.231546412651247	2017-07-13 09:41:59.48	230
231	0	1.59999847412109	1.47	0	231	74.680583465568	0.4667536466598	2017-07-13 09:42:08.31	231
232	0	4.06999611854553	3.08	0	232	174.598282171283	0.428988408283252	2017-07-13 09:42:25.68	232
233	0	2.4099977016449	2.5	0	233	94.2521655175001	0.391087823724067	2017-07-13 09:42:37.75	233
234	0	3.50999665260315	8.6	0	234	222.644181633061	0.634313907786498	2017-07-13 09:42:53.79	234
235	0	3.87999629974365	13.85	0	235	128.838984117365	0.332059237415889	2017-07-13 09:43:09.64	235
236	0	15.2199854850769	14.51	0	236	185.234111810509	0.121704409862358	2017-07-13 09:45:30.20	236
237	0	15.3199853897095	12.64	0	237	183.125281897288	0.119533473823295	2017-07-13 09:46:50.40	237
238	0	16.8499839305878	14.31	0	238	200.155823204313	0.118786838696921	2017-07-13 09:48:14.50	238
239	0	17.6899831295013	14.73	0	239	215.620478739584	0.121888342984502	2017-07-13 09:49:40.64	239
240	0	18.7399821281433	14.8	0	240	222.895652475149	0.118941116582257	2017-07-13 09:51:08.92	240
241	0	17.599983215332	14.17	0	241	207.72411733365	0.118025066666846	2017-07-13 09:52:33.79	241
242	0	20.3099806308746	15.24	0	242	249.595201696855	0.122892763021593	2017-07-13 09:54:08.92	242
243	0	21.8699791431427	17.05	0	243	259.965971699653	0.118868757064313	2017-07-13 09:55:52.55	243
244	0	20.6099803447723	14.55	0	244	238.649892503525	0.115793252063816	2017-07-13 09:57:34.55	244
245	0	20.7699801921844	22.21	0	245	234.347529702574	0.112829816900613	2017-07-13 09:59:13.64	245
246	0	30.4699709415436	46.74	0	246	350.564529837828	0.115052356362924	2017-07-13 10:01:38.48	246
247	1	31.5099699497223	49.25	24.428625	247	417.42938620312	0.132475209839137	2017-07-13 10:04:16.72	247
248	0	14.7999858856201	12.01	0	248	192.944561568518	0.130367947005755	2017-07-13 10:05:30.55	248
249	0	21.7699792385101	15.16	0	249	279.567746588046	0.128418808722116	2017-07-13 10:07:12.40	249
250	0	21.3499796390533	18.73	0	250	250.389032964238	0.117278235580439	2017-07-13 10:08:57.51	250
251	0	23.0699779987335	22.7	0	251	276.712337960419	0.119944663181803	2017-07-13 10:10:44.88	251
252	0	31.5699698925018	43.14	0	252	359.411735505752	0.113845972602392	2017-07-13 10:13:16.75	252
253	0	19.8999810218811	14.37	0	253	243.189836016984	0.122205947747228	2017-07-13 10:14:52.92	253
254	0	17.2799835205078	16.68	0	254	209.770956982193	0.121395229735065	2017-07-13 10:16:17.92	254
255	0	15.2699854373932	11.6	0	255	230.222541183766	0.150767872418969	2017-07-13 10:17:40.40	255
256	0	31.2199702262878	41.51	0	256	361.284345991584	0.115722083917868	2017-07-13 10:20:08.75	256
257	0	23.8699772357941	20.58	0	257	291.724167442901	0.122213727458274	2017-07-13 10:22:10.44	257
258	0	19.389981508255	13.67	0	258	236.820633145446	0.12213544772844	2017-07-13 10:23:41.00	258
259	3	23.4599776268005	21.89	19.2544916666667	259	375.739529700608	0.160161777365988	2017-07-13 10:25:30.24	259
260	0	26.0399751663208	32.94	0	260	323.534563347937	0.124245224019945	2017-07-13 10:27:36.44	260
261	0	23.5099775791168	26.43	0	261	291.143541273012	0.123838171532545	2017-07-13 10:29:28.88	261
262	0	29.8499715328217	37.33	0	262	355.280193108561	0.119021840237374	2017-07-13 10:31:52.31	262
263	0	21.219979763031	14.49	0	263	263.535689725086	0.124192125223886	2017-07-13 10:33:34.24	263
264	1	10.8299896717072	16.41	5.08935	264	144.085368242978	0.133042814628789	2017-07-13 10:34:35.16	264
265	1	20.2099807262421	15.8	7.3026	265	341.333570148764	0.168893404328928	2017-07-13 10:36:05.96	265
266	0	19.349981546402	16.87	0	266	255.123440380085	0.131846739214514	2017-07-13 10:37:36.64	266
267	0	19.5699813365936	17.19	0	267	256.098836955598	0.130862972384056	2017-07-13 10:39:08.75	267
268	0	21.5599794387817	20.19	0	268	282.238656843362	0.130908467923637	2017-07-13 10:40:49.51	268
269	0	22.2199788093567	20.4	0	269	285.305943858257	0.128400514787695	2017-07-13 10:42:33.79	269
270	0	17.1399836540222	13.91	0	270	207.549994937981	0.121091012215858	2017-07-13 10:44:11.92	270
271	0	19.349981546402	15.57	0	271	249.126685202764	0.128747640931661	2017-07-13 10:45:48.48	271
272	0	23.4099776744843	25.67	0	272	301.93158596735	0.128975474569564	2017-07-13 10:47:37.16	272
273	0	14.0599865913391	11.67	0	273	197.163919316945	0.140230383582464	2017-07-13 10:48:49.79	273
274	0	23.4599776268005	27.88	0	274	314.888812676216	0.13422370531808	2017-07-13 10:50:37.16	274
275	0	30.9699704647064	38.26	0	275	405.023559711757	0.130779321831371	2017-07-13 10:53:03.44	275
276	0	8.86999154090881	5.45	0	276	167.116712196231	0.188406665384703	2017-07-13 10:53:51.75	276
277	0	11.289989233017	9.01	0	277	208.864235426994	0.184999322787417	2017-07-13 10:54:43.31	277
278	0	7.73999261856079	4.51	0	278	149.150795947073	0.192701286753324	2017-07-13 10:55:20.40	278
279	0	17.8999829292297	16.66	0	279	307.445331037241	0.17175716817723	2017-07-13 10:56:40.55	279
280	0	10.89998960495	10.21	0	280	229.520181722722	0.210568974057543	2017-07-13 10:57:31.44	280
281	0	11.75998878479	12.04	0	281	248.665177817379	0.211449981137227	2017-07-13 10:58:24.75	281
282	0	12.8199877738953	15.58	0	282	223.601487799955	0.17441613712945	2017-07-13 10:59:22.64	282
283	2	21.9099791049957	26.87	24.207825	283	656.395308013996	0.299587087181194	2017-07-13 11:01:09.75	283
284	2	3.62999653816223	9.2	1.601275	284	134.862552451332	0.37152218306152	2017-07-13 11:01:31.75	284
285	0	8.27999210357666	14.22	0	285	249.111011245649	0.300858709233876	2017-07-13 11:02:07.55	285
286	0	0.609999418258667	0.71	0	286	17.3294564814013	0.284089450514775	2017-07-13 11:02:25.03	286
287	0	0.519999504089355	0.58	0	287	15.5833894517828	0.299680566380439	2017-07-13 11:02:30.24	287
288	0	0.419999599456787	0.6	0	288	10.4840001892423	0.249619052124816	2017-07-13 11:02:45.07	288
289	0	0.469999551773071	0.6	0	289	8.07307340129113	0.171767519176407	2017-07-13 11:02:49.64	289
290	0	3.76999640464783	3.27	0	290	90.9103313150994	0.241141462374269	2017-07-13 11:03:07.44	290
291	0	0.819999217987061	0.85	0	291	15.9703284075339	0.194760102530901	2017-07-13 11:03:13.51	291
292	0	14.5299861431122	25.71	0	292	220.650681166263	0.151858693163292	2017-07-13 11:04:23.48	292
293	1	22.1999788284302	38.79	30.1167	293	352.352764872587	0.158717461654318	2017-07-13 11:06:26.40	293
294	0	27.2099740505219	42	0	294	373.257238448641	0.13717649336591	2017-07-13 11:08:46.88	294
295	1	12.2399883270264	12.22	2.94675	295	203.340476216773	0.166127840046383	2017-07-13 11:09:48.07	295
296	0	4.22999596595764	5.11	0	296	45.6125276058772	0.10783103452926	2017-07-13 11:10:23.24	296
297	0	22.1999788284302	33.38	0	297	312.115568361407	0.140592598360994	2017-07-13 11:12:07.16	297
298	0	2.75999736785889	2.31	0	298	41.9958188406959	0.152158763915565	2017-07-13 11:12:25.64	298
299	0	30.5899708271027	68.65	0	299	426.468792291561	0.139414446646473	2017-07-13 11:14:55.72	299
300	0	15.3099853992462	20.65	0	300	267.828807180022	0.174937169941229	2017-07-13 11:16:22.75	300
301	2	11.5399889945984	17.62	6.5252	301	319.018520631592	0.276445858432922	2017-07-13 11:17:14.44	301
302	0	0.629999399185181	0.56	0	302	17.1109812651371	0.271602877224399	2017-07-13 11:17:49.92	302
303	0	0.489999532699585	0.59	0	303	10.8192802821833	0.220801638411904	2017-07-13 11:17:53.64	303
304	0	0.509999513626099	0.63	0	304	14.2565007961436	0.279539231296934	2017-07-13 11:18:02.27	304
305	0	29.8299715518951	66.25	0	305	428.65861800706	0.143700508886041	2017-07-13 11:20:35.50	305
306	0	9.03999137878418	14.3	0	306	204.377013180284	0.226080766792349	2017-07-13 11:21:16.75	306
307	0	2.1999979019165	1.7	0	307	49.4966044466766	0.224984565666712	2017-07-13 11:21:33.64	307
308	0	22.0599789619446	35.48	0	308	299.366191028319	0.135705435642937	2017-07-13 11:23:14.68	308
309	0	17.4099833965302	24.81	0	309	286.61380112905	0.164625962739259	2017-07-13 11:24:39.44	309
310	0	25.6999754905701	45.98	0	310	328.178738822152	0.127696007323795	2017-07-13 11:26:46.07	310
311	0	31.3799700737	69.74	0	311	442.521942249007	0.141020376752392	2017-07-13 11:29:39.92	311
312	0	7.4599928855896	2.77	0	312	139.239475932085	0.186648091061776	2017-07-13 11:30:27.44	312
313	0	0.389999628067017	0.73	0	313	8.29172995772847	0.212608460454576	2017-07-13 11:30:32.64	313
314	0	0.539999485015869	0.62	0	314	12.849106099818	0.237946409255889	2017-07-13 11:30:37.68	314
315	0	29.8399715423584	56.88	0	315	419.146278240213	0.140464570455835	2017-07-13 11:32:59.79	315
316	1	0.429999589920044	0.64	0.5756875	316	14.9142363019832	0.346842704697284	2017-07-13 11:33:08.00	316
317	2	6.35999393463135	6.87	4.00404375	317	170.363554002315	0.26786722327408	2017-07-13 11:33:42.75	317
318	0	12.459988117218	16.47	0	318	210.427662932082	0.16888255452013	2017-07-13 11:34:43.27	318
319	0	32.7199687957764	69.93	0	319	462.610403395666	0.141384597614812	2017-07-13 11:37:31.68	319
320	0	13.5299870967865	12.2	0	320	152.598572554358	0.112785345568631	2017-07-13 11:47:07.55	320
321	0	21.1299798488617	25.03	0	321	255.303475986139	0.120825118781893	2017-07-13 11:49:05.64	321
322	0	14.0299866199493	13.06	0	322	184.118559029135	0.131232044924544	2017-07-13 11:50:14.44	322
323	0	21.7099792957306	25.95	0	323	272.278469549853	0.125416153638808	2017-07-13 11:51:57.88	323
324	1	26.009975194931	34.18	32.1332	324	308.075756566278	0.118445119787112	2017-07-13 11:54:10.50	324
325	0	30.3399710655212	43.51	0	325	348.952913409152	0.115014144169134	2017-07-13 11:56:43.48	325
326	0	13.5799870491028	10.44	0	326	163.743057345817	0.120576625438746	2017-07-13 11:57:57.25	326
327	0	12.729987859726	9.29	0	327	199.180368213853	0.15646533245393	2017-07-13 11:58:57.88	327
328	0	11.409989118576	9.6	0	328	183.521579862352	0.160842751851316	2017-07-13 11:59:52.55	328
329	1	14.4199862480164	15.09	13.5268125	329	327.038481781131	0.226795063648496	2017-07-13 12:01:00.44	329
330	0	10.0199904441833	15.58	0	330	180.482458745188	0.180122214316555	2017-07-13 12:01:44.00	330
331	0	31.0199704170227	61.99	0	331	396.753739106286	0.127902559350834	2017-07-13 12:04:18.51	331
332	0	35.9799656867981	70.52	0	332	469.840370796575	0.130583760643851	2017-07-13 12:07:34.51	332
333	0	35.3799662590027	64.85	0	333	436.571282169565	0.123394935604739	2017-07-13 12:10:37.25	333
334	0	11.8199887275696	9.31	0	334	168.601663818489	0.142641001538484	2017-07-13 12:11:39.24	334
335	0	19.039981842041	15.78	0	335	260.694582402889	0.136919423530929	2017-07-13 12:13:08.20	335
336	0	20.2899806499481	20.87	0	336	271.881613020095	0.133997837861062	2017-07-13 12:14:42.75	336
337	0	9.84999060630798	8.45	0	337	180.95135839842	0.183706962841035	2017-07-13 12:15:35.50	337
338	0	10.3499901294708	9.04	0	338	183.672818401359	0.177461660291168	2017-07-13 12:16:22.48	338
339	0	10.8099896907806	9.43	0	339	203.014389383829	0.187802395359694	2017-07-13 12:17:10.50	339
340	0	14.4799861907959	15.78	0	340	243.502845359296	0.168164948452553	2017-07-13 12:18:16.79	340
341	0	30.4999709129333	50.18	0	341	376.990997162485	0.123603605627044	2017-07-13 12:20:44.51	341
342	0	34.6699669361115	64.34	0	342	450.305275031826	0.129883263637677	2017-07-13 12:23:39.75	342
343	0	12.9099876880646	10.2	0	343	190.116761485066	0.14726317698301	2017-07-13 12:24:48.64	343
344	0	19.5899813175201	19.83	0	344	277.083059719516	0.14144107183232	2017-07-13 12:26:18.07	344
345	0	20.3599805831909	24.6	0	345	289.518754951509	0.142199781410368	2017-07-13 12:27:53.55	345
346	0	14.7399859428406	13.67	0	346	239.170647564958	0.162259598076634	2017-07-13 12:29:08.25	346
347	0	0.479999542236328	0.73	0	347	5.67786689428714	0.118288893630982	2017-07-13 12:29:22.44	347
348	0	15.6699850559235	15.62	0	348	249.32310671606	0.159108555657983	2017-07-13 12:30:30.79	348
349	0	20.90998005867	22.02	0	349	307.220268735918	0.146925044828273	2017-07-13 12:32:07.55	349
350	0	28.2499730587006	44.36	0	350	365.851144370603	0.1295048298657	2017-07-13 12:34:19.31	350
351	0	0.669999361038208	0.72	0	351	7.33638146896679	0.109498230880101	2017-07-13 12:34:41.20	351
352	0	32.6199688911438	60.48	0	352	420.477826353063	0.12890184744116	2017-07-13 12:37:04.48	352
353	0	16.8099839687347	15.24	0	353	216.348837988644	0.128702461623226	2017-07-13 12:38:30.50	353
354	0	21.3299796581268	20.22	0	354	286.91795718625	0.134513810213901	2017-07-13 12:40:09.31	354
355	0	23.049978017807	30.52	0	355	306.478020251315	0.132962264751113	2017-07-13 12:41:57.20	355
356	0	23.6899774074554	25.53	0	356	315.875086474805	0.133336887494641	2017-07-13 12:43:47.25	356
357	0	17.0799837112427	14.66	0	357	247.754071077588	0.145055076743319	2017-07-13 12:45:08.68	357
358	0	23.2399778366089	21.91	0	358	321.245909863167	0.138229737462637	2017-07-13 12:46:56.88	358
359	0	33.2599682807922	57.9	0	359	425.331975300671	0.127880930637604	2017-07-13 12:49:36.75	359
360	2	9.8699905872345	9.31	7.231175	360	287.195657810956	0.290978376708163	2017-07-13 12:50:29.79	360
361	0	6.90999341011047	10.24	0	361	375.176509827282	0.54294719222472	2017-07-13 12:50:58.75	361
362	0	11.5099890232086	16.43	0	362	255.260552269346	0.221772851667546	2017-07-13 12:52:01.64	362
363	0	25.4399757385254	46.42	0	363	343.121572030657	0.134874831773057	2017-07-13 12:54:20.72	363
364	0	11.7899887561798	13.15	0	364	206.497040530394	0.175145920721284	2017-07-13 12:55:18.51	364
365	0	18.7799820899963	19.64	0	365	293.302103920655	0.156177904111105	2017-07-13 12:56:50.79	365
366	0	22.0299789905548	20.19	0	366	303.084859951806	0.137578238743444	2017-07-13 12:58:37.25	366
367	0	23.359977722168	20.83	0	367	336.084603211851	0.143871833566717	2017-07-13 13:00:32.44	367
368	0	19.8099811077118	16.73	0	368	284.497151707483	0.143612898388431	2017-07-13 13:02:06.25	368
369	0	17.7899830341339	12.39	0	369	253.371808127311	0.142423725760152	2017-07-13 13:03:30.79	369
370	0	20.1399807929993	14.68	0	370	276.857312828897	0.137466391672739	2017-07-13 13:05:04.27	370
371	0	21.6199793815613	19.4	0	371	292.479990476452	0.135282141755991	2017-07-13 13:06:51.92	371
372	0	28.499972820282	38.94	0	372	374.52930865936	0.131413792512056	2017-07-13 13:09:04.51	372
373	0	17.7499830722809	12.84	0	373	252.256574138449	0.142116379796309	2017-07-13 13:10:28.64	373
374	0	16.1499845981598	12.83	0	374	253.172084098975	0.156762900370883	2017-07-13 13:11:42.75	374
375	1	14.8499858379364	12.28	11.1522	375	235.140376099855	0.15834368760933	2017-07-13 13:12:51.50	375
376	0	16.5699841976166	13.99	0	376	269.929844586479	0.162902742659312	2017-07-13 13:14:07.64	376
377	0	17.8999829292297	13.84	0	377	284.199655924431	0.158770757499682	2017-07-13 13:15:31.72	377
378	0	15.9499847888947	13.53	0	378	229.422667268733	0.143838662864409	2017-07-13 13:16:53.16	378
379	0	16.6399841308594	14.84	0	379	271.571461656077	0.163204003399084	2017-07-13 13:18:10.75	379
380	0	30.8399705886841	56.67	0	380	414.118440610925	0.134279650003542	2017-07-13 13:20:38.50	380
381	0	34.2699673175812	66.61	0	381	439.407910609943	0.128219407823152	2017-07-13 13:23:29.16	381
382	0	6.0699942111969	6.97	0	382	70.0540254162688	0.115410256039981	2017-07-13 13:24:14.44	382
383	0	17.7399830818176	21.99	0	383	296.297106585322	0.167022044298378	2017-07-13 13:25:41.92	383
384	3	32.5399689674377	64.99	43.87775	384	534.442572407952	0.164241724771958	2017-07-13 13:28:21.68	384
385	0	8.4799919128418	11.18	0	385	156.815238253362	0.184923630015757	2017-07-13 13:29:10.48	385
386	0	10.89998960495	13.13	0	386	167.42928758571	0.153604850996065	2017-07-13 13:30:04.27	386
387	0	8.90999150276184	9.64	0	387	137.143628394414	0.15392101952235	2017-07-13 13:30:46.79	387
388	0	23.8799772262573	42.92	0	388	321.44626616689	0.134608989182115	2017-07-13 13:33:41.51	388
389	0	18.3799824714661	27.59	0	389	244.550528256106	0.133052518093637	2017-07-13 13:35:19.92	389
390	0	28.7999725341797	62.63	0	390	422.460515366334	0.146687678946644	2017-07-13 13:38:15.92	390
391	0	2.76999735832214	3.64	0	391	29.8347392394816	0.107706639853724	2017-07-13 13:38:30.50	391
392	0	11.6899888515472	6.71	0	392	158.284412592439	0.135401550549563	2017-07-13 13:45:16.40	392
393	0	6.16999411582947	2.2	0	393	107.656291038758	0.174483453871568	2017-07-13 13:45:47.00	393
394	0	4.40999579429626	3.89	0	394	66.5838804448279	0.150983855883963	2017-07-13 13:46:11.31	394
395	0	10.7899897098541	8.85	0	395	180.482156478695	0.167267985615102	2017-07-13 13:47:02.68	395
396	0	10.2699902057648	7.63	0	396	173.36821869144	0.168810339524284	2017-07-13 13:47:51.00	396
397	0	12.6699879169464	11.43	0	397	192.837149677707	0.152199802429129	2017-07-13 13:48:57.07	397
398	0	14.0899865627289	17.55	0	398	186.927835657563	0.132667023177831	2017-07-13 13:50:15.50	398
399	1	8.32999205589294	13.97	11.8161875	399	122.152820038484	0.146642040862526	2017-07-13 13:51:13.31	399
400	0	26.319974899292	41.82	0	400	320.919451190274	0.121929882671077	2017-07-13 13:53:21.50	400
401	1	31.8299696445465	63.09	60.3855	401	450.162849926971	0.141427222722894	2017-07-13 13:56:08.92	401
402	0	1.91999816894531	2.1	0	402	19.8850646900405	0.103568045260627	2017-07-13 13:56:49.07	402
403	0	32.0299694538116	58.02	0	403	399.515163671432	0.124731552816557	2017-07-13 13:59:34.48	403
404	0	30.4999709129333	52.04	0	404	361.737940794655	0.118602603539231	2017-07-13 14:03:00.51	404
405	2	17.1499836444855	11.78	11.1385125	405	243.884693917988	0.142206818611072	2017-07-13 14:04:26.24	405
406	0	18.8199820518494	15.33	0	406	244.195984112972	0.129753445331016	2017-07-13 14:05:56.64	406
407	0	22.1999788284302	19.56	0	407	278.453656628196	0.125429575057746	2017-07-13 14:07:44.75	407
408	0	20.1599807739258	15.8	0	408	262.474602725963	0.130195735479148	2017-07-13 14:09:21.55	408
409	0	15.0899856090546	10.96	0	409	203.465079021796	0.134834379736114	2017-07-13 14:10:33.64	409
410	0	21.2999796867371	15.87	0	410	264.650284155481	0.124248959697409	2017-07-13 14:12:16.55	410
411	0	19.7899811267853	15.22	0	411	242.290588069697	0.122430817619857	2017-07-13 14:13:52.50	411
412	0	24.7699763774872	22.45	0	412	314.399073615497	0.126927361168953	2017-07-13 14:15:49.40	412
413	0	31.7899696826935	52.29	0	413	380.352207886526	0.119645236831245	2017-07-13 14:18:20.44	413
414	0	35.4899661540985	56.14	0	414	422.834537666081	0.119141881562716	2017-07-13 14:21:18.07	414
415	0	17.1199836730957	13.13	0	415	212.632751887286	0.124201373765938	2017-07-13 14:22:42.03	415
416	0	19.3599815368652	15.61	0	416	262.897870015955	0.135794354347084	2017-07-13 14:24:11.64	416
417	0	23.3899776935577	21.26	0	417	292.127587573105	0.124894222989784	2017-07-13 14:26:02.20	417
418	0	19.5099813938141	14.52	0	418	251.907349361152	0.12911704221484	2017-07-13 14:27:36.00	418
419	0	20.8999800682068	15.71	0	419	262.058278419589	0.125386736085928	2017-07-13 14:29:14.92	419
420	0	22.8799781799316	20.02	0	420	288.024320499857	0.125884755463224	2017-07-13 14:31:03.68	420
421	0	21.529979467392	18.62	0	421	265.007449134709	0.123087528627361	2017-07-13 14:32:46.07	421
422	0	22.8499782085419	18.33	0	422	287.249411005946	0.125710901971968	2017-07-13 14:34:34.44	422
423	0	28.8399724960327	33.22	0	423	340.646005939331	0.1181158134325	2017-07-13 14:36:51.79	423
424	0	21.3499796390533	16.28	0	424	267.267041703164	0.125183626090475	2017-07-13 14:38:35.00	424
425	0	21.4499795436859	16.76	0	425	270.761090025369	0.126228946398773	2017-07-13 14:40:15.51	425
426	0	20.8099801540375	13.56	0	426	263.919242200848	0.126823278328134	2017-07-13 14:41:55.25	426
427	0	20.7799801826477	16.94	0	427	257.615666827459	0.123972890677314	2017-07-13 14:43:31.55	427
428	0	22.699978351593	18.54	0	428	273.533015359166	0.120499125708884	2017-07-13 14:45:17.48	428
429	0	22.6899783611298	20.38	0	429	272.56917705115	0.120127446915447	2017-07-13 14:47:08.75	429
430	0	32.2999691963196	53.88	0	430	397.642288329177	0.123109067594173	2017-07-13 14:49:42.88	430
431	0	15.419985294342	10.95	0	431	191.120864926469	0.123943492170214	2017-07-13 14:50:59.50	431
432	0	23.6299774646759	20.66	0	432	287.260498268981	0.121566017041465	2017-07-13 14:52:51.40	432
433	0	22.349978685379	17.56	0	433	284.378868701709	0.127238867428058	2017-07-13 14:54:38.51	433
434	0	20.6199803352356	16.43	0	434	255.087940809829	0.12370899166335	2017-07-13 14:56:17.40	434
435	0	18.3799824714661	13.8	0	435	233.831063374778	0.127220382684863	2017-07-13 14:57:43.92	435
436	0	20.2199807167053	15.25	0	436	247.9617748666	0.122631936135806	2017-07-13 14:59:24.25	436
437	0	22.0499789714813	18.12	0	437	272.358640291852	0.123518657728731	2017-07-13 15:01:07.88	437
438	0	25.1699759960175	24.55	0	438	315.66369963398	0.125412673672618	2017-07-13 15:03:10.03	438
439	0	24.4199767112732	26.39	0	439	287.090244556024	0.117563572709264	2017-07-13 15:05:09.07	439
440	0	17.3999834060669	8.97	0	440	234.478817488437	0.134757941085309	2017-07-13 15:06:34.03	440
441	0	18.5099823474884	12.01	0	441	225.997700979829	0.122094922193317	2017-07-13 15:08:03.00	441
442	1	31.7899696826935	57.96	57.9168125	442	411.932633225207	0.129579312118656	2017-07-13 15:10:37.31	442
443	0	35.8499658107758	60.5	0	443	426.239896334021	0.118895368572949	2017-07-13 15:13:30.75	443
444	0	15.4299852848053	9.27	0	444	195.805780120363	0.126899403836917	2017-07-13 15:14:46.25	444
445	0	19.5699813365936	14.53	0	445	239.004304582757	0.122127902188429	2017-07-13 15:16:18.44	445
446	0	21.999979019165	20.19	0	446	268.494370041506	0.122042895473412	2017-07-13 15:18:02.64	446
447	0	22.4799785614014	18.84	0	447	267.426734416143	0.118962070469814	2017-07-13 15:19:51.88	447
448	0	34.0099675655365	56.96	0	448	398.451313349627	0.117157104777897	2017-07-13 15:22:34.44	448
449	0	16.5699841976166	11.38	0	449	208.10185896211	0.125589534678401	2017-07-13 15:23:57.27	449
450	0	23.08997797966	17.9	0	450	274.410041080276	0.118843673053389	2017-07-13 15:25:46.55	450
451	0	18.7499821186066	14.16	0	451	228.905627598492	0.122083001385862	2017-07-13 15:27:15.75	451
452	0	18.4399824142456	13.03	0	452	231.815013294949	0.125713130854094	2017-07-13 15:28:43.31	452
453	0	19.0599818229675	12.73	0	453	236.455730616414	0.124058620470312	2017-07-13 15:30:14.25	453
454	0	18.0599827766418	12.64	0	454	228.067088333426	0.126282994647523	2017-07-13 15:31:40.64	454
455	0	28.9699723720551	32.4	0	455	357.697589320294	0.123471725688745	2017-07-13 15:33:59.16	455
456	0	15.7499849796295	11.8	0	456	222.919738622182	0.141536341982338	2017-07-13 15:35:19.64	456
457	0	18.0699827671051	15.42	0	457	242.980825321477	0.134466422424725	2017-07-13 15:36:44.88	457
458	0	20.0399808883667	16.43	0	458	272.170102434406	0.135813424368466	2017-07-13 15:38:18.55	458
459	0	25.969975233078	26.05	0	459	322.992973897876	0.124371572544427	2017-07-13 15:40:22.20	459
460	1	30.6399707794189	57.1	57.0914375	460	412.521432446449	0.13463493226059	2017-07-13 15:42:53.55	460
461	4	31.4099700450897	56.87	56.4787875	461	475.308040355564	0.151323795082956	2017-07-13 15:45:30.75	461
462	4	32.0999693870544	57.29	56.783571875	462	538.057408964791	0.167619130518627	2017-07-13 15:48:16.55	462
463	2	33.7199678421021	57.53	56.783125	463	479.553225718888	0.14221625910999	2017-07-13 15:51:12.20	463
464	0	5.78999447822571	3.67	0	464	76.1931265670202	0.131594346402453	2017-07-13 15:51:48.40	464
465	0	20.7999801635742	16.34	0	465	266.018866777918	0.127893685950922	2017-07-13 15:53:27.51	465
466	0	22.4599785804749	21.81	0	466	287.209026027585	0.127875790751374	2017-07-13 15:55:13.68	466
467	0	24.099977016449	47.26	0	467	310.533325144335	0.128852002134579	2017-07-13 16:06:59.72	467
468	0	29.239972114563	52.35	0	468	392.244116505002	0.134146414673393	2017-07-13 16:09:27.92	468
469	0	28.0499732494354	51.47	0	469	396.204423664638	0.141249348900049	2017-07-13 16:11:51.00	469
470	1	23.2599778175354	51.58	47.586	470	387.972780320774	0.166798271849	2017-07-13 16:13:52.48	470
471	0	27.0699741840363	50.73	0	471	400.769268699942	0.148049231141464	2017-07-13 16:16:07.24	471
472	1	29.3499720096588	46.6	45.3629	472	433.785782309089	0.147797540820814	2017-07-13 16:18:35.92	472
473	0	28.9099724292755	49.81	0	473	413.550385673536	0.143047521851794	2017-07-13 16:21:02.40	473
474	2	26.6399745941162	48.94	45.13343125	474	429.284986949393	0.161143013119142	2017-07-13 16:23:16.68	474
475	0	29.7899715900421	47.88	0	475	418.806900578515	0.140586405028035	2017-07-13 16:25:46.79	475
476	0	27.7899734973907	41.74	0	476	378.575275329717	0.136227159168664	2017-07-13 16:28:02.72	476
477	0	27.059974193573	48.49	0	477	394.134103398859	0.145651922911626	2017-07-13 16:30:17.44	477
478	0	25.1399760246277	47.96	0	478	395.912394005129	0.157483052508007	2017-07-13 16:32:19.92	478
479	0	27.6599736213684	45.37	0	479	412.025394907793	0.148960735686114	2017-07-13 16:34:34.03	479
480	0	28.8199725151062	48.86	0	480	412.516031035249	0.143135333461224	2017-07-13 16:36:53.48	480
481	3	26.8799743652344	49.15	43.8439791666667	481	469.604674426378	0.17470411995029	2017-07-13 16:39:10.48	481
482	0	29.2499721050262	46.55	0	482	404.48158933932	0.138284304047631	2017-07-13 16:41:36.96	482
483	0	11.0299894809723	7.25	0	483	179.016475884723	0.162299615489322	2017-07-13 16:42:40.75	483
484	0	27.3399739265442	41.23	0	484	372.664428039949	0.13630739869786	2017-07-13 16:44:52.64	484
485	0	29.4199719429016	45.71	0	485	411.638933342963	0.139918060279729	2017-07-13 16:47:19.68	485
486	0	0.369999647140503	0.67	0	486	4.43002076213595	0.119730290868539	2017-07-13 16:47:38.48	486
487	0	0.0799999237060547	0.54	0	487	0.357713503293667	0.0447141879117084	2017-07-13 16:47:41.07	487
488	0	28.4199728965759	43.49	0	488	378.716841719765	0.133257157536863	2017-07-13 16:49:46.27	488
489	0	18.6799821853638	15.61	0	489	253.981334945719	0.135964312069443	2017-07-13 16:51:19.07	489
490	0	19.1599817276001	19.41	0	490	252.065895511566	0.131558400580149	2017-07-13 16:52:52.68	490
491	3	22.5399785041809	41.86	36.4056416666667	491	476.205412800804	0.211271256788289	2017-07-13 16:54:39.50	491
492	0	23.3899776935577	42.63	0	492	378.686602143864	0.161901069749408	2017-07-13 16:56:37.79	492
493	0	27.6399736404419	39.51	0	493	395.247780924175	0.142998473561568	2017-07-13 16:58:56.51	493
494	0	27.9599733352661	39.9	0	494	390.198998758459	0.139556151201166	2017-07-13 17:01:13.27	494
495	0	0.949999094009399	0.86	0	495	22.7007074431409	0.238954815190957	2017-07-13 17:01:27.55	495
496	0	0.279999732971191	0.55	0	496	8.65257130474958	0.309020403741056	2017-07-13 17:01:32.51	496
497	0	12.0899884700775	11.85	0	497	216.089272022123	0.178733889182897	2017-07-13 17:03:06.88	497
498	0	12.2099883556366	12.37	0	498	233.3790595772	0.191137640931367	2017-07-13 17:04:04.50	498
499	0	0.719999313354492	0.69	0	499	10.7144557202855	0.148811885003965	2017-07-13 17:04:14.20	499
500	0	12.7999877929688	12.12	0	500	253.036956856498	0.197685122544139	2017-07-13 17:05:10.48	500
501	0	22.0499789714813	33.29	0	501	360.002571497992	0.16326647233469	2017-07-13 17:06:56.79	501
502	3	27.0699741840363	40.56	35.39565	502	652.510331969575	0.241045560387726	2017-07-13 17:09:08.75	502
503	0	21.8699791431427	38.55	0	503	323.335619988803	0.147844362134798	2017-07-13 17:11:41.75	503
504	0	2.64999747276306	1.4	0	504	47.2328144194191	0.178237035544978	2017-07-13 17:12:17.55	504
505	2	22.8899781703949	38.57	36.22381875	505	431.901911568005	0.188685850401051	2017-07-13 17:14:04.03	505
506	0	26.279974937439	38.3	0	506	391.182638156139	0.148851841003097	2017-07-13 17:16:23.48	506
507	1	25.3799757957458	37.98	30.17375	507	387.474252005571	0.152669130025836	2017-07-13 17:18:29.24	507
508	3	21.0799798965454	37.31	32.3594791666667	508	471.402244632395	0.223625353241174	2017-07-13 17:20:14.72	508
509	2	19.6599812507629	35.64	30.411975	509	388.407795917553	0.197562459774951	2017-07-13 17:22:02.44	509
510	6	25.9399752616882	38.77	36.27514	510	732.889981580435	0.282532760825148	2017-07-13 17:24:10.79	510
511	3	18.4499824047089	38.74	33.44565	511	394.131228398447	0.213621262004578	2017-07-13 17:26:01.79	511
512	2	20.7499802112579	35.87	33.11233125	512	377.074998492612	0.181722890839813	2017-07-13 17:27:53.92	512
513	1	25.0399761199951	37.7	27.7913	513	566.2680565692	0.226145390003674	2017-07-13 17:30:04.55	513
514	1	18.9899818897247	36.79	27.3256	514	450.898877885521	0.237440167396272	2017-07-13 17:31:48.07	514
515	2	20.1099808216095	30.42	23.035875	515	453.070501864225	0.225296122259684	2017-07-13 17:33:35.75	515
516	5	20.3799805641174	34.76	30.45805625	516	491.01775261185	0.240931183813469	2017-07-13 17:35:18.88	516
517	4	18.999981880188	34.3	30.37453125	517	403.606332661569	0.212424385611352	2017-07-13 17:37:00.88	517
518	3	20.4999804496765	33.98	27.5781625	518	577.345616717536	0.281632008154896	2017-07-13 17:38:41.68	518
519	1	16.4599843025208	27.24	21.17995	519	312.116469183004	0.189621184193806	2017-07-13 17:40:14.79	519
520	1	17.209983587265	26.57	20.4571125	520	400.081007050555	0.232470079634256	2017-07-13 17:41:41.92	520
521	2	17.3399834632874	26.64	24.2693375	521	324.117319292414	0.186918869257448	2017-07-13 17:43:11.68	521
522	4	16.9999837875366	26.26	21.2994875	522	406.13129844382	0.238900763790483	2017-07-13 17:44:35.64	522
523	4	15.3899853229523	31.1	20.198940625	523	440.939280773242	0.286510253913737	2017-07-13 17:45:52.64	523
524	3	12.6499879360199	20.1	16.2847708333333	524	303.50701450739	0.239926493681731	2017-07-13 17:47:03.72	524
525	3	15.5299851894379	19.71	15.8102083333333	525	374.012147463165	0.240832033137904	2017-07-13 17:48:20.55	525
526	3	18.6699821949005	22.54	14.4669458333333	526	349.843207176473	0.187382542676204	2017-07-13 17:49:52.31	526
527	4	14.0999865531921	16.69	14.3553833333333	527	318.717623762055	0.226040867916351	2017-07-13 17:51:02.75	527
528	2	18.8599820137024	23.86	18.4018125	528	356.533281304533	0.189042036746836	2017-07-13 17:52:30.79	528
529	0	16.2399845123291	15.96	0	529	273.933388253126	0.168678194737147	2017-07-13 17:53:53.25	529
530	0	16.3699843883514	10.72	0	530	262.485612399724	0.160345517654077	2017-07-13 17:55:10.92	530
531	0	14.8699858188629	7.62	0	531	209.019251444669	0.140564392363597	2017-07-13 17:56:18.68	531
532	0	14.8699858188629	7.19	0	532	208.198728947336	0.14001259512262	2017-07-13 17:57:29.88	532
533	0	15.7599849700928	7.13	0	533	221.433732991076	0.140503637684693	2017-07-13 17:58:44.25	533
534	0	16.5699841976166	7.7	0	534	235.785495431837	0.142296617641422	2017-07-13 18:00:01.92	534
535	0	16.3699843883514	7.62	0	535	235.252101329277	0.143709286089968	2017-07-13 18:01:16.51	535
536	1	12.2699882984161	6.05	5.679875	536	185.573372558471	0.151241542427442	2017-07-13 18:02:15.92	536
537	2	5.57999467849731	4.59	2.87085	537	176.565616691672	0.316425836365004	2017-07-13 18:02:45.88	537
538	0	12.5999879837036	6.03	0	538	186.551251556508	0.148056548854372	2017-07-13 18:03:43.75	538
539	1	16.6299841403961	5.52	4.1446875	539	265.375455885472	0.159576341482544	2017-07-13 18:05:01.20	539
540	1	8.94999146461487	5.28	5.071475	540	142.46976147703	0.159184091035788	2017-07-13 18:05:46.72	540
541	0	12.1699883937836	2.57	0	541	107.104174399696	0.0880067168444502	2017-07-13 18:31:10.48	541
542	0	7.25999307632446	2	0	542	71.9188932922376	0.0990618364906854	2017-07-13 18:31:48.27	542
543	0	9.47999095916748	2.41	0	543	98.9099508234006	0.104335391163925	2017-07-13 18:32:34.20	543
544	0	13.1499874591827	3.72	0	544	138.31525143543	0.105182700711354	2017-07-13 18:33:38.68	544
545	0	11.289989233017	3.14	0	545	119.658220459064	0.105986023435841	2017-07-13 18:34:32.00	545
546	0	11.0799894332886	3.03	0	546	118.429903519818	0.106886194512471	2017-07-13 18:35:25.31	546
547	0	14.8899857997894	4.5	0	547	164.629865300443	0.110564046541601	2017-07-13 18:36:35.50	547
548	0	16.0599846839905	4.22	0	548	172.922090775643	0.107672534729541	2017-07-13 18:37:53.20	548
549	0	14.0399866104126	4.22	0	549	147.752562280717	0.105236867721309	2017-07-13 18:38:59.40	549
550	0	15.0799856185913	4.33	0	550	157.920997835089	0.104722147105496	2017-07-13 18:40:10.00	550
551	0	13.9299867153168	3.95	0	551	150.565876472365	0.108087492083536	2017-07-13 18:41:18.51	551
552	0	15.379985332489	2.69	0	552	169.965940457099	0.110511014601495	2017-07-13 18:42:47.03	552
553	0	12.7899878025055	3.14	0	553	138.258493135479	0.108098900027739	2017-07-13 18:43:47.55	553
554	0	12.8599877357483	2.86	0	554	139.419757013444	0.108413496900034	2017-07-13 18:44:47.75	554
555	0	11.9399886131287	2.32	0	555	136.081230864834	0.113970880121301	2017-07-13 18:45:43.51	555
556	0	12.9699876308441	2.68	0	556	144.176444432202	0.111161483756517	2017-07-13 18:46:43.51	556
557	0	15.3499853610992	3.25	0	557	169.306002369771	0.110297069947733	2017-07-13 18:47:55.31	557
558	0	13.3199872970581	2.78	0	558	147.325442034934	0.110604686212413	2017-07-13 18:48:57.88	558
559	0	14.559986114502	3.38	0	559	164.637144573959	0.113074961932664	2017-07-13 18:50:05.75	559
560	0	10.1699903011322	2.26	0	560	115.282487285081	0.11335544472476	2017-07-13 18:50:54.03	560
561	0	15.2099854946136	3.51	0	561	173.612151126459	0.114143426118645	2017-07-13 18:52:04.64	561
562	0	16.4099843502045	3.72	0	562	185.4376155204	0.113002812626691	2017-07-13 18:53:23.44	562
563	0	12.0799884796143	1.66	0	563	137.248953343012	0.113616683230971	2017-07-13 18:54:20.92	563
564	0	15.1799855232239	3.21	0	564	169.830028809326	0.111877489334207	2017-07-13 18:55:31.03	564
565	0	14.6099860668182	3.42	0	565	160.677361960405	0.109977660479401	2017-07-13 18:56:40.20	565
566	0	13.0499875545502	2.79	0	566	147.55799148399	0.113071257842138	2017-07-13 18:57:42.31	566
567	0	15.1199855804443	3.68	0	567	169.719985860208	0.112248667896963	2017-07-13 18:58:54.44	567
568	0	15.1499855518341	3.08	0	568	174.030423605567	0.114871566736348	2017-07-13 19:00:06.03	568
569	0	16.1799845695496	4.5	0	569	181.701585755594	0.112300114805682	2017-07-13 19:01:20.51	569
570	0	9.59999084472656	2.1	0	570	105.770924404848	0.11017804625505	2017-07-13 19:02:07.00	570
571	0	11.2699892520905	2.28	0	571	129.203551078154	0.114643789776534	2017-07-13 19:02:58.07	571
572	0	14.1299865245819	3.22	0	572	163.11869977993	0.115441401118139	2017-07-13 19:04:06.00	572
573	0	13.3499872684479	2.85	0	573	158.502559013459	0.118728508624314	2017-07-13 19:05:12.00	573
574	0	14.0699865818024	3.73	0	574	166.425804995862	0.118284154225915	2017-07-13 19:06:18.79	574
575	0	9.96999049186707	1.26	0	575	122.525220913849	0.122893902621714	2017-07-13 19:07:05.03	575
576	0	15.7499849796295	3.9	0	576	184.473409830881	0.117125974495797	2017-07-13 19:08:18.48	576
577	0	13.0999875068665	3.29	0	577	154.4615974484	0.117909616372825	2017-07-13 19:09:20.64	577
578	0	14.5899860858917	3.76	0	578	175.181411815646	0.120069507755755	2017-07-13 19:10:29.44	578
579	0	16.4999842643738	4.13	0	579	192.870533234657	0.116891232263428	2017-07-13 19:11:47.96	579
580	0	11.3599891662598	2.09	0	580	133.722037724289	0.117713061377015	2017-07-13 19:12:44.51	580
581	0	13.1799874305725	2.84	0	581	158.065676122987	0.119928434084209	2017-07-13 19:13:44.68	581
582	0	11.0099895000458	2.3	0	582	129.845555249113	0.117934200952873	2017-07-13 19:14:36.50	582
583	0	13.3999872207642	2.98	0	583	156.791560385493	0.117008627153353	2017-07-13 19:15:39.48	583
584	0	10.7099897861481	1.85	0	584	129.014246069179	0.120461480923604	2017-07-13 19:16:29.31	584
585	0	14.0899865627289	2.98	0	585	167.631797017347	0.11897217673339	2017-07-13 19:17:36.16	585
586	0	12.6299879550934	3.01	0	586	146.568131050646	0.116047609699641	2017-07-13 19:18:36.40	586
587	0	15.1999855041504	3.43	0	587	174.349050509208	0.114703322703426	2017-07-13 19:19:49.20	587
588	0	10.1499903202057	2.14	0	588	123.493294849838	0.121668270788018	2017-07-13 19:20:38.20	588
589	0	11.2499892711639	2.2	0	589	135.382741048314	0.120340214265168	2017-07-13 19:21:30.50	589
590	0	11.8499886989594	2.08	0	590	143.414111924447	0.12102456702485	2017-07-13 19:22:25.64	590
591	0	8.60999178886414	1.25	0	591	105.423083085762	0.122442605209944	2017-07-13 19:23:06.27	591
592	0	16.3099844455719	4.24	0	592	194.009657483946	0.11895135345429	2017-07-13 19:24:23.20	592
593	0	14.1199865341187	2.99	0	593	166.869296070237	0.118179388151726	2017-07-13 19:25:38.79	593
594	0	12.5399880409241	2.72	0	594	146.636018774792	0.116934624222322	2017-07-13 19:26:39.31	594
595	0	13.6899869441986	3.64	0	595	163.742076966324	0.119607068638659	2017-07-13 19:27:42.96	595
596	0	11.5899889469147	2.4	0	596	139.102373515894	0.120019304155215	2017-07-13 19:28:37.96	596
597	0	13.6999869346619	3.45	0	597	168.726223444065	0.123157827331434	2017-07-13 19:29:41.44	597
598	0	13.1799874305725	3.26	0	598	157.049511022123	0.11915744387111	2017-07-13 19:30:43.79	598
599	0	14.0799865722656	3.31	0	599	165.609183180017	0.117620158508535	2017-07-13 19:31:50.03	599
600	0	13.2699873447418	3.2	0	600	157.744248486802	0.118872832318615	2017-07-13 19:32:55.20	600
601	0	11.3999891281128	2.63	0	601	135.742223702279	0.11907212605463	2017-07-13 19:33:48.79	601
602	0	11.5999889373779	2.36	0	602	139.328832910973	0.120111062854287	2017-07-13 19:34:43.31	602
603	0	13.4599871635437	3.55	0	603	164.668569093905	0.12233920437883	2017-07-13 19:35:46.75	603
604	0	16.389984369278	4.24	0	604	192.844209445954	0.117659676294053	2017-07-13 19:37:04.92	604
605	0	11.5899889469147	2.77	0	605	138.049325684919	0.11911072103962	2017-07-13 19:37:59.79	605
606	0	12.8599877357483	2.89	0	606	157.438824874495	0.122425213743775	2017-07-13 19:38:59.00	606
607	0	13.7399868965149	2.71	0	607	164.158336140641	0.119474771572519	2017-07-13 19:40:07.27	607
608	0	13.0699875354767	2.86	0	608	158.414784535509	0.121204884877972	2017-07-13 19:41:09.88	608
609	0	12.7999877929688	2.92	0	609	153.979729988102	0.120296664053205	2017-07-13 19:42:10.48	609
610	0	12.7599878311157	2.99	0	610	151.973317763209	0.119101346209411	2017-07-13 19:43:11.51	610
611	0	15.339985370636	4.16	0	611	175.328724235342	0.114295126620171	2017-07-13 19:44:23.00	611
612	0	15.5899851322174	3.78	0	612	183.82279512105	0.117910708865331	2017-07-13 19:45:37.68	612
613	0	15.1799855232239	3.7	0	613	176.649584616247	0.116369950340083	2017-07-13 19:46:49.03	613
614	0	14.1099865436554	3.35	0	614	171.483227855724	0.121533116836091	2017-07-13 19:47:55.51	614
615	0	15.1899855136871	3.92	0	615	179.101109552429	0.11790724789495	2017-07-13 19:49:07.96	615
616	0	11.3599891662598	2.62	0	616	134.05008256189	0.1180018332411	2017-07-13 19:50:02.64	616
617	0	14.7599859237671	4.09	0	617	174.806008156511	0.118432254848585	2017-07-13 19:51:12.40	617
618	0	10.3499901294708	2.18	0	618	123.812397309993	0.119625504647336	2017-07-13 19:52:01.07	618
619	0	11.9099886417389	2.76	0	619	145.896972138255	0.122499556791146	2017-07-13 19:52:56.51	619
620	0	11.5399889945984	2.67	0	620	140.09946802843	0.121403351844393	2017-07-13 19:53:53.88	620
621	0	12.9099876880646	3.21	0	621	154.757243142558	0.11987392962243	2017-07-13 19:54:54.50	621
622	0	12.0199885368347	2.46	0	622	146.407236186525	0.121803025113582	2017-07-13 19:55:50.68	622
623	0	12.3999881744385	3.27	0	623	148.539284989476	0.119789745959254	2017-07-13 19:56:48.68	623
624	0	10.3699901103973	2.79	0	624	126.106396363782	0.121606939598632	2017-07-13 19:57:37.51	624
625	0	10.5699899196625	1.92	0	625	125.286842100815	0.118530598014016	2017-07-13 19:58:27.20	625
626	0	9.49999094009399	1.79	0	626	112.811266130492	0.118748701189992	2017-07-13 19:59:11.55	626
627	0	9.94999051094055	2.39	0	627	118.593449030657	0.11918939601071	2017-07-13 19:59:59.40	627
628	0	11.9199886322021	2.52	0	628	144.365467221603	0.12111196914564	2017-07-13 20:00:54.75	628
629	0	13.8099868297577	3.01	0	629	169.607742545336	0.122815164768527	2017-07-13 20:02:01.75	629
630	0	13.0699875354767	3.21	0	630	155.695074762276	0.119124005173892	2017-07-13 20:03:02.79	630
631	0	13.8299868106842	3.79	0	631	166.704761392184	0.120538511491095	2017-07-13 20:04:08.31	631
632	0	12.1199884414673	2.75	0	632	142.696741602839	0.11773658548089	2017-07-13 20:05:06.25	632
633	0	15.6099851131439	4.49	0	633	180.061450273789	0.115350064236893	2017-07-13 20:06:20.44	633
634	0	9.44999098777771	3.06	0	634	112.263329199284	0.118797173755856	2017-07-13 20:07:08.16	634
635	0	13.899986743927	2.49	0	635	174.242422522898	0.12535426080784	2017-07-13 20:08:27.51	635
636	0	2.13999795913696	0.83	0	636	34.3954759452089	0.160726523108453	2017-07-13 20:08:39.31	636
637	0	14.2599864006042	3.48	0	637	173.088689885779	0.121380567942342	2017-07-13 20:09:49.44	637
638	0	11.0099895000458	2.41	0	638	129.722437975502	0.117822377816078	2017-07-13 20:10:42.64	638
639	0	13.5599870681763	3.51	0	639	163.117298506361	0.120292992998792	2017-07-13 20:11:46.68	639
640	0	15.3099853992462	4.11	0	640	183.586753651861	0.119912967767382	2017-07-13 20:12:59.79	640
641	0	15.0499856472015	4.57	0	641	179.496939162123	0.119267069210713	2017-07-13 20:14:10.44	641
642	0	16.2899844646454	4.86	0	642	198.782327122941	0.122027211247969	2017-07-13 20:15:28.75	642
643	0	12.2999882698059	3.4	0	643	152.303646178017	0.123824102583754	2017-07-13 20:16:29.79	643
644	0	12.3699882030487	3.68	0	644	151.6356071326	0.122583352572838	2017-07-13 20:17:28.75	644
645	0	14.0099866390228	3.98	0	645	169.87194593052	0.121250496738415	2017-07-13 20:18:34.40	645
646	0	13.6099870204926	3.7	0	646	168.0735749205	0.123492707509552	2017-07-13 20:19:39.00	646
647	0	11.639988899231	2.91	0	647	146.269799037873	0.125661339379616	2017-07-13 20:20:34.92	647
648	0	12.6299879550934	3.7	0	648	154.235272663965	0.122118188965926	2017-07-13 20:21:35.79	648
649	0	11.8799886703491	3.43	0	649	146.128008340207	0.123003374023743	2017-07-13 20:22:32.40	649
650	0	12.6699879169464	3.5	0	650	154.039630480404	0.121578240316025	2017-07-13 20:23:32.27	650
651	0	11.679988861084	2.78	0	651	144.006863879388	0.123293547841942	2017-07-13 20:24:29.55	651
652	0	14.2299864292145	4.19	0	652	171.505811636183	0.120524112182841	2017-07-13 20:25:38.16	652
653	0	10.6099898815155	2.49	0	653	129.316808170298	0.12188200581555	2017-07-13 20:26:30.79	653
654	0	13.2699873447418	3.29	0	654	160.889454487928	0.121242995092636	2017-07-13 20:27:35.00	654
655	0	12.2699882984161	2.45	0	655	152.094314648129	0.123956246656992	2017-07-13 20:28:36.55	655
656	0	9.38999104499817	1.95	0	656	116.55385054796	0.124125506440852	2017-07-13 20:29:25.68	656
657	0	9.26999115943909	1.56	0	657	112.267322418477	0.121108222673654	2017-07-13 20:30:12.00	657
658	0	10.8899896144867	2.53	0	658	129.093714729981	0.118543356042223	2017-07-13 20:31:04.68	658
659	0	9.62999081611633	2.22	0	659	116.949678042235	0.121443071694949	2017-07-13 20:31:54.03	659
660	0	6.73999357223511	1.06	0	660	83.9945606853463	0.124621009918911	2017-07-13 20:32:28.44	660
661	0	9.46999096870422	1.16	0	661	117.278005094743	0.123841610448515	2017-07-13 20:33:16.07	661
662	0	7.28999304771423	1.47	0	662	92.3131146037012	0.126629786836353	2017-07-13 20:33:55.31	662
663	0	7.72999262809753	2.41	0	663	95.632199121702	0.123715652162616	2017-07-13 20:34:34.24	663
664	0	7.32999300956726	2.26	0	664	90.3506076807696	0.12326140202015	2017-07-13 20:35:12.31	664
665	0	7.86999249458313	1.74	0	665	100.288230472455	0.127431042531709	2017-07-13 20:35:50.51	665
666	0	9.59999084472656	1.91	0	666	123.001414236741	0.128126473163272	2017-07-13 20:36:37.31	666
667	0	7.86999249458313	1.76	0	667	106.528738740772	0.135360532072137	2017-07-13 20:37:14.92	667
668	0	7.60999274253845	2.12	0	668	101.234051853383	0.133027663407862	2017-07-13 20:37:52.88	668
669	0	5.53999471664429	1.39	0	669	69.3369912057572	0.125157023837107	2017-07-13 20:38:23.40	669
670	0	6.28999400138855	1.39	0	670	80.382291712663	0.127793786506619	2017-07-13 20:38:53.27	670
671	0	7.44999289512634	1.71	0	671	96.2699975893496	0.129221473274295	2017-07-13 20:39:30.24	671
672	0	7.39999294281006	2.33	0	672	93.9366974844265	0.126941483087063	2017-07-13 20:40:07.72	672
673	0	9.84999060630798	2.63	0	673	123.478409225278	0.125358791091653	2017-07-13 20:40:57.44	673
674	0	8.02999234199524	2.07	0	674	103.013117841979	0.128285327325005	2017-07-13 20:41:37.88	674
675	0	8.75999164581299	2.47	0	675	110.96648565713	0.126674070384852	2017-07-13 20:42:20.44	675
676	0	9.23999118804932	1.93	0	676	113.048514252927	0.122346876897108	2017-07-13 20:43:07.00	676
677	0	10.549989938736	2.7	0	677	136.873930460308	0.129738322711192	2017-07-13 20:44:01.00	677
678	0	7.5299928188324	1.94	0	678	96.1868027496339	0.1277381178614	2017-07-13 20:44:39.24	678
679	0	5.83999443054199	1.49	0	679	75.4268541230367	0.129155572128487	2017-07-13 20:45:09.68	679
680	0	5.5599946975708	1.72	0	680	75.1355290898166	0.13513584368672	2017-07-13 20:45:39.55	680
681	0	0.279999732971191	0.55	0	681	4.63141282804748	0.165407601001696	2017-07-13 20:45:48.31	681
682	0	1.30999875068665	0.63	0	682	21.0192903526585	0.160452598111897	2017-07-13 20:46:05.75	682
683	0	0.259999752044678	0.51	0	683	2.28032960125312	0.0877049846635814	2017-07-13 20:46:11.00	683
684	1	1.34999871253967	0.96	0.7434625	684	25.684750905307	0.190257414113385	2017-07-13 20:46:24.24	684
685	0	1.63999843597412	0.67	0	685	27.5259802681052	0.167841343098202	2017-07-13 20:46:32.92	685
686	0	0.709999322891235	0.78	0	686	18.7533473378348	0.26413165264556	2017-07-13 20:46:37.20	686
687	0	2.74999737739563	1.22	0	687	37.1186223171741	0.134976808426088	2017-07-13 20:46:55.40	687
