# Supplementary material for: Multi-predator assemblages, dive type, bathymetry and sex influence foraging success and efficiency in African penguins
Source: PeerJ. 2020 Jun 30;8:e9380. doi: 10.7717/peerj.9380 (PMC7333648; doi:10.7717/peerj.9380)
Supplement: Data S1 [file peerj-08-9380-s002.zip › Data S1/BI-AP10gps-interp60s.txt]

Track_id	date	lat	long
BI-AP10	2017-07-12 01:49:00	-33.839096	26.286695
BI-AP10	2017-07-12 01:50:00	-33.838917	26.286823
BI-AP10	2017-07-12 01:51:00	-33.838867	26.286917
BI-AP10	2017-07-12 01:52:00	-33.8385885	26.2872765
BI-AP10	2017-07-12 01:53:00	-33.83831	26.287636
BI-AP10	2017-07-12 01:54:00	-33.8382	26.288181
BI-AP10	2017-07-12 01:55:00	-33.83823	26.288414
BI-AP10	2017-07-12 01:56:00	-33.838116	26.288706
BI-AP10	2017-07-12 01:57:00	-33.837975	26.289068
BI-AP10	2017-07-12 01:58:00	-33.838295	26.289471
BI-AP10	2017-07-12 01:59:00	-33.838142	26.289495
BI-AP10	2017-07-12 02:00:00	-33.838055	26.289742
BI-AP10	2017-07-12 02:01:00	-33.838058	26.2899
BI-AP10	2017-07-12 02:02:00	-33.837952	26.290077
BI-AP10	2017-07-12 02:03:00	-33.838009	26.290342
BI-AP10	2017-07-12 02:04:00	-33.83791	26.290405
BI-AP10	2017-07-12 02:05:00	-33.837978	26.290638
BI-AP10	2017-07-12 02:06:00	-33.837982	26.290918
BI-AP10	2017-07-12 02:07:00	-33.837933	26.290955
BI-AP10	2017-07-12 02:08:00	-33.838028	26.291155
BI-AP10	2017-07-12 02:09:00	-33.838055	26.291481
BI-AP10	2017-07-12 02:10:00	-33.838146	26.291746
BI-AP10	2017-07-12 02:11:00	-33.838108	26.29183
BI-AP10	2017-07-12 02:12:00	-33.838215	26.292055
BI-AP10	2017-07-12 02:13:00	-33.838158	26.292021
BI-AP10	2017-07-12 02:14:00	-33.838303	26.29248
BI-AP10	2017-07-12 02:15:00	-33.838337	26.292614
BI-AP10	2017-07-12 02:16:00	-33.838322	26.292891
BI-AP10	2017-07-12 02:17:00	-33.8382	26.292957
BI-AP10	2017-07-12 02:18:00	-33.838459	26.293428
BI-AP10	2017-07-12 02:19:00	-33.838562	26.29365
BI-AP10	2017-07-12 02:20:00	-33.838669	26.293858
BI-AP10	2017-07-12 02:21:00	-33.838791	26.294031
BI-AP10	2017-07-12 02:22:00	-33.838902	26.294222
BI-AP10	2017-07-12 02:23:00	-33.838978	26.294397
BI-AP10	2017-07-12 02:24:00	-33.839169	26.294655
BI-AP10	2017-07-12 02:25:00	-33.839439	26.295019
BI-AP10	2017-07-12 02:26:00	-33.83942	26.29495
BI-AP10	2017-07-12 02:27:00	-33.839794	26.295439
BI-AP10	2017-07-12 02:28:00	-33.83992	26.295589
BI-AP10	2017-07-12 02:29:00	-33.840179	26.295948
BI-AP10	2017-07-12 02:30:00	-33.840225	26.296087
BI-AP10	2017-07-12 02:31:00	-33.840538	26.296591
BI-AP10	2017-07-12 02:32:00	-33.840687	26.296747
BI-AP10	2017-07-12 02:33:00	-33.840931	26.297108
BI-AP10	2017-07-12 02:34:00	-33.841072	26.29743
BI-AP10	2017-07-12 02:35:00	-33.841587	26.297905
BI-AP10	2017-07-12 02:36:00	-33.841679	26.298077
BI-AP10	2017-07-12 02:37:00	-33.841869	26.298315
BI-AP10	2017-07-12 02:38:00	-33.842239	26.298698
BI-AP10	2017-07-12 02:39:00	-33.842476	26.298988
BI-AP10	2017-07-12 02:40:00	-33.842594	26.299152
BI-AP10	2017-07-12 02:41:00	-33.842789	26.299372
BI-AP10	2017-07-12 02:42:00	-33.843372	26.29985
BI-AP10	2017-07-12 02:43:00	-33.84333	26.299932
BI-AP10	2017-07-12 02:44:00	-33.843529	26.300077
BI-AP10	2017-07-12 02:45:00	-33.843845	26.30044
BI-AP10	2017-07-12 02:46:00	-33.843994	26.300684
BI-AP10	2017-07-12 02:47:00	-33.844063	26.300808
BI-AP10	2017-07-12 02:48:00	-33.844151	26.301022
BI-AP10	2017-07-12 02:49:00	-33.844578	26.301512
BI-AP10	2017-07-12 02:50:00	-33.8447	26.30183
BI-AP10	2017-07-12 02:51:00	-33.844887	26.302042
BI-AP10	2017-07-12 02:52:00	-33.844975	26.302288
BI-AP10	2017-07-12 02:53:00	-33.845253	26.302612
BI-AP10	2017-07-12 02:54:00	-33.845173	26.302725
BI-AP10	2017-07-12 02:55:00	-33.845482	26.30311
BI-AP10	2017-07-12 02:56:00	-33.845543	26.303333
BI-AP10	2017-07-12 02:57:00	-33.845539	26.303329
BI-AP10	2017-07-12 02:58:00	-33.845787	26.303614
BI-AP10	2017-07-12 02:59:00	-33.845985	26.303978
BI-AP10	2017-07-12 03:00:00	-33.846046	26.304274
BI-AP10	2017-07-12 03:01:00	-33.84621	26.304493
BI-AP10	2017-07-12 03:02:00	-33.846298	26.30477
BI-AP10	2017-07-12 03:03:00	-33.846195	26.304974
BI-AP10	2017-07-12 03:04:00	-33.84663	26.305321
BI-AP10	2017-07-12 03:05:00	-33.846725	26.305666
BI-AP10	2017-07-12 03:06:00	-33.847061	26.305876
BI-AP10	2017-07-12 03:07:00	-33.847279	26.306067
BI-AP10	2017-07-12 03:08:00	-33.847195	26.30617
BI-AP10	2017-07-12 03:09:00	-33.847393	26.306425
BI-AP10	2017-07-12 03:10:00	-33.847404	26.306643
BI-AP10	2017-07-12 03:11:00	-33.847496	26.306749
BI-AP10	2017-07-12 03:12:00	-33.847809	26.306963
BI-AP10	2017-07-12 03:13:00	-33.847935	26.30722
BI-AP10	2017-07-12 03:14:00	-33.848068	26.307505
BI-AP10	2017-07-12 03:15:00	-33.848267	26.30768
BI-AP10	2017-07-12 03:16:00	-33.848408	26.307817
BI-AP10	2017-07-12 03:17:00	-33.848667	26.308023
BI-AP10	2017-07-12 03:18:00	-33.848663	26.308323
BI-AP10	2017-07-12 03:19:00	-33.848881	26.308563
BI-AP10	2017-07-12 03:20:00	-33.8489	26.308653
BI-AP10	2017-07-12 03:21:00	-33.849003	26.308943
BI-AP10	2017-07-12 03:22:00	-33.848957	26.309185
BI-AP10	2017-07-12 03:23:00	-33.849026	26.309332
BI-AP10	2017-07-12 03:24:00	-33.849384	26.309536
BI-AP10	2017-07-12 03:25:00	-33.849545	26.309992
BI-AP10	2017-07-12 03:26:00	-33.849369	26.309875
BI-AP10	2017-07-12 03:27:00	-33.849907	26.31036
BI-AP10	2017-07-12 03:28:00	-33.850033	26.310476
BI-AP10	2017-07-12 03:29:00	-33.850235	26.310715
BI-AP10	2017-07-12 03:30:00	-33.850418	26.310863
BI-AP10	2017-07-12 03:31:00	-33.850487	26.31106
BI-AP10	2017-07-12 03:32:00	-33.850655	26.311291
BI-AP10	2017-07-12 03:33:00	-33.850842	26.311548
BI-AP10	2017-07-12 03:34:00	-33.85096	26.311829
BI-AP10	2017-07-12 03:35:00	-33.851044	26.311939
BI-AP10	2017-07-12 03:36:00	-33.851185	26.312202
BI-AP10	2017-07-12 03:37:00	-33.851368	26.312435
BI-AP10	2017-07-12 03:38:00	-33.851543	26.312675
BI-AP10	2017-07-12 03:39:00	-33.851608	26.312807
BI-AP10	2017-07-12 03:40:00	-33.851799	26.313019
BI-AP10	2017-07-12 03:41:00	-33.852036	26.313194
BI-AP10	2017-07-12 03:42:00	-33.852264	26.313398
BI-AP10	2017-07-12 03:43:00	-33.852322	26.313469
BI-AP10	2017-07-12 03:44:00	-33.852509	26.313738
BI-AP10	2017-07-12 03:45:00	-33.852695	26.313923
BI-AP10	2017-07-12 03:46:00	-33.852913	26.314213
BI-AP10	2017-07-12 03:47:00	-33.852982	26.314289
BI-AP10	2017-07-12 03:48:00	-33.853184	26.314505
BI-AP10	2017-07-12 03:49:00	-33.853352	26.314747
BI-AP10	2017-07-12 03:50:00	-33.853546	26.314987
BI-AP10	2017-07-12 03:51:00	-33.853592	26.315063
BI-AP10	2017-07-12 03:52:00	-33.85376	26.315275
BI-AP10	2017-07-12 03:53:00	-33.853909	26.315527
BI-AP10	2017-07-12 03:54:00	-33.854008	26.315643
BI-AP10	2017-07-12 03:55:00	-33.854164	26.31596
BI-AP10	2017-07-12 03:56:00	-33.854412	26.31604
BI-AP10	2017-07-12 03:57:00	-33.854572	26.316236
BI-AP10	2017-07-12 03:58:00	-33.85461	26.316345
BI-AP10	2017-07-12 03:59:00	-33.854839	26.316555
BI-AP10	2017-07-12 04:00:00	-33.85503	26.316713
BI-AP10	2017-07-12 04:01:00	-33.855221	26.316917
BI-AP10	2017-07-12 04:02:00	-33.855389	26.316961
BI-AP10	2017-07-12 04:03:00	-33.85556	26.317186
BI-AP10	2017-07-12 04:04:00	-33.85582	26.317327
BI-AP10	2017-07-12 04:05:00	-33.856075	26.317505
BI-AP10	2017-07-12 04:06:00	-33.856197	26.317595
BI-AP10	2017-07-12 04:07:00	-33.856457	26.317736
BI-AP10	2017-07-12 04:08:00	-33.856674	26.317974
BI-AP10	2017-07-12 04:09:00	-33.856873	26.318138
BI-AP10	2017-07-12 04:10:00	-33.857018	26.318256
BI-AP10	2017-07-12 04:11:00	-33.857224	26.31843
BI-AP10	2017-07-12 04:12:00	-33.857464	26.318661
BI-AP10	2017-07-12 04:13:00	-33.857544	26.318712
BI-AP10	2017-07-12 04:14:00	-33.857765	26.318857
BI-AP10	2017-07-12 04:15:00	-33.85807	26.318987
BI-AP10	2017-07-12 04:16:00	-33.858189	26.319033
BI-AP10	2017-07-12 04:17:00	-33.858471	26.319172
BI-AP10	2017-07-12 04:18:00	-33.858719	26.319275
BI-AP10	2017-07-12 04:19:00	-33.858982	26.31937
BI-AP10	2017-07-12 04:20:00	-33.859104	26.319401
BI-AP10	2017-07-12 04:21:00	-33.859337	26.319551
BI-AP10	2017-07-12 04:22:00	-33.859612	26.31967
BI-AP10	2017-07-12 04:23:00	-33.859745	26.319708
BI-AP10	2017-07-12 04:24:00	-33.859966	26.319763
BI-AP10	2017-07-12 04:25:00	-33.860214	26.319839
BI-AP10	2017-07-12 04:26:00	-33.860344	26.319851
BI-AP10	2017-07-12 04:27:00	-33.860588	26.319906
BI-AP10	2017-07-12 04:28:00	-33.860855	26.319847
BI-AP10	2017-07-12 04:29:00	-33.861145	26.319849
BI-AP10	2017-07-12 04:30:00	-33.861252	26.319788
BI-AP10	2017-07-12 04:31:00	-33.861637	26.319777
BI-AP10	2017-07-12 04:32:00	-33.861801	26.319614
BI-AP10	2017-07-12 04:33:00	-33.861988	26.31963
BI-AP10	2017-07-12 04:34:00	-33.862251	26.31962
BI-AP10	2017-07-12 04:35:00	-33.862488	26.319637
BI-AP10	2017-07-12 04:36:00	-33.862713	26.319622
BI-AP10	2017-07-12 04:37:00	-33.86285	26.319719
BI-AP10	2017-07-12 04:38:00	-33.863129	26.319731
BI-AP10	2017-07-12 04:39:00	-33.863396	26.31982
BI-AP10	2017-07-12 04:40:00	-33.863525	26.319794
BI-AP10	2017-07-12 04:41:00	-33.863804	26.319778
BI-AP10	2017-07-12 04:42:00	-33.864037	26.319828
BI-AP10	2017-07-12 04:43:00	-33.864166	26.319843
BI-AP10	2017-07-12 04:44:00	-33.864445	26.319807
BI-AP10	2017-07-12 04:45:00	-33.864666	26.319914
BI-AP10	2017-07-12 04:46:00	-33.864796	26.319941
BI-AP10	2017-07-12 04:47:00	-33.865021	26.319977
BI-AP10	2017-07-12 04:48:00	-33.865231	26.320116
BI-AP10	2017-07-12 04:49:00	-33.865486	26.320143
BI-AP10	2017-07-12 04:50:00	-33.865593	26.320129
BI-AP10	2017-07-12 04:51:00	-33.865791	26.320211
BI-AP10	2017-07-12 04:52:00	-33.866032	26.320303
BI-AP10	2017-07-12 04:53:00	-33.866062	26.320322
BI-AP10	2017-07-12 04:54:00	-33.866344	26.320461
BI-AP10	2017-07-12 04:55:00	-33.86655	26.320522
BI-AP10	2017-07-12 04:56:00	-33.866692	26.320541
BI-AP10	2017-07-12 04:57:00	-33.86681	26.32053
BI-AP10	2017-07-12 04:58:00	-33.866978	26.320583
BI-AP10	2017-07-12 04:59:00	-33.867146	26.320551
BI-AP10	2017-07-12 05:00:00	-33.867393	26.320581
BI-AP10	2017-07-12 05:01:00	-33.867634	26.320698
BI-AP10	2017-07-12 05:02:00	-33.867863	26.320686
BI-AP10	2017-07-12 05:03:00	-33.8680535	26.3208005
BI-AP10	2017-07-12 05:04:00	-33.868244	26.320915
BI-AP10	2017-07-12 05:05:00	-33.868492	26.321005
BI-AP10	2017-07-12 05:06:00	-33.868607	26.321054
BI-AP10	2017-07-12 05:07:00	-33.868813	26.321075
BI-AP10	2017-07-12 05:08:00	-33.869072	26.32115
BI-AP10	2017-07-12 05:09:00	-33.869316	26.321188
BI-AP10	2017-07-12 05:10:00	-33.869453	26.321196
BI-AP10	2017-07-12 05:11:00	-33.869682	26.321228
BI-AP10	2017-07-12 05:12:00	-33.870003	26.321268
BI-AP10	2017-07-12 05:13:00	-33.870243	26.321245
BI-AP10	2017-07-12 05:14:00	-33.87038	26.321184
BI-AP10	2017-07-12 05:15:00	-33.870789	26.321234
BI-AP10	2017-07-12 05:16:00	-33.871063	26.321051
BI-AP10	2017-07-12 05:17:00	-33.871056	26.32106
BI-AP10	2017-07-12 05:18:00	-33.871326	26.320976
BI-AP10	2017-07-12 05:19:00	-33.8715285	26.320857
BI-AP10	2017-07-12 05:20:00	-33.871731	26.320738
BI-AP10	2017-07-12 05:21:00	-33.871983	26.320633
BI-AP10	2017-07-12 05:22:00	-33.872189	26.320568
BI-AP10	2017-07-12 05:23:00	-33.872395	26.320503
BI-AP10	2017-07-12 05:24:00	-33.872601	26.320393
BI-AP10	2017-07-12 05:25:00	-33.87278	26.32037
BI-AP10	2017-07-12 05:26:00	-33.872917	26.320391
BI-AP10	2017-07-12 05:27:00	-33.873127	26.320379
BI-AP10	2017-07-12 05:28:00	-33.873402	26.320284
BI-AP10	2017-07-12 05:29:00	-33.873508	26.320246
BI-AP10	2017-07-12 05:30:00	-33.873745	26.320227
BI-AP10	2017-07-12 05:31:00	-33.873875	26.320126
BI-AP10	2017-07-12 05:32:00	-33.874073	26.320112
BI-AP10	2017-07-12 05:33:00	-33.874294	26.320131
BI-AP10	2017-07-12 05:34:00	-33.874573	26.320024
BI-AP10	2017-07-12 05:35:00	-33.874805	26.320034
BI-AP10	2017-07-12 05:36:00	-33.874847	26.320013
BI-AP10	2017-07-12 05:37:00	-33.875099	26.320007
BI-AP10	2017-07-12 05:38:00	-33.875343	26.320017
BI-AP10	2017-07-12 05:39:00	-33.875622	26.320045
BI-AP10	2017-07-12 05:40:00	-33.875729	26.320026
BI-AP10	2017-07-12 05:41:00	-33.876034	26.320072
BI-AP10	2017-07-12 05:42:00	-33.876308	26.320122
BI-AP10	2017-07-12 05:43:00	-33.876396	26.320173
BI-AP10	2017-07-12 05:44:00	-33.876671	26.320223
BI-AP10	2017-07-12 05:45:00	-33.877033	26.320242
BI-AP10	2017-07-12 05:46:00	-33.877274	26.320316
BI-AP10	2017-07-12 05:47:00	-33.877441	26.320309
BI-AP10	2017-07-12 05:48:00	-33.877796	26.320395
BI-AP10	2017-07-12 05:49:00	-33.878117	26.320442
BI-AP10	2017-07-12 05:50:00	-33.878418	26.320551
BI-AP10	2017-07-12 05:51:00	-33.878693	26.320601
BI-AP10	2017-07-12 05:52:00	-33.878853	26.320614
BI-AP10	2017-07-12 05:53:00	-33.879139	26.320642
BI-AP10	2017-07-12 05:54:00	-33.879402	26.320604
BI-AP10	2017-07-12 05:55:00	-33.879715	26.320606
BI-AP10	2017-07-12 05:56:00	-33.87986	26.320633
BI-AP10	2017-07-12 05:57:00	-33.880119	26.320663
BI-AP10	2017-07-12 05:58:00	-33.880409	26.320749
BI-AP10	2017-07-12 05:59:00	-33.880695	26.320793
BI-AP10	2017-07-12 06:00:00	-33.880863	26.32085
BI-AP10	2017-07-12 06:01:00	-33.881157	26.320881
BI-AP10	2017-07-12 06:02:00	-33.881454	26.320944
BI-AP10	2017-07-12 06:03:00	-33.881744	26.320971
BI-AP10	2017-07-12 06:04:00	-33.881886	26.320997
BI-AP10	2017-07-12 06:05:00	-33.882187	26.321104
BI-AP10	2017-07-12 06:06:00	-33.88245	26.321182
BI-AP10	2017-07-12 06:07:00	-33.882759	26.321249
BI-AP10	2017-07-12 06:08:00	-33.882908	26.321321
BI-AP10	2017-07-12 06:09:00	-33.88316	26.321428
BI-AP10	2017-07-12 06:10:00	-33.883495	26.321512
BI-AP10	2017-07-12 06:11:00	-33.883747	26.321655
BI-AP10	2017-07-12 06:12:00	-33.883904	26.32168
BI-AP10	2017-07-12 06:13:00	-33.884186	26.321802
BI-AP10	2017-07-12 06:14:00	-33.88451	26.321924
BI-AP10	2017-07-12 06:15:00	-33.884815	26.322021
BI-AP10	2017-07-12 06:16:00	-33.884991	26.322071
BI-AP10	2017-07-12 06:17:00	-33.885231	26.322222
BI-AP10	2017-07-12 06:18:00	-33.885555	26.322334
BI-AP10	2017-07-12 06:19:00	-33.885876	26.322428
BI-AP10	2017-07-12 06:20:00	-33.886036	26.322472
BI-AP10	2017-07-12 06:21:00	-33.886414	26.322554
BI-AP10	2017-07-12 06:22:00	-33.886665	26.322557
BI-AP10	2017-07-12 06:23:00	-33.886829	26.322531
BI-AP10	2017-07-12 06:24:00	-33.887062	26.322508
BI-AP10	2017-07-12 06:25:00	-33.887375	26.3225
BI-AP10	2017-07-12 06:26:00	-33.887596	26.322445
BI-AP10	2017-07-12 06:27:00	-33.88768	26.322428
BI-AP10	2017-07-12 06:28:00	-33.887951	26.322325
BI-AP10	2017-07-12 06:29:00	-33.888172	26.32229
BI-AP10	2017-07-12 06:30:00	-33.888474	26.322206
BI-AP10	2017-07-12 06:31:00	-33.888538	26.322254
BI-AP10	2017-07-12 06:32:00	-33.888783	26.322157
BI-AP10	2017-07-12 06:33:00	-33.889011	26.322157
BI-AP10	2017-07-12 06:34:00	-33.889278	26.322189
BI-AP10	2017-07-12 06:35:00	-33.889854	26.322395
BI-AP10	2017-07-12 06:36:00	-33.890206	26.3226935
BI-AP10	2017-07-12 06:37:00	-33.890558	26.322992
BI-AP10	2017-07-12 06:38:00	-33.89091	26.3232905
BI-AP10	2017-07-12 06:39:00	-33.891262	26.323589
BI-AP10	2017-07-12 06:40:00	-33.8917152	26.3240358
BI-AP10	2017-07-12 06:41:00	-33.8921684	26.3244826
BI-AP10	2017-07-12 06:42:00	-33.8926216	26.3249294
BI-AP10	2017-07-12 06:43:00	-33.8930748	26.3253762
BI-AP10	2017-07-12 06:44:00	-33.893528	26.325823
BI-AP10	2017-07-12 06:45:00	-33.8938315	26.326007
BI-AP10	2017-07-12 06:46:00	-33.894135	26.326191
BI-AP10	2017-07-12 06:47:00	-33.894485	26.326706
BI-AP10	2017-07-12 06:48:00	-33.894714	26.326757
BI-AP10	2017-07-12 06:49:00	-33.894945	26.3269565
BI-AP10	2017-07-12 06:50:00	-33.895176	26.327156
BI-AP10	2017-07-12 06:51:00	-33.895466	26.327675
BI-AP10	2017-07-12 06:52:00	-33.895718	26.32832
BI-AP10	2017-07-12 06:53:00	-33.895901	26.329027
BI-AP10	2017-07-12 06:54:00	-33.89619175	26.329317
BI-AP10	2017-07-12 06:55:00	-33.8964825	26.329607
BI-AP10	2017-07-12 06:56:00	-33.89677325	26.329897
BI-AP10	2017-07-12 06:57:00	-33.897064	26.330187
BI-AP10	2017-07-12 06:58:00	-33.897518	26.3303435
BI-AP10	2017-07-12 06:59:00	-33.897972	26.3305
BI-AP10	2017-07-12 07:00:00	-33.8984355	26.3306485
BI-AP10	2017-07-12 07:01:00	-33.898899	26.330797
BI-AP10	2017-07-12 07:02:00	-33.899374	26.3308065
BI-AP10	2017-07-12 07:03:00	-33.899849	26.330816
BI-AP10	2017-07-12 07:04:00	-33.8999045	26.3311805
BI-AP10	2017-07-12 07:05:00	-33.89996	26.331545
BI-AP10	2017-07-12 07:06:00	-33.900055	26.331617
BI-AP10	2017-07-12 07:07:00	-33.9003565	26.3319415
BI-AP10	2017-07-12 07:08:00	-33.900658	26.332266
BI-AP10	2017-07-12 07:09:00	-33.901287	26.332279
BI-AP10	2017-07-12 07:10:00	-33.9016055	26.3324605
BI-AP10	2017-07-12 07:11:00	-33.901924	26.332642
BI-AP10	2017-07-12 07:12:00	-33.902142	26.332605
BI-AP10	2017-07-12 07:13:00	-33.9022505	26.332729
BI-AP10	2017-07-12 07:14:00	-33.902359	26.332853
BI-AP10	2017-07-12 07:15:00	-33.902771	26.331749
BI-AP10	2017-07-12 07:16:00	-33.9030036666667	26.331576
BI-AP10	2017-07-12 07:17:00	-33.9032363333333	26.331403
BI-AP10	2017-07-12 07:18:00	-33.903469	26.33123
BI-AP10	2017-07-12 07:19:00	-33.903372	26.331833
BI-AP10	2017-07-12 07:20:00	-33.903275	26.332436
BI-AP10	2017-07-12 07:21:00	-33.903468	26.3325306666667
BI-AP10	2017-07-12 07:22:00	-33.903661	26.3326253333333
BI-AP10	2017-07-12 07:23:00	-33.903854	26.33272
BI-AP10	2017-07-12 07:24:00	-33.903936	26.3330385
BI-AP10	2017-07-12 07:25:00	-33.904018	26.333357
BI-AP10	2017-07-12 07:26:00	-33.90411	26.333157
BI-AP10	2017-07-12 07:27:00	-33.904358	26.3332025
BI-AP10	2017-07-12 07:28:00	-33.904606	26.333248
BI-AP10	2017-07-12 07:29:00	-33.904522	26.333015
BI-AP10	2017-07-12 07:30:00	-33.9048476666667	26.3326153333333
BI-AP10	2017-07-12 07:31:00	-33.9051733333333	26.3322156666667
BI-AP10	2017-07-12 07:32:00	-33.905499	26.331816
BI-AP10	2017-07-12 07:33:00	-33.905668	26.3315156666667
BI-AP10	2017-07-12 07:34:00	-33.905837	26.3312153333333
BI-AP10	2017-07-12 07:35:00	-33.906006	26.330915
BI-AP10	2017-07-12 07:36:00	-33.9063376666667	26.330608
BI-AP10	2017-07-12 07:37:00	-33.9066693333333	26.330301
BI-AP10	2017-07-12 07:38:00	-33.907001	26.329994
BI-AP10	2017-07-12 07:39:00	-33.907239	26.3299013333333
BI-AP10	2017-07-12 07:40:00	-33.907477	26.3298086666667
BI-AP10	2017-07-12 07:41:00	-33.907715	26.329716
BI-AP10	2017-07-12 07:42:00	-33.907875	26.329727
BI-AP10	2017-07-12 07:43:00	-33.9083845	26.330063
BI-AP10	2017-07-12 07:44:00	-33.908894	26.330399
BI-AP10	2017-07-12 07:45:00	-33.908894	26.330399
BI-AP10	2017-07-12 07:46:00	-33.908894	26.330399
BI-AP10	2017-07-12 07:47:00	-33.908894	26.330399
BI-AP10	2017-07-12 07:48:00	-33.91029	26.331003
BI-AP10	2017-07-12 07:49:00	-33.91029	26.331003
BI-AP10	2017-07-12 07:50:00	-33.91029	26.331003
BI-AP10	2017-07-12 07:51:00	-33.91029	26.331003
BI-AP10	2017-07-12 07:52:00	-33.91029	26.331003
BI-AP10	2017-07-12 07:53:00	-33.91029	26.331003
BI-AP10	2017-07-12 07:54:00	-33.911234	26.331089
BI-AP10	2017-07-12 07:55:00	-33.912178	26.331175
BI-AP10	2017-07-12 07:56:00	-33.9125405	26.3312855
BI-AP10	2017-07-12 07:57:00	-33.912903	26.331396
BI-AP10	2017-07-12 07:58:00	-33.913033	26.331461
BI-AP10	2017-07-12 07:59:00	-33.913311	26.331699
BI-AP10	2017-07-12 08:00:00	-33.913433	26.331707
BI-AP10	2017-07-12 08:01:00	-33.913734	26.331787
BI-AP10	2017-07-12 08:02:00	-33.913929	26.331667
BI-AP10	2017-07-12 08:03:00	-33.914017	26.331736
BI-AP10	2017-07-12 08:04:00	-33.914211	26.331726
BI-AP10	2017-07-12 08:05:00	-33.914417	26.331726
BI-AP10	2017-07-12 08:06:00	-33.914459	26.331379
BI-AP10	2017-07-12 08:07:00	-33.914207	26.33106
BI-AP10	2017-07-12 08:08:00	-33.914032	26.330898
BI-AP10	2017-07-12 08:09:00	-33.9142253333333	26.3312946666667
BI-AP10	2017-07-12 08:10:00	-33.9144186666667	26.3316913333333
BI-AP10	2017-07-12 08:11:00	-33.914612	26.332088
BI-AP10	2017-07-12 08:12:00	-33.914654	26.332186
BI-AP10	2017-07-12 08:13:00	-33.9143477142857	26.332544
BI-AP10	2017-07-12 08:14:00	-33.9140414285714	26.332902
BI-AP10	2017-07-12 08:15:00	-33.9137351428571	26.33326
BI-AP10	2017-07-12 08:16:00	-33.9134288571428	26.333618
BI-AP10	2017-07-12 08:17:00	-33.9131225714286	26.333976
BI-AP10	2017-07-12 08:18:00	-33.9128162857143	26.334334
BI-AP10	2017-07-12 08:19:00	-33.91251	26.334692
BI-AP10	2017-07-12 08:20:00	-33.9121093333333	26.3348396666667
BI-AP10	2017-07-12 08:21:00	-33.9117086666667	26.3349873333333
BI-AP10	2017-07-12 08:22:00	-33.911308	26.335135
BI-AP10	2017-07-12 08:23:00	-33.91209	26.335985
BI-AP10	2017-07-12 08:24:00	-33.912262	26.3363475
BI-AP10	2017-07-12 08:25:00	-33.912434	26.33671
BI-AP10	2017-07-12 08:26:00	-33.9124403333333	26.3369916666667
BI-AP10	2017-07-12 08:27:00	-33.9124466666667	26.3372733333333
BI-AP10	2017-07-12 08:28:00	-33.912453	26.337555
BI-AP10	2017-07-12 08:29:00	-33.91229375	26.3374705
BI-AP10	2017-07-12 08:30:00	-33.9121345	26.337386
BI-AP10	2017-07-12 08:31:00	-33.91197525	26.3373015
BI-AP10	2017-07-12 08:32:00	-33.911816	26.337217
BI-AP10	2017-07-12 08:33:00	-33.911594	26.337181
BI-AP10	2017-07-12 08:34:00	-33.9112605	26.3371935
BI-AP10	2017-07-12 08:35:00	-33.910927	26.337206
BI-AP10	2017-07-12 08:36:00	-33.91087	26.337137
BI-AP10	2017-07-12 08:37:00	-33.9107125	26.33682425
BI-AP10	2017-07-12 08:38:00	-33.910555	26.3365115
BI-AP10	2017-07-12 08:39:00	-33.9103975	26.33619875
BI-AP10	2017-07-12 08:40:00	-33.91024	26.335886
BI-AP10	2017-07-12 08:41:00	-33.90967	26.335203
BI-AP10	2017-07-12 08:42:00	-33.9091	26.33452
BI-AP10	2017-07-12 08:43:00	-33.908932	26.334549
BI-AP10	2017-07-12 08:44:00	-33.9084506	26.3343077
BI-AP10	2017-07-12 08:45:00	-33.9079692	26.3340664
BI-AP10	2017-07-12 08:46:00	-33.9074878	26.3338251
BI-AP10	2017-07-12 08:47:00	-33.9070064	26.3335838
BI-AP10	2017-07-12 08:48:00	-33.906525	26.3333425
BI-AP10	2017-07-12 08:49:00	-33.9060436	26.3331012
BI-AP10	2017-07-12 08:50:00	-33.9055622	26.3328599
BI-AP10	2017-07-12 08:51:00	-33.9050808	26.3326186
BI-AP10	2017-07-12 08:52:00	-33.9045994	26.3323773
BI-AP10	2017-07-12 08:53:00	-33.904118	26.332136
BI-AP10	2017-07-12 08:54:00	-33.903555	26.3319235
BI-AP10	2017-07-12 08:55:00	-33.902992	26.331711
BI-AP10	2017-07-12 08:56:00	-33.9022303333333	26.331582
BI-AP10	2017-07-12 08:57:00	-33.9014686666667	26.331453
BI-AP10	2017-07-12 08:58:00	-33.900707	26.331324
BI-AP10	2017-07-12 08:59:00	-33.9004033333333	26.3311553333333
BI-AP10	2017-07-12 09:00:00	-33.9000996666667	26.3309866666667
BI-AP10	2017-07-12 09:01:00	-33.899796	26.330818
BI-AP10	2017-07-12 09:02:00	-33.899555	26.329292
BI-AP10	2017-07-12 09:03:00	-33.899576	26.3289006666667
BI-AP10	2017-07-12 09:04:00	-33.899597	26.3285093333333
BI-AP10	2017-07-12 09:05:00	-33.899618	26.328118
BI-AP10	2017-07-12 09:06:00	-33.899639	26.3277266666667
BI-AP10	2017-07-12 09:07:00	-33.89966	26.3273353333333
BI-AP10	2017-07-12 09:08:00	-33.899681	26.326944
BI-AP10	2017-07-12 09:09:00	-33.900463	26.32728
BI-AP10	2017-07-12 09:10:00	-33.901245	26.327616
BI-AP10	2017-07-12 09:11:00	-33.9017505	26.3269895
BI-AP10	2017-07-12 09:12:00	-33.902256	26.326363
BI-AP10	2017-07-12 09:13:00	-33.9024685714286	26.3258844285714
BI-AP10	2017-07-12 09:14:00	-33.9026811428571	26.3254058571429
BI-AP10	2017-07-12 09:15:00	-33.9028937142857	26.3249272857143
BI-AP10	2017-07-12 09:16:00	-33.9031062857143	26.3244487142857
BI-AP10	2017-07-12 09:17:00	-33.9033188571429	26.3239701428571
BI-AP10	2017-07-12 09:18:00	-33.9035314285714	26.3234915714286
BI-AP10	2017-07-12 09:19:00	-33.903744	26.323013
BI-AP10	2017-07-12 09:20:00	-33.903839	26.322908
BI-AP10	2017-07-12 09:21:00	-33.903934	26.322803
BI-AP10	2017-07-12 09:22:00	-33.903934	26.322803
BI-AP10	2017-07-12 09:23:00	-33.903934	26.322803
BI-AP10	2017-07-12 09:24:00	-33.903934	26.322803
BI-AP10	2017-07-12 09:25:00	-33.903934	26.322803
BI-AP10	2017-07-12 09:26:00	-33.904858	26.32202
BI-AP10	2017-07-12 09:27:00	-33.9050383333333	26.3220193333333
BI-AP10	2017-07-12 09:28:00	-33.9052186666667	26.3220186666667
BI-AP10	2017-07-12 09:29:00	-33.905399	26.322018
BI-AP10	2017-07-12 09:30:00	-33.90569575	26.32183825
BI-AP10	2017-07-12 09:31:00	-33.9059925	26.3216585
BI-AP10	2017-07-12 09:32:00	-33.90628925	26.32147875
BI-AP10	2017-07-12 09:33:00	-33.906586	26.321299
BI-AP10	2017-07-12 09:34:00	-33.9066775	26.3209135
BI-AP10	2017-07-12 09:35:00	-33.906769	26.320528
BI-AP10	2017-07-12 09:36:00	-33.907413	26.319956
BI-AP10	2017-07-12 09:37:00	-33.9075275	26.32002
BI-AP10	2017-07-12 09:38:00	-33.907642	26.320084
BI-AP10	2017-07-12 09:39:00	-33.907864	26.320148
BI-AP10	2017-07-12 09:40:00	-33.9077835	26.3198805
BI-AP10	2017-07-12 09:41:00	-33.907703	26.319613
BI-AP10	2017-07-12 09:42:00	-33.90731	26.31871
BI-AP10	2017-07-12 09:43:00	-33.90731	26.31871
BI-AP10	2017-07-12 09:44:00	-33.906788	26.3172
BI-AP10	2017-07-12 09:45:00	-33.906372	26.316717
BI-AP10	2017-07-12 09:46:00	-33.906006	26.316568
BI-AP10	2017-07-12 09:47:00	-33.905827	26.316175
BI-AP10	2017-07-12 09:48:00	-33.905834	26.315983
BI-AP10	2017-07-12 09:49:00	-33.905819	26.315557
BI-AP10	2017-07-12 09:50:00	-33.905693	26.315121
BI-AP10	2017-07-12 09:51:00	-33.90538775	26.31459075
BI-AP10	2017-07-12 09:52:00	-33.9050825	26.3140605
BI-AP10	2017-07-12 09:53:00	-33.90477725	26.31353025
BI-AP10	2017-07-12 09:54:00	-33.904472	26.313
BI-AP10	2017-07-12 09:55:00	-33.904049	26.312664
BI-AP10	2017-07-12 09:56:00	-33.903362	26.311928
BI-AP10	2017-07-12 09:57:00	-33.903572	26.31163
BI-AP10	2017-07-12 09:58:00	-33.903553	26.310989
BI-AP10	2017-07-12 09:59:00	-33.903604	26.3108296666667
BI-AP10	2017-07-12 10:00:00	-33.903655	26.3106703333333
BI-AP10	2017-07-12 10:01:00	-33.903706	26.310511
BI-AP10	2017-07-12 10:02:00	-33.9036655	26.3094025
BI-AP10	2017-07-12 10:03:00	-33.903625	26.308294
BI-AP10	2017-07-12 10:04:00	-33.903732	26.307995
BI-AP10	2017-07-12 10:05:00	-33.903957	26.307783
BI-AP10	2017-07-12 10:06:00	-33.903767	26.307898
BI-AP10	2017-07-12 10:07:00	-33.903702	26.30839375
BI-AP10	2017-07-12 10:08:00	-33.903637	26.3088895
BI-AP10	2017-07-12 10:09:00	-33.903572	26.30938525
BI-AP10	2017-07-12 10:10:00	-33.903507	26.309881
BI-AP10	2017-07-12 10:11:00	-33.903259	26.310085
BI-AP10	2017-07-12 10:12:00	-33.903408	26.310947
BI-AP10	2017-07-12 10:13:00	-33.90332	26.31119
BI-AP10	2017-07-12 10:14:00	-33.903255	26.311512
BI-AP10	2017-07-12 10:15:00	-33.903862	26.310951
BI-AP10	2017-07-12 10:16:00	-33.904621	26.310337
BI-AP10	2017-07-12 10:17:00	-33.904819	26.310163
BI-AP10	2017-07-12 10:18:00	-33.904953	26.310036
BI-AP10	2017-07-12 10:19:00	-33.905392	26.309612
BI-AP10	2017-07-12 10:20:00	-33.905514	26.309305
BI-AP10	2017-07-12 10:21:00	-33.905598	26.309065
BI-AP10	2017-07-12 10:22:00	-33.905788	26.30875
BI-AP10	2017-07-12 10:23:00	-33.905998	26.308424
BI-AP10	2017-07-12 10:24:00	-33.906124	26.308285
BI-AP10	2017-07-12 10:25:00	-33.906395	26.307959
BI-AP10	2017-07-12 10:26:00	-33.906696	26.307585
BI-AP10	2017-07-12 10:27:00	-33.906734	26.307436
BI-AP10	2017-07-12 10:28:00	-33.906612	26.307198
BI-AP10	2017-07-12 10:29:00	-33.906509	26.307047
BI-AP10	2017-07-12 10:30:00	-33.90649	26.3071
BI-AP10	2017-07-12 10:31:00	-33.906544	26.307074
BI-AP10	2017-07-12 10:32:00	-33.906738	26.307066
BI-AP10	2017-07-12 10:33:00	-33.906883	26.306938
BI-AP10	2017-07-12 10:34:00	-33.906925	26.307007
BI-AP10	2017-07-12 10:35:00	-33.906998	26.307123
BI-AP10	2017-07-12 10:36:00	-33.90704	26.307327
BI-AP10	2017-07-12 10:37:00	-33.90707	26.307707
BI-AP10	2017-07-12 10:38:00	-33.907017	26.30772
BI-AP10	2017-07-12 10:39:00	-33.906971	26.30777
BI-AP10	2017-07-12 10:40:00	-33.906849	26.307747
BI-AP10	2017-07-12 10:41:00	-33.906647	26.307703
BI-AP10	2017-07-12 10:42:00	-33.906609	26.307659
BI-AP10	2017-07-12 10:43:00	-33.906685	26.307892
BI-AP10	2017-07-12 10:44:00	-33.9069736666667	26.3082023333333
BI-AP10	2017-07-12 10:45:00	-33.9072623333333	26.3085126666667
BI-AP10	2017-07-12 10:46:00	-33.907551	26.308823
BI-AP10	2017-07-12 10:47:00	-33.9077625	26.3088725
BI-AP10	2017-07-12 10:48:00	-33.907974	26.308922
BI-AP10	2017-07-12 10:49:00	-33.907774	26.309142
BI-AP10	2017-07-12 10:50:00	-33.907574	26.309362
BI-AP10	2017-07-12 10:51:00	-33.907471	26.309338
BI-AP10	2017-07-12 10:52:00	-33.907417	26.309292
BI-AP10	2017-07-12 10:53:00	-33.907318	26.308958
BI-AP10	2017-07-12 10:54:00	-33.907234	26.308912
BI-AP10	2017-07-12 10:55:00	-33.907143	26.309525
BI-AP10	2017-07-12 10:56:00	-33.9068552	26.309792
BI-AP10	2017-07-12 10:57:00	-33.9065674	26.310059
BI-AP10	2017-07-12 10:58:00	-33.9062796	26.310326
BI-AP10	2017-07-12 10:59:00	-33.9059918	26.310593
BI-AP10	2017-07-12 11:00:00	-33.905704	26.31086
BI-AP10	2017-07-12 11:01:00	-33.90519	26.311398
BI-AP10	2017-07-12 11:02:00	-33.904884	26.312067
BI-AP10	2017-07-12 11:03:00	-33.9047085	26.312418
BI-AP10	2017-07-12 11:04:00	-33.904533	26.312769
BI-AP10	2017-07-12 11:05:00	-33.904219	26.313148
BI-AP10	2017-07-12 11:06:00	-33.903905	26.313527
BI-AP10	2017-07-12 11:07:00	-33.903591	26.313906
BI-AP10	2017-07-12 11:08:00	-33.9032796666667	26.3142446666667
BI-AP10	2017-07-12 11:09:00	-33.9029683333333	26.3145833333333
BI-AP10	2017-07-12 11:10:00	-33.902657	26.314922
BI-AP10	2017-07-12 11:11:00	-33.902107	26.316109
BI-AP10	2017-07-12 11:12:00	-33.9018043333333	26.3164923333333
BI-AP10	2017-07-12 11:13:00	-33.9015016666667	26.3168756666667
BI-AP10	2017-07-12 11:14:00	-33.901199	26.317259
BI-AP10	2017-07-12 11:15:00	-33.901199	26.317568
BI-AP10	2017-07-12 11:16:00	-33.901165	26.317722
BI-AP10	2017-07-12 11:17:00	-33.901993	26.317263
BI-AP10	2017-07-12 11:18:00	-33.902565	26.316885
BI-AP10	2017-07-12 11:19:00	-33.90246	26.3166665
BI-AP10	2017-07-12 11:20:00	-33.902355	26.316448
BI-AP10	2017-07-12 11:21:00	-33.901882	26.317064
BI-AP10	2017-07-12 11:22:00	-33.9017866666667	26.3175613333333
BI-AP10	2017-07-12 11:23:00	-33.9016913333333	26.3180586666667
BI-AP10	2017-07-12 11:24:00	-33.901596	26.318556
BI-AP10	2017-07-12 11:25:00	-33.901173	26.319073
BI-AP10	2017-07-12 11:26:00	-33.901016	26.319073
BI-AP10	2017-07-12 11:27:00	-33.900383	26.319384
BI-AP10	2017-07-12 11:28:00	-33.899963	26.319893
BI-AP10	2017-07-12 11:29:00	-33.899982	26.31999
BI-AP10	2017-07-12 11:30:00	-33.899563	26.320065
BI-AP10	2017-07-12 11:31:00	-33.899284	26.320028
BI-AP10	2017-07-12 11:32:00	-33.899057	26.3203125
BI-AP10	2017-07-12 11:33:00	-33.89883	26.320597
BI-AP10	2017-07-12 11:34:00	-33.8984536666667	26.320993
BI-AP10	2017-07-12 11:35:00	-33.8980773333333	26.321389
BI-AP10	2017-07-12 11:36:00	-33.897701	26.321785
BI-AP10	2017-07-12 11:37:00	-33.897274	26.322131
BI-AP10	2017-07-12 11:38:00	-33.896847	26.322477
BI-AP10	2017-07-12 11:39:00	-33.89642	26.322823
BI-AP10	2017-07-12 11:40:00	-33.896275	26.323286
BI-AP10	2017-07-12 11:41:00	-33.896145	26.3236835
BI-AP10	2017-07-12 11:42:00	-33.896015	26.324081
BI-AP10	2017-07-12 11:43:00	-33.895908	26.324438
BI-AP10	2017-07-12 11:44:00	-33.895744	26.324551
BI-AP10	2017-07-12 11:45:00	-33.8956165	26.3250935
BI-AP10	2017-07-12 11:46:00	-33.895489	26.325636
BI-AP10	2017-07-12 11:47:00	-33.895706	26.326031
BI-AP10	2017-07-12 11:48:00	-33.8960075	26.3260215
BI-AP10	2017-07-12 11:49:00	-33.896309	26.326012
BI-AP10	2017-07-12 11:50:00	-33.896492	26.325518
BI-AP10	2017-07-12 11:51:00	-33.896294	26.32534
BI-AP10	2017-07-12 11:52:00	-33.896372	26.3250895
BI-AP10	2017-07-12 11:53:00	-33.89645	26.324839
BI-AP10	2017-07-12 11:54:00	-33.8963755	26.3244595
BI-AP10	2017-07-12 11:55:00	-33.896301	26.32408
BI-AP10	2017-07-12 11:56:00	-33.896309	26.323633
BI-AP10	2017-07-12 11:57:00	-33.8961458	26.3232508
BI-AP10	2017-07-12 11:58:00	-33.8959826	26.3228686
BI-AP10	2017-07-12 11:59:00	-33.8958194	26.3224864
BI-AP10	2017-07-12 12:00:00	-33.8956562	26.3221042
BI-AP10	2017-07-12 12:01:00	-33.895493	26.321722
BI-AP10	2017-07-12 12:02:00	-33.895737	26.322319
BI-AP10	2017-07-12 12:03:00	-33.8955	26.322416
BI-AP10	2017-07-12 12:04:00	-33.895576	26.322392
BI-AP10	2017-07-12 12:05:00	-33.895725	26.322191
BI-AP10	2017-07-12 12:06:00	-33.89558	26.322308
BI-AP10	2017-07-12 12:07:00	-33.8954963333333	26.3231453333333
BI-AP10	2017-07-12 12:08:00	-33.8954126666667	26.3239826666667
BI-AP10	2017-07-12 12:09:00	-33.895329	26.32482
BI-AP10	2017-07-12 12:10:00	-33.8948865	26.325333
BI-AP10	2017-07-12 12:11:00	-33.894444	26.325846
BI-AP10	2017-07-12 12:12:00	-33.893814	26.326933
BI-AP10	2017-07-12 12:13:00	-33.892738	26.327797
BI-AP10	2017-07-12 12:14:00	-33.892883	26.328037
BI-AP10	2017-07-12 12:15:00	-33.8926366	26.328287
BI-AP10	2017-07-12 12:16:00	-33.8923902	26.328537
BI-AP10	2017-07-12 12:17:00	-33.8921438	26.328787
BI-AP10	2017-07-12 12:18:00	-33.8918974	26.329037
BI-AP10	2017-07-12 12:19:00	-33.891651	26.329287
BI-AP10	2017-07-12 12:20:00	-33.891754	26.329451
BI-AP10	2017-07-12 12:21:00	-33.891857	26.329615
BI-AP10	2017-07-12 12:22:00	-33.89196	26.329779
BI-AP10	2017-07-12 12:23:00	-33.892326	26.329491
BI-AP10	2017-07-12 12:24:00	-33.892647	26.329451
BI-AP10	2017-07-12 12:25:00	-33.892876	26.329168
BI-AP10	2017-07-12 12:26:00	-33.892982	26.329081
BI-AP10	2017-07-12 12:27:00	-33.893017	26.32892
BI-AP10	2017-07-12 12:28:00	-33.893166	26.328749
BI-AP10	2017-07-12 12:29:00	-33.893116	26.32865
BI-AP10	2017-07-12 12:30:00	-33.893158	26.328341
BI-AP10	2017-07-12 12:31:00	-33.893093	26.327957
BI-AP10	2017-07-12 12:32:00	-33.89312	26.3277795
BI-AP10	2017-07-12 12:33:00	-33.893147	26.327602
BI-AP10	2017-07-12 12:34:00	-33.893078	26.327234
BI-AP10	2017-07-12 12:35:00	-33.893059	26.327456
BI-AP10	2017-07-12 12:36:00	-33.89304	26.327678
BI-AP10	2017-07-12 12:37:00	-33.893021	26.3279
BI-AP10	2017-07-12 12:38:00	-33.893223	26.327841
BI-AP10	2017-07-12 12:39:00	-33.893024	26.327694
BI-AP10	2017-07-12 12:40:00	-33.893024	26.327694
BI-AP10	2017-07-12 12:41:00	-33.893024	26.327694
BI-AP10	2017-07-12 12:42:00	-33.893024	26.327694
BI-AP10	2017-07-12 12:43:00	-33.893024	26.327694
BI-AP10	2017-07-12 12:44:00	-33.893929	26.329222
BI-AP10	2017-07-12 12:45:00	-33.894192	26.329138
BI-AP10	2017-07-12 12:46:00	-33.894455	26.329054
BI-AP10	2017-07-12 12:47:00	-33.894287	26.330275
BI-AP10	2017-07-12 12:48:00	-33.894287	26.330275
BI-AP10	2017-07-12 12:49:00	-33.894287	26.330275
BI-AP10	2017-07-12 12:50:00	-33.894287	26.330275
BI-AP10	2017-07-12 12:51:00	-33.894245	26.331978
BI-AP10	2017-07-12 12:52:00	-33.894245	26.331978
BI-AP10	2017-07-12 12:53:00	-33.893688	26.332098
BI-AP10	2017-07-12 12:54:00	-33.893223	26.331724
BI-AP10	2017-07-12 12:55:00	-33.893223	26.331724
BI-AP10	2017-07-12 12:56:00	-33.893223	26.331724
BI-AP10	2017-07-12 12:57:00	-33.893223	26.331724
BI-AP10	2017-07-12 12:58:00	-33.893223	26.331724
BI-AP10	2017-07-12 12:59:00	-33.893223	26.331724
BI-AP10	2017-07-12 13:00:00	-33.893223	26.331724
BI-AP10	2017-07-12 13:01:00	-33.893223	26.331724
BI-AP10	2017-07-12 13:02:00	-33.893654	26.331718
BI-AP10	2017-07-12 13:03:00	-33.893347	26.3314685
BI-AP10	2017-07-12 13:04:00	-33.89304	26.331219
BI-AP10	2017-07-12 13:05:00	-33.892841	26.330873
BI-AP10	2017-07-12 13:06:00	-33.892719	26.3307265
BI-AP10	2017-07-12 13:07:00	-33.892597	26.33058
BI-AP10	2017-07-12 13:08:00	-33.892334	26.330076
BI-AP10	2017-07-12 13:09:00	-33.892071	26.329359
BI-AP10	2017-07-12 13:10:00	-33.891739	26.328894
BI-AP10	2017-07-12 13:11:00	-33.891541	26.328627
BI-AP10	2017-07-12 13:12:00	-33.891445	26.328417
BI-AP10	2017-07-12 13:13:00	-33.891285	26.328218
BI-AP10	2017-07-12 13:14:00	-33.89114	26.32781
BI-AP10	2017-07-12 13:15:00	-33.890945	26.327461
BI-AP10	2017-07-12 13:16:00	-33.890884	26.327284
BI-AP10	2017-07-12 13:17:00	-33.890694	26.326784
BI-AP10	2017-07-12 13:18:00	-33.890537	26.326429
BI-AP10	2017-07-12 13:19:00	-33.89043	26.326216
BI-AP10	2017-07-12 13:20:00	-33.890244	26.325781
BI-AP10	2017-07-12 13:21:00	-33.89006	26.325348
BI-AP10	2017-07-12 13:22:00	-33.890026	26.3251
BI-AP10	2017-07-12 13:23:00	-33.889805	26.324705
BI-AP10	2017-07-12 13:24:00	-33.889629	26.324343
BI-AP10	2017-07-12 13:25:00	-33.889511	26.324116
BI-AP10	2017-07-12 13:26:00	-33.889332	26.323643
BI-AP10	2017-07-12 13:27:00	-33.889103	26.323263
BI-AP10	2017-07-12 13:28:00	-33.889011	26.322987
BI-AP10	2017-07-12 13:29:00	-33.88868	26.322569
BI-AP10	2017-07-12 13:30:00	-33.888458	26.322105
BI-AP10	2017-07-12 13:31:00	-33.888248	26.321905
BI-AP10	2017-07-12 13:32:00	-33.887924	26.321486
BI-AP10	2017-07-12 13:33:00	-33.887608	26.320993
BI-AP10	2017-07-12 13:34:00	-33.887486	26.320705
BI-AP10	2017-07-12 13:35:00	-33.887123	26.320114
BI-AP10	2017-07-12 13:36:00	-33.886738	26.319572
BI-AP10	2017-07-12 13:37:00	-33.886589	26.319313
BI-AP10	2017-07-12 13:38:00	-33.886242	26.318743
BI-AP10	2017-07-12 13:39:00	-33.885815	26.318232
BI-AP10	2017-07-12 13:40:00	-33.885651	26.317999
BI-AP10	2017-07-12 13:41:00	-33.885239	26.317442
BI-AP10	2017-07-12 13:42:00	-33.884861	26.316843
BI-AP10	2017-07-12 13:43:00	-33.884697	26.316669
BI-AP10	2017-07-12 13:44:00	-33.884123	26.316036
BI-AP10	2017-07-12 13:45:00	-33.883549	26.315403
BI-AP10	2017-07-12 13:46:00	-33.8832115	26.3150375
BI-AP10	2017-07-12 13:47:00	-33.882874	26.314672
BI-AP10	2017-07-12 13:48:00	-33.8825095	26.314103
BI-AP10	2017-07-12 13:49:00	-33.882145	26.313534
BI-AP10	2017-07-12 13:50:00	-33.881931	26.312868
BI-AP10	2017-07-12 13:51:00	-33.881771	26.312105
BI-AP10	2017-07-12 13:52:00	-33.88163	26.311808
BI-AP10	2017-07-12 13:53:00	-33.881435	26.311131
BI-AP10	2017-07-12 13:54:00	-33.881184	26.310389
BI-AP10	2017-07-12 13:55:00	-33.881111	26.310053
BI-AP10	2017-07-12 13:56:00	-33.8806955	26.3093865
BI-AP10	2017-07-12 13:57:00	-33.88028	26.30872
BI-AP10	2017-07-12 13:58:00	-33.8799213333333	26.3081113333333
BI-AP10	2017-07-12 13:59:00	-33.8795626666667	26.3075026666667
BI-AP10	2017-07-12 14:00:00	-33.879204	26.306894
BI-AP10	2017-07-12 14:01:00	-33.8787913333333	26.3063851666667
BI-AP10	2017-07-12 14:02:00	-33.8783786666667	26.3058763333333
BI-AP10	2017-07-12 14:03:00	-33.877966	26.3053675
BI-AP10	2017-07-12 14:04:00	-33.8775533333333	26.3048586666667
BI-AP10	2017-07-12 14:05:00	-33.8771406666667	26.3043498333333
BI-AP10	2017-07-12 14:06:00	-33.876728	26.303841
BI-AP10	2017-07-12 14:07:00	-33.876553	26.303528
BI-AP10	2017-07-12 14:08:00	-33.876072	26.302479
BI-AP10	2017-07-12 14:09:00	-33.875591	26.30143
BI-AP10	2017-07-12 14:10:00	-33.87534	26.301258
BI-AP10	2017-07-12 14:11:00	-33.874962	26.300575
BI-AP10	2017-07-12 14:12:00	-33.874962	26.300575
BI-AP10	2017-07-12 14:13:00	-33.874962	26.300575
BI-AP10	2017-07-12 14:14:00	-33.873878	26.29928
BI-AP10	2017-07-12 14:15:00	-33.873878	26.29928
BI-AP10	2017-07-12 14:16:00	-33.873074	26.298254
BI-AP10	2017-07-12 14:17:00	-33.873074	26.298254
BI-AP10	2017-07-12 14:18:00	-33.873074	26.298254
BI-AP10	2017-07-12 14:19:00	-33.873074	26.298254
BI-AP10	2017-07-12 14:20:00	-33.871311	26.296492
BI-AP10	2017-07-12 14:21:00	-33.870944	26.29629025
BI-AP10	2017-07-12 14:22:00	-33.870577	26.2960885
BI-AP10	2017-07-12 14:23:00	-33.87021	26.29588675
BI-AP10	2017-07-12 14:24:00	-33.869843	26.295685
BI-AP10	2017-07-12 14:25:00	-33.869442	26.294979
BI-AP10	2017-07-12 14:26:00	-33.868977	26.29464
BI-AP10	2017-07-12 14:27:00	-33.868559	26.2942505
BI-AP10	2017-07-12 14:28:00	-33.868141	26.293861
BI-AP10	2017-07-12 14:29:00	-33.867804	26.293638
BI-AP10	2017-07-12 14:30:00	-33.867467	26.293415
BI-AP10	2017-07-12 14:31:00	-33.86713	26.293192
BI-AP10	2017-07-12 14:32:00	-33.86677425	26.2931405
BI-AP10	2017-07-12 14:33:00	-33.8664185	26.293089
BI-AP10	2017-07-12 14:34:00	-33.86606275	26.2930375
BI-AP10	2017-07-12 14:35:00	-33.865707	26.292986
BI-AP10	2017-07-12 14:36:00	-33.865353	26.292898
BI-AP10	2017-07-12 14:37:00	-33.8650075	26.2929105
BI-AP10	2017-07-12 14:38:00	-33.864662	26.292923
BI-AP10	2017-07-12 14:39:00	-33.8641306666667	26.2929216666667
BI-AP10	2017-07-12 14:40:00	-33.8635993333333	26.2929203333333
BI-AP10	2017-07-12 14:41:00	-33.863068	26.292919
BI-AP10	2017-07-12 14:42:00	-33.862873	26.292957
BI-AP10	2017-07-12 14:43:00	-33.8624203333333	26.2930031666667
BI-AP10	2017-07-12 14:44:00	-33.8619676666667	26.2930493333333
BI-AP10	2017-07-12 14:45:00	-33.861515	26.2930955
BI-AP10	2017-07-12 14:46:00	-33.8610623333333	26.2931416666667
BI-AP10	2017-07-12 14:47:00	-33.8606096666667	26.2931878333333
BI-AP10	2017-07-12 14:48:00	-33.860157	26.293234
BI-AP10	2017-07-12 14:49:00	-33.860157	26.293234
BI-AP10	2017-07-12 14:50:00	-33.860157	26.293234
BI-AP10	2017-07-12 14:51:00	-33.860157	26.293234
BI-AP10	2017-07-12 14:52:00	-33.860157	26.293234
BI-AP10	2017-07-12 14:53:00	-33.860157	26.293234
BI-AP10	2017-07-12 14:54:00	-33.860157	26.293234
BI-AP10	2017-07-12 14:55:00	-33.860157	26.293234
BI-AP10	2017-07-12 14:56:00	-33.860157	26.293234
BI-AP10	2017-07-12 14:57:00	-33.856228	26.293051
BI-AP10	2017-07-12 14:58:00	-33.856228	26.293051
BI-AP10	2017-07-12 14:59:00	-33.856228	26.293051
BI-AP10	2017-07-12 15:00:00	-33.856228	26.293051
BI-AP10	2017-07-12 15:01:00	-33.856228	26.293051
BI-AP10	2017-07-12 15:02:00	-33.856228	26.293051
BI-AP10	2017-07-12 15:03:00	-33.853157	26.292665
BI-AP10	2017-07-12 15:04:00	-33.852573	26.29266
BI-AP10	2017-07-12 15:05:00	-33.852001	26.29269
BI-AP10	2017-07-12 15:06:00	-33.8518025	26.292759
BI-AP10	2017-07-12 15:07:00	-33.851604	26.292828
BI-AP10	2017-07-12 15:08:00	-33.850994	26.293055
BI-AP10	2017-07-12 15:09:00	-33.850517	26.2930605
BI-AP10	2017-07-12 15:10:00	-33.85004	26.293066
BI-AP10	2017-07-12 15:11:00	-33.849674	26.293003
BI-AP10	2017-07-12 15:12:00	-33.84914675	26.29324625
BI-AP10	2017-07-12 15:13:00	-33.8486195	26.2934895
BI-AP10	2017-07-12 15:14:00	-33.84809225	26.29373275
BI-AP10	2017-07-12 15:15:00	-33.847565	26.293976
BI-AP10	2017-07-12 15:16:00	-33.847282	26.29372
BI-AP10	2017-07-12 15:17:00	-33.847282	26.29372
BI-AP10	2017-07-12 15:18:00	-33.846855	26.294081
BI-AP10	2017-07-12 15:19:00	-33.846555	26.2941966666667
BI-AP10	2017-07-12 15:20:00	-33.846255	26.2943123333333
BI-AP10	2017-07-12 15:21:00	-33.845955	26.294428
BI-AP10	2017-07-12 15:22:00	-33.845955	26.294428
BI-AP10	2017-07-12 15:23:00	-33.845955	26.294428
BI-AP10	2017-07-12 15:24:00	-33.844425	26.294939
BI-AP10	2017-07-12 15:25:00	-33.8441739545455	26.2945681818182
BI-AP10	2017-07-12 15:26:00	-33.8439229090909	26.2941973636364
BI-AP10	2017-07-12 15:27:00	-33.8436718636364	26.2938265454545
BI-AP10	2017-07-12 15:28:00	-33.8434208181818	26.2934557272727
BI-AP10	2017-07-12 15:29:00	-33.8431697727273	26.2930849090909
BI-AP10	2017-07-12 15:30:00	-33.8429187272727	26.2927140909091
BI-AP10	2017-07-12 15:31:00	-33.8426676818182	26.2923432727273
BI-AP10	2017-07-12 15:32:00	-33.8424166363636	26.2919724545455
BI-AP10	2017-07-12 15:33:00	-33.8421655909091	26.2916016363636
BI-AP10	2017-07-12 15:34:00	-33.8419145454545	26.2912308181818
BI-AP10	2017-07-12 15:35:00	-33.8416635	26.29086
BI-AP10	2017-07-12 15:36:00	-33.8414124545454	26.2904891818182
BI-AP10	2017-07-12 15:37:00	-33.8411614090909	26.2901183636364
BI-AP10	2017-07-12 15:38:00	-33.8409103636363	26.2897475454546
BI-AP10	2017-07-12 15:39:00	-33.8406593181818	26.2893767272727
BI-AP10	2017-07-12 15:40:00	-33.8404082727273	26.2890059090909
BI-AP10	2017-07-12 15:41:00	-33.8401572272727	26.2886350909091
BI-AP10	2017-07-12 15:42:00	-33.8399061818182	26.2882642727273
BI-AP10	2017-07-12 15:43:00	-33.8396551363636	26.2878934545455
BI-AP10	2017-07-12 15:44:00	-33.8394040909091	26.2875226363636
BI-AP10	2017-07-12 15:45:00	-33.8391530454545	26.2871518181818
