# Supplementary material for: Multi-predator assemblages, dive type, bathymetry and sex influence foraging success and efficiency in African penguins
Source: PeerJ. 2020 Jun 30;8:e9380. doi: 10.7717/peerj.9380 (PMC7333648; doi:10.7717/peerj.9380)
Supplement: Data S1 [file peerj-08-9380-s002.zip › Data S1/BI-AP10-SVM-summary-vedba-preycaps.txt]

divenum	preycaps	dive.time	maxdivedepth	meandepthcap	ID	total_vedba	mean_vedba	dateW	diveNum
1	0	6.69999361038208	0.5341	0	1	77.1329931768944	0.230247740826551	2017-07-12 06:52:17.30	1
2	0	16.4199843406677	0.7296	0	2	125.370880752104	0.152705092268092	2017-07-12 06:53:49.54	2
3	0	3.2199969291687	0.5286	0	3	26.3166534523834	0.163457474859524	2017-07-12 06:55:04.40	3
4	3	24.3799767494202	0.984469	0.6708090625	4	239.073168739393	0.196122369761602	2017-07-12 06:57:20.06	4
5	0	21.5599794387817	0.744596	0	5	114.835250902533	0.106526206774149	2017-07-12 06:59:17.54	5
6	0	12.6999878883362	0.7086	0	6	28.5433507136273	0.0449501586041374	2017-07-12 07:01:14.75	6
7	9	172.719835281372	10.0064	3.96652623214286	7	1257.7209333358	0.145636976995808	2017-07-12 07:08:14.00	7
8	2	17.4599833488464	1.6358	1.154699875	8	322.330450852868	0.369221593187707	2017-07-12 07:09:04.00	8
9	3	31.9799695014954	5.05148	1.7690425	9	276.641899668207	0.173009318116452	2017-07-12 07:11:26.30	9
10	2	37.4599642753601	9.05702	3.06866375	10	333.714551984325	0.178171143611492	2017-07-12 07:13:53.88	10
11	2	22.1599788665771	2.24937	1.05344	11	135.685410776596	0.122459757018588	2017-07-12 07:15:29.75	11
12	0	50.8599514961243	19.5796	0	12	294.141382746414	0.11566707933402	2017-07-12 07:17:54.88	12
13	4	60.9999418258667	3.89935	2.87152125	13	685.447140456046	0.224736767362638	2017-07-12 07:20:35.78	13
14	2	54.9399476051331	23.1706	6.20958725	14	391.127228699883	0.142383410520525	2017-07-12 07:23:15.20	14
15	3	37.0999646186829	7.65216	1.89628333333333	15	375.053097207688	0.202184958063444	2017-07-12 07:25:42.78	15
16	2	57.3599452972412	31.9194	8.1147086875	16	473.447382302951	0.16507928253241	2017-07-12 07:28:55.88	16
17	2	58.0799446105957	28.0311	6.27721	17	368.473531838724	0.126884825013335	2017-07-12 07:31:51.50	17
18	4	55.6199469566345	32.7159	6.20602	18	412.15308814261	0.148203196023952	2017-07-12 07:34:55.92	18
19	4	60.1599426269531	40.6692	10.855100625	19	400.38167627848	0.13310561046492	2017-07-12 07:38:08.68	19
20	0	63.1599397659302	48.5966	0	20	299.01455915137	0.0946847875716814	2017-07-12 07:41:42.20	20
21	1	44.4599575996399	9.12303	1.6098775	21	217.46811741821	0.0978264135934368	2017-07-12 07:44:12.06	21
22	1	64.5999383926392	50.3477	17.7619875	22	406.7397896665	0.125925631475697	2017-07-12 07:47:09.30	22
23	3	57.9399447441101	40.6841	7.8985425	23	395.789335440806	0.136620412647845	2017-07-12 07:50:33.00	23
24	3	64.2999386787415	53.7274	12.8026608333333	24	544.388243798098	0.16932760304762	2017-07-12 07:53:54.20	24
25	6	90.1399140357971	59.5	5.858204	25	577.809903162828	0.12820277416526	2017-07-12 07:58:32.92	25
26	1	79.9199237823486	63.616	1.6301	26	434.128852858424	0.108640854068675	2017-07-12 08:11:40.64	26
27	0	69.6799335479736	65.2963	0	27	385.941138704272	0.110775298135555	2017-07-12 08:14:55.40	27
28	0	11.1399893760681	0.826925	0	28	56.036324172733	0.100603813595571	2017-07-12 08:16:43.06	28
29	0	44.7199573516846	16.0974	0	29	259.398868746135	0.116010227525105	2017-07-12 08:19:01.50	29
30	0	61.8199410438538	53.8023	0	30	323.101532559078	0.104529774363985	2017-07-12 08:21:55.72	30
31	0	28.2399730682373	9.06182	0	31	221.208454225033	0.15666321120753	2017-07-12 08:23:16.92	31
32	0	38.739963054657	20.1543	0	32	277.829357965862	0.143432812579175	2017-07-12 08:25:07.64	32
33	0	65.5599374771118	75.6213	0	33	353.236442318482	0.107759744453472	2017-07-12 08:28:18.30	33
34	2	66.7399363517761	77.9848	56.87610625	34	420.593563537936	0.126039425693118	2017-07-12 08:31:51.30	34
35	3	69.539933681488	81.1354	68.9268833333333	35	483.817747790409	0.139148043655568	2017-07-12 08:35:48.30	35
36	3	68.9199342727661	79.859	77.33850625	36	408.317972073397	0.118490415575565	2017-07-12 08:39:22.75	36
37	0	63.8599390983582	54.3132	0	37	332.501984216135	0.104134664646456	2017-07-12 08:42:48.30	37
38	2	69.2999339103699	80.0015	72.981625	38	414.562284241322	0.11964279487484	2017-07-12 08:46:34.00	38
39	0	28.3599729537964	8.41581	0	39	151.942817503024	0.107152903739791	2017-07-12 08:48:12.26	39
40	0	37.0399646759033	13.1337	0	40	204.30228318921	0.110314407769552	2017-07-12 08:50:01.54	40
41	0	34.5799670219421	13.8974	0	41	177.894463864106	0.10288864306773	2017-07-12 08:51:56.44	41
42	0	20.1599807739258	5.89795	0	42	139.083486721935	0.137979649525729	2017-07-12 08:53:03.06	42
43	0	37.7399640083313	30.6641	0	43	230.208948289314	0.121997322887819	2017-07-12 08:54:55.02	43
44	0	36.3599653244019	27.2203	0	44	232.693830321485	0.127994406117428	2017-07-12 08:56:46.50	44
45	0	33.6599678993225	29.8492	0	45	231.99163913954	0.137844111194022	2017-07-12 08:58:27.54	45
46	1	38.8599629402161	35.2892	33.9551125	46	251.915507869133	0.129652860457608	2017-07-12 09:00:28.54	46
47	0	39.3799624443054	30.9888	0	47	251.506840112064	0.127733285988859	2017-07-12 09:02:26.30	47
48	0	39.1599626541138	35.151	0	48	280.50230288783	0.143259603109208	2017-07-12 09:04:19.48	48
49	0	26.4399747848511	18.266	0	49	226.593590872793	0.171402111098936	2017-07-12 09:05:34.78	49
50	2	18.8399820327759	2.62398	1.58077125	50	347.771380947345	0.369184056207373	2017-07-12 09:06:37.54	50
51	2	8.89999151229858	1.42116	0.6915649375	51	160.075336716929	0.359719857790851	2017-07-12 09:07:15.92	51
52	2	17.0199837684631	2.49166	1.52284875	52	361.099029183535	0.424323183529419	2017-07-12 09:08:07.88	52
53	2	11.5399889945984	1.54489	1.023657	53	209.955785580504	0.363874845026869	2017-07-12 09:08:41.20	53
54	1	30.7799706459045	2.95494	0.787837625	54	512.048656318887	0.332715176295573	2017-07-12 09:09:55.25	54
55	2	8.99999141693115	1.10494	0.5554804375	55	96.4537362570013	0.214341636126669	2017-07-12 09:10:48.06	55
56	0	8.09999227523804	0.94023	0	56	56.8535005684261	0.1403790137492	2017-07-12 09:12:37.72	56
57	0	15.5599851608276	2.4932	0	57	136.482163258436	0.175426945062257	2017-07-12 09:13:21.44	57
58	0	16.3599843978882	7.6098	0	58	155.99989591787	0.190708919215	2017-07-12 09:14:58.75	58
59	1	21.9399790763855	14.3767	12.028025	59	348.674018449581	0.317843225569354	2017-07-12 09:15:53.02	59
60	4	16.1399846076965	9.054	4.79144625	60	276.428172184402	0.342538007663447	2017-07-12 09:16:36.68	60
61	2	16.7199840545654	10.3895	6.81574	61	268.051092151355	0.320635277693008	2017-07-12 09:17:26.30	61
62	1	19.9999809265137	12.383	7.78942	62	310.300619105055	0.310300619105056	2017-07-12 09:18:19.78	62
63	2	11.4799890518188	3.64901	1.55215125	63	228.624219678229	0.398300034282629	2017-07-12 09:18:59.78	63
64	3	16.7999839782715	12.0992	6.05753241666667	64	279.23475530731	0.332422327746798	2017-07-12 09:19:47.50	64
65	1	19.6199812889099	15.5626	2.47874	65	368.115001494323	0.375244649841307	2017-07-12 09:20:44.30	65
66	2	17.1399836540222	15.501	9.21126625	66	264.861038282976	0.309056054005807	2017-07-12 09:21:37.50	66
67	2	16.6599841117859	9.64143	5.376000625	67	335.376568606396	0.402612927498674	2017-07-12 09:22:33.30	67
68	2	9.05999135971069	3.54143	1.7294448125	68	172.822566348699	0.381506768981676	2017-07-12 09:23:12.54	68
69	1	16.7399840354919	8.59799	5.234815	69	287.776431475421	0.343818914546501	2017-07-12 09:24:03.64	69
70	2	19.039981842041	6.15278	2.9516175	70	265.266802016477	0.278641598756804	2017-07-12 09:25:01.20	70
71	3	15.9399847984314	6.15288	5.06614375	71	263.127487481661	0.33014741214763	2017-07-12 09:25:49.78	71
72	1	7.23999309539795	2.65912	0.544793625	72	134.441238113156	0.371384635671702	2017-07-12 09:26:19.54	72
73	1	11.9199886322021	4.92063	4.87818	73	174.886135334936	0.29343311297808	2017-07-12 09:26:57.50	73
74	2	13.93998670578	5.96617	1.4732325	74	269.677169426751	0.386911290425755	2017-07-12 09:27:38.92	74
75	2	15.9599847793579	7.85096	5.251555625	75	293.685636234926	0.368027113076348	2017-07-12 09:28:28.02	75
76	1	11.1599893569946	6.6129	1.55606375	76	173.588107167527	0.311089797791268	2017-07-12 09:29:03.68	76
77	0	13.7799868583679	8.98809	0	77	149.514650031979	0.21700239482145	2017-07-12 09:29:48.92	77
78	1	11.1999893188477	6.80577	4.6560925	78	137.648577624591	0.245801031472484	2017-07-12 09:30:38.54	78
79	3	17.1799836158752	8.46893	2.59730225	79	367.621725216994	0.427964755782298	2017-07-12 09:31:31.40	79
80	3	15.6799850463867	7.83561	4.289775625	80	284.105261973482	0.362379160680462	2017-07-12 09:32:19.50	80
81	1	18.7199821472168	7.89792	6.08269125	81	236.099426184637	0.252242976692988	2017-07-12 09:33:29.72	81
82	1	1.33999872207642	1.14824	1.815615	82	19.0287296948427	0.284010890967802	2017-07-12 09:33:54.26	82
84	1	10.7999897003174	13.4245	13.13126875	84	118.599941470491	0.21962952124165	2017-07-12 09:36:34.48	84
85	2	19.7199811935425	14.5654	9.66011083333333	85	216.220387903746	0.219290454263434	2017-07-12 09:37:44.48	85
86	0	7.13999319076538	8.37487	6.1356925	86	61.2541721663884	0.171580314191564	2017-07-12 09:38:36.96	86
87	1	15.6799850463867	7.58307	4.50016375	87	133.447332451294	0.170213434249099	2017-07-12 09:39:35.06	87
88	0	29.8799715042114	6.46386	0	88	125.090943896589	0.0837288781101668	2017-07-12 09:40:56.88	88
89	0	9.57999086380005	1.3906	0	89	42.2429793296236	0.0881899359699865	2017-07-12 09:43:03.48	89
90	0	15.1599855422974	3.8736	0	90	69.9218663702817	0.0922452062932476	2017-07-12 09:43:41.92	90
91	0	17.9799828529358	5.33	0	91	92.3466671299039	0.10272154296986	2017-07-12 09:44:27.78	91
92	0	4.51999568939209	0.59	0	92	18.7318434582835	0.0828842630897498	2017-07-12 09:46:03.68	92
93	0	8.4799919128418	1.146	0	93	31.7878000821578	0.0749712266088627	2017-07-12 09:46:35.06	93
94	0	9.11999130249023	0.6631	0	94	33.5012857076322	0.0734677318149829	2017-07-12 09:51:25.54	94
95	1	139.799866676331	2.3331	1.034325	95	593.905551460647	0.0849650288212656	2017-07-12 09:56:19.72	95
96	1	12.9399876594543	0.9631	0.66765	96	52.3945151327987	0.0809807034510027	2017-07-12 09:58:05.25	96
97	0	10.1399903297424	0.6731	0	97	35.9032719889984	0.0708151321282019	2017-07-12 09:58:55.06	97
98	0	22.3999786376953	1.6031	0	98	86.2739869347654	0.0770303454774691	2017-07-12 09:59:57.06	98
99	0	17.519983291626	1.0931	0	99	59.0449331634419	0.0674028917390889	2017-07-12 10:01:31.06	99
100	0	2.73999738693237	0.5231	0	100	5.80430372784566	0.0423671804952238	2017-07-12 10:01:48.06	100
101	0	9.51999092102051	0.5931	0	101	36.4622813388076	0.0766014313840496	2017-07-12 10:10:42.30	101
102	0	14.0799865722656	0.7831	0	102	56.4259508605086	0.0801504983814042	2017-07-12 10:11:28.75	102
103	0	4.89999532699585	0.5431	0	103	24.6617898170149	0.100660366600061	2017-07-12 10:14:01.44	103
104	0	12.0799884796143	0.84	0	104	45.3798346957127	0.075132176648531	2017-07-12 10:43:25.72	104
105	2	36.9999647140503	10.4031	0.5626625	105	161.251806974088	0.0871631389049125	2017-07-12 10:45:02.30	105
106	0	40.0199618339539	19.1731	0	106	123.465003565464	0.0617016509572532	2017-07-12 10:46:33.40	106
107	0	22.6799783706665	1.0131	0	107	84.0434097707722	0.0741123542952136	2017-07-12 10:48:21.72	107
108	1	58.2999444007874	39.555	0.651775	108	189.325765749671	0.0649488047168684	2017-07-12 10:50:48.44	108
109	0	32.5799689292908	9.395	0	109	115.494573694763	0.0708990630415976	2017-07-12 10:55:46.06	109
110	0	38.9199628829956	12.7481	0	110	132.714141874843	0.0681984285071138	2017-07-12 10:57:22.88	110
111	0	37.1599645614624	12.7381	0	111	136.423863885198	0.0734251151158222	2017-07-12 10:58:58.92	111
112	0	29.7999715805054	9.2881	0	112	120.268899760889	0.0807173823898584	2017-07-12 11:00:10.50	112
113	0	28.9399724006653	10.6545	0	113	117.936719746723	0.0815042983736857	2017-07-12 11:01:23.48	113
114	0	33.0999684333801	15.2745	0	114	134.178189879744	0.0810744349726548	2017-07-12 11:02:49.75	114
115	0	33.1799683570862	12.4333	0	115	139.224345527104	0.0839206422707077	2017-07-12 11:04:15.16	115
116	0	34.9999666213989	12.6395	0	116	134.464251479804	0.0768367151313167	2017-07-12 11:05:48.88	116
117	0	29.0199723243713	10.0438	0	117	122.380114787345	0.0843419123275983	2017-07-12 11:07:03.44	117
118	0	27.6399736404419	8.903	0	118	117.965641501031	0.0853586407388065	2017-07-12 11:08:15.75	118
119	0	11.1399893760681	2.0093	0	119	46.5267129537872	0.0835309029690974	2017-07-12 11:08:50.92	119
120	0	23.0399780273438	8.365	0	120	106.991708013079	0.0928747465391312	2017-07-12 11:09:43.68	120
121	0	20.7999801635742	8.5775	0	121	109.856825147211	0.105631562641549	2017-07-12 11:10:38.44	121
122	0	30.5199708938599	16.7975	0	122	142.606804411592	0.0934513790377407	2017-07-12 11:11:49.54	122
123	0	40.3999614715576	19.7945	0	123	207.716200783373	0.102829802368006	2017-07-12 11:13:36.16	123
124	0	24.6199765205383	15.2019	0	124	123.072588177484	0.0999777320694425	2017-07-12 11:14:39.54	124
125	0	13.6599869728088	3.6	0	125	71.7809143176659	0.105096507053684	2017-07-12 11:15:19.50	125
126	0	3.83999633789062	0.69	0	126	14.1194661578371	0.0735388862387347	2017-07-12 11:15:33.48	126
127	0	32.939968585968	23.25	0	127	211.828417722732	0.128614704142521	2017-07-12 11:17:24.50	127
128	2	23.4799776077271	35.255	26.2949791666667	128	371.731847779637	0.316637008330185	2017-07-12 11:18:29.54	128
165	1	12.8199877738953	32.9704	27.3093625	165	219.730463106952	0.342793234176212	2017-07-12 11:48:46.00	165
166	0	12.8199877738953	21.0576	0	166	104.645182549933	0.163253014898491	2017-07-12 11:50:22.00	166
167	1	21.4399795532227	23.9693	21.6958375	167	155.059105805556	0.144644688251451	2017-07-12 11:51:52.78	167
168	2	22.5799784660339	20.035	19.309125	168	247.363027420707	0.219099227121972	2017-07-12 11:53:15.64	168
169	0	14.0599865913391	11.3145	6.4812625	169	144.133635100546	0.205026507966638	2017-07-12 11:54:06.00	169
170	1	14.4199862480164	14.2562	13.0298125	170	194.140316304973	0.269265348550587	2017-07-12 11:55:19.54	170
171	2	14.4199862480164	13.4966	11.9373133333333	171	279.421436173264	0.387547068201476	2017-07-12 11:56:33.26	171
172	0	1.57999849319458	9.8912	8.9467	172	15.3405067803016	0.194183630130401	2017-07-12 11:57:18.00	172
173	1	11.2199892997742	13.7612	6.099825	173	143.609597012444	0.255988586474945	2017-07-12 11:58:09.26	173
175	1	7.81999254226685	17.3712	16.81035	175	127.524113221416	0.326148627164747	2017-07-12 12:00:55.40	175
176	0	36.4799652099609	27.1912	0	176	199.19570224587	0.109208170090937	2017-07-12 12:02:29.00	176
177	0	6.53999376296997	1.3412	0	177	24.9180941373826	0.0762021227442893	2017-07-12 12:03:06.92	177
178	0	5.89999437332153	0.8162	0	178	39.0448487705777	0.13235541956128	2017-07-12 12:05:32.30	178
179	0	4.57999563217163	0.7362	0	179	28.064261418431	0.122551359905812	2017-07-12 12:05:47.20	179
180	0	10.0399904251099	1.2662	0	180	55.8019743382081	0.111159311430693	2017-07-12 12:06:15.78	180
181	0	9.3599910736084	1.3705	0	181	44.3864423155845	0.0948428254606506	2017-07-12 12:06:53.48	181
182	0	14.2799863815308	2.4205	0	182	76.2756754844271	0.106828677149058	2017-07-12 12:07:34.30	182
183	0	14.7999858856201	2.0605	0	183	78.0108675392512	0.105420091269258	2017-07-12 12:08:16.50	183
184	0	7.11999320983887	0.9705	0	184	40.5410881718499	0.113879461156882	2017-07-12 12:08:42.16	184
185	0	7.53999280929565	0.8005	0	185	41.8068181933923	0.1108934169586	2017-07-12 12:09:06.68	185
186	0	8.39999198913574	1.11267	0	186	41.3615959889992	0.0984799904499981	2017-07-12 12:09:49.68	186
187	0	6.67999362945557	0.772666	0	187	34.8045444324602	0.104205222851677	2017-07-12 12:10:17.50	187
188	0	1.33999872207642	0.545	0	188	6.95725146741609	0.103839574140539	2017-07-12 12:13:27.26	188
189	0	7.19999313354492	2.1143	0	189	45.048022794563	0.125133396651564	2017-07-12 12:13:48.78	189
190	0	14.0599865913391	3.665	0	190	86.9180013586229	0.123638693255509	2017-07-12 12:14:23.44	190
191	0	25.9799752235413	19.16	0	191	130.226087600597	0.100251029715625	2017-07-12 12:15:29.50	191
192	0	14.6199860572815	5.185	0	192	64.2810015661771	0.087935706656877	2017-07-12 12:16:14.92	192
193	0	8.87999153137207	1.66	0	193	41.0602893556915	0.0924781291794853	2017-07-12 12:16:51.68	193
194	0	16.7599840164185	6.9831	0	194	60.7960363285103	0.0725489693657641	2017-07-12 12:17:31.72	194
195	0	29.239972114563	13.79	0	195	120.382539409189	0.0823409982278995	2017-07-12 12:18:57.54	195
196	0	10.7599897384644	1.85	0	196	25.1084101332181	0.0466699073108143	2017-07-12 12:19:52.06	196
197	0	15.339985370636	2.25	0	197	59.3608596283278	0.0773935588374547	2017-07-12 12:20:33.30	197
198	0	7.63999271392822	0.8931	0	198	26.5892245240656	0.0696052998012187	2017-07-12 12:21:04.64	198
199	0	3.99999618530273	0.57	0	199	10.0217757888587	0.0501088789442935	2017-07-12 12:21:27.44	199
200	0	2.919997215271	0.6	0	200	5.99214968997923	0.0410421211642413	2017-07-12 12:21:56.44	200
201	0	10.2199902534485	2.3	0	201	28.1300488410613	0.055049019258437	2017-07-12 12:22:40.25	201
202	0	13.7799868583679	2.74	0	202	66.8738138206087	0.0970592363143813	2017-07-12 12:23:22.64	202
203	0	4.99999523162842	0.72	0	203	22.4660580205067	0.0898642320820269	2017-07-12 12:23:41.78	203
204	0	6.97999334335327	0.92	0	204	17.8226252988376	0.0510676942660103	2017-07-12 12:24:22.16	204
205	0	2.57999753952026	0.53	0	205	15.7251478796035	0.121900371159717	2017-07-12 12:35:36.54	205
206	0	1.43999862670898	0.52	0	206	6.80236092751815	0.0944772351044187	2017-07-12 12:36:04.26	206
207	0	5.75999450683594	0.7	0	207	25.5225956613938	0.0886201238242839	2017-07-12 12:36:49.06	207
208	0	14.3399863243103	1.72	0	208	68.2734094235158	0.0952209336450709	2017-07-12 12:37:29.26	208
209	0	11.1199893951416	1.13	0	209	45.7665596669932	0.0823139562355992	2017-07-12 12:39:56.40	209
210	0	13.3399872779846	2.04	0	210	52.76062563744	0.0791013877622788	2017-07-12 12:40:42.72	210
211	0	14.1399865150452	2.66	0	211	68.0077984491769	0.0961920770143945	2017-07-12 12:41:23.64	211
212	0	17.6599831581116	5.3	0	212	85.0331734750056	0.0963003097112181	2017-07-12 12:42:12.64	212
213	0	25.8999752998352	20.6093	0	213	192.850591554464	0.148919375717733	2017-07-12 12:43:13.16	213
214	2	32.6199688911438	24.0162	7.1142375	214	405.561468670055	0.248658165953437	2017-07-12 12:44:31.78	214
215	1	20.3999805450439	13.3962	10.9638875	215	311.038454757177	0.304939661526644	2017-07-12 12:45:22.54	215
216	0	16.4199843406677	12.01	0	216	102.487593818591	0.124832635589027	2017-07-12 12:46:31.02	216
217	0	6.85999345779419	2.7162	0	217	42.1875179294798	0.122995679094693	2017-07-12 12:47:02.06	217
218	0	12.5799880027771	7.4679	0	218	82.6333169660391	0.131372522998472	2017-07-12 12:47:34.75	218
219	2	11.8999886512756	11.9922	9.2234	219	138.310702833788	0.232454962745863	2017-07-12 12:48:12.92	219
220	0	9.99999046325684	11.4077	0	220	99.7057016722118	0.199411403344424	2017-07-12 12:49:12.16	220
221	0	21.2399797439575	16.6069	0	221	158.600711551849	0.149341536301176	2017-07-12 12:50:13.00	221
222	1	24.5199766159058	18.0569	17.369	222	180.929996380219	0.147577484812577	2017-07-12 12:51:17.06	222
223	0	2.43999767303467	4.98212	5.7266075	223	15.5423680925595	0.127396459775078	2017-07-12 12:52:15.44	223
224	0	23.6199774742126	16.3769	0	224	174.181668311799	0.147486594675529	2017-07-12 12:53:24.50	224
225	0	6.29999399185181	1.54008	0	225	16.896972805183	0.0536411835085173	2017-07-12 12:53:56.48	225
226	0	7.81999254226685	1.17168	0	226	22.8772958203899	0.0585097079805369	2017-07-12 12:54:55.88	226
227	0	9.71999073028564	1.68168	0	227	28.1166423721561	0.0578531736052595	2017-07-12 12:55:36.50	227
228	0	3.43999671936035	0.781678	0	228	5.02732752308402	0.0292286483900233	2017-07-12 12:56:13.25	228
229	0	14.9799857139587	5.1493	0	229	60.1604481774175	0.0803210256040287	2017-07-12 12:56:49.44	229
230	0	22.9799780845642	11.9369	0	230	120.207769683816	0.104619468828387	2017-07-12 12:57:45.78	230
231	0	26.1599750518799	13.6869	0	231	140.610155754941	0.107500119078701	2017-07-12 12:58:46.50	231
232	0	30.719970703125	16.2469	0	232	150.422448005281	0.0979312812534385	2017-07-12 13:00:07.06	232
233	1	32.2599692344666	13.1581	9.118475	233	269.148079251784	0.16686179742826	2017-07-12 13:01:37.44	233
234	0	35.5199661254883	12.2881	0	234	108.179427956308	0.0609118400654887	2017-07-12 13:04:00.06	234
235	0	8.27999210357666	0.8581	0	235	24.599702046308	0.0594195701601644	2017-07-12 13:44:18.78	235
236	0	19.6599812507629	4.3081	0	236	55.3563647977271	0.0563136976579116	2017-07-12 13:45:27.20	236
237	0	26.4799747467041	7.3281	0	237	76.8945618396545	0.0580774636251167	2017-07-12 13:46:59.72	237
238	0	23.4599776268005	5.2381	0	238	70.7398057445753	0.0603067397651963	2017-07-12 13:48:35.54	238
239	0	3.37999677658081	0.5781	0	239	7.33331140119185	0.0433923751549814	2017-07-12 13:55:55.50	239
240	0	18.1199827194214	3.3681	0	240	55.8764321375867	0.0616737661562767	2017-07-12 13:57:09.54	240
241	0	25.8199753761292	7.195	0	241	75.9670162080333	0.0588435447002581	2017-07-12 13:58:41.30	241
242	0	19.9199810028076	3.5074	0	242	62.4443986356307	0.0626951793530429	2017-07-12 13:59:58.96	242
243	0	31.499969959259	8.97	0	243	100.249384082018	0.0636504025917572	2017-07-12 14:01:33.92	243
244	0	28.579972743988	7.93	0	244	92.4702242524486	0.064709744053498	2017-07-12 14:03:07.20	244
245	0	13.9199867248535	1.65	0	245	47.3623590329486	0.0680493664266502	2017-07-12 14:04:06.24	245
246	0	12.2399883270264	1.285	0	246	43.2440613532639	0.0706602309693854	2017-07-12 14:04:59.78	246
247	0	22.0199790000916	4.845	0	247	72.7344672965861	0.0660621864637476	2017-07-12 14:06:09.68	247
248	0	5.23999500274658	0.675	0	248	28.413755357602	0.108449447929779	2017-07-12 14:08:37.25	248
249	0	2.49999761581421	0.545	0	249	12.9888538999547	0.103910831199637	2017-07-12 14:09:31.44	249
250	0	3.07999706268311	0.645	0	250	13.4184979708043	0.0871331037065215	2017-07-12 14:10:05.88	250
251	0	11.9599885940552	1.605	0	251	53.6651712613893	0.0897410890658683	2017-07-12 14:10:50.00	251
252	0	5.95999431610107	0.86	0	252	26.9149660927734	0.0903186781636692	2017-07-12 14:11:57.50	252
253	0	9.67999076843262	1.28	0	253	38.9418415026127	0.0804583502120097	2017-07-12 14:12:34.00	253
254	0	10.7199897766113	1.26	0	254	45.5844580937185	0.0850456307718629	2017-07-12 14:13:17.06	254
255	0	9.91999053955078	1.2912	0	255	40.8094637623178	0.0822771446820924	2017-07-12 14:13:56.06	255
256	0	12.2599883079529	1.78	0	256	49.4348717192669	0.0806441626741712	2017-07-12 14:14:39.54	256
257	0	19.779981136322	3.4331	0	257	75.4776903542693	0.0763171793268649	2017-07-12 14:15:40.92	257
258	0	3.33999681472778	0.6031	0	258	15.2027278120365	0.0910342982756677	2017-07-12 14:16:16.25	258
259	0	0.239999771118164	0.5031	0	259	0.971888838219771	0.0809907365183143	2017-07-12 14:16:18.06	259
260	0	12.6799879074097	1.6412	0	260	45.3821970902338	0.0715807525082552	2017-07-12 14:17:10.75	260
261	0	16.859983921051	2.665	0	261	63.0002340972749	0.0747333737808718	2017-07-12 14:18:08.06	261
262	0	19.1199817657471	3.03	0	262	66.1836608623404	0.0692297707765067	2017-07-12 14:19:13.30	262
263	0	21.6599793434143	5.035	0	263	72.9438808800246	0.0673535372853413	2017-07-12 14:20:19.68	263
264	0	14.0399866104126	2.055	0	264	48.0250723816998	0.0684117840195154	2017-07-12 14:21:38.50	264
265	0	16.7599840164185	2.44	0	265	63.8082428342101	0.0761434878689858	2017-07-12 14:22:35.30	265
266	0	18.6799821853638	2.96	0	266	71.1638790768936	0.0761925900180874	2017-07-12 14:23:45.88	266
267	0	15.5799851417542	2.655	0	267	58.4727555342076	0.0750613036382639	2017-07-12 14:25:00.20	267
268	0	22.9999780654907	5.855	0	268	85.2155988370987	0.0741005207279119	2017-07-12 14:26:12.06	268
269	0	15.0799856185913	2.1	0	269	59.745027854883	0.0792374374733196	2017-07-12 14:27:20.68	269
270	0	20.2199807167053	3.92	0	270	74.2772556717166	0.0734690956198977	2017-07-12 14:28:24.00	270
271	0	15.4399852752686	2.29	0	271	53.7221413134613	0.0695882659500794	2017-07-12 14:29:21.78	271
272	0	13.2399873733521	2.2	0	272	48.1999633436535	0.0728096123015913	2017-07-12 14:30:14.06	272
273	0	16.7199840545654	2.99	0	273	64.9051260991813	0.0776377106449538	2017-07-12 14:31:09.00	273
274	0	14.5399861335754	2.455	0	274	55.0324062488623	0.0756979453216813	2017-07-12 14:32:01.20	274
275	0	15.0799856185913	2.4417	0	275	52.4769850219116	0.0695981233712356	2017-07-12 14:32:53.78	275
276	0	28.5199728012085	8.0117	0	276	117.942376217068	0.0827085387216468	2017-07-12 14:34:15.20	276
277	0	0.119999885559082	0.5017	0	277	0.267434737193177	0.0445724561988628	2017-07-12 14:35:19.00	277
278	0	2.37999773025513	0.5417	0	278	12.976548877071	0.109046629219084	2017-07-12 14:35:26.40	278
279	0	11.1399893760681	1.7917	0	279	54.8802274257129	0.098528235952806	2017-07-12 14:38:27.20	279
280	0	1.35999870300293	0.5067	0	280	7.44099632163237	0.109426416494594	2017-07-12 14:38:55.26	280
281	0	6.67999362945557	0.7617	0	281	31.599801254096	0.0946101833954969	2017-07-12 14:40:03.96	281
282	0	11.1799893379211	1.4017	0	282	48.0917256437004	0.0860317095593925	2017-07-12 14:40:49.96	282
283	0	9.49999094009399	1.1717	0	283	36.7866157814027	0.0774455069082162	2017-07-12 14:41:30.54	283
284	0	9.23999118804932	1.451	0	284	35.2638257461762	0.0763286271562255	2017-07-12 14:42:10.30	284
285	0	12.0399885177612	1.7067	0	285	48.2800547992146	0.0801994265767685	2017-07-12 14:43:00.20	285
286	0	7.27999305725098	1.13	0	286	31.7017572048888	0.0870927395738703	2017-07-12 14:43:37.54	286
287	0	13.9199867248535	1.875	0	287	60.4585236710815	0.0868656949297148	2017-07-12 14:44:31.06	287
288	0	18.219982624054	3.685	0	288	76.404896218173	0.0838692603931647	2017-07-12 14:45:29.40	288
289	0	13.3599872589111	2.19	0	289	54.4829334779694	0.0815612776616308	2017-07-12 14:46:21.92	289
290	0	18.1999826431274	3.51	0	290	71.4222941129978	0.0784860374868108	2017-07-12 14:47:21.68	290
291	0	17.6999831199646	3.035	0	291	70.4261455204209	0.0795775655597976	2017-07-12 14:48:24.88	291
292	0	14.8999857902527	2.535	0	292	55.0949280679249	0.0739529235811073	2017-07-12 14:49:17.54	292
293	0	10.239990234375	1.255	0	293	39.5568878297536	0.0772595465424876	2017-07-12 14:50:07.20	293
294	0	13.9199867248535	2.085	0	294	54.8814662606476	0.0788526814089765	2017-07-12 14:50:59.75	294
295	0	15.6799850463867	2.44	0	295	62.1604859823638	0.0792863341611783	2017-07-12 14:51:57.16	295
296	0	13.3799872398376	1.875	0	296	47.0071230781599	0.0702647579643645	2017-07-12 14:52:50.64	296
297	0	13.9999866485596	1.94	0	297	55.342751193187	0.0790610731331243	2017-07-12 14:53:46.06	297
298	0	14.599986076355	2.74	0	298	48.5185798677363	0.066463808037995	2017-07-12 14:54:39.16	298
299	0	14.559986114502	2.545	0	299	50.4764844293725	0.069335830260127	2017-07-12 14:55:32.26	299
300	0	22.7199783325195	5.305	0	300	84.227290714806	0.0741437418264137	2017-07-12 14:56:44.64	300
301	0	27.1199741363525	8.4	0	301	98.3411144831046	0.0725229457840004	2017-07-12 14:58:03.50	301
302	0	13.4799871444702	2.325	0	302	45.1403006184722	0.0669737397900181	2017-07-12 14:59:01.78	302
303	0	19.5599813461304	4.195	0	303	72.3477558629844	0.0739752104938491	2017-07-12 15:00:00.40	303
304	0	21.8399791717529	5.365	0	304	76.8956141044048	0.0704172290333378	2017-07-12 15:01:06.78	304
305	0	8.71999168395996	1.33	0	305	30.7007678099437	0.0704146050686783	2017-07-12 15:01:56.25	305
306	0	6.79999351501465	0.95	0	306	24.3830000207299	0.0717147059433232	2017-07-12 15:02:34.50	306
307	0	12.8199877738953	2.25	0	307	45.7178580804277	0.0713227115139277	2017-07-12 15:03:23.54	307
308	0	18.6199822425842	4.225	0	308	70.0593230170147	0.0752516895993714	2017-07-12 15:04:24.68	308
309	0	23.0999779701233	6.525	0	309	85.4690914406395	0.073999213368519	2017-07-12 15:05:34.54	309
310	0	16.0999846458435	2.58	0	310	63.7308143584492	0.0791687134887567	2017-07-12 15:06:38.00	310
311	0	21.0199799537659	4.7731	0	311	80.9363051215326	0.0770088535885181	2017-07-12 15:07:41.16	311
312	0	11.5399889945984	1.74	0	312	42.4050041111323	0.073492208164874	2017-07-12 15:08:24.00	312
313	0	28.6599726676941	9.8931	0	313	110.112625434456	0.0768406318453984	2017-07-12 15:09:40.54	313
314	0	17.9999828338623	3.6031	0	314	68.4251896499505	0.076027988499945	2017-07-12 15:10:44.64	314
315	0	16.039984703064	2.9231	0	315	58.4734001190126	0.0729094764576217	2017-07-12 15:11:39.75	315
316	0	11.7999887466431	1.7331	0	316	47.5672750517242	0.0806225000876682	2017-07-12 15:12:42.68	316
317	0	13.159987449646	2.0831	0	317	54.8001535514485	0.0832829081329004	2017-07-12 15:13:27.50	317
318	0	8.59999179840088	1.3531	0	318	31.1332774268016	0.0724029707600037	2017-07-12 15:14:04.78	318
319	0	25.6799755096436	11.2031	0	319	100.564250798947	0.0783210676004261	2017-07-12 15:15:13.75	319
320	0	2.27999782562256	0.6431	0	320	10.8565206266862	0.0952326370761946	2017-07-12 15:16:20.30	320
321	0	9.77999067306519	0.7931	0	321	45.0320913448491	0.0920901663493846	2017-07-12 15:19:30.16	321
322	0	3.69999647140503	0.563822	0	322	16.1884952188665	0.0875053795614404	2017-07-12 15:20:29.02	322
323	0	8.37999200820923	1.2569	0	323	35.7241696149109	0.0852605480069472	2017-07-12 15:21:04.72	323
324	0	3.37999677658081	0.7119	0	324	14.4509589170183	0.0855086326450788	2017-07-12 15:21:28.50	324
325	0	12.9399876594543	2.48	0	325	50.9420760030656	0.0787358207157118	2017-07-12 15:22:13.78	325
326	0	8.23999214172363	1.39	0	326	30.7489068534636	0.0746332690618048	2017-07-12 15:23:04.64	326
327	0	15.5599851608276	3.24	0	327	64.1972046557672	0.0825156872182098	2017-07-12 15:23:54.02	327
328	0	9.15999126434326	1.2369	0	328	36.6753042789595	0.0800770835785143	2017-07-12 15:24:34.40	328
329	0	7.61999273300171	0.9119	0	329	34.139115962667	0.0896039789046379	2017-07-12 15:25:09.50	329
330	0	15.2599854469299	6.6469	0	330	93.6259549073187	0.122707673535149	2017-07-12 15:25:55.75	330
331	0	19.7599811553955	7.42	0	331	80.3542108352031	0.0813301729101246	2017-07-12 15:26:51.50	331
332	0	1.61999845504761	0.5431	0	332	6.4493792897669	0.0796219665403321	2017-07-12 15:27:12.96	332
333	0	1.13999891281128	0.5531	0	333	2.44897588022612	0.042964489126774	2017-07-12 15:27:28.20	333
334	0	5.15999507904053	1.0031	0	334	20.1323655054471	0.0780324244397176	2017-07-12 15:27:52.06	334
335	0	2.35999774932861	0.5631	0	335	9.18660804804404	0.0778526105766445	2017-07-12 15:28:11.06	335
336	0	13.3999872207642	3.1431	0	336	54.0713475342296	0.0807035037824322	2017-07-12 15:30:09.40	336
337	0	2.15999794006348	0.6931	0	337	7.15827701926067	0.0662803427709321	2017-07-12 15:30:34.92	337
338	0	13.9599866867065	4.7131	0	338	57.8649542356883	0.0829010805668887	2017-07-12 15:31:38.30	338
339	0	3.25999689102173	0.7431	0	339	15.675111945476	0.0961663309538406	2017-07-12 15:35:10.96	339
340	0	4.93999528884888	0.9831	0	340	18.7910651600074	0.076077186882621	2017-07-12 15:35:46.54	340
341	0	5.71999454498291	0.9331	0	341	21.6916186709289	0.0758448205277233	2017-07-12 15:36:42.30	341
342	0	8.55999183654785	3.0081	0	342	28.8485889359017	0.0674032451773404	2017-07-12 15:37:14.25	342
343	0	15.3599853515625	4.781	0	343	59.1998371530685	0.0770831212930579	2017-07-12 15:38:19.16	343
344	0	15.2599854469299	5.94	0	344	86.3194159189572	0.113131606708987	2017-07-12 15:39:22.06	344
345	0	18.219982624054	6.76	0	345	71.2620940523995	0.0782240329883639	2017-07-12 15:40:11.20	345
346	0	8.95999145507812	1.5	0	346	52.7311056902922	0.117703360915831	2017-07-12 15:40:45.02	346
347	0	2.07999801635742	0.65	0	347	13.6743891309504	0.131484510874523	2017-07-12 15:41:23.06	347
348	0	2.43999767303467	0.66	0	348	14.0033621820537	0.114781657229949	2017-07-12 15:41:41.06	348
349	0	6.53999376296997	1.34	0	349	41.3998840436084	0.126605149980454	2017-07-12 15:42:00.44	349
350	0	1.95999813079834	0.81	0	350	9.14787939166076	0.093345708078171	2017-07-12 15:42:13.20	350
351	0	12.6999878883362	4.4	0	351	56.936745772909	0.0896641665715102	2017-07-12 15:42:49.75	351
352	0	10.3799901008606	3.71	0	352	39.2970766226209	0.0757169106408881	2017-07-12 15:43:20.02	352
353	0	16.3799843788147	4.54	0	353	70.3312616691511	0.0858745563725899	2017-07-12 15:44:03.06	353
354	0	5.65999460220337	1.73	0	354	26.2548152887238	0.0927731989000841	2017-07-12 15:44:22.06	354
355	0	4.87999534606934	1.27	0	355	31.5711439492213	0.12938993421812	2017-07-12 15:44:59.40	355
356	0	4.25999593734741	1.15	0	356	35.1256795253784	0.164909293546377	2017-07-12 15:45:12.68	356
357	0	0.75999927520752	0.59	0	357	5.23899442609345	0.13786827437088	2017-07-12 15:45:20.02	357
