# Supplementary material for: Multi-predator assemblages, dive type, bathymetry and sex influence foraging success and efficiency in African penguins
Source: PeerJ. 2020 Jun 30;8:e9380. doi: 10.7717/peerj.9380 (PMC7333648; doi:10.7717/peerj.9380)
Supplement: Data S1 [file peerj-08-9380-s002.zip › Data S1/BI-AP65gps-interp60s.txt]

Track_id	date	lat	long
BI-AP65	2017-07-11 21:25:31	-33.839302	26.286821
BI-AP65	2017-07-11 21:26:31	-33.8392809117647	26.2868558529412
BI-AP65	2017-07-11 21:27:31	-33.8391969142857	26.2869122857143
BI-AP65	2017-07-11 21:28:31	-33.8392832	26.2868442571429
BI-AP65	2017-07-11 21:29:31	-33.8391785142857	26.2869297714286
BI-AP65	2017-07-11 21:30:31	-33.8392081764706	26.2868738823529
BI-AP65	2017-07-11 21:31:31	-33.8391515	26.286928
BI-AP65	2017-07-11 21:32:31	-33.8392505555556	26.2868411111111
BI-AP65	2017-07-11 21:33:31	-33.8392595555556	26.286911
BI-AP65	2017-07-11 21:34:31	-33.8393167058824	26.2867775294118
BI-AP65	2017-07-11 21:35:31	-33.8392586	26.286878
BI-AP65	2017-07-11 21:36:31	-33.8391329705882	26.2868990294118
BI-AP65	2017-07-11 21:37:31	-33.8393167894737	26.2867396842105
BI-AP65	2017-07-11 21:38:31	-33.8392176363636	26.2868145151515
BI-AP65	2017-07-11 21:39:31	-33.839102969697	26.2867992424242
BI-AP65	2017-07-11 21:40:31	-33.8389665454545	26.2868550909091
BI-AP65	2017-07-11 21:41:31	-33.8389364411765	26.2868905294118
BI-AP65	2017-07-11 21:42:31	-33.8388875	26.286925
BI-AP65	2017-07-11 21:43:31	-33.8387585	26.2871207
BI-AP65	2017-07-11 21:44:31	-33.838185	26.2874763333333
BI-AP65	2017-07-11 21:45:31	-33.8382052941176	26.2874462352941
BI-AP65	2017-07-11 21:46:31	-33.8379952424242	26.2876965151515
BI-AP65	2017-07-11 21:47:31	-33.837664	26.2879940909091
BI-AP65	2017-07-11 21:48:31	-33.8376928529412	26.2881096176471
BI-AP65	2017-07-11 21:49:31	-33.837523625	26.28839775
BI-AP65	2017-07-11 21:50:31	-33.8373779142857	26.2886975714286
BI-AP65	2017-07-11 21:51:31	-33.8374124025974	26.2890336883117
BI-AP65	2017-07-11 21:52:31	-33.8373805294118	26.2893452058824
BI-AP65	2017-07-11 21:53:31	-33.8373019189189	26.2897145135135
BI-AP65	2017-07-11 21:54:31	-33.8372798235294	26.2900735882353
BI-AP65	2017-07-11 21:55:31	-33.8372272439024	26.2902874878049
BI-AP65	2017-07-11 21:56:31	-33.8371025882353	26.2906100294118
BI-AP65	2017-07-11 21:57:31	-33.837093	26.290854
BI-AP65	2017-07-11 21:58:31	-33.8369338181818	26.2910993939394
BI-AP65	2017-07-11 21:59:31	-33.8369027388535	26.291345388535
BI-AP65	2017-07-11 22:00:31	-33.8368385350318	26.2916633503185
BI-AP65	2017-07-11 22:01:31	-33.8367743312102	26.2919813121019
BI-AP65	2017-07-11 22:02:31	-33.8366922112676	26.2922812253521
BI-AP65	2017-07-11 22:03:31	-33.8365764117647	26.2926140588235
BI-AP65	2017-07-11 22:04:31	-33.8364362285714	26.2930228857143
BI-AP65	2017-07-11 22:05:31	-33.8363009411765	26.2932474411765
BI-AP65	2017-07-11 22:06:31	-33.8361321176471	26.2936192352941
BI-AP65	2017-07-11 22:07:31	-33.8361304705882	26.2939506470588
BI-AP65	2017-07-11 22:08:31	-33.8360962162162	26.2943311351351
BI-AP65	2017-07-11 22:09:31	-33.8360962058824	26.2946710588235
BI-AP65	2017-07-11 22:10:31	-33.8360248333333	26.2950981388889
BI-AP65	2017-07-11 22:11:31	-33.8360339705882	26.2954262941176
BI-AP65	2017-07-11 22:12:31	-33.8360609705882	26.2958115294118
BI-AP65	2017-07-11 22:13:31	-33.8360872727273	26.2961582727273
BI-AP65	2017-07-11 22:14:31	-33.8361253333333	26.2964651818182
BI-AP65	2017-07-11 22:15:31	-33.8361223333333	26.2968033636364
BI-AP65	2017-07-11 22:16:31	-33.8361694411765	26.2971451176471
BI-AP65	2017-07-11 22:17:31	-33.8362163333333	26.2974696666667
BI-AP65	2017-07-11 22:18:31	-33.8362955294118	26.2977676176471
BI-AP65	2017-07-11 22:19:31	-33.8363412058824	26.2980904411765
BI-AP65	2017-07-11 22:20:31	-33.8364466470588	26.2983728823529
BI-AP65	2017-07-11 22:21:31	-33.8365209117647	26.2987003823529
BI-AP65	2017-07-11 22:22:31	-33.836648	26.2989773636364
BI-AP65	2017-07-11 22:23:31	-33.8367594705882	26.2992825294118
BI-AP65	2017-07-11 22:24:31	-33.8368928823529	26.2995989411765
BI-AP65	2017-07-11 22:25:31	-33.8369775882353	26.2999421764706
BI-AP65	2017-07-11 22:26:31	-33.8370830606061	26.300250969697
BI-AP65	2017-07-11 22:27:31	-33.8371965757576	26.3005853030303
BI-AP65	2017-07-11 22:28:31	-33.8373063529412	26.3009335294118
BI-AP65	2017-07-11 22:29:31	-33.8373893030303	26.3012376363636
BI-AP65	2017-07-11 22:30:31	-33.8374522424242	26.3015893636364
BI-AP65	2017-07-11 22:31:31	-33.8375722727273	26.3019214545455
BI-AP65	2017-07-11 22:32:31	-33.837763	26.302207
BI-AP65	2017-07-11 22:33:31	-33.8379031470588	26.3025099117647
BI-AP65	2017-07-11 22:34:31	-33.83814534375	26.30276975
BI-AP65	2017-07-11 22:35:31	-33.8383206470588	26.3030150882353
BI-AP65	2017-07-11 22:36:31	-33.8385268235294	26.3032521764706
BI-AP65	2017-07-11 22:37:31	-33.8387336	26.3035422571429
BI-AP65	2017-07-11 22:38:31	-33.8389661176471	26.3037574117647
BI-AP65	2017-07-11 22:39:31	-33.839168	26.3040126363636
BI-AP65	2017-07-11 22:40:31	-33.8393772571429	26.304262
BI-AP65	2017-07-11 22:41:31	-33.8396344848485	26.3044374545455
BI-AP65	2017-07-11 22:42:31	-33.8398126470588	26.3047137058824
BI-AP65	2017-07-11 22:43:31	-33.840042	26.304943
BI-AP65	2017-07-11 22:44:31	-33.840285	26.3051752941176
BI-AP65	2017-07-11 22:45:31	-33.8404755625	26.305465875
BI-AP65	2017-07-11 22:46:31	-33.8407002352941	26.3057207647059
BI-AP65	2017-07-11 22:47:31	-33.8409086470588	26.3059908235294
BI-AP65	2017-07-11 22:48:31	-33.8411232285714	26.3061928571429
BI-AP65	2017-07-11 22:49:31	-33.8413634285714	26.3064349714286
BI-AP65	2017-07-11 22:50:31	-33.8416219117647	26.3066762352941
BI-AP65	2017-07-11 22:51:31	-33.8418477142857	26.3069134285714
BI-AP65	2017-07-11 22:52:31	-33.8421065714286	26.3071148571429
BI-AP65	2017-07-11 22:53:31	-33.8422950588235	26.3073407647059
BI-AP65	2017-07-11 22:54:31	-33.8425270857143	26.3075789428571
BI-AP65	2017-07-11 22:55:31	-33.8427547647059	26.3078014117647
BI-AP65	2017-07-11 22:56:31	-33.8429558	26.3080072
BI-AP65	2017-07-11 22:57:31	-33.8431886470588	26.3082474705882
BI-AP65	2017-07-11 22:58:31	-33.8433951764706	26.3084444117647
BI-AP65	2017-07-11 22:59:31	-33.843616	26.30863
BI-AP65	2017-07-11 23:00:31	-33.8438076470588	26.3088406470588
BI-AP65	2017-07-11 23:01:31	-33.8439626470588	26.3091683529412
BI-AP65	2017-07-11 23:02:31	-33.8440937647059	26.3094402352941
BI-AP65	2017-07-11 23:03:31	-33.8442657352941	26.3097176470588
BI-AP65	2017-07-11 23:04:31	-33.8444782647059	26.3100142941177
BI-AP65	2017-07-11 23:05:31	-33.8446234117647	26.3102892941176
BI-AP65	2017-07-11 23:06:31	-33.8447798529412	26.3105694117647
BI-AP65	2017-07-11 23:07:31	-33.8449361764706	26.3108332941176
BI-AP65	2017-07-11 23:08:31	-33.8451144117647	26.3111094705882
BI-AP65	2017-07-11 23:09:31	-33.8453006764706	26.3113697941176
BI-AP65	2017-07-11 23:10:31	-33.8454692857143	26.3116251428571
BI-AP65	2017-07-11 23:11:31	-33.8456506857143	26.3118843714286
BI-AP65	2017-07-11 23:12:31	-33.8458206470588	26.3121571764706
BI-AP65	2017-07-11 23:13:31	-33.8459870588235	26.3125037058824
BI-AP65	2017-07-11 23:14:31	-33.8461568181818	26.3127779090909
BI-AP65	2017-07-11 23:15:31	-33.8463296857143	26.3130198285714
BI-AP65	2017-07-11 23:16:31	-33.8465224571429	26.3132726857143
BI-AP65	2017-07-11 23:17:31	-33.8467011428571	26.3134827142857
BI-AP65	2017-07-11 23:18:31	-33.8468773235294	26.3137274411765
BI-AP65	2017-07-11 23:19:31	-33.8469958	26.3139484571429
BI-AP65	2017-07-11 23:20:31	-33.8471838	26.3141304
BI-AP65	2017-07-11 23:21:31	-33.8473776571429	26.3143458571429
BI-AP65	2017-07-11 23:22:31	-33.8475122285714	26.3145078571429
BI-AP65	2017-07-11 23:23:31	-33.8477296	26.3146156857143
BI-AP65	2017-07-11 23:24:31	-33.8479519142857	26.3148221142857
BI-AP65	2017-07-11 23:25:31	-33.848156974359	26.3149594871795
BI-AP65	2017-07-11 23:26:31	-33.848366	26.315178
BI-AP65	2017-07-11 23:27:31	-33.8485705714286	26.3153801428571
BI-AP65	2017-07-11 23:28:31	-33.8487992857143	26.3155271428571
BI-AP65	2017-07-11 23:29:31	-33.8490264285714	26.3156831428571
BI-AP65	2017-07-11 23:30:31	-33.8492239189189	26.3158659459459
BI-AP65	2017-07-11 23:31:31	-33.8494353243243	26.3160335675676
BI-AP65	2017-07-11 23:32:31	-33.8495885555556	26.3162083333333
BI-AP65	2017-07-11 23:33:31	-33.8497592222222	26.3163482222222
BI-AP65	2017-07-11 23:34:31	-33.8499701111111	26.3164763333333
BI-AP65	2017-07-11 23:35:31	-33.8501883611111	26.3166401944444
BI-AP65	2017-07-11 23:36:31	-33.8504014594595	26.3167407297297
BI-AP65	2017-07-11 23:37:31	-33.8505882432432	26.3169910540541
BI-AP65	2017-07-11 23:38:31	-33.8507914857143	26.3170874285714
BI-AP65	2017-07-11 23:39:31	-33.8510026666667	26.3172665555556
BI-AP65	2017-07-11 23:40:31	-33.8512256388889	26.3174488333333
BI-AP65	2017-07-11 23:41:31	-33.8514028	26.317574
BI-AP65	2017-07-11 23:42:31	-33.8516132	26.3177185714286
BI-AP65	2017-07-11 23:43:31	-33.8518160857143	26.3178099714286
BI-AP65	2017-07-11 23:44:31	-33.8520131388889	26.3180463055556
BI-AP65	2017-07-11 23:45:31	-33.8522337567568	26.3182720540541
BI-AP65	2017-07-11 23:46:31	-33.8524551111111	26.3184524444444
BI-AP65	2017-07-11 23:47:31	-33.8526860555556	26.3186297777778
BI-AP65	2017-07-11 23:48:31	-33.8528737428571	26.3187928285714
BI-AP65	2017-07-11 23:49:31	-33.8530675428571	26.3189868
BI-AP65	2017-07-11 23:50:31	-33.8531943850932	26.3194765838509
BI-AP65	2017-07-11 23:51:31	-33.8533125217391	26.3200195652174
BI-AP65	2017-07-11 23:52:31	-33.8534533142857	26.3205085714286
BI-AP65	2017-07-11 23:53:31	-33.8536395135135	26.3207607567568
BI-AP65	2017-07-11 23:54:31	-33.8537415454545	26.3209343636364
BI-AP65	2017-07-11 23:55:31	-33.8538824	26.321068
BI-AP65	2017-07-11 23:56:31	-33.8540040555556	26.3211862777778
BI-AP65	2017-07-11 23:57:31	-33.8542082941176	26.3213347058824
BI-AP65	2017-07-11 23:58:31	-33.85438825	26.3215015833333
BI-AP65	2017-07-11 23:59:31	-33.8545422285714	26.3216783714286
BI-AP65	2017-07-12 00:00:31	-33.8546751142857	26.3218752857143
BI-AP65	2017-07-12 00:01:31	-33.854784	26.3220628571429
BI-AP65	2017-07-12 00:02:31	-33.8548764571429	26.3223117714286
BI-AP65	2017-07-12 00:03:31	-33.8550255	26.3223839411765
BI-AP65	2017-07-12 00:04:31	-33.8551201714286	26.3226312571429
BI-AP65	2017-07-12 00:05:31	-33.8553183714286	26.3226664
BI-AP65	2017-07-12 00:06:31	-33.8554582857143	26.3228938571429
BI-AP65	2017-07-12 00:07:31	-33.855572	26.322939
BI-AP65	2017-07-12 00:08:31	-33.8557433428571	26.3230171714286
BI-AP65	2017-07-12 00:09:31	-33.85589275	26.3231576458333
BI-AP65	2017-07-12 00:10:31	-33.8561192	26.3232159428571
BI-AP65	2017-07-12 00:11:31	-33.8562765714286	26.3233748571429
BI-AP65	2017-07-12 00:12:31	-33.8564172222222	26.3235722222222
BI-AP65	2017-07-12 00:13:31	-33.8565927941176	26.3236838235294
BI-AP65	2017-07-12 00:14:31	-33.8567846470588	26.3238274117647
BI-AP65	2017-07-12 00:15:31	-33.8569489411765	26.3240055882353
BI-AP65	2017-07-12 00:16:31	-33.8570847428571	26.3241008857143
BI-AP65	2017-07-12 00:17:31	-33.8572475882353	26.3242078235294
BI-AP65	2017-07-12 00:18:31	-33.8574369714286	26.324295
BI-AP65	2017-07-12 00:19:31	-33.8575134705882	26.3244129411765
BI-AP65	2017-07-12 00:20:31	-33.8576796176471	26.3244038529412
BI-AP65	2017-07-12 00:21:31	-33.8577742941176	26.3245404117647
BI-AP65	2017-07-12 00:22:31	-33.8578240588235	26.3247237647059
BI-AP65	2017-07-12 00:23:31	-33.8579662727273	26.3248196060606
BI-AP65	2017-07-12 00:24:31	-33.8580210571429	26.3250432285714
BI-AP65	2017-07-12 00:25:31	-33.8581194	26.3252030285714
BI-AP65	2017-07-12 00:26:31	-33.8582304	26.3253498
BI-AP65	2017-07-12 00:27:31	-33.8583135714286	26.3255276571429
BI-AP65	2017-07-12 00:28:31	-33.8583800285714	26.3256978
BI-AP65	2017-07-12 00:29:31	-33.85843015625	26.32593246875
BI-AP65	2017-07-12 00:30:31	-33.8585602121212	26.3260409090909
BI-AP65	2017-07-12 00:31:31	-33.8586982222222	26.3261786944444
BI-AP65	2017-07-12 00:32:31	-33.8588089722222	26.3262755277778
BI-AP65	2017-07-12 00:33:31	-33.8589243636364	26.3264175454545
BI-AP65	2017-07-12 00:34:31	-33.8590668181818	26.3265161818182
BI-AP65	2017-07-12 00:35:31	-33.8592071818182	26.326674
BI-AP65	2017-07-12 00:36:31	-33.8593589166667	26.3267808333333
BI-AP65	2017-07-12 00:37:31	-33.8594808571429	26.3269444857143
BI-AP65	2017-07-12 00:38:31	-33.8596155277778	26.3270518611111
BI-AP65	2017-07-12 00:39:31	-33.8597304864865	26.3272317297297
BI-AP65	2017-07-12 00:40:31	-33.8598039166667	26.3273979444444
BI-AP65	2017-07-12 00:41:31	-33.8599340606061	26.3275701212121
BI-AP65	2017-07-12 00:42:31	-33.859997	26.3277305555556
BI-AP65	2017-07-12 00:43:31	-33.860102030303	26.3278772121212
BI-AP65	2017-07-12 00:44:31	-33.8601308055556	26.32804725
BI-AP65	2017-07-12 00:45:31	-33.8601880555556	26.3282364444444
BI-AP65	2017-07-12 00:46:31	-33.8602794444444	26.328372
BI-AP65	2017-07-12 00:47:31	-33.8603853783784	26.3285792432432
BI-AP65	2017-07-12 00:48:31	-33.8604742941176	26.3287065882353
BI-AP65	2017-07-12 00:49:31	-33.8605471176471	26.3288750882353
BI-AP65	2017-07-12 00:50:31	-33.8607001818182	26.3289845757576
BI-AP65	2017-07-12 00:51:31	-33.8607672941176	26.329145
BI-AP65	2017-07-12 00:52:31	-33.8609000588235	26.3292770882353
BI-AP65	2017-07-12 00:53:31	-33.8610493513513	26.3294127567568
BI-AP65	2017-07-12 00:54:31	-33.8611735588235	26.3295470882353
BI-AP65	2017-07-12 00:55:31	-33.861270027027	26.3296923783784
BI-AP65	2017-07-12 00:56:31	-33.8614657837838	26.3297782162162
BI-AP65	2017-07-12 00:57:31	-33.8615731111111	26.3299487777778
BI-AP65	2017-07-12 00:58:31	-33.8616895135135	26.330083972973
BI-AP65	2017-07-12 00:59:31	-33.8618140909091	26.3302016363636
BI-AP65	2017-07-12 01:00:31	-33.86187603125	26.3303458125
BI-AP65	2017-07-12 01:01:31	-33.8620763529412	26.3303890588235
BI-AP65	2017-07-12 01:02:31	-33.8621965454545	26.3305526060606
BI-AP65	2017-07-12 01:03:31	-33.8623591818182	26.3306358181818
BI-AP65	2017-07-12 01:04:31	-33.8623635405405	26.3307973243243
BI-AP65	2017-07-12 01:05:31	-33.862504030303	26.3309163030303
BI-AP65	2017-07-12 01:06:31	-33.8626473529412	26.3309949411765
BI-AP65	2017-07-12 01:07:31	-33.8627361515152	26.3311213030303
BI-AP65	2017-07-12 01:08:31	-33.8628550540541	26.3312472702703
BI-AP65	2017-07-12 01:09:31	-33.8629506363636	26.3314225454545
BI-AP65	2017-07-12 01:10:31	-33.8630961428571	26.3314851428571
BI-AP65	2017-07-12 01:11:31	-33.8633015294118	26.3315377058824
BI-AP65	2017-07-12 01:12:31	-33.8633768235294	26.3316691764706
BI-AP65	2017-07-12 01:13:31	-33.8635392058824	26.3317108235294
BI-AP65	2017-07-12 01:14:31	-33.8636716470588	26.3318291470588
BI-AP65	2017-07-12 01:15:31	-33.8638181388889	26.3319335555556
BI-AP65	2017-07-12 01:16:31	-33.8639663333333	26.3320186666667
BI-AP65	2017-07-12 01:17:31	-33.8640978235294	26.3321079411765
BI-AP65	2017-07-12 01:18:31	-33.8642445555556	26.3322131111111
BI-AP65	2017-07-12 01:19:31	-33.86438	26.332304
BI-AP65	2017-07-12 01:20:31	-33.8644319090909	26.3324524545455
BI-AP65	2017-07-12 01:21:31	-33.8644835	26.332581
BI-AP65	2017-07-12 01:22:31	-33.8646003636364	26.3326912727273
BI-AP65	2017-07-12 01:23:31	-33.864671	26.3328304444444
BI-AP65	2017-07-12 01:24:31	-33.8647726571429	26.3329036285714
BI-AP65	2017-07-12 01:25:31	-33.8648974705882	26.3330128235294
BI-AP65	2017-07-12 01:26:31	-33.8650812727273	26.3331091818182
BI-AP65	2017-07-12 01:27:31	-33.8651598484849	26.3332548181818
BI-AP65	2017-07-12 01:28:31	-33.865284	26.333355
BI-AP65	2017-07-12 01:29:31	-33.8654511428571	26.3333988571429
BI-AP65	2017-07-12 01:30:31	-33.8655500588235	26.3335138235294
BI-AP65	2017-07-12 01:31:31	-33.8656496571429	26.3336026285714
BI-AP65	2017-07-12 01:32:31	-33.86571425	26.3337519166667
BI-AP65	2017-07-12 01:33:31	-33.86573375	26.33392475
BI-AP65	2017-07-12 01:34:31	-33.8656639375	26.333951
BI-AP65	2017-07-12 01:35:31	-33.86549	26.3340794411765
BI-AP65	2017-07-12 01:36:31	-33.8654525714286	26.3341111428571
BI-AP65	2017-07-12 01:37:31	-33.8653347647059	26.3342012941176
BI-AP65	2017-07-12 01:38:31	-33.8652309411765	26.3342756470588
BI-AP65	2017-07-12 01:39:31	-33.865164	26.334307
BI-AP65	2017-07-12 01:40:31	-33.8649876470588	26.3343317058824
BI-AP65	2017-07-12 01:41:31	-33.8648040555556	26.3343186111111
BI-AP65	2017-07-12 01:42:31	-33.8646860909091	26.3343201818182
BI-AP65	2017-07-12 01:43:31	-33.8644766363636	26.3344029090909
BI-AP65	2017-07-12 01:44:31	-33.8643530285714	26.3344596571429
BI-AP65	2017-07-12 01:45:31	-33.864258	26.334616
BI-AP65	2017-07-12 01:46:31	-33.8641646	26.3347020285714
BI-AP65	2017-07-12 01:47:31	-33.864037	26.3348504411765
BI-AP65	2017-07-12 01:48:31	-33.8639697142857	26.3349684285714
BI-AP65	2017-07-12 01:49:31	-33.8639224705882	26.3350775882353
BI-AP65	2017-07-12 01:50:31	-33.863873	26.335132
BI-AP65	2017-07-12 01:51:31	-33.863816	26.33516325
BI-AP65	2017-07-12 01:52:31	-33.86370425	26.335212
BI-AP65	2017-07-12 01:53:31	-33.8635678648649	26.3351539189189
BI-AP65	2017-07-12 01:54:31	-33.8634439534884	26.3351846511628
BI-AP65	2017-07-12 01:55:31	-33.8633283333333	26.3352461111111
BI-AP65	2017-07-12 01:56:31	-33.8631457567568	26.3353343513513
BI-AP65	2017-07-12 01:57:31	-33.8629926923077	26.3351353076923
BI-AP65	2017-07-12 01:58:31	-33.8628203235294	26.3354079411765
BI-AP65	2017-07-12 01:59:31	-33.8626649411765	26.3353973823529
BI-AP65	2017-07-12 02:00:31	-33.8625528	26.3354354857143
BI-AP65	2017-07-12 02:01:31	-33.8623515	26.3355515
BI-AP65	2017-07-12 02:02:31	-33.862278	26.3355826571429
BI-AP65	2017-07-12 02:03:31	-33.8621856	26.3356784
BI-AP65	2017-07-12 02:04:31	-33.8620894117647	26.3358571764706
BI-AP65	2017-07-12 02:05:31	-33.8621087647059	26.3358751176471
BI-AP65	2017-07-12 02:06:31	-33.8621057272727	26.3359634545455
BI-AP65	2017-07-12 02:07:31	-33.8621471176471	26.3359295
BI-AP65	2017-07-12 02:08:31	-33.8620589090909	26.3361144545455
BI-AP65	2017-07-12 02:09:31	-33.8620247954545	26.3362142272727
BI-AP65	2017-07-12 02:10:31	-33.8619195	26.3362695
BI-AP65	2017-07-12 02:11:31	-33.8618768181818	26.3363396363636
BI-AP65	2017-07-12 02:12:31	-33.8617875957447	26.336418893617
BI-AP65	2017-07-12 02:13:31	-33.861742	26.3364530909091
BI-AP65	2017-07-12 02:14:31	-33.8617320882353	26.3365758529412
BI-AP65	2017-07-12 02:15:31	-33.8616672391304	26.336665326087
BI-AP65	2017-07-12 02:16:31	-33.8616265227273	26.3367485227273
BI-AP65	2017-07-12 02:17:31	-33.8615895757576	26.3368963939394
BI-AP65	2017-07-12 02:18:31	-33.861503	26.3369088181818
BI-AP65	2017-07-12 02:19:31	-33.86143	26.33703025
BI-AP65	2017-07-12 02:20:31	-33.861405125	26.3370845625
BI-AP65	2017-07-12 02:21:31	-33.8612874411765	26.3371605588235
BI-AP65	2017-07-12 02:22:31	-33.8611821538462	26.3371403076923
BI-AP65	2017-07-12 02:23:31	-33.8610557272727	26.3372136363636
BI-AP65	2017-07-12 02:24:31	-33.8609696	26.33728325
BI-AP65	2017-07-12 02:25:31	-33.8609280588235	26.3373721470588
BI-AP65	2017-07-12 02:26:31	-33.8608852	26.3374467142857
BI-AP65	2017-07-12 02:27:31	-33.860802	26.337551
BI-AP65	2017-07-12 02:28:31	-33.8606839090909	26.337749
BI-AP65	2017-07-12 02:29:31	-33.8606093636364	26.3376117272727
BI-AP65	2017-07-12 02:30:31	-33.8604690909091	26.3376481818182
BI-AP65	2017-07-12 02:31:31	-33.8603772162162	26.3376104054054
BI-AP65	2017-07-12 02:32:31	-33.8602319090909	26.3378030606061
BI-AP65	2017-07-12 02:33:31	-33.8602551212121	26.3377742121212
BI-AP65	2017-07-12 02:34:31	-33.8601487428571	26.3378331714286
BI-AP65	2017-07-12 02:35:31	-33.8601500263158	26.3377881578947
BI-AP65	2017-07-12 02:36:31	-33.8600753636364	26.3377105454545
BI-AP65	2017-07-12 02:37:31	-33.8598634545455	26.3376880909091
BI-AP65	2017-07-12 02:38:31	-33.8596407941176	26.3377336764706
BI-AP65	2017-07-12 02:39:31	-33.8594351111111	26.3378727777778
BI-AP65	2017-07-12 02:40:31	-33.8594543030303	26.3376758181818
BI-AP65	2017-07-12 02:41:31	-33.8593669090909	26.3379282727273
BI-AP65	2017-07-12 02:42:31	-33.8593924545455	26.3379644545455
BI-AP65	2017-07-12 02:43:31	-33.8593709393939	26.3379948484849
BI-AP65	2017-07-12 02:44:31	-33.8593242727273	26.3380776060606
BI-AP65	2017-07-12 02:45:31	-33.8592067297297	26.3382786216216
BI-AP65	2017-07-12 02:46:31	-33.8592261052632	26.3382292631579
BI-AP65	2017-07-12 02:47:31	-33.8592415454545	26.3381456666667
BI-AP65	2017-07-12 02:48:31	-33.8590599393939	26.3383896969697
BI-AP65	2017-07-12 02:49:31	-33.8591118857143	26.3381183428571
BI-AP65	2017-07-12 02:50:31	-33.8589831212121	26.3382582121212
BI-AP65	2017-07-12 02:51:31	-33.8588759411765	26.3382480588235
BI-AP65	2017-07-12 02:52:31	-33.8588876363636	26.3380476363636
BI-AP65	2017-07-12 02:53:31	-33.8588523636364	26.3381888181818
BI-AP65	2017-07-12 02:54:31	-33.8588669090909	26.3379715454545
BI-AP65	2017-07-12 02:55:31	-33.858841	26.3380027272727
BI-AP65	2017-07-12 02:56:31	-33.8588032727273	26.3379966363636
BI-AP65	2017-07-12 02:57:31	-33.8587326470588	26.3378417647059
BI-AP65	2017-07-12 02:58:31	-33.8586897272727	26.3376874545455
BI-AP65	2017-07-12 02:59:31	-33.8585801428571	26.3376842857143
BI-AP65	2017-07-12 03:00:31	-33.8584683333333	26.337604
BI-AP65	2017-07-12 03:01:31	-33.8583300588235	26.3375802941176
BI-AP65	2017-07-12 03:02:31	-33.8582357818182	26.3376532
BI-AP65	2017-07-12 03:03:31	-33.8581955	26.33767525
BI-AP65	2017-07-12 03:04:31	-33.8581526428571	26.33762875
BI-AP65	2017-07-12 03:05:31	-33.8580994098361	26.3376135409836
BI-AP65	2017-07-12 03:06:31	-33.85803696	26.33752864
BI-AP65	2017-07-12 03:07:31	-33.8579557959184	26.3373643673469
BI-AP65	2017-07-12 03:08:31	-33.8579844166667	26.3374019722222
BI-AP65	2017-07-12 03:09:31	-33.8579532941176	26.3373858235294
BI-AP65	2017-07-12 03:10:31	-33.8579577647059	26.3373999411765
BI-AP65	2017-07-12 03:11:31	-33.8579419090909	26.3373746060606
BI-AP65	2017-07-12 03:12:31	-33.8579158285714	26.3372905428571
BI-AP65	2017-07-12 03:13:31	-33.8578655	26.3372695
BI-AP65	2017-07-12 03:14:31	-33.8577956470588	26.3372246470588
BI-AP65	2017-07-12 03:15:31	-33.8577188235294	26.3371402352941
BI-AP65	2017-07-12 03:16:31	-33.8575777647059	26.3370635882353
BI-AP65	2017-07-12 03:17:31	-33.8574889411765	26.3370097058824
BI-AP65	2017-07-12 03:18:31	-33.8573737272727	26.3369718181818
BI-AP65	2017-07-12 03:19:31	-33.8573711212121	26.3369942727273
BI-AP65	2017-07-12 03:20:31	-33.8573291470588	26.3369911176471
BI-AP65	2017-07-12 03:21:31	-33.857374	26.3369228
BI-AP65	2017-07-12 03:22:31	-33.8573550285714	26.3368969714286
BI-AP65	2017-07-12 03:23:31	-33.8573	26.3369402
BI-AP65	2017-07-12 03:24:31	-33.8572806764706	26.3368650588235
BI-AP65	2017-07-12 03:25:31	-33.8572683939394	26.3367914848485
BI-AP65	2017-07-12 03:26:31	-33.8573017058823	26.3367893529412
BI-AP65	2017-07-12 03:27:31	-33.8573187837838	26.336806972973
BI-AP65	2017-07-12 03:28:31	-33.8573490571429	26.3367704857143
BI-AP65	2017-07-12 03:29:31	-33.8574161714286	26.3367616857143
BI-AP65	2017-07-12 03:30:31	-33.8575438	26.3366678285714
BI-AP65	2017-07-12 03:31:31	-33.8577009428571	26.3365807428571
BI-AP65	2017-07-12 03:32:31	-33.8578108571429	26.3365186571429
BI-AP65	2017-07-12 03:33:31	-33.8579430285714	26.3364609714286
BI-AP65	2017-07-12 03:34:31	-33.8580211176471	26.3363297941176
BI-AP65	2017-07-12 03:35:31	-33.8580986764706	26.3361339117647
BI-AP65	2017-07-12 03:36:31	-33.8581516470588	26.3360247647059
BI-AP65	2017-07-12 03:37:31	-33.8581542285714	26.3359735428571
BI-AP65	2017-07-12 03:38:31	-33.8580978918919	26.3359306216216
BI-AP65	2017-07-12 03:39:31	-33.8580608235294	26.3359329411765
BI-AP65	2017-07-12 03:40:31	-33.8579962857143	26.3358792
BI-AP65	2017-07-12 03:41:31	-33.8579957941176	26.3358235294118
BI-AP65	2017-07-12 03:42:31	-33.8579518857143	26.3358024285714
BI-AP65	2017-07-12 03:43:31	-33.8579423714286	26.3357430285714
BI-AP65	2017-07-12 03:44:31	-33.857857	26.335583
BI-AP65	2017-07-12 03:45:31	-33.8578455714286	26.335612
BI-AP65	2017-07-12 03:46:31	-33.8578626764706	26.3355323823529
BI-AP65	2017-07-12 03:47:31	-33.8578726	26.3355716
BI-AP65	2017-07-12 03:48:31	-33.8578615945946	26.3354764864865
BI-AP65	2017-07-12 03:49:31	-33.857849	26.3354028378378
BI-AP65	2017-07-12 03:50:31	-33.8578603513513	26.3354133243243
BI-AP65	2017-07-12 03:51:31	-33.8578625263158	26.3354057105263
BI-AP65	2017-07-12 03:52:31	-33.8579174864865	26.3354648108108
BI-AP65	2017-07-12 03:53:31	-33.8579586857143	26.3355006
BI-AP65	2017-07-12 03:54:31	-33.8579712941176	26.3354616470588
BI-AP65	2017-07-12 03:55:31	-33.8580529714286	26.3354147142857
BI-AP65	2017-07-12 03:56:31	-33.8581423414634	26.3354002439024
BI-AP65	2017-07-12 03:57:31	-33.8581842941176	26.3354361176471
BI-AP65	2017-07-12 03:58:31	-33.8582670882353	26.3353276764706
BI-AP65	2017-07-12 03:59:31	-33.8583204561403	26.3352906666667
BI-AP65	2017-07-12 04:00:31	-33.8583776206897	26.3352963448276
BI-AP65	2017-07-12 04:01:31	-33.8584380666667	26.3352630666667
BI-AP65	2017-07-12 04:02:31	-33.8584691940299	26.3352425820896
BI-AP65	2017-07-12 04:03:31	-33.8585331323529	26.3351946617647
BI-AP65	2017-07-12 04:04:31	-33.8585937916667	26.335140125
BI-AP65	2017-07-12 04:05:31	-33.8586451142857	26.3351333714286
BI-AP65	2017-07-12 04:06:31	-33.858712	26.3350415882353
BI-AP65	2017-07-12 04:07:31	-33.8588055294118	26.3349974705882
BI-AP65	2017-07-12 04:08:31	-33.8589064857143	26.3349727714286
BI-AP65	2017-07-12 04:09:31	-33.8589952352941	26.3349567058824
BI-AP65	2017-07-12 04:10:31	-33.8590943823529	26.3349523823529
BI-AP65	2017-07-12 04:11:31	-33.8592875294118	26.3347756470588
BI-AP65	2017-07-12 04:12:31	-33.8595407575758	26.3345967575758
BI-AP65	2017-07-12 04:13:31	-33.8596595	26.334406
BI-AP65	2017-07-12 04:14:31	-33.8598348529412	26.3342743529412
BI-AP65	2017-07-12 04:15:31	-33.859917	26.334141
BI-AP65	2017-07-12 04:16:31	-33.8593305609756	26.3333468048781
BI-AP65	2017-07-12 04:17:31	-33.8600858571429	26.3339371142857
BI-AP65	2017-07-12 04:18:31	-33.8601231714286	26.3339491714286
BI-AP65	2017-07-12 04:19:31	-33.8602481627907	26.3340889883721
BI-AP65	2017-07-12 04:20:31	-33.8603746470588	26.3341675588235
BI-AP65	2017-07-12 04:21:31	-33.8604795	26.334235
BI-AP65	2017-07-12 04:22:31	-33.8605631764706	26.3342762352941
BI-AP65	2017-07-12 04:23:31	-33.860695	26.33433
BI-AP65	2017-07-12 04:24:31	-33.8607478235294	26.3344119117647
BI-AP65	2017-07-12 04:25:31	-33.860771	26.334463
BI-AP65	2017-07-12 04:26:31	-33.8607887428571	26.3345222857143
BI-AP65	2017-07-12 04:27:31	-33.8608083714286	26.3345482571429
BI-AP65	2017-07-12 04:28:31	-33.8609075714286	26.3345934285714
BI-AP65	2017-07-12 04:29:31	-33.861084	26.334687
BI-AP65	2017-07-12 04:30:31	-33.8611590294118	26.3347712647059
BI-AP65	2017-07-12 04:31:31	-33.861279	26.33478
BI-AP65	2017-07-12 04:32:31	-33.8614088571429	26.3347289714286
BI-AP65	2017-07-12 04:33:31	-33.8614167142857	26.334727
BI-AP65	2017-07-12 04:34:31	-33.8615093414634	26.3347928536585
BI-AP65	2017-07-12 04:35:31	-33.8615744	26.3347868571429
BI-AP65	2017-07-12 04:36:31	-33.8616573823529	26.3348082647059
BI-AP65	2017-07-12 04:37:31	-33.8617495714286	26.3348922857143
BI-AP65	2017-07-12 04:38:31	-33.8618493529412	26.3348824705882
BI-AP65	2017-07-12 04:39:31	-33.8620361052632	26.3350087894737
BI-AP65	2017-07-12 04:40:31	-33.8620607352941	26.3349924705882
BI-AP65	2017-07-12 04:41:31	-33.8621635142857	26.3351386285714
BI-AP65	2017-07-12 04:42:31	-33.8621681714286	26.3352760285714
BI-AP65	2017-07-12 04:43:31	-33.8622682352941	26.3353941764706
BI-AP65	2017-07-12 04:44:31	-33.8623438235294	26.3354951176471
BI-AP65	2017-07-12 04:45:31	-33.8624270571429	26.3355571142857
BI-AP65	2017-07-12 04:46:31	-33.8624418235294	26.3356772352941
BI-AP65	2017-07-12 04:47:31	-33.8625336571429	26.3358452857143
BI-AP65	2017-07-12 04:48:31	-33.8626193823529	26.3359761176471
BI-AP65	2017-07-12 04:49:31	-33.8627064857143	26.3361006
BI-AP65	2017-07-12 04:50:31	-33.8627870588235	26.3362627647059
BI-AP65	2017-07-12 04:51:31	-33.8628224705882	26.3363862941176
BI-AP65	2017-07-12 04:52:31	-33.8628756571429	26.3365216285714
BI-AP65	2017-07-12 04:53:31	-33.8629464	26.3366806
BI-AP65	2017-07-12 04:54:31	-33.862999	26.3368023714286
BI-AP65	2017-07-12 04:55:31	-33.8630249117647	26.336902
BI-AP65	2017-07-12 04:56:31	-33.8631710882353	26.3371005588235
BI-AP65	2017-07-12 04:57:31	-33.8632241428571	26.3372245142857
BI-AP65	2017-07-12 04:58:31	-33.863346	26.3373585
BI-AP65	2017-07-12 04:59:31	-33.8634570588235	26.3374747352941
BI-AP65	2017-07-12 05:00:31	-33.8635839714286	26.3376636285714
BI-AP65	2017-07-12 05:01:31	-33.8636734571429	26.3377687714286
BI-AP65	2017-07-12 05:02:31	-33.8637804571429	26.3379061714286
BI-AP65	2017-07-12 05:03:31	-33.8639038	26.3380362
BI-AP65	2017-07-12 05:04:31	-33.8640430701754	26.3381366491228
BI-AP65	2017-07-12 05:05:31	-33.8641664814815	26.3382346851852
BI-AP65	2017-07-12 05:06:31	-33.8643031785714	26.3383458035714
BI-AP65	2017-07-12 05:07:31	-33.8644051311475	26.3384399180328
BI-AP65	2017-07-12 05:08:31	-33.8645268507463	26.3385680746269
BI-AP65	2017-07-12 05:09:31	-33.864642469697	26.3386656060606
BI-AP65	2017-07-12 05:10:31	-33.8647612	26.33873124
BI-AP65	2017-07-12 05:11:31	-33.864875	26.3388138235294
BI-AP65	2017-07-12 05:12:31	-33.8650328529412	26.3389195294118
BI-AP65	2017-07-12 05:13:31	-33.8651278484848	26.3390678787879
BI-AP65	2017-07-12 05:14:31	-33.865257030303	26.3391756666667
BI-AP65	2017-07-12 05:15:31	-33.8653425882353	26.3393048235294
BI-AP65	2017-07-12 05:16:31	-33.8654607142857	26.3394094285714
BI-AP65	2017-07-12 05:17:31	-33.865585	26.3395551428571
BI-AP65	2017-07-12 05:18:31	-33.8657137647059	26.3396733529412
BI-AP65	2017-07-12 05:19:31	-33.8658602727273	26.3397923333333
BI-AP65	2017-07-12 05:20:31	-33.8660201818182	26.3398981818182
BI-AP65	2017-07-12 05:21:31	-33.86615	26.340014
BI-AP65	2017-07-12 05:22:31	-33.8663171764706	26.3401095294118
BI-AP65	2017-07-12 05:23:31	-33.8664928181818	26.3402447272727
BI-AP65	2017-07-12 05:24:31	-33.866613	26.340318
BI-AP65	2017-07-12 05:25:31	-33.8667464117647	26.3403891764706
BI-AP65	2017-07-12 05:26:31	-33.8668575882353	26.3405435882353
BI-AP65	2017-07-12 05:27:31	-33.8669601176471	26.3406508823529
BI-AP65	2017-07-12 05:28:31	-33.867029	26.3407493823529
BI-AP65	2017-07-12 05:29:31	-33.8671123823529	26.3408269705882
BI-AP65	2017-07-12 05:30:31	-33.8672056764706	26.3409499411765
BI-AP65	2017-07-12 05:31:31	-33.8672924117647	26.3410544117647
BI-AP65	2017-07-12 05:32:31	-33.8673500588235	26.3411583235294
BI-AP65	2017-07-12 05:33:31	-33.867408	26.3412623823529
BI-AP65	2017-07-12 05:34:31	-33.8675097352941	26.3413644705882
BI-AP65	2017-07-12 05:35:31	-33.8675731212121	26.3414591515152
BI-AP65	2017-07-12 05:36:31	-33.8676111176471	26.3415462941176
BI-AP65	2017-07-12 05:37:31	-33.8677201764706	26.3416101176471
BI-AP65	2017-07-12 05:38:31	-33.867794	26.3417458235294
BI-AP65	2017-07-12 05:39:31	-33.8678162352941	26.341881
BI-AP65	2017-07-12 05:40:31	-33.867836	26.3420795714286
BI-AP65	2017-07-12 05:41:31	-33.867889	26.3422673235294
BI-AP65	2017-07-12 05:42:31	-33.8679432352941	26.3424410588235
BI-AP65	2017-07-12 05:43:31	-33.8679972352941	26.3426182352941
BI-AP65	2017-07-12 05:44:31	-33.8680642058824	26.3427794411765
BI-AP65	2017-07-12 05:45:31	-33.868079	26.3429277058824
BI-AP65	2017-07-12 05:46:31	-33.8681734545454	26.3430908181818
BI-AP65	2017-07-12 05:47:31	-33.8681688823529	26.3432432647059
BI-AP65	2017-07-12 05:48:31	-33.8681806470588	26.3433525882353
BI-AP65	2017-07-12 05:49:31	-33.868237	26.3434156666667
BI-AP65	2017-07-12 05:50:31	-33.8682496470588	26.3435308823529
BI-AP65	2017-07-12 05:51:31	-33.8683268907563	26.3436592352941
BI-AP65	2017-07-12 05:52:31	-33.8680536134454	26.3440862941176
BI-AP65	2017-07-12 05:53:31	-33.8677911578947	26.3445198684211
BI-AP65	2017-07-12 05:54:31	-33.8677343157895	26.3450772368421
BI-AP65	2017-07-12 05:55:31	-33.8678020857143	26.3453601714286
BI-AP65	2017-07-12 05:56:31	-33.8678528823529	26.3456162352941
BI-AP65	2017-07-12 05:57:31	-33.8679067058824	26.3459074117647
BI-AP65	2017-07-12 05:58:31	-33.867963	26.3461746666667
BI-AP65	2017-07-12 05:59:31	-33.867991	26.3464634117647
BI-AP65	2017-07-12 06:00:31	-33.8680434705882	26.3467652941176
BI-AP65	2017-07-12 06:01:31	-33.8681384857143	26.3470361142857
BI-AP65	2017-07-12 06:02:31	-33.8682331818182	26.3472791818182
BI-AP65	2017-07-12 06:03:31	-33.868336	26.3474895
BI-AP65	2017-07-12 06:04:31	-33.8684824117647	26.3476747647059
BI-AP65	2017-07-12 06:05:31	-33.8685396944444	26.3478770555556
BI-AP65	2017-07-12 06:06:31	-33.8686269411765	26.3480207647059
BI-AP65	2017-07-12 06:07:31	-33.8686612352941	26.3481636470588
BI-AP65	2017-07-12 06:08:31	-33.8686595945946	26.3483363783784
BI-AP65	2017-07-12 06:09:31	-33.8686566388889	26.3485006111111
BI-AP65	2017-07-12 06:10:31	-33.8686405294118	26.3487400588235
BI-AP65	2017-07-12 06:11:31	-33.8686283636364	26.3489793333333
BI-AP65	2017-07-12 06:12:31	-33.868599	26.349209
BI-AP65	2017-07-12 06:13:31	-33.8686053235294	26.3494000882353
BI-AP65	2017-07-12 06:14:31	-33.868662	26.349619
BI-AP65	2017-07-12 06:15:31	-33.8686801764706	26.3498562941176
BI-AP65	2017-07-12 06:16:31	-33.868702	26.350071
BI-AP65	2017-07-12 06:17:31	-33.8686622352941	26.3503322941176
BI-AP65	2017-07-12 06:18:31	-33.8686812857143	26.3506118571429
BI-AP65	2017-07-12 06:19:31	-33.868694	26.3509047058824
BI-AP65	2017-07-12 06:20:31	-33.8687387352941	26.3511529411765
BI-AP65	2017-07-12 06:21:31	-33.8687473823529	26.3514292058824
BI-AP65	2017-07-12 06:22:31	-33.8688045294118	26.3516914705882
BI-AP65	2017-07-12 06:23:31	-33.8688292941176	26.3519637647059
BI-AP65	2017-07-12 06:24:31	-33.8688919090909	26.3522166969697
BI-AP65	2017-07-12 06:25:31	-33.8689222727273	26.3525648051948
BI-AP65	2017-07-12 06:26:31	-33.8689181176471	26.3529937058824
BI-AP65	2017-07-12 06:27:31	-33.8689746779661	26.3534234067797
BI-AP65	2017-07-12 06:28:31	-33.8690056949153	26.3539400169492
BI-AP65	2017-07-12 06:29:31	-33.8691102352941	26.3543105294118
BI-AP65	2017-07-12 06:30:31	-33.86919	26.354584
BI-AP65	2017-07-12 06:31:31	-33.8692781927711	26.3551933975904
BI-AP65	2017-07-12 06:32:31	-33.8694395882353	26.3556351932773
BI-AP65	2017-07-12 06:33:31	-33.8696972352941	26.3562109915966
BI-AP65	2017-07-12 06:34:31	-33.8699532677165	26.3567884251969
BI-AP65	2017-07-12 06:35:31	-33.8701786220472	26.3573969291339
BI-AP65	2017-07-12 06:36:31	-33.870403976378	26.3580054330709
BI-AP65	2017-07-12 06:37:31	-33.870740338983	26.358445779661
BI-AP65	2017-07-12 06:38:31	-33.8710876271186	26.3590015423729
BI-AP65	2017-07-12 06:39:31	-33.8714644067797	26.3595573050847
BI-AP65	2017-07-12 06:40:31	-33.8718854237288	26.3601130677966
BI-AP65	2017-07-12 06:41:31	-33.872279369697	26.3606819333333
BI-AP65	2017-07-12 06:42:31	-33.8726379151515	26.3612679333333
BI-AP65	2017-07-12 06:43:31	-33.8729964606061	26.3618539333333
BI-AP65	2017-07-12 06:44:31	-33.8733550060606	26.3624399333333
BI-AP65	2017-07-12 06:45:31	-33.8737135515152	26.3630259333333
BI-AP65	2017-07-12 06:46:31	-33.8740720969697	26.3636119333333
BI-AP65	2017-07-12 06:47:31	-33.8743877124183	26.3641088823529
BI-AP65	2017-07-12 06:48:31	-33.8747002614379	26.3645994705882
BI-AP65	2017-07-12 06:49:31	-33.8750208101266	26.3651055063291
BI-AP65	2017-07-12 06:50:31	-33.8753440248447	26.3656348136646
BI-AP65	2017-07-12 06:51:31	-33.8755243975155	26.3661420186335
BI-AP65	2017-07-12 06:52:31	-33.8757047701863	26.3666492236025
BI-AP65	2017-07-12 06:53:31	-33.8759259747899	26.3671220336134
BI-AP65	2017-07-12 06:54:31	-33.8762128655462	26.367539512605
BI-AP65	2017-07-12 06:55:31	-33.8764707674419	26.3679738139535
BI-AP65	2017-07-12 06:56:31	-33.8766851860465	26.3684333488372
BI-AP65	2017-07-12 06:57:31	-33.8768700340909	26.3689808409091
BI-AP65	2017-07-12 06:58:31	-33.8769661704545	26.3697922045455
BI-AP65	2017-07-12 06:59:31	-33.8769885798319	26.3703929747899
BI-AP65	2017-07-12 07:00:31	-33.8769905966386	26.3709354957983
BI-AP65	2017-07-12 07:01:31	-33.8770357731092	26.3713816134454
BI-AP65	2017-07-12 07:02:31	-33.8770917394958	26.3718036302521
BI-AP65	2017-07-12 07:03:31	-33.8772403529412	26.3721700588235
BI-AP65	2017-07-12 07:04:31	-33.8774097647059	26.3725240084034
BI-AP65	2017-07-12 07:05:31	-33.8776926218487	26.3729493865546
BI-AP65	2017-07-12 07:06:31	-33.8779981680672	26.3733890504202
BI-AP65	2017-07-12 07:07:31	-33.8780945714286	26.3738784285714
BI-AP65	2017-07-12 07:08:31	-33.8781540672269	26.3743765798319
BI-AP65	2017-07-12 07:09:31	-33.8780359661017	26.3748642881356
BI-AP65	2017-07-12 07:10:31	-33.8778905423729	26.3753503898305
BI-AP65	2017-07-12 07:11:31	-33.8777221680672	26.3754194201681
BI-AP65	2017-07-12 07:12:31	-33.8775512436975	26.3754421092437
BI-AP65	2017-07-12 07:13:31	-33.8774451627907	26.3758914186047
BI-AP65	2017-07-12 07:14:31	-33.8773449767442	26.3763795116279
BI-AP65	2017-07-12 07:15:31	-33.8772447906977	26.3768676046512
BI-AP65	2017-07-12 07:16:31	-33.8771512098765	26.3773164567901
BI-AP65	2017-07-12 07:17:31	-33.8770708395062	26.3776868271605
BI-AP65	2017-07-12 07:18:31	-33.8769904691358	26.3780571975309
BI-AP65	2017-07-12 07:19:31	-33.8767815	26.3779955
BI-AP65	2017-07-12 07:20:31	-33.8765262771536	26.3778883895131
BI-AP65	2017-07-12 07:21:31	-33.8763197602996	26.378134906367
BI-AP65	2017-07-12 07:22:31	-33.8761132434457	26.378381423221
BI-AP65	2017-07-12 07:23:31	-33.8759067265918	26.3786279400749
BI-AP65	2017-07-12 07:24:31	-33.8757002097378	26.3788744569288
BI-AP65	2017-07-12 07:25:31	-33.8752790504202	26.3787452521008
BI-AP65	2017-07-12 07:26:31	-33.8748383781513	26.3785818907563
BI-AP65	2017-07-12 07:27:31	-33.874474037037	26.3784206296296
BI-AP65	2017-07-12 07:28:31	-33.8741151481481	26.3782595185185
BI-AP65	2017-07-12 07:29:31	-33.8737906074766	26.3780082336449
BI-AP65	2017-07-12 07:30:31	-33.8735789252336	26.3774606635514
BI-AP65	2017-07-12 07:31:31	-33.8733672429907	26.3769130934579
BI-AP65	2017-07-12 07:32:31	-33.8731555607477	26.3763655233645
BI-AP65	2017-07-12 07:33:31	-33.8728275	26.3761714375
BI-AP65	2017-07-12 07:34:31	-33.87244125	26.37615409375
BI-AP65	2017-07-12 07:35:31	-33.8719496779661	26.3759008474576
BI-AP65	2017-07-12 07:36:31	-33.8713659491525	26.3754411864407
BI-AP65	2017-07-12 07:37:31	-33.8708806666667	26.3751014666667
BI-AP65	2017-07-12 07:38:31	-33.8704706666667	26.3748534666667
BI-AP65	2017-07-12 07:39:31	-33.8699494583333	26.37466525
BI-AP65	2017-07-12 07:40:31	-33.86944115	26.3744702333333
BI-AP65	2017-07-12 07:41:31	-33.86896265	26.3742592333333
BI-AP65	2017-07-12 07:42:31	-33.8686482592593	26.3744539703704
BI-AP65	2017-07-12 07:43:31	-33.8683838148148	26.3747721925926
BI-AP65	2017-07-12 07:44:31	-33.8681719669421	26.3751155867769
BI-AP65	2017-07-12 07:45:31	-33.8680093223141	26.3754825289256
BI-AP65	2017-07-12 07:46:31	-33.8680472546584	26.3757299130435
BI-AP65	2017-07-12 07:47:31	-33.8682857639752	26.3758577391304
BI-AP65	2017-07-12 07:48:31	-33.8685242732919	26.3759855652174
BI-AP65	2017-07-12 07:49:31	-33.8684111176471	26.3763034117647
BI-AP65	2017-07-12 07:50:31	-33.8682190168067	26.3766639159664
BI-AP65	2017-07-12 07:51:31	-33.8685065833333	26.3769369166667
BI-AP65	2017-07-12 07:52:31	-33.8688900833333	26.3771924166667
BI-AP65	2017-07-12 07:53:31	-33.8689752686567	26.3776786567164
BI-AP65	2017-07-12 07:54:31	-33.8690007910448	26.3782110447761
BI-AP65	2017-07-12 07:55:31	-33.8689285	26.3787702
BI-AP65	2017-07-12 07:56:31	-33.868791	26.3793472
BI-AP65	2017-07-12 07:57:31	-33.8686794285714	26.3799525210084
BI-AP65	2017-07-12 07:58:31	-33.8685851428571	26.3805767226891
BI-AP65	2017-07-12 07:59:31	-33.8688281370124	26.38073752902
BI-AP65	2017-07-12 08:00:31	-33.869280791627	26.3806102787821
BI-AP65	2017-07-12 08:01:31	-33.8697334462417	26.3804830285442
BI-AP65	2017-07-12 08:02:31	-33.8701861008563	26.3803557783064
BI-AP65	2017-07-12 08:03:31	-33.870638755471	26.3802285280685
BI-AP65	2017-07-12 08:04:31	-33.8710914100856	26.3801012778306
BI-AP65	2017-07-12 08:05:31	-33.8715440647003	26.3799740275928
BI-AP65	2017-07-12 08:06:31	-33.871996719315	26.3798467773549
BI-AP65	2017-07-12 08:07:31	-33.8724493739296	26.379719527117
BI-AP65	2017-07-12 08:08:31	-33.8729020285443	26.3795922768792
BI-AP65	2017-07-12 08:09:31	-33.8733546831589	26.3794650266413
BI-AP65	2017-07-12 08:10:31	-33.8738073377736	26.3793377764034
BI-AP65	2017-07-12 08:11:31	-33.8742599923882	26.3792105261656
BI-AP65	2017-07-12 08:12:31	-33.8747126470029	26.3790832759277
BI-AP65	2017-07-12 08:13:31	-33.8751653016175	26.3789560256898
BI-AP65	2017-07-12 08:14:31	-33.8756179562322	26.378828775452
BI-AP65	2017-07-12 08:15:31	-33.8760706108468	26.3787015252141
BI-AP65	2017-07-12 08:16:31	-33.8765232654615	26.3785742749762
BI-AP65	2017-07-12 08:17:31	-33.8769759200761	26.3784470247383
BI-AP65	2017-07-12 08:18:31	-33.8774285746908	26.3783197745005
BI-AP65	2017-07-12 08:19:31	-33.8778812293054	26.3781925242626
BI-AP65	2017-07-12 08:20:31	-33.8783338839201	26.3780652740247
BI-AP65	2017-07-12 08:21:31	-33.8787865385347	26.3779380237869
BI-AP65	2017-07-12 08:22:31	-33.8792391931494	26.377810773549
BI-AP65	2017-07-12 08:23:31	-33.8796918477641	26.3776835233111
BI-AP65	2017-07-12 08:24:31	-33.8801445023787	26.3775562730733
BI-AP65	2017-07-12 08:25:31	-33.8805971569934	26.3774290228354
BI-AP65	2017-07-12 08:26:31	-33.881049811608	26.3773017725975
BI-AP65	2017-07-12 08:27:31	-33.8815024662227	26.3771745223597
BI-AP65	2017-07-12 08:28:31	-33.8819551208373	26.3770472721218
BI-AP65	2017-07-12 08:29:31	-33.882407775452	26.3769200218839
BI-AP65	2017-07-12 08:30:31	-33.8828604300666	26.3767927716461
BI-AP65	2017-07-12 08:31:31	-33.8833130846813	26.3766655214082
BI-AP65	2017-07-12 08:32:31	-33.8837657392959	26.3765382711703
BI-AP65	2017-07-12 08:33:31	-33.8842183939106	26.3764110209324
BI-AP65	2017-07-12 08:34:31	-33.8846211447368	26.3760278026316
BI-AP65	2017-07-12 08:35:31	-33.8850057125	26.37547748125
BI-AP65	2017-07-12 08:36:31	-33.8854279625	26.37496110625
BI-AP65	2017-07-12 08:37:31	-33.8858502125	26.37444473125
BI-AP65	2017-07-12 08:38:31	-33.8860244814815	26.3741106481481
BI-AP65	2017-07-12 08:39:31	-33.8860652222222	26.3738747222222
BI-AP65	2017-07-12 08:40:31	-33.886105962963	26.3736387962963
BI-AP65	2017-07-12 08:41:31	-33.8865806	26.373546
BI-AP65	2017-07-12 08:42:31	-33.8868041145038	26.3730416641221
BI-AP65	2017-07-12 08:43:31	-33.8869699160305	26.3724073129771
BI-AP65	2017-07-12 08:44:31	-33.8870019651163	26.3724999186047
BI-AP65	2017-07-12 08:45:31	-33.8869714	26.3732079714286
BI-AP65	2017-07-12 08:46:31	-33.8870621731844	26.374130698324
BI-AP65	2017-07-12 08:47:31	-33.8871030670391	26.3748007541899
BI-AP65	2017-07-12 08:48:31	-33.8871439608939	26.3754708100559
BI-AP65	2017-07-12 08:49:31	-33.887161	26.37575
BI-AP65	2017-07-12 08:50:31	-33.887161	26.37575
BI-AP65	2017-07-12 08:51:31	-33.8866041212121	26.3759287424242
BI-AP65	2017-07-12 08:52:31	-33.886625	26.3761770983607
BI-AP65	2017-07-12 08:53:31	-33.8868374770642	26.3764149266055
BI-AP65	2017-07-12 08:54:31	-33.8869761926605	26.3766428165138
BI-AP65	2017-07-12 08:55:31	-33.8871933274336	26.3767699734513
BI-AP65	2017-07-12 08:56:31	-33.887424300885	26.3768793539823
BI-AP65	2017-07-12 08:57:31	-33.887856	26.376768
BI-AP65	2017-07-12 08:58:31	-33.8882454230769	26.3763226153846
BI-AP65	2017-07-12 08:59:31	-33.8885893111111	26.3759273777778
BI-AP65	2017-07-12 09:00:31	-33.8889315977011	26.3758076321839
BI-AP65	2017-07-12 09:01:31	-33.8893890821918	26.3757979726027
BI-AP65	2017-07-12 09:02:31	-33.8898403150685	26.3755275616438
BI-AP65	2017-07-12 09:03:31	-33.8902915479452	26.3752571506849
BI-AP65	2017-07-12 09:04:31	-33.8905350236686	26.375398591716
BI-AP65	2017-07-12 09:05:31	-33.8906582189349	26.3757784733728
BI-AP65	2017-07-12 09:06:31	-33.8907814142012	26.3761583550296
BI-AP65	2017-07-12 09:07:31	-33.8910239895833	26.3766128541667
BI-AP65	2017-07-12 09:08:31	-33.891245712	26.377082568
BI-AP65	2017-07-12 09:09:31	-33.891295152	26.377546728
BI-AP65	2017-07-12 09:10:31	-33.8913026349206	26.3780183968254
BI-AP65	2017-07-12 09:11:31	-33.8910373968254	26.3785388730159
BI-AP65	2017-07-12 09:12:31	-33.8907750277136	26.3790602540416
BI-AP65	2017-07-12 09:13:31	-33.8905958591224	26.3796078752887
BI-AP65	2017-07-12 09:14:31	-33.8904166905312	26.3801554965358
BI-AP65	2017-07-12 09:15:31	-33.89023752194	26.3807031177829
BI-AP65	2017-07-12 09:16:31	-33.8900583533487	26.38125073903
BI-AP65	2017-07-12 09:17:31	-33.8898791847575	26.3817983602771
BI-AP65	2017-07-12 09:18:31	-33.8897000161663	26.3823459815242
BI-AP65	2017-07-12 09:19:31	-33.8895208475751	26.3828936027714
