# Supplementary material for: Multi-predator assemblages, dive type, bathymetry and sex influence foraging success and efficiency in African penguins
Source: PeerJ. 2020 Jun 30;8:e9380. doi: 10.7717/peerj.9380 (PMC7333648; doi:10.7717/peerj.9380)
Supplement: Data S1 [file peerj-08-9380-s002.zip › Data S1/BI-AP65-SVM-summary-vedba-preycaps.txt]

divenum	preycaps	dive.time	maxdivedepth	meandepthcap	ID	total_vedba	mean_vedba	dateW	diveNum
1	0	0.879999160766602	0.59	0	1	7.53632852683712	0.342560387583505	2017-07-11 21:43:50.68	1
2	0	2.55999755859375	0.7	0	2	13.4285161885313	0.209820565445802	2017-07-11 21:43:58.50	2
3	0	14.2799863815308	1.06	0	3	93.4865982732109	0.261867222053812	2017-07-11 21:44:55.96	3
4	0	5.23999500274658	0.66	0	4	21.9380298691775	0.16746587686395	2017-07-11 21:45:25.24	4
5	0	7.47999286651611	1.04	0	5	24.7128785854453	0.13215443093821	2017-07-11 21:51:12.04	5
6	0	1.27999877929688	0.61	0	6	8.59197011663499	0.268499066144843	2017-07-11 23:50:16.72	6
7	0	1.7599983215332	0.55	0	7	10.4100311484965	0.236591617011283	2017-07-11 23:50:27.20	7
8	0	0.799999237060547	0.55	0	8	5.23437710353542	0.261718855176771	2017-07-11 23:50:30.44	8
9	0	1.83999824523926	0.61	0	9	11.606079883661	0.252306084427413	2017-07-11 23:50:38.08	9
10	0	0.199999809265137	0.51	0	10	0.546279540909737	0.109255908181947	2017-07-11 23:51:19.04	10
11	0	0.479999542236328	0.53	0	11	1.15785465109433	0.0964878875911941	2017-07-11 23:51:22.08	11
12	0	0.439999580383301	0.55	0	12	0.886054218690648	0.0805503835173316	2017-07-11 23:51:25.20	12
13	0	1.7599983215332	0.65	0	13	5.66977798005621	0.128858590455823	2017-07-11 23:51:36.88	13
14	0	57.2799453735352	6.54	0	14	109.161136847267	0.0762298441670857	2017-07-12 04:19:50.76	14
15	0	0.879999160766602	0.57	0	15	3.89898427028245	0.177226557740111	2017-07-12 04:51:48.68	15
16	0	1.63999843597412	0.61	0	16	6.18563790752157	0.150869217256624	2017-07-12 04:51:52.04	16
17	0	4.43999576568604	0.76	0	17	12.3108241638371	0.110908325800334	2017-07-12 05:50:59.96	17
18	0	45.9599561691284	1.34	0	18	176.393599507551	0.153519233688034	2017-07-12 05:52:24.28	18
19	0	10.3999900817871	1.37	0	19	52.0567079549364	0.200218107518986	2017-07-12 05:52:37.92	19
20	0	7.35999298095703	0.87	0	20	31.988040125453	0.173848044160071	2017-07-12 05:52:49.24	20
21	0	1.27999877929688	0.58	0	21	5.41286916343906	0.169152161357471	2017-07-12 05:52:51.52	21
22	0	3.27999687194824	0.68	0	22	16.6078282061935	0.202534490319432	2017-07-12 05:52:56.72	22
23	0	13.3999872207642	0.96	0	23	59.7139235947654	0.17825051819333	2017-07-12 05:53:13.56	23
24	0	51.7999505996704	5.13	0	24	177.894740897473	0.137370456291485	2017-07-12 05:54:20.56	24
25	0	5.63999462127686	0.75	0	25	21.5765857418582	0.153025430793321	2017-07-12 05:54:31.48	25
26	0	52.0399503707886	3.77	0	26	139.773903191353	0.107435744190126	2017-07-12 06:25:48.40	26
27	0	72.5599308013916	7.92	0	27	191.81155454325	0.105739555977536	2017-07-12 06:28:25.32	27
28	0	3.27999687194824	0.67	0	28	12.0051859594523	0.146404706822589	2017-07-12 06:28:33.76	28
29	0	69.2399339675903	6.96	0	29	206.927385848259	0.119542106209278	2017-07-12 06:31:43.16	29
30	0	0.679999351501465	0.56	0	30	2.82807544408867	0.166357379064039	2017-07-12 06:31:49.20	30
31	1	72.3599309921265	9.39	7.06181249588728	31	268.573093304837	0.148464949311684	2017-07-12 06:33:38.88	31
32	0	8.71999168395996	0.92	0	32	35.0958787301257	0.160990269404246	2017-07-12 06:33:50.16	32
33	0	5.9999942779541	0.75	0	33	29.2258049293913	0.194838699529275	2017-07-12 06:33:59.72	33
34	0	4.71999549865723	0.64	0	34	19.8937091995261	0.168590755928187	2017-07-12 06:34:08.40	34
35	0	83.5199203491211	10.81	0	35	280.765337321046	0.134466157720808	2017-07-12 06:36:12.50	35
36	0	7.11999320983887	0.98	0	36	30.227891294194	0.169819614012326	2017-07-12 06:36:22.52	36
37	0	6.79999351501465	0.82	0	37	26.5231850593545	0.156018735643262	2017-07-12 06:36:32.20	37
38	0	81.919921875	8.98	0	38	304.209214631542	0.148539655581808	2017-07-12 06:38:27.25	38
39	0	4.95999526977539	0.82	0	39	22.2456917185656	0.179400739665852	2017-07-12 06:38:35.52	39
40	0	1.39999866485596	0.62	0	40	7.27483783569291	0.207852509591226	2017-07-12 06:38:41.64	40
41	0	1.43999862670898	0.59	0	41	6.26038500387603	0.173899583441001	2017-07-12 06:38:43.76	41
42	0	80.399923324585	10.78	0	42	303.501491540947	0.150995766935795	2017-07-12 06:40:23.68	42
43	0	6.31999397277832	0.92	0	43	27.7464663456703	0.175610546491584	2017-07-12 06:40:32.80	43
44	0	79.8799238204956	13.71	0	44	294.835728740564	0.147639323355315	2017-07-12 06:42:18.92	44
45	0	7.15999317169189	0.75	0	45	34.2448723178003	0.191312135853633	2017-07-12 06:42:29.88	45
46	1	61.6799411773682	10.73	9.65310000300408	46	314.718821578069	0.204097809064896	2017-07-12 06:43:46.25	46
47	0	61.0799417495728	11.84	0	47	320.082906407613	0.209615524824894	2017-07-12 06:45:02.44	47
48	1	61.1199417114258	10.19	5.92379999637604	48	331.308179895259	0.216824725062342	2017-07-12 06:46:20.25	48
49	0	12.8399877548218	2.12	0	49	77.926328877599	0.242761149151399	2017-07-12 06:46:36.24	49
50	0	1.63999843597412	0.59	0	50	9.38451545331906	0.22889062081266	2017-07-12 06:46:40.44	50
51	0	44.9599571228027	12.65	0	51	229.339645896724	0.204038830868971	2017-07-12 06:47:34.28	51
52	4	63.9599390029907	14.61	10.7649499934167	52	428.634558006005	0.268064138840528	2017-07-12 06:48:51.96	52
53	0	63.1599397659302	18.25	0	53	327.366688387159	0.207325325134363	2017-07-12 06:50:15.76	53
54	1	65.759937286377	16.52	12.7831000030041	54	356.715297564993	0.216980108007903	2017-07-12 06:51:39.75	54
55	3	56.5199460983276	17.64	12.9604833353559	55	304.435361544324	0.215453192883456	2017-07-12 06:52:54.76	55
56	1	79.4799242019653	27.22	20.6619749984145	56	441.426721624222	0.222157383806855	2017-07-12 06:54:35.88	56
57	1	87.1999168395996	29.81	26.7554249811172	57	383.024156600106	0.175699154403718	2017-07-12 06:56:31.72	57
58	0	93.5199108123779	32.88	0	58	394.55002143371	0.168755355617498	2017-07-12 06:58:29.92	58
59	1	82.9999208450317	31.91	25.442700022459	59	435.24449175865	0.209756381570434	2017-07-12 07:00:14.32	59
60	2	93.0799112319946	38.14	27.4479374817014	60	477.550972663017	0.205221732987975	2017-07-12 07:02:17.44	60
61	0	89.4399147033691	36.46	0	61	399.467748411161	0.178652839182094	2017-07-12 07:04:15.80	61
62	1	97.0799074172974	42.26	28.3740249991417	62	470.545380490463	0.193879431598872	2017-07-12 07:06:17.20	62
63	2	86.1999177932739	38.65	35.0523750019073	63	432.589567663502	0.200737618405337	2017-07-12 07:08:10.56	63
64	1	89.6399145126343	36.15	30.026025005877	64	444.786175152237	0.198476651116572	2017-07-12 07:10:05.75	64
65	3	87.719916343689	49.06	38.3166541857521	65	455.476871303918	0.207695791748253	2017-07-12 07:12:03.56	65
66	1	93.5199108123779	46.21	36.3145249989629	66	407.492810478674	0.174291193532367	2017-07-12 07:14:02.92	66
67	0	0.799999237060547	0.58	0	67	4.53887538076632	0.226943769038316	2017-07-12 07:14:14.28	67
68	0	93.0799112319946	45.2	0	68	381.475619661262	0.163934516399339	2017-07-12 07:15:50.64	68
69	1	109.359895706177	54.85	53.2308250206709	69	467.268992504039	0.170910384968559	2017-07-12 07:18:10.68	69
70	3	71.3199319839478	41.4	29.6291416652997	70	526.873127752682	0.295498108666675	2017-07-12 07:19:55.80	70
71	2	92.3599119186401	45.87	40.1284875001013	71	429.127820004746	0.185850073627001	2017-07-12 07:22:02.44	71
72	1	90.8799133300781	51.81	43.639300006628	72	425.572056151887	0.187311644433049	2017-07-12 07:24:04.92	72
73	1	100.639904022217	51.59	50.0223249986768	73	432.348427485709	0.171839597569837	2017-07-12 07:26:16.48	73
74	1	107.519897460938	54.06	53.7083375099301	74	419.483735839851	0.156057937440421	2017-07-12 07:28:38.96	74
75	0	81.7199220657349	36.43	0	75	347.501414024113	0.170093692620711	2017-07-12 07:30:31.88	75
76	0	96.1999082565308	52.15	0	76	376.075109347471	0.156372186838865	2017-07-12 07:32:35.32	76
77	0	97.4799070358276	42.13	0	77	393.409883628739	0.161432040881715	2017-07-12 07:34:45.56	77
78	0	86.6399173736572	32.5	0	78	351.346262412345	0.162209724105422	2017-07-12 07:36:42.75	78
79	0	103.079901695251	45.32	0	79	415.355489164822	0.161177915857517	2017-07-12 07:38:44.04	79
80	0	26.279974937439	4.97	0	80	112.668561533583	0.171489439168315	2017-07-12 07:39:25.24	80
81	0	84.4799194335938	30.93	0	81	346.747609127641	0.164179739170285	2017-07-12 07:41:01.76	81
82	0	105.639899253845	50.18	0	82	387.47122607687	0.146713830396392	2017-07-12 07:43:26.68	82
83	0	109.879895210266	51.78	0	83	393.987673134248	0.143424708094011	2017-07-12 07:45:47.32	83
84	1	93.9599103927612	49.06	23.3313749989867	84	591.111114877277	0.251643727065678	2017-07-12 07:47:55.76	84
85	1	88.1599159240723	36.68	19.1021749988198	85	383.768131479413	0.174123471633127	2017-07-12 07:50:05.52	85
86	0	96.2399082183838	33.94	0	86	326.904160830829	0.135870391035257	2017-07-12 07:52:27.08	86
87	0	99.3199052810669	40.16	0	87	354.415460439623	0.142736794377617	2017-07-12 07:54:34.56	87
88	0	96.1199083328247	38.96	0	88	366.246824487417	0.152412328126266	2017-07-12 07:56:35.48	88
89	0	97.959906578064	34.55	0	89	372.400936083287	0.152062448380272	2017-07-12 07:58:37.28	89
90	0	97.6399068832397	33.01	0	90	359.221900935064	0.147161778342918	2017-07-12 08:00:39.24	90
91	0	96.1599082946777	37.97	0	91	358.029634478415	0.148930796372053	2017-07-12 08:02:40.32	91
92	0	93.2799110412598	27.4	0	92	342.796248251574	0.14699667592263	2017-07-12 08:04:35.64	92
93	0	105.359899520874	39.5	0	93	391.680896720346	0.148701934973556	2017-07-12 08:06:46.92	93
94	0	113.599891662598	49.25	0	94	406.846213469634	0.143255708968181	2017-07-12 08:09:07.76	94
95	0	110.959894180298	43	0	95	399.126093436682	0.143881071894983	2017-07-12 08:11:35.25	95
96	0	85.7199182510376	25.51	0	96	310.285320460973	0.144790163537551	2017-07-12 08:13:41.92	96
97	0	90.9599132537842	27.63	0	97	341.837081849761	0.150324134498576	2017-07-12 08:15:31.48	97
98	0	86.1999177932739	26.9	0	98	325.710498050785	0.151141762436559	2017-07-12 08:17:18.72	98
99	0	119.599885940552	58.03	0	99	460.638884077591	0.154059827450699	2017-07-12 08:19:44.25	99
100	1	121.55988407135	64.86	51.8386499881744	100	599.205153621193	0.197171817578543	2017-07-12 08:22:26.24	100
101	0	127.23987865448	59.15	0	101	442.934988521376	0.13924394483539	2017-07-12 08:25:24.88	101
102	0	86.4799175262451	26.2	0	102	309.52001640039	0.143163744866045	2017-07-12 08:27:22.32	102
103	1	1.87999820709229	0.62	0.526987510025501	103	19.6391391432751	0.417854024325003	2017-07-12 08:28:57.40	103
104	0	50.6799516677856	12.64	0	104	203.049642642919	0.160260175724482	2017-07-12 08:32:14.88	104
105	0	66.7599363327026	16.44	0	105	280.496886361749	0.168062843835679	2017-07-12 08:33:36.88	105
106	0	57.7599449157715	15	0	106	265.863160060839	0.184115761814986	2017-07-12 08:34:46.88	106
107	0	29.1199722290039	5.16	0	107	113.027096798048	0.155257001096219	2017-07-12 08:35:47.64	107
108	0	79.3199243545532	28.88	0	108	306.232249990297	0.154428769536206	2017-07-12 08:37:22.96	108
109	1	82.4399213790894	31.65	19.6141750168801	109	550.47244924386	0.267089980225065	2017-07-12 08:39:06.52	109
110	2	27.3199739456177	10.95	4.82830000162124	110	237.738797705418	0.348080230901052	2017-07-12 08:39:35.56	110
111	1	37.2799644470215	21.73	21.4226875472069	111	291.973415224853	0.31327619659319	2017-07-12 08:40:13.75	111
112	0	21.6399793624878	7.8	0	112	91.8455946905361	0.169770045638699	2017-07-12 08:40:52.64	112
113	0	25.3999757766724	10.82	0	113	105.714075469619	0.166478859007273	2017-07-12 08:41:27.56	113
114	0	41.4399604797363	10.03	0	114	219.090907128088	0.211477709583097	2017-07-12 08:42:21.64	114
115	0	57.3999452590942	19.46	0	115	245.564242460745	0.17112490763815	2017-07-12 08:43:38.52	115
116	0	34.6799669265747	10.93	0	116	176.35702031364	0.203410634733149	2017-07-12 08:44:31.00	116
117	0	6.99999332427979	1.19	0	117	44.9117541770677	0.25663859529753	2017-07-12 08:44:40.80	117
118	0	16.3199844360352	2.26	0	118	104.991003893443	0.257330891895693	2017-07-12 08:44:59.40	118
119	0	14.5199861526489	2.31	0	119	92.3868744802927	0.254509296088961	2017-07-12 08:45:17.50	119
120	0	11.5199890136719	2.31	0	120	57.0792642861058	0.198191889882312	2017-07-12 08:45:32.00	120
121	1	60.4399423599243	21.25	12.825	121	331.635282573795	0.219480663516741	2017-07-12 08:46:48.75	121
122	0	19.9999809265137	4.32	0	122	134.28246018379	0.268564920367581	2017-07-12 08:47:14.80	122
123	0	29.0399723052979	7.42	0	123	195.219962258286	0.268898019639512	2017-07-12 08:47:46.75	123
124	0	47.2799549102783	15.28	0	124	296.420611910053	0.25077885948397	2017-07-12 08:48:39.64	124
125	0	3.91999626159668	1.51	0	125	25.5366758554291	0.260578325055399	2017-07-12 08:48:48.75	125
126	0	33.1999683380127	10.55	0	126	216.703917062045	0.261089056701259	2017-07-12 08:49:24.40	126
127	1	39.8799619674683	11.36	7.65862499922514	127	262.414468905241	0.263204081148688	2017-07-12 08:50:10.50	127
128	2	60.5999422073364	12.19	10.5715187485516	128	297.38740850888	0.196295319147775	2017-07-12 08:51:23.20	128
129	0	49.759952545166	14.5	0	129	233.811824744546	0.187951627608156	2017-07-12 08:52:26.56	129
130	0	73.5999298095703	17.89	0	130	280.098192137637	0.152227278335672	2017-07-12 08:53:50.16	130
131	0	116.359889030457	59.22	0	131	449.03708336644	0.154361321198501	2017-07-12 08:56:15.76	131
132	0	26.7999744415283	11.04	0	132	113.073179888068	0.168765940131445	2017-07-12 08:56:48.52	132
133	0	106.159898757935	50.36	0	133	369.610514804713	0.139265453958068	2017-07-12 08:58:56.68	133
134	0	56.1599464416504	12.59	0	134	209.543154379424	0.149247260954006	2017-07-12 09:00:36.68	134
135	0	129.519876480103	59.92	0	135	445.620586791198	0.137622170102285	2017-07-12 09:03:16.72	135
136	0	134.719871520996	61.05	0	136	460.180328749567	0.136633114236807	2017-07-12 09:06:19.24	136
137	0	68.2399349212646	15.36	0	137	252.148202602801	0.147800822158734	2017-07-12 09:07:55.16	137
138	0	100.119904518127	31.04	0	138	345.85848513329	0.138177580956169	2017-07-12 09:09:52.72	138
139	0	106.039898872375	38.82	0	139	366.914253335344	0.138405980134042	2017-07-12 09:12:03.80	139
140	0	87.3599166870117	26.71	0	140	339.428348672226	0.155415910564206	2017-07-12 09:13:52.48	140
141	0	60.5599422454834	10.93	0	141	218.445908587137	0.144283955473671	2017-07-12 09:15:13.72	141
142	0	82.1999216079712	19.59	0	142	286.506925403554	0.139419428420221	2017-07-12 09:16:58.56	142
143	0	114.279891014099	44.45	0	143	394.535606383855	0.138094366952697	2017-07-12 09:19:13.88	143
