# Supplementary material for: Multi-predator assemblages, dive type, bathymetry and sex influence foraging success and efficiency in African penguins
Source: PeerJ. 2020 Jun 30;8:e9380. doi: 10.7717/peerj.9380 (PMC7333648; doi:10.7717/peerj.9380)
Supplement: Data S1 [file peerj-08-9380-s002.zip › Data S1/BI-AP77gps-interp60s.txt]

Track_id	date	lat	long
BI-AP77	2017-07-12 01:30:14	-33.839584	26.285883
BI-AP77	2017-07-12 01:31:14	-33.8395816470588	26.2858967058824
BI-AP77	2017-07-12 01:32:14	-33.8395551176471	26.2859314705882
BI-AP77	2017-07-12 01:33:14	-33.839581	26.2860054117647
BI-AP77	2017-07-12 01:34:14	-33.8395117647059	26.2861203529412
BI-AP77	2017-07-12 01:35:14	-33.8394668235294	26.2862904705882
BI-AP77	2017-07-12 01:36:14	-33.8393230588235	26.2864965882353
BI-AP77	2017-07-12 01:37:14	-33.8391597647059	26.2866572352941
BI-AP77	2017-07-12 01:38:14	-33.8389720588235	26.2869117058824
BI-AP77	2017-07-12 01:39:14	-33.8389761428571	26.286995
BI-AP77	2017-07-12 01:40:14	-33.838795	26.2869617777778
BI-AP77	2017-07-12 01:41:14	-33.8388963111111	26.2869016888889
BI-AP77	2017-07-12 01:42:14	-33.8387058888889	26.2872842222222
BI-AP77	2017-07-12 01:43:14	-33.8383635641026	26.2880768333333
BI-AP77	2017-07-12 01:44:14	-33.8382082222222	26.2886893333333
BI-AP77	2017-07-12 01:45:14	-33.8382594117647	26.2891504705882
BI-AP77	2017-07-12 01:46:14	-33.838083	26.2897575
BI-AP77	2017-07-12 01:47:14	-33.8379407058824	26.2903298235294
BI-AP77	2017-07-12 01:48:14	-33.8379486582279	26.2908725316456
BI-AP77	2017-07-12 01:49:14	-33.8380576176471	26.2912705588235
BI-AP77	2017-07-12 01:50:14	-33.8382082857143	26.2915564571429
BI-AP77	2017-07-12 01:51:14	-33.8383126	26.2918355428571
BI-AP77	2017-07-12 01:52:14	-33.8384351176471	26.2920475294118
BI-AP77	2017-07-12 01:53:14	-33.8384646470588	26.2922535294118
BI-AP77	2017-07-12 01:54:14	-33.8385183953488	26.2925104883721
BI-AP77	2017-07-12 01:55:14	-33.838585	26.2926935833333
BI-AP77	2017-07-12 01:56:14	-33.8386064411765	26.2930099705882
BI-AP77	2017-07-12 01:57:14	-33.8386522352941	26.2934046764706
BI-AP77	2017-07-12 01:58:14	-33.8387149428571	26.2937320857143
BI-AP77	2017-07-12 01:59:14	-33.8388344054054	26.2939994864865
BI-AP77	2017-07-12 02:00:14	-33.8388205773196	26.2943409690722
BI-AP77	2017-07-12 02:01:14	-33.8388058095238	26.2946957619048
BI-AP77	2017-07-12 02:02:14	-33.8388048235294	26.2950682941176
BI-AP77	2017-07-12 02:03:14	-33.8387812941177	26.2954878235294
BI-AP77	2017-07-12 02:04:14	-33.8387618235294	26.2958814117647
BI-AP77	2017-07-12 02:05:14	-33.8387705151515	26.2962950606061
BI-AP77	2017-07-12 02:06:14	-33.8387360588235	26.2966931764706
BI-AP77	2017-07-12 02:07:14	-33.838722	26.2970871176471
BI-AP77	2017-07-12 02:08:14	-33.8387023823529	26.2974507941176
BI-AP77	2017-07-12 02:09:14	-33.8386986764706	26.2978597352941
BI-AP77	2017-07-12 02:10:14	-33.8387014705882	26.2982413235294
BI-AP77	2017-07-12 02:11:14	-33.838734	26.2986261764706
BI-AP77	2017-07-12 02:12:14	-33.8387476764706	26.2989911764706
BI-AP77	2017-07-12 02:13:14	-33.8387822647059	26.2993590588235
BI-AP77	2017-07-12 02:14:14	-33.8388448235294	26.2997312352941
BI-AP77	2017-07-12 02:15:14	-33.8388861176471	26.3000786764706
BI-AP77	2017-07-12 02:16:14	-33.838935	26.3004509411765
BI-AP77	2017-07-12 02:17:14	-33.8389879705882	26.3007988235294
BI-AP77	2017-07-12 02:18:14	-33.8389935	26.301176
BI-AP77	2017-07-12 02:19:14	-33.8390108235294	26.3015102941176
BI-AP77	2017-07-12 02:20:14	-33.8390108823529	26.3018252352941
BI-AP77	2017-07-12 02:21:14	-33.839021	26.3021380588235
BI-AP77	2017-07-12 02:22:14	-33.8390372352941	26.3024685294118
BI-AP77	2017-07-12 02:23:14	-33.8390507058824	26.302833
BI-AP77	2017-07-12 02:24:14	-33.8390741515151	26.3031793030303
BI-AP77	2017-07-12 02:25:14	-33.8391150294118	26.3035286470588
BI-AP77	2017-07-12 02:26:14	-33.839115	26.3038678181818
BI-AP77	2017-07-12 02:27:14	-33.8391443636364	26.3042112121212
BI-AP77	2017-07-12 02:28:14	-33.8391498235294	26.3045402352941
BI-AP77	2017-07-12 02:29:14	-33.839169	26.30488
BI-AP77	2017-07-12 02:30:14	-33.839188	26.3051949117647
BI-AP77	2017-07-12 02:31:14	-33.8392097878788	26.3055293333333
BI-AP77	2017-07-12 02:32:14	-33.8392326666667	26.3058144545455
BI-AP77	2017-07-12 02:33:14	-33.8392416470588	26.306151
BI-AP77	2017-07-12 02:34:14	-33.8392327878788	26.3064717878788
BI-AP77	2017-07-12 02:35:14	-33.8392459411765	26.3068074117647
BI-AP77	2017-07-12 02:36:14	-33.8392531818182	26.307145
BI-AP77	2017-07-12 02:37:14	-33.8392498529412	26.3074633529412
BI-AP77	2017-07-12 02:38:14	-33.8392365294118	26.3077888235294
BI-AP77	2017-07-12 02:39:14	-33.8391897647059	26.3080817647059
BI-AP77	2017-07-12 02:40:14	-33.8391638235294	26.3083805294118
BI-AP77	2017-07-12 02:41:14	-33.839138	26.3087008823529
BI-AP77	2017-07-12 02:42:14	-33.8391332352941	26.3090213529412
BI-AP77	2017-07-12 02:43:14	-33.8390964545455	26.3093186969697
BI-AP77	2017-07-12 02:44:14	-33.8390670294118	26.3095970588235
BI-AP77	2017-07-12 02:45:14	-33.8390010588235	26.3098841176471
BI-AP77	2017-07-12 02:46:14	-33.838929	26.3101528571429
BI-AP77	2017-07-12 02:47:14	-33.8388661176471	26.3103765882353
BI-AP77	2017-07-12 02:48:14	-33.8388092058824	26.3106117352941
BI-AP77	2017-07-12 02:49:14	-33.8387540285714	26.3108532
BI-AP77	2017-07-12 02:50:14	-33.838721	26.3110222631579
BI-AP77	2017-07-12 02:51:14	-33.8386818	26.311175
BI-AP77	2017-07-12 02:52:14	-33.8386298235294	26.3113697647059
BI-AP77	2017-07-12 02:53:14	-33.83860575	26.3115245
BI-AP77	2017-07-12 02:54:14	-33.838632	26.311688
BI-AP77	2017-07-12 02:55:14	-33.8385955882353	26.3119032352941
BI-AP77	2017-07-12 02:56:14	-33.8385544705882	26.3121921764706
BI-AP77	2017-07-12 02:57:14	-33.8384907941176	26.3124010588235
BI-AP77	2017-07-12 02:58:14	-33.8384852941177	26.3125822352941
BI-AP77	2017-07-12 02:59:14	-33.8384420294118	26.3127222058824
BI-AP77	2017-07-12 03:00:14	-33.8383348235294	26.3129485294118
BI-AP77	2017-07-12 03:01:14	-33.8382811764706	26.3131999411765
BI-AP77	2017-07-12 03:02:14	-33.8382971764706	26.3134695882353
BI-AP77	2017-07-12 03:03:14	-33.8383452352941	26.3137849411765
BI-AP77	2017-07-12 03:04:14	-33.8384071764706	26.3140641764706
BI-AP77	2017-07-12 03:05:14	-33.8384529411765	26.3143799705882
BI-AP77	2017-07-12 03:06:14	-33.83847	26.3146869411765
BI-AP77	2017-07-12 03:07:14	-33.8384977941176	26.3149873823529
BI-AP77	2017-07-12 03:08:14	-33.8385597647059	26.3152948823529
BI-AP77	2017-07-12 03:09:14	-33.8385858529412	26.315605
BI-AP77	2017-07-12 03:10:14	-33.8386010588235	26.3158734705882
BI-AP77	2017-07-12 03:11:14	-33.8386572058823	26.316197
BI-AP77	2017-07-12 03:12:14	-33.8386557352941	26.3164912058824
BI-AP77	2017-07-12 03:13:14	-33.8386651176471	26.316809
BI-AP77	2017-07-12 03:14:14	-33.8386924117647	26.3171242941176
BI-AP77	2017-07-12 03:15:14	-33.838718	26.3173979393939
BI-AP77	2017-07-12 03:16:14	-33.8386147647059	26.3175297058824
BI-AP77	2017-07-12 03:17:14	-33.8386424705882	26.3177771764706
BI-AP77	2017-07-12 03:18:14	-33.8386774705882	26.3179905294118
BI-AP77	2017-07-12 03:19:14	-33.838657	26.318256
BI-AP77	2017-07-12 03:20:14	-33.8386222941176	26.3184787058824
BI-AP77	2017-07-12 03:21:14	-33.8386068235294	26.3186637647059
BI-AP77	2017-07-12 03:22:14	-33.8385807941176	26.3188478529412
BI-AP77	2017-07-12 03:23:14	-33.8385734705882	26.3190329705882
BI-AP77	2017-07-12 03:24:14	-33.8385921764706	26.3192124411765
BI-AP77	2017-07-12 03:25:14	-33.8386257058824	26.3193911470588
BI-AP77	2017-07-12 03:26:14	-33.8386405882353	26.3195434705882
BI-AP77	2017-07-12 03:27:14	-33.8386723529412	26.3197417352941
BI-AP77	2017-07-12 03:28:14	-33.8387104117647	26.3199360588235
BI-AP77	2017-07-12 03:29:14	-33.8387181176471	26.3200898823529
BI-AP77	2017-07-12 03:30:14	-33.8387271764706	26.3202790588235
BI-AP77	2017-07-12 03:31:14	-33.8387732941176	26.3204537647059
BI-AP77	2017-07-12 03:32:14	-33.838783	26.3206293529412
BI-AP77	2017-07-12 03:33:14	-33.8387884117647	26.3208161764706
BI-AP77	2017-07-12 03:34:14	-33.8387948235294	26.3210068823529
BI-AP77	2017-07-12 03:35:14	-33.8388527058824	26.3211595294118
BI-AP77	2017-07-12 03:36:14	-33.8388484705882	26.3213850588235
BI-AP77	2017-07-12 03:37:14	-33.8388877058824	26.3215295294118
BI-AP77	2017-07-12 03:38:14	-33.8390254117647	26.3216374117647
BI-AP77	2017-07-12 03:39:14	-33.8391513529412	26.3218007647059
BI-AP77	2017-07-12 03:40:14	-33.8392096764706	26.3219665588235
BI-AP77	2017-07-12 03:41:14	-33.8392525588235	26.3221637352941
BI-AP77	2017-07-12 03:42:14	-33.8393187647059	26.3223166764706
BI-AP77	2017-07-12 03:43:14	-33.8393938235294	26.3224857058824
BI-AP77	2017-07-12 03:44:14	-33.8394608823529	26.3226607647059
BI-AP77	2017-07-12 03:45:14	-33.8395069705882	26.3228562941176
BI-AP77	2017-07-12 03:46:14	-33.8395995	26.322973
BI-AP77	2017-07-12 03:47:14	-33.8396171764706	26.3231701470588
BI-AP77	2017-07-12 03:48:14	-33.8397097941176	26.3233101470588
BI-AP77	2017-07-12 03:49:14	-33.8397419117647	26.3234775294118
BI-AP77	2017-07-12 03:50:14	-33.839783	26.3236426764706
BI-AP77	2017-07-12 03:51:14	-33.8398141764706	26.3238518529412
BI-AP77	2017-07-12 03:52:14	-33.8398730882353	26.3240047647059
BI-AP77	2017-07-12 03:53:14	-33.8399084117647	26.3242098235294
BI-AP77	2017-07-12 03:54:14	-33.8399787941176	26.3243572058824
BI-AP77	2017-07-12 03:55:14	-33.8400515882353	26.3245621470588
BI-AP77	2017-07-12 03:56:14	-33.8401978235294	26.3246955
BI-AP77	2017-07-12 03:57:14	-33.8402639411765	26.3248799705882
BI-AP77	2017-07-12 03:58:14	-33.8404171176471	26.3250198529412
BI-AP77	2017-07-12 03:59:14	-33.8405609117647	26.3251629411765
BI-AP77	2017-07-12 04:00:14	-33.8407343823529	26.3252780882353
BI-AP77	2017-07-12 04:01:14	-33.8408605588235	26.3254189117647
BI-AP77	2017-07-12 04:02:14	-33.8410355882353	26.3255302647059
BI-AP77	2017-07-12 04:03:14	-33.841211	26.325655
BI-AP77	2017-07-12 04:04:14	-33.8413514545455	26.3257714545455
BI-AP77	2017-07-12 04:05:14	-33.8415078	26.3259224
BI-AP77	2017-07-12 04:06:14	-33.8416279090909	26.3260544545455
BI-AP77	2017-07-12 04:07:14	-33.8417567714286	26.3261918857143
BI-AP77	2017-07-12 04:08:14	-33.8418641764706	26.3263293529412
BI-AP77	2017-07-12 04:09:14	-33.8419566470588	26.3264981764706
BI-AP77	2017-07-12 04:10:14	-33.8421234705882	26.3266974705882
BI-AP77	2017-07-12 04:11:14	-33.842218	26.3267905714286
BI-AP77	2017-07-12 04:12:14	-33.8422727058824	26.3269465882353
BI-AP77	2017-07-12 04:13:14	-33.8423405142857	26.3270874857143
BI-AP77	2017-07-12 04:14:14	-33.8424034705882	26.3272465294118
BI-AP77	2017-07-12 04:15:14	-33.8424824705882	26.32744
BI-AP77	2017-07-12 04:16:14	-33.8425605294118	26.3275794705882
BI-AP77	2017-07-12 04:17:14	-33.8426588857143	26.3277432285714
BI-AP77	2017-07-12 04:18:14	-33.8427586470588	26.3278508823529
BI-AP77	2017-07-12 04:19:14	-33.8427992857143	26.3279858571429
BI-AP77	2017-07-12 04:20:14	-33.8428987058823	26.3281581764706
BI-AP77	2017-07-12 04:21:14	-33.8430162941176	26.3283693235294
BI-AP77	2017-07-12 04:22:14	-33.8431162285714	26.3284955428571
BI-AP77	2017-07-12 04:23:14	-33.8432454285714	26.3287042857143
BI-AP77	2017-07-12 04:24:14	-33.843377	26.3288297142857
BI-AP77	2017-07-12 04:25:14	-33.8435195882353	26.3289903529412
BI-AP77	2017-07-12 04:26:14	-33.843604975	26.329107775
BI-AP77	2017-07-12 04:27:14	-33.8437544	26.3292242
BI-AP77	2017-07-12 04:28:14	-33.8438171764706	26.329209
BI-AP77	2017-07-12 04:29:14	-33.8440078571429	26.3294496285714
BI-AP77	2017-07-12 04:30:14	-33.8441146857143	26.3295575142857
BI-AP77	2017-07-12 04:31:14	-33.8442237647059	26.3297146764706
BI-AP77	2017-07-12 04:32:14	-33.8443392857143	26.3297978
BI-AP77	2017-07-12 04:33:14	-33.8444665294118	26.3299157647059
BI-AP77	2017-07-12 04:34:14	-33.8446052941176	26.3300556176471
BI-AP77	2017-07-12 04:35:14	-33.8447240294118	26.3301772352941
BI-AP77	2017-07-12 04:36:14	-33.8448510588235	26.3303168235294
BI-AP77	2017-07-12 04:37:14	-33.8449852	26.3304696
BI-AP77	2017-07-12 04:38:14	-33.8451406	26.3305910285714
BI-AP77	2017-07-12 04:39:14	-33.8453076111111	26.3307537777778
BI-AP77	2017-07-12 04:40:14	-33.8453948823529	26.3309127647059
BI-AP77	2017-07-12 04:41:14	-33.8455357428571	26.3310448857143
BI-AP77	2017-07-12 04:42:14	-33.8456725294118	26.3311924705882
BI-AP77	2017-07-12 04:43:14	-33.8458254571429	26.3313243428571
BI-AP77	2017-07-12 04:44:14	-33.8459637428571	26.3314562857143
BI-AP77	2017-07-12 04:45:14	-33.8460966571429	26.3316506
BI-AP77	2017-07-12 04:46:14	-33.8462177142857	26.3318134285714
BI-AP77	2017-07-12 04:47:14	-33.8462972647059	26.3319895588235
BI-AP77	2017-07-12 04:48:14	-33.8464270285714	26.3321037428571
BI-AP77	2017-07-12 04:49:14	-33.8465104117647	26.3322773529412
BI-AP77	2017-07-12 04:50:14	-33.8465685714286	26.3324966
BI-AP77	2017-07-12 04:51:14	-33.8466242571429	26.3326134571429
BI-AP77	2017-07-12 04:52:14	-33.8466424	26.3327376
BI-AP77	2017-07-12 04:53:14	-33.8467298648649	26.333006972973
BI-AP77	2017-07-12 04:54:14	-33.8467840571429	26.3330875142857
BI-AP77	2017-07-12 04:55:14	-33.846886	26.3332021111111
BI-AP77	2017-07-12 04:56:14	-33.8468675454545	26.3331629090909
BI-AP77	2017-07-12 04:57:14	-33.846918	26.3332465
BI-AP77	2017-07-12 04:58:14	-33.8470220172414	26.3334392758621
BI-AP77	2017-07-12 04:59:14	-33.84702103125	26.33347471875
BI-AP77	2017-07-12 05:00:14	-33.8471217462687	26.3336391492537
BI-AP77	2017-07-12 05:01:14	-33.8471891714286	26.3337201428571
BI-AP77	2017-07-12 05:02:14	-33.8472573287671	26.3337995342466
BI-AP77	2017-07-12 05:03:14	-33.8473931693548	26.334000016129
BI-AP77	2017-07-12 05:04:14	-33.8475001048387	26.3341616290323
BI-AP77	2017-07-12 05:05:14	-33.8476004675325	26.3343295064935
BI-AP77	2017-07-12 05:06:14	-33.8476635844156	26.3345328831169
BI-AP77	2017-07-12 05:07:14	-33.8477385294118	26.3347405294118
BI-AP77	2017-07-12 05:08:14	-33.8478504705882	26.334927
BI-AP77	2017-07-12 05:09:14	-33.8479592941176	26.3351309411765
BI-AP77	2017-07-12 05:10:14	-33.8480335294118	26.3353174117647
BI-AP77	2017-07-12 05:11:14	-33.8481983529412	26.3354957647059
BI-AP77	2017-07-12 05:12:14	-33.8483027647059	26.335674
BI-AP77	2017-07-12 05:13:14	-33.8483939411765	26.3358971764706
BI-AP77	2017-07-12 05:14:14	-33.8485015882353	26.3360480588235
BI-AP77	2017-07-12 05:15:14	-33.8485897647059	26.3362276470588
BI-AP77	2017-07-12 05:16:14	-33.8487206470588	26.3364102352941
BI-AP77	2017-07-12 05:17:14	-33.8488465294118	26.3365972941176
BI-AP77	2017-07-12 05:18:14	-33.8489839411765	26.3367871764706
BI-AP77	2017-07-12 05:19:14	-33.8490920588235	26.3369711176471
BI-AP77	2017-07-12 05:20:14	-33.8492008823529	26.3371689411765
BI-AP77	2017-07-12 05:21:14	-33.8493165294118	26.3373438823529
BI-AP77	2017-07-12 05:22:14	-33.849419	26.337515
BI-AP77	2017-07-12 05:23:14	-33.8495693529412	26.3377252352941
BI-AP77	2017-07-12 05:24:14	-33.8496635882353	26.3378894117647
BI-AP77	2017-07-12 05:25:14	-33.8497649411765	26.3380912352941
BI-AP77	2017-07-12 05:26:14	-33.8498958235294	26.3382255294118
BI-AP77	2017-07-12 05:27:14	-33.8499907647059	26.338418
BI-AP77	2017-07-12 05:28:14	-33.8500853529412	26.338599
BI-AP77	2017-07-12 05:29:14	-33.8501927058824	26.3387708235294
BI-AP77	2017-07-12 05:30:14	-33.8502569714286	26.3389413142857
BI-AP77	2017-07-12 05:31:14	-33.8503616176471	26.3391040588235
BI-AP77	2017-07-12 05:32:14	-33.8504508823529	26.3392896470588
BI-AP77	2017-07-12 05:33:14	-33.8505345882353	26.3394638529412
BI-AP77	2017-07-12 05:34:14	-33.8506687352941	26.3396142647059
BI-AP77	2017-07-12 05:35:14	-33.8507779428571	26.3398103714286
BI-AP77	2017-07-12 05:36:14	-33.8509099411765	26.3399741176471
BI-AP77	2017-07-12 05:37:14	-33.8510357058824	26.3401235882353
BI-AP77	2017-07-12 05:38:14	-33.8511597058824	26.3402938823529
BI-AP77	2017-07-12 05:39:14	-33.8512547647059	26.3405003529412
BI-AP77	2017-07-12 05:40:14	-33.8514268235294	26.3406566470588
BI-AP77	2017-07-12 05:41:14	-33.8515637058824	26.3408291176471
BI-AP77	2017-07-12 05:42:14	-33.8516939411765	26.3409920588235
BI-AP77	2017-07-12 05:43:14	-33.8517858333333	26.3411697222222
BI-AP77	2017-07-12 05:44:14	-33.8518977058824	26.3413118235294
BI-AP77	2017-07-12 05:45:14	-33.8520911470588	26.3415343823529
BI-AP77	2017-07-12 05:46:14	-33.8522986666667	26.3416838333333
BI-AP77	2017-07-12 05:47:14	-33.8525055714286	26.3418344285714
BI-AP77	2017-07-12 05:48:14	-33.8526952352941	26.3419894117647
BI-AP77	2017-07-12 05:49:14	-33.8527819428571	26.3421123428571
BI-AP77	2017-07-12 05:50:14	-33.8529455714286	26.3421681428571
BI-AP77	2017-07-12 05:51:14	-33.8530720882353	26.3423011764706
BI-AP77	2017-07-12 05:52:14	-33.853178	26.3424029411765
BI-AP77	2017-07-12 05:53:14	-33.8533103235294	26.3425340294118
BI-AP77	2017-07-12 05:54:14	-33.8535203888889	26.34271225
BI-AP77	2017-07-12 05:55:14	-33.8536886764706	26.3428935882353
BI-AP77	2017-07-12 05:56:14	-33.8538875882353	26.3431088823529
BI-AP77	2017-07-12 05:57:14	-33.8540462222222	26.3433678611111
BI-AP77	2017-07-12 05:58:14	-33.8542200882353	26.3435899411765
BI-AP77	2017-07-12 05:59:14	-33.8543980882353	26.3438242352941
BI-AP77	2017-07-12 06:00:14	-33.8545885454545	26.3440776363636
BI-AP77	2017-07-12 06:01:14	-33.8547726470588	26.3443059411765
BI-AP77	2017-07-12 06:02:14	-33.8549698235294	26.3445493529412
BI-AP77	2017-07-12 06:03:14	-33.8551687058824	26.3448111176471
BI-AP77	2017-07-12 06:04:14	-33.8553898823529	26.3450294705882
BI-AP77	2017-07-12 06:05:14	-33.8556227647059	26.3452550588235
BI-AP77	2017-07-12 06:06:14	-33.855839	26.345493
BI-AP77	2017-07-12 06:07:14	-33.8560308235294	26.3457492352941
BI-AP77	2017-07-12 06:08:14	-33.8562537058824	26.3459744705882
BI-AP77	2017-07-12 06:09:14	-33.8564522941176	26.3462234117647
BI-AP77	2017-07-12 06:10:14	-33.856626	26.3464997647059
BI-AP77	2017-07-12 06:11:14	-33.8568515294118	26.3467561176471
BI-AP77	2017-07-12 06:12:14	-33.8570627647059	26.3470484705882
BI-AP77	2017-07-12 06:13:14	-33.8572845294118	26.3473071764706
BI-AP77	2017-07-12 06:14:14	-33.8574752380952	26.3475264761905
BI-AP77	2017-07-12 06:15:14	-33.857681	26.3478185294118
BI-AP77	2017-07-12 06:16:14	-33.8578911176471	26.3480547058824
BI-AP77	2017-07-12 06:17:14	-33.8580928823529	26.3483028823529
BI-AP77	2017-07-12 06:18:14	-33.8582995882353	26.3485321764706
BI-AP77	2017-07-12 06:19:14	-33.8584827647059	26.3487619411765
BI-AP77	2017-07-12 06:20:14	-33.8587163529412	26.3489661764706
BI-AP77	2017-07-12 06:21:14	-33.8589090571429	26.3491154857143
BI-AP77	2017-07-12 06:22:14	-33.8590875142857	26.3492260571429
BI-AP77	2017-07-12 06:23:14	-33.8592457058824	26.3493964117647
BI-AP77	2017-07-12 06:24:14	-33.8593955294118	26.3495914117647
BI-AP77	2017-07-12 06:25:14	-33.8595947058824	26.3497804705882
BI-AP77	2017-07-12 06:26:14	-33.859772	26.349972
BI-AP77	2017-07-12 06:27:14	-33.8599774705882	26.3501207647059
BI-AP77	2017-07-12 06:28:14	-33.8602041932773	26.3504706134454
BI-AP77	2017-07-12 06:29:14	-33.8604386470588	26.3508417058824
BI-AP77	2017-07-12 06:30:14	-33.8606706202532	26.3513673670886
BI-AP77	2017-07-12 06:31:14	-33.8609659124424	26.3518894746544
BI-AP77	2017-07-12 06:32:14	-33.861309875576	26.3523932534562
BI-AP77	2017-07-12 06:33:14	-33.8616538387097	26.3528970322581
BI-AP77	2017-07-12 06:34:14	-33.8619978018433	26.3534008110599
BI-AP77	2017-07-12 06:35:14	-33.8623087176471	26.3541307882353
BI-AP77	2017-07-12 06:36:14	-33.8627058450704	26.3548091690141
BI-AP77	2017-07-12 06:37:14	-33.8631799295775	26.3554319859155
BI-AP77	2017-07-12 06:38:14	-33.8635724545455	26.3560469393939
BI-AP77	2017-07-12 06:39:14	-33.8635571818182	26.3566225757576
BI-AP77	2017-07-12 06:40:14	-33.8635419090909	26.3571982121212
BI-AP77	2017-07-12 06:41:14	-33.8636948421053	26.3578122894737
BI-AP77	2017-07-12 06:42:14	-33.8640832631579	26.3584801842105
BI-AP77	2017-07-12 06:43:14	-33.8644716842105	26.3591480789474
BI-AP77	2017-07-12 06:44:14	-33.8648726217617	26.3599143134715
BI-AP77	2017-07-12 06:45:14	-33.8652752124352	26.3606935362694
BI-AP77	2017-07-12 06:46:14	-33.8656778031088	26.3614727590674
BI-AP77	2017-07-12 06:47:14	-33.8660803937824	26.3622519818653
BI-AP77	2017-07-12 06:48:14	-33.866482984456	26.3630312046632
BI-AP77	2017-07-12 06:49:14	-33.8668855751295	26.3638104274611
BI-AP77	2017-07-12 06:50:14	-33.866994990099	26.3646977326733
BI-AP77	2017-07-12 06:51:14	-33.8667460792079	26.3657171386139
BI-AP77	2017-07-12 06:52:14	-33.866834625	26.3662885
BI-AP77	2017-07-12 06:53:14	-33.867035660793	26.3668612026432
BI-AP77	2017-07-12 06:54:14	-33.8672494933921	26.3676139779736
BI-AP77	2017-07-12 06:55:14	-33.8674633259912	26.368366753304
BI-AP77	2017-07-12 06:56:14	-33.8676771585903	26.3691195286344
BI-AP77	2017-07-12 06:57:14	-33.8678024705882	26.3697939019608
BI-AP77	2017-07-12 06:58:14	-33.8678801176471	26.3704260588235
BI-AP77	2017-07-12 06:59:14	-33.8679385042017	26.3710644285714
BI-AP77	2017-07-12 07:00:14	-33.8678235462185	26.3717587142857
BI-AP77	2017-07-12 07:01:14	-33.8677633583333	26.3724393166667
BI-AP77	2017-07-12 07:02:14	-33.8681178583333	26.3730163166667
BI-AP77	2017-07-12 07:03:14	-33.8684193333333	26.3736035555556
BI-AP77	2017-07-12 07:04:14	-33.8683193333333	26.3742683174603
BI-AP77	2017-07-12 07:05:14	-33.8682230294118	26.3749266470588
BI-AP77	2017-07-12 07:06:14	-33.86827965	26.37539365
BI-AP77	2017-07-12 07:07:14	-33.86825665	26.37609065
BI-AP77	2017-07-12 07:08:14	-33.8683115828221	26.3767189877301
BI-AP77	2017-07-12 07:09:14	-33.8684617668712	26.377263404908
BI-AP77	2017-07-12 07:10:14	-33.8686119509202	26.3778078220859
BI-AP77	2017-07-12 07:11:14	-33.8686076363636	26.3783737272727
BI-AP77	2017-07-12 07:12:14	-33.8685471404959	26.378947446281
BI-AP77	2017-07-12 07:13:14	-33.8685605555556	26.3793344444444
BI-AP77	2017-07-12 07:14:14	-33.8684842592593	26.3797574074074
BI-AP77	2017-07-12 07:15:14	-33.868407962963	26.3801803703704
BI-AP77	2017-07-12 07:16:14	-33.868345791411	26.3806578220859
BI-AP77	2017-07-12 07:17:14	-33.8683008834356	26.3812018711656
BI-AP77	2017-07-12 07:18:14	-33.8682559754601	26.3817459202454
BI-AP77	2017-07-12 07:19:14	-33.8681936049383	26.3820812716049
BI-AP77	2017-07-12 07:20:14	-33.8678432345679	26.3822809012346
BI-AP77	2017-07-12 07:21:14	-33.8674928641975	26.3824805308642
BI-AP77	2017-07-12 07:22:14	-33.8672961176471	26.3827335882353
BI-AP77	2017-07-12 07:23:14	-33.8672346993865	26.3828819447853
BI-AP77	2017-07-12 07:24:14	-33.867168809816	26.3830118834356
BI-AP77	2017-07-12 07:25:14	-33.8670992857143	26.3831466
BI-AP77	2017-07-12 07:26:14	-33.8669395521472	26.3831573190184
BI-AP77	2017-07-12 07:27:14	-33.8667304723926	26.3830711840491
BI-AP77	2017-07-12 07:28:14	-33.866521392638	26.3829850490798
BI-AP77	2017-07-12 07:29:14	-33.8665716528926	26.3832428264463
BI-AP77	2017-07-12 07:30:14	-33.8665904958678	26.3835522479339
BI-AP77	2017-07-12 07:31:14	-33.8666074	26.3838556
BI-AP77	2017-07-12 07:32:14	-33.8666844651163	26.3841786744186
BI-AP77	2017-07-12 07:33:14	-33.8665393719008	26.3845382892562
BI-AP77	2017-07-12 07:34:14	-33.8666078016529	26.3849915123967
BI-AP77	2017-07-12 07:35:14	-33.8666595833333	26.3853316944444
BI-AP77	2017-07-12 07:36:14	-33.8666481428571	26.3854895428571
BI-AP77	2017-07-12 07:37:14	-33.8667536285714	26.385613
BI-AP77	2017-07-12 07:38:14	-33.86681275	26.3857135
BI-AP77	2017-07-12 07:39:14	-33.866936	26.3857824285714
BI-AP77	2017-07-12 07:40:14	-33.8671334285714	26.3858892857143
BI-AP77	2017-07-12 07:41:14	-33.8671531428571	26.386053
BI-AP77	2017-07-12 07:42:14	-33.8671109459459	26.3862754594595
BI-AP77	2017-07-12 07:43:14	-33.8674970882353	26.3864969411765
BI-AP77	2017-07-12 07:44:14	-33.8675901666667	26.38668
BI-AP77	2017-07-12 07:45:14	-33.8678094054054	26.3868878108108
BI-AP77	2017-07-12 07:46:14	-33.86793675	26.3871395
BI-AP77	2017-07-12 07:47:14	-33.8686554705882	26.3873699705882
BI-AP77	2017-07-12 07:48:14	-33.868098	26.3876363333333
BI-AP77	2017-07-12 07:49:14	-33.8682557222222	26.3879163333333
BI-AP77	2017-07-12 07:50:14	-33.8683412857143	26.3880736857143
BI-AP77	2017-07-12 07:51:14	-33.867893	26.388063
BI-AP77	2017-07-12 07:52:14	-33.8683456	26.38810415
BI-AP77	2017-07-12 07:53:14	-33.8688909384615	26.3879873846154
BI-AP77	2017-07-12 07:54:14	-33.8689297076923	26.3882550769231
BI-AP77	2017-07-12 07:55:14	-33.868641	26.3887099344262
BI-AP77	2017-07-12 07:56:14	-33.8686209090909	26.3887983939394
BI-AP77	2017-07-12 07:57:14	-33.8685445454545	26.3897793030303
BI-AP77	2017-07-12 07:58:14	-33.8685344354839	26.3898236935484
BI-AP77	2017-07-12 07:59:14	-33.8680805645161	26.3905253064516
BI-AP77	2017-07-12 08:00:14	-33.868021908046	26.3905574022988
BI-AP77	2017-07-12 08:01:14	-33.8674088045977	26.3908022298851
BI-AP77	2017-07-12 08:02:14	-33.867184	26.390892
BI-AP77	2017-07-12 08:03:14	-33.866595953125	26.390723203125
BI-AP77	2017-07-12 08:04:14	-33.866219	26.390615
BI-AP77	2017-07-12 08:05:14	-33.866219	26.390615
BI-AP77	2017-07-12 08:06:14	-33.866219	26.390615
BI-AP77	2017-07-12 08:07:14	-33.8651035142857	26.3895149428571
BI-AP77	2017-07-12 08:08:14	-33.8644352195122	26.3893019512195
BI-AP77	2017-07-12 08:09:14	-33.8639746097561	26.3894559756098
BI-AP77	2017-07-12 08:10:14	-33.863514	26.38961
BI-AP77	2017-07-12 08:11:14	-33.8633064723926	26.3897330981595
BI-AP77	2017-07-12 08:12:14	-33.862818006135	26.3896565337423
BI-AP77	2017-07-12 08:13:14	-33.8623295398773	26.3895799693252
BI-AP77	2017-07-12 08:14:14	-33.8620580920245	26.3897317239264
BI-AP77	2017-07-12 08:15:14	-33.8616244723926	26.3900125828221
BI-AP77	2017-07-12 08:16:14	-33.8611908527607	26.3902934417178
BI-AP77	2017-07-12 08:17:14	-33.8609433636364	26.3905619090909
BI-AP77	2017-07-12 08:18:14	-33.8609294114286	26.39099788
BI-AP77	2017-07-12 08:19:14	-33.8608457542857	26.39155228
BI-AP77	2017-07-12 08:20:14	-33.8607620971429	26.39210668
BI-AP77	2017-07-12 08:21:14	-33.8609551818182	26.3927764545455
BI-AP77	2017-07-12 08:22:14	-33.861387	26.3931199669421
BI-AP77	2017-07-12 08:23:14	-33.861987	26.3929374876033
BI-AP77	2017-07-12 08:24:14	-33.8626293206107	26.3928087633588
BI-AP77	2017-07-12 08:25:14	-33.8633351221374	26.3927606717557
BI-AP77	2017-07-12 08:26:14	-33.8639957142857	26.3927486285714
BI-AP77	2017-07-12 08:27:14	-33.8645461104295	26.3928220736196
BI-AP77	2017-07-12 08:28:14	-33.8651273374233	26.3928695582822
BI-AP77	2017-07-12 08:29:14	-33.8657085644172	26.3929170429448
BI-AP77	2017-07-12 08:30:14	-33.8660582051282	26.3930538717949
BI-AP77	2017-07-12 08:31:14	-33.866352208589	26.393419
BI-AP77	2017-07-12 08:32:14	-33.8666555214724	26.393959
BI-AP77	2017-07-12 08:33:14	-33.8669588343558	26.394499
BI-AP77	2017-07-12 08:34:14	-33.8671936	26.3946582
BI-AP77	2017-07-12 08:35:14	-33.8676167073171	26.3950573536585
BI-AP77	2017-07-12 08:36:14	-33.868087195122	26.395532597561
BI-AP77	2017-07-12 08:37:14	-33.8685530909091	26.3959965
BI-AP77	2017-07-12 08:38:14	-33.8689462	26.3961921
BI-AP77	2017-07-12 08:39:14	-33.8694802	26.3965291
BI-AP77	2017-07-12 08:40:14	-33.8699028571429	26.3968097428571
BI-AP77	2017-07-12 08:41:14	-33.8700985227273	26.3970425681818
BI-AP77	2017-07-12 08:42:14	-33.8702145916667	26.3977805666667
BI-AP77	2017-07-12 08:43:14	-33.8703290916667	26.3985265666667
BI-AP77	2017-07-12 08:44:14	-33.8706799583333	26.3990467166667
BI-AP77	2017-07-12 08:45:14	-33.8711624583333	26.3995077166667
BI-AP77	2017-07-12 08:46:14	-33.8715303142857	26.3998255142857
BI-AP77	2017-07-12 08:47:14	-33.8719622	26.4003114
BI-AP77	2017-07-12 08:48:14	-33.8724562	26.4008969
BI-AP77	2017-07-12 08:49:14	-33.8724076433566	26.401158
BI-AP77	2017-07-12 08:50:14	-33.8722234475525	26.401338
BI-AP77	2017-07-12 08:51:14	-33.872116	26.401443
BI-AP77	2017-07-12 08:52:14	-33.872116	26.401443
BI-AP77	2017-07-12 08:53:14	-33.872116	26.401443
BI-AP77	2017-07-12 08:54:14	-33.872116	26.401443
BI-AP77	2017-07-12 08:55:14	-33.872116	26.401443
BI-AP77	2017-07-12 08:56:14	-33.872116	26.401443
BI-AP77	2017-07-12 08:57:14	-33.872116	26.401443
BI-AP77	2017-07-12 08:58:14	-33.872116	26.401443
BI-AP77	2017-07-12 08:59:14	-33.8726399259259	26.4035403333333
BI-AP77	2017-07-12 09:00:14	-33.8734232903226	26.4066896543779
BI-AP77	2017-07-12 09:01:14	-33.8735297419355	26.4071829262673
BI-AP77	2017-07-12 09:02:14	-33.8736361935484	26.4076761981567
BI-AP77	2017-07-12 09:03:14	-33.8737426451613	26.4081694700461
BI-AP77	2017-07-12 09:04:14	-33.873851505814	26.4085837790698
BI-AP77	2017-07-12 09:05:14	-33.8739620872093	26.4089416860465
BI-AP77	2017-07-12 09:06:14	-33.8740726686047	26.4092995930233
BI-AP77	2017-07-12 09:07:14	-33.8744601616162	26.4098218787879
BI-AP77	2017-07-12 09:08:14	-33.8749601860465	26.4103926356589
BI-AP77	2017-07-12 09:09:14	-33.8755029767442	26.4107321705426
BI-AP77	2017-07-12 09:10:14	-33.8760457674419	26.4110717054264
BI-AP77	2017-07-12 09:11:14	-33.876466	26.4113577777778
BI-AP77	2017-07-12 09:12:14	-33.8768227272727	26.4117278441558
BI-AP77	2017-07-12 09:13:14	-33.8770354545455	26.4123422597403
BI-AP77	2017-07-12 09:14:14	-33.8772481818182	26.4129566753247
BI-AP77	2017-07-12 09:15:14	-33.877414	26.4135915454545
BI-AP77	2017-07-12 09:16:14	-33.8775902037037	26.4142242530864
BI-AP77	2017-07-12 09:17:14	-33.8778090925926	26.4148416604938
BI-AP77	2017-07-12 09:18:14	-33.8780279814815	26.4154590679012
BI-AP77	2017-07-12 09:19:14	-33.878205462963	26.4160921358025
BI-AP77	2017-07-12 09:20:14	-33.8783665740741	26.4167313950617
BI-AP77	2017-07-12 09:21:14	-33.8785278026316	26.4173671578947
BI-AP77	2017-07-12 09:22:14	-33.8786959605263	26.4177966315789
BI-AP77	2017-07-12 09:23:14	-33.87887975	26.418417375
BI-AP77	2017-07-12 09:24:14	-33.87906875	26.419101875
BI-AP77	2017-07-12 09:25:14	-33.8792825548781	26.4197441280488
BI-AP77	2017-07-12 09:26:14	-33.8795046280488	26.4203722987805
BI-AP77	2017-07-12 09:27:14	-33.8797274523809	26.4209986190476
BI-AP77	2017-07-12 09:28:14	-33.8798164132231	26.4215559752066
BI-AP77	2017-07-12 09:29:14	-33.8795208760331	26.422200107438
BI-AP77	2017-07-12 09:30:14	-33.87925055	26.42287765
BI-AP77	2017-07-12 09:31:14	-33.87903905	26.42363315
BI-AP77	2017-07-12 09:32:14	-33.8787849338843	26.4243211735537
BI-AP77	2017-07-12 09:33:14	-33.8784313801653	26.4248517520661
BI-AP77	2017-07-12 09:34:14	-33.8782064805195	26.4254384285714
BI-AP77	2017-07-12 09:35:14	-33.878307	26.426167
BI-AP77	2017-07-12 09:36:14	-33.8782745	26.426715
BI-AP77	2017-07-12 09:37:14	-33.878242	26.427263
BI-AP77	2017-07-12 09:38:14	-33.8784625194805	26.4273713116883
BI-AP77	2017-07-12 09:39:14	-33.878657353211	26.4277252889908
BI-AP77	2017-07-12 09:40:14	-33.8788420321101	26.4281763899083
BI-AP77	2017-07-12 09:41:14	-33.8790267110092	26.4286274908257
BI-AP77	2017-07-12 09:42:14	-33.8791905714286	26.4290451428571
BI-AP77	2017-07-12 09:43:14	-33.8791907731092	26.4292810084034
BI-AP77	2017-07-12 09:44:14	-33.8792563193277	26.4297030252101
BI-AP77	2017-07-12 09:45:14	-33.8794812467533	26.4300595844156
BI-AP77	2017-07-12 09:46:14	-33.8797712	26.4302588
BI-AP77	2017-07-12 09:47:14	-33.8798287352941	26.4301772941176
BI-AP77	2017-07-12 09:48:14	-33.8799237714286	26.4300165142857
BI-AP77	2017-07-12 09:49:14	-33.8800683714286	26.4298640285714
BI-AP77	2017-07-12 09:50:14	-33.8802046857143	26.4296261142857
BI-AP77	2017-07-12 09:51:14	-33.8803764	26.4291546571429
BI-AP77	2017-07-12 09:52:14	-33.8803674117647	26.428775
BI-AP77	2017-07-12 09:53:14	-33.8802756470588	26.428235
BI-AP77	2017-07-12 09:54:14	-33.8800341717791	26.4282077116564
BI-AP77	2017-07-12 09:55:14	-33.8795946625767	26.4282640306748
BI-AP77	2017-07-12 09:56:14	-33.8791551533742	26.4283203496933
BI-AP77	2017-07-12 09:57:14	-33.878888925	26.428416475
BI-AP77	2017-07-12 09:58:14	-33.878387425	26.428625975
BI-AP77	2017-07-12 09:59:14	-33.8778791596639	26.4288361680672
BI-AP77	2017-07-12 10:00:14	-33.8772423529412	26.4290595294118
BI-AP77	2017-07-12 10:01:14	-33.8766272888889	26.4292781333333
BI-AP77	2017-07-12 10:02:14	-33.8762244571429	26.4293969828571
BI-AP77	2017-07-12 10:03:14	-33.8756227428571	26.4294442971429
BI-AP77	2017-07-12 10:04:14	-33.8750210285714	26.4294916114286
BI-AP77	2017-07-12 10:05:14	-33.8745845714286	26.4295248
BI-AP77	2017-07-12 10:06:14	-33.8741760645161	26.4295373870968
BI-AP77	2017-07-12 10:07:14	-33.8737181843318	26.4295501059908
BI-AP77	2017-07-12 10:08:14	-33.8732603041475	26.4295628248848
BI-AP77	2017-07-12 10:09:14	-33.8727629176471	26.4296214941176
BI-AP77	2017-07-12 10:10:14	-33.8721075058824	26.4298639647059
BI-AP77	2017-07-12 10:11:14	-33.8714520941177	26.4301064352941
BI-AP77	2017-07-12 10:12:14	-33.8708400114943	26.4303265057471
BI-AP77	2017-07-12 10:13:14	-33.8703027701149	26.4305078850575
BI-AP77	2017-07-12 10:14:14	-33.8695472857143	26.430763
BI-AP77	2017-07-12 10:15:14	-33.8688454634146	26.4309438048781
BI-AP77	2017-07-12 10:16:14	-33.8682127107438	26.4310298347107
BI-AP77	2017-07-12 10:17:14	-33.8676528760331	26.430984214876
BI-AP77	2017-07-12 10:18:14	-33.867072375	26.4309565
BI-AP77	2017-07-12 10:19:14	-33.866429875	26.4309825
BI-AP77	2017-07-12 10:20:14	-33.865787057377	26.4310066721311
BI-AP77	2017-07-12 10:21:14	-33.8651432868852	26.4310253606557
BI-AP77	2017-07-12 10:22:14	-33.8645030184049	26.4310413558282
BI-AP77	2017-07-12 10:23:14	-33.8638754110429	26.4310476134969
BI-AP77	2017-07-12 10:24:14	-33.863247803681	26.4310538711656
BI-AP77	2017-07-12 10:25:14	-33.862934	26.431057
BI-AP77	2017-07-12 10:26:14	-33.862934	26.431057
BI-AP77	2017-07-12 10:27:14	-33.862934	26.431057
BI-AP77	2017-07-12 10:28:14	-33.86184096	26.43108872
BI-AP77	2017-07-12 10:29:14	-33.8605058181818	26.4310942181818
BI-AP77	2017-07-12 10:30:14	-33.8596903636364	26.4310347636364
BI-AP77	2017-07-12 10:31:14	-33.8590052166667	26.4309534666667
BI-AP77	2017-07-12 10:32:14	-33.8584197166667	26.4308554666667
BI-AP77	2017-07-12 10:33:14	-33.8578158	26.4307344222222
BI-AP77	2017-07-12 10:34:14	-33.8571978	26.4305957555556
BI-AP77	2017-07-12 10:35:14	-33.8565798	26.4304570888889
BI-AP77	2017-07-12 10:36:14	-33.8562080571429	26.4302843142857
BI-AP77	2017-07-12 10:37:14	-33.8556184104046	26.4299764508671
BI-AP77	2017-07-12 10:38:14	-33.8550218786127	26.4296667398844
BI-AP77	2017-07-12 10:39:14	-33.854485	26.429388
BI-AP77	2017-07-12 10:40:14	-33.854485	26.429388
BI-AP77	2017-07-12 10:41:14	-33.854485	26.429388
BI-AP77	2017-07-12 10:42:14	-33.8538865909091	26.4292593636364
BI-AP77	2017-07-12 10:43:14	-33.8517717232143	26.4287906607143
BI-AP77	2017-07-12 10:44:14	-33.8512365446429	26.4285817321429
BI-AP77	2017-07-12 10:45:14	-33.8506759512195	26.4284153628049
BI-AP77	2017-07-12 10:46:14	-33.8500510731707	26.4283566432927
BI-AP77	2017-07-12 10:47:14	-33.8494261951219	26.4282979237805
BI-AP77	2017-07-12 10:48:14	-33.8488013170732	26.4282392042683
BI-AP77	2017-07-12 10:49:14	-33.8481764390244	26.4281804847561
BI-AP77	2017-07-12 10:50:14	-33.8475515609756	26.4281217652439
BI-AP77	2017-07-12 10:51:14	-33.8469266829268	26.4280630457317
BI-AP77	2017-07-12 10:52:14	-33.846301804878	26.4280043262195
BI-AP77	2017-07-12 10:53:14	-33.8456769268293	26.4279456067073
BI-AP77	2017-07-12 10:54:14	-33.8450520487805	26.4278868871951
BI-AP77	2017-07-12 10:55:14	-33.8444271707317	26.4278281676829
BI-AP77	2017-07-12 10:56:14	-33.8438454573643	26.4277004651163
BI-AP77	2017-07-12 10:57:14	-33.8433439069767	26.4274446511628
BI-AP77	2017-07-12 10:58:14	-33.8428423565891	26.4271888372093
BI-AP77	2017-07-12 10:59:14	-33.8423408062015	26.4269330232558
BI-AP77	2017-07-12 11:00:14	-33.841839255814	26.4266772093023
BI-AP77	2017-07-12 11:01:14	-33.8413377054264	26.4264213953488
BI-AP77	2017-07-12 11:02:14	-33.8408361550388	26.4261655813953
BI-AP77	2017-07-12 11:03:14	-33.8402745	26.425939
BI-AP77	2017-07-12 11:04:14	-33.8397061666667	26.4257156666667
BI-AP77	2017-07-12 11:05:14	-33.8391378333333	26.4254923333333
BI-AP77	2017-07-12 11:06:14	-33.8388247513812	26.4254572651934
BI-AP77	2017-07-12 11:07:14	-33.8382797790055	26.4251625690608
BI-AP77	2017-07-12 11:08:14	-33.8377348066298	26.4248678729282
BI-AP77	2017-07-12 11:09:14	-33.8371906900585	26.4245719824561
BI-AP77	2017-07-12 11:10:14	-33.8366713918129	26.4242414561404
BI-AP77	2017-07-12 11:11:14	-33.8361520935673	26.4239109298246
BI-AP77	2017-07-12 11:12:14	-33.8356263493976	26.4236463012048
BI-AP77	2017-07-12 11:13:14	-33.8350718915663	26.4236752168675
BI-AP77	2017-07-12 11:14:14	-33.8347036666667	26.4235321666667
BI-AP77	2017-07-12 11:15:14	-33.834513875	26.423298
BI-AP77	2017-07-12 11:16:14	-33.8343614146341	26.423081097561
BI-AP77	2017-07-12 11:17:14	-33.8342675581395	26.4228156976744
BI-AP77	2017-07-12 11:18:14	-33.834098902439	26.4226035365854
BI-AP77	2017-07-12 11:19:14	-33.8338608571429	26.4222825714286
BI-AP77	2017-07-12 11:20:14	-33.8335864883721	26.4221405116279
BI-AP77	2017-07-12 11:21:14	-33.8333163773585	26.4219829433962
BI-AP77	2017-07-12 11:22:14	-33.8330590631579	26.4218217831579
BI-AP77	2017-07-12 11:23:14	-33.8324838210526	26.4218431810526
BI-AP77	2017-07-12 11:24:14	-33.8319085789474	26.4218645789474
BI-AP77	2017-07-12 11:25:14	-33.8313333368421	26.4218859768421
BI-AP77	2017-07-12 11:26:14	-33.8307580947368	26.4219073747368
BI-AP77	2017-07-12 11:27:14	-33.8301828526316	26.4219287726316
BI-AP77	2017-07-12 11:28:14	-33.8296076105263	26.4219501705263
BI-AP77	2017-07-12 11:29:14	-33.829032368421	26.4219715684211
BI-AP77	2017-07-12 11:30:14	-33.8284571263158	26.4219929663158
BI-AP77	2017-07-12 11:31:14	-33.8278818842105	26.4220143642105
BI-AP77	2017-07-12 11:32:14	-33.8273066421053	26.4220357621053
BI-AP77	2017-07-12 11:33:14	-33.8267314	26.42205716
BI-AP77	2017-07-12 11:34:14	-33.8261561578947	26.4220785578947
BI-AP77	2017-07-12 11:35:14	-33.8255809157895	26.4220999557895
BI-AP77	2017-07-12 11:36:14	-33.8250056736842	26.4221213536842
BI-AP77	2017-07-12 11:37:14	-33.8244304315789	26.422142751579
BI-AP77	2017-07-12 11:38:14	-33.8238551894737	26.4221641494737
BI-AP77	2017-07-12 11:39:14	-33.8232799473684	26.4221855473684
BI-AP77	2017-07-12 11:40:14	-33.8227047052631	26.4222069452632
BI-AP77	2017-07-12 11:41:14	-33.8221294631579	26.4222283431579
BI-AP77	2017-07-12 11:42:14	-33.8215542210526	26.4222497410526
BI-AP77	2017-07-12 11:43:14	-33.8209789789474	26.4222711389474
BI-AP77	2017-07-12 11:44:14	-33.8204037368421	26.4222925368421
BI-AP77	2017-07-12 11:45:14	-33.8198284947368	26.4223139347369
BI-AP77	2017-07-12 11:46:14	-33.8192532526316	26.4223353326316
BI-AP77	2017-07-12 11:47:14	-33.8186780105263	26.4223567305263
BI-AP77	2017-07-12 11:48:14	-33.818102768421	26.4223781284211
BI-AP77	2017-07-12 11:49:14	-33.8175275263158	26.4223995263158
BI-AP77	2017-07-12 11:50:14	-33.8169522842105	26.4224209242105
BI-AP77	2017-07-12 11:51:14	-33.8163770421053	26.4224423221053
BI-AP77	2017-07-12 11:52:14	-33.8158018	26.42246372
BI-AP77	2017-07-12 11:53:14	-33.8152265578947	26.4224851178947
BI-AP77	2017-07-12 11:54:14	-33.8146513157895	26.4225065157895
BI-AP77	2017-07-12 11:55:14	-33.8140760736842	26.4225279136842
BI-AP77	2017-07-12 11:56:14	-33.8135008315789	26.422549311579
BI-AP77	2017-07-12 11:57:14	-33.8129255894737	26.4225707094737
BI-AP77	2017-07-12 11:58:14	-33.8123503473684	26.4225921073684
BI-AP77	2017-07-12 11:59:14	-33.8117751052631	26.4226135052632
BI-AP77	2017-07-12 12:00:14	-33.8111998631579	26.4226349031579
BI-AP77	2017-07-12 12:01:14	-33.8106246210526	26.4226563010526
BI-AP77	2017-07-12 12:02:14	-33.8100721851852	26.4227234814815
BI-AP77	2017-07-12 12:03:14	-33.8095425555556	26.4228364444444
BI-AP77	2017-07-12 12:04:14	-33.8090129259259	26.4229494074074
BI-AP77	2017-07-12 12:05:14	-33.8088553385827	26.4231316929134
BI-AP77	2017-07-12 12:06:14	-33.8086030551181	26.4237302755906
BI-AP77	2017-07-12 12:07:14	-33.8083198530351	26.4242984249201
BI-AP77	2017-07-12 12:08:14	-33.8077583833866	26.4245926741214
BI-AP77	2017-07-12 12:09:14	-33.807196913738	26.4248869233227
BI-AP77	2017-07-12 12:10:14	-33.8066354440895	26.425181172524
BI-AP77	2017-07-12 12:11:14	-33.8060739744409	26.4254754217252
BI-AP77	2017-07-12 12:12:14	-33.8055125047923	26.4257696709265
BI-AP77	2017-07-12 12:13:14	-33.8049747870968	26.4260180516129
BI-AP77	2017-07-12 12:14:14	-33.8044402064516	26.4262603741936
BI-AP77	2017-07-12 12:15:14	-33.8039971764706	26.4264178235294
BI-AP77	2017-07-12 12:16:14	-33.8035403142857	26.4266815285714
BI-AP77	2017-07-12 12:17:14	-33.8030007428571	26.4270558857143
BI-AP77	2017-07-12 12:18:14	-33.8024611714286	26.4274302428571
BI-AP77	2017-07-12 12:19:14	-33.8019216	26.4278046
BI-AP77	2017-07-12 12:20:14	-33.8013902222222	26.4281848395062
BI-AP77	2017-07-12 12:21:14	-33.8009735555556	26.4286474320988
BI-AP77	2017-07-12 12:22:14	-33.8005568888889	26.4291100246914
BI-AP77	2017-07-12 12:23:14	-33.8001668757764	26.429593757764
BI-AP77	2017-07-12 12:24:14	-33.7998229006211	26.4301140062112
BI-AP77	2017-07-12 12:25:14	-33.7994789254658	26.4306342546584
BI-AP77	2017-07-12 12:26:14	-33.7989544662577	26.430603809816
BI-AP77	2017-07-12 12:27:14	-33.7983463680982	26.4303181656442
BI-AP77	2017-07-12 12:28:14	-33.7977382699387	26.4300325214724
BI-AP77	2017-07-12 12:29:14	-33.7970566715867	26.4300728671587
BI-AP77	2017-07-12 12:30:14	-33.7963725387454	26.4301244538745
BI-AP77	2017-07-12 12:31:14	-33.7956884059041	26.4301760405904
BI-AP77	2017-07-12 12:32:14	-33.7950042730627	26.4302276273063
BI-AP77	2017-07-12 12:33:14	-33.794402325	26.430274
BI-AP77	2017-07-12 12:34:14	-33.793900825	26.430314
BI-AP77	2017-07-12 12:35:14	-33.7933255	26.4303068
BI-AP77	2017-07-12 12:36:14	-33.7926599444444	26.4302419111111
BI-AP77	2017-07-12 12:37:14	-33.7919943888889	26.4301770222222
BI-AP77	2017-07-12 12:38:14	-33.7913288333333	26.4301121333333
BI-AP77	2017-07-12 12:39:14	-33.7906632777778	26.4300472444444
BI-AP77	2017-07-12 12:40:14	-33.7900246694215	26.4303450165289
BI-AP77	2017-07-12 12:41:14	-33.7893874793388	26.4306618760331
BI-AP77	2017-07-12 12:42:14	-33.7893094235294	26.4310611647059
BI-AP77	2017-07-12 12:43:14	-33.7894499328358	26.431515641791
BI-AP77	2017-07-12 12:44:14	-33.7897575447761	26.432016238806
BI-AP77	2017-07-12 12:45:14	-33.7900359259259	26.4325551527778
BI-AP77	2017-07-12 12:46:14	-33.7902403703704	26.4331909861111
BI-AP77	2017-07-12 12:47:14	-33.7904448148148	26.4338268194444
BI-AP77	2017-07-12 12:48:14	-33.7906492592593	26.4344626527778
BI-AP77	2017-07-12 12:49:14	-33.7908034705882	26.4347385294118
BI-AP77	2017-07-12 12:50:14	-33.7908513142857	26.4348743714286
BI-AP77	2017-07-12 12:51:14	-33.7908077142857	26.4348863428571
BI-AP77	2017-07-12 12:52:14	-33.7907285142857	26.4348324285714
BI-AP77	2017-07-12 12:53:14	-33.7907363636364	26.4347397272727
BI-AP77	2017-07-12 12:54:14	-33.7907428571429	26.4347632857143
BI-AP77	2017-07-12 12:55:14	-33.7907227142857	26.434756
BI-AP77	2017-07-12 12:56:14	-33.7907935882353	26.4348488823529
BI-AP77	2017-07-12 12:57:14	-33.7908832162162	26.4349810540541
BI-AP77	2017-07-12 12:58:14	-33.791072	26.435208
BI-AP77	2017-07-12 12:59:14	-33.7913258346457	26.4355082677165
BI-AP77	2017-07-12 13:00:14	-33.7916647322835	26.4360633858268
BI-AP77	2017-07-12 13:01:14	-33.7920036299213	26.436618503937
BI-AP77	2017-07-12 13:02:14	-33.7923425275591	26.4371736220472
BI-AP77	2017-07-12 13:03:14	-33.7926814251969	26.4377287401575
BI-AP77	2017-07-12 13:04:14	-33.7930203228346	26.4382838582677
BI-AP77	2017-07-12 13:05:14	-33.7933592204724	26.438838976378
BI-AP77	2017-07-12 13:06:14	-33.793712754386	26.4394328070175
BI-AP77	2017-07-12 13:07:14	-33.7940699473684	26.4400363157895
BI-AP77	2017-07-12 13:08:14	-33.7944271403509	26.4406398245614
BI-AP77	2017-07-12 13:09:14	-33.7947170454545	26.441104625
BI-AP77	2017-07-12 13:10:14	-33.7950172803347	26.441676623431
BI-AP77	2017-07-12 13:11:14	-33.7953323430962	26.4423710167364
BI-AP77	2017-07-12 13:12:14	-33.7956474058577	26.4430654100418
BI-AP77	2017-07-12 13:13:14	-33.7959624686193	26.4437598033473
BI-AP77	2017-07-12 13:14:14	-33.7962863291139	26.4444510506329
BI-AP77	2017-07-12 13:15:14	-33.79659265	26.445071025
BI-AP77	2017-07-12 13:16:14	-33.79678165	26.445387525
BI-AP77	2017-07-12 13:17:14	-33.7969751416667	26.4456024583333
BI-AP77	2017-07-12 13:18:14	-33.7971886416667	26.4453649583333
BI-AP77	2017-07-12 13:19:14	-33.7973655142857	26.4451722571429
BI-AP77	2017-07-12 13:20:14	-33.7974356744186	26.4454920930233
BI-AP77	2017-07-12 13:21:14	-33.7975434651163	26.4460205813953
BI-AP77	2017-07-12 13:22:14	-33.797651255814	26.4465490697674
BI-AP77	2017-07-12 13:23:14	-33.7979462222222	26.44723
BI-AP77	2017-07-12 13:24:14	-33.7982953953488	26.447949622093
BI-AP77	2017-07-12 13:25:14	-33.7984921395349	26.4484850872093
BI-AP77	2017-07-12 13:26:14	-33.7986888837209	26.4490205523256
BI-AP77	2017-07-12 13:27:14	-33.7989241515152	26.4495686868687
BI-AP77	2017-07-12 13:28:14	-33.7992986969697	26.4501626262626
BI-AP77	2017-07-12 13:29:14	-33.7996541025641	26.4507918205128
BI-AP77	2017-07-12 13:30:14	-33.7999981333333	26.4514360666667
BI-AP77	2017-07-12 13:31:14	-33.8003511333333	26.4520475666667
BI-AP77	2017-07-12 13:32:14	-33.8006938282209	26.4526345030675
BI-AP77	2017-07-12 13:33:14	-33.8010081840491	26.4531538895706
BI-AP77	2017-07-12 13:34:14	-33.8013225398773	26.4536732760736
BI-AP77	2017-07-12 13:35:14	-33.8016612396313	26.454230156682
BI-AP77	2017-07-12 13:36:14	-33.8020198571429	26.4548177142857
BI-AP77	2017-07-12 13:37:14	-33.8023784746544	26.4554052718894
BI-AP77	2017-07-12 13:38:14	-33.8027370921659	26.4559928294931
BI-AP77	2017-07-12 13:39:14	-33.8031152	26.4565826666667
BI-AP77	2017-07-12 13:40:14	-33.8034947	26.4571726666667
BI-AP77	2017-07-12 13:41:14	-33.8038176296296	26.457765
BI-AP77	2017-07-12 13:42:14	-33.8041365185185	26.4583575
BI-AP77	2017-07-12 13:43:14	-33.8044554074074	26.45895
BI-AP77	2017-07-12 13:44:14	-33.8047837209302	26.459541744186
BI-AP77	2017-07-12 13:45:14	-33.8051308837209	26.4601319767442
BI-AP77	2017-07-12 13:46:14	-33.8054780465116	26.4607222093023
BI-AP77	2017-07-12 13:47:14	-33.8058252093023	26.4613124418605
BI-AP77	2017-07-12 13:48:14	-33.8061600672269	26.4619232352941
BI-AP77	2017-07-12 13:49:14	-33.8064908235294	26.4625408823529
BI-AP77	2017-07-12 13:50:14	-33.8067359141104	26.4630978711656
BI-AP77	2017-07-12 13:51:14	-33.8069549325153	26.463636398773
BI-AP77	2017-07-12 13:52:14	-33.8071764907976	26.464178809816
BI-AP77	2017-07-12 13:53:14	-33.8074463067485	26.464795006135
BI-AP77	2017-07-12 13:54:14	-33.8077161226994	26.465411202454
BI-AP77	2017-07-12 13:55:14	-33.8080136829268	26.465980902439
BI-AP77	2017-07-12 13:56:14	-33.8083667317073	26.4664576097561
BI-AP77	2017-07-12 13:57:14	-33.8087197804878	26.4669343170732
BI-AP77	2017-07-12 13:58:14	-33.8089424051447	26.4674866263666
BI-AP77	2017-07-12 13:59:14	-33.8090780803859	26.4680893369775
BI-AP77	2017-07-12 14:00:14	-33.809213755627	26.4686920475884
BI-AP77	2017-07-12 14:01:14	-33.8093494308682	26.4692947581994
BI-AP77	2017-07-12 14:02:14	-33.8094851061093	26.4698974688103
BI-AP77	2017-07-12 14:03:14	-33.8096207813505	26.4705001794212
BI-AP77	2017-07-12 14:04:14	-33.8097564565917	26.4711028900321
BI-AP77	2017-07-12 14:05:14	-33.8098921318328	26.4717056006431
BI-AP77	2017-07-12 14:06:14	-33.810027807074	26.472308311254
BI-AP77	2017-07-12 14:07:14	-33.8101634823151	26.4729110218649
BI-AP77	2017-07-12 14:08:14	-33.8102991575563	26.4735137324759
BI-AP77	2017-07-12 14:09:14	-33.8104348327974	26.4741164430868
BI-AP77	2017-07-12 14:10:14	-33.8105705080386	26.4747191536977
BI-AP77	2017-07-12 14:11:14	-33.8107061832798	26.4753218643087
BI-AP77	2017-07-12 14:12:14	-33.8108418585209	26.4759245749196
BI-AP77	2017-07-12 14:13:14	-33.8109775337621	26.4765272855305
BI-AP77	2017-07-12 14:14:14	-33.8111132090032	26.4771299961415
BI-AP77	2017-07-12 14:15:14	-33.8112488842444	26.4777327067524
BI-AP77	2017-07-12 14:16:14	-33.8113845594855	26.4783354173633
BI-AP77	2017-07-12 14:17:14	-33.8115202347267	26.4789381279743
BI-AP77	2017-07-12 14:18:14	-33.8116559099679	26.4795408385852
BI-AP77	2017-07-12 14:19:14	-33.811791585209	26.4801435491961
BI-AP77	2017-07-12 14:20:14	-33.8119272604502	26.4807462598071
BI-AP77	2017-07-12 14:21:14	-33.8120629356913	26.481348970418
BI-AP77	2017-07-12 14:22:14	-33.8121986109325	26.4819516810289
BI-AP77	2017-07-12 14:23:14	-33.8123342861736	26.4825543916399
BI-AP77	2017-07-12 14:24:14	-33.8124699614148	26.4831571022508
BI-AP77	2017-07-12 14:25:14	-33.812605636656	26.4837598128617
BI-AP77	2017-07-12 14:26:14	-33.8127413118971	26.4843625234727
BI-AP77	2017-07-12 14:27:14	-33.8128769871383	26.4849652340836
BI-AP77	2017-07-12 14:28:14	-33.8130126623794	26.4855679446945
BI-AP77	2017-07-12 14:29:14	-33.8131483376206	26.4861706553055
BI-AP77	2017-07-12 14:30:14	-33.8132840128618	26.4867733659164
BI-AP77	2017-07-12 14:31:14	-33.8134196881029	26.4873760765273
BI-AP77	2017-07-12 14:32:14	-33.8135553633441	26.4879787871383
BI-AP77	2017-07-12 14:33:14	-33.8136910385852	26.4885814977492
BI-AP77	2017-07-12 14:34:14	-33.8138267138264	26.4891842083601
BI-AP77	2017-07-12 14:35:14	-33.8139623890675	26.4897869189711
BI-AP77	2017-07-12 14:36:14	-33.8140980643087	26.490389629582
BI-AP77	2017-07-12 14:37:14	-33.8142337395498	26.4909923401929
BI-AP77	2017-07-12 14:38:14	-33.814369414791	26.4915950508039
BI-AP77	2017-07-12 14:39:14	-33.8145050900322	26.4921977614148
BI-AP77	2017-07-12 14:40:14	-33.8146407652733	26.4928004720257
BI-AP77	2017-07-12 14:41:14	-33.8147764405145	26.4934031826367
BI-AP77	2017-07-12 14:42:14	-33.8149121157556	26.4940058932476
BI-AP77	2017-07-12 14:43:14	-33.8150477909968	26.4946086038585
BI-AP77	2017-07-12 14:44:14	-33.815183466238	26.4952113144695
BI-AP77	2017-07-12 14:45:14	-33.8153191414791	26.4958140250804
BI-AP77	2017-07-12 14:46:14	-33.8154548167203	26.4964167356913
BI-AP77	2017-07-12 14:47:14	-33.8155904919614	26.4970194463023
BI-AP77	2017-07-12 14:48:14	-33.8157261672026	26.4976221569132
BI-AP77	2017-07-12 14:49:14	-33.8158618424437	26.4982248675241
BI-AP77	2017-07-12 14:50:14	-33.8159975176849	26.498827578135
BI-AP77	2017-07-12 14:51:14	-33.8161331929261	26.499430288746
BI-AP77	2017-07-12 14:52:14	-33.8162688681672	26.5000329993569
BI-AP77	2017-07-12 14:53:14	-33.8164045434084	26.5006357099678
BI-AP77	2017-07-12 14:54:14	-33.8165402186495	26.5012384205788
BI-AP77	2017-07-12 14:55:14	-33.8166758938907	26.5018411311897
BI-AP77	2017-07-12 14:56:14	-33.8168115691318	26.5024438418006
BI-AP77	2017-07-12 14:57:14	-33.816947244373	26.5030465524116
BI-AP77	2017-07-12 14:58:14	-33.8170829196142	26.5036492630225
BI-AP77	2017-07-12 14:59:14	-33.8172185948553	26.5042519736334
BI-AP77	2017-07-12 15:00:14	-33.8173542700965	26.5048546842444
BI-AP77	2017-07-12 15:01:14	-33.8174899453376	26.5054573948553
BI-AP77	2017-07-12 15:02:14	-33.8176256205788	26.5060601054662
BI-AP77	2017-07-12 15:03:14	-33.8177612958199	26.5066628160772
BI-AP77	2017-07-12 15:04:14	-33.8178969710611	26.5072655266881
BI-AP77	2017-07-12 15:05:14	-33.8180326463023	26.507868237299
BI-AP77	2017-07-12 15:06:14	-33.8181683215434	26.50847094791
BI-AP77	2017-07-12 15:07:14	-33.8183039967846	26.5090736585209
BI-AP77	2017-07-12 15:08:14	-33.8184396720257	26.5096763691318
BI-AP77	2017-07-12 15:09:14	-33.8185753472669	26.5102790797428
BI-AP77	2017-07-12 15:10:14	-33.818711022508	26.5108817903537
BI-AP77	2017-07-12 15:11:14	-33.8188466977492	26.5114845009646
BI-AP77	2017-07-12 15:12:14	-33.8189823729904	26.5120872115756
BI-AP77	2017-07-12 15:13:14	-33.8191180482315	26.5126899221865
BI-AP77	2017-07-12 15:14:14	-33.8192537234727	26.5132926327974
BI-AP77	2017-07-12 15:15:14	-33.8193893987138	26.5138953434084
BI-AP77	2017-07-12 15:16:14	-33.819525073955	26.5144980540193
BI-AP77	2017-07-12 15:17:14	-33.8196607491961	26.5151007646302
BI-AP77	2017-07-12 15:18:14	-33.8197964244373	26.5157034752412
BI-AP77	2017-07-12 15:19:14	-33.8199320996785	26.5163061858521
BI-AP77	2017-07-12 15:20:14	-33.8200677749196	26.516908896463
BI-AP77	2017-07-12 15:21:14	-33.8202034501608	26.517511607074
BI-AP77	2017-07-12 15:22:14	-33.8203391254019	26.5181143176849
BI-AP77	2017-07-12 15:23:14	-33.8204748006431	26.5187170282958
BI-AP77	2017-07-12 15:24:14	-33.8206104758843	26.5193197389068
BI-AP77	2017-07-12 15:25:14	-33.8207461511254	26.5199224495177
BI-AP77	2017-07-12 15:26:14	-33.8208818263666	26.5205251601286
BI-AP77	2017-07-12 15:27:14	-33.8210175016077	26.5211278707396
BI-AP77	2017-07-12 15:28:14	-33.8211531768489	26.5217305813505
BI-AP77	2017-07-12 15:29:14	-33.82128885209	26.5223332919614
BI-AP77	2017-07-12 15:30:14	-33.8214245273312	26.5229360025723
BI-AP77	2017-07-12 15:31:14	-33.8215602025723	26.5235387131833
BI-AP77	2017-07-12 15:32:14	-33.8216958778135	26.5241414237942
BI-AP77	2017-07-12 15:33:14	-33.8218315530547	26.5247441344051
BI-AP77	2017-07-12 15:34:14	-33.8219672282958	26.5253468450161
BI-AP77	2017-07-12 15:35:14	-33.822102903537	26.525949555627
BI-AP77	2017-07-12 15:36:14	-33.8222385787781	26.5265522662379
BI-AP77	2017-07-12 15:37:14	-33.8223742540193	26.5271549768489
BI-AP77	2017-07-12 15:38:14	-33.8225099292605	26.5277576874598
BI-AP77	2017-07-12 15:39:14	-33.8226456045016	26.5283603980707
BI-AP77	2017-07-12 15:40:14	-33.8227812797428	26.5289631086817
BI-AP77	2017-07-12 15:41:14	-33.8229169549839	26.5295658192926
BI-AP77	2017-07-12 15:42:14	-33.8228651604938	26.5301279753086
BI-AP77	2017-07-12 15:43:14	-33.8227999753086	26.5306872345679
BI-AP77	2017-07-12 15:44:14	-33.8227278816568	26.5312324733728
BI-AP77	2017-07-12 15:45:14	-33.8226330887574	26.5317316449704
BI-AP77	2017-07-12 15:46:14	-33.822538295858	26.532230816568
BI-AP77	2017-07-12 15:47:14	-33.82241190625	26.5326362857143
BI-AP77	2017-07-12 15:48:14	-33.82224128125	26.5329105714286
BI-AP77	2017-07-12 15:49:14	-33.82207065625	26.5331848571429
BI-AP77	2017-07-12 15:50:14	-33.82190003125	26.5334591428571
BI-AP77	2017-07-12 15:51:14	-33.8216164891304	26.533768826087
BI-AP77	2017-07-12 15:52:14	-33.8212806195652	26.5340949130435
BI-AP77	2017-07-12 15:53:14	-33.82094475	26.534421
BI-AP77	2017-07-12 15:54:14	-33.8208002366864	26.5345786213018
BI-AP77	2017-07-12 15:55:14	-33.8207746745562	26.5346315207101
BI-AP77	2017-07-12 15:56:14	-33.820749112426	26.5346844201183
BI-AP77	2017-07-12 15:57:14	-33.8207372682927	26.5343929512195
BI-AP77	2017-07-12 15:58:14	-33.8207288536585	26.5340153902439
BI-AP77	2017-07-12 15:59:14	-33.8207257927928	26.5336126216216
BI-AP77	2017-07-12 16:00:14	-33.8207976846847	26.5328569459459
BI-AP77	2017-07-12 16:01:14	-33.8208644311377	26.532222497006
BI-AP77	2017-07-12 16:02:14	-33.8209125748503	26.5320263293413
BI-AP77	2017-07-12 16:03:14	-33.8209607185629	26.5318301616766
BI-AP77	2017-07-12 16:04:14	-33.8209235321637	26.5318388128655
BI-AP77	2017-07-12 16:05:14	-33.8207747602339	26.5321153040936
BI-AP77	2017-07-12 16:06:14	-33.8206259883041	26.5323917953216
BI-AP77	2017-07-12 16:07:14	-33.820548	26.5327176
BI-AP77	2017-07-12 16:08:14	-33.8205205714286	26.5330786285714
BI-AP77	2017-07-12 16:09:14	-33.8204931428571	26.5334396571429
BI-AP77	2017-07-12 16:10:14	-33.8203437701149	26.5337225287356
BI-AP77	2017-07-12 16:11:14	-33.8201334252874	26.5339663218391
BI-AP77	2017-07-12 16:12:14	-33.8199230804598	26.5342101149425
BI-AP77	2017-07-12 16:13:14	-33.8197882325581	26.5343562248062
BI-AP77	2017-07-12 16:14:14	-33.8194952093023	26.5341529689922
BI-AP77	2017-07-12 16:15:14	-33.8192021860465	26.5339497131783
BI-AP77	2017-07-12 16:16:14	-33.8190655780347	26.5339336242775
BI-AP77	2017-07-12 16:17:14	-33.8187690462428	26.5341413699422
BI-AP77	2017-07-12 16:18:14	-33.8184725144509	26.5343491156069
BI-AP77	2017-07-12 16:19:14	-33.8182223100775	26.5343958682171
BI-AP77	2017-07-12 16:20:14	-33.8180892868217	26.5340354031008
BI-AP77	2017-07-12 16:21:14	-33.8179562635659	26.5336749379845
BI-AP77	2017-07-12 16:22:14	-33.8178232403101	26.5333144728682
BI-AP77	2017-07-12 16:23:14	-33.8176902170543	26.5329540077519
BI-AP77	2017-07-12 16:24:14	-33.8175571937985	26.5325935426357
BI-AP77	2017-07-12 16:25:14	-33.8174241705426	26.5322330775194
BI-AP77	2017-07-12 16:26:14	-33.81668325	26.5321340294118
BI-AP77	2017-07-12 16:27:14	-33.81582075	26.5320872647059
BI-AP77	2017-07-12 16:28:14	-33.81495825	26.5320405
BI-AP77	2017-07-12 16:29:14	-33.81409575	26.5319937352941
BI-AP77	2017-07-12 16:30:14	-33.8133467727273	26.5319479090909
BI-AP77	2017-07-12 16:31:14	-33.8128626818182	26.5319042727273
BI-AP77	2017-07-12 16:32:14	-33.8125179195402	26.5317691264368
BI-AP77	2017-07-12 16:33:14	-33.8122010229885	26.5316156781609
BI-AP77	2017-07-12 16:34:14	-33.8118841264368	26.5314622298851
BI-AP77	2017-07-12 16:35:14	-33.8117652439024	26.5312594390244
BI-AP77	2017-07-12 16:36:14	-33.8114507894737	26.531207
BI-AP77	2017-07-12 16:37:14	-33.811022368421	26.531247
BI-AP77	2017-07-12 16:38:14	-33.8105939473684	26.531287
BI-AP77	2017-07-12 16:39:14	-33.8102419090909	26.5312469318182
BI-AP77	2017-07-12 16:40:14	-33.809931	26.53116375
BI-AP77	2017-07-12 16:41:14	-33.8096200909091	26.5310805681818
BI-AP77	2017-07-12 16:42:14	-33.809532	26.531057
BI-AP77	2017-07-12 16:43:14	-33.8098188870968	26.5306381290323
BI-AP77	2017-07-12 16:44:14	-33.8098231698113	26.5304090566038
BI-AP77	2017-07-12 16:45:14	-33.80944725	26.5305441875
BI-AP77	2017-07-12 16:46:14	-33.809097699422	26.5306907572254
BI-AP77	2017-07-12 16:47:14	-33.8088833641619	26.5307899479769
BI-AP77	2017-07-12 16:48:14	-33.8086690289017	26.5308891387283
BI-AP77	2017-07-12 16:49:14	-33.8085112965116	26.531026505814
BI-AP77	2017-07-12 16:50:14	-33.8084328081395	26.5312173197674
BI-AP77	2017-07-12 16:51:14	-33.8083543197674	26.5314081337209
BI-AP77	2017-07-12 16:52:14	-33.8082934765625	26.53166209375
BI-AP77	2017-07-12 16:53:14	-33.8082470703125	26.53196771875
BI-AP77	2017-07-12 16:54:14	-33.8081483928571	26.5322679642857
BI-AP77	2017-07-12 16:55:14	-33.8079765357143	26.5325606785714
BI-AP77	2017-07-12 16:56:14	-33.8078193370787	26.5328606292135
BI-AP77	2017-07-12 16:57:14	-33.8078233820225	26.5332401797753
BI-AP77	2017-07-12 16:58:14	-33.8078274269663	26.5336197303371
BI-AP77	2017-07-12 16:59:14	-33.8078351363636	26.5340195272727
BI-AP77	2017-07-12 17:00:14	-33.8078705909091	26.5345726181818
BI-AP77	2017-07-12 17:01:14	-33.8079213082707	26.535103593985
BI-AP77	2017-07-12 17:02:14	-33.8080106315789	26.5355786315789
BI-AP77	2017-07-12 17:03:14	-33.8081138496241	26.5360555037594
BI-AP77	2017-07-12 17:04:14	-33.808411593985	26.5365580601504
BI-AP77	2017-07-12 17:05:14	-33.8087093383459	26.5370606165414
BI-AP77	2017-07-12 17:06:14	-33.8087576326531	26.5369996734694
BI-AP77	2017-07-12 17:07:14	-33.8089080634921	26.5372048888889
BI-AP77	2017-07-12 17:08:14	-33.8090042539683	26.5376515555556
BI-AP77	2017-07-12 17:09:14	-33.8091387681159	26.5380668405797
BI-AP77	2017-07-12 17:10:14	-33.8093992028986	26.5383790144928
BI-AP77	2017-07-12 17:11:14	-33.8096596376812	26.5386911884058
BI-AP77	2017-07-12 17:12:14	-33.8098827481481	26.5390733037037
BI-AP77	2017-07-12 17:13:14	-33.8101031925926	26.5394604148148
BI-AP77	2017-07-12 17:14:14	-33.8102183617021	26.5398138794326
BI-AP77	2017-07-12 17:15:14	-33.8102847446808	26.540151751773
BI-AP77	2017-07-12 17:16:14	-33.810329	26.540377
BI-AP77	2017-07-12 17:17:14	-33.810329	26.540377
BI-AP77	2017-07-12 17:18:14	-33.810329	26.540377
BI-AP77	2017-07-12 17:19:14	-33.810329	26.540377
BI-AP77	2017-07-12 17:20:14	-33.810329	26.540377
BI-AP77	2017-07-12 17:21:14	-33.810329	26.540377
BI-AP77	2017-07-12 17:22:14	-33.8107226976744	26.5409315348837
BI-AP77	2017-07-12 17:23:14	-33.8119659534884	26.5426826976744
BI-AP77	2017-07-12 17:24:14	-33.8120260381679	26.5433227328244
BI-AP77	2017-07-12 17:25:14	-33.8119298549618	26.5438160152672
BI-AP77	2017-07-12 17:26:14	-33.8119631104294	26.5440537546012
BI-AP77	2017-07-12 17:27:14	-33.8120669141104	26.5444630797546
BI-AP77	2017-07-12 17:28:14	-33.8121707177914	26.544872404908
BI-AP77	2017-07-12 17:29:14	-33.8123318346457	26.5451537165354
BI-AP77	2017-07-12 17:30:14	-33.8125789212598	26.545243007874
BI-AP77	2017-07-12 17:31:14	-33.8127259319728	26.5455503197279
BI-AP77	2017-07-12 17:32:14	-33.8126198095238	26.5464090952381
BI-AP77	2017-07-12 17:33:14	-33.8125136870748	26.5472678707483
BI-AP77	2017-07-12 17:34:14	-33.8123560806452	26.5478077741935
BI-AP77	2017-07-12 17:35:14	-33.8121881774194	26.5482839032258
BI-AP77	2017-07-12 17:36:14	-33.8119174537815	26.5486721596639
BI-AP77	2017-07-12 17:37:14	-33.8116154369748	26.5490336722689
BI-AP77	2017-07-12 17:38:14	-33.8114010649351	26.5494232987013
BI-AP77	2017-07-12 17:39:14	-33.8111742506527	26.5497868825065
BI-AP77	2017-07-12 17:40:14	-33.8109107519582	26.5501166475196
BI-AP77	2017-07-12 17:41:14	-33.8106472532637	26.5504464125326
BI-AP77	2017-07-12 17:42:14	-33.8103837545692	26.5507761775457
BI-AP77	2017-07-12 17:43:14	-33.8101202558747	26.5511059425587
BI-AP77	2017-07-12 17:44:14	-33.8098567571802	26.5514357075718
BI-AP77	2017-07-12 17:45:14	-33.8096148	26.5517068
BI-AP77	2017-07-12 17:46:14	-33.8094765142857	26.5513892
BI-AP77	2017-07-12 17:47:14	-33.8093130555556	26.5511432777778
BI-AP77	2017-07-12 17:48:14	-33.8091777567568	26.5508198108108
BI-AP77	2017-07-12 17:49:14	-33.8092252647059	26.5504109117647
BI-AP77	2017-07-12 17:50:14	-33.8090626486486	26.5500981621622
BI-AP77	2017-07-12 17:51:14	-33.8090304054054	26.5497606756757
BI-AP77	2017-07-12 17:52:14	-33.8089916666667	26.5494788461538
BI-AP77	2017-07-12 17:53:14	-33.8089247222222	26.5491284444444
BI-AP77	2017-07-12 17:54:14	-33.8088648222222	26.5488497111111
BI-AP77	2017-07-12 17:55:14	-33.8087506052632	26.5485188947368
BI-AP77	2017-07-12 17:56:14	-33.808636	26.548275
BI-AP77	2017-07-12 17:57:14	-33.8084452280702	26.5479633157895
BI-AP77	2017-07-12 17:58:14	-33.8082836363636	26.5475733636364
BI-AP77	2017-07-12 17:59:14	-33.8081990625	26.5472339296875
BI-AP77	2017-07-12 18:00:14	-33.8081203125	26.5468800234375
BI-AP77	2017-07-12 18:01:14	-33.8080371842105	26.5465228289474
BI-AP77	2017-07-12 18:02:14	-33.8079345526316	26.5461509868421
BI-AP77	2017-07-12 18:03:14	-33.8078435555556	26.5458701111111
BI-AP77	2017-07-12 18:04:14	-33.8076379411765	26.5455734411765
BI-AP77	2017-07-12 18:05:14	-33.807514	26.545153
BI-AP77	2017-07-12 18:06:14	-33.8073767142857	26.5448673714286
BI-AP77	2017-07-12 18:07:14	-33.8072580540541	26.5445663513514
BI-AP77	2017-07-12 18:08:14	-33.8071689705882	26.5441236470588
BI-AP77	2017-07-12 18:09:14	-33.8070726857143	26.5438750857143
BI-AP77	2017-07-12 18:10:14	-33.8069064545455	26.5435694545455
BI-AP77	2017-07-12 18:11:14	-33.8067574210526	26.5432105263158
BI-AP77	2017-07-12 18:12:14	-33.8065456176471	26.5429875294118
BI-AP77	2017-07-12 18:13:14	-33.8064224166667	26.5425168333333
BI-AP77	2017-07-12 18:14:14	-33.8062129189189	26.5423241891892
BI-AP77	2017-07-12 18:15:14	-33.8060092	26.5420902
BI-AP77	2017-07-12 18:16:14	-33.805881	26.5417210540541
BI-AP77	2017-07-12 18:17:14	-33.8056947142857	26.541436
BI-AP77	2017-07-12 18:18:14	-33.8055085882353	26.5411711176471
BI-AP77	2017-07-12 18:19:14	-33.8053593243243	26.5408562972973
BI-AP77	2017-07-12 18:20:14	-33.8051881176471	26.5405858529412
BI-AP77	2017-07-12 18:21:14	-33.805012	26.540318
BI-AP77	2017-07-12 18:22:14	-33.804842030303	26.5400548181818
BI-AP77	2017-07-12 18:23:14	-33.8047048055556	26.5397471666667
BI-AP77	2017-07-12 18:24:14	-33.8045191666667	26.5394981666667
BI-AP77	2017-07-12 18:25:14	-33.8043847428571	26.5392628
BI-AP77	2017-07-12 18:26:14	-33.8042545714286	26.5390029714286
BI-AP77	2017-07-12 18:27:14	-33.8041678	26.5387402
BI-AP77	2017-07-12 18:28:14	-33.8040375833333	26.5384638333333
BI-AP77	2017-07-12 18:29:14	-33.8039025588235	26.5382629411765
BI-AP77	2017-07-12 18:30:14	-33.8037781111111	26.5380326388889
BI-AP77	2017-07-12 18:31:14	-33.8036808888889	26.5378075
BI-AP77	2017-07-12 18:32:14	-33.8035581428571	26.5375685714286
BI-AP77	2017-07-12 18:33:14	-33.803407	26.5373571621622
BI-AP77	2017-07-12 18:34:14	-33.8032641764706	26.5371508529412
BI-AP77	2017-07-12 18:35:14	-33.8032019428571	26.5369223714286
BI-AP77	2017-07-12 18:36:14	-33.8030257837838	26.5367820540541
BI-AP77	2017-07-12 18:37:14	-33.8028645555556	26.5366197777778
BI-AP77	2017-07-12 18:38:14	-33.8027408571429	26.5364582285714
BI-AP77	2017-07-12 18:39:14	-33.8025948333333	26.5362927222222
BI-AP77	2017-07-12 18:40:14	-33.8024082222222	26.5360921666667
BI-AP77	2017-07-12 18:41:14	-33.8023044857143	26.5359266285714
BI-AP77	2017-07-12 18:42:14	-33.8021422058824	26.5356954117647
BI-AP77	2017-07-12 18:43:14	-33.8020056	26.5355038
BI-AP77	2017-07-12 18:44:14	-33.8018920857143	26.5352994571429
BI-AP77	2017-07-12 18:45:14	-33.8017159142857	26.5351327142857
BI-AP77	2017-07-12 18:46:14	-33.801625	26.5349157777778
BI-AP77	2017-07-12 18:47:14	-33.8014821428571	26.534696
BI-AP77	2017-07-12 18:48:14	-33.8013472424242	26.5345069393939
BI-AP77	2017-07-12 18:49:14	-33.8011934	26.5343303714286
BI-AP77	2017-07-12 18:50:14	-33.8011213055556	26.5341168888889
BI-AP77	2017-07-12 18:51:14	-33.8010056857143	26.533961
BI-AP77	2017-07-12 18:52:14	-33.8009077428571	26.5337891714286
BI-AP77	2017-07-12 18:53:14	-33.8007725757576	26.533641
BI-AP77	2017-07-12 18:54:14	-33.8006896470588	26.5335501764706
BI-AP77	2017-07-12 18:55:14	-33.8006213333333	26.5334157878788
BI-AP77	2017-07-12 18:56:14	-33.8005122857143	26.5333132285714
BI-AP77	2017-07-12 18:57:14	-33.8004014571429	26.5331856
BI-AP77	2017-07-12 18:58:14	-33.8002562777778	26.5330217777778
BI-AP77	2017-07-12 18:59:14	-33.8001099166667	26.5328594444444
BI-AP77	2017-07-12 19:00:14	-33.7999931428571	26.5327170571429
BI-AP77	2017-07-12 19:01:14	-33.7998824166667	26.5325290833333
BI-AP77	2017-07-12 19:02:14	-33.7997798571429	26.5323987142857
BI-AP77	2017-07-12 19:03:14	-33.7997243235294	26.5322643823529
BI-AP77	2017-07-12 19:04:14	-33.79958575	26.53209775
BI-AP77	2017-07-12 19:05:14	-33.7994567142857	26.5318194571429
BI-AP77	2017-07-12 19:06:14	-33.7993037142857	26.5315424285714
BI-AP77	2017-07-12 19:07:14	-33.799098	26.5313118571429
BI-AP77	2017-07-12 19:08:14	-33.7989795714286	26.5311504857143
BI-AP77	2017-07-12 19:09:14	-33.7988202285714	26.5309445142857
BI-AP77	2017-07-12 19:10:14	-33.7986689166667	26.5307198333333
BI-AP77	2017-07-12 19:11:14	-33.7985176285714	26.5305960857143
BI-AP77	2017-07-12 19:12:14	-33.7983700571429	26.5303960857143
BI-AP77	2017-07-12 19:13:14	-33.798183	26.530195
BI-AP77	2017-07-12 19:14:14	-33.7981500285714	26.5300453428571
BI-AP77	2017-07-12 19:15:14	-33.7980046	26.5299034
BI-AP77	2017-07-12 19:16:14	-33.7979219428571	26.5297427142857
BI-AP77	2017-07-12 19:17:14	-33.7978058857143	26.5295917428571
BI-AP77	2017-07-12 19:18:14	-33.7976349180328	26.5294522786885
BI-AP77	2017-07-12 19:19:14	-33.7963948	26.53001915
BI-AP77	2017-07-12 19:20:14	-33.7974280746269	26.5290977910448
BI-AP77	2017-07-12 19:21:14	-33.7961295671642	26.5296136119403
BI-AP77	2017-07-12 19:22:14	-33.7960527391304	26.5294556521739
BI-AP77	2017-07-12 19:23:14	-33.7953278055556	26.5296851666667
BI-AP77	2017-07-12 19:24:14	-33.7951975131579	26.5295744868421
BI-AP77	2017-07-12 19:25:14	-33.7953464871795	26.5292954358974
BI-AP77	2017-07-12 19:26:14	-33.7948801481482	26.5293562098765
BI-AP77	2017-07-12 19:27:14	-33.795129037037	26.5290088024691
BI-AP77	2017-07-12 19:28:14	-33.7958794698795	26.5283966144578
BI-AP77	2017-07-12 19:29:14	-33.7963990253165	26.5279286329114
BI-AP77	2017-07-12 19:30:14	-33.7957002911392	26.528160278481
BI-AP77	2017-07-12 19:31:14	-33.7960005789474	26.5278413684211
BI-AP77	2017-07-12 19:32:14	-33.796129	26.5276604210526
BI-AP77	2017-07-12 19:33:14	-33.7961038823529	26.5276006470588
BI-AP77	2017-07-12 19:34:14	-33.796066	26.5275518888889
BI-AP77	2017-07-12 19:35:14	-33.796010027027	26.5274816756757
BI-AP77	2017-07-12 19:36:14	-33.7959588611111	26.5274115277778
BI-AP77	2017-07-12 19:37:14	-33.7957834571429	26.5273432571429
BI-AP77	2017-07-12 19:38:14	-33.795702	26.5273055
BI-AP77	2017-07-12 19:39:14	-33.7956425	26.527255
BI-AP77	2017-07-12 19:40:14	-33.7955533333333	26.5271608333333
BI-AP77	2017-07-12 19:41:14	-33.7955166571429	26.5270862
BI-AP77	2017-07-12 19:42:14	-33.7953668333333	26.5270363333333
BI-AP77	2017-07-12 19:43:14	-33.7953033684211	26.5269811578947
BI-AP77	2017-07-12 19:44:14	-33.795305972973	26.5269311621622
BI-AP77	2017-07-12 19:45:14	-33.7952388378378	26.5269178648649
BI-AP77	2017-07-12 19:46:14	-33.7951928285714	26.5268631428571
BI-AP77	2017-07-12 19:47:14	-33.7951737428571	26.5267739142857
BI-AP77	2017-07-12 19:48:14	-33.7951356111111	26.5267179444444
BI-AP77	2017-07-12 19:49:14	-33.7950902222222	26.5267832222222
BI-AP77	2017-07-12 19:50:14	-33.7952168888889	26.5269398888889
BI-AP77	2017-07-12 19:51:14	-33.795238	26.526966
BI-AP77	2017-07-12 19:52:14	-33.79490925	26.5274564166667
BI-AP77	2017-07-12 19:53:14	-33.7946585394737	26.5281334605263
BI-AP77	2017-07-12 19:54:14	-33.7950798514851	26.5281446534653
BI-AP77	2017-07-12 19:55:14	-33.7950388613861	26.528349009901
BI-AP77	2017-07-12 19:56:14	-33.7949972962963	26.528456962963
BI-AP77	2017-07-12 19:57:14	-33.7949119714286	26.5284424
BI-AP77	2017-07-12 19:58:14	-33.79493	26.5282562142857
BI-AP77	2017-07-12 19:59:14	-33.7948916808511	26.5281477446809
BI-AP77	2017-07-12 20:00:14	-33.7949380769231	26.527958
BI-AP77	2017-07-12 20:01:14	-33.79481275	26.527951125
BI-AP77	2017-07-12 20:02:14	-33.7947487021277	26.5278246595745
BI-AP77	2017-07-12 20:03:14	-33.7946238611111	26.5276193888889
BI-AP77	2017-07-12 20:04:14	-33.7946068	26.527314
BI-AP77	2017-07-12 20:05:14	-33.7945828421053	26.5270062105263
BI-AP77	2017-07-12 20:06:14	-33.7944996666667	26.5267701025641
BI-AP77	2017-07-12 20:07:14	-33.7944996607143	26.5264721428571
BI-AP77	2017-07-12 20:08:14	-33.7945304736842	26.5262190263158
BI-AP77	2017-07-12 20:09:14	-33.7945599811321	26.526066245283
BI-AP77	2017-07-12 20:10:14	-33.7945169	26.5260521
BI-AP77	2017-07-12 20:11:14	-33.7944663333333	26.5260463333333
BI-AP77	2017-07-12 20:12:14	-33.7944066216216	26.5260111621622
BI-AP77	2017-07-12 20:13:14	-33.7940322586207	26.5263256206897
BI-AP77	2017-07-12 20:14:14	-33.7943086415094	26.5256855660377
BI-AP77	2017-07-12 20:15:14	-33.7942679090909	26.5253685454545
BI-AP77	2017-07-12 20:16:14	-33.7942455185185	26.5251054074074
BI-AP77	2017-07-12 20:17:14	-33.7941428108108	26.5249336216216
BI-AP77	2017-07-12 20:18:14	-33.7942113448276	26.5247125517241
BI-AP77	2017-07-12 20:19:14	-33.7941130869565	26.5245885217391
BI-AP77	2017-07-12 20:20:14	-33.794042972973	26.5245287567568
BI-AP77	2017-07-12 20:21:14	-33.7939908823529	26.5245061764706
BI-AP77	2017-07-12 20:22:14	-33.7939101944444	26.5243796111111
BI-AP77	2017-07-12 20:23:14	-33.79385025	26.5241539722222
BI-AP77	2017-07-12 20:24:14	-33.793849875	26.5238815
BI-AP77	2017-07-12 20:25:14	-33.7938425	26.523641
BI-AP77	2017-07-12 20:26:14	-33.7938112307692	26.5233980769231
BI-AP77	2017-07-12 20:27:14	-33.7937248	26.5232413142857
BI-AP77	2017-07-12 20:28:14	-33.7936308181818	26.5230379090909
BI-AP77	2017-07-12 20:29:14	-33.7936019056604	26.5229799056604
BI-AP77	2017-07-12 20:30:14	-33.793526	26.5230418823529
BI-AP77	2017-07-12 20:31:14	-33.7934842857143	26.5229674285714
BI-AP77	2017-07-12 20:32:14	-33.7933815106383	26.5228763617021
BI-AP77	2017-07-12 20:33:14	-33.7933189714286	26.5227366571429
BI-AP77	2017-07-12 20:34:14	-33.7933164634146	26.5224420731707
BI-AP77	2017-07-12 20:35:14	-33.7932348285714	26.5222846571429
BI-AP77	2017-07-12 20:36:14	-33.7931202708333	26.5222148125
BI-AP77	2017-07-12 20:37:14	-33.7931175	26.522135
BI-AP77	2017-07-12 20:38:14	-33.7929842	26.5221800285714
BI-AP77	2017-07-12 20:39:14	-33.7928953888889	26.5220431111111
BI-AP77	2017-07-12 20:40:14	-33.792783804878	26.5220394878049
BI-AP77	2017-07-12 20:41:14	-33.7926779444444	26.5220055555556
BI-AP77	2017-07-12 20:42:14	-33.7925898055556	26.5219763055556
BI-AP77	2017-07-12 20:43:14	-33.7924432307692	26.5219495641026
BI-AP77	2017-07-12 20:44:14	-33.79238775	26.5218436666667
BI-AP77	2017-07-12 20:45:14	-33.792258	26.5218414
BI-AP77	2017-07-12 20:46:14	-33.7922211142857	26.5217191142857
BI-AP77	2017-07-12 20:47:14	-33.7921291842105	26.5216320526316
BI-AP77	2017-07-12 20:48:14	-33.7920525945946	26.521597027027
BI-AP77	2017-07-12 20:49:14	-33.7920064761905	26.5215418095238
BI-AP77	2017-07-12 20:50:14	-33.7919831891892	26.5214815405405
BI-AP77	2017-07-12 20:51:14	-33.791926631579	26.5214386842105
BI-AP77	2017-07-12 20:52:14	-33.791868	26.5214125
BI-AP77	2017-07-12 20:53:14	-33.7918409473684	26.5213778421053
BI-AP77	2017-07-12 20:54:14	-33.791808	26.5212963684211
BI-AP77	2017-07-12 20:55:14	-33.7917353684211	26.5212336842105
BI-AP77	2017-07-12 20:56:14	-33.791649	26.521109
BI-AP77	2017-07-12 20:57:14	-33.7915981111111	26.5209866111111
BI-AP77	2017-07-12 20:58:14	-33.7915284736842	26.5208706578947
BI-AP77	2017-07-12 20:59:14	-33.7914625714286	26.5208486571429
BI-AP77	2017-07-12 21:00:14	-33.7913622571429	26.5207527428571
BI-AP77	2017-07-12 21:01:14	-33.7913127368421	26.5206860526316
BI-AP77	2017-07-12 21:02:14	-33.7911772	26.5206994
BI-AP77	2017-07-12 21:03:14	-33.7911703157895	26.5205659736842
BI-AP77	2017-07-12 21:04:14	-33.7911185660377	26.5204951132075
BI-AP77	2017-07-12 21:05:14	-33.7910764705882	26.5204285294118
BI-AP77	2017-07-12 21:06:14	-33.7910426571429	26.5203906857143
BI-AP77	2017-07-12 21:07:14	-33.7909421764706	26.5203462058824
BI-AP77	2017-07-12 21:08:14	-33.7909355	26.520296
BI-AP77	2017-07-12 21:09:14	-33.7908269117647	26.5203219411765
BI-AP77	2017-07-12 21:10:14	-33.790768	26.520275
BI-AP77	2017-07-12 21:11:14	-33.7907208823529	26.5203113529412
BI-AP77	2017-07-12 21:12:14	-33.7907126571429	26.5202657142857
BI-AP77	2017-07-12 21:13:14	-33.7906555428571	26.5202515714286
BI-AP77	2017-07-12 21:14:14	-33.7906	26.5202817428571
BI-AP77	2017-07-12 21:15:14	-33.7905382857143	26.5202719142857
BI-AP77	2017-07-12 21:16:14	-33.7904518055556	26.5200642222222
BI-AP77	2017-07-12 21:17:14	-33.790291	26.5199172941176
BI-AP77	2017-07-12 21:18:14	-33.7901995882353	26.5197894117647
BI-AP77	2017-07-12 21:19:14	-33.7900921764706	26.5197091176471
BI-AP77	2017-07-12 21:20:14	-33.7900161764706	26.5196917647059
BI-AP77	2017-07-12 21:21:14	-33.7899983714286	26.519624
BI-AP77	2017-07-12 21:22:14	-33.7899075	26.5196217058824
BI-AP77	2017-07-12 21:23:14	-33.7898577142857	26.5196238571429
BI-AP77	2017-07-12 21:24:14	-33.7898511428571	26.519633
BI-AP77	2017-07-12 21:25:14	-33.789829	26.519644
BI-AP77	2017-07-12 21:26:14	-33.7898382571429	26.5196765714286
BI-AP77	2017-07-12 21:27:14	-33.7897891714286	26.5197226
BI-AP77	2017-07-12 21:28:14	-33.7897908235294	26.5195955
BI-AP77	2017-07-12 21:29:14	-33.7897648529412	26.5195467941176
BI-AP77	2017-07-12 21:30:14	-33.7896201142857	26.5194308857143
BI-AP77	2017-07-12 21:31:14	-33.78957	26.518837
BI-AP77	2017-07-12 21:32:14	-33.789532	26.518337
BI-AP77	2017-07-12 21:33:14	-33.7894264285714	26.5178614285714
BI-AP77	2017-07-12 21:34:14	-33.7892800833333	26.5175406666667
BI-AP77	2017-07-12 21:35:14	-33.7891828571429	26.5172707142857
BI-AP77	2017-07-12 21:36:14	-33.7890233428571	26.5170915714286
BI-AP77	2017-07-12 21:37:14	-33.7888671428571	26.5169621428571
BI-AP77	2017-07-12 21:38:14	-33.7887302857143	26.5168225142857
BI-AP77	2017-07-12 21:39:14	-33.7886748857143	26.5166559142857
BI-AP77	2017-07-12 21:40:14	-33.7885061142857	26.5165949714286
BI-AP77	2017-07-12 21:41:14	-33.7884332941176	26.5164988823529
BI-AP77	2017-07-12 21:42:14	-33.7883845428571	26.5164724285714
BI-AP77	2017-07-12 21:43:14	-33.788471	26.516409
BI-AP77	2017-07-12 21:44:14	-33.7884887894737	26.5164052105263
BI-AP77	2017-07-12 21:45:14	-33.7886442857143	26.5164319428571
BI-AP77	2017-07-12 21:46:14	-33.7888382	26.5164121142857
BI-AP77	2017-07-12 21:47:14	-33.7889926666667	26.5164138888889
BI-AP77	2017-07-12 21:48:14	-33.7891626666667	26.5164036666667
BI-AP77	2017-07-12 21:49:14	-33.7893591428571	26.51635
BI-AP77	2017-07-12 21:50:14	-33.7894705714286	26.5164254285714
BI-AP77	2017-07-12 21:51:14	-33.7895842571429	26.5164332857143
BI-AP77	2017-07-12 21:52:14	-33.7896528888889	26.5164968888889
BI-AP77	2017-07-12 21:53:14	-33.7897578888889	26.5164737777778
BI-AP77	2017-07-12 21:54:14	-33.7898693333333	26.5164959166667
BI-AP77	2017-07-12 21:55:14	-33.7900020263158	26.5164922631579
BI-AP77	2017-07-12 21:56:14	-33.7900672	26.5165412
BI-AP77	2017-07-12 21:57:14	-33.7901347428571	26.5165601142857
BI-AP77	2017-07-12 21:58:14	-33.7901588	26.516591
BI-AP77	2017-07-12 21:59:14	-33.7901615555556	26.5166607777778
BI-AP77	2017-07-12 22:00:14	-33.7902792352941	26.5166364705882
BI-AP77	2017-07-12 22:01:14	-33.7903127368421	26.5166655789474
BI-AP77	2017-07-12 22:02:14	-33.7903958285714	26.5166827428571
BI-AP77	2017-07-12 22:03:14	-33.7903763142857	26.5167269142857
BI-AP77	2017-07-12 22:04:14	-33.7904479428571	26.5167928285714
BI-AP77	2017-07-12 22:05:14	-33.7905100810811	26.5168667837838
BI-AP77	2017-07-12 22:06:14	-33.7906055714286	26.5168747714286
BI-AP77	2017-07-12 22:07:14	-33.7907183333333	26.5169186666667
BI-AP77	2017-07-12 22:08:14	-33.7908410857143	26.5169452857143
BI-AP77	2017-07-12 22:09:14	-33.7908829142857	26.5170269714286
BI-AP77	2017-07-12 22:10:14	-33.7909476285714	26.5171238857143
BI-AP77	2017-07-12 22:11:14	-33.7910188409091	26.5171655
BI-AP77	2017-07-12 22:12:14	-33.7911087012987	26.5172791298701
BI-AP77	2017-07-12 22:13:14	-33.7917808571429	26.5171546571429
BI-AP77	2017-07-12 22:14:14	-33.7920320857143	26.5170157142857
BI-AP77	2017-07-12 22:15:14	-33.7923625384615	26.516671
BI-AP77	2017-07-12 22:16:14	-33.7926836	26.5163874
BI-AP77	2017-07-12 22:17:14	-33.7929406666667	26.5161561111111
BI-AP77	2017-07-12 22:18:14	-33.7931295714286	26.5160795714286
BI-AP77	2017-07-12 22:19:14	-33.793462	26.5159651428571
BI-AP77	2017-07-12 22:20:14	-33.793751	26.515898
BI-AP77	2017-07-12 22:21:14	-33.7939972857143	26.5158578571429
BI-AP77	2017-07-12 22:22:14	-33.7941698571429	26.5159041428571
BI-AP77	2017-07-12 22:23:14	-33.7943988611111	26.5158949444444
BI-AP77	2017-07-12 22:24:14	-33.7945958461538	26.515932051282
BI-AP77	2017-07-12 22:25:14	-33.7947668	26.5159486
BI-AP77	2017-07-12 22:26:14	-33.7949358285714	26.5159456571429
BI-AP77	2017-07-12 22:27:14	-33.7950669230769	26.5160282564103
BI-AP77	2017-07-12 22:28:14	-33.7952801666667	26.5160368888889
BI-AP77	2017-07-12 22:29:14	-33.7954930857143	26.5160569142857
BI-AP77	2017-07-12 22:30:14	-33.7956301081081	26.5161285135135
BI-AP77	2017-07-12 22:31:14	-33.7957665675676	26.5161915675676
BI-AP77	2017-07-12 22:32:14	-33.795948	26.516237
BI-AP77	2017-07-12 22:33:14	-33.7961479444444	26.5163091111111
BI-AP77	2017-07-12 22:34:14	-33.7963609428571	26.5162827428571
BI-AP77	2017-07-12 22:35:14	-33.796463	26.516371
BI-AP77	2017-07-12 22:36:14	-33.7966271428571	26.5164312857143
BI-AP77	2017-07-12 22:37:14	-33.7968229444444	26.5164513333333
BI-AP77	2017-07-12 22:38:14	-33.7969898857143	26.5164601428571
BI-AP77	2017-07-12 22:39:14	-33.797177	26.51646625
BI-AP77	2017-07-12 22:40:14	-33.79731175	26.5165365833333
BI-AP77	2017-07-12 22:41:14	-33.7974417714286	26.5166032
BI-AP77	2017-07-12 22:42:14	-33.7975732222222	26.5166065555556
BI-AP77	2017-07-12 22:43:14	-33.7978502571429	26.5165240285714
BI-AP77	2017-07-12 22:44:14	-33.7979718888889	26.516604
BI-AP77	2017-07-12 22:45:14	-33.7981458285714	26.5166185714286
BI-AP77	2017-07-12 22:46:14	-33.7983271142857	26.5166508571429
BI-AP77	2017-07-12 22:47:14	-33.7985702894737	26.5165470526316
BI-AP77	2017-07-12 22:48:14	-33.798926	26.5163110857143
BI-AP77	2017-07-12 22:49:14	-33.7992192	26.5161414
BI-AP77	2017-07-12 22:50:14	-33.7995254285714	26.51602
BI-AP77	2017-07-12 22:51:14	-33.7998835833333	26.5158844444444
BI-AP77	2017-07-12 22:52:14	-33.800172	26.5157526666667
BI-AP77	2017-07-12 22:53:14	-33.8004865	26.5156694166667
BI-AP77	2017-07-12 22:54:14	-33.8007707142857	26.515645
BI-AP77	2017-07-12 22:55:14	-33.8010520212766	26.5156202340426
BI-AP77	2017-07-12 22:56:14	-33.8013130909091	26.5156215454545
BI-AP77	2017-07-12 22:57:14	-33.8015294468085	26.5156144468085
BI-AP77	2017-07-12 22:58:14	-33.8017815813953	26.515621744186
BI-AP77	2017-07-12 22:59:14	-33.8020129433962	26.5156173962264
BI-AP77	2017-07-12 23:00:14	-33.802274	26.5155804
BI-AP77	2017-07-12 23:01:14	-33.802472	26.5155965901639
BI-AP77	2017-07-12 23:02:14	-33.8026663230769	26.5156268769231
BI-AP77	2017-07-12 23:03:14	-33.8028734489796	26.5156430816327
BI-AP77	2017-07-12 23:04:14	-33.8030762	26.5156642
BI-AP77	2017-07-12 23:05:14	-33.8033048888889	26.5156647777778
BI-AP77	2017-07-12 23:06:14	-33.8034768333333	26.5157175833333
BI-AP77	2017-07-12 23:07:14	-33.8036883714286	26.5157286285714
BI-AP77	2017-07-12 23:08:14	-33.8038962571429	26.515705
BI-AP77	2017-07-12 23:09:14	-33.8040790857143	26.5157009428571
BI-AP77	2017-07-12 23:10:14	-33.8042381428571	26.5157368285714
BI-AP77	2017-07-12 23:11:14	-33.8044073235294	26.5157517058824
BI-AP77	2017-07-12 23:12:14	-33.8046205714286	26.5158057428571
BI-AP77	2017-07-12 23:13:14	-33.8048062857143	26.5158591714286
BI-AP77	2017-07-12 23:14:14	-33.8049699142857	26.5158643142857
BI-AP77	2017-07-12 23:15:14	-33.8051498	26.5159328
BI-AP77	2017-07-12 23:16:14	-33.8053105714286	26.515997
BI-AP77	2017-07-12 23:17:14	-33.8055155277778	26.5160356666667
BI-AP77	2017-07-12 23:18:14	-33.8056852571429	26.5160492
BI-AP77	2017-07-12 23:19:14	-33.8058452058824	26.5160835882353
BI-AP77	2017-07-12 23:20:14	-33.806026	26.5161366486486
BI-AP77	2017-07-12 23:21:14	-33.8061681111111	26.5161722222222
BI-AP77	2017-07-12 23:22:14	-33.8063447272727	26.5162135454545
BI-AP77	2017-07-12 23:23:14	-33.8064934054054	26.5162781351351
BI-AP77	2017-07-12 23:24:14	-33.8065997142857	26.5163401428571
BI-AP77	2017-07-12 23:25:14	-33.8067745135135	26.5164454864865
BI-AP77	2017-07-12 23:26:14	-33.8069268857143	26.5164648571429
BI-AP77	2017-07-12 23:27:14	-33.8070902	26.516538
BI-AP77	2017-07-12 23:28:14	-33.8071792571429	26.5166175428571
BI-AP77	2017-07-12 23:29:14	-33.8073034	26.5167354
BI-AP77	2017-07-12 23:30:14	-33.8074117428571	26.5167526571429
BI-AP77	2017-07-12 23:31:14	-33.8074782222222	26.5168333888889
BI-AP77	2017-07-12 23:32:14	-33.8075962	26.5169109428571
BI-AP77	2017-07-12 23:33:14	-33.8076883333333	26.5169281111111
BI-AP77	2017-07-12 23:34:14	-33.8077942857143	26.5170091428571
BI-AP77	2017-07-12 23:35:14	-33.8078414	26.5170678
BI-AP77	2017-07-12 23:36:14	-33.8079145428571	26.5171096571429
BI-AP77	2017-07-12 23:37:14	-33.8080438	26.5171572
BI-AP77	2017-07-12 23:38:14	-33.8081276571429	26.5172585428571
BI-AP77	2017-07-12 23:39:14	-33.8079712948718	26.5171262307692
BI-AP77	2017-07-12 23:40:14	-33.8077027142857	26.5168555714286
BI-AP77	2017-07-12 23:41:14	-33.8075285238095	26.516665952381
BI-AP77	2017-07-12 23:42:14	-33.8073336666667	26.5164343333333
BI-AP77	2017-07-12 23:43:14	-33.8071669268293	26.516159804878
BI-AP77	2017-07-12 23:44:14	-33.8070186341463	26.516027
BI-AP77	2017-07-12 23:45:14	-33.8068575853659	26.5158584146341
BI-AP77	2017-07-12 23:46:14	-33.8066957317073	26.5156646585366
BI-AP77	2017-07-12 23:47:14	-33.8065755348837	26.5155177209302
BI-AP77	2017-07-12 23:48:14	-33.806436	26.5154148
BI-AP77	2017-07-12 23:49:14	-33.8063129268293	26.5153777317073
BI-AP77	2017-07-12 23:50:14	-33.8062364	26.51535155
BI-AP77	2017-07-12 23:51:14	-33.8061837619048	26.5153112380952
BI-AP77	2017-07-12 23:52:14	-33.8061627073171	26.5153519756098
BI-AP77	2017-07-12 23:53:14	-33.8061301162791	26.515385627907
BI-AP77	2017-07-12 23:54:14	-33.8061193863636	26.5154191590909
BI-AP77	2017-07-12 23:55:14	-33.8061009534884	26.5154389302326
BI-AP77	2017-07-12 23:56:14	-33.8061373809524	26.5154492380952
BI-AP77	2017-07-12 23:57:14	-33.806137	26.515449
BI-AP77	2017-07-12 23:58:14	-33.8061153809524	26.5154518571429
BI-AP77	2017-07-12 23:59:14	-33.8060752280702	26.5154624035088
BI-AP77	2017-07-13 00:00:14	-33.8060901470588	26.5154677647059
BI-AP77	2017-07-13 00:01:14	-33.8061095882353	26.5155064705882
BI-AP77	2017-07-13 00:02:14	-33.806103	26.515542
BI-AP77	2017-07-13 00:03:14	-33.8061108	26.5155948
BI-AP77	2017-07-13 00:04:14	-33.8060904285714	26.5156131428571
BI-AP77	2017-07-13 00:05:14	-33.8061017647059	26.5156297941176
BI-AP77	2017-07-13 00:06:14	-33.8061213529412	26.5156234411765
BI-AP77	2017-07-13 00:07:14	-33.806084	26.5156537428571
BI-AP77	2017-07-13 00:08:14	-33.8061122857143	26.5157118571429
BI-AP77	2017-07-13 00:09:14	-33.8061142424242	26.5156998787879
BI-AP77	2017-07-13 00:10:14	-33.8060775294118	26.515742
BI-AP77	2017-07-13 00:11:14	-33.8060422	26.5157026857143
BI-AP77	2017-07-13 00:12:14	-33.8059981176471	26.51572
BI-AP77	2017-07-13 00:13:14	-33.805992	26.515738
BI-AP77	2017-07-13 00:14:14	-33.8059885294118	26.5157590588235
BI-AP77	2017-07-13 00:15:14	-33.8060302857143	26.5157756
BI-AP77	2017-07-13 00:16:14	-33.8060472	26.5157632857143
BI-AP77	2017-07-13 00:17:14	-33.806061	26.515793
BI-AP77	2017-07-13 00:18:14	-33.8060138235294	26.5157814117647
BI-AP77	2017-07-13 00:19:14	-33.8060220588235	26.5158189411765
BI-AP77	2017-07-13 00:20:14	-33.8060240294118	26.515839
BI-AP77	2017-07-13 00:21:14	-33.8060638529412	26.5158103235294
BI-AP77	2017-07-13 00:22:14	-33.8060059428571	26.5158364285714
BI-AP77	2017-07-13 00:23:14	-33.8059500588235	26.5158478823529
BI-AP77	2017-07-13 00:24:14	-33.8058989705882	26.5158558823529
BI-AP77	2017-07-13 00:25:14	-33.8058674705882	26.5158746470588
BI-AP77	2017-07-13 00:26:14	-33.8059040882353	26.5158876176471
BI-AP77	2017-07-13 00:27:14	-33.8059496176471	26.5159413529412
BI-AP77	2017-07-13 00:28:14	-33.8060269428571	26.516044
BI-AP77	2017-07-13 00:29:14	-33.8061098235294	26.5161036470588
BI-AP77	2017-07-13 00:30:14	-33.8061160588235	26.5161645882353
BI-AP77	2017-07-13 00:31:14	-33.8061595294118	26.5162147058824
BI-AP77	2017-07-13 00:32:14	-33.806128	26.5161872941176
BI-AP77	2017-07-13 00:33:14	-33.806015	26.5161322352941
BI-AP77	2017-07-13 00:34:14	-33.8059627142857	26.5161665714286
BI-AP77	2017-07-13 00:35:14	-33.8059232647059	26.5162130294118
BI-AP77	2017-07-13 00:36:14	-33.805889	26.5162400588235
BI-AP77	2017-07-13 00:37:14	-33.805859	26.5163017352941
BI-AP77	2017-07-13 00:38:14	-33.8058307352941	26.5163134705882
BI-AP77	2017-07-13 00:39:14	-33.805855	26.5163777058824
BI-AP77	2017-07-13 00:40:14	-33.80587	26.5164511764706
BI-AP77	2017-07-13 00:41:14	-33.8059573529412	26.5165127058824
BI-AP77	2017-07-13 00:42:14	-33.8059908823529	26.5165997647059
BI-AP77	2017-07-13 00:43:14	-33.8060636470588	26.5166162941176
BI-AP77	2017-07-13 00:44:14	-33.8061787647059	26.5166907647059
BI-AP77	2017-07-13 00:45:14	-33.8062015294118	26.5167402352941
BI-AP77	2017-07-13 00:46:14	-33.806229	26.516815
BI-AP77	2017-07-13 00:47:14	-33.8062657777778	26.5169056944444
BI-AP77	2017-07-13 00:48:14	-33.8063133823529	26.5170074411765
BI-AP77	2017-07-13 00:49:14	-33.8063374705882	26.5171040588235
BI-AP77	2017-07-13 00:50:14	-33.8064695714286	26.5171009428571
BI-AP77	2017-07-13 00:51:14	-33.8065860588235	26.5171274117647
BI-AP77	2017-07-13 00:52:14	-33.8066707647059	26.5171662941176
BI-AP77	2017-07-13 00:53:14	-33.8067538888889	26.5172328888889
BI-AP77	2017-07-13 00:54:14	-33.8067921176471	26.5173098823529
BI-AP77	2017-07-13 00:55:14	-33.8067755882353	26.517414
BI-AP77	2017-07-13 00:56:14	-33.8068704444444	26.5174517777778
BI-AP77	2017-07-13 00:57:14	-33.8069487647059	26.5175538235294
BI-AP77	2017-07-13 00:58:14	-33.806935	26.5175792352941
BI-AP77	2017-07-13 00:59:14	-33.8069665294118	26.5176468823529
BI-AP77	2017-07-13 01:00:14	-33.8070281470588	26.5177234705882
BI-AP77	2017-07-13 01:01:14	-33.807028	26.5177601764706
BI-AP77	2017-07-13 01:02:14	-33.8070098823529	26.5178747647059
BI-AP77	2017-07-13 01:03:14	-33.8070132352941	26.5179194705882
BI-AP77	2017-07-13 01:04:14	-33.8070321176471	26.5179552941176
BI-AP77	2017-07-13 01:05:14	-33.8070117058824	26.5179938823529
BI-AP77	2017-07-13 01:06:14	-33.806984	26.518047
BI-AP77	2017-07-13 01:07:14	-33.8069980588235	26.5181470588235
BI-AP77	2017-07-13 01:08:14	-33.8069978823529	26.5181768823529
BI-AP77	2017-07-13 01:09:14	-33.80703	26.5182731111111
BI-AP77	2017-07-13 01:10:14	-33.8070936470588	26.5183254117647
BI-AP77	2017-07-13 01:11:14	-33.8071244705882	26.5184111764706
BI-AP77	2017-07-13 01:12:14	-33.8071944705882	26.5184821764706
BI-AP77	2017-07-13 01:13:14	-33.8072118	26.5185296
BI-AP77	2017-07-13 01:14:14	-33.8072728823529	26.5185745882353
BI-AP77	2017-07-13 01:15:14	-33.8072544545455	26.5186331818182
BI-AP77	2017-07-13 01:16:14	-33.807228	26.518685
BI-AP77	2017-07-13 01:17:14	-33.8072377647059	26.5187162352941
BI-AP77	2017-07-13 01:18:14	-33.8071677714286	26.5187731428571
BI-AP77	2017-07-13 01:19:14	-33.8072024117647	26.5188487058824
BI-AP77	2017-07-13 01:20:14	-33.8071643529412	26.518887
BI-AP77	2017-07-13 01:21:14	-33.8071841428571	26.5189127142857
BI-AP77	2017-07-13 01:22:14	-33.8072020294118	26.5189731764706
BI-AP77	2017-07-13 01:23:14	-33.8072113823529	26.5190142941176
BI-AP77	2017-07-13 01:24:14	-33.8073155294118	26.5190335
BI-AP77	2017-07-13 01:25:14	-33.8073886176471	26.5190355
BI-AP77	2017-07-13 01:26:14	-33.8074177058824	26.5190897647059
BI-AP77	2017-07-13 01:27:14	-33.8074008823529	26.5191802352941
BI-AP77	2017-07-13 01:28:14	-33.8074808235294	26.5192026470588
BI-AP77	2017-07-13 01:29:14	-33.807447	26.519229
BI-AP77	2017-07-13 01:30:14	-33.807461	26.519283
BI-AP77	2017-07-13 01:31:14	-33.8075370277778	26.5193214722222
BI-AP77	2017-07-13 01:32:14	-33.8075930588235	26.5193601470588
BI-AP77	2017-07-13 01:33:14	-33.8076353055556	26.5194320555556
BI-AP77	2017-07-13 01:34:14	-33.8076814444444	26.5194885833333
BI-AP77	2017-07-13 01:35:14	-33.8077845294118	26.5195004117647
BI-AP77	2017-07-13 01:36:14	-33.8078392777778	26.5195753055556
BI-AP77	2017-07-13 01:37:14	-33.8078823333333	26.5196518333333
BI-AP77	2017-07-13 01:38:14	-33.8079587428571	26.5196710285714
BI-AP77	2017-07-13 01:39:14	-33.8080208571429	26.5197052571429
BI-AP77	2017-07-13 01:40:14	-33.8080874571429	26.5197310571429
BI-AP77	2017-07-13 01:41:14	-33.8082236857143	26.5196934
BI-AP77	2017-07-13 01:42:14	-33.8083384	26.5197606
BI-AP77	2017-07-13 01:43:14	-33.8084179428571	26.5197746
BI-AP77	2017-07-13 01:44:14	-33.8085414285714	26.5198179428571
BI-AP77	2017-07-13 01:45:14	-33.8086553714286	26.5198425714286
BI-AP77	2017-07-13 01:46:14	-33.8087190571429	26.5198815142857
BI-AP77	2017-07-13 01:47:14	-33.8088078857143	26.5198271714286
BI-AP77	2017-07-13 01:48:14	-33.8089195142857	26.5199081428571
BI-AP77	2017-07-13 01:49:14	-33.8090034857143	26.5200083428571
BI-AP77	2017-07-13 01:50:14	-33.809092	26.5200576666667
BI-AP77	2017-07-13 01:51:14	-33.80925	26.520105
BI-AP77	2017-07-13 01:52:14	-33.8093944594595	26.5200962162162
BI-AP77	2017-07-13 01:53:14	-33.8095924571429	26.5200814
BI-AP77	2017-07-13 01:54:14	-33.8096627567568	26.5201711351351
BI-AP77	2017-07-13 01:55:14	-33.8098167142857	26.520176
BI-AP77	2017-07-13 01:56:14	-33.8099494	26.5202328
BI-AP77	2017-07-13 01:57:14	-33.8100935882353	26.5202949411765
BI-AP77	2017-07-13 01:58:14	-33.8101785714286	26.5203722857143
BI-AP77	2017-07-13 01:59:14	-33.8103691176471	26.5203708235294
BI-AP77	2017-07-13 02:00:14	-33.8104802285714	26.5203972857143
BI-AP77	2017-07-13 02:01:14	-33.810655	26.5203986666667
BI-AP77	2017-07-13 02:02:14	-33.810772	26.5204288
BI-AP77	2017-07-13 02:03:14	-33.8108417142857	26.5204533714286
BI-AP77	2017-07-13 02:04:14	-33.810871	26.520561
BI-AP77	2017-07-13 02:05:14	-33.8108917142857	26.5206944285714
BI-AP77	2017-07-13 02:06:14	-33.8109493243243	26.520733972973
BI-AP77	2017-07-13 02:07:14	-33.8109102285714	26.5208696571429
BI-AP77	2017-07-13 02:08:14	-33.810982	26.5209076
BI-AP77	2017-07-13 02:09:14	-33.8110210857143	26.5209910857143
BI-AP77	2017-07-13 02:10:14	-33.8110062571429	26.5210875428571
BI-AP77	2017-07-13 02:11:14	-33.8110598285714	26.5210699714286
BI-AP77	2017-07-13 02:12:14	-33.8110685714286	26.5211816571429
BI-AP77	2017-07-13 02:13:14	-33.8110773333333	26.5212626666667
BI-AP77	2017-07-13 02:14:14	-33.8112573684211	26.5213252631579
BI-AP77	2017-07-13 02:15:14	-33.8115862222222	26.5217322716049
BI-AP77	2017-07-13 02:16:14	-33.8119775055351	26.5219839778598
BI-AP77	2017-07-13 02:17:14	-33.8124048118081	26.5221347527675
BI-AP77	2017-07-13 02:18:14	-33.8128321180812	26.5222855276753
BI-AP77	2017-07-13 02:19:14	-33.8132594243542	26.522436302583
BI-AP77	2017-07-13 02:20:14	-33.8136928834356	26.5225527484663
BI-AP77	2017-07-13 02:21:14	-33.8141817177914	26.5223602331288
BI-AP77	2017-07-13 02:22:14	-33.8146705521472	26.5221677177914
BI-AP77	2017-07-13 02:23:14	-33.8151554025974	26.5219886623377
BI-AP77	2017-07-13 02:24:14	-33.8156404870849	26.5218438782288
BI-AP77	2017-07-13 02:25:14	-33.8161853579336	26.5218126605166
BI-AP77	2017-07-13 02:26:14	-33.8167302287823	26.5217814428044
BI-AP77	2017-07-13 02:27:14	-33.817275099631	26.5217502250923
BI-AP77	2017-07-13 02:28:14	-33.8178199704797	26.5217190073801
BI-AP77	2017-07-13 02:29:14	-33.8183032643678	26.5218624942529
BI-AP77	2017-07-13 02:30:14	-33.8187390787879	26.5221249636364
BI-AP77	2017-07-13 02:31:14	-33.819152169697	26.5223496909091
BI-AP77	2017-07-13 02:32:14	-33.8195652606061	26.5225744181818
BI-AP77	2017-07-13 02:33:14	-33.8199555019868	26.5228201403974
BI-AP77	2017-07-13 02:34:14	-33.8203089854305	26.5230996370861
BI-AP77	2017-07-13 02:35:14	-33.8206624688742	26.5233791337748
BI-AP77	2017-07-13 02:36:14	-33.8210159523179	26.5236586304636
BI-AP77	2017-07-13 02:37:14	-33.8213694357616	26.5239381271523
BI-AP77	2017-07-13 02:38:14	-33.8217229192053	26.5242176238411
BI-AP77	2017-07-13 02:39:14	-33.822076402649	26.5244971205298
BI-AP77	2017-07-13 02:40:14	-33.8224298860927	26.5247766172185
BI-AP77	2017-07-13 02:41:14	-33.8227833695364	26.5250561139073
BI-AP77	2017-07-13 02:42:14	-33.8231368529801	26.525335610596
BI-AP77	2017-07-13 02:43:14	-33.8234903364238	26.5256151072848
BI-AP77	2017-07-13 02:44:14	-33.8238438198676	26.5258946039735
BI-AP77	2017-07-13 02:45:14	-33.8241973033113	26.5261741006623
BI-AP77	2017-07-13 02:46:14	-33.8244423312883	26.5265730674847
BI-AP77	2017-07-13 02:47:14	-33.8246602453988	26.5270019018405
BI-AP77	2017-07-13 02:48:14	-33.8248942857143	26.5273354285714
BI-AP77	2017-07-13 02:49:14	-33.8251070588235	26.5271509411765
BI-AP77	2017-07-13 02:50:14	-33.8254554871795	26.5273111282051
BI-AP77	2017-07-13 02:51:14	-33.8255671111111	26.5273864444444
BI-AP77	2017-07-13 02:52:14	-33.8257886956522	26.5272530434783
BI-AP77	2017-07-13 02:53:14	-33.8257758888889	26.5273316666667
BI-AP77	2017-07-13 02:54:14	-33.8258515891473	26.5274310775194
BI-AP77	2017-07-13 02:55:14	-33.8259985658915	26.5279241007752
BI-AP77	2017-07-13 02:56:14	-33.8262290769231	26.5282527179487
BI-AP77	2017-07-13 02:57:14	-33.8266383055556	26.5282211666667
BI-AP77	2017-07-13 02:58:14	-33.826791178771	26.5279932569832
BI-AP77	2017-07-13 02:59:14	-33.8267124078212	26.527936273743
BI-AP77	2017-07-13 03:00:14	-33.8266336368715	26.5278792905028
BI-AP77	2017-07-13 03:01:14	-33.8265548659218	26.5278223072626
BI-AP77	2017-07-13 03:02:14	-33.8264760949721	26.5277653240223
BI-AP77	2017-07-13 03:03:14	-33.8263973240224	26.5277083407821
BI-AP77	2017-07-13 03:04:14	-33.8263185530726	26.5276513575419
BI-AP77	2017-07-13 03:05:14	-33.8262397821229	26.5275943743017
BI-AP77	2017-07-13 03:06:14	-33.8261610111732	26.5275373910614
BI-AP77	2017-07-13 03:07:14	-33.8260822402235	26.5274804078212
BI-AP77	2017-07-13 03:08:14	-33.8260034692738	26.527423424581
BI-AP77	2017-07-13 03:09:14	-33.825924698324	26.5273664413408
BI-AP77	2017-07-13 03:10:14	-33.8258459273743	26.5273094581006
BI-AP77	2017-07-13 03:11:14	-33.8257671564246	26.5272524748603
BI-AP77	2017-07-13 03:12:14	-33.8256883854749	26.5271954916201
BI-AP77	2017-07-13 03:13:14	-33.8256096145251	26.5271385083799
BI-AP77	2017-07-13 03:14:14	-33.8255308435754	26.5270815251397
BI-AP77	2017-07-13 03:15:14	-33.8254520726257	26.5270245418994
BI-AP77	2017-07-13 03:16:14	-33.825373301676	26.5269675586592
BI-AP77	2017-07-13 03:17:14	-33.8252945307263	26.526910575419
BI-AP77	2017-07-13 03:18:14	-33.8252157597765	26.5268535921788
BI-AP77	2017-07-13 03:19:14	-33.8251369888268	26.5267966089385
BI-AP77	2017-07-13 03:20:14	-33.8250582178771	26.5267396256983
BI-AP77	2017-07-13 03:21:14	-33.8249794469274	26.5266826424581
BI-AP77	2017-07-13 03:22:14	-33.8248280285714	26.5268832857143
BI-AP77	2017-07-13 03:23:14	-33.8248005833333	26.5266870833333
BI-AP77	2017-07-13 03:24:14	-33.8247214	26.5266515818182
BI-AP77	2017-07-13 03:25:14	-33.824680559322	26.5266105254237
BI-AP77	2017-07-13 03:26:14	-33.8246282063492	26.526566984127
BI-AP77	2017-07-13 03:27:14	-33.8246311212121	26.5265425757576
BI-AP77	2017-07-13 03:28:14	-33.8246412857143	26.5264822244898
BI-AP77	2017-07-13 03:29:14	-33.8246455	26.5264396666667
BI-AP77	2017-07-13 03:30:14	-33.8245725	26.52642675
BI-AP77	2017-07-13 03:31:14	-33.8245328571429	26.5263913714286
BI-AP77	2017-07-13 03:32:14	-33.8245862777778	26.5265113888889
BI-AP77	2017-07-13 03:33:14	-33.8247007142857	26.5265943428571
BI-AP77	2017-07-13 03:34:14	-33.824749	26.526602
BI-AP77	2017-07-13 03:35:14	-33.8248582307692	26.5266883076923
BI-AP77	2017-07-13 03:36:14	-33.824999	26.526682
BI-AP77	2017-07-13 03:37:14	-33.8248748333333	26.5267674166667
BI-AP77	2017-07-13 03:38:14	-33.8246843846154	26.526903
BI-AP77	2017-07-13 03:39:14	-33.8246147692308	26.5273360384615
BI-AP77	2017-07-13 03:40:14	-33.8244501538462	26.5276368076923
BI-AP77	2017-07-13 03:41:14	-33.8243608333333	26.5278046666667
BI-AP77	2017-07-13 03:42:14	-33.8243225	26.5280271666667
BI-AP77	2017-07-13 03:43:14	-33.8243865428571	26.5283043142857
BI-AP77	2017-07-13 03:44:14	-33.8243671842105	26.5284754736842
BI-AP77	2017-07-13 03:45:14	-33.8243663888889	26.5286908333333
BI-AP77	2017-07-13 03:46:14	-33.8243787804878	26.5288459756098
BI-AP77	2017-07-13 03:47:14	-33.8244036	26.5290168
BI-AP77	2017-07-13 03:48:14	-33.8244336666667	26.5291777142857
BI-AP77	2017-07-13 03:49:14	-33.8244450952381	26.529251047619
BI-AP77	2017-07-13 03:50:14	-33.8244137619048	26.5293805714286
BI-AP77	2017-07-13 03:51:14	-33.82444565	26.52948625
BI-AP77	2017-07-13 03:52:14	-33.8244920714286	26.5295922857143
BI-AP77	2017-07-13 03:53:14	-33.8244821428571	26.5297097857143
BI-AP77	2017-07-13 03:54:14	-33.8245049285714	26.5298170714286
BI-AP77	2017-07-13 03:55:14	-33.824501	26.529926
BI-AP77	2017-07-13 03:56:14	-33.824482620155	26.5300747674419
BI-AP77	2017-07-13 03:57:14	-33.8244844806202	26.5302240697674
BI-AP77	2017-07-13 03:58:14	-33.824486	26.5303708333333
BI-AP77	2017-07-13 03:59:14	-33.8244893823529	26.530505
BI-AP77	2017-07-13 04:00:14	-33.8245116571429	26.5306666285714
BI-AP77	2017-07-13 04:01:14	-33.8245444117647	26.5307770294118
BI-AP77	2017-07-13 04:02:14	-33.8245635882353	26.5308957058824
BI-AP77	2017-07-13 04:03:14	-33.8246080294118	26.5310225588235
BI-AP77	2017-07-13 04:04:14	-33.8245887575758	26.5311484545455
BI-AP77	2017-07-13 04:05:14	-33.824608	26.5312854
BI-AP77	2017-07-13 04:06:14	-33.8245884	26.5314204
BI-AP77	2017-07-13 04:07:14	-33.8246427142857	26.5315862857143
BI-AP77	2017-07-13 04:08:14	-33.8246732941176	26.5317113529412
BI-AP77	2017-07-13 04:09:14	-33.8246991176471	26.5318246470588
BI-AP77	2017-07-13 04:10:14	-33.8247878235294	26.5319464705882
BI-AP77	2017-07-13 04:11:14	-33.8248041428571	26.5320970285714
BI-AP77	2017-07-13 04:12:14	-33.8248043823529	26.5322119705882
BI-AP77	2017-07-13 04:13:14	-33.8248343714286	26.5323745714286
BI-AP77	2017-07-13 04:14:14	-33.8248156	26.5324954
BI-AP77	2017-07-13 04:15:14	-33.8248866470588	26.5326277647059
BI-AP77	2017-07-13 04:16:14	-33.8248722647059	26.5327689411765
BI-AP77	2017-07-13 04:17:14	-33.8248738235294	26.5329123529412
BI-AP77	2017-07-13 04:18:14	-33.8248594	26.5330472
BI-AP77	2017-07-13 04:19:14	-33.824846	26.5331728235294
BI-AP77	2017-07-13 04:20:14	-33.8248677058823	26.5333241176471
BI-AP77	2017-07-13 04:21:14	-33.8248679428571	26.5334731714286
BI-AP77	2017-07-13 04:22:14	-33.8248514117647	26.5336128529412
BI-AP77	2017-07-13 04:23:14	-33.824857	26.5337841428571
BI-AP77	2017-07-13 04:24:14	-33.8248448235294	26.5339395882353
BI-AP77	2017-07-13 04:25:14	-33.8248700588235	26.5341179117647
BI-AP77	2017-07-13 04:26:14	-33.8248643235294	26.5342769705882
BI-AP77	2017-07-13 04:27:14	-33.8248704411765	26.5344154411765
BI-AP77	2017-07-13 04:28:14	-33.8249015714286	26.5345550571429
BI-AP77	2017-07-13 04:29:14	-33.8248628823529	26.5346824117647
BI-AP77	2017-07-13 04:30:14	-33.8248960285714	26.5348424285714
BI-AP77	2017-07-13 04:31:14	-33.8249595588235	26.5350124411765
BI-AP77	2017-07-13 04:32:14	-33.8249504411765	26.5351469411765
BI-AP77	2017-07-13 04:33:14	-33.8248976	26.5352844
BI-AP77	2017-07-13 04:34:14	-33.8248706	26.5353691142857
BI-AP77	2017-07-13 04:35:14	-33.8248008823529	26.5354534117647
BI-AP77	2017-07-13 04:36:14	-33.8247703529412	26.5355007941176
BI-AP77	2017-07-13 04:37:14	-33.8247728823529	26.5355473529412
BI-AP77	2017-07-13 04:38:14	-33.8248045714286	26.5355901428571
BI-AP77	2017-07-13 04:39:14	-33.824839	26.5356950588235
BI-AP77	2017-07-13 04:40:14	-33.8249081764706	26.5357951176471
BI-AP77	2017-07-13 04:41:14	-33.824974	26.5359379411765
BI-AP77	2017-07-13 04:42:14	-33.8250639714286	26.5360504
BI-AP77	2017-07-13 04:43:14	-33.8250586764706	26.5362077058824
BI-AP77	2017-07-13 04:44:14	-33.8250992647059	26.5363303529412
BI-AP77	2017-07-13 04:45:14	-33.8251824705882	26.5364861176471
BI-AP77	2017-07-13 04:46:14	-33.8251950588235	26.5365897647059
BI-AP77	2017-07-13 04:47:14	-33.8252317647059	26.5366487647059
BI-AP77	2017-07-13 04:48:14	-33.8252384	26.5367378
BI-AP77	2017-07-13 04:49:14	-33.8252462941176	26.5368520588235
BI-AP77	2017-07-13 04:50:14	-33.8252097777778	26.5369634722222
BI-AP77	2017-07-13 04:51:14	-33.8252570857143	26.5370981714286
BI-AP77	2017-07-13 04:52:14	-33.8252687428571	26.5372403428571
BI-AP77	2017-07-13 04:53:14	-33.8251701142857	26.5373249428571
BI-AP77	2017-07-13 04:54:14	-33.825165	26.5374951470588
BI-AP77	2017-07-13 04:55:14	-33.8251140857143	26.5376378285714
BI-AP77	2017-07-13 04:56:14	-33.8250755882353	26.5378500294118
BI-AP77	2017-07-13 04:57:14	-33.8251462	26.5378634
BI-AP77	2017-07-13 04:58:14	-33.82535695	26.5378271375
BI-AP77	2017-07-13 04:59:14	-33.8255002	26.5378658857143
BI-AP77	2017-07-13 05:00:14	-33.825468804878	26.5379437317073
BI-AP77	2017-07-13 05:01:14	-33.8254562	26.538025
BI-AP77	2017-07-13 05:02:14	-33.825445	26.5381255
BI-AP77	2017-07-13 05:03:14	-33.8253761470588	26.5382491176471
BI-AP77	2017-07-13 05:04:14	-33.8251948823529	26.5381749411765
BI-AP77	2017-07-13 05:05:14	-33.8253490294118	26.5383799117647
BI-AP77	2017-07-13 05:06:14	-33.8253084047619	26.5384125714286
BI-AP77	2017-07-13 05:07:14	-33.8252388604651	26.5384229767442
BI-AP77	2017-07-13 05:08:14	-33.8252396470588	26.5385052352941
BI-AP77	2017-07-13 05:09:14	-33.8251244705882	26.5385626470588
BI-AP77	2017-07-13 05:10:14	-33.8250414054054	26.5385917567568
BI-AP77	2017-07-13 05:11:14	-33.8250236	26.5387142285714
BI-AP77	2017-07-13 05:12:14	-33.8249882702703	26.5388594324324
BI-AP77	2017-07-13 05:13:14	-33.824974	26.538994
BI-AP77	2017-07-13 05:14:14	-33.8248580555556	26.5389706388889
BI-AP77	2017-07-13 05:15:14	-33.8247652222222	26.5389458333333
BI-AP77	2017-07-13 05:16:14	-33.824726	26.538946
BI-AP77	2017-07-13 05:17:14	-33.824601	26.5390021428571
BI-AP77	2017-07-13 05:18:14	-33.8245133823529	26.5390542941176
BI-AP77	2017-07-13 05:19:14	-33.824407	26.5391275714286
BI-AP77	2017-07-13 05:20:14	-33.8243815882353	26.5393101176471
BI-AP77	2017-07-13 05:21:14	-33.8242571666667	26.539475
BI-AP77	2017-07-13 05:22:14	-33.8241742941176	26.5396440294118
BI-AP77	2017-07-13 05:23:14	-33.8241646571429	26.5398631428571
BI-AP77	2017-07-13 05:24:14	-33.8240565135135	26.5400202432432
BI-AP77	2017-07-13 05:25:14	-33.8239405833333	26.540206
BI-AP77	2017-07-13 05:26:14	-33.8238244285714	26.5403854571429
BI-AP77	2017-07-13 05:27:14	-33.8237098	26.5405674
BI-AP77	2017-07-13 05:28:14	-33.8236229142857	26.5407578
BI-AP77	2017-07-13 05:29:14	-33.8235104	26.5409546
BI-AP77	2017-07-13 05:30:14	-33.8233731764706	26.5411579411765
BI-AP77	2017-07-13 05:31:14	-33.8232471176471	26.5413010588235
BI-AP77	2017-07-13 05:32:14	-33.8231768	26.5415180571429
BI-AP77	2017-07-13 05:33:14	-33.8230091428571	26.5416638285714
BI-AP77	2017-07-13 05:34:14	-33.8228922352941	26.5418881176471
BI-AP77	2017-07-13 05:35:14	-33.8227554	26.5421105142857
BI-AP77	2017-07-13 05:36:14	-33.8226897142857	26.5423619428571
BI-AP77	2017-07-13 05:37:14	-33.8226138571429	26.5426129142857
BI-AP77	2017-07-13 05:38:14	-33.8225050277778	26.542839
BI-AP77	2017-07-13 05:39:14	-33.8224156	26.5430778285714
BI-AP77	2017-07-13 05:40:14	-33.8223596470588	26.5433150588235
BI-AP77	2017-07-13 05:41:14	-33.8223404347826	26.543512
BI-AP77	2017-07-13 05:42:14	-33.8222899166667	26.5439411666667
BI-AP77	2017-07-13 05:43:14	-33.8222173428571	26.5441801428571
BI-AP77	2017-07-13 05:44:14	-33.8221132	26.5444364571429
BI-AP77	2017-07-13 05:45:14	-33.8220253142857	26.544724
BI-AP77	2017-07-13 05:46:14	-33.8219498857143	26.5448330857143
BI-AP77	2017-07-13 05:47:14	-33.8218768	26.5450074
BI-AP77	2017-07-13 05:48:14	-33.8217767804878	26.5451828536585
BI-AP77	2017-07-13 05:49:14	-33.8216707142857	26.5453726857143
BI-AP77	2017-07-13 05:50:14	-33.8215938823529	26.5455378235294
BI-AP77	2017-07-13 05:51:14	-33.8214546	26.545765
BI-AP77	2017-07-13 05:52:14	-33.8212848571429	26.5459771428571
BI-AP77	2017-07-13 05:53:14	-33.821131	26.5462578823529
BI-AP77	2017-07-13 05:54:14	-33.8210182	26.5465634
BI-AP77	2017-07-13 05:55:14	-33.8209026857143	26.5468319714286
BI-AP77	2017-07-13 05:56:14	-33.8208048333333	26.547163
BI-AP77	2017-07-13 05:57:14	-33.8207398571429	26.5474689428571
BI-AP77	2017-07-13 05:58:14	-33.8206757777778	26.5477784444444
BI-AP77	2017-07-13 05:59:14	-33.8205821428571	26.5480695714286
BI-AP77	2017-07-13 06:00:14	-33.820553	26.548187
BI-AP77	2017-07-13 06:01:14	-33.8204757857143	26.5485045857143
BI-AP77	2017-07-13 06:02:14	-33.8204417948718	26.5488687179487
BI-AP77	2017-07-13 06:03:14	-33.820459	26.549156
BI-AP77	2017-07-13 06:04:14	-33.820442	26.549444
BI-AP77	2017-07-13 06:05:14	-33.8204393846154	26.5496640769231
BI-AP77	2017-07-13 06:06:14	-33.8204424615385	26.5498766923077
BI-AP77	2017-07-13 06:07:14	-33.8204910769231	26.550093
BI-AP77	2017-07-13 06:08:14	-33.820463025641	26.5502759487179
BI-AP77	2017-07-13 06:09:14	-33.8204425128205	26.5504955384615
BI-AP77	2017-07-13 06:10:14	-33.8204616153846	26.5507296153846
BI-AP77	2017-07-13 06:11:14	-33.8204939230769	26.5509903846154
BI-AP77	2017-07-13 06:12:14	-33.8205073421053	26.5511987368421
BI-AP77	2017-07-13 06:13:14	-33.820573	26.5514311538462
BI-AP77	2017-07-13 06:14:14	-33.8206285	26.551662375
BI-AP77	2017-07-13 06:15:14	-33.8206957435897	26.5519444102564
BI-AP77	2017-07-13 06:16:14	-33.8207834473684	26.5521658684211
BI-AP77	2017-07-13 06:17:14	-33.8208934871795	26.5523866923077
BI-AP77	2017-07-13 06:18:14	-33.820962115942	26.5526596956522
BI-AP77	2017-07-13 06:19:14	-33.8209822222222	26.5529266388889
BI-AP77	2017-07-13 06:20:14	-33.8209506111111	26.5532331666667
BI-AP77	2017-07-13 06:21:14	-33.8209528285714	26.5535204
BI-AP77	2017-07-13 06:22:14	-33.8209117272727	26.5538432121212
BI-AP77	2017-07-13 06:23:14	-33.8209045882353	26.5541521764706
BI-AP77	2017-07-13 06:24:14	-33.82095	26.554441
BI-AP77	2017-07-13 06:25:14	-33.8209434545455	26.5547393636364
BI-AP77	2017-07-13 06:26:14	-33.8209393376623	26.5549987662338
BI-AP77	2017-07-13 06:27:14	-33.8209160588235	26.555414
BI-AP77	2017-07-13 06:28:14	-33.8208097058824	26.5557208235294
BI-AP77	2017-07-13 06:29:14	-33.8207310336134	26.5561082016807
BI-AP77	2017-07-13 06:30:14	-33.8206831344538	26.5566008067227
BI-AP77	2017-07-13 06:31:14	-33.8206093823529	26.5570389705882
BI-AP77	2017-07-13 06:32:14	-33.8205267941176	26.5573691764706
BI-AP77	2017-07-13 06:33:14	-33.8205348	26.5576643714286
BI-AP77	2017-07-13 06:34:14	-33.8204773235294	26.5578478823529
BI-AP77	2017-07-13 06:35:14	-33.8204442105263	26.5580115
BI-AP77	2017-07-13 06:36:14	-33.8204241764706	26.5582528235294
BI-AP77	2017-07-13 06:37:14	-33.820393	26.558451
BI-AP77	2017-07-13 06:38:14	-33.8204602941176	26.5586527647059
BI-AP77	2017-07-13 06:39:14	-33.8204906779661	26.5589688389831
BI-AP77	2017-07-13 06:40:14	-33.8205933898305	26.5594401949153
BI-AP77	2017-07-13 06:41:14	-33.8207075166667	26.5599504083333
BI-AP77	2017-07-13 06:42:14	-33.8208505166667	26.5605589083333
BI-AP77	2017-07-13 06:43:14	-33.8210321428571	26.5611352857143
BI-AP77	2017-07-13 06:44:14	-33.8213114705882	26.5616304117647
BI-AP77	2017-07-13 06:45:14	-33.821609	26.5621711428571
BI-AP77	2017-07-13 06:46:14	-33.821949	26.5628182857143
BI-AP77	2017-07-13 06:47:14	-33.8222817142857	26.5633618571429
BI-AP77	2017-07-13 06:48:14	-33.8226136190476	26.5638939206349
BI-AP77	2017-07-13 06:49:14	-33.8229455238095	26.564425984127
BI-AP77	2017-07-13 06:50:14	-33.8232774285714	26.564958047619
BI-AP77	2017-07-13 06:51:14	-33.8236093333333	26.5654901111111
BI-AP77	2017-07-13 06:52:14	-33.8239412380952	26.5660221746032
BI-AP77	2017-07-13 06:53:14	-33.8244286	26.5665782
BI-AP77	2017-07-13 06:54:14	-33.8250196	26.5671502
BI-AP77	2017-07-13 06:55:14	-33.8254910413223	26.5677041900826
BI-AP77	2017-07-13 06:56:14	-33.8258827768595	26.5682461735537
BI-AP77	2017-07-13 06:57:14	-33.8262519166667	26.5687945833333
BI-AP77	2017-07-13 06:58:14	-33.8266049166667	26.5693475833333
BI-AP77	2017-07-13 06:59:14	-33.8269366	26.5698774
BI-AP77	2017-07-13 07:00:14	-33.8272530571429	26.5703906571429
BI-AP77	2017-07-13 07:01:14	-33.8275695142857	26.5709039142857
BI-AP77	2017-07-13 07:02:14	-33.8278968181818	26.5715097474747
BI-AP77	2017-07-13 07:03:14	-33.8282288692308	26.5721600538462
BI-AP77	2017-07-13 07:04:14	-33.8285210230769	26.5727032846154
BI-AP77	2017-07-13 07:05:14	-33.8288131769231	26.5732465153846
BI-AP77	2017-07-13 07:06:14	-33.8288223703704	26.5738786111111
BI-AP77	2017-07-13 07:07:14	-33.8287816296296	26.5745263888889
BI-AP77	2017-07-13 07:08:14	-33.8287534588235	26.5751547705882
BI-AP77	2017-07-13 07:09:14	-33.8287965176471	26.5756732411765
BI-AP77	2017-07-13 07:10:14	-33.8288395764706	26.5761917117647
BI-AP77	2017-07-13 07:11:14	-33.828767039604	26.5768398415842
BI-AP77	2017-07-13 07:12:14	-33.8284450594059	26.5777677623762
BI-AP77	2017-07-13 07:13:14	-33.8283996506024	26.5783193373494
BI-AP77	2017-07-13 07:14:14	-33.8287126626506	26.5788860843373
BI-AP77	2017-07-13 07:15:14	-33.8290256746988	26.5794528313253
BI-AP77	2017-07-13 07:16:14	-33.8293662325581	26.5798866744186
BI-AP77	2017-07-13 07:17:14	-33.8298124418605	26.5801515813953
BI-AP77	2017-07-13 07:18:14	-33.8302955413534	26.5805161203008
BI-AP77	2017-07-13 07:19:14	-33.8308396015038	26.5806970225564
BI-AP77	2017-07-13 07:20:14	-33.8313836616541	26.580877924812
BI-AP77	2017-07-13 07:21:14	-33.8319425582822	26.5811207607362
BI-AP77	2017-07-13 07:22:14	-33.832502803681	26.5813692269939
BI-AP77	2017-07-13 07:23:14	-33.8330214059041	26.5816929151292
BI-AP77	2017-07-13 07:24:14	-33.8333734354244	26.5823174907749
BI-AP77	2017-07-13 07:25:14	-33.8337254649446	26.5829420664207
BI-AP77	2017-07-13 07:26:14	-33.8340774944649	26.5835666420664
BI-AP77	2017-07-13 07:27:14	-33.8344295239852	26.5841912177122
BI-AP77	2017-07-13 07:28:14	-33.8348572857143	26.5846726530612
BI-AP77	2017-07-13 07:29:14	-33.8353160082645	26.585272892562
BI-AP77	2017-07-13 07:30:14	-33.8357300578512	26.5857702479339
BI-AP77	2017-07-13 07:31:14	-33.8361359307692	26.5862871538462
BI-AP77	2017-07-13 07:32:14	-33.8364954692308	26.5869148461538
BI-AP77	2017-07-13 07:33:14	-33.8368550076923	26.5875425384615
BI-AP77	2017-07-13 07:34:14	-33.8372652421875	26.588107046875
BI-AP77	2017-07-13 07:35:14	-33.8376763359375	26.588670484375
BI-AP77	2017-07-13 07:36:14	-33.8382314722222	26.5889967777778
BI-AP77	2017-07-13 07:37:14	-33.8388120277778	26.5892812222222
BI-AP77	2017-07-13 07:38:14	-33.8393925833333	26.5895656666667
BI-AP77	2017-07-13 07:39:14	-33.8399787638889	26.5898498333333
BI-AP77	2017-07-13 07:40:14	-33.8405818194444	26.5901331666667
BI-AP77	2017-07-13 07:41:14	-33.841184875	26.5904165
BI-AP77	2017-07-13 07:42:14	-33.8417879305556	26.5906998333333
BI-AP77	2017-07-13 07:43:14	-33.8423362986621	26.5908679948209
BI-AP77	2017-07-13 07:44:14	-33.8428552196806	26.5909741406992
BI-AP77	2017-07-13 07:45:14	-33.8433741406992	26.5910802865775
BI-AP77	2017-07-13 07:46:14	-33.8438930617177	26.5911864324558
BI-AP77	2017-07-13 07:47:14	-33.8444119827363	26.5912925783341
BI-AP77	2017-07-13 07:48:14	-33.8449309037549	26.5913987242123
BI-AP77	2017-07-13 07:49:14	-33.8454498247734	26.5915048700906
BI-AP77	2017-07-13 07:50:14	-33.845968745792	26.5916110159689
BI-AP77	2017-07-13 07:51:14	-33.8464876668105	26.5917171618472
BI-AP77	2017-07-13 07:52:14	-33.8470065878291	26.5918233077255
BI-AP77	2017-07-13 07:53:14	-33.8475255088477	26.5919294536038
BI-AP77	2017-07-13 07:54:14	-33.8480444298662	26.5920355994821
BI-AP77	2017-07-13 07:55:14	-33.8485633508848	26.5921417453604
BI-AP77	2017-07-13 07:56:14	-33.8490822719033	26.5922478912387
BI-AP77	2017-07-13 07:57:14	-33.8496011929219	26.592354037117
BI-AP77	2017-07-13 07:58:14	-33.8501201139405	26.5924601829953
BI-AP77	2017-07-13 07:59:14	-33.850639034959	26.5925663288736
BI-AP77	2017-07-13 08:00:14	-33.8511579559776	26.5926724747518
BI-AP77	2017-07-13 08:01:14	-33.8516768769961	26.5927786206301
BI-AP77	2017-07-13 08:02:14	-33.8521957980147	26.5928847665084
BI-AP77	2017-07-13 08:03:14	-33.8527147190333	26.5929909123867
BI-AP77	2017-07-13 08:04:14	-33.8532336400518	26.593097058265
BI-AP77	2017-07-13 08:05:14	-33.8537525610704	26.5932032041433
BI-AP77	2017-07-13 08:06:14	-33.8542714820889	26.5933093500216
BI-AP77	2017-07-13 08:07:14	-33.8547904031075	26.5934154958999
BI-AP77	2017-07-13 08:08:14	-33.855309324126	26.5935216417782
BI-AP77	2017-07-13 08:09:14	-33.8558282451446	26.5936277876565
BI-AP77	2017-07-13 08:10:14	-33.8563471661632	26.5937339335348
BI-AP77	2017-07-13 08:11:14	-33.8568660871817	26.593840079413
BI-AP77	2017-07-13 08:12:14	-33.8573850082003	26.5939462252913
BI-AP77	2017-07-13 08:13:14	-33.8579039292188	26.5940523711696
BI-AP77	2017-07-13 08:14:14	-33.8584228502374	26.5941585170479
BI-AP77	2017-07-13 08:15:14	-33.8589417712559	26.5942646629262
BI-AP77	2017-07-13 08:16:14	-33.8594606922745	26.5943708088045
BI-AP77	2017-07-13 08:17:14	-33.8599796132931	26.5944769546828
BI-AP77	2017-07-13 08:18:14	-33.8604985343116	26.5945831005611
BI-AP77	2017-07-13 08:19:14	-33.8610174553302	26.5946892464394
BI-AP77	2017-07-13 08:20:14	-33.8615363763487	26.5947953923177
BI-AP77	2017-07-13 08:21:14	-33.8620433529412	26.5948928235294
BI-AP77	2017-07-13 08:22:14	-33.8621912222222	26.5947617777778
BI-AP77	2017-07-13 08:23:14	-33.8622878823529	26.5946791470588
BI-AP77	2017-07-13 08:24:14	-33.8624412857143	26.5944824857143
BI-AP77	2017-07-13 08:25:14	-33.8627368235294	26.5942571470588
BI-AP77	2017-07-13 08:26:14	-33.8628926176471	26.5940201176471
BI-AP77	2017-07-13 08:27:14	-33.8630735555556	26.5936569722222
BI-AP77	2017-07-13 08:28:14	-33.863201	26.593494
BI-AP77	2017-07-13 08:29:14	-33.8632304571429	26.5931788285714
BI-AP77	2017-07-13 08:30:14	-33.8636577058824	26.5929721764706
BI-AP77	2017-07-13 08:31:14	-33.8640544418605	26.5925519767442
BI-AP77	2017-07-13 08:32:14	-33.8645216046512	26.5920884418605
BI-AP77	2017-07-13 08:33:14	-33.8649887674419	26.5916249069767
BI-AP77	2017-07-13 08:34:14	-33.8654691666667	26.5911775
BI-AP77	2017-07-13 08:35:14	-33.8660951666667	26.5909075
BI-AP77	2017-07-13 08:36:14	-33.8667210552147	26.5906381288344
BI-AP77	2017-07-13 08:37:14	-33.8673457177914	26.5903756748466
BI-AP77	2017-07-13 08:38:14	-33.8679703803681	26.5901132208589
BI-AP77	2017-07-13 08:39:14	-33.868564	26.5897087560976
BI-AP77	2017-07-13 08:40:14	-33.869104	26.589059
BI-AP77	2017-07-13 08:41:14	-33.869611225	26.5883982416667
BI-AP77	2017-07-13 08:42:14	-33.870047725	26.5877137416667
BI-AP77	2017-07-13 08:43:14	-33.8704336697531	26.5869689166667
BI-AP77	2017-07-13 08:44:14	-33.8707105216049	26.5860939166667
BI-AP77	2017-07-13 08:45:14	-33.8709873734568	26.5852189166667
BI-AP77	2017-07-13 08:46:14	-33.8712642253086	26.5843439166667
BI-AP77	2017-07-13 08:47:14	-33.8715410771605	26.5834689166667
BI-AP77	2017-07-13 08:48:14	-33.8718179290124	26.5825939166667
BI-AP77	2017-07-13 08:49:14	-33.8720279067797	26.581662440678
BI-AP77	2017-07-13 08:50:14	-33.8722318050847	26.5807258305085
BI-AP77	2017-07-13 08:51:14	-33.8722438387097	26.5797435564516
BI-AP77	2017-07-13 08:52:14	-33.8722457741935	26.5787588790323
BI-AP77	2017-07-13 08:53:14	-33.8721063902439	26.5779855934959
BI-AP77	2017-07-13 08:54:14	-33.8719483414634	26.5772402276423
BI-AP77	2017-07-13 08:55:14	-33.8718909516129	26.5762700322581
BI-AP77	2017-07-13 08:56:14	-33.8718536935484	26.5752548709677
BI-AP77	2017-07-13 08:57:14	-33.8717773529412	26.5742305882353
BI-AP77	2017-07-13 08:58:14	-33.8716891176471	26.5732035294118
BI-AP77	2017-07-13 08:59:14	-33.8716013359375	26.5721698828125
BI-AP77	2017-07-13 09:00:14	-33.8715136796875	26.5711344140625
BI-AP77	2017-07-13 09:01:14	-33.8714056341463	26.5701375365854
BI-AP77	2017-07-13 09:02:14	-33.8712866097561	26.5691614390244
BI-AP77	2017-07-13 09:03:14	-33.8711119924812	26.5681901879699
BI-AP77	2017-07-13 09:04:14	-33.8709003132832	26.5672221679198
BI-AP77	2017-07-13 09:05:14	-33.8706886340852	26.5662541478697
BI-AP77	2017-07-13 09:06:14	-33.8704769548872	26.5652861278196
BI-AP77	2017-07-13 09:07:14	-33.8702652756892	26.5643181077694
BI-AP77	2017-07-13 09:08:14	-33.8700535964912	26.5633500877193
BI-AP77	2017-07-13 09:09:14	-33.8698419172932	26.5623820676692
BI-AP77	2017-07-13 09:10:14	-33.8696302380952	26.561414047619
BI-AP77	2017-07-13 09:11:14	-33.8694185588972	26.5604460275689
BI-AP77	2017-07-13 09:12:14	-33.8692068796992	26.5594780075188
BI-AP77	2017-07-13 09:13:14	-33.8689952005012	26.5585099874687
BI-AP77	2017-07-13 09:14:14	-33.8687835213032	26.5575419674185
BI-AP77	2017-07-13 09:15:14	-33.8685718421053	26.5565739473684
BI-AP77	2017-07-13 09:16:14	-33.8683601629073	26.5556059273183
BI-AP77	2017-07-13 09:17:14	-33.8681484837093	26.5546379072682
BI-AP77	2017-07-13 09:18:14	-33.8679368045113	26.553669887218
BI-AP77	2017-07-13 09:19:14	-33.8677251253133	26.5527018671679
BI-AP77	2017-07-13 09:20:14	-33.8675134461153	26.5517338471178
BI-AP77	2017-07-13 09:21:14	-33.8673017669173	26.5507658270677
BI-AP77	2017-07-13 09:22:14	-33.8670900877193	26.5497978070175
BI-AP77	2017-07-13 09:23:14	-33.8668448141593	26.548849840708
BI-AP77	2017-07-13 09:24:14	-33.8665814513274	26.5479126725664
BI-AP77	2017-07-13 09:25:14	-33.8663180884956	26.5469755044248
BI-AP77	2017-07-13 09:26:14	-33.8660547256637	26.5460383362832
BI-AP77	2017-07-13 09:27:14	-33.8657541818182	26.5450949191919
BI-AP77	2017-07-13 09:28:14	-33.8654666486486	26.5441499009009
BI-AP77	2017-07-13 09:29:14	-33.865238	26.5432023333333
BI-AP77	2017-07-13 09:30:14	-33.8650093513514	26.5422547657658
BI-AP77	2017-07-13 09:31:14	-33.8647807027027	26.5413071981982
BI-AP77	2017-07-13 09:32:14	-33.8645132	26.5403671333333
BI-AP77	2017-07-13 09:33:14	-33.8642117	26.5394336333333
BI-AP77	2017-07-13 09:34:14	-33.8638972153846	26.5385421230769
BI-AP77	2017-07-13 09:35:14	-33.8635713692308	26.5376873538462
BI-AP77	2017-07-13 09:36:14	-33.863247021978	26.5367405714286
BI-AP77	2017-07-13 09:37:14	-33.8629252637363	26.5356348571429
BI-AP77	2017-07-13 09:38:14	-33.8626251627907	26.534665255814
BI-AP77	2017-07-13 09:39:14	-33.8623288837209	26.5337196744186
BI-AP77	2017-07-13 09:40:14	-33.8620924424779	26.5328007964602
BI-AP77	2017-07-13 09:41:14	-33.8618816460177	26.5318933628319
BI-AP77	2017-07-13 09:42:14	-33.8616708495575	26.5309859292035
BI-AP77	2017-07-13 09:43:14	-33.8614600530973	26.5300784955752
BI-AP77	2017-07-13 09:44:14	-33.861446	26.530018
BI-AP77	2017-07-13 09:45:14	-33.861416	26.52966225
BI-AP77	2017-07-13 09:46:14	-33.8611952645161	26.5271092903226
BI-AP77	2017-07-13 09:47:14	-33.8610342322581	26.5261686451613
BI-AP77	2017-07-13 09:48:14	-33.8608732	26.525228
BI-AP77	2017-07-13 09:49:14	-33.8606503421053	26.5243352368421
BI-AP77	2017-07-13 09:50:14	-33.8603613947368	26.5234936578947
BI-AP77	2017-07-13 09:51:14	-33.8600724473684	26.5226520789474
BI-AP77	2017-07-13 09:52:14	-33.8597835	26.5218105
BI-AP77	2017-07-13 09:53:14	-33.8596801214953	26.5217601121495
BI-AP77	2017-07-13 09:54:14	-33.8596627383178	26.5220763738318
BI-AP77	2017-07-13 09:55:14	-33.859784	26.5195809090909
BI-AP77	2017-07-13 09:56:14	-33.8595611428571	26.5187487012987
BI-AP77	2017-07-13 09:57:14	-33.8592922844244	26.5179051467269
BI-AP77	2017-07-13 09:58:14	-33.8590142257336	26.5170593227991
BI-AP77	2017-07-13 09:59:14	-33.8587361670429	26.5162134988713
BI-AP77	2017-07-13 10:00:14	-33.8584581083521	26.5153676749436
BI-AP77	2017-07-13 10:01:14	-33.8581800496614	26.5145218510158
BI-AP77	2017-07-13 10:02:14	-33.8579019909706	26.513676027088
BI-AP77	2017-07-13 10:03:14	-33.8576239322799	26.5128302031603
BI-AP77	2017-07-13 10:04:14	-33.8571478842795	26.5122388427948
BI-AP77	2017-07-13 10:05:14	-33.856429849345	26.5119584934498
BI-AP77	2017-07-13 10:06:14	-33.8557118144105	26.5116781441048
BI-AP77	2017-07-13 10:07:14	-33.854993779476	26.5113977947598
BI-AP77	2017-07-13 10:08:14	-33.8542757445415	26.5111174454148
BI-AP77	2017-07-13 10:09:14	-33.853557709607	26.5108370960699
BI-AP77	2017-07-13 10:10:14	-33.8528396746725	26.5105567467249
BI-AP77	2017-07-13 10:11:14	-33.852121639738	26.5102763973799
BI-AP77	2017-07-13 10:12:14	-33.8521383477407	26.5091018506876
BI-AP77	2017-07-13 10:13:14	-33.8523199980354	26.5077265658153
BI-AP77	2017-07-13 10:14:14	-33.8525016483301	26.506351280943
BI-AP77	2017-07-13 10:15:14	-33.8526832986247	26.5049759960707
BI-AP77	2017-07-13 10:16:14	-33.8528649489194	26.5036007111984
BI-AP77	2017-07-13 10:17:14	-33.8530465992141	26.5022254263261
BI-AP77	2017-07-13 10:18:14	-33.8532282495088	26.5008501414538
BI-AP77	2017-07-13 10:19:14	-33.8534098998035	26.4994748565815
BI-AP77	2017-07-13 10:20:14	-33.8534529047619	26.498261968254
BI-AP77	2017-07-13 10:21:14	-33.8532186190476	26.4973738730159
BI-AP77	2017-07-13 10:22:14	-33.8529623318284	26.4965108419865
BI-AP77	2017-07-13 10:23:14	-33.8526337539503	26.4957301647856
BI-AP77	2017-07-13 10:24:14	-33.8523051760722	26.4949494875846
BI-AP77	2017-07-13 10:25:14	-33.8519765981941	26.4941688103837
BI-AP77	2017-07-13 10:26:14	-33.851648020316	26.4933881331828
BI-AP77	2017-07-13 10:27:14	-33.8513194424379	26.4926074559819
BI-AP77	2017-07-13 10:28:14	-33.8509908645598	26.491826778781
BI-AP77	2017-07-13 10:29:14	-33.8506622866817	26.4910461015801
BI-AP77	2017-07-13 10:30:14	-33.8504182285714	26.4900663714286
BI-AP77	2017-07-13 10:31:14	-33.8501834484536	26.489087371134
BI-AP77	2017-07-13 10:32:14	-33.8498979329897	26.4884310824742
BI-AP77	2017-07-13 10:33:14	-33.8496124175258	26.4877747938144
BI-AP77	2017-07-13 10:34:14	-33.8493269020619	26.4871185051546
BI-AP77	2017-07-13 10:35:14	-33.8490413865979	26.4864622164948
BI-AP77	2017-07-13 10:36:14	-33.848755871134	26.4858059278351
BI-AP77	2017-07-13 10:37:14	-33.8484703556701	26.4851496391753
BI-AP77	2017-07-13 10:38:14	-33.8481848402062	26.4844933505155
BI-AP77	2017-07-13 10:39:14	-33.8478993247423	26.4838370618557
BI-AP77	2017-07-13 10:40:14	-33.8476138092784	26.4831807731959
BI-AP77	2017-07-13 10:41:14	-33.8473282938144	26.4825244845361
BI-AP77	2017-07-13 10:42:14	-33.8470427783505	26.4818681958763
BI-AP77	2017-07-13 10:43:14	-33.8467572628866	26.4812119072165
BI-AP77	2017-07-13 10:44:14	-33.8464717474227	26.4805556185567
BI-AP77	2017-07-13 10:45:14	-33.8461862319588	26.4798993298969
BI-AP77	2017-07-13 10:46:14	-33.8459007164949	26.4792430412371
BI-AP77	2017-07-13 10:47:14	-33.8456152010309	26.4785867525773
BI-AP77	2017-07-13 10:48:14	-33.845329685567	26.4779304639175
[truncated: 552 more rows]
