# Supplementary material for: Multi-predator assemblages, dive type, bathymetry and sex influence foraging success and efficiency in African penguins
Source: PeerJ. 2020 Jun 30;8:e9380. doi: 10.7717/peerj.9380 (PMC7333648; doi:10.7717/peerj.9380)
Supplement: Data S1 [file peerj-08-9380-s002.zip › Data S1/BI-AP77-SVM-summary-vedba-preycaps.txt]

divenum	preycaps	dive.time	maxdivedepth	meandepthcap	ID	total_vedba	mean_vedba	dateW	diveNum
1	0	0.359999656677246	0.55	0	1	2.70005890174885	0.300006544638761	2017-07-12 01:40:45.16	1
2	0	3.15999698638916	0.98	0	2	39.7894025507283	0.503663323426941	2017-07-12 01:40:53.50	2
3	2	1.15999889373779	0.7	0.6596125	3	13.2762517688058	0.457801785131236	2017-07-12 01:40:55.31	3
4	0	0.199999809265137	0.52	0	4	0.462803697645203	0.0925607395290406	2017-07-12 01:41:45.00	4
5	0	3.39999675750732	0.73	0	5	16.2482235759862	0.19115557148219	2017-07-12 01:42:07.68	5
6	0	1.95999813079834	0.52	0	6	9.2949022466586	0.189691882584869	2017-07-12 01:42:11.92	6
7	0	9.91999053955078	1.2	0	7	49.7136842945745	0.200458404413607	2017-07-12 01:42:21.88	7
8	0	3.27999687194824	0.87	0	8	25.6740299496806	0.313097926215617	2017-07-12 01:42:25.25	8
9	0	0.799999237060547	0.56	0	9	4.41974146409305	0.220987073204653	2017-07-12 01:42:29.27	9
10	0	3.31999683380127	0.62	0	10	12.5515026994902	0.151222924090243	2017-07-12 01:43:04.16	10
11	0	10.199990272522	0.75	0	11	40.5971286730929	0.159204426168992	2017-07-12 01:44:08.55	11
12	0	1.95999813079834	0.65	0	12	4.64641600797904	0.0948248164893681	2017-07-12 01:46:31.20	12
13	0	0.399999618530273	0.53	0	13	1.42057244154338	0.142057244154338	2017-07-12 01:46:38.07	13
14	0	7.27999305725098	0.65	0	14	23.7934715788643	0.13073336032343	2017-07-12 01:46:48.44	14
15	0	2.15999794006348	0.63	0	15	4.51350518130041	0.083583429283341	2017-07-12 02:52:52.25	15
16	0	2.27999782562256	0.74	0	16	4.11545111086676	0.072200896681873	2017-07-12 02:53:38.24	16
17	0	1.55999851226807	0.66	0	17	4.31763143995203	0.110708498460308	2017-07-12 02:54:00.75	17
18	0	4.43999576568604	0.78	0	18	9.94951287542211	0.0896352511299289	2017-07-12 02:54:57.27	18
19	0	1.51999855041504	0.57	0	19	2.77914997231159	0.0731355255871472	2017-07-12 03:15:56.79	19
20	0	1.15999889373779	0.55	0	20	2.49424173898734	0.0860083358271496	2017-07-12 03:17:15.07	20
21	0	2.919997215271	0.71	0	21	6.49254535344859	0.0889389774445012	2017-07-12 03:37:55.27	21
22	0	1.51999855041504	0.51	0	22	5.80312505817928	0.152713817320507	2017-07-12 04:22:08.44	22
23	0	1.63999843597412	0.63	0	23	6.44697786924215	0.157243362664443	2017-07-12 04:22:32.00	23
24	0	0.639999389648438	0.53	0	24	1.34230723609707	0.0838942022560672	2017-07-12 04:23:21.44	24
25	0	0.75999927520752	0.54	0	25	0.864715307696163	0.0455113319840086	2017-07-12 04:23:23.07	25
26	0	1.7599983215332	0.58	0	26	3.66414808123753	0.0832760927553984	2017-07-12 04:47:34.31	26
27	0	0.719999313354492	0.55	0	27	1.02275561890182	0.0568197566056568	2017-07-12 04:49:23.07	27
28	0	2.39999771118164	0.76	0	28	8.04919852472632	0.134153308745439	2017-07-12 04:52:03.25	28
29	0	4.03999614715576	0.65	0	29	6.32227103713784	0.0625967429419588	2017-07-12 04:52:26.27	29
30	0	6.91999340057373	0.99	0	30	11.4578608158723	0.0662304093403025	2017-07-12 06:08:06.75	30
31	0	6.95999336242676	0.92	0	31	9.13952347846012	0.0525259970026444	2017-07-12 06:14:46.88	31
32	0	12.8399877548218	2.16	0	32	17.239589430401	0.0537058860760155	2017-07-12 06:27:02.50	32
33	0	75.5999279022217	4.2	0	33	142.91796770363	0.0756179723299632	2017-07-12 06:28:57.88	33
34	0	61.479941368103	5.67	0	34	131.280465879588	0.0854134455950475	2017-07-12 06:30:34.55	34
35	0	60.2399425506592	3.61	0	35	173.140864600143	0.114967373572472	2017-07-12 06:31:54.75	35
36	1	0.879999160766602	0.52	0.50985	36	4.16095781622221	0.189134446191919	2017-07-12 06:31:57.44	36
37	0	1.67999839782715	0.55	0	37	7.46400126675377	0.17771431587509	2017-07-12 06:32:00.64	37
38	0	76.5199270248413	4.55	0	38	216.301826287009	0.113069433500789	2017-07-12 06:33:48.48	38
39	0	81.7199220657349	6.04	0	39	224.964408071019	0.11011473718601	2017-07-12 06:35:38.48	39
40	0	82.4399213790894	9.5	0	40	237.359614520044	0.115167207433306	2017-07-12 06:37:25.50	40
41	0	2.51999759674072	0.65	0	41	8.82044289253857	0.140007030040295	2017-07-12 06:37:33.75	41
42	1	6.55999374389648	0.71	0.61	42	39.0829133590279	0.238310447311146	2017-07-12 06:37:43.72	42
43	0	1.51999855041504	0.55	0	43	5.5722795132369	0.146638934558866	2017-07-12 06:37:46.92	43
44	0	3.67999649047852	0.77	0	44	13.1467269452613	0.142899205926753	2017-07-12 06:37:54.92	44
45	0	1.83999824523926	0.6	0	45	4.45769309356011	0.0969063715991328	2017-07-12 06:37:56.75	45
46	0	7.15999317169189	0.87	0	46	30.8983578686392	0.172616524405806	2017-07-12 06:38:07.31	46
47	0	4.59999561309814	0.85	0	47	15.1527002627005	0.131762610980005	2017-07-12 06:38:16.68	47
48	0	8.83999156951904	0.78	0	48	33.7334607782835	0.152640094019382	2017-07-12 06:38:28.55	48
49	0	11.679988861084	1.35	0	49	50.9118199547998	0.17435554779041	2017-07-12 06:38:44.40	49
50	0	1.55999851226807	0.54	0	50	6.67916061432847	0.171260528572525	2017-07-12 06:38:48.40	50
51	0	0.719999313354492	0.58	0	51	3.05906382169315	0.169947990094064	2017-07-12 06:38:53.40	51
52	0	7.99999237060547	0.93	0	52	27.6199288230377	0.138099644115188	2017-07-12 06:39:05.31	52
53	0	5.9999942779541	0.73	0	53	21.4558900634302	0.143039267089534	2017-07-12 06:39:22.79	53
54	0	1.59999847412109	0.55	0	54	4.69638928052143	0.117409732013036	2017-07-12 06:39:25.25	54
55	0	0.999999046325684	0.56	0	55	3.13732412078702	0.125492964831481	2017-07-12 06:39:32.68	55
56	0	6.91999340057373	0.73	0	56	21.8055686811626	0.126043749602096	2017-07-12 06:39:45.88	56
57	0	0.519999504089355	0.55	0	57	1.45163331244073	0.111664100956979	2017-07-12 06:40:05.27	57
58	0	15.1599855422974	1.19	0	58	45.139116677068	0.119100571707303	2017-07-12 06:40:22.44	58
59	0	21.5199794769287	1.06	0	59	50.2077524016692	0.0933229598544037	2017-07-12 06:40:57.79	59
60	0	1.7599983215332	0.64	0	60	5.27960738364216	0.119991076900958	2017-07-12 06:40:59.75	60
61	0	3.83999633789062	0.63	0	61	9.58557905244721	0.0998497817963251	2017-07-12 06:41:05.72	61
62	0	1.03999900817871	0.6	0	62	2.07026427745088	0.0796255491327262	2017-07-12 06:41:08.44	62
63	0	1.71999835968018	0.62	0	63	3.22969339008915	0.0751091486067243	2017-07-12 06:41:33.48	63
64	0	14.7999858856201	0.86	0	64	43.1877687930882	0.116723699440779	2017-07-12 06:41:50.64	64
65	0	1.7599983215332	0.62	0	65	4.99598616654462	0.113545140148741	2017-07-12 06:41:54.24	65
66	0	47.1599550247192	7.97	0	66	156.401598608409	0.132656148098735	2017-07-12 06:42:42.92	66
67	0	9.39999103546143	1.06	0	67	34.0135952890033	0.144738703357461	2017-07-12 06:42:54.75	67
68	0	0.799999237060547	0.55	0	68	1.51831419672284	0.075915709836142	2017-07-12 06:43:00.50	68
69	0	84.0399198532104	13.38	0	69	277.699947220103	0.132175129566922	2017-07-12 06:44:47.00	69
70	0	5.83999443054199	0.89	0	70	17.1045673098291	0.117154570615268	2017-07-12 06:44:55.68	70
71	0	72.5199308395386	11.55	0	71	260.232754669328	0.143537095791135	2017-07-12 06:46:24.75	71
72	0	4.11999607086182	0.89	0	72	16.1806896687001	0.157094074453399	2017-07-12 06:46:31.55	72
73	0	3.71999645233154	0.72	0	73	14.0605143320839	0.15118832615144	2017-07-12 06:46:35.92	73
74	0	75.3999280929565	13.37	0	74	315.465606114411	0.167355759211889	2017-07-12 06:48:09.31	74
75	0	3.83999633789062	0.74	0	75	17.7625653129668	0.185026722010071	2017-07-12 06:48:16.44	75
76	0	2.55999755859375	0.57	0	76	9.72107460758596	0.151891790743531	2017-07-12 06:48:20.20	76
77	0	70.7199325561523	14.99	0	77	287.358290005613	0.162532969460188	2017-07-12 06:49:46.24	77
78	0	4.15999603271484	0.75	0	78	16.2712835222628	0.156454649252527	2017-07-12 06:49:52.24	78
79	0	3.03999710083008	0.78	0	79	8.61867960138348	0.113403678965572	2017-07-12 06:49:57.51	79
80	1	74.1599292755127	28.41	13.6005	80	365.302795099465	0.197034948813088	2017-07-12 06:51:23.48	80
81	2	30.0799713134766	13.35	7.790725	81	205.698385040008	0.273535086489373	2017-07-12 06:52:26.68	81
82	0	3.87999629974365	1.11	0	82	37.9078434994304	0.390802510303406	2017-07-12 06:52:31.24	82
83	0	0.679999351501465	0.52	0	83	1.52449727475694	0.0896763102798197	2017-07-12 06:52:34.07	83
84	0	81.5999221801758	19.54	0	84	293.76131635527	0.144000645272191	2017-07-12 06:54:18.92	84
85	0	89.5999145507812	22.4	0	85	295.497108164526	0.131918351859163	2017-07-12 06:56:11.92	85
86	0	1.3199987411499	0.58	0	86	5.27388199477543	0.159814605902286	2017-07-12 06:56:25.92	86
87	0	1.23999881744385	0.53	0	87	4.05940920585626	0.130948684059879	2017-07-12 06:56:31.00	87
88	2	98.9199056625366	32.64	26.68825	88	432.472779214776	0.174877791837758	2017-07-12 06:58:34.68	88
89	1	102.879901885986	36.09	29.2445625	89	414.195276075221	0.161040153995032	2017-07-12 07:00:51.16	89
90	2	89.3999147415161	39.88	29.1363125	90	383.755177007553	0.171702540048122	2017-07-12 07:02:54.75	90
91	1	108.519896507263	40.12	35.58	91	431.104500934745	0.158903243986268	2017-07-12 07:05:07.50	91
92	3	88.7999153137207	39.42	37.09590625	92	411.039430822152	0.185152896766735	2017-07-12 07:07:17.92	92
93	0	109.639895439148	48.07	0	93	377.544604703212	0.137739731741413	2017-07-12 07:09:56.16	93
94	2	111.11989402771	59.37	45.674	94	432.130040548742	0.155554370247927	2017-07-12 07:12:24.44	94
95	3	107.519897460938	47.54	25.0791625	95	501.449484672432	0.186551147571589	2017-07-12 07:15:13.03	95
96	1	107.15989780426	44.71	41.2806	96	409.866205844723	0.152992238090602	2017-07-12 07:17:57.44	96
97	0	129.079876899719	52	0	97	390.714761093737	0.121076777531372	2017-07-12 07:21:27.75	97
98	2	119.359886169434	58.71	50.711725	98	424.676784419221	0.142317957245047	2017-07-12 07:24:33.50	98
99	3	121.919883728027	53.56	25.9456	99	430.289600727635	0.141171128847649	2017-07-12 07:27:54.92	99
100	1	97.4399070739746	57.42	39.9982	100	464.483166177351	0.190674534555563	2017-07-12 07:30:51.72	100
101	3	98.1199064254761	45.25	38.740925	101	398.87928450391	0.162608758460624	2017-07-12 07:34:16.68	101
102	0	5.5599946975708	0.83	0	102	12.4590024303237	0.0896331110095227	2017-07-12 07:40:51.07	102
103	0	6.8799934387207	0.85	0	103	14.1293862863009	0.0821475946877957	2017-07-12 07:52:21.79	103
104	0	1.35999870300293	0.57	0	104	3.86227712525897	0.113596386037029	2017-07-12 07:52:23.44	104
105	0	17.3199834823608	2.38	0	105	56.9114018353316	0.131435108164738	2017-07-12 07:54:37.55	105
106	0	25.2799758911133	1.58	0	106	44.9731172530813	0.0711599956536096	2017-07-12 07:55:06.44	106
107	0	25.7199754714966	1.8	0	107	57.5364877033348	0.0894813183566638	2017-07-12 07:55:40.64	107
108	0	19.9599809646606	1.21	0	108	56.1798030954505	0.112584775742386	2017-07-12 07:56:10.51	108
109	0	2.99999713897705	0.94	0	109	5.53408165787488	0.0737877554383317	2017-07-12 07:56:18.50	109
110	0	22.4399785995483	1.69	0	110	55.7935693443584	0.0994537777974303	2017-07-12 07:56:44.92	110
111	0	38.9999628067017	4.41	0	111	77.9901393869011	0.0799898865506678	2017-07-12 07:57:48.88	111
112	0	13.7599868774414	1.07	0	112	28.0824386360588	0.0816349960350545	2017-07-12 07:58:14.44	112
113	0	107.439897537231	39.11	0	113	282.67404454503	0.105239778311627	2017-07-12 08:00:51.00	113
114	0	100.319904327393	29.16	0	114	262.183840148149	0.104539011223345	2017-07-12 08:03:07.40	114
115	0	27.3999738693237	4.1	0	115	93.005424167378	0.135774341850187	2017-07-12 08:03:55.03	115
116	0	31.9599695205688	4.94	0	116	70.5580505291762	0.088307948096591	2017-07-12 08:04:41.64	116
117	0	122.079883575439	55.82	0	117	346.930033358307	0.113673012240599	2017-07-12 08:07:06.50	117
118	0	124.279881477356	42.11	0	118	327.615073044638	0.105444181861808	2017-07-12 08:09:48.72	118
119	0	143.919862747192	63.43	0	119	411.952915315231	0.114494973684055	2017-07-12 08:13:16.31	119
120	0	129.639876365662	40.45	0	120	321.008390739075	0.0990460940262496	2017-07-12 08:16:30.40	120
121	0	141.159865379333	59.57	0	121	396.384078287772	0.112321926406283	2017-07-12 08:19:46.27	121
122	0	55.7199468612671	7.59	0	122	145.169633439636	0.104213663632187	2017-07-12 08:21:29.03	122
123	0	79.2399244308472	21.6	0	123	217.930522610109	0.110010359722417	2017-07-12 08:23:29.79	123
124	0	110.079895019531	29.59	0	124	301.273416280647	0.109474351846165	2017-07-12 08:25:54.25	124
125	0	133.239872932434	57.01	0	125	376.580532113275	0.113053296941842	2017-07-12 08:28:57.55	125
126	0	144.959861755371	64.72	0	126	418.428046436939	0.115460277714387	2017-07-12 08:33:04.72	126
127	0	139.119867324829	43.01	0	127	362.742918229133	0.104296411221717	2017-07-12 08:37:01.07	127
128	2	107.199897766113	49.28	44.7380625	128	411.966737249135	0.153718931809379	2017-07-12 08:39:32.50	128
129	0	125.759880065918	39.42	0	129	340.210906339143	0.108209575807615	2017-07-12 08:43:09.16	129
130	2	96.8399076461792	41.6	38.583475	130	458.143478682684	0.189237289831757	2017-07-12 08:45:27.79	130
131	0	81.1599225997925	21.07	0	131	247.220640893846	0.121843588414907	2017-07-12 08:48:01.51	131
132	1	103.159901618958	51.54	49.45735	132	510.981526753684	0.198131650544275	2017-07-12 08:50:19.20	132
133	0	108.039896965027	36.36	0	133	305.702124721859	0.113181090233935	2017-07-12 08:53:09.68	133
134	0	126.239879608154	41.74	0	134	383.952714014636	0.121658020917185	2017-07-12 08:55:58.55	134
135	1	127.519878387451	53.31	49.4775625	135	508.839467570609	0.159610874394796	2017-07-12 08:58:50.16	135
136	1	136.35986995697	66.9	64.98695	136	434.586742010918	0.127482177181261	2017-07-12 09:02:17.72	136
137	0	28.8399724960327	3.01	0	137	89.91508101349	0.124708850226754	2017-07-12 09:03:03.64	137
138	2	128.239877700806	74.3	62.9436875	138	456.982500386619	0.142539769303375	2017-07-12 09:06:00.64	138
139	0	10.279990196228	1.05	0	139	32.9562122736545	0.128234289002547	2017-07-12 09:06:23.20	139
140	0	8.43999195098877	0.92	0	140	27.4853796463957	0.130262462779127	2017-07-12 09:06:35.03	140
141	0	9.59999084472656	1	0	141	33.0029435663223	0.137512264859676	2017-07-12 09:06:49.00	141
142	0	53.0399494171143	10.91	0	142	164.425304236061	0.124000983586773	2017-07-12 09:07:57.07	142
143	0	87.1599168777466	23.36	0	143	237.782993110017	0.109124824740714	2017-07-12 09:09:46.24	143
144	0	57.8399448394775	11.35	0	144	162.633456522363	0.11247127007079	2017-07-12 09:11:05.92	144
145	0	160.319847106934	69.47	0	145	459.752216680371	0.1147086368963	2017-07-12 09:14:26.00	145
146	0	47.9199542999268	6.66	0	146	132.54813193802	0.110641178579315	2017-07-12 09:15:37.64	146
147	0	112.519892692566	32.79	0	147	312.041142234254	0.110928241107093	2017-07-12 09:17:56.88	147
148	0	141.559864997864	64.18	0	148	441.578162245574	0.124774840984904	2017-07-12 09:20:54.03	148
149	0	40.6799612045288	3.94	0	149	101.460567332016	0.0997645696479998	2017-07-12 09:22:04.24	149
150	0	88.7199153900146	23.86	0	150	244.594657970447	0.110277122619678	2017-07-12 09:24:05.92	150
151	0	141.039865493774	56.21	0	151	408.494783948407	0.1158521792253	2017-07-12 09:27:02.07	151
152	0	106.239898681641	27.38	0	152	294.08475217742	0.110724680789691	2017-07-12 09:29:30.31	152
153	0	110.599894523621	26.84	0	153	307.799846367644	0.111320016769491	2017-07-12 09:31:46.31	153
154	0	83.4799203872681	16.87	0	154	232.955299337239	0.111622088805577	2017-07-12 09:33:47.40	154
155	0	49.6399526596069	4.52	0	155	150.992287839296	0.121669853214581	2017-07-12 09:35:03.07	155
156	0	93.599910736084	28.21	0	156	295.748225832333	0.126388130697578	2017-07-12 09:37:02.75	156
157	0	56.8799457550049	16.14	0	157	225.859899298274	0.158832559281487	2017-07-12 09:38:11.44	157
158	1	157.399849891663	81.17	79.956825	158	515.567252577847	0.131020902815209	2017-07-12 09:41:29.75	158
159	0	70.0799331665039	8.52	0	159	169.43471200274	0.0967093105038469	2017-07-12 09:44:18.79	159
160	0	56.6399459838867	3.25	0	160	151.408354978681	0.106926804363475	2017-07-12 09:45:51.48	160
161	0	18.959981918335	1.43	0	161	49.4061199072054	0.104232320479336	2017-07-12 09:51:05.50	161
162	0	77.3599262237549	13.74	0	162	186.05579788667	0.0962025842226838	2017-07-12 09:53:13.50	162
163	0	135.599870681763	45.04	0	163	361.270238517974	0.106569391893208	2017-07-12 09:56:15.64	163
164	0	87.2399168014526	18.34	0	164	209.42124992541	0.0960207473293947	2017-07-12 09:58:54.64	164
165	0	98.1599063873291	23.98	0	165	270.273528529209	0.110135912196092	2017-07-12 10:01:05.50	165
166	1	169.039838790894	82.59	78.707725	166	563.003976028654	0.133223846670292	2017-07-12 10:04:33.44	166
167	0	165.95984172821	81	0	167	527.505982641438	0.127140511603142	2017-07-12 10:08:39.07	167
168	0	63.7199392318726	9.57	0	168	189.917058370413	0.119219747878477	2017-07-12 10:10:33.07	168
169	0	56.5999460220337	7.67	0	169	172.629273373082	0.121999486482744	2017-07-12 10:11:45.92	169
170	0	50.2799520492554	7.4	0	170	154.164883364641	0.122645094164392	2017-07-12 10:12:49.40	170
171	0	70.279932975769	14.37	0	171	215.673976902185	0.122751267445752	2017-07-12 10:14:17.88	171
172	1	71.5199317932129	15.63	13.305325	172	227.677925875837	0.127336647581564	2017-07-12 10:15:52.64	172
173	0	78.1999254226685	13.72	0	173	192.11955425085	0.0982708717395652	2017-07-12 10:17:28.40	173
174	0	87.2399168014526	18.97	0	174	245.921639950602	0.11275636861559	2017-07-12 10:19:28.55	174
175	0	92.3999118804932	24.67	0	175	271.18575977893	0.117396432804731	2017-07-12 10:21:32.44	175
176	0	134.359871864319	46.6	0	176	401.117647107868	0.11941579252988	2017-07-12 10:24:16.75	176
177	1	164.999842643738	78.16	74.763575	177	538.619016231769	0.130574306965277	2017-07-12 10:27:45.51	177
178	0	114.599890708923	32.34	0	178	344.645544674864	0.120295129031366	2017-07-12 10:30:33.72	178
179	0	77.0399265289307	14.88	0	179	235.524919872823	0.122287081969275	2017-07-12 10:32:11.75	179
180	1	155.11985206604	77	75.3549625	180	522.119863943519	0.134636375436699	2017-07-12 10:35:20.24	180
181	0	163.239844322205	74.71	0	181	510.10166435395	0.124994281880409	2017-07-12 10:38:59.64	181
182	0	40.7199611663818	5.21	0	182	119.545404364125	0.11743163493529	2017-07-12 10:40:04.48	182
183	0	62.879940032959	12.19	0	183	192.568309124996	0.122498924379768	2017-07-12 10:41:21.64	183
184	0	66.4399366378784	13.25	0	184	208.1313288804	0.125304833763034	2017-07-12 10:42:45.55	184
185	1	86.8799171447754	17.44	7.16035	185	273.578278449183	0.125956850114725	2017-07-12 10:44:28.25	185
186	0	76.7599267959595	14.62	0	186	241.747138352573	0.125975580173305	2017-07-12 10:46:03.92	186
187	0	88.5199155807495	21.26	0	187	271.685065363401	0.12276776564094	2017-07-12 10:47:51.20	187
188	0	143.959862709045	59.95	0	188	455.138627927286	0.12646252512567	2017-07-12 10:50:42.64	188
189	0	28.9999723434448	0.89	0	189	98.7318790302447	0.136181902110682	2017-07-12 10:51:39.92	189
190	0	8.79999160766602	0.77	0	190	29.96510557735	0.136205025351591	2017-07-12 10:51:56.92	190
191	0	1.07999897003174	0.51	0	191	2.08384270404288	0.0771793594089955	2017-07-12 10:51:58.00	191
192	0	2.4799976348877	0.69	0	192	8.1380604065677	0.131259038815608	2017-07-12 10:52:06.31	192
193	0	15.6399850845337	0.98	0	193	56.0814218228959	0.143430746350117	2017-07-12 10:52:23.92	193
194	1	86.4399175643921	35.23	20.9393	194	324.255203005782	0.150048682557049	2017-07-12 10:54:05.79	194
195	0	64.1599388122559	13.84	0	195	192.834312321145	0.120220892968295	2017-07-12 10:55:38.75	195
196	0	151.279855728149	68.5	0	196	476.430851621958	0.125973255320454	2017-07-12 10:58:44.72	196
197	0	143.799862861633	62.71	0	197	472.988625415063	0.13156846325871	2017-07-12 11:01:51.44	197
198	1	150.719856262207	65.3	63.66825	198	504.749342188161	0.133956831790913	2017-07-12 11:05:08.07	198
199	1	150.719856262207	66.29	65.2854625	199	504.774024636076	0.133963382334415	2017-07-12 11:08:30.16	199
200	0	148.079858779907	63.41	0	200	491.959824576778	0.132890282165526	2017-07-12 11:11:50.64	200
201	0	53.2399492263794	8.61	0	201	150.60105812166	0.113148803998242	2017-07-12 11:13:10.44	201
202	0	5.51999473571777	0.65	0	202	12.6279449829579	0.0915068477025932	2017-07-12 11:22:06.27	202
203	0	21.919979095459	0.95	0	203	57.5499415618039	0.105018141536138	2017-07-12 11:22:30.27	203
204	0	28.3599729537964	1.09	0	204	75.5391129032657	0.106543177578654	2017-07-12 11:23:11.00	204
205	0	55.519947052002	6.9	0	205	151.226737680597	0.108952981037894	2017-07-12 11:24:23.16	205
206	0	107.359897613525	26.1	0	206	283.733072620747	0.105712769232767	2017-07-12 11:26:37.51	206
207	0	151.15985584259	61.72	0	207	425.1556361219	0.112504799185472	2017-07-12 11:29:44.75	207
208	0	141.319865226746	42.29	0	208	392.236011374057	0.111020665546011	2017-07-12 11:32:49.40	208
209	0	117.999887466431	28.11	0	209	325.677076573041	0.11039900900781	2017-07-12 11:35:22.64	209
210	0	103.119901657104	23.92	0	210	278.128708088257	0.107885456977602	2017-07-12 11:37:44.44	210
211	0	94.5599098205566	21.96	0	211	270.223822470017	0.114307877525388	2017-07-12 11:39:38.51	211
212	0	93.8399105072021	24.03	0	212	274.269027109688	0.116909218716832	2017-07-12 11:41:34.96	212
213	0	128.039877891541	52.22	0	213	391.100229868013	0.122180640383634	2017-07-12 11:44:10.48	213
214	1	128.679877281189	46.74	44.3830625	214	407.861577009836	0.126783207028236	2017-07-12 11:46:55.27	214
215	0	37.0399646759033	2.44	0	215	119.200442305685	0.128726179595772	2017-07-12 11:47:55.44	215
216	0	24.4399766921997	1.22	0	216	82.5515457981592	0.135108912926611	2017-07-12 11:48:35.55	216
217	0	91.0399131774902	28.21	0	217	287.988405112608	0.126532691174257	2017-07-12 11:50:37.31	217
218	1	124.679881095886	53.14	45.28025	218	404.923808680481	0.129908183728098	2017-07-12 11:53:25.75	218
219	1	123.519882202148	52.82	44.3196375	219	450.479028199065	0.145880514313169	2017-07-12 11:56:09.48	219
220	2	106.279898643494	49.4	48.0932125	220	435.994548229271	0.16409279195682	2017-07-12 11:58:33.51	220
221	2	110.239894866943	47.96	43.31395625	221	397.207545440118	0.144124653643004	2017-07-12 12:01:08.40	221
222	2	121.479884147644	42.27	39.523075	222	395.924616272722	0.130367012272875	2017-07-12 12:03:52.48	222
223	0	109.039896011353	42.61	0	223	328.08106563764	0.120352555259589	2017-07-12 12:07:06.88	223
224	1	118.679886817932	46.9	5.4034	224	406.183402951997	0.136900371739804	2017-07-12 12:09:37.75	224
225	1	118.399887084961	46.83	40.5253375	225	370.475058501776	0.125160492737086	2017-07-12 12:12:17.75	225
226	1	119.039886474609	44.59	37.2378375	226	413.027873145661	0.138786247696795	2017-07-12 12:14:51.64	226
227	1	119.559885978699	38.61	36.7929625	227	347.834933534786	0.116371673982866	2017-07-12 12:17:37.92	227
228	0	116.839888572693	35.22	0	228	333.484711401125	0.1141679943174	2017-07-12 12:20:04.75	228
229	0	120.439885139465	43.29	0	229	339.9332135501	0.112897115094686	2017-07-12 12:22:34.79	229
230	0	121.679883956909	42.55	0	230	355.831319578188	0.116972820374158	2017-07-12 12:25:05.51	230
231	0	128.999876976013	35.01	0	231	367.682036223421	0.114009933712689	2017-07-12 12:27:57.50	231
232	0	118.079887390137	35.45	0	232	339.945866783716	0.115157813951123	2017-07-12 12:30:29.88	232
233	0	108.959896087646	29.05	0	233	318.407940052817	0.116889845834367	2017-07-12 12:32:42.55	233
234	1	85.9999179840088	35.79	29.72425	234	282.16112506206	0.131237732587005	2017-07-12 12:34:29.03	234
235	0	107.639897346497	31.67	0	235	350.02226464622	0.130071447285849	2017-07-12 12:36:54.55	235
236	0	104.799900054932	28.15	0	236	326.124035372882	0.124474822661405	2017-07-12 12:39:04.88	236
237	0	103.959900856018	26.77	0	237	297.729542407035	0.11455542224203	2017-07-12 12:41:15.92	237
238	0	54.1999483108521	7.35	0	238	144.703698668671	0.106792397541454	2017-07-12 12:42:40.31	238
239	0	41.3199605941772	6.61	0	239	97.864387281924	0.0947380322187067	2017-07-12 12:43:29.03	239
240	0	71.2399320602417	19.07	0	240	184.052277649464	0.103342098624068	2017-07-12 12:44:53.68	240
241	0	106.719898223877	34.7	0	241	321.173386723999	0.120379830106446	2017-07-12 12:47:02.00	241
242	0	62.4399404525757	10.92	0	242	182.543175728228	0.116939894765041	2017-07-12 12:48:22.51	242
243	0	21.0399799346924	0.79	0	243	51.6374489877623	0.0981700551098143	2017-07-12 12:58:24.51	243
244	0	40.919960975647	3.69	0	244	101.218563205479	0.0989428770337035	2017-07-12 12:59:48.25	244
245	0	68.3999347686768	10.23	0	245	178.61553154383	0.104453527218614	2017-07-12 13:01:10.64	245
246	2	53.0799493789673	10.78	6.6958625	246	199.630269483589	0.150437279188839	2017-07-12 13:02:20.75	246
247	0	73.8799295425415	13.61	0	247	206.391911131928	0.111744402345386	2017-07-12 13:03:46.92	247
248	0	78.959924697876	15.6	0	248	221.846221303152	0.112384104003623	2017-07-12 13:05:20.31	248
249	0	80.0799236297607	13.94	0	249	230.276297449367	0.115023125599084	2017-07-12 13:06:55.20	249
250	0	62.1599407196045	9.15	0	250	180.93914554657	0.116434456593675	2017-07-12 13:08:09.88	250
251	0	54.5599479675293	8.83	0	251	161.438498452838	0.118356670419969	2017-07-12 13:09:12.92	251
252	0	64.6399383544922	8.35	0	252	187.062088268019	0.115756242740111	2017-07-12 13:10:38.25	252
253	0	73.3599300384521	13.13	0	253	218.044327470817	0.118890036788886	2017-07-12 13:12:03.40	253
254	0	81.1199226379395	16.5	0	254	234.808261123645	0.115783166234539	2017-07-12 13:13:37.92	254
255	0	68.4799346923828	11.5	0	255	207.018694781812	0.12092213480246	2017-07-12 13:14:59.00	255
256	0	84.1199197769165	29.11	0	256	283.552736039692	0.134832494550495	2017-07-12 13:16:36.40	256
257	2	98.7199058532715	42.59	38.9258875	257	402.454465562797	0.163069070325282	2017-07-12 13:18:42.92	257
258	0	2.27999782562256	0.92	0	258	6.6567629836562	0.11678531550274	2017-07-12 13:18:52.27	258
259	2	9.03999137878418	3.68	0.7354875	259	83.4963269468647	0.369452774101171	2017-07-12 13:19:15.51	259
260	0	1.39999866485596	0.68	0	260	5.44372652054202	0.155535043444058	2017-07-12 13:19:18.64	260
261	0	1.91999816894531	0.72	0	261	7.1794216358749	0.149571284080727	2017-07-12 13:19:23.31	261
262	0	0.879999160766602	0.67	0	262	1.90830279187728	0.0867410359944217	2017-07-12 13:19:29.25	262
263	0	119.079886436462	39.7	0	263	388.510794036431	0.13050412967297	2017-07-12 13:21:49.40	263
264	2	105.759899139404	37.33	36.94400625	264	365.881585788547	0.138381840313369	2017-07-12 13:24:04.03	264
265	1	110.439894676208	39.11	38.5167375	265	341.814830139597	0.123801097479028	2017-07-12 13:26:27.72	265
266	1	97.8799066543579	22.52	5.9803375	266	315.52051378694	0.128941771061275	2017-07-12 13:28:27.48	266
267	0	66.4399366378784	15.58	0	267	194.772308154431	0.117262075950892	2017-07-12 13:29:48.50	267
268	0	100.639904022217	30.52	0	268	312.936139064396	0.124378433650396	2017-07-12 13:31:46.79	268
269	1	125.479880332947	40.79	40.554125	269	392.749186053493	0.125198975471308	2017-07-12 13:34:29.03	269
270	0	89.5599145889282	20.8	0	270	262.613017472907	0.117290315977181	2017-07-12 13:36:18.79	270
271	0	89.3999147415161	21.73	0	271	257.545180329803	0.115232742876869	2017-07-12 13:38:04.68	271
272	0	108.039896965027	32.26	0	272	323.250622449603	0.119678127526695	2017-07-12 13:40:12.24	272
273	0	128.799877166748	45.05	0	273	385.61839828248	0.119757266547354	2017-07-12 13:42:44.03	273
274	0	46.9999551773071	7.19	0	274	142.656899497241	0.121410127231694	2017-07-12 13:43:44.55	274
275	0	79.8399238586426	16.76	0	275	246.590126461989	0.123542147526047	2017-07-12 13:45:14.92	275
276	0	99.9599046707153	24.89	0	276	291.490639952575	0.116642913146288	2017-07-12 13:47:12.75	276
277	0	99.6799049377441	25.41	0	277	296.43132229065	0.118953179089346	2017-07-12 13:49:12.24	277
278	1	129.639876365662	50.65	48.8096875	278	427.894799760922	0.132025547596705	2017-07-12 13:51:47.75	278
279	0	143.719862937927	51.52	0	279	472.340709746632	0.131461372041924	2017-07-12 13:54:41.07	279
280	0	137.639868736267	52.44	0	280	426.059418951643	0.123818488506726	2017-07-12 13:57:35.96	280
281	0	42.6799592971802	4.78	0	281	135.050663894954	0.126570444137727	2017-07-12 13:58:34.51	281
282	0	101.319903373718	26.07	0	282	312.502919774984	0.123372648943934	2017-07-12 14:00:31.50	282
283	0	139.279867172241	56.13	0	283	426.803325743156	0.122574188898092	2017-07-12 14:03:15.68	283
284	0	20.9999799728394	1.62	0	284	65.5186730819686	0.124797472537083	2017-07-12 14:03:51.79	284
285	0	90.0399141311646	18.64	0	285	267.508358223493	0.118839785972232	2017-07-12 14:05:33.44	285
286	0	148.319858551025	60.5	0	286	438.966109489244	0.118383524673475	2017-07-12 14:08:32.44	286
287	0	22.4399785995483	2.51	0	287	74.0250933917265	0.13195203813142	2017-07-12 14:09:07.75	287
288	0	25.1199760437012	2.18	0	288	83.617625817195	0.13314908569617	2017-07-12 14:09:37.24	288
289	0	55.3199472427368	10.5	0	289	169.581141910678	0.122618323868892	2017-07-12 14:10:39.55	289
290	0	101.47990322113	26.44	0	290	306.358567633124	0.120756234778527	2017-07-12 14:12:36.68	290
291	0	104.919899940491	27.35	0	291	325.212936547338	0.12398510733791	2017-07-12 14:14:40.64	291
292	0	126.799879074097	36.21	0	292	391.923082389178	0.123635041763147	2017-07-12 14:17:10.88	292
293	0	95.7199087142944	23.26	0	293	288.19284342266	0.120431610289453	2017-07-12 14:19:07.16	293
294	0	114.439890861511	31.49	0	294	347.080440197819	0.1213143796567	2017-07-12 14:21:23.75	294
295	0	146.639860153198	54.51	0	295	449.587003490478	0.122636934940119	2017-07-12 14:24:20.48	295
296	0	44.9999570846558	5.92	0	296	141.469522885343	0.125750687009193	2017-07-12 14:25:22.75	296
297	0	83.5199203491211	19.45	0	297	252.372928218681	0.120868260641131	2017-07-12 14:27:09.72	297
298	0	87.799916267395	20.82	0	298	276.958073551579	0.126176798884546	2017-07-12 14:28:54.00	298
299	0	108.679896354675	34.06	0	299	333.091578658453	0.122595354677384	2017-07-12 14:31:03.40	299
300	0	81.879921913147	20.15	0	300	256.358939244059	0.125236413895485	2017-07-12 14:32:51.07	300
301	0	128.719877243042	47.69	0	301	408.025872590479	0.126794864074108	2017-07-12 14:35:25.68	301
302	0	16.5199842453003	1.09	0	302	55.1390075630914	0.133508492888841	2017-07-12 14:35:57.00	302
303	0	19.5999813079834	1.06	0	303	68.9817280459498	0.140779036828469	2017-07-12 14:36:20.75	303
304	0	13.2799873352051	1.16	0	304	47.9643756624611	0.144471011031509	2017-07-12 14:36:40.92	304
305	0	8.99999141693115	0.98	0	305	29.6237184132131	0.131660970725392	2017-07-12 14:36:49.96	305
306	0	72.3999309539795	17.09	0	306	235.820330021733	0.130287475150129	2017-07-12 14:38:12.51	306
307	0	101.199903488159	25.5	0	307	316.603559536805	0.125139746852492	2017-07-12 14:40:15.68	307
308	0	77.6799259185791	17.37	0	308	247.125599164816	0.127253140661594	2017-07-12 14:41:47.55	308
309	0	111.479893684387	28.95	0	309	348.254000784997	0.124956584422317	2017-07-12 14:43:59.64	309
310	0	77.8399257659912	17.62	0	310	242.453716253072	0.12459080999644	2017-07-12 14:45:34.64	310
311	0	143.679862976074	56.05	0	311	445.987678317411	0.124161380377899	2017-07-12 14:48:21.40	311
312	0	20.1199808120728	1.38	0	312	66.393356611294	0.131994744754064	2017-07-12 14:48:56.96	312
313	0	24.1199769973755	1.67	0	313	78.4669061411441	0.130127539205877	2017-07-12 14:49:26.03	313
314	0	37.9199638366699	4.87	0	314	124.77294738603	0.131617033107626	2017-07-12 14:50:09.75	314
315	0	89.7199144363403	17.5	0	315	274.959009709662	0.12258538105647	2017-07-12 14:51:52.16	315
316	0	102.439902305603	23.52	0	316	319.577859484877	0.124786356690698	2017-07-12 14:53:54.44	316
317	0	56.8399457931519	11.46	0	317	175.735038978035	0.12366997816892	2017-07-12 14:55:02.07	317
318	0	94.0799102783203	23.67	0	318	293.799498610022	0.124914752810383	2017-07-12 14:56:52.44	318
319	0	148.879858016968	61.69	0	319	453.326971433323	0.121796607048179	2017-07-12 14:59:55.68	319
320	0	30.9999704360962	3.59	0	320	98.5960452507257	0.127220703549323	2017-07-12 15:00:42.31	320
321	0	58.1599445343018	11.46	0	321	182.292917373426	0.125373395717624	2017-07-12 15:01:48.44	321
322	0	84.5599193572998	18.4	0	322	268.687427680984	0.127099067020333	2017-07-12 15:03:26.96	322
323	0	100.799903869629	24.26	0	323	292.548090073939	0.116090511934103	2017-07-12 15:05:27.16	323
324	0	82.2799215316772	17.74	0	324	256.433744272928	0.124663949573616	2017-07-12 15:07:04.25	324
325	0	136.35986995697	53.11	0	325	421.27917738338	0.123578520793013	2017-07-12 15:09:41.68	325
326	0	24.1999769210815	2.79	0	326	81.0040800311878	0.133891041373864	2017-07-12 15:10:20.51	326
327	0	17.0399837493896	1.08	0	327	56.0781647317922	0.13163888434693	2017-07-12 15:10:41.40	327
328	0	75.6399278640747	17.08	0	328	238.245228068128	0.125989015371829	2017-07-12 15:12:09.79	328
329	0	101.959902763367	23.53	0	329	330.270441524792	0.129568631433814	2017-07-12 15:14:10.55	329
330	0	78.5999250411987	17.45	0	330	246.23877467986	0.125312353526646	2017-07-12 15:15:44.79	330
331	0	130.799875259399	57.97	0	331	420.052416323186	0.128456396429109	2017-07-12 15:18:16.16	331
332	0	13.199987411499	1.22	0	332	44.8755312479929	0.135986458327251	2017-07-12 15:18:42.68	332
333	0	25.3199758529663	2.15	0	333	82.6536394328745	0.130574469878159	2017-07-12 15:19:12.44	333
334	0	46.879955291748	8.59	0	334	156.147063952432	0.133231283235863	2017-07-12 15:20:04.48	334
335	0	96.9599075317383	23.75	0	335	302.952730072646	0.124980499204887	2017-07-12 15:21:54.31	335
336	0	146.39986038208	65.72	0	336	464.010097383014	0.126778715131971	2017-07-12 15:24:47.88	336
337	0	13.199987411499	1.56	0	337	41.4114096195248	0.125489120059166	2017-07-12 15:25:14.31	337
338	1	91.4799127578735	18.62	4.40815	338	270.10838995679	0.118105985988977	2017-07-12 15:26:54.92	338
339	0	72.5999307632446	14.5	0	339	207.92776010874	0.114560749371207	2017-07-12 15:28:26.00	339
340	0	141.359865188599	28.59	0	340	395.402094487489	0.111885142752544	2017-07-12 15:31:07.72	340
341	0	24.2799768447876	1.1	0	341	77.4114509145097	0.127531220616985	2017-07-12 15:31:59.24	341
342	0	50.2799520492554	3.14	0	342	144.362537094598	0.114846887107875	2017-07-12 15:33:05.68	342
343	0	71.9999313354492	11.8	0	343	207.459868534137	0.115255482518965	2017-07-12 15:34:32.79	343
344	0	100.879903793335	22.46	0	344	266.719672030433	0.105757205404613	2017-07-12 15:36:35.25	344
345	1	98.4399061203003	33.59	16.7181875	345	323.581469098809	0.131483733888179	2017-07-12 15:38:48.72	345
346	2	118.239887237549	29.37	22.20523125	346	429.809710103571	0.145402472971438	2017-07-12 15:41:10.40	346
347	0	117.279888153076	30.07	0	347	353.265741850651	0.120486269389717	2017-07-12 15:43:41.68	347
348	0	137.27986907959	69.42	0	348	459.009680363502	0.133744079359995	2017-07-12 15:46:26.55	348
349	2	140.919865608215	74.4	66.4732875	349	522.353193628589	0.148269427655007	2017-07-12 15:49:38.40	349
350	0	152.519854545593	66.18	0	350	516.275389683185	0.135398738443007	2017-07-12 15:53:10.88	350
351	4	113.599891662598	64.82	51.3371125	351	630.305858347941	0.221938682516881	2017-07-12 15:55:59.72	351
352	2	16.5199842453003	10.43	3.68455	352	156.114706957604	0.378001711761752	2017-07-12 15:56:20.64	352
353	2	10.3199901580811	6.31	1.36785	353	105.205012975025	0.40777136812025	2017-07-12 15:56:32.40	353
354	0	9.39999103546143	4.1	0	354	91.4781557975692	0.389268748074763	2017-07-12 15:56:42.51	354
355	0	5.31999492645264	3	0	355	54.6089900606168	0.410593910230202	2017-07-12 15:56:48.48	355
356	1	11.2799892425537	4.89	0.586325	356	117.829574208907	0.417835369535131	2017-07-12 15:57:00.44	356
357	0	5.27999496459961	3.34	0	357	62.5836211803942	0.474118342275714	2017-07-12 15:57:06.75	357
358	1	14.0799865722656	8.32	7.4213	358	138.038561624477	0.392155004614991	2017-07-12 15:57:24.75	358
359	1	27.4799737930298	10.47	3.23415	359	289.199896405714	0.420960547897692	2017-07-12 15:57:53.75	359
360	1	14.639986038208	7.4	5.86585	360	121.82972653699	0.332868105292324	2017-07-12 15:58:11.55	360
361	1	13.2799873352051	6.62	6.570525	361	113.990066511058	0.343343573828488	2017-07-12 15:58:27.51	361
362	4	33.639967918396	21.75	7.033321875	362	343.524874251608	0.408471907552447	2017-07-12 15:59:02.55	362
363	0	13.3999872207642	7.3	0	363	86.7073442338705	0.258827893235434	2017-07-12 15:59:18.92	363
364	2	12.4399881362915	3.91	3.4409125	364	79.4936801262518	0.255606688508848	2017-07-12 15:59:33.75	364
365	1	7.39999294281006	3.23	3.2026875	365	46.3997702524525	0.250809568932176	2017-07-12 15:59:43.51	365
366	0	1.35999870300293	0.99	0	366	8.84633853970141	0.260186427638277	2017-07-12 15:59:46.50	366
367	1	12.4399881362915	5.98	2.2399875	367	102.112910518644	0.328337332857376	2017-07-12 16:00:00.75	367
368	2	16.3599843978882	7.05	2.6815375	368	153.160829860072	0.374476356626093	2017-07-12 16:00:18.55	368
369	1	5.27999496459961	2.33	1.034425	369	44.2660236231405	0.33534866381167	2017-07-12 16:00:25.55	369
370	2	4.39999580383301	1.21	1.20535	370	52.4116987159231	0.476469988326573	2017-07-12 16:00:31.72	370
371	0	10.9599895477295	8.31	0	371	129.004996922903	0.47082115665293	2017-07-12 16:00:43.24	371
372	0	1.63999843597412	0.84	0	372	16.6326043208022	0.405673276117127	2017-07-12 16:00:49.44	372
373	3	27.1999740600586	9.42	1.09028125	373	276.372442035282	0.406430061816591	2017-07-12 16:01:18.50	373
374	1	0.919999122619629	0.68	0.5445625	374	10.0621465320272	0.437484631827269	2017-07-12 16:01:21.31	374
375	1	9.99999046325684	3.17	0.5546	375	88.5385380969749	0.3541541523879	2017-07-12 16:01:32.44	375
376	0	4.6799955368042	2.21	0	376	49.7620940097505	0.42531704281838	2017-07-12 16:01:38.55	376
377	0	9.99999046325684	2.37	0	377	109.108653017779	0.436434612071118	2017-07-12 16:01:50.00	377
378	0	4.07999610900879	1.61	0	378	43.1661441951772	0.42319749210958	2017-07-12 16:01:55.44	378
379	1	12.7599878311157	7.31	6.2287625	379	141.667731326654	0.444099471243428	2017-07-12 16:02:09.72	379
380	2	18.1199827194214	7.31	5.494125	380	165.374154587402	0.365064358912587	2017-07-12 16:02:28.75	380
381	0	1.71999835968018	0.78	0	381	9.93510381369988	0.231048925899997	2017-07-12 16:02:36.16	381
382	0	17.6799831390381	8.77	0	382	71.5733078930389	0.161930560843979	2017-07-12 16:02:56.50	382
383	0	119.279886245728	62.36	0	383	361.575694389781	0.121252747950966	2017-07-12 16:06:02.55	383
384	0	128.039877891541	64.17	0	384	436.216461474341	0.136275058255027	2017-07-12 16:09:08.64	384
385	1	136.35986995697	64.7	60.5061875	385	526.001842620989	0.154297988448515	2017-07-12 16:12:12.50	385
386	2	124.239881515503	63.95	59.089625	386	495.487074376319	0.159525780546143	2017-07-12 16:15:19.55	386
387	2	121.719883918762	58.33	55.4865375	387	432.131699258208	0.142008445369112	2017-07-12 16:18:18.92	387
388	0	157.079850196838	53.65	0	388	386.129424955949	0.098326820717074	2017-07-12 16:21:48.16	388
389	0	4.35999584197998	0.97	0	389	13.0304007788575	0.119544961273922	2017-07-12 16:21:57.92	389
390	0	9.39999103546143	0.93	0	390	31.6804667741489	0.134810496911272	2017-07-12 16:22:15.50	390
391	0	21.8399791717529	1.34	0	391	60.8294576971242	0.111409263181546	2017-07-12 16:22:43.31	391
392	0	21.5599794387817	1.38	0	392	65.6376004464595	0.121776624204934	2017-07-12 16:23:09.55	392
393	0	1.03999900817871	0.52	0	393	3.98768328566105	0.153372434063887	2017-07-12 16:23:20.92	393
394	0	5.27999496459961	0.71	0	394	14.3704047566586	0.108866702701959	2017-07-12 16:23:26.24	394
395	0	27.3199739456177	1.74	0	395	81.9386955205123	0.11996880749709	2017-07-12 16:23:54.96	395
396	0	1.79999828338623	0.64	0	396	6.56914517621943	0.145981003915987	2017-07-12 16:24:03.44	396
397	0	6.8799934387207	0.65	0	397	26.8732367102967	0.156239748315679	2017-07-12 16:24:12.51	397
398	0	1.19999885559082	0.59	0	398	3.48109482163429	0.116036494054476	2017-07-12 16:24:15.40	398
399	0	0.999999046325684	0.64	0	399	3.62858438063049	0.14514337522522	2017-07-12 16:24:19.31	399
400	0	1.55999851226807	0.67	0	400	5.92068045582499	0.151812319380128	2017-07-12 16:24:23.51	400
401	0	5.51999473571777	0.9	0	401	19.240709510322	0.139425431234217	2017-07-12 16:24:36.79	401
402	0	13.9199867248535	0.97	0	402	45.848464285073	0.13174846058929	2017-07-12 16:24:51.31	402
403	0	14.1999864578247	0.82	0	403	47.360765373749	0.133410606686617	2017-07-12 16:25:10.07	403
404	0	4.83999538421631	0.62	0	404	18.2430727693299	0.150769196440743	2017-07-12 16:25:20.27	404
405	0	0.319999694824219	0.52	0	405	0.281026508021363	0.0351283135026704	2017-07-12 16:25:26.00	405
406	0	0.159999847412109	0.51	0	406	0.0661116023921634	0.0165279005980409	2017-07-12 16:25:33.00	406
407	0	14.8799858093262	0.79	0	407	57.7249820578683	0.155174682951259	2017-07-12 16:25:50.50	407
408	0	23.8799772262573	1.13	0	408	82.6115197203461	0.138377754975454	2017-07-12 16:26:19.07	408
409	0	19.8799810409546	1.39	0	409	65.8848750933203	0.132565141032838	2017-07-12 16:26:45.79	409
410	0	27.759973526001	1.75	0	410	78.2863634105296	0.112804558228429	2017-07-12 16:27:25.55	410
411	0	44.9199571609497	1.82	0	411	109.167452939987	0.097210554710585	2017-07-12 16:28:28.40	411
412	0	38.7599630355835	1.96	0	412	97.8197549672193	0.100949179532734	2017-07-12 16:29:25.16	412
413	0	54.6799478530884	6.86	0	413	127.068782519132	0.0929544861149463	2017-07-12 16:30:52.51	413
414	1	136.479869842529	54.19	49.08175	414	424.890607664496	0.124528314086898	2017-07-12 16:33:53.44	414
415	0	124.679881095886	53.35	0	415	370.094582386542	0.118734225982208	2017-07-12 16:37:52.25	415
416	4	120.399885177612	54.27	32.696446875	416	570.271342334063	0.189458917718958	2017-07-12 16:40:43.72	416
417	2	26.8399744033813	20.21	5.804925	417	244.142511075141	0.363848749739406	2017-07-12 16:41:14.72	417
418	0	10.199990272522	6.48	0	418	64.7597251798497	0.253959706587646	2017-07-12 16:41:26.64	418
419	4	20.1199808120728	7.07	1.43727916666667	419	214.900963996815	0.427238497011561	2017-07-12 16:41:49.50	419
420	0	12.1199884414673	5.36	0	420	139.935313353357	0.461832717337811	2017-07-12 16:42:05.44	420
421	0	4.2399959564209	1.91	0	421	31.9808032339924	0.301705690886721	2017-07-12 16:42:10.55	421
422	2	4.47999572753906	2.64	0.75270625	422	34.6348059863627	0.309239339163953	2017-07-12 16:42:15.64	422
423	2	14.4799861907959	6.18	5.6052	423	142.267082638666	0.393002990714546	2017-07-12 16:42:30.68	423
424	2	20.1599807739258	8.51	5.8737	424	182.982227927879	0.363059976047379	2017-07-12 16:42:52.07	424
425	1	16.7599840164185	8.25	8.13805	425	166.031791281614	0.396257258428673	2017-07-12 16:43:10.88	425
426	2	89.3599147796631	52.54	51.2941375	426	302.488194193829	0.135402056487838	2017-07-12 16:45:39.27	426
427	1	121.95988368988	56.63	47.3121375	427	439.57232112344	0.144169341135927	2017-07-12 16:48:22.03	427
428	6	109.319895744324	54.12	45.0661525	428	488.241131333207	0.178646590315846	2017-07-12 16:50:58.72	428
429	2	100.15990447998	50.16	23.232725	429	357.586453368569	0.142806091600866	2017-07-12 16:53:25.48	429
430	3	109.919895172119	46.98	45.5897875	430	440.006237313552	0.160118718090812	2017-07-12 16:55:48.75	430
431	0	112.239892959595	51.31	0	431	342.938341158037	0.122216087369222	2017-07-12 16:58:25.40	431
432	1	96.3999080657959	47.11	44.0118	432	336.582628849829	0.139660841846402	2017-07-12 17:00:32.16	432
433	1	108.439896583557	42.58	37.6432	433	343.725430713877	0.126789166622603	2017-07-12 17:02:50.75	433
434	0	112.83989238739	41.75	0	434	359.802725572659	0.127544390490131	2017-07-12 17:05:08.40	434
435	1	118.839886665344	42.34	33.023	435	481.186989905376	0.161961289096391	2017-07-12 17:08:42.20	435
436	1	98.3999061584473	36.72	32.54845	436	297.324538973985	0.120863633729262	2017-07-12 17:11:01.03	436
437	2	104.439900398254	41.08	38.6910625	437	369.627449608558	0.141565472848931	2017-07-12 17:13:14.00	437
438	1	113.919891357422	48.06	35.3449375	438	447.157363920366	0.157007501376533	2017-07-12 17:15:38.40	438
439	0	105.919898986816	40.15	0	439	349.610943882449	0.132028302070411	2017-07-12 17:17:59.48	439
440	1	103.839900970459	44.58	41.23325	440	350.167988486226	0.134887514825203	2017-07-12 17:20:12.88	440
441	1	120.119885444641	55.02	41.1687125	441	600.865072799895	0.200088269330634	2017-07-12 17:22:41.27	441
442	3	111.479893684387	46.39	41.5626375	442	433.185922997898	0.155430901685647	2017-07-12 17:25:27.50	442
443	2	124.439881324768	54.86	40.27923125	443	561.589329822959	0.180517303061061	2017-07-12 17:28:14.68	443
444	0	108.639896392822	37.93	0	444	319.979191915048	0.117812662708044	2017-07-12 17:30:55.64	444
445	0	107.719897270203	36.94	0	445	330.800935799467	0.122837332268647	2017-07-12 17:33:13.07	445
446	1	104.599900245667	29.36	23.7816125	446	337.883484648258	0.129209745563387	2017-07-12 17:35:20.25	446
447	0	94.3999099731445	21.62	0	447	288.859965110865	0.122398290301214	2017-07-12 17:37:12.48	447
448	1	61.2399415969849	25.78	17.92175	448	249.038495681137	0.162663942312957	2017-07-12 17:38:32.31	448
449	4	79.2799243927002	21.04	16.8052291666667	449	296.608406398073	0.149651062763912	2017-07-12 17:40:08.72	449
450	1	84.6799192428589	21.15	15.8674625	450	261.918341462711	0.123721465027261	2017-07-12 17:41:48.68	450
451	1	79.9999237060547	26.04	11.28385	451	427.57405563911	0.213787027819555	2017-07-12 17:43:26.27	451
452	0	72.5199308395386	13.89	0	452	202.055408890531	0.111448101980436	2017-07-12 17:45:00.75	452
453	0	49.9599523544312	2.43	0	453	78.2470960200513	0.0626477950520827	2017-07-12 19:49:55.51	453
454	0	51.5199508666992	2.33	0	454	85.2508681863402	0.0661885622564753	2017-07-12 19:51:03.31	454
455	0	55.7199468612671	3.5	0	455	84.9300156844997	0.0609691426306531	2017-07-12 19:52:17.48	455
456	0	57.7599449157715	3.45	0	456	78.2394387138075	0.0541824367824151	2017-07-12 19:53:36.75	456
457	0	60.9599418640137	4.45	0	457	81.1882941117001	0.053273158865945	2017-07-12 19:55:03.48	457
458	0	45.7199563980103	0.84	0	458	81.2879378796986	0.0711180558877503	2017-07-12 21:31:12.68	458
459	0	55.2799472808838	1.39	0	459	108.013173708973	0.0781571445072164	2017-07-12 22:12:35.88	459
460	0	19.9599809646606	1	0	460	34.9266837342664	0.0699933541768866	2017-07-12 23:39:13.79	460
461	0	13.8399868011475	0.69	0	461	24.1751471755603	0.0698703675594227	2017-07-12 23:39:27.92	461
462	0	2.31999778747559	0.55	0	462	5.64865077198106	0.0973905305513976	2017-07-12 23:39:30.25	462
463	0	0.639999389648438	0.51	0	463	0.385243422419793	0.0240777139012371	2017-07-12 23:39:33.03	463
464	0	4.07999610900879	0.8	0	464	7.56994259653719	0.0742151234954627	2017-07-13 02:14:05.51	464
465	0	39.7199621200562	3.59	0	465	146.490537346589	0.147523199744803	2017-07-13 02:15:03.72	465
466	0	5.83999443054199	0.96	0	466	24.5328970990279	0.168033541774164	2017-07-13 02:15:12.50	466
467	0	5.31999492645264	1	0	467	21.6529919727172	0.162804450922686	2017-07-13 02:15:19.92	467
468	0	1.43999862670898	0.58	0	468	6.52188350051453	0.181163430569848	2017-07-13 02:15:21.40	468
469	0	6.39999389648438	1.43	0	469	25.4696152619247	0.159185095387029	2017-07-13 02:15:30.44	469
470	0	18.959981918335	1.95	0	470	74.8841185673453	0.157983372504948	2017-07-13 02:16:02.40	470
471	0	16.9599838256836	0.87	0	471	56.1555639123582	0.132442367717826	2017-07-13 02:16:21.75	471
472	0	16.9199838638306	1.66	0	472	63.3107647359455	0.149670838619256	2017-07-13 02:16:42.00	472
473	0	13.199987411499	1.06	0	473	41.9983875426162	0.127267841038231	2017-07-13 02:16:58.72	473
474	0	1.47999858856201	0.52	0	474	5.16224939247774	0.13952025385075	2017-07-13 02:17:00.92	474
475	0	3.31999683380127	0.72	0	475	7.12029713797223	0.0857867125056895	2017-07-13 02:17:04.25	475
476	0	78.8799247741699	6.33	0	476	164.18137632599	0.0832562760273785	2017-07-13 02:18:36.44	476
477	1	49.1199531555176	4.27	3.1199375	477	142.384449285888	0.115948248604143	2017-07-13 02:19:47.72	477
478	0	0.919999122619629	0.53	0	478	1.33279291100125	0.0579475178696197	2017-07-13 02:19:49.31	478
479	0	77.7199258804321	5.17	0	479	152.142757142265	0.0783030144839241	2017-07-13 02:21:36.03	479
480	0	42.9199590682983	1.14	0	480	103.172132620187	0.0961529660952344	2017-07-13 02:22:33.00	480
481	0	0.799999237060547	0.55	0	481	2.17496452855504	0.108748226427752	2017-07-13 02:22:38.40	481
482	0	24.6399765014648	1.04	0	482	70.6996840834263	0.114772214421147	2017-07-13 02:23:20.92	482
483	0	11.9199886322021	0.9	0	483	39.8190837946842	0.133621086559343	2017-07-13 02:23:34.68	483
484	0	0.75999927520752	0.54	0	484	2.21810254361632	0.116742239137701	2017-07-13 02:23:36.27	484
485	0	1.71999835968018	0.57	0	485	5.28681355766382	0.12294915250381	2017-07-13 02:23:39.16	485
486	0	0.919999122619629	0.54	0	486	2.84595236802985	0.123737059479559	2017-07-13 02:23:46.50	486
487	0	2.39999771118164	0.6	0	487	6.15029280181445	0.102504880030241	2017-07-13 02:23:49.51	487
488	0	79.9599237442017	7.02	0	488	168.714320417083	0.0843993598884858	2017-07-13 02:25:31.50	488
489	0	57.4399452209473	4	0	489	126.889121996735	0.088362898326417	2017-07-13 02:26:57.75	489
490	0	6.8799934387207	0.63	0	490	18.9682826093752	0.110280712845204	2017-07-13 02:27:06.07	490
491	0	61.8799409866333	2.14	0	491	155.240965643925	0.100349686906222	2017-07-13 02:28:30.79	491
492	0	68.799934387207	3.88	0	492	158.566470018738	0.0921898081504292	2017-07-13 02:29:58.50	492
493	0	73.8799295425415	4.26	0	493	207.946667721394	0.112586176351594	2017-07-13 02:31:33.51	493
494	0	40.1999616622925	2.96	0	494	96.3068769992	0.0958277383076617	2017-07-13 02:32:25.24	494
495	0	8.15999221801758	1.02	0	495	18.2370994496605	0.0893975463218652	2017-07-13 02:32:44.07	495
496	0	79.6799240112305	5.77	0	496	196.603824343329	0.0986966989675344	2017-07-13 02:34:16.40	496
497	0	5.19999504089355	0.73	0	497	11.5285961684628	0.0886815089881756	2017-07-13 02:34:25.51	497
498	0	62.0799407958984	2.84	0	498	160.738914656736	0.103568888309753	2017-07-13 02:35:49.64	498
499	0	79.4399242401123	6.79	0	499	184.454860407318	0.092877573216172	2017-07-13 02:37:27.50	499
500	0	3.51999664306641	0.69	0	500	10.5271969654783	0.119627238244072	2017-07-13 02:37:33.27	500
501	0	1.07999897003174	0.52	0	501	3.98809634881556	0.147707272178354	2017-07-13 02:37:36.00	501
502	0	1.39999866485596	0.54	0	502	3.58050146469316	0.102300041848376	2017-07-13 02:37:41.75	502
503	0	81.959921836853	6.85	0	503	189.11434422023	0.0922959220206103	2017-07-13 02:39:27.51	503
504	0	79.7999238967896	6.06	0	504	168.626058196368	0.0845243399480544	2017-07-13 02:41:12.40	504
505	0	85.2799186706543	6.77	0	505	191.15260649853	0.0896588210593481	2017-07-13 02:43:00.75	505
506	0	85.8399181365967	6.54	0	506	182.723269173099	0.0851459781794495	2017-07-13 02:44:58.79	506
507	0	89.4799146652222	6.13	0	507	217.945615956936	0.0974276334183889	2017-07-13 02:47:01.25	507
508	0	6.39999389648438	0.86	0	508	21.2066152640169	0.132541345400105	2017-07-13 02:47:14.92	508
509	0	14.9199857711792	0.96	0	509	40.1764327464158	0.107711615942133	2017-07-13 02:47:34.88	509
510	0	54.2799482345581	1.16	0	510	138.44020960303	0.102019314372166	2017-07-13 02:50:18.40	510
511	0	39.1199626922607	1.35	0	511	126.80603184282	0.129658519266687	2017-07-13 02:54:41.51	511
512	1	50.3999519348145	3.78	2.24925	512	145.006151996607	0.115084247616355	2017-07-13 02:55:48.20	512
513	0	53.5599489212036	2.21	0	513	119.819247530327	0.0894841281033059	2017-07-13 02:57:05.64	513
514	0	19.5199813842773	0.71	0	514	51.4287537380207	0.105386790446764	2017-07-13 03:38:26.79	514
515	0	7.51999282836914	0.71	0	515	19.6808909600422	0.10468559021299	2017-07-13 03:38:34.55	515
516	0	8.27999210357666	0.7	0	516	20.3294915810395	0.0982101042562296	2017-07-13 03:38:43.79	516
517	0	2.87999725341797	0.62	0	517	7.57212609967653	0.105168418051063	2017-07-13 03:38:47.92	517
518	0	1.15999889373779	0.51	0	518	2.97408180608102	0.102554545037276	2017-07-13 03:38:49.07	518
519	0	2.03999805450439	0.54	0	519	4.72396706416095	0.0926268051796264	2017-07-13 03:38:53.20	519
520	0	3.19999694824219	0.55	0	520	7.77283096090702	0.0971603870113378	2017-07-13 03:39:01.44	520
521	0	7.39999294281006	0.65	0	521	21.5596309827282	0.116538545852585	2017-07-13 03:39:41.25	521
522	0	8.11999225616455	0.71	0	522	18.3932757490761	0.0906072696998821	2017-07-13 03:39:51.68	522
523	0	22.7599782943726	0.72	0	523	51.0447207345693	0.089709526774287	2017-07-13 03:40:14.92	523
524	0	1.59999847412109	0.53	0	524	3.62755809355109	0.0906889523387772	2017-07-13 03:40:16.51	524
525	0	2.83999729156494	0.59	0	525	5.56790764808056	0.0784212344800079	2017-07-13 03:40:20.00	525
526	0	0.279999732971191	0.51	0	526	0.320551209359014	0.0457930299084305	2017-07-13 03:42:01.07	526
527	0	32.199969291687	1.14	0	527	59.569822108962	0.0739997790173441	2017-07-13 03:42:55.75	527
528	0	2.67999744415283	0.65	0	528	8.6368615831914	0.128908381838678	2017-07-13 04:58:05.64	528
529	0	29.9199714660645	1.12	0	529	123.048505527636	0.164503349635877	2017-07-13 04:58:36.31	529
530	0	0.719999313354492	0.55	0	530	2.24815728377074	0.124897626876152	2017-07-13 04:58:41.16	530
531	0	1.11999893188477	0.51	0	531	3.75441434890874	0.134086226746741	2017-07-13 04:58:45.92	531
532	0	0.439999580383301	0.52	0	532	0.479089741812315	0.0435536128920287	2017-07-13 04:58:56.25	532
533	0	42.439959526062	2.21	0	533	74.4221531285275	0.0701434053991776	2017-07-13 05:42:04.75	533
534	0	2.1999979019165	0.57	0	534	4.0277736214883	0.0732322476634236	2017-07-13 06:00:17.79	534
535	0	2.03999805450439	0.66	0	535	3.00913890665116	0.0590027236598266	2017-07-13 06:00:51.79	535
536	0	0.919999122619629	0.53	0	536	1.50481830424004	0.0654268827930454	2017-07-13 06:00:54.68	536
537	0	3.43999671936035	0.66	0	537	6.14112001279178	0.0714083722417648	2017-07-13 06:01:42.44	537
538	0	14.7599859237671	0.82	0	538	30.8270489876681	0.0835421381779623	2017-07-13 06:26:37.31	538
539	0	7.39999294281006	0.61	0	539	15.7640633638356	0.0852111533180304	2017-07-13 06:26:45.79	539
540	0	86.3999176025391	10.55	0	540	140.282489865944	0.064945597160159	2017-07-13 06:30:26.07	540
541	0	64.4399385452271	11.27	0	541	115.375991715512	0.0716176236595358	2017-07-13 06:40:32.92	541
542	0	103.239901542664	13.17	0	542	233.154388875296	0.0903349046397893	2017-07-13 06:42:49.31	542
543	0	83.8799200057983	16.33	0	543	236.241378343659	0.112656832781907	2017-07-13 06:44:39.31	543
544	0	71.3999319076538	9.75	0	544	215.906471141892	0.120956006241956	2017-07-13 06:46:08.92	544
545	0	5.31999492645264	0.85	0	545	12.3771774737406	0.0930614847649667	2017-07-13 06:46:17.75	545
546	0	72.9999303817749	11.27	0	546	215.676131279617	0.118178702071023	2017-07-13 06:47:46.51	546
547	1	86.239917755127	14.67	13.9028625	547	239.646432474672	0.11115326181571	2017-07-13 06:49:32.40	547
548	0	4.51999568939209	0.72	0	548	12.2525650659753	0.108429779344914	2017-07-13 06:49:50.07	548
549	1	68.759934425354	17.42	12.37705	549	228.529296215448	0.132943162428998	2017-07-13 06:51:01.24	549
550	1	76.6399269104004	22.84	3.588125	550	349.202100870935	0.182255793773975	2017-07-13 06:52:32.88	550
551	0	1.71999835968018	0.58	0	551	7.37813943594025	0.171584638045122	2017-07-13 06:52:38.44	551
552	0	88.2399158477783	15.68	0	552	277.759659826035	0.125910997201285	2017-07-13 06:54:29.50	552
553	0	99.9199047088623	23.94	0	553	306.595308552306	0.122736312470899	2017-07-13 06:56:28.16	553
554	2	101.439903259277	24.49	19.9718875	554	388.823218146668	0.153321458259727	2017-07-13 06:58:30.51	554
555	1	105.639899253845	28.89	7.676975	555	484.043715071167	0.183280467652846	2017-07-13 07:00:38.55	555
556	0	5.35999488830566	2.03	0	556	41.2121880455989	0.307553642131335	2017-07-13 07:00:44.51	556
557	0	99.7599048614502	26.25	0	557	305.390365053177	0.122450026083872	2017-07-13 07:03:01.75	557
558	0	105.719899177551	37.71	0	558	323.935644440559	0.122563618781899	2017-07-13 07:05:17.79	558
559	0	121.719883918762	39.75	0	559	357.972756486086	0.117638105976367	2017-07-13 07:07:48.03	559
560	0	121.239884376526	40.7	0	560	347.76513066351	0.114736103815081	2017-07-13 07:10:16.48	560
561	0	109.959895133972	39.76	0	561	340.601275843801	0.123900063966461	2017-07-13 07:12:34.64	561
562	0	133.639872550964	45.47	0	562	403.250488331749	0.120697542152574	2017-07-13 07:15:27.92	562
563	0	26.0399751663208	2.79	0	563	73.0076273179818	0.11214689296157	2017-07-13 07:16:35.16	563
564	0	6.31999397277832	0.7	0	564	20.1865086129807	0.127762712740384	2017-07-13 07:16:53.75	564
565	0	10.1599903106689	0.73	0	565	30.6402132581813	0.120630760858982	2017-07-13 07:17:04.50	565
566	0	2.39999771118164	0.62	0	566	8.2769160775556	0.137948601292593	2017-07-13 07:17:08.88	566
567	0	2.87999725341797	0.65	0	567	8.58583750750164	0.119247743159745	2017-07-13 07:17:14.03	567
568	0	1.15999889373779	0.52	0	568	3.99083962520865	0.137615159489953	2017-07-13 07:17:16.92	568
569	0	0.279999732971191	0.51	0	569	0.685584685000723	0.0979406692858176	2017-07-13 07:17:22.07	569
570	0	3.31999683380127	0.69	0	570	10.5826085715059	0.127501308090433	2017-07-13 07:17:26.48	570
571	0	1.79999828338623	0.57	0	571	5.50820728523828	0.122404606338628	2017-07-13 07:17:29.27	571
572	0	3.91999626159668	0.65	0	572	12.480611010168	0.127353173573143	2017-07-13 07:17:37.75	572
573	0	1.47999858856201	0.55	0	573	3.82378259039401	0.103345475416054	2017-07-13 07:17:41.07	573
574	0	1.99999809265137	0.6	0	574	6.11994690369014	0.122398938073803	2017-07-13 07:17:44.40	574
575	0	2.43999767303467	0.64	0	575	6.27465519901921	0.102863199983922	2017-07-13 07:17:48.55	575
576	0	1.7599983215332	0.53	0	576	5.02617688391676	0.11423129281629	2017-07-13 07:17:55.07	576
577	0	3.63999652862549	0.6	0	577	12.1124439064281	0.133103779191518	2017-07-13 07:18:03.40	577
578	0	9.19999122619629	0.72	0	578	27.8335908865444	0.121015612550193	2017-07-13 07:18:13.92	578
579	1	90.759913444519	32.23	20.27675	579	349.637143959591	0.154093055953984	2017-07-13 07:20:03.79	579
580	0	119.159886360168	40.98	0	580	383.089376982736	0.128596635442342	2017-07-13 07:22:43.40	580
581	1	115.399889945984	28.13	1.9816125	581	372.596374608228	0.129149523261084	2017-07-13 07:25:10.44	581
582	0	114.679890632629	41.69	0	582	372.802192684433	0.130032156499628	2017-07-13 07:27:25.48	582
583	0	1.19999885559082	0.55	0	583	4.36059928359454	0.145353309453151	2017-07-13 07:27:50.44	583
584	0	2.43999767303467	0.67	0	584	7.82754995448656	0.128320491057157	2017-07-13 07:27:56.00	584
585	0	7.43999290466309	0.61	0	585	26.2726195222299	0.141250642592634	2017-07-13 07:28:06.07	585
586	0	1.63999843597412	0.63	0	586	6.20025067637245	0.151225626252987	2017-07-13 07:28:20.75	586
587	0	0.839999198913574	0.58	0	587	2.87090886519387	0.136709945961613	2017-07-13 07:28:29.40	587
588	0	1.47999858856201	0.58	0	588	4.27072032393021	0.115424873619735	2017-07-13 07:28:34.44	588
589	0	5.23999500274658	0.81	0	589	24.323469428752	0.185675339150779	2017-07-13 07:28:43.75	589
590	0	0.999999046325684	0.58	0	590	4.66473466987605	0.186589386795042	2017-07-13 07:28:53.31	590
591	0	85.6399183273315	22.52	0	591	267.713274336436	0.12504123042337	2017-07-13 07:30:37.79	591
592	0	123.759881973267	44.99	0	592	391.833877349902	0.12664314070779	2017-07-13 07:33:09.92	592
593	0	99.7999048233032	23.23	0	593	313.682949654966	0.125724629120227	2017-07-13 07:35:17.20	593
594	0	120.919884681702	46.44	0	594	410.231564044053	0.135703461476696	2017-07-13 07:37:40.16	594
595	0	0.519999504089355	0.56	0	595	1.50135812476051	0.115489086520039	2017-07-13 07:37:56.27	595
596	0	2.59999752044678	0.61	0	596	8.422074247904	0.129570373044677	2017-07-13 07:38:00.92	596
597	0	2.71999740600586	0.68	0	597	10.3861562359262	0.152737591704797	2017-07-13 07:38:03.68	597
598	0	1.95999813079834	0.68	0	598	5.93831508196468	0.121190103713565	2017-07-13 07:38:08.75	598
599	0	2.6399974822998	0.77	0	599	9.72282288519152	0.147315498260478	2017-07-13 07:38:15.51	599
600	0	2.15999794006348	0.61	0	600	8.05334170514064	0.149135957502605	2017-07-13 07:38:19.20	600
601	0	1.3199987411499	0.59	0	601	5.28298761370636	0.160090533748678	2017-07-13 07:38:23.51	601
602	0	17.6399831771851	0.76	0	602	57.1161188576184	0.129515008747434	2017-07-13 07:38:50.00	602
603	0	92.4799118041992	21.25	0	603	271.881365183018	0.117595746186427	2017-07-13 07:40:35.88	603
604	0	74.4799289703369	13.41	0	604	221.162612411574	0.118776913217816	2017-07-13 07:42:09.20	604
605	0	134.039872169495	48.24	0	605	406.245037763817	0.121230987097528	2017-07-13 07:44:49.31	605
606	0	8.23999214172363	0.68	0	606	28.5725281935817	0.138701593172727	2017-07-13 07:45:19.79	606
607	0	2.67999744415283	0.65	0	607	9.21097927917804	0.137477302674299	2017-07-13 07:45:24.92	607
608	0	2.15999794006348	0.7	0	608	8.41396118300276	0.155814095981533	2017-07-13 07:45:28.07	608
609	0	0.639999389648438	0.55	0	609	2.4837510648349	0.155234441552181	2017-07-13 07:45:31.25	609
610	0	4.03999614715576	0.61	0	610	13.297356353894	0.131656993602911	2017-07-13 07:45:43.07	610
611	0	0.319999694824219	0.51	0	611	0.888817029538916	0.111102128692365	2017-07-13 07:45:45.03	611
612	0	1.15999889373779	0.62	0	612	3.73916035026144	0.128936563802119	2017-07-13 07:45:48.44	612
613	0	86.9999170303345	17.43	0	613	253.436850291969	0.116522689789411	2017-07-13 07:47:29.79	613
614	0	79.0799245834351	14.24	0	614	244.762967305583	0.123805243958312	2017-07-13 07:49:05.44	614
615	0	86.239917755127	16.26	0	615	252.169054433361	0.116961528030316	2017-07-13 07:50:48.50	615
616	0	83.9599199295044	16.87	0	616	264.133483233235	0.12583777190721	2017-07-13 07:52:34.25	616
617	0	85.6399183273315	15.95	0	617	251.142332745856	0.117301416509041	2017-07-13 07:54:18.31	617
618	0	93.599910736084	23.39	0	618	266.387275049858	0.113840715833273	2017-07-13 07:56:10.07	618
619	0	156.279850959778	57.49	0	619	430.343102327082	0.110146686032015	2017-07-13 07:59:16.44	619
620	0	4.2399959564209	0.74	0	620	13.6527644789046	0.128799664895326	2017-07-13 07:59:39.75	620
621	0	1.47999858856201	0.57	0	621	4.73061154280684	0.127854366021807	2017-07-13 07:59:43.64	621
622	0	1.67999839782715	0.61	0	622	6.08841748168614	0.144962320992527	2017-07-13 07:59:47.48	622
623	0	1.11999893188477	0.59	0	623	3.03636164486469	0.108441487316596	2017-07-13 07:59:51.48	623
624	0	4.71999549865723	0.67	0	624	17.0288710107123	0.144312466192477	2017-07-13 08:00:03.07	624
625	0	0.999999046325684	0.6	0	625	3.74509265440226	0.149803706176091	2017-07-13 08:00:05.40	625
626	0	0.439999580383301	0.52	0	626	0.629841356232988	0.0572583051120898	2017-07-13 08:00:10.16	626
627	0	80.439923286438	14.1	0	627	232.348691323275	0.115538881811673	2017-07-13 08:01:48.96	627
628	2	77.0399265289307	12.69	0.6279375	628	267.917824095219	0.139105827671453	2017-07-13 08:03:20.64	628
629	0	0.799999237060547	0.55	0	629	3.52316679230894	0.176158339615447	2017-07-13 08:03:35.20	629
630	0	1.23999881744385	0.53	0	630	3.40192966411686	0.109739666584415	2017-07-13 08:03:38.20	630
631	0	1.47999858856201	0.61	0	631	5.34459312527187	0.144448462845186	2017-07-13 08:03:45.55	631
632	0	1.79999828338623	0.63	0	632	6.06460472252473	0.134768993833883	2017-07-13 08:03:49.07	632
633	0	2.1999979019165	0.55	0	633	8.24651278661135	0.149936596120206	2017-07-13 08:03:53.51	633
634	0	0.75999927520752	0.57	0	634	2.73972755611285	0.144196187163834	2017-07-13 08:03:59.31	634
635	0	2.43999767303467	0.67	0	635	9.27155008465916	0.151992624338675	2017-07-13 08:04:02.72	635
636	0	2.83999729156494	0.6	0	636	8.93866729127233	0.125896722412286	2017-07-13 08:04:07.27	636
637	0	1.79999828338623	0.7	0	637	6.24859959770635	0.138857768837919	2017-07-13 08:04:11.07	637
638	0	64.1199388504028	11.19	0	638	190.927186583367	0.119106167550448	2017-07-13 08:05:24.68	638
639	1	134.079872131348	47.62	8.1759125	639	390.117433713664	0.116383482611475	2017-07-13 08:08:08.48	639
640	0	81.8399219512939	14.69	0	640	257.904219943274	0.12605289342291	2017-07-13 08:09:56.79	640
641	0	77.0799264907837	11.58	0	641	231.304096487483	0.120033262318362	2017-07-13 08:11:30.40	641
642	0	90.719913482666	24.12	0	642	246.378736895632	0.108632600042166	2017-07-13 08:13:22.75	642
643	0	147.239859580994	54.32	0	643	423.382878346576	0.115018440191952	2017-07-13 08:16:21.55	643
644	0	6.31999397277832	0.94	0	644	19.5630979219214	0.123817075455198	2017-07-13 08:16:42.79	644
645	0	2.51999759674072	0.64	0	645	8.18391802690073	0.129903460744456	2017-07-13 08:16:45.64	645
646	0	1.27999877929688	0.63	0	646	2.62488508508842	0.0820276589090133	2017-07-13 08:30:41.72	646
647	0	73.9199295043945	10.16	0	647	149.462462744864	0.0808779560307705	2017-07-13 08:32:09.03	647
648	0	82.7999210357666	14.44	0	648	192.004249789585	0.0927556762268526	2017-07-13 08:33:48.16	648
649	0	102.359902381897	26.21	0	649	251.956055432611	0.0984587946200122	2017-07-13 08:35:52.44	649
650	0	138.359868049622	45.66	0	650	359.211490157429	0.10384836373444	2017-07-13 08:38:39.92	650
651	0	10.0799903869629	0.72	0	651	32.8165660634675	0.130224468505823	2017-07-13 08:39:05.68	651
652	0	91.8799123764038	17.09	0	652	235.590875715519	0.102564595435577	2017-07-13 08:40:51.25	652
653	0	95.9599084854126	17.15	0	653	248.374198590551	0.103532387907691	2017-07-13 08:42:45.25	653
654	0	83.9599199295044	13.86	0	654	216.799831249081	0.103287199261115	2017-07-13 08:44:25.50	654
655	0	87.5599164962769	15.04	0	655	227.600309790085	0.103974559063538	2017-07-13 08:46:08.50	655
656	0	98.1999063491821	18.23	0	656	268.921584287728	0.109540360198667	2017-07-13 08:48:03.50	656
657	0	109.919895172119	22.63	0	657	292.442424205151	0.106420096144524	2017-07-13 08:50:14.00	657
658	0	106.039898872375	23.54	0	658	295.197554645713	0.111353283532898	2017-07-13 08:52:17.31	658
659	1	89.279914855957	22.4	17.1398125	659	286.500571020345	0.128360470887251	2017-07-13 08:54:08.55	659
660	0	103.639901161194	22.11	0	660	315.825508447644	0.12189328770654	2017-07-13 08:56:11.64	660
661	0	105.119899749756	25.17	0	661	300.080006903436	0.114185695168735	2017-07-13 08:58:16.40	661
662	0	114.239891052246	25.65	0	662	340.608807771284	0.119260787034763	2017-07-13 09:00:31.31	662
663	0	99.7999048233032	20.66	0	663	297.684943968507	0.119312602792989	2017-07-13 09:02:28.25	663
664	1	77.519926071167	17.45	12.68665	664	270.190297616544	0.139417078233511	2017-07-13 09:04:02.07	664
665	0	85.9999179840088	17.25	0	665	262.043950531693	0.121880907224043	2017-07-13 09:05:44.07	665
666	0	87.9999160766602	17.7	0	666	269.665391203613	0.122575177819824	2017-07-13 09:07:26.31	666
667	0	95.9199085235596	19.05	0	667	304.435022242827	0.126953720701763	2017-07-13 09:09:16.16	667
668	0	92.4399118423462	20.03	0	668	285.961120468812	0.123739126122376	2017-07-13 09:11:06.48	668
669	0	84.0399198532104	16.36	0	669	263.402693243758	0.125370153852336	2017-07-13 09:12:43.92	669
670	0	92.2399120330811	19.3	0	670	277.204680935083	0.120210182539065	2017-07-13 09:14:32.31	670
671	0	109.079895973206	30.23	0	671	331.286514061747	0.121483870209661	2017-07-13 09:16:39.07	671
672	0	133.359872817993	49.71	0	672	408.935905690857	0.122656240459165	2017-07-13 09:19:13.64	672
673	0	80.1999235153198	15.22	0	673	243.384209301004	0.121388633067832	2017-07-13 09:20:54.51	673
674	1	82.1999216079712	16.93	15.0540625	674	250.885718541019	0.122085507805849	2017-07-13 09:22:31.55	674
675	0	90.1999139785767	18.23	0	675	277.347520274447	0.122992248458735	2017-07-13 09:24:15.68	675
676	0	84.6799192428589	17.37	0	676	256.656951593273	0.121236160412505	2017-07-13 09:25:54.00	676
677	0	94.9199094772339	18.85	0	677	288.089604379285	0.121403120260971	2017-07-13 09:27:44.31	677
678	0	98.2399063110352	19.24	0	678	303.704648107003	0.123658244343242	2017-07-13 09:29:41.40	678
679	0	100.479904174805	20.61	0	679	308.764540698919	0.122915820341927	2017-07-13 09:31:37.79	679
680	0	97.8799066543579	18.05	0	680	303.36838473456	0.123975637406849	2017-07-13 09:33:33.50	680
681	0	95.7199087142944	19.14	0	681	300.103756664544	0.125409008217528	2017-07-13 09:35:25.16	681
682	0	97.999906539917	19.71	0	682	299.564789822483	0.122271342784687	2017-07-13 09:37:19.51	682
683	0	103.999900817871	20.58	0	683	309.014804099062	0.118851847730409	2017-07-13 09:39:20.27	683
684	0	85.1999187469482	16.16	0	684	259.343425225285	0.121757476631589	2017-07-13 09:41:00.50	684
685	0	92.2799119949341	20.06	0	685	286.937475225626	0.12437688566347	2017-07-13 09:42:48.51	685
686	0	139.239867210388	50.48	0	686	429.713088241125	0.123445299695813	2017-07-13 09:45:27.25	686
687	0	152.679854393005	61.47	0	687	489.963388611095	0.128363476188393	2017-07-13 09:48:33.25	687
688	0	157.35984992981	62.96	0	688	492.562259834402	0.125206471742349	2017-07-13 09:51:50.72	688
689	0	20.2799806594849	1.73	0	689	64.29174930774	0.126808184038935	2017-07-13 09:52:24.88	689
690	0	30.5199708938599	5.28	0	690	122.803198676152	0.16094783574856	2017-07-13 09:52:59.64	690
691	0	11.3999891281128	0.98	0	691	37.5922039366477	0.13190246995315	2017-07-13 09:53:14.07	691
692	0	51.159951210022	6.96	0	692	182.710335379014	0.142854054244733	2017-07-13 09:54:08.07	692
693	1	21.999979019165	4.51	0.5343125	693	78.5258758227833	0.142774319677788	2017-07-13 09:54:33.55	693
694	0	63.3199396133423	11.01	0	694	179.323348459808	0.113280700227295	2017-07-13 09:56:18.40	694
695	0	89.8399143218994	16.91	0	695	282.513332086618	0.125785098880952	2017-07-13 09:58:00.27	695
696	0	29.7199716567993	11.63	0	696	89.9480404611561	0.121060619732377	2017-07-13 09:58:47.92	696
697	0	82.3599214553833	17.92	0	697	263.618489540128	0.128032292151592	2017-07-13 10:00:16.31	697
698	0	85.5999183654785	13.92	0	698	268.66017538836	0.125542138031944	2017-07-13 10:01:56.55	698
699	0	71.8399314880371	12.65	0	699	231.816618660483	0.12907384112499	2017-07-13 10:03:21.31	699
700	0	84.4399194717407	14.93	0	700	264.001744692701	0.125060040119707	2017-07-13 10:04:59.75	700
701	0	89.7199144363403	15.8	0	701	271.643609244619	0.121107271174596	2017-07-13 10:06:45.16	701
702	0	76.2399272918701	11.72	0	702	213.996740104765	0.112275309603759	2017-07-13 10:08:12.40	702
703	0	86.8799171447754	15.93	0	703	260.0102684218	0.119710068334162	2017-07-13 10:09:52.20	703
704	0	67.8399353027344	12.64	0	704	205.055316040439	0.120905257099315	2017-07-13 10:11:09.51	704
705	0	83.0399208068848	15.51	0	705	277.518572010734	0.133679466286481	2017-07-13 10:12:45.72	705
706	0	71.9599313735962	12.69	0	706	221.602373819326	0.123180863712799	2017-07-13 10:14:08.68	706
707	0	84.3599195480347	14.22	0	707	253.518531756073	0.120207933502168	2017-07-13 10:15:45.72	707
708	0	94.5999097824097	19.5	0	708	277.843016131282	0.117481190753185	2017-07-13 10:17:31.79	708
709	0	108.279896736145	24.7	0	709	312.676782578698	0.115506753815552	2017-07-13 10:19:44.50	709
710	0	109.519895553589	22.02	0	710	337.011820289515	0.123086859126923	2017-07-13 10:21:53.79	710
711	0	81.7199220657349	17.25	0	711	276.512855024878	0.135346478230484	2017-07-13 10:23:30.92	711
712	0	71.639931678772	13.48	0	712	226.294081523142	0.126350687617611	2017-07-13 10:24:51.79	712
713	0	97.4799070358276	20.48	0	713	296.667869372971	0.121734866382015	2017-07-13 10:26:43.75	713
714	0	109.119895935059	25.17	0	714	327.515926712001	0.120057157885631	2017-07-13 10:28:50.50	714
715	0	112.519892692566	26.12	0	715	337.01207135996	0.119805215556331	2017-07-13 10:31:04.55	715
716	0	167.039840698242	70.8	0	716	513.821470041991	0.123041539761013	2017-07-13 10:34:19.68	716
717	0	75.1199283599854	14.61	0	717	231.354598919608	0.123192012204264	2017-07-13 10:35:55.40	717
718	0	97.2799072265625	21.64	0	718	322.862477091747	0.132755952751541	2017-07-13 10:37:47.50	718
719	1	52.71994972229	15.88	1.5778375	719	198.242623293594	0.150411702043698	2017-07-13 10:38:55.68	719
720	0	96.7999076843262	21.66	0	720	298.853948719165	0.123493367239324	2017-07-13 10:40:48.79	720
721	0	121.479884147644	26.98	0	721	377.099933830297	0.124168565633947	2017-07-13 10:43:09.75	721
722	0	94.4399099349976	18.95	0	722	297.27108292911	0.125908972015718	2017-07-13 10:44:59.88	722
723	0	107.839897155762	25.52	0	723	334.854227772805	0.12420409042018	2017-07-13 10:47:04.55	723
724	2	56.3599462509155	17.07	5.13865625	724	248.125165187972	0.176100188210058	2017-07-13 10:48:14.92	724
725	0	4.2399959564209	1.32	0	725	55.0488154535676	0.519328447675166	2017-07-13 10:48:19.20	725
726	0	79.3199243545532	17.38	0	726	258.707159399681	0.130462511043712	2017-07-13 10:49:53.40	726
727	0	69.3599338531494	12.24	0	727	230.924150537469	0.13317425059831	2017-07-13 10:51:14.55	727
728	0	80.7199230194092	14.83	0	728	260.999037488301	0.129335499250892	2017-07-13 10:52:46.20	728
729	0	116.119889259338	29.9	0	729	363.613113931347	0.125254259018721	2017-07-13 10:54:57.40	729
730	0	168.439839363098	67.09	0	730	496.245768953625	0.117845112551324	2017-07-13 10:58:21.72	730
731	0	87.9599161148071	17.05	0	731	282.738492632804	0.128575940260484	2017-07-13 11:00:06.48	731
732	0	106.799898147583	21.95	0	732	332.813264750609	0.124649162827943	2017-07-13 11:02:11.79	732
733	0	98.5999059677124	21.96	0	733	314.063339397999	0.127409062636105	2017-07-13 11:04:05.79	733
734	1	166.719841003418	74.12	73.1450625	734	552.181087897875	0.132481067154001	2017-07-13 11:07:30.92	734
735	2	175.279832839966	77.8	75.10316875	735	748.444345732207	0.17079971376819	2017-07-13 11:11:17.75	735
736	1	156.719850540161	77.28	76.30135	736	595.061931706386	0.151879002477383	2017-07-13 11:15:25.92	736
737	7	154.319852828979	77.55	62.0589770833333	737	641.754447706128	0.16634381744586	2017-07-13 11:19:34.72	737
738	4	158.919848442078	77.07	75.897003125	738	646.992793961562	0.162847418565709	2017-07-13 11:24:07.68	738
739	5	150.119856834412	77.09	74.3119	739	659.87891648294	0.175827049422579	2017-07-13 11:28:09.72	739
740	4	153.039854049683	76.62	74.10921875	740	674.775896454616	0.176365890343601	2017-07-13 11:32:10.64	740
741	1	161.1998462677	76.4	73.34635	741	611.105391704069	0.151639055013417	2017-07-13 11:36:19.79	741
742	4	164.439843177795	76.54	75.075634375	742	688.265555376887	0.167420470780075	2017-07-13 11:40:24.75	742
743	3	157.75984954834	76.14	75.1250791666667	743	614.692354736024	0.155855059517247	2017-07-13 11:45:04.40	743
744	3	151.439855575562	75.62	74.6177	744	570.594281777084	0.150711643364259	2017-07-13 11:48:55.88	744
745	2	161.319846153259	75.39	73.6511375	745	626.858589335581	0.155432330606393	2017-07-13 11:52:51.31	745
746	0	162.199845314026	74.56	0	746	531.53678411622	0.131081820990437	2017-07-13 11:57:00.75	746
747	1	153.079854011536	74.52	70.13705	747	584.481766345739	0.152725833902728	2017-07-13 12:00:48.24	747
748	4	156.479850769043	74.14	72.5429583333333	748	556.797098352254	0.142330546613562	2017-07-13 12:04:46.75	748
749	4	146.719860076904	74.09	72.763978125	749	683.394208508074	0.186312488688134	2017-07-13 12:08:43.31	749
750	1	146.839859962463	74.15	72.543725	750	562.61768362034	0.153260060915375	2017-07-13 12:12:24.92	750
751	3	159.599847793579	73.96	71.7801583333333	751	676.494085553373	0.169547389863001	2017-07-13 12:16:24.75	751
752	5	144.719861984253	73.38	71.56911875	752	592.578681223549	0.163786257939068	2017-07-13 12:20:30.07	752
753	4	167.359840393066	73.6	71.63723125	753	677.077246029735	0.161825345609401	2017-07-13 12:24:35.27	753
754	3	160.999846458435	73	69.5780041666667	754	592.310544807361	0.147157899331021	2017-07-13 12:29:01.68	754
755	0	151.239855766296	72.9	0	755	460.836598048039	0.121882199959809	2017-07-13 12:33:22.07	755
756	0	162.039845466614	72.63	0	756	504.363053050689	0.124503345606193	2017-07-13 12:37:02.51	756
757	6	167.959839820862	72.34	70.4879875	757	682.876035118583	0.162628253183754	2017-07-13 12:40:55.72	757
758	1	165.199842453003	70.98	70.4561	758	509.916727633979	0.123466520008227	2017-07-13 13:05:33.50	758
759	0	74.8799285888672	21.25	0	759	209.48943861033	0.111906751394407	2017-07-13 13:07:37.79	759
760	2	156.03985118866	70.77	69.337825	760	523.621513170944	0.134227509144051	2017-07-13 13:10:49.55	760
761	0	3.43999671936035	0.78	0	761	11.0309020933871	0.128266303411478	2017-07-13 13:11:20.07	761
762	0	7.03999328613281	0.75	0	762	26.1188811555805	0.148402733838526	2017-07-13 13:11:54.72	762
763	2	152.47985458374	70.3	69.50449375	763	572.378957839606	0.150151877712384	2017-07-13 13:15:16.79	763
764	1	157.23985004425	69.74	68.3706375	764	539.812555077265	0.137321942273535	2017-07-13 13:19:23.31	764
765	4	155.199851989746	69.42	68.202875	765	565.772880070956	0.145817752595607	2017-07-13 13:23:10.68	765
766	2	144.479862213135	68.58	67.71605	766	516.102542695982	0.142885532307858	2017-07-13 13:27:30.92	766
767	5	150.319856643677	68.23	66.9323525	767	631.460080508511	0.168030888905937	2017-07-13 13:31:28.68	767
768	2	138.359868049622	68.16	66.6048	768	584.942948384182	0.169107530611212	2017-07-13 13:35:01.64	768
769	3	149.119857788086	67.85	67.36095	769	544.249345430934	0.145989631285122	2017-07-13 13:38:42.68	769
770	4	152.759854316711	67.36	66.06219375	770	572.721184327224	0.149966269789794	2017-07-13 13:42:30.31	770
771	2	149.599857330322	67	65.51683125	771	565.409315382209	0.151178961332142	2017-07-13 13:46:33.31	771
772	0	4.99999523162842	0.8	0	772	17.308522418525	0.1384681793482	2017-07-13 13:47:01.44	772
773	0	1.67999839782715	0.57	0	773	3.83648216375189	0.091344813422664	2017-07-13 13:47:04.07	773
774	0	16.5199842453003	1.44	0	774	54.5314893367823	0.132037504447415	2017-07-13 13:47:30.00	774
775	3	143.559863090515	66.77	63.4888125	775	544.226364878167	0.151637326519411	2017-07-13 13:50:30.64	775
776	0	34.8799667358398	2.75	0	776	96.9446692463586	0.111175079410962	2017-07-13 13:52:04.25	776
777	0	46.9199552536011	8.37	0	777	128.016383870841	0.109135877127742	2017-07-13 13:53:11.40	777
778	0	55.7999467849731	14.79	0	778	187.776639924173	0.134606910339909	2017-07-13 13:54:32.48	778
779	1	67.0799360275269	32.9	23.649875	779	366.774581118286	0.21870875439373	2017-07-13 13:55:54.20	779
780	1	33.4399681091309	12.83	5.6652625	780	221.352337020731	0.264775522752071	2017-07-13 13:56:33.79	780
781	5	39.8399620056152	14.75	9.2798975	781	354.864360415603	0.356289518489561	2017-07-13 13:57:15.75	781
782	2	42.5199594497681	19.59	8.457475	782	427.332745425756	0.402006345649818	2017-07-13 13:58:02.75	782
783	1	38.3999633789062	13.33	1.4706125	783	449.563574459811	0.468295390062304	2017-07-13 13:58:59.75	783
784	0	10.8399896621704	6.18	0	784	60.0981539971689	0.221764405893612	2017-07-13 13:59:11.75	784
785	0	75.6799278259277	22.93	0	785	178.490109190815	0.0943393811790777	2017-07-13 14:01:46.72	785
786	3	134.159872055054	66.81	66.536275	786	575.928882475162	0.171714037708754	2017-07-13 14:04:47.75	786
787	0	91.2799129486084	41.76	0	787	300.559397762299	0.131708763261305	2017-07-13 14:07:37.50	787
788	1	50.4799518585205	17.59	13.34875	788	278.692021536677	0.220833614529855	2017-07-13 14:08:45.64	788
789	2	120.479885101318	66.55	66.25315625	789	490.222129398753	0.162756351062003	2017-07-13 14:11:15.55	789
790	3	136.239870071411	66.31	63.4467166666667	790	572.515219703959	0.168090199560763	2017-07-13 14:15:07.50	790
791	3	128.879877090454	66.07	65.8878375	791	492.434782257136	0.152835127950694	2017-07-13 14:18:27.25	791
792	1	17.6799831390381	6.11	4.360875	792	96.8458358061018	0.21910822580566	2017-07-13 14:18:52.72	792
793	1	47.7199544906616	15.84	13.40555	793	263.84884218303	0.221164159415784	2017-07-13 14:19:45.75	793
794	2	69.5999336242676	40.89	21.7735375	794	638.628886906967	0.367028095923544	2017-07-13 14:21:01.64	794
795	0	4.79999542236328	1	0	795	17.100990515681	0.142508254297341	2017-07-13 14:21:28.16	795
796	0	5.91999435424805	1.14	0	796	19.4859631506312	0.131661913179941	2017-07-13 14:21:39.31	796
797	0	12.8799877166748	1.16	0	797	48.6478568571567	0.151080300798623	2017-07-13 14:22:07.40	797
798	0	15.5599851608276	2	0	798	51.0412883542838	0.13121153818582	2017-07-13 14:22:32.75	798
799	0	23.6799774169922	4.86	0	799	95.2041857193264	0.160817881282646	2017-07-13 14:23:08.64	799
800	1	125.279880523682	65.85	65.5133625	800	462.07986796977	0.147535079172979	2017-07-13 14:25:37.50	800
801	0	22.9199781417847	2.98	0	801	50.5937155559812	0.0882961877067735	2017-07-13 14:30:02.27	801
802	0	51.7599506378174	10.4	0	802	102.339596005352	0.0790877867120184	2017-07-13 14:31:16.20	802
803	0	7.51999282836914	2.28	0	803	38.1037065041888	0.202679289915898	2017-07-13 14:31:27.40	803
804	0	2.35999774932861	0.73	0	804	10.2705657358555	0.174077385353483	2017-07-13 14:31:33.40	804
805	0	54.3599481582642	7.58	0	805	148.693415158142	0.109413844855145	2017-07-13 14:32:45.88	805
806	0	125.439880371094	65.92	0	806	420.970750126427	0.134238121851539	2017-07-13 14:35:49.79	806
807	0	32.3199691772461	9.44	0	807	92.5496101542335	0.114541596725537	2017-07-13 14:36:40.68	807
808	0	28.5199728012085	5.3	0	808	73.6596144100885	0.103309417124949	2017-07-13 14:37:13.51	808
809	0	133.399872779846	65.86	0	809	401.271757018911	0.120321366422462	2017-07-13 14:39:56.64	809
810	0	62.5999402999878	14.39	0	810	149.963502506417	0.0958233242852502	2017-07-13 14:41:35.75	810
811	2	138.07986831665	65.97	65.6952625	811	459.71568580874	0.133173721265568	2017-07-13 14:45:21.44	811
812	0	143.439863204956	66.34	0	812	425.6499470515	0.118697698564278	2017-07-13 14:49:55.55	812
813	1	139.439867019653	66.37	65.29935	813	417.022605408828	0.119627827139652	2017-07-13 14:53:12.75	813
814	0	7.95999240875244	1.33	0	814	23.1952833148604	0.11655921263749	2017-07-13 14:53:31.75	814
815	0	40.999960899353	8.47	0	815	113.27956547	0.110516649239025	2017-07-13 14:54:27.68	815
816	0	59.1199436187744	14.1	0	816	167.554961253854	0.113366008967425	2017-07-13 14:55:40.40	816
817	0	42.6799592971802	7.73	0	817	139.520842110057	0.13075992700099	2017-07-13 14:56:35.27	817
818	0	53.2799491882324	12.89	0	818	172.942651035465	0.1298368251017	2017-07-13 14:57:38.25	818
819	0	66.5999364852905	17.24	0	819	212.170181143291	0.127429538224199	2017-07-13 14:58:58.50	819
820	0	51.9199504852295	13.92	0	820	186.412187495589	0.14361493643728	2017-07-13 15:00:04.55	820
821	0	132.079874038696	66.59	0	821	464.573951627251	0.140694715816854	2017-07-13 15:02:32.55	821
822	0	133.199872970581	67.22	0	822	400.171095708603	0.120171500212794	2017-07-13 15:06:04.79	822
823	0	3.15999698638916	1.11	0	823	11.0819557989058	0.140277921505136	2017-07-13 15:07:00.79	823
824	0	0.959999084472656	0.55	0	824	3.41296646082175	0.142206935867573	2017-07-13 15:07:03.40	824
825	0	6.15999412536621	0.93	0	825	16.2411906950056	0.105462277240296	2017-07-13 15:07:11.27	825
826	0	4.15999603271484	1.01	0	826	10.2334391973081	0.0983984538202701	2017-07-13 15:07:30.44	826
827	0	34.7999668121338	9.27	0	827	108.766012113728	0.125018404728423	2017-07-13 15:08:07.40	827
828	0	60.039942741394	16.74	0	828	175.100906118455	0.116656166634547	2017-07-13 15:09:20.40	828
829	0	17.7999830245972	1.03	0	829	83.1317818265233	0.186812992868592	2017-07-13 15:09:45.44	829
830	1	2.35999774932861	0.8	0.73955	830	18.4198274702672	0.31220046559775	2017-07-13 15:09:54.48	830
831	2	42.1599597930908	8.81	6.21190625	831	401.432182456477	0.380865448250927	2017-07-13 15:10:39.20	831
832	1	34.7999668121338	17.03	16.7207875	832	151.377356924094	0.173996961981717	2017-07-13 15:11:18.07	832
833	0	126.679879188538	67.81	0	833	448.169409467625	0.141512285907049	2017-07-13 15:13:58.68	833
834	0	16.039984703064	3.57	0	834	36.6604630097837	0.0914226010219046	2017-07-13 15:14:51.72	834
835	1	20.6399803161621	1.71	1.5541	835	104.331266641239	0.202192377211703	2017-07-13 15:15:24.44	835
836	0	79.6399240493774	29.58	0	836	242.022291161626	0.121558157288612	2017-07-13 15:16:50.79	836
837	1	140.799865722656	67.59	67.3164125	837	420.325580058676	0.119410676153033	2017-07-13 15:19:55.75	837
838	0	49.0399532318115	6.95	0	838	111.31689917981	0.0907968182543308	2017-07-13 15:22:17.48	838
839	1	143.799862861633	69.36	68.6953375	839	497.924878557965	0.138504834091228	2017-07-13 15:25:06.79	839
840	1	133.399872779846	69.1	68.389	840	458.870685511876	0.137592409448838	2017-07-13 15:28:37.79	840
841	0	64.0799388885498	12.22	0	841	135.180683614194	0.0843824491973748	2017-07-13 15:30:19.68	841
842	0	60.039942741394	11.99	0	842	157.153209829762	0.104699007215031	2017-07-13 15:31:32.48	842
843	0	121.359884262085	50.35	0	843	320.046274607987	0.1054865769967	2017-07-13 15:34:03.68	843
844	0	22.8399782180786	2.7	0	844	69.4887751603485	0.121696629002362	2017-07-13 15:34:37.07	844
845	0	45.0799570083618	8.4	0	845	104.965020624576	0.0931366642631556	2017-07-13 15:35:41.31	845
846	2	145.99986076355	66.07	62.8442875	846	506.946355719796	0.138889412525972	2017-07-13 15:38:34.68	846
847	0	151.279855728149	64.14	0	847	441.444436529103	0.116722484539689	2017-07-13 15:42:04.27	847
848	0	47.2799549102783	8.88	0	848	113.63294241286	0.0961361610937905	2017-07-13 15:43:13.03	848
849	0	150.639856338501	63.97	0	849	464.708192560975	0.123395696378379	2017-07-13 15:46:57.55	849
850	0	42.2399597167969	7.3	0	850	107.877634422251	0.102156850778647	2017-07-13 15:47:58.27	850
851	0	148.199858665466	60.72	0	851	443.01890555439	0.119573253860834	2017-07-13 15:51:13.55	851
852	1	74.0799293518066	28.98	19.31475	852	324.208097905034	0.175058368199262	2017-07-13 15:52:47.88	852
853	4	118.51988697052	62.21	59.566846875	853	590.229233637348	0.199199876354151	2017-07-13 15:55:23.72	853
854	4	119.919885635376	52.87	44.383959375	854	483.873565955386	0.161398787843691	2017-07-13 15:58:30.00	854
855	1	121.239884376526	60.92	59.9360875	855	464.119124684889	0.153124092604714	2017-07-13 16:01:00.44	855
856	0	130.27987575531	61.05	0	856	424.03998054646	0.130193423563543	2017-07-13 16:04:12.68	856
857	0	11.1199893951416	3.14	0	857	47.2967228833437	0.170132096702675	2017-07-13 16:04:27.40	857
858	1	126.199879646301	59.39	55.84515	858	479.126215785912	0.151862508965424	2017-07-13 16:07:04.24	858
859	2	127.719878196716	59.71	58.631575	859	445.046924744088	0.139382062243686	2017-07-13 16:10:07.75	859
860	0	3.11999702453613	0.86	0	860	13.1397758770724	0.168458665090672	2017-07-13 16:10:25.50	860
861	0	2.4799976348877	0.69	0	861	13.0726346702434	0.210848946294248	2017-07-13 16:10:33.68	861
862	0	2.23999786376953	0.74	0	862	8.12607834218643	0.145108541824758	2017-07-13 16:10:38.51	862
863	0	2.75999736785889	0.64	0	863	15.1800762212995	0.220001104656514	2017-07-13 16:10:46.40	863
864	0	2.1999979019165	0.84	0	864	10.738437658631	0.195244321066019	2017-07-13 16:10:58.31	864
865	0	2.83999729156494	0.88	0	865	13.8566806717771	0.195164516503903	2017-07-13 16:11:02.88	865
866	0	1.27999877929688	0.54	0	866	5.37165544798936	0.167864232749667	2017-07-13 16:11:07.03	866
867	0	79.9199237823486	40.15	0	867	297.073110031557	0.148685240256034	2017-07-13 16:12:36.88	867
868	1	124.439881324768	59.76	57.9498375	868	419.405781665581	0.134813816028795	2017-07-13 16:15:18.72	868
869	0	48.9999532699585	15.31	0	869	151.402241866127	0.123593666829492	2017-07-13 16:16:32.50	869
870	1	135.159871101379	60.02	58.95875	870	453.74454852013	0.134283678165176	2017-07-13 16:19:10.64	870
871	0	123.119882583618	54.26	0	871	387.332455116107	0.125839004261243	2017-07-13 16:21:37.16	871
872	1	133.519872665405	58.23	57.47625	872	432.050506185193	0.129433944333491	2017-07-13 16:24:38.72	872
873	1	130.27987575531	58.09	54.9529	873	402.485536481331	0.123575540829392	2017-07-13 16:27:39.44	873
874	0	130.159875869751	57.21	0	874	399.230738591873	0.122689225135794	2017-07-13 16:30:21.68	874
875	0	11.9199886322021	1.62	0	875	43.8769554191022	0.147238105433229	2017-07-13 16:30:53.27	875
876	2	128.839877128601	56.98	55.91435	876	437.856834385446	0.135938166527614	2017-07-13 16:33:20.07	876
877	2	137.239869117737	54.89	53.75785	877	452.219971662769	0.131804130475887	2017-07-13 16:36:36.48	877
878	0	80.0799236297607	31.2	0	878	324.218774580332	0.161947439850316	2017-07-13 16:38:13.51	878
879	2	114.279891014099	54.34	47.21184375	879	480.98785200476	0.168354165909961	2017-07-13 16:40:40.16	879
880	3	65.1599378585815	33.38	4.2852375	880	319.378011419845	0.196057711123293	2017-07-13 16:42:09.75	880
881	0	119.279886245728	51.91	0	881	422.88684384341	0.141813160242592	2017-07-13 16:44:45.50	881
882	0	120.559885025024	52.86	0	882	405.542365109435	0.134552874953363	2017-07-13 16:47:51.55	882
883	0	131.119874954224	51.5	0	883	383.984979146211	0.117140018043383	2017-07-13 16:50:44.31	883
884	0	56.1999464035034	8.92	0	884	154.408257931955	0.109899115965804	2017-07-13 16:51:57.64	884
885	0	39.3599624633789	5.29	0	885	140.71024561007	0.142998217083405	2017-07-13 16:52:48.75	885
886	0	61.8799409866333	15.82	0	886	194.070902842395	0.125449840234257	2017-07-13 16:53:58.50	886
887	0	83.0399208068848	22.71	0	887	247.066781482713	0.119010973739265	2017-07-13 16:55:35.31	887
888	0	8.31999206542969	1.31	0	888	33.4799197113696	0.160961152458508	2017-07-13 16:55:49.92	888
889	0	50.0399522781372	13.24	0	889	184.072220330689	0.147140064213181	2017-07-13 16:56:42.51	889
890	0	110.039895057678	49.2	0	890	368.133759293319	0.133818160411966	2017-07-13 16:58:45.20	890
891	0	66.9999361038208	16.51	0	891	191.368821908768	0.114250042930608	2017-07-13 17:00:07.48	891
892	0	98.079906463623	32.71	0	892	282.15778983999	0.11507250809135	2017-07-13 17:02:08.51	892
893	0	6.63999366760254	0.84	0	893	26.388994042267	0.158969843628114	2017-07-13 17:02:28.03	893
894	0	0.879999160766602	0.53	0	894	4.05198122421216	0.184180964736916	2017-07-13 17:02:32.03	894
895	0	3.31999683380127	0.6	0	895	15.4825283768002	0.186536486467473	2017-07-13 17:02:37.07	895
896	0	2.07999801635742	0.71	0	896	10.1409150824672	0.195017597739753	2017-07-13 17:02:43.88	896
897	0	2.4799976348877	0.7	0	897	8.701563614854	0.140347800239581	2017-07-13 17:02:49.03	897
898	0	0.479999542236328	0.55	0	898	1.92210052683918	0.160175043903265	2017-07-13 17:02:52.24	898
899	0	1.95999813079834	0.7	0	899	6.54770505506753	0.133626633776888	2017-07-13 17:02:57.48	899
900	0	3.67999649047852	0.86	0	900	13.6027107951024	0.147855552120678	2017-07-13 17:03:05.75	900
901	0	1.99999809265137	0.66	0	901	6.26731031694259	0.125346206338852	2017-07-13 17:03:08.64	901
902	0	85.3199186325073	32.07	0	902	267.12318059572	0.125233558647782	2017-07-13 17:04:42.25	902
903	0	85.6799182891846	31.63	0	903	261.36047483101	0.122017028399164	2017-07-13 17:06:30.75	903
904	0	103.31990146637	49.06	0	904	387.638983168933	0.150073164215615	2017-07-13 17:08:32.25	904
905	1	104.239900588989	44.88	24.6478375	905	400.1202318595	0.153538078226976	2017-07-13 17:10:52.48	905
906	0	116.439888954163	44.83	0	906	351.648226145665	0.120799802866941	2017-07-13 17:13:18.75	906
907	0	97.5199069976807	42.79	0	907	286.023159075383	0.117318769103931	2017-07-13 17:15:55.40	907
908	0	19.3199815750122	1.65	0	908	55.7351650974338	0.115393716557834	2017-07-13 17:16:28.31	908
909	0	22.3599786758423	2.15	0	909	74.4080792657521	0.133109265233904	2017-07-13 17:16:54.75	909
910	0	92.5999116897583	25.44	0	910	266.256404405632	0.115013565617983	2017-07-13 17:18:38.75	910
911	0	34.7199668884277	7.61	0	911	94.3073820069639	0.10864905761171	2017-07-13 17:19:25.75	911
912	0	94.1599102020264	22.75	0	912	277.576178046165	0.117916813103723	2017-07-13 17:21:11.51	912
913	0	10.9199895858765	1.44	0	913	31.7124054109945	0.11616265718313	2017-07-13 17:21:29.40	913
914	0	88.1199159622192	19.93	0	914	245.35720436449	0.111374128172715	2017-07-13 17:23:10.24	914
915	1	85.8399181365967	28.64	26.345025	915	278.092977358829	0.12958666232937	2017-07-13 17:24:54.72	915
916	0	1.83999824523926	0.63	0	916	5.90961557794279	0.128469903868322	2017-07-13 17:25:32.20	916
917	0	67.3999357223511	19.28	0	917	212.192948077688	0.125930532983791	2017-07-13 17:26:50.88	917
918	0	100.839903831482	28.23	0	918	303.511691600274	0.120393372312683	2017-07-13 17:28:49.20	918
919	1	57.4799451828003	16.35	11.5725	919	289.81443586123	0.201680191970237	2017-07-13 17:30:13.68	919
920	0	60.4799423217773	14.82	0	920	258.135425147899	0.170724487531679	2017-07-13 17:31:24.79	920
921	1	70.5599327087402	25.27	23.2224625	921	323.763092799489	0.183539168253679	2017-07-13 17:32:50.55	921
922	0	93.2399110794067	29.49	0	922	375.563060289638	0.161116713980969	2017-07-13 17:34:45.24	922
923	2	96.6399078369141	29.06	26.025075	923	639.679287694721	0.264767917092186	2017-07-13 17:36:37.79	923
924	2	66.6799364089966	29.44	28.98673125	924	290.655593980252	0.174358484691213	2017-07-13 17:38:12.72	924
925	0	80.1599235534668	31.54	0	925	315.620921649726	0.157495469885093	2017-07-13 17:39:58.75	925
926	0	97.6399068832397	28.72	0	926	301.838393683609	0.123653582008853	2017-07-13 17:42:02.75	926
927	1	75.3599281311035	24.89	19.9355125	927	262.385451527977	0.139270409515911	2017-07-13 17:43:40.64	927
928	1	92.7999114990234	21.58	16.17975	928	284.156619773793	0.122481301626635	2017-07-13 17:45:33.75	928
929	0	82.1199216842651	21.36	0	929	250.292290300253	0.121915387384439	2017-07-13 17:47:11.24	929
930	0	7.39999294281006	0.88	0	930	27.8327653692716	0.150447380374441	2017-07-13 17:47:22.00	930
931	0	7.55999279022217	1.01	0	931	28.8046843404272	0.152405737250938	2017-07-13 17:47:35.24	931
932	0	68.9999341964722	16.05	0	932	222.911950399037	0.129224319071905	2017-07-13 17:48:47.00	932
933	0	74.9999284744263	14.96	0	933	265.824943764392	0.141773303341009	2017-07-13 17:50:18.07	933
934	0	58.7199440002441	12.12	0	934	178.076557493002	0.121305556875342	2017-07-13 17:51:31.88	934
935	0	49.9999523162842	9.77	0	935	149.593137340102	0.119674509872081	2017-07-13 17:52:31.27	935
936	0	47.1199550628662	8.91	0	936	139.231653735541	0.118193254444432	2017-07-13 17:53:26.27	936
937	0	22.3599786758423	1.8	0	937	71.8877716196982	0.128600664793736	2017-07-13 17:54:13.31	937
938	0	20.7199802398682	0.98	0	938	72.640031029678	0.140231720134513	2017-07-13 17:55:58.92	938
939	0	19.3999814987183	1.52	0	939	71.4971830831916	0.147416872336478	2017-07-13 17:56:32.68	939
940	0	12.5999879837036	0.82	0	940	46.41454091501	0.14734774893654	2017-07-13 17:57:05.48	940
941	0	23.5599775314331	0.89	0	941	58.9438024725854	0.100074367525612	2017-07-13 18:46:03.40	941
942	0	45.5999565124512	1.69	0	942	96.8096457981206	0.084920741928176	2017-07-13 19:09:02.24	942
943	0	50.7599515914917	4.29	0	943	113.57333793689	0.0894982962465644	2017-07-13 19:10:03.64	943
944	0	57.1599454879761	5.35	0	944	126.149931803029	0.0882784687215035	2017-07-13 19:11:13.55	944
945	0	65.5599374771118	7.19	0	945	137.406234985499	0.0838354087769974	2017-07-13 19:12:31.00	945
946	0	66.9199361801147	7.26	0	946	148.520301831214	0.0887748367191954	2017-07-13 19:13:50.40	946
947	0	65.1599378585815	7.22	0	947	133.988670957405	0.0822521000352392	2017-07-13 19:15:09.16	947
948	0	67.4399356842041	7.03	0	948	135.564276600543	0.0804058580074398	2017-07-13 19:16:29.07	948
949	0	63.4399394989014	7.08	0	949	136.803604146343	0.0862570013533058	2017-07-13 19:17:44.75	949
950	0	62.2799406051636	6.92	0	950	138.984250841311	0.0892641302770143	2017-07-13 19:18:59.40	950
951	0	61.3599414825439	7.2	0	951	136.386627841382	0.0889091446162855	2017-07-13 19:20:11.75	951
952	0	62.3199405670166	6.91	0	952	134.816750738987	0.0865319324383741	2017-07-13 19:21:25.68	952
953	0	63.6799392700195	8.17	0	953	142.184665407908	0.0893119757587363	2017-07-13 19:22:41.00	953
954	0	66.9599361419678	9.26	0	954	146.181671340573	0.0873247737996254	2017-07-13 19:24:00.24	954
955	0	62.1199407577515	6.41	0	955	146.66194551399	0.0944378271178297	2017-07-13 19:25:14.51	955
956	0	52.2799501419067	6.29	0	956	119.84077696994	0.0916914896480033	2017-07-13 19:26:16.75	956
957	0	63.8799390792847	7.84	0	957	150.964941351044	0.094530332718249	2017-07-13 19:27:33.00	957
958	0	60.9999418258667	6.94	0	958	158.030121332314	0.10362630907037	2017-07-13 19:28:46.25	958
959	0	60.039942741394	8.54	0	959	138.220269740789	0.0920854561897326	2017-07-13 19:29:56.50	959
960	0	56.8799457550049	6.22	0	960	136.6361372499	0.0960872976440925	2017-07-13 19:31:04.40	960
961	0	59.1599435806274	7.48	0	961	144.396127444651	0.0976309178124752	2017-07-13 19:32:15.27	961
962	1	57.6799449920654	8.87	8.033025	962	284.912047711724	0.19758117039648	2017-07-13 19:33:25.00	962
963	0	6.31999397277832	0.82	0	963	26.548693506927	0.168029705740044	2017-07-13 19:33:32.79	963
964	0	4.39999580383301	0.88	0	964	17.5498783727565	0.159544348843241	2017-07-13 19:33:39.55	964
965	0	7.23999309539795	0.83	0	965	25.3099760316932	0.139834121722062	2017-07-13 19:33:48.64	965
966	0	5.75999450683594	0.69	0	966	20.3364211566785	0.141225146921378	2017-07-13 19:33:57.03	966
967	0	6.35999393463135	0.68	0	967	24.5316094937852	0.154286852162171	2017-07-13 19:34:05.55	967
968	0	9.51999092102051	0.98	0	968	27.5860328696689	0.115907701133063	2017-07-13 19:34:17.79	968
969	0	29.319972038269	1.28	0	969	90.0155260911464	0.122804264790104	2017-07-13 19:34:54.75	969
970	0	32.5599689483643	1.66	0	970	96.3791447583385	0.118401897737517	2017-07-13 19:35:35.00	970
971	0	33.7199678421021	1.72	0	971	101.821424832533	0.12078460834227	2017-07-13 19:36:16.92	971
972	0	37.0799646377563	2.61	0	972	109.080558744816	0.117670505657838	2017-07-13 19:37:02.40	972
973	0	37.9199638366699	2.42	0	973	106.567375165469	0.11241284300155	2017-07-13 19:37:49.07	973
974	0	33.8399677276611	2.24	0	974	100.367372871081	0.118637556585202	2017-07-13 19:38:30.24	974
975	0	37.3999643325806	3.37	0	975	105.085281382233	0.112390675275115	2017-07-13 19:39:14.55	975
976	0	32.0799694061279	2.39	0	976	91.2431330375167	0.113769492565482	2017-07-13 19:39:53.68	976
977	0	43.0799589157104	3.7	0	977	121.352509209409	0.112676424521271	2017-07-13 19:40:47.07	977
978	0	52.0799503326416	7.19	0	978	142.986905774723	0.109820972177206	2017-07-13 19:41:51.44	978
979	0	48.1599540710449	6.1	0	979	133.431973936854	0.110823898618649	2017-07-13 19:42:53.51	979
980	0	45.6799564361572	5.96	0	980	127.546626540752	0.111687063520799	2017-07-13 19:43:48.75	980
981	0	44.6399574279785	5.85	0	981	129.421271308804	0.115968881101079	2017-07-13 19:44:43.79	981
982	0	32.8399686813354	4.36	0	982	92.3595222805285	0.112496373057891	2017-07-13 19:45:26.20	982
983	0	41.0799608230591	5.31	0	983	119.308662546245	0.116172018058661	2017-07-13 19:46:14.51	983
984	0	42.8799591064453	6.03	0	984	122.607667923021	0.114372824555057	2017-07-13 19:47:08.27	984
985	0	49.719952583313	8.09	0	985	140.651527945833	0.113154889739206	2017-07-13 19:48:09.03	985
986	0	47.9599542617798	9.71	0	986	137.06958021871	0.114319916779574	2017-07-13 19:49:09.03	986
987	0	45.31995677948	7.21	0	987	133.316586699455	0.117666890290781	2017-07-13 19:50:05.92	987
988	0	35.9599657058716	5.8	0	988	100.889523092736	0.112224163618172	2017-07-13 19:50:51.92	988
989	0	40.7199611663818	5.56	0	989	124.719245283697	0.122513993402453	2017-07-13 19:51:44.03	989
990	0	42.479959487915	6.93	0	990	126.981831572734	0.119568579635343	2017-07-13 19:52:38.50	990
991	0	42.8399591445923	6.99	0	991	128.616738458882	0.120090325358433	2017-07-13 19:53:33.68	991
992	0	31.7599697113037	5.61	0	992	86.4050636860355	0.108822498345133	2017-07-13 19:54:15.31	992
993	0	30.4399709701538	2.72	0	993	86.794898983739	0.114053743736845	2017-07-13 19:55:08.20	993
994	0	29.9999713897705	6.36	0	994	80.2900334401274	0.10705337792017	2017-07-13 19:55:44.64	994
995	0	30.0399713516235	5.46	0	995	83.8459384780773	0.11164572367254	2017-07-13 19:56:24.24	995
996	0	30.5199708938599	5.28	0	996	84.2939546695966	0.110477004809432	2017-07-13 19:57:03.27	996
997	3	41.0799608230591	4.98	2.518825	997	168.644434723189	0.164210744618489	2017-07-13 19:57:53.50	997
998	0	7.91999244689941	1.48	0	998	30.0557519331354	0.151796726935027	2017-07-13 19:58:03.07	998
999	1	30.8399705886841	2.21	0.8341125	999	175.020169655566	0.227004111096713	2017-07-13 19:58:35.31	999
