# Supplementary material for: Multi-predator assemblages, dive type, bathymetry and sex influence foraging success and efficiency in African penguins
Source: PeerJ. 2020 Jun 30;8:e9380. doi: 10.7717/peerj.9380 (PMC7333648; doi:10.7717/peerj.9380)
Supplement: Data S1 [file peerj-08-9380-s002.zip › Data S1/BI-AP84gps-interp60s.txt]

Track_id	date	lat	long
BI-AP84	2017-07-11 21:29:34	-33.838882	26.286917
BI-AP84	2017-07-11 21:30:34	-33.8388421052632	26.2869288157895
BI-AP84	2017-07-11 21:31:34	-33.8389046764706	26.2868846176471
BI-AP84	2017-07-11 21:32:34	-33.8389605714286	26.2867983142857
BI-AP84	2017-07-11 21:33:34	-33.8388943	26.2869092
BI-AP84	2017-07-11 21:34:34	-33.8386700689655	26.2871468965517
BI-AP84	2017-07-11 21:35:34	-33.8383914482759	26.2879048275862
BI-AP84	2017-07-11 21:36:34	-33.8383119765625	26.2885728046875
BI-AP84	2017-07-11 21:37:34	-33.8381905703125	26.2891610859375
BI-AP84	2017-07-11 21:38:34	-33.8380691640625	26.2897493671875
BI-AP84	2017-07-11 21:39:34	-33.8378940571429	26.2902288571429
BI-AP84	2017-07-11 21:40:34	-33.837801255814	26.2906349069767
BI-AP84	2017-07-11 21:41:34	-33.8376181470588	26.2912268529412
BI-AP84	2017-07-11 21:42:34	-33.8374294	26.2916915142857
BI-AP84	2017-07-11 21:43:34	-33.8373729	26.2921306
BI-AP84	2017-07-11 21:44:34	-33.8372807142857	26.2925039714286
BI-AP84	2017-07-11 21:45:34	-33.8372083823529	26.2928275
BI-AP84	2017-07-11 21:46:34	-33.8370954117647	26.2931832352941
BI-AP84	2017-07-11 21:47:34	-33.8368377142857	26.2934829047619
BI-AP84	2017-07-11 21:48:34	-33.8368959411765	26.293999
BI-AP84	2017-07-11 21:49:34	-33.8368317058824	26.2944117352941
BI-AP84	2017-07-11 21:50:34	-33.8368000666667	26.2947834
BI-AP84	2017-07-11 21:51:34	-33.8367984705882	26.2951998235294
BI-AP84	2017-07-11 21:52:34	-33.836765	26.29561
BI-AP84	2017-07-11 21:53:34	-33.8368431176471	26.2959637058824
BI-AP84	2017-07-11 21:54:34	-33.8368907647059	26.2963197647059
BI-AP84	2017-07-11 21:55:34	-33.8368754285714	26.2966461428571
BI-AP84	2017-07-11 21:56:34	-33.8369093235294	26.2970496176471
BI-AP84	2017-07-11 21:57:34	-33.8369601176471	26.2974258823529
BI-AP84	2017-07-11 21:58:34	-33.8369612857143	26.2977802857143
BI-AP84	2017-07-11 21:59:34	-33.8370334705882	26.2981291176471
BI-AP84	2017-07-11 22:00:34	-33.8371040588235	26.2985297058824
BI-AP84	2017-07-11 22:01:34	-33.8372004705882	26.2988984117647
BI-AP84	2017-07-11 22:02:34	-33.8372757894737	26.2992773684211
BI-AP84	2017-07-11 22:03:34	-33.8375197368421	26.2996342105263
BI-AP84	2017-07-11 22:04:34	-33.8375993896104	26.3000057142857
BI-AP84	2017-07-11 22:05:34	-33.8375603846154	26.3003765384615
BI-AP84	2017-07-11 22:06:34	-33.8376542307692	26.3009219230769
BI-AP84	2017-07-11 22:07:34	-33.8377682647059	26.3013437352941
BI-AP84	2017-07-11 22:08:34	-33.8378362857143	26.3017635714286
BI-AP84	2017-07-11 22:09:34	-33.8378825714286	26.3021595714286
BI-AP84	2017-07-11 22:10:34	-33.8382117619048	26.3029551785714
BI-AP84	2017-07-11 22:11:34	-33.8382991176471	26.3035164705882
BI-AP84	2017-07-11 22:12:34	-33.8383376764706	26.3039187647059
BI-AP84	2017-07-11 22:13:34	-33.838295	26.3043197815126
BI-AP84	2017-07-11 22:14:34	-33.837995	26.3047987731092
BI-AP84	2017-07-11 22:15:34	-33.837877691358	26.3054957777778
BI-AP84	2017-07-11 22:16:34	-33.838360654321	26.3069091111111
BI-AP84	2017-07-11 22:17:34	-33.8385346176471	26.3072735
BI-AP84	2017-07-11 22:18:34	-33.8385780487805	26.3076707804878
BI-AP84	2017-07-11 22:19:34	-33.8385938235294	26.3080511176471
BI-AP84	2017-07-11 22:20:34	-33.8386471111111	26.3084591666667
BI-AP84	2017-07-11 22:21:34	-33.8386591351351	26.3086936216216
BI-AP84	2017-07-11 22:22:34	-33.8386854705882	26.3089338235294
BI-AP84	2017-07-11 22:23:34	-33.8386905	26.3092325
BI-AP84	2017-07-11 22:24:34	-33.8388367142857	26.3094384285714
BI-AP84	2017-07-11 22:25:34	-33.8389137837838	26.3097437297297
BI-AP84	2017-07-11 22:26:34	-33.8390479459459	26.3100510810811
BI-AP84	2017-07-11 22:27:34	-33.8391417027027	26.3103893243243
BI-AP84	2017-07-11 22:28:34	-33.8391540294118	26.3107293823529
BI-AP84	2017-07-11 22:29:34	-33.8392501818182	26.3110387272727
BI-AP84	2017-07-11 22:30:34	-33.8391936571429	26.3113708
BI-AP84	2017-07-11 22:31:34	-33.839293	26.3116892
BI-AP84	2017-07-11 22:32:34	-33.8393800857143	26.3119894285714
BI-AP84	2017-07-11 22:33:34	-33.8393804285714	26.3123268571429
BI-AP84	2017-07-11 22:34:34	-33.8394762162162	26.3126307297297
BI-AP84	2017-07-11 22:35:34	-33.8395063783784	26.3130615945946
BI-AP84	2017-07-11 22:36:34	-33.8396207941176	26.313394
BI-AP84	2017-07-11 22:37:34	-33.8397539090909	26.3137266363636
BI-AP84	2017-07-11 22:38:34	-33.8397873333333	26.3140991111111
BI-AP84	2017-07-11 22:39:34	-33.8399639459459	26.3144016216216
BI-AP84	2017-07-11 22:40:34	-33.8401191351351	26.3147236486486
BI-AP84	2017-07-11 22:41:34	-33.8402675454545	26.3150015454545
BI-AP84	2017-07-11 22:42:34	-33.8403475454545	26.315367
BI-AP84	2017-07-11 22:43:34	-33.840463969697	26.3156332727273
BI-AP84	2017-07-11 22:44:34	-33.840584	26.3159353333333
BI-AP84	2017-07-11 22:45:34	-33.8406735294118	26.3162492941176
BI-AP84	2017-07-11 22:46:34	-33.8407924	26.3165484
BI-AP84	2017-07-11 22:47:34	-33.8408547777778	26.3168694444444
BI-AP84	2017-07-11 22:48:34	-33.8409872	26.3171445714286
BI-AP84	2017-07-11 22:49:34	-33.8411002222222	26.3174348888889
BI-AP84	2017-07-11 22:50:34	-33.8411695	26.317726
BI-AP84	2017-07-11 22:51:34	-33.8411457142857	26.3180694571429
BI-AP84	2017-07-11 22:52:34	-33.8411872	26.3183951142857
BI-AP84	2017-07-11 22:53:34	-33.8412648571429	26.3186735142857
BI-AP84	2017-07-11 22:54:34	-33.841322	26.3190192647059
BI-AP84	2017-07-11 22:55:34	-33.84138325	26.3193484166667
BI-AP84	2017-07-11 22:56:34	-33.841417	26.3196959090909
BI-AP84	2017-07-11 22:57:34	-33.8415492941176	26.3199481764706
BI-AP84	2017-07-11 22:58:34	-33.8416017647059	26.3202586470588
BI-AP84	2017-07-11 22:59:34	-33.8417378888889	26.3205646666667
BI-AP84	2017-07-11 23:00:34	-33.841796	26.3208759142857
BI-AP84	2017-07-11 23:01:34	-33.8418690571429	26.3211672285714
BI-AP84	2017-07-11 23:02:34	-33.841915	26.3214815714286
BI-AP84	2017-07-11 23:03:34	-33.8419672857143	26.3217918571429
BI-AP84	2017-07-11 23:04:34	-33.8420205714286	26.3221277142857
BI-AP84	2017-07-11 23:05:34	-33.8420218823529	26.3224325294118
BI-AP84	2017-07-11 23:06:34	-33.8421469142857	26.3226976571429
BI-AP84	2017-07-11 23:07:34	-33.8421367027027	26.3230027027027
BI-AP84	2017-07-11 23:08:34	-33.8421228333333	26.3233090833333
BI-AP84	2017-07-11 23:09:34	-33.8422435882353	26.3235469411765
BI-AP84	2017-07-11 23:10:34	-33.8423431428571	26.3238698571429
BI-AP84	2017-07-11 23:11:34	-33.8424244285714	26.3242363142857
BI-AP84	2017-07-11 23:12:34	-33.8425122058824	26.3245052647059
BI-AP84	2017-07-11 23:13:34	-33.8426673142857	26.3248086
BI-AP84	2017-07-11 23:14:34	-33.8427062285714	26.3251247142857
BI-AP84	2017-07-11 23:15:34	-33.8428036470588	26.3254031764706
BI-AP84	2017-07-11 23:16:34	-33.8428675882353	26.3257128235294
BI-AP84	2017-07-11 23:17:34	-33.842903	26.326061
BI-AP84	2017-07-11 23:18:34	-33.8429246	26.3263845142857
BI-AP84	2017-07-11 23:19:34	-33.8431579714286	26.3265212285714
BI-AP84	2017-07-11 23:20:34	-33.8431788235294	26.3268965294118
BI-AP84	2017-07-11 23:21:34	-33.8432715714286	26.3271263142857
BI-AP84	2017-07-11 23:22:34	-33.8432163333333	26.3274276666667
BI-AP84	2017-07-11 23:23:34	-33.8433190588235	26.3276344705882
BI-AP84	2017-07-11 23:24:34	-33.8432822857143	26.328031
BI-AP84	2017-07-11 23:25:34	-33.8433834285714	26.328283
BI-AP84	2017-07-11 23:26:34	-33.8435300882353	26.3284656764706
BI-AP84	2017-07-11 23:27:34	-33.8435717352941	26.3287267941176
BI-AP84	2017-07-11 23:28:34	-33.8435896	26.3291033142857
BI-AP84	2017-07-11 23:29:34	-33.8436592941176	26.3293777647059
BI-AP84	2017-07-11 23:30:34	-33.8437526428571	26.3295997142857
BI-AP84	2017-07-11 23:31:34	-33.8438424385965	26.3298484736842
BI-AP84	2017-07-11 23:32:34	-33.8438495	26.330207
BI-AP84	2017-07-11 23:33:34	-33.8439206842105	26.3304823157895
BI-AP84	2017-07-11 23:34:34	-33.8439575294118	26.3307477058824
BI-AP84	2017-07-11 23:35:34	-33.8439796	26.330999
BI-AP84	2017-07-11 23:36:34	-33.8440374117647	26.3312381764706
BI-AP84	2017-07-11 23:37:34	-33.8441045714286	26.3314891428571
BI-AP84	2017-07-11 23:38:34	-33.8441223529412	26.3317432352941
BI-AP84	2017-07-11 23:39:34	-33.8442255294118	26.3320165882353
BI-AP84	2017-07-11 23:40:34	-33.8442712352941	26.3322900588235
BI-AP84	2017-07-11 23:41:34	-33.8443382941176	26.3325159411765
BI-AP84	2017-07-11 23:42:34	-33.8443775714286	26.3327917142857
BI-AP84	2017-07-11 23:43:34	-33.8444412941176	26.3329948235294
BI-AP84	2017-07-11 23:44:34	-33.8444823142857	26.3332769428571
BI-AP84	2017-07-11 23:45:34	-33.8445469705882	26.3335368235294
BI-AP84	2017-07-11 23:46:34	-33.8445991111111	26.3338009166667
BI-AP84	2017-07-11 23:47:34	-33.8446237142857	26.3341037142857
BI-AP84	2017-07-11 23:48:34	-33.8446897428571	26.3343055142857
BI-AP84	2017-07-11 23:49:34	-33.8447820909091	26.3345566969697
BI-AP84	2017-07-11 23:50:34	-33.8448448857143	26.3348216
BI-AP84	2017-07-11 23:51:34	-33.8449017647059	26.3350548235294
BI-AP84	2017-07-11 23:52:34	-33.8449736470588	26.3353098823529
BI-AP84	2017-07-11 23:53:34	-33.8450215714286	26.335554
BI-AP84	2017-07-11 23:54:34	-33.8450296470588	26.3358544117647
BI-AP84	2017-07-11 23:55:34	-33.8450652352941	26.3361100588235
BI-AP84	2017-07-11 23:56:34	-33.8451271142857	26.3363754
BI-AP84	2017-07-11 23:57:34	-33.845173	26.3366516666667
BI-AP84	2017-07-11 23:58:34	-33.8452126470588	26.3368672352941
BI-AP84	2017-07-11 23:59:34	-33.8452818333333	26.3370890555556
BI-AP84	2017-07-12 00:00:34	-33.845347	26.3373636470588
BI-AP84	2017-07-12 00:01:34	-33.8453808648649	26.3375912162162
BI-AP84	2017-07-12 00:02:34	-33.8454334117647	26.3378302941176
BI-AP84	2017-07-12 00:03:34	-33.845459	26.338099
BI-AP84	2017-07-12 00:04:34	-33.8454736363636	26.3383519090909
BI-AP84	2017-07-12 00:05:34	-33.8454824054054	26.3386085405405
BI-AP84	2017-07-12 00:06:34	-33.8455274545455	26.3388283636364
BI-AP84	2017-07-12 00:07:34	-33.8455129117647	26.3390614411765
BI-AP84	2017-07-12 00:08:34	-33.8455601176471	26.3393368235294
BI-AP84	2017-07-12 00:09:34	-33.8455801142857	26.3396014571429
BI-AP84	2017-07-12 00:10:34	-33.8455945588235	26.3398528235294
BI-AP84	2017-07-12 00:11:34	-33.845589	26.3401220571429
BI-AP84	2017-07-12 00:12:34	-33.8456171818182	26.3403419090909
BI-AP84	2017-07-12 00:13:34	-33.8455838571429	26.3405855714286
BI-AP84	2017-07-12 00:14:34	-33.8455980588235	26.3408842352941
BI-AP84	2017-07-12 00:15:34	-33.8456285294118	26.3410851764706
BI-AP84	2017-07-12 00:16:34	-33.8456734285714	26.341349
BI-AP84	2017-07-12 00:17:34	-33.8456923823529	26.3416249411765
BI-AP84	2017-07-12 00:18:34	-33.845715	26.3418656666667
BI-AP84	2017-07-12 00:19:34	-33.8457514864865	26.3421387297297
BI-AP84	2017-07-12 00:20:34	-33.8457415	26.342431
BI-AP84	2017-07-12 00:21:34	-33.8458102972973	26.3426882972973
BI-AP84	2017-07-12 00:22:34	-33.845908	26.3429501666667
BI-AP84	2017-07-12 00:23:34	-33.8459681428571	26.343226
BI-AP84	2017-07-12 00:24:34	-33.8460185882353	26.3435151470588
BI-AP84	2017-07-12 00:25:34	-33.8460266666667	26.3438174848485
BI-AP84	2017-07-12 00:26:34	-33.8459962121212	26.3440911818182
BI-AP84	2017-07-12 00:27:34	-33.8460741388889	26.3443395833333
BI-AP84	2017-07-12 00:28:34	-33.8460635714286	26.3446036857143
BI-AP84	2017-07-12 00:29:34	-33.8460853142857	26.3448756857143
BI-AP84	2017-07-12 00:30:34	-33.8460793888889	26.3451512222222
BI-AP84	2017-07-12 00:31:34	-33.8460828285714	26.3453952857143
BI-AP84	2017-07-12 00:32:34	-33.8461332941176	26.3456596764706
BI-AP84	2017-07-12 00:33:34	-33.8461856	26.3459090571429
BI-AP84	2017-07-12 00:34:34	-33.8461948333333	26.3461930277778
BI-AP84	2017-07-12 00:35:34	-33.8461885833333	26.3464691666667
BI-AP84	2017-07-12 00:36:34	-33.846237	26.346735
BI-AP84	2017-07-12 00:37:34	-33.8462246666667	26.3469976666667
BI-AP84	2017-07-12 00:38:34	-33.846218	26.3472468235294
BI-AP84	2017-07-12 00:39:34	-33.8462073428571	26.3475276285714
BI-AP84	2017-07-12 00:40:34	-33.8462285714286	26.347786
BI-AP84	2017-07-12 00:41:34	-33.8462735	26.3480205
BI-AP84	2017-07-12 00:42:34	-33.8462751764706	26.348263
BI-AP84	2017-07-12 00:43:34	-33.8462725	26.34856575
BI-AP84	2017-07-12 00:44:34	-33.8462662941176	26.3488438235294
BI-AP84	2017-07-12 00:45:34	-33.8462505135135	26.3491173513514
BI-AP84	2017-07-12 00:46:34	-33.846294	26.349344
BI-AP84	2017-07-12 00:47:34	-33.8462981142857	26.3496312
BI-AP84	2017-07-12 00:48:34	-33.8462875675676	26.3499112162162
BI-AP84	2017-07-12 00:49:34	-33.8462361621622	26.3502196216216
BI-AP84	2017-07-12 00:50:34	-33.8462723428571	26.3504708571429
BI-AP84	2017-07-12 00:51:34	-33.8462974285714	26.3507272857143
BI-AP84	2017-07-12 00:52:34	-33.8463394	26.3510069714286
BI-AP84	2017-07-12 00:53:34	-33.846347	26.3512374736842
BI-AP84	2017-07-12 00:54:34	-33.8463828461538	26.3514697179487
BI-AP84	2017-07-12 00:55:34	-33.8464408974359	26.3517047948718
BI-AP84	2017-07-12 00:56:34	-33.8464704615385	26.3519559230769
BI-AP84	2017-07-12 00:57:34	-33.846489	26.35219
BI-AP84	2017-07-12 00:58:34	-33.846469	26.3524895714286
BI-AP84	2017-07-12 00:59:34	-33.8464622682927	26.3527553902439
BI-AP84	2017-07-12 01:00:34	-33.8464907674419	26.352947744186
BI-AP84	2017-07-12 01:01:34	-33.8465095294118	26.3531536470588
BI-AP84	2017-07-12 01:02:34	-33.8464928235294	26.3534541176471
BI-AP84	2017-07-12 01:03:34	-33.8465156666667	26.353648
BI-AP84	2017-07-12 01:04:34	-33.8465182058824	26.3538887941176
BI-AP84	2017-07-12 01:05:34	-33.8464267058824	26.3541028823529
BI-AP84	2017-07-12 01:06:34	-33.8464204285714	26.3542314285714
BI-AP84	2017-07-12 01:07:34	-33.8464238	26.354375
BI-AP84	2017-07-12 01:08:34	-33.8463887428571	26.3546288285714
BI-AP84	2017-07-12 01:09:34	-33.8463557714286	26.3549321714286
BI-AP84	2017-07-12 01:10:34	-33.8463567428571	26.3551967428571
BI-AP84	2017-07-12 01:11:34	-33.8463419714286	26.3554158285714
BI-AP84	2017-07-12 01:12:34	-33.8463283529412	26.3556178823529
BI-AP84	2017-07-12 01:13:34	-33.8462611764706	26.3559184705882
BI-AP84	2017-07-12 01:14:34	-33.8463118	26.3560933714286
BI-AP84	2017-07-12 01:15:34	-33.8462351176471	26.3564271176471
BI-AP84	2017-07-12 01:16:34	-33.8462243529412	26.3565662352941
BI-AP84	2017-07-12 01:17:34	-33.8462498285714	26.3567467428571
BI-AP84	2017-07-12 01:18:34	-33.8461665294118	26.3570072058824
BI-AP84	2017-07-12 01:19:34	-33.8462255405405	26.3570909189189
BI-AP84	2017-07-12 01:20:34	-33.846216	26.3573227142857
BI-AP84	2017-07-12 01:21:34	-33.8462055	26.35751
BI-AP84	2017-07-12 01:22:34	-33.846316	26.3575838
BI-AP84	2017-07-12 01:23:34	-33.8463712972973	26.3577871081081
BI-AP84	2017-07-12 01:24:34	-33.8463055	26.35809625
BI-AP84	2017-07-12 01:25:34	-33.8463967857143	26.35826225
BI-AP84	2017-07-12 01:26:34	-33.8463912571429	26.3585247714286
BI-AP84	2017-07-12 01:27:34	-33.8464172058824	26.3587234705882
BI-AP84	2017-07-12 01:28:34	-33.8464401176471	26.3588887058824
BI-AP84	2017-07-12 01:29:34	-33.8464631176471	26.3590987647059
BI-AP84	2017-07-12 01:30:34	-33.8464725882353	26.3593080588235
BI-AP84	2017-07-12 01:31:34	-33.8465096470588	26.3594712941176
BI-AP84	2017-07-12 01:32:34	-33.8465171142857	26.3596979142857
BI-AP84	2017-07-12 01:33:34	-33.8465583235294	26.3598666470588
BI-AP84	2017-07-12 01:34:34	-33.8465812058824	26.3600455
BI-AP84	2017-07-12 01:35:34	-33.8465685428571	26.3602415428571
BI-AP84	2017-07-12 01:36:34	-33.8465494117647	26.3604481176471
BI-AP84	2017-07-12 01:37:34	-33.8465538529412	26.3606351176471
BI-AP84	2017-07-12 01:38:34	-33.8465321176471	26.3608407058824
BI-AP84	2017-07-12 01:39:34	-33.8465036571429	26.3610401714286
BI-AP84	2017-07-12 01:40:34	-33.8465637058824	26.3612242352941
BI-AP84	2017-07-12 01:41:34	-33.8465941470588	26.3614280588235
BI-AP84	2017-07-12 01:42:34	-33.8466086470588	26.3616218235294
BI-AP84	2017-07-12 01:43:34	-33.8465965588235	26.3617915882353
BI-AP84	2017-07-12 01:44:34	-33.8465458823529	26.3620151470588
BI-AP84	2017-07-12 01:45:34	-33.8465308285714	26.362174
BI-AP84	2017-07-12 01:46:34	-33.8465556470588	26.3623805882353
BI-AP84	2017-07-12 01:47:34	-33.846527	26.362608
BI-AP84	2017-07-12 01:48:34	-33.846565	26.3627752352941
BI-AP84	2017-07-12 01:49:34	-33.8465745	26.362999
BI-AP84	2017-07-12 01:50:34	-33.8466045294118	26.3631897352941
BI-AP84	2017-07-12 01:51:34	-33.8466074411765	26.3633881764706
BI-AP84	2017-07-12 01:52:34	-33.8466110294118	26.3635660882353
BI-AP84	2017-07-12 01:53:34	-33.8465940571429	26.3637514571429
BI-AP84	2017-07-12 01:54:34	-33.8465758235294	26.3639374117647
BI-AP84	2017-07-12 01:55:34	-33.8466	26.364134
BI-AP84	2017-07-12 01:56:34	-33.8465450294118	26.364352
BI-AP84	2017-07-12 01:57:34	-33.8465467142857	26.3644794857143
BI-AP84	2017-07-12 01:58:34	-33.8465734705882	26.3646600588235
BI-AP84	2017-07-12 01:59:34	-33.846596	26.364834
BI-AP84	2017-07-12 02:00:34	-33.8465642222222	26.3650264444444
BI-AP84	2017-07-12 02:01:34	-33.8465350909091	26.365202
BI-AP84	2017-07-12 02:02:34	-33.8464895882353	26.3653531764706
BI-AP84	2017-07-12 02:03:34	-33.8464798529412	26.3654801470588
BI-AP84	2017-07-12 02:04:34	-33.8465118857143	26.3656498571429
BI-AP84	2017-07-12 02:05:34	-33.8465519428571	26.3658259714286
BI-AP84	2017-07-12 02:06:34	-33.8465747647059	26.3659697647059
BI-AP84	2017-07-12 02:07:34	-33.8466035588235	26.3661170294118
BI-AP84	2017-07-12 02:08:34	-33.8466033939394	26.3662066969697
BI-AP84	2017-07-12 02:09:34	-33.8466670294118	26.3663402647059
BI-AP84	2017-07-12 02:10:34	-33.8466735142857	26.3665094285714
BI-AP84	2017-07-12 02:11:34	-33.8466770285714	26.3666857142857
BI-AP84	2017-07-12 02:12:34	-33.846657	26.366861
BI-AP84	2017-07-12 02:13:34	-33.8466155294118	26.3669954705882
BI-AP84	2017-07-12 02:14:34	-33.8466050909091	26.3671392727273
BI-AP84	2017-07-12 02:15:34	-33.8466062857143	26.3672678571429
BI-AP84	2017-07-12 02:16:34	-33.846642	26.367418
BI-AP84	2017-07-12 02:17:34	-33.8466996470588	26.3675528823529
BI-AP84	2017-07-12 02:18:34	-33.8467454117647	26.36767
BI-AP84	2017-07-12 02:19:34	-33.8467898823529	26.3678015294118
BI-AP84	2017-07-12 02:20:34	-33.846816030303	26.3679188181818
BI-AP84	2017-07-12 02:21:34	-33.8468125428571	26.3681102285714
BI-AP84	2017-07-12 02:22:34	-33.8468255294118	26.3682804117647
BI-AP84	2017-07-12 02:23:34	-33.8467345294118	26.3684633529412
BI-AP84	2017-07-12 02:24:34	-33.8465931176471	26.3686392352941
BI-AP84	2017-07-12 02:25:34	-33.8465581764706	26.3688737058824
BI-AP84	2017-07-12 02:26:34	-33.8465091176471	26.369107
BI-AP84	2017-07-12 02:27:34	-33.8464551764706	26.3693184117647
BI-AP84	2017-07-12 02:28:34	-33.8464375882353	26.369548
BI-AP84	2017-07-12 02:29:34	-33.846416	26.369787
BI-AP84	2017-07-12 02:30:34	-33.8463675588235	26.3700313529412
BI-AP84	2017-07-12 02:31:34	-33.8463647647059	26.3702800294118
BI-AP84	2017-07-12 02:32:34	-33.8463162647059	26.3705142352941
BI-AP84	2017-07-12 02:33:34	-33.8462519411765	26.3707184117647
BI-AP84	2017-07-12 02:34:34	-33.8461775882353	26.3709806764706
BI-AP84	2017-07-12 02:35:34	-33.8461340588235	26.3711985294118
BI-AP84	2017-07-12 02:36:34	-33.8460850588235	26.3714447647059
BI-AP84	2017-07-12 02:37:34	-33.8460316470588	26.3716561764706
BI-AP84	2017-07-12 02:38:34	-33.8459739428571	26.3718960857143
BI-AP84	2017-07-12 02:39:34	-33.8458769142857	26.3721109714286
BI-AP84	2017-07-12 02:40:34	-33.845825	26.372363
BI-AP84	2017-07-12 02:41:34	-33.8457836176471	26.3725723529412
BI-AP84	2017-07-12 02:42:34	-33.8457466764706	26.3727596176471
BI-AP84	2017-07-12 02:43:34	-33.845672	26.3729196470588
BI-AP84	2017-07-12 02:44:34	-33.8456896764706	26.3730709411765
BI-AP84	2017-07-12 02:45:34	-33.8457512941176	26.3732404411765
BI-AP84	2017-07-12 02:46:34	-33.8457832352941	26.3734481470588
BI-AP84	2017-07-12 02:47:34	-33.8458451764706	26.3736427647059
BI-AP84	2017-07-12 02:48:34	-33.8459042941176	26.3737835294118
BI-AP84	2017-07-12 02:49:34	-33.8459283235294	26.3739569411765
BI-AP84	2017-07-12 02:50:34	-33.846104	26.374063
BI-AP84	2017-07-12 02:51:34	-33.8463518235294	26.3742331470588
BI-AP84	2017-07-12 02:52:34	-33.8465425	26.374416
BI-AP84	2017-07-12 02:53:34	-33.8467163823529	26.3746113529412
BI-AP84	2017-07-12 02:54:34	-33.8468517878788	26.3747921515152
BI-AP84	2017-07-12 02:55:34	-33.8470346	26.3749506
BI-AP84	2017-07-12 02:56:34	-33.8471707058824	26.3751322352941
BI-AP84	2017-07-12 02:57:34	-33.8473022941176	26.3752866764706
BI-AP84	2017-07-12 02:58:34	-33.847419	26.3754601764706
BI-AP84	2017-07-12 02:59:34	-33.8475250588235	26.3756525294118
BI-AP84	2017-07-12 03:00:34	-33.8475935	26.3758505
BI-AP84	2017-07-12 03:01:34	-33.8476859428571	26.3760221428571
BI-AP84	2017-07-12 03:02:34	-33.847755	26.376181
BI-AP84	2017-07-12 03:03:34	-33.8478971764706	26.3763481176471
BI-AP84	2017-07-12 03:04:34	-33.8480861764706	26.3764346470588
BI-AP84	2017-07-12 03:05:34	-33.8482781578947	26.3766168684211
BI-AP84	2017-07-12 03:06:34	-33.8485971052632	26.3768860789474
BI-AP84	2017-07-12 03:07:34	-33.8488368571429	26.3771024285714
BI-AP84	2017-07-12 03:08:34	-33.8490119117647	26.3772877941176
BI-AP84	2017-07-12 03:09:34	-33.8491738823529	26.3775058235294
BI-AP84	2017-07-12 03:10:34	-33.8492968	26.3777022
BI-AP84	2017-07-12 03:11:34	-33.8494154857143	26.3779036
BI-AP84	2017-07-12 03:12:34	-33.8495521176471	26.3780903823529
BI-AP84	2017-07-12 03:13:34	-33.8496265588235	26.3782407352941
BI-AP84	2017-07-12 03:14:34	-33.8497597941176	26.3783400882353
BI-AP84	2017-07-12 03:15:34	-33.8499215428571	26.3784400285714
BI-AP84	2017-07-12 03:16:34	-33.8500805714286	26.3785582571429
BI-AP84	2017-07-12 03:17:34	-33.850204	26.378647
BI-AP84	2017-07-12 03:18:34	-33.8503239705882	26.3787643823529
BI-AP84	2017-07-12 03:19:34	-33.850388	26.3788763714286
BI-AP84	2017-07-12 03:20:34	-33.850452	26.3790513235294
BI-AP84	2017-07-12 03:21:34	-33.85054	26.379169
BI-AP84	2017-07-12 03:22:34	-33.8506392352941	26.3792589411765
BI-AP84	2017-07-12 03:23:34	-33.8507026	26.3793752
BI-AP84	2017-07-12 03:24:34	-33.8507862941176	26.3794746470588
BI-AP84	2017-07-12 03:25:34	-33.8509160294118	26.3795711764706
BI-AP84	2017-07-12 03:26:34	-33.851037	26.3796751176471
BI-AP84	2017-07-12 03:27:34	-33.8511544117647	26.3797432352941
BI-AP84	2017-07-12 03:28:34	-33.8512857575758	26.379841030303
BI-AP84	2017-07-12 03:29:34	-33.8513780294118	26.3799747941176
BI-AP84	2017-07-12 03:30:34	-33.8514328235294	26.3800962058824
BI-AP84	2017-07-12 03:31:34	-33.8515364705882	26.3802053529412
BI-AP84	2017-07-12 03:32:34	-33.8516496571429	26.3803235142857
BI-AP84	2017-07-12 03:33:34	-33.8517516571429	26.3804021714286
BI-AP84	2017-07-12 03:34:34	-33.8517927272727	26.3805494545455
BI-AP84	2017-07-12 03:35:34	-33.8518933333333	26.3806936666667
BI-AP84	2017-07-12 03:36:34	-33.8520031176471	26.3807800588235
BI-AP84	2017-07-12 03:37:34	-33.8521022941176	26.3809413529412
BI-AP84	2017-07-12 03:38:34	-33.8521754571429	26.3810444285714
BI-AP84	2017-07-12 03:39:34	-33.8522409090909	26.3811870909091
BI-AP84	2017-07-12 03:40:34	-33.8523643030303	26.3812694545455
BI-AP84	2017-07-12 03:41:34	-33.852413	26.3814105294118
BI-AP84	2017-07-12 03:42:34	-33.8524733142857	26.3815619142857
BI-AP84	2017-07-12 03:43:34	-33.8525399117647	26.3816977941176
BI-AP84	2017-07-12 03:44:34	-33.8526137941176	26.3817907352941
BI-AP84	2017-07-12 03:45:34	-33.8527010294118	26.3819370882353
BI-AP84	2017-07-12 03:46:34	-33.8527857352941	26.3820424705882
BI-AP84	2017-07-12 03:47:34	-33.8528772727273	26.3822038181818
BI-AP84	2017-07-12 03:48:34	-33.8529514705882	26.3822483235294
BI-AP84	2017-07-12 03:49:34	-33.8529921818182	26.3824420909091
BI-AP84	2017-07-12 03:50:34	-33.8530877567568	26.3825431351351
BI-AP84	2017-07-12 03:51:34	-33.8531933888889	26.38265
BI-AP84	2017-07-12 03:52:34	-33.8532840294118	26.3827796470588
BI-AP84	2017-07-12 03:53:34	-33.8533486388889	26.3829526388889
BI-AP84	2017-07-12 03:54:34	-33.8533874285714	26.3831007142857
BI-AP84	2017-07-12 03:55:34	-33.85347	26.38323
BI-AP84	2017-07-12 03:56:34	-33.8535324117647	26.3833609411765
BI-AP84	2017-07-12 03:57:34	-33.8535585555556	26.3835
BI-AP84	2017-07-12 03:58:34	-33.8536005714286	26.3837022857143
BI-AP84	2017-07-12 03:59:34	-33.8536608857143	26.3837986285714
BI-AP84	2017-07-12 04:00:34	-33.8537536969697	26.3839247272727
BI-AP84	2017-07-12 04:01:34	-33.8537981142857	26.3840316
BI-AP84	2017-07-12 04:02:34	-33.8539439411765	26.3840317058824
BI-AP84	2017-07-12 04:03:34	-33.8540150588235	26.3840564117647
BI-AP84	2017-07-12 04:04:34	-33.8540578831169	26.3841227532468
BI-AP84	2017-07-12 04:05:34	-33.8541734666667	26.3840761333333
BI-AP84	2017-07-12 04:06:34	-33.854275	26.384068
BI-AP84	2017-07-12 04:07:34	-33.8543721052632	26.3840780526316
BI-AP84	2017-07-12 04:08:34	-33.8544621176471	26.3840957647059
BI-AP84	2017-07-12 04:09:34	-33.8545544680851	26.3841101276596
BI-AP84	2017-07-12 04:10:34	-33.8546935714286	26.3840761428571
BI-AP84	2017-07-12 04:11:34	-33.8547993055556	26.3841696944444
BI-AP84	2017-07-12 04:12:34	-33.8548911428571	26.3842215714286
BI-AP84	2017-07-12 04:13:34	-33.8550046363636	26.3843128181818
BI-AP84	2017-07-12 04:14:34	-33.8551858571429	26.3843953142857
BI-AP84	2017-07-12 04:15:34	-33.8552955833333	26.3844680833333
BI-AP84	2017-07-12 04:16:34	-33.8553894117647	26.3845544117647
BI-AP84	2017-07-12 04:17:34	-33.8554975714286	26.3846374571429
BI-AP84	2017-07-12 04:18:34	-33.8555968378378	26.3847874864865
BI-AP84	2017-07-12 04:19:34	-33.85561025	26.3849246111111
BI-AP84	2017-07-12 04:20:34	-33.8557284571429	26.3850390571429
BI-AP84	2017-07-12 04:21:34	-33.8557750588235	26.3851815294118
BI-AP84	2017-07-12 04:22:34	-33.855873	26.3852408571429
BI-AP84	2017-07-12 04:23:34	-33.8558663428571	26.3853613428571
BI-AP84	2017-07-12 04:24:34	-33.8560412285714	26.3855341714286
BI-AP84	2017-07-12 04:25:34	-33.8561986	26.38572
BI-AP84	2017-07-12 04:26:34	-33.8563742352941	26.3859184117647
BI-AP84	2017-07-12 04:27:34	-33.8565076571429	26.3861236571429
BI-AP84	2017-07-12 04:28:34	-33.8565635882353	26.3863478235294
BI-AP84	2017-07-12 04:29:34	-33.8566366470588	26.3865105294118
BI-AP84	2017-07-12 04:30:34	-33.8567451470588	26.3867249705882
BI-AP84	2017-07-12 04:31:34	-33.8568263235294	26.3869686176471
BI-AP84	2017-07-12 04:32:34	-33.8568845714286	26.3871625142857
BI-AP84	2017-07-12 04:33:34	-33.8569916470588	26.3873777647059
BI-AP84	2017-07-12 04:34:34	-33.8570437142857	26.3875964285714
BI-AP84	2017-07-12 04:35:34	-33.8570715882353	26.3878014705882
BI-AP84	2017-07-12 04:36:34	-33.8571015882353	26.3880154705882
BI-AP84	2017-07-12 04:37:34	-33.857187	26.3882788823529
BI-AP84	2017-07-12 04:38:34	-33.8572215714286	26.3884998571429
BI-AP84	2017-07-12 04:39:34	-33.8573167647059	26.3887024705882
BI-AP84	2017-07-12 04:40:34	-33.857391	26.388908
BI-AP84	2017-07-12 04:41:34	-33.8574986111111	26.3891252777778
BI-AP84	2017-07-12 04:42:34	-33.8576138235294	26.3893412941176
BI-AP84	2017-07-12 04:43:34	-33.8576802058824	26.3896305294118
BI-AP84	2017-07-12 04:44:34	-33.8578349705882	26.3898388529412
BI-AP84	2017-07-12 04:45:34	-33.8579071428571	26.3900252857143
BI-AP84	2017-07-12 04:46:34	-33.8579611764706	26.3902547058824
BI-AP84	2017-07-12 04:47:34	-33.8580101142857	26.3904302285714
BI-AP84	2017-07-12 04:48:34	-33.8581176	26.3906851428571
BI-AP84	2017-07-12 04:49:34	-33.8581131176471	26.3908322352941
BI-AP84	2017-07-12 04:50:34	-33.8581692647059	26.3910364117647
BI-AP84	2017-07-12 04:51:34	-33.8581958571429	26.3913168571429
BI-AP84	2017-07-12 04:52:34	-33.8582392941176	26.3914513529412
BI-AP84	2017-07-12 04:53:34	-33.8583087352941	26.3916606764706
BI-AP84	2017-07-12 04:54:34	-33.8583688823529	26.3919083529412
BI-AP84	2017-07-12 04:55:34	-33.8584028421053	26.3921133157895
BI-AP84	2017-07-12 04:56:34	-33.8584199137931	26.3922160689655
BI-AP84	2017-07-12 04:57:34	-33.8584734464286	26.3923874642857
BI-AP84	2017-07-12 04:58:34	-33.8585439354839	26.392605016129
BI-AP84	2017-07-12 04:59:34	-33.8586084328358	26.3928042238806
BI-AP84	2017-07-12 05:00:34	-33.8586347681159	26.3929115507246
BI-AP84	2017-07-12 05:01:34	-33.8586912898551	26.3931298115942
BI-AP84	2017-07-12 05:02:34	-33.8587939452055	26.3934358082192
BI-AP84	2017-07-12 05:03:34	-33.8588985454545	26.3937013939394
BI-AP84	2017-07-12 05:04:34	-33.8590005	26.3939420909091
BI-AP84	2017-07-12 05:05:34	-33.8590705	26.3941039090909
BI-AP84	2017-07-12 05:06:34	-33.8591437058824	26.3943461176471
BI-AP84	2017-07-12 05:07:34	-33.8591556470588	26.3945283529412
BI-AP84	2017-07-12 05:08:34	-33.8591911176471	26.3947208235294
BI-AP84	2017-07-12 05:09:34	-33.8592419411765	26.3949150588235
BI-AP84	2017-07-12 05:10:34	-33.8593128235294	26.3951562941176
BI-AP84	2017-07-12 05:11:34	-33.8593842058823	26.3953776764706
BI-AP84	2017-07-12 05:12:34	-33.8594794705882	26.3956391176471
BI-AP84	2017-07-12 05:13:34	-33.8595936470588	26.3958668529412
BI-AP84	2017-07-12 05:14:34	-33.8596887352941	26.3961331764706
BI-AP84	2017-07-12 05:15:34	-33.8598175	26.396386
BI-AP84	2017-07-12 05:16:34	-33.8599993529412	26.3965845588235
BI-AP84	2017-07-12 05:17:34	-33.8601830232558	26.3967182790698
BI-AP84	2017-07-12 05:18:34	-33.8603629714286	26.3968085142857
BI-AP84	2017-07-12 05:19:34	-33.8605534411765	26.3969099705882
BI-AP84	2017-07-12 05:20:34	-33.860775	26.396959
BI-AP84	2017-07-12 05:21:34	-33.8610339411765	26.3970284117647
BI-AP84	2017-07-12 05:22:34	-33.8612560588235	26.3971025294118
BI-AP84	2017-07-12 05:23:34	-33.8614328823529	26.3971972941176
BI-AP84	2017-07-12 05:24:34	-33.8616552352941	26.3972564117647
BI-AP84	2017-07-12 05:25:34	-33.8618477647059	26.3973008823529
BI-AP84	2017-07-12 05:26:34	-33.862023	26.3973188484848
BI-AP84	2017-07-12 05:27:34	-33.86227075	26.39733075
BI-AP84	2017-07-12 05:28:34	-33.8624787941176	26.3973654705882
BI-AP84	2017-07-12 05:29:34	-33.8627056470588	26.3974939411765
BI-AP84	2017-07-12 05:30:34	-33.8629156571429	26.3978782857143
BI-AP84	2017-07-12 05:31:34	-33.8630955294118	26.3978524705882
BI-AP84	2017-07-12 05:32:34	-33.8634253529412	26.3978431176471
BI-AP84	2017-07-12 05:33:34	-33.8636574117647	26.3978937058824
BI-AP84	2017-07-12 05:34:34	-33.8638679411765	26.3979594705882
BI-AP84	2017-07-12 05:35:34	-33.8640860588235	26.3980064117647
BI-AP84	2017-07-12 05:36:34	-33.8642954117647	26.3980787647059
BI-AP84	2017-07-12 05:37:34	-33.8644945714286	26.3981557142857
BI-AP84	2017-07-12 05:38:34	-33.8646838611111	26.3982165
BI-AP84	2017-07-12 05:39:34	-33.8648707647059	26.3983753235294
BI-AP84	2017-07-12 05:40:34	-33.8650741794872	26.3984785641026
BI-AP84	2017-07-12 05:41:34	-33.8653101891892	26.3986119459459
BI-AP84	2017-07-12 05:42:34	-33.8655127058824	26.3986695882353
BI-AP84	2017-07-12 05:43:34	-33.8657174054054	26.3987511351351
BI-AP84	2017-07-12 05:44:34	-33.8658836470588	26.3988567058824
BI-AP84	2017-07-12 05:45:34	-33.8660680588235	26.3989625882353
BI-AP84	2017-07-12 05:46:34	-33.8662442380952	26.3990277142857
BI-AP84	2017-07-12 05:47:34	-33.8664135294118	26.3991974705882
BI-AP84	2017-07-12 05:48:34	-33.86655	26.3993318235294
BI-AP84	2017-07-12 05:49:34	-33.8666542941177	26.3993988823529
BI-AP84	2017-07-12 05:50:34	-33.8668314705882	26.3995020588235
BI-AP84	2017-07-12 05:51:34	-33.8670688529412	26.3996033529412
BI-AP84	2017-07-12 05:52:34	-33.8672616470588	26.3997519411765
BI-AP84	2017-07-12 05:53:34	-33.8675517352941	26.3998875588235
BI-AP84	2017-07-12 05:54:34	-33.867836	26.400069
BI-AP84	2017-07-12 05:55:34	-33.8680853823529	26.4002673529412
BI-AP84	2017-07-12 05:56:34	-33.8683544705882	26.4004546764706
BI-AP84	2017-07-12 05:57:34	-33.8686175	26.4006049411765
BI-AP84	2017-07-12 05:58:34	-33.8689090294118	26.4007897941176
BI-AP84	2017-07-12 05:59:34	-33.8691580882353	26.4009780294118
BI-AP84	2017-07-12 06:00:34	-33.8694725428571	26.4011712285714
BI-AP84	2017-07-12 06:01:34	-33.8697895142857	26.4013297142857
BI-AP84	2017-07-12 06:02:34	-33.8700762857143	26.4014964
BI-AP84	2017-07-12 06:03:34	-33.870356	26.4016802352941
BI-AP84	2017-07-12 06:04:34	-33.8706325142857	26.4018586857143
BI-AP84	2017-07-12 06:05:34	-33.8708591714286	26.4020426285714
BI-AP84	2017-07-12 06:06:34	-33.8711302941176	26.4022823823529
BI-AP84	2017-07-12 06:07:34	-33.8714067142857	26.4024037142857
BI-AP84	2017-07-12 06:08:34	-33.8716698780488	26.4025919512195
BI-AP84	2017-07-12 06:09:34	-33.8719331764706	26.4027348823529
BI-AP84	2017-07-12 06:10:34	-33.8722088888889	26.402889
BI-AP84	2017-07-12 06:11:34	-33.8724472	26.4029978
BI-AP84	2017-07-12 06:12:34	-33.8726303142857	26.4031174857143
BI-AP84	2017-07-12 06:13:34	-33.8731277804878	26.4030008780488
BI-AP84	2017-07-12 06:14:34	-33.87312375	26.4034838
BI-AP84	2017-07-12 06:15:34	-33.8733479772727	26.4037030227273
BI-AP84	2017-07-12 06:16:34	-33.8736497142857	26.404067
BI-AP84	2017-07-12 06:17:34	-33.8738165714286	26.404589987013
BI-AP84	2017-07-12 06:18:34	-33.8739752941176	26.4050011176471
BI-AP84	2017-07-12 06:19:34	-33.8740958857143	26.4052603142857
BI-AP84	2017-07-12 06:20:34	-33.8742131142857	26.4055321142857
BI-AP84	2017-07-12 06:21:34	-33.8743128	26.4058075142857
BI-AP84	2017-07-12 06:22:34	-33.8745128235294	26.4060767647059
BI-AP84	2017-07-12 06:23:34	-33.8747387428571	26.4063620571429
BI-AP84	2017-07-12 06:24:34	-33.8749508	26.4066348
BI-AP84	2017-07-12 06:25:34	-33.8751224571429	26.4069370857143
BI-AP84	2017-07-12 06:26:34	-33.87532325	26.40724575
BI-AP84	2017-07-12 06:27:34	-33.8753046025641	26.407623025641
BI-AP84	2017-07-12 06:28:34	-33.8757007564103	26.4081645641026
BI-AP84	2017-07-12 06:29:34	-33.8759190901639	26.4087596311475
BI-AP84	2017-07-12 06:30:34	-33.8760671229508	26.4093758606557
BI-AP84	2017-07-12 06:31:34	-33.8762513333333	26.4100946666667
BI-AP84	2017-07-12 06:32:34	-33.8764523089431	26.4108610081301
BI-AP84	2017-07-12 06:33:34	-33.8766894603175	26.4115964920635
BI-AP84	2017-07-12 06:34:34	-33.8769475555556	26.4123141111111
BI-AP84	2017-07-12 06:35:34	-33.877219483871	26.4130616451613
BI-AP84	2017-07-12 06:36:34	-33.877503516129	26.4138353548387
BI-AP84	2017-07-12 06:37:34	-33.8778024666667	26.4143911111111
BI-AP84	2017-07-12 06:38:34	-33.8780944382022	26.4151027078652
BI-AP84	2017-07-12 06:39:34	-33.8783623684211	26.4159426842105
BI-AP84	2017-07-12 06:40:34	-33.878582518797	26.4166784736842
BI-AP84	2017-07-12 06:41:34	-33.8788016385542	26.4174166024096
BI-AP84	2017-07-12 06:42:34	-33.8789599518072	26.418292746988
BI-AP84	2017-07-12 06:43:34	-33.8791182650602	26.4191688915663
BI-AP84	2017-07-12 06:44:34	-33.8792765783133	26.4200450361446
BI-AP84	2017-07-12 06:45:34	-33.8794348915663	26.4209211807229
BI-AP84	2017-07-12 06:46:34	-33.8794296623377	26.4217383116883
BI-AP84	2017-07-12 06:47:34	-33.8795148205128	26.4224954487179
BI-AP84	2017-07-12 06:48:34	-33.8797117607362	26.4231685460123
BI-AP84	2017-07-12 06:49:34	-33.8799826809816	26.4237210613497
BI-AP84	2017-07-12 06:50:34	-33.880253601227	26.4242735766871
BI-AP84	2017-07-12 06:51:34	-33.880371	26.424513
BI-AP84	2017-07-12 06:52:34	-33.880371	26.424513
BI-AP84	2017-07-12 06:53:34	-33.880371	26.424513
BI-AP84	2017-07-12 06:54:34	-33.8805528783784	26.4256757432432
BI-AP84	2017-07-12 06:55:34	-33.880684	26.426514
BI-AP84	2017-07-12 06:56:34	-33.880684	26.426514
BI-AP84	2017-07-12 06:57:34	-33.880684	26.426514
BI-AP84	2017-07-12 06:58:34	-33.88081072	26.42776648
BI-AP84	2017-07-12 06:59:34	-33.880882	26.428471
BI-AP84	2017-07-12 07:00:34	-33.8813564242424	26.4285113030303
BI-AP84	2017-07-12 07:01:34	-33.881706	26.428541
BI-AP84	2017-07-12 07:02:34	-33.8815859756098	26.4289274878049
BI-AP84	2017-07-12 07:03:34	-33.8811507798165	26.4297783761468
BI-AP84	2017-07-12 07:04:34	-33.8800399541284	26.4312910366972
BI-AP84	2017-07-12 07:05:34	-33.8799540983607	26.4317606393443
BI-AP84	2017-07-12 07:06:34	-33.8811209836066	26.4309553934426
BI-AP84	2017-07-12 07:07:34	-33.8822878688525	26.430150147541
BI-AP84	2017-07-12 07:08:34	-33.8826964	26.4297402
BI-AP84	2017-07-12 07:09:34	-33.882259	26.42985
BI-AP84	2017-07-12 07:10:34	-33.8830253636364	26.4289031818182
BI-AP84	2017-07-12 07:11:34	-33.883945	26.427767
BI-AP84	2017-07-12 07:12:34	-33.8837380882353	26.4276483235294
BI-AP84	2017-07-12 07:13:34	-33.8834012318841	26.4273750869565
BI-AP84	2017-07-12 07:14:34	-33.8831973188406	26.4270398695652
BI-AP84	2017-07-12 07:15:34	-33.8829887471264	26.4266927931034
BI-AP84	2017-07-12 07:16:34	-33.882714954023	26.4261796896552
BI-AP84	2017-07-12 07:17:34	-33.882514096	26.425770176
BI-AP84	2017-07-12 07:18:34	-33.882358576	26.425425056
BI-AP84	2017-07-12 07:19:34	-33.8820633658537	26.4252868292683
BI-AP84	2017-07-12 07:20:34	-33.8816459268293	26.4253296341463
BI-AP84	2017-07-12 07:21:34	-33.8812284878049	26.4253724390244
BI-AP84	2017-07-12 07:22:34	-33.8809956993865	26.4253686319018
BI-AP84	2017-07-12 07:23:34	-33.8808090736196	26.4253531717791
BI-AP84	2017-07-12 07:24:34	-33.8806098518519	26.4253315617284
BI-AP84	2017-07-12 07:25:34	-33.8802720740741	26.4252423024691
BI-AP84	2017-07-12 07:26:34	-33.8799342962963	26.4251530432099
BI-AP84	2017-07-12 07:27:34	-33.8796875731707	26.4250015121951
BI-AP84	2017-07-12 07:28:34	-33.8795873292683	26.424749804878
BI-AP84	2017-07-12 07:29:34	-33.8794870853659	26.424498097561
BI-AP84	2017-07-12 07:30:34	-33.879413	26.4242938478261
BI-AP84	2017-07-12 07:31:34	-33.8792207190083	26.4237688429752
BI-AP84	2017-07-12 07:32:34	-33.8790109669421	26.4231980991736
BI-AP84	2017-07-12 07:33:34	-33.8787638343558	26.4230387361963
BI-AP84	2017-07-12 07:34:34	-33.8785109509202	26.4229426625767
BI-AP84	2017-07-12 07:35:34	-33.8782792	26.4228634
BI-AP84	2017-07-12 07:36:34	-33.8781240914286	26.42287876
BI-AP84	2017-07-12 07:37:34	-33.87790432	26.42289316
BI-AP84	2017-07-12 07:38:34	-33.8776845485714	26.42290756
BI-AP84	2017-07-12 07:39:34	-33.8774009927536	26.4229421086957
BI-AP84	2017-07-12 07:40:34	-33.8770492536232	26.4229981956522
BI-AP84	2017-07-12 07:41:34	-33.8767518979592	26.4230830612245
BI-AP84	2017-07-12 07:42:34	-33.8766001449275	26.423213057971
BI-AP84	2017-07-12 07:43:34	-33.8762814492754	26.4231995797101
BI-AP84	2017-07-12 07:44:34	-33.8759651970803	26.4232075547445
BI-AP84	2017-07-12 07:45:34	-33.8756831532847	26.4235158759124
BI-AP84	2017-07-12 07:46:34	-33.8754011094891	26.4238241970803
BI-AP84	2017-07-12 07:47:34	-33.8752911923077	26.4239389038462
BI-AP84	2017-07-12 07:48:34	-33.8747974453125	26.423964625
BI-AP84	2017-07-12 07:49:34	-33.8742644765625	26.423987125
BI-AP84	2017-07-12 07:50:34	-33.8739005714286	26.4240159795918
BI-AP84	2017-07-12 07:51:34	-33.87389	26.424017
BI-AP84	2017-07-12 07:52:34	-33.8734665333333	26.4240932666667
BI-AP84	2017-07-12 07:53:34	-33.872956892562	26.4240817190083
BI-AP84	2017-07-12 07:54:34	-33.8726960661157	26.4239349421488
BI-AP84	2017-07-12 07:55:34	-33.8724008285714	26.4237594857143
BI-AP84	2017-07-12 07:56:34	-33.8720772222222	26.4238078765432
BI-AP84	2017-07-12 07:57:34	-33.8717538888889	26.4238741728395
BI-AP84	2017-07-12 07:58:34	-33.8714084320988	26.4238919012346
BI-AP84	2017-07-12 07:59:34	-33.8709902839506	26.4237500493827
BI-AP84	2017-07-12 08:00:34	-33.8705721358025	26.4236081975309
BI-AP84	2017-07-12 08:01:34	-33.8701575153374	26.4234660245399
BI-AP84	2017-07-12 08:02:34	-33.8697459815951	26.4233235705521
BI-AP84	2017-07-12 08:03:34	-33.8693344478528	26.4231811165644
BI-AP84	2017-07-12 08:04:34	-33.8688679074074	26.4231798024691
BI-AP84	2017-07-12 08:05:34	-33.8683890185185	26.4232101728395
BI-AP84	2017-07-12 08:06:34	-33.8679178	26.4232098
BI-AP84	2017-07-12 08:07:34	-33.8674861851852	26.4230294938272
BI-AP84	2017-07-12 08:08:34	-33.8670384074074	26.4228954197531
BI-AP84	2017-07-12 08:09:34	-33.8665906296296	26.422761345679
BI-AP84	2017-07-12 08:10:34	-33.866346462963	26.4227590925926
BI-AP84	2017-07-12 08:11:34	-33.8661883148148	26.422899462963
BI-AP84	2017-07-12 08:12:34	-33.8660301666667	26.4230398333333
BI-AP84	2017-07-12 08:13:34	-33.8659444411765	26.4231825882353
BI-AP84	2017-07-12 08:14:34	-33.8660483292683	26.4233792682927
BI-AP84	2017-07-12 08:15:34	-33.8661544268293	26.4235768292683
BI-AP84	2017-07-12 08:16:34	-33.8662525294118	26.4238555882353
BI-AP84	2017-07-12 08:17:34	-33.8662376574074	26.4241392546296
BI-AP84	2017-07-12 08:18:34	-33.8665004351852	26.4243728657407
BI-AP84	2017-07-12 08:19:34	-33.866763212963	26.4246064768518
BI-AP84	2017-07-12 08:20:34	-33.8670259907407	26.424840087963
BI-AP84	2017-07-12 08:21:34	-33.8671393235294	26.4250387058824
BI-AP84	2017-07-12 08:22:34	-33.8674842222222	26.4252711296296
BI-AP84	2017-07-12 08:23:34	-33.8678486666667	26.4255070555556
BI-AP84	2017-07-12 08:24:34	-33.8681206666667	26.425756
BI-AP84	2017-07-12 08:25:34	-33.8681641344538	26.4262191596639
BI-AP84	2017-07-12 08:26:34	-33.8682564033614	26.4268574789916
BI-AP84	2017-07-12 08:27:34	-33.868301	26.4272754117647
BI-AP84	2017-07-12 08:28:34	-33.868455462963	26.4277761296296
BI-AP84	2017-07-12 08:29:34	-33.8686180555556	26.4282920555556
BI-AP84	2017-07-12 08:30:34	-33.8687892857143	26.4287415714286
BI-AP84	2017-07-12 08:31:34	-33.8691006790123	26.4290642592593
BI-AP84	2017-07-12 08:32:34	-33.8694691975309	26.4294231481481
BI-AP84	2017-07-12 08:33:34	-33.8698377160494	26.429782037037
BI-AP84	2017-07-12 08:34:34	-33.8700930987654	26.4302619382716
BI-AP84	2017-07-12 08:35:34	-33.8703445802469	26.4307460123457
BI-AP84	2017-07-12 08:36:34	-33.8704837654321	26.4312287037037
BI-AP84	2017-07-12 08:37:34	-33.8703141358025	26.4317075925926
BI-AP84	2017-07-12 08:38:34	-33.8701445061728	26.4321864814815
BI-AP84	2017-07-12 08:39:34	-33.8698808305085	26.4325155932203
BI-AP84	2017-07-12 08:40:34	-33.8695452372881	26.4327301694915
BI-AP84	2017-07-12 08:41:34	-33.8693847647059	26.4329721092437
BI-AP84	2017-07-12 08:42:34	-33.8692577058824	26.4335453865546
BI-AP84	2017-07-12 08:43:34	-33.8691356764706	26.4340976764706
BI-AP84	2017-07-12 08:44:34	-33.8689762368421	26.4340709210526
BI-AP84	2017-07-12 08:45:34	-33.8687782571429	26.4338848857143
BI-AP84	2017-07-12 08:46:34	-33.8690427352941	26.4337655
BI-AP84	2017-07-12 08:47:34	-33.8692336470588	26.4334647941176
BI-AP84	2017-07-12 08:48:34	-33.8693246666667	26.4332394166667
BI-AP84	2017-07-12 08:49:34	-33.8694469090909	26.4330566060606
BI-AP84	2017-07-12 08:50:34	-33.8695489444444	26.4329131666667
BI-AP84	2017-07-12 08:51:34	-33.8697008857143	26.4327782571429
BI-AP84	2017-07-12 08:52:34	-33.8699044	26.4325416
BI-AP84	2017-07-12 08:53:34	-33.8701057647059	26.4323407647059
BI-AP84	2017-07-12 08:54:34	-33.8701846285714	26.4321152
BI-AP84	2017-07-12 08:55:34	-33.8702639555556	26.4316152888889
BI-AP84	2017-07-12 08:56:34	-33.8702145844156	26.4309857272727
BI-AP84	2017-07-12 08:57:34	-33.8701096832298	26.430374863354
BI-AP84	2017-07-12 08:58:34	-33.8699617329193	26.4297204534161
BI-AP84	2017-07-12 08:59:34	-33.8698137826087	26.4290660434783
BI-AP84	2017-07-12 09:00:34	-33.8697520487805	26.4286535792683
BI-AP84	2017-07-12 09:01:34	-33.8700886341463	26.4284205304878
BI-AP84	2017-07-12 09:02:34	-33.8704252195122	26.4281874817073
BI-AP84	2017-07-12 09:03:34	-33.8707947058824	26.4279828823529
BI-AP84	2017-07-12 09:04:34	-33.8712022037037	26.4277927530864
BI-AP84	2017-07-12 09:05:34	-33.8716033148148	26.4275920123457
BI-AP84	2017-07-12 09:06:34	-33.8719928571429	26.427396
BI-AP84	2017-07-12 09:07:34	-33.8722902857143	26.4273111428571
BI-AP84	2017-07-12 09:08:34	-33.8727712407407	26.427022117284
BI-AP84	2017-07-12 09:09:34	-33.8732656851852	26.426709154321
BI-AP84	2017-07-12 09:10:34	-33.8737207575758	26.4264293333333
BI-AP84	2017-07-12 09:11:34	-33.8738945238095	26.4260598095238
BI-AP84	2017-07-12 09:12:34	-33.8740949209622	26.4264960412371
BI-AP84	2017-07-12 09:13:34	-33.8742986323024	26.4269636701031
BI-AP84	2017-07-12 09:14:34	-33.8745023436426	26.4274312989691
BI-AP84	2017-07-12 09:15:34	-33.8747060549828	26.4278989278351
BI-AP84	2017-07-12 09:16:34	-33.8748666382979	26.4285069574468
BI-AP84	2017-07-12 09:17:34	-33.874696661157	26.4297621570248
BI-AP84	2017-07-12 09:18:34	-33.8745186446281	26.4301856280992
BI-AP84	2017-07-12 09:19:34	-33.8743053529412	26.4305068529412
BI-AP84	2017-07-12 09:20:34	-33.8741016111111	26.4306397777778
BI-AP84	2017-07-12 09:21:34	-33.8739264259259	26.4307834814815
BI-AP84	2017-07-12 09:22:34	-33.873763	26.4309059428571
BI-AP84	2017-07-12 09:23:34	-33.8737918888889	26.4306828888889
BI-AP84	2017-07-12 09:24:34	-33.8739431951219	26.430905195122
BI-AP84	2017-07-12 09:25:34	-33.874118804878	26.431185804878
BI-AP84	2017-07-12 09:26:34	-33.8743219090909	26.4314100909091
BI-AP84	2017-07-12 09:27:34	-33.8747242716049	26.4311688703704
BI-AP84	2017-07-12 09:28:34	-33.875141308642	26.4308566481481
BI-AP84	2017-07-12 09:29:34	-33.875558345679	26.4305444259259
BI-AP84	2017-07-12 09:30:34	-33.8759797777778	26.4307676388889
BI-AP84	2017-07-12 09:31:34	-33.8760271388889	26.4308254166667
BI-AP84	2017-07-12 09:32:34	-33.8763596162362	26.431046800738
BI-AP84	2017-07-12 09:33:34	-33.8766948191882	26.4312693099631
BI-AP84	2017-07-12 09:34:34	-33.8770300221402	26.4314918191882
BI-AP84	2017-07-12 09:35:34	-33.8773652250923	26.4317143284133
BI-AP84	2017-07-12 09:36:34	-33.877796	26.4317461282051
BI-AP84	2017-07-12 09:37:34	-33.8783169090909	26.4314856753247
BI-AP84	2017-07-12 09:38:34	-33.8787423636364	26.4308537272727
BI-AP84	2017-07-12 09:39:34	-33.8792016311111	26.4303600044444
BI-AP84	2017-07-12 09:40:34	-33.8796653644444	26.4298845377778
BI-AP84	2017-07-12 09:41:34	-33.8801290977778	26.4294090711111
BI-AP84	2017-07-12 09:42:34	-33.8805761851852	26.4289374444444
BI-AP84	2017-07-12 09:43:34	-33.8809255348837	26.4284418139535
BI-AP84	2017-07-12 09:44:34	-33.881309255814	26.4277853023256
BI-AP84	2017-07-12 09:45:34	-33.8816846060606	26.4273148787879
BI-AP84	2017-07-12 09:46:34	-33.88179725	26.426684875
BI-AP84	2017-07-12 09:47:34	-33.881777	26.4259685
BI-AP84	2017-07-12 09:48:34	-33.8816698181818	26.4252204545455
BI-AP84	2017-07-12 09:49:34	-33.8815974117647	26.4245687647059
BI-AP84	2017-07-12 09:50:34	-33.8816385263158	26.4240179649123
BI-AP84	2017-07-12 09:51:34	-33.8816395789474	26.4233098947368
BI-AP84	2017-07-12 09:52:34	-33.8816406315789	26.4226018245614
BI-AP84	2017-07-12 09:53:34	-33.8815386883117	26.4219913506493
BI-AP84	2017-07-12 09:54:34	-33.8814440285714	26.4215028571429
BI-AP84	2017-07-12 09:55:34	-33.8817332247191	26.4209102247191
BI-AP84	2017-07-12 09:56:34	-33.8820178461538	26.4202632307692
BI-AP84	2017-07-12 09:57:34	-33.882114	26.419634
BI-AP84	2017-07-12 09:58:34	-33.882114	26.419634
BI-AP84	2017-07-12 09:59:34	-33.882114	26.419634
BI-AP84	2017-07-12 10:00:34	-33.882114	26.419634
BI-AP84	2017-07-12 10:01:34	-33.882114	26.419634
BI-AP84	2017-07-12 10:02:34	-33.8821423846154	26.4195238205128
BI-AP84	2017-07-12 10:03:34	-33.8829939230769	26.4162184358974
BI-AP84	2017-07-12 10:04:34	-33.8834038915663	26.4148262289157
BI-AP84	2017-07-12 10:05:34	-33.8836532891566	26.4141297228916
BI-AP84	2017-07-12 10:06:34	-33.883902686747	26.4134332168675
BI-AP84	2017-07-12 10:07:34	-33.8843166419753	26.4127949135802
BI-AP84	2017-07-12 10:08:34	-33.8847362716049	26.4121586172839
BI-AP84	2017-07-12 10:09:34	-33.8851477546012	26.4115249325153
BI-AP84	2017-07-12 10:10:34	-33.8855368343558	26.4108984294479
BI-AP84	2017-07-12 10:11:34	-33.8859259141104	26.4102719263804
BI-AP84	2017-07-12 10:12:34	-33.8861970882353	26.4098473235294
BI-AP84	2017-07-12 10:13:34	-33.8865898894009	26.4094136866359
BI-AP84	2017-07-12 10:14:34	-33.8869863870968	26.4089770967742
BI-AP84	2017-07-12 10:15:34	-33.8873828847926	26.4085405069124
BI-AP84	2017-07-12 10:16:34	-33.8876812352941	26.4081294117647
BI-AP84	2017-07-12 10:17:34	-33.8879518888889	26.4077444444444
BI-AP84	2017-07-12 10:18:34	-33.888258	26.407355
BI-AP84	2017-07-12 10:19:34	-33.8885641111111	26.4069655555556
BI-AP84	2017-07-12 10:20:34	-33.8888340285714	26.4065802857143
BI-AP84	2017-07-12 10:21:34	-33.8890858425926	26.4061923333333
BI-AP84	2017-07-12 10:22:34	-33.8894163981481	26.4057923333333
BI-AP84	2017-07-12 10:23:34	-33.8897469537037	26.4053923333333
BI-AP84	2017-07-12 10:24:34	-33.8900797685185	26.4049977962963
BI-AP84	2017-07-12 10:25:34	-33.8905458796296	26.4049255740741
BI-AP84	2017-07-12 10:26:34	-33.8910119907407	26.4048533518519
BI-AP84	2017-07-12 10:27:34	-33.8914781018519	26.4047811296296
BI-AP84	2017-07-12 10:28:34	-33.8918205882353	26.4047125294118
BI-AP84	2017-07-12 10:29:34	-33.892000137931	26.404624
BI-AP84	2017-07-12 10:30:34	-33.8922515172414	26.404764
BI-AP84	2017-07-12 10:31:34	-33.8925028965517	26.404904
BI-AP84	2017-07-12 10:32:34	-33.8926961142857	26.4050448
BI-AP84	2017-07-12 10:33:34	-33.8925980925926	26.4053584861111
BI-AP84	2017-07-12 10:34:34	-33.8924636481482	26.4057776527778
BI-AP84	2017-07-12 10:35:34	-33.8923292037037	26.4061968194444
BI-AP84	2017-07-12 10:36:34	-33.8921937352941	26.4066125882353
BI-AP84	2017-07-12 10:37:34	-33.891984875	26.40684725
BI-AP84	2017-07-12 10:38:34	-33.8917601527778	26.4071055833333
BI-AP84	2017-07-12 10:39:34	-33.8915354305556	26.4073639166667
BI-AP84	2017-07-12 10:40:34	-33.8913107083333	26.40762225
BI-AP84	2017-07-12 10:41:34	-33.8911277330961	26.407923024911
BI-AP84	2017-07-12 10:42:34	-33.890936202847	26.4084137010676
BI-AP84	2017-07-12 10:43:34	-33.8907446725979	26.4089043772242
BI-AP84	2017-07-12 10:44:34	-33.8905531423488	26.4093950533808
BI-AP84	2017-07-12 10:45:34	-33.8903616120996	26.4098857295374
BI-AP84	2017-07-12 10:46:34	-33.8901501336406	26.4101508940092
BI-AP84	2017-07-12 10:47:34	-33.8897641428571	26.4100577142857
BI-AP84	2017-07-12 10:48:34	-33.8893781520737	26.4099645345622
BI-AP84	2017-07-12 10:49:34	-33.8889921612903	26.4098713548387
BI-AP84	2017-07-12 10:50:34	-33.88866575	26.410123875
BI-AP84	2017-07-12 10:51:34	-33.8883948846154	26.4108910769231
BI-AP84	2017-07-12 10:52:34	-33.8878175	26.411996
BI-AP84	2017-07-12 10:53:34	-33.8872401153846	26.4131009230769
BI-AP84	2017-07-12 10:54:34	-33.8869199042904	26.4134768943894
BI-AP84	2017-07-12 10:55:34	-33.8866230726073	26.4137865973597
BI-AP84	2017-07-12 10:56:34	-33.8863262409241	26.41409630033
BI-AP84	2017-07-12 10:57:34	-33.8860294092409	26.4144060033003
BI-AP84	2017-07-12 10:58:34	-33.8857325775578	26.4147157062706
BI-AP84	2017-07-12 10:59:34	-33.8853108	26.4151799333333
BI-AP84	2017-07-12 11:00:34	-33.8848698	26.4156679333333
BI-AP84	2017-07-12 11:01:34	-33.8845626	26.4159002
BI-AP84	2017-07-12 11:02:34	-33.8842759846154	26.4160931230769
BI-AP84	2017-07-12 11:03:34	-33.883879030303	26.4156194242424
BI-AP84	2017-07-12 11:04:34	-33.8834489705882	26.4148751470588
BI-AP84	2017-07-12 11:05:34	-33.8832711152074	26.4143690460829
BI-AP84	2017-07-12 11:06:34	-33.8830748018433	26.4138105207373
BI-AP84	2017-07-12 11:07:34	-33.8828784884793	26.4132519953917
BI-AP84	2017-07-12 11:08:34	-33.8826821751152	26.4126934700461
BI-AP84	2017-07-12 11:09:34	-33.8823649074074	26.4125558518519
BI-AP84	2017-07-12 11:10:34	-33.882050462963	26.4127847407407
BI-AP84	2017-07-12 11:11:34	-33.8817360185185	26.4130136296296
BI-AP84	2017-07-12 11:12:34	-33.8814215740741	26.4132425185185
BI-AP84	2017-07-12 11:13:34	-33.8811071296296	26.4134714074074
BI-AP84	2017-07-12 11:14:34	-33.8807926851852	26.4137002962963
BI-AP84	2017-07-12 11:15:34	-33.8807661314286	26.4140584171429
BI-AP84	2017-07-12 11:16:34	-33.8806536742857	26.4138945314286
BI-AP84	2017-07-12 11:17:34	-33.8805412171429	26.4137306457143
BI-AP84	2017-07-12 11:18:34	-33.8803874705882	26.4135634117647
BI-AP84	2017-07-12 11:19:34	-33.880165137037	26.4135762333333
BI-AP84	2017-07-12 11:20:34	-33.8801320259259	26.4139982333333
BI-AP84	2017-07-12 11:21:34	-33.8800989148148	26.4144202333333
BI-AP84	2017-07-12 11:22:34	-33.8800658037037	26.4148422333333
BI-AP84	2017-07-12 11:23:34	-33.8800326925926	26.4152642333333
BI-AP84	2017-07-12 11:24:34	-33.8799276820809	26.4155720578035
BI-AP84	2017-07-12 11:25:34	-33.8800081445087	26.4161137919075
BI-AP84	2017-07-12 11:26:34	-33.8800886069364	26.4166555260116
BI-AP84	2017-07-12 11:27:34	-33.8801305263158	26.4172158947368
BI-AP84	2017-07-12 11:28:34	-33.8799540350877	26.4178818596491
BI-AP84	2017-07-12 11:29:34	-33.8797775438597	26.4185478245614
BI-AP84	2017-07-12 11:30:34	-33.8796436363636	26.4190794545455
BI-AP84	2017-07-12 11:31:34	-33.8796558486239	26.4196147568807
BI-AP84	2017-07-12 11:32:34	-33.879683646789	26.420255766055
BI-AP84	2017-07-12 11:33:34	-33.8797114449541	26.4208967752294
BI-AP84	2017-07-12 11:34:34	-33.8797392431193	26.4215377844037
BI-AP84	2017-07-12 11:35:34	-33.8797670412844	26.422178793578
BI-AP84	2017-07-12 11:36:34	-33.8797948394495	26.4228198027523
BI-AP84	2017-07-12 11:37:34	-33.8798226376147	26.4234608119266
BI-AP84	2017-07-12 11:38:34	-33.8798697592593	26.4241053611111
BI-AP84	2017-07-12 11:39:34	-33.879937537037	26.4247536944444
BI-AP84	2017-07-12 11:40:34	-33.8800053148148	26.4254020277778
BI-AP84	2017-07-12 11:41:34	-33.8800730925926	26.4260503611111
BI-AP84	2017-07-12 11:42:34	-33.8802373164557	26.4266942405063
BI-AP84	2017-07-12 11:43:34	-33.8803668888889	26.4272161944444
BI-AP84	2017-07-12 11:44:34	-33.8804602222222	26.4276453611111
BI-AP84	2017-07-12 11:45:34	-33.8805535555556	26.4280745277778
BI-AP84	2017-07-12 11:46:34	-33.8806468888889	26.4285036944444
BI-AP84	2017-07-12 11:47:34	-33.8805551152074	26.4287326267281
BI-AP84	2017-07-12 11:48:34	-33.8804569585253	26.4289546543779
BI-AP84	2017-07-12 11:49:34	-33.8803588018433	26.4291766820277
BI-AP84	2017-07-12 11:50:34	-33.8803277352941	26.4293506470588
BI-AP84	2017-07-12 11:51:34	-33.8805233796296	26.429684654321
BI-AP84	2017-07-12 11:52:34	-33.8807472685185	26.430087617284
BI-AP84	2017-07-12 11:53:34	-33.8809711574074	26.4304905802469
BI-AP84	2017-07-12 11:54:34	-33.8811950462963	26.4308935432099
BI-AP84	2017-07-12 11:55:34	-33.8814189351852	26.4312965061728
BI-AP84	2017-07-12 11:56:34	-33.8816101291513	26.4317323099631
BI-AP84	2017-07-12 11:57:34	-33.8817487269373	26.4322209446494
BI-AP84	2017-07-12 11:58:34	-33.8818873247232	26.4327095793358
BI-AP84	2017-07-12 11:59:34	-33.8820259225092	26.4331982140221
BI-AP84	2017-07-12 12:00:34	-33.8821645202952	26.4336868487085
BI-AP84	2017-07-12 12:01:34	-33.8827038455285	26.4340665365854
BI-AP84	2017-07-12 12:02:34	-33.8833048211382	26.4344294634146
BI-AP84	2017-07-12 12:03:34	-33.88364775	26.4347750277778
BI-AP84	2017-07-12 12:04:34	-33.88393275	26.4351166944444
BI-AP84	2017-07-12 12:05:34	-33.88421775	26.4354583611111
BI-AP84	2017-07-12 12:06:34	-33.8844938425926	26.4357789027778
BI-AP84	2017-07-12 12:07:34	-33.8847377314815	26.4360230694444
BI-AP84	2017-07-12 12:08:34	-33.8849816203704	26.4362672361111
BI-AP84	2017-07-12 12:09:34	-33.8852255092593	26.4365114027778
BI-AP84	2017-07-12 12:10:34	-33.8853453261649	26.4367695949821
BI-AP84	2017-07-12 12:11:34	-33.885455218638	26.4372885197133
BI-AP84	2017-07-12 12:12:34	-33.8855651111111	26.4378074444444
BI-AP84	2017-07-12 12:13:34	-33.8856750035842	26.4383263691756
BI-AP84	2017-07-12 12:14:34	-33.8857848960574	26.4388452939068
BI-AP84	2017-07-12 12:15:34	-33.8858808287037	26.4394088796296
BI-AP84	2017-07-12 12:16:34	-33.8859572175926	26.4400349907407
BI-AP84	2017-07-12 12:17:34	-33.8860336064815	26.4406611018519
BI-AP84	2017-07-12 12:18:34	-33.8861099953704	26.441287212963
BI-AP84	2017-07-12 12:19:34	-33.886177938992	26.4418544376658
BI-AP84	2017-07-12 12:20:34	-33.8862439867374	26.4424084429708
BI-AP84	2017-07-12 12:21:34	-33.8863100344828	26.4429624482759
BI-AP84	2017-07-12 12:22:34	-33.8863760822281	26.4435164535809
BI-AP84	2017-07-12 12:23:34	-33.8864421299735	26.4440704588859
BI-AP84	2017-07-12 12:24:34	-33.8865081777188	26.444624464191
BI-AP84	2017-07-12 12:25:34	-33.8864914848485	26.4449644545455
BI-AP84	2017-07-12 12:26:34	-33.8864063715596	26.4454073348624
BI-AP84	2017-07-12 12:27:34	-33.8863213256881	26.4458551330275
BI-AP84	2017-07-12 12:28:34	-33.8862362798165	26.4463029311927
BI-AP84	2017-07-12 12:29:34	-33.8860526	26.4465964
BI-AP84	2017-07-12 12:30:34	-33.8857815107914	26.4469610359712
BI-AP84	2017-07-12 12:31:34	-33.8855395683453	26.4474345611511
BI-AP84	2017-07-12 12:32:34	-33.8852976258993	26.4479080863309
BI-AP84	2017-07-12 12:33:34	-33.8850556834532	26.4483816115108
BI-AP84	2017-07-12 12:34:34	-33.8848307058824	26.4488084705882
BI-AP84	2017-07-12 12:35:34	-33.8846172778793	26.4490871956124
BI-AP84	2017-07-12 12:36:34	-33.8843283564899	26.4494845996344
BI-AP84	2017-07-12 12:37:34	-33.8840394351005	26.4498820036563
BI-AP84	2017-07-12 12:38:34	-33.8837505137111	26.4502794076782
BI-AP84	2017-07-12 12:39:34	-33.8834615923217	26.4506768117002
BI-AP84	2017-07-12 12:40:34	-33.8831726709323	26.4510742157221
BI-AP84	2017-07-12 12:41:34	-33.8828837495429	26.4514716197441
BI-AP84	2017-07-12 12:42:34	-33.8825948281536	26.451869023766
BI-AP84	2017-07-12 12:43:34	-33.8823059067642	26.4522664277879
BI-AP84	2017-07-12 12:44:34	-33.8820169853748	26.4526638318099
BI-AP84	2017-07-12 12:45:34	-33.8817280639854	26.4530612358318
BI-AP84	2017-07-12 12:46:34	-33.881439142596	26.4534586398538
BI-AP84	2017-07-12 12:47:34	-33.8811502212066	26.4538560438757
BI-AP84	2017-07-12 12:48:34	-33.8808612998172	26.4542534478976
BI-AP84	2017-07-12 12:49:34	-33.8805723784278	26.4546508519196
BI-AP84	2017-07-12 12:50:34	-33.8802834570384	26.4550482559415
BI-AP84	2017-07-12 12:51:34	-33.879994535649	26.4554456599634
BI-AP84	2017-07-12 12:52:34	-33.8797056142596	26.4558430639854
BI-AP84	2017-07-12 12:53:34	-33.8795475454545	26.4558357272727
BI-AP84	2017-07-12 12:54:34	-33.879246814433	26.4554415773196
BI-AP84	2017-07-12 12:55:34	-33.8786765051546	26.4553292061856
BI-AP84	2017-07-12 12:56:34	-33.8781061958763	26.4552168350515
BI-AP84	2017-07-12 12:57:34	-33.8775358865979	26.4551044639175
BI-AP84	2017-07-12 12:58:34	-33.8769655773196	26.4549920927835
BI-AP84	2017-07-12 12:59:34	-33.8763017012987	26.4549283506494
BI-AP84	2017-07-12 13:00:34	-33.8757738888889	26.4549784444444
BI-AP84	2017-07-12 13:01:34	-33.8754617741935	26.4549190506912
BI-AP84	2017-07-12 13:02:34	-33.8750727419355	26.4550639354839
BI-AP84	2017-07-12 13:03:34	-33.8746837096774	26.4552088202765
BI-AP84	2017-07-12 13:04:34	-33.8742946774194	26.4553537050691
BI-AP84	2017-07-12 13:05:34	-33.8739163122172	26.4555058914027
BI-AP84	2017-07-12 13:06:34	-33.873543280543	26.4556617285068
BI-AP84	2017-07-12 13:07:34	-33.8731702488688	26.4558175656109
BI-AP84	2017-07-12 13:08:34	-33.8727972171946	26.4559734027149
BI-AP84	2017-07-12 13:09:34	-33.8722918790323	26.4561458629032
BI-AP84	2017-07-12 13:10:34	-33.8717842983871	26.4563186048387
BI-AP84	2017-07-12 13:11:34	-33.871394	26.456559
BI-AP84	2017-07-12 13:12:34	-33.8710143636364	26.4568055454545
BI-AP84	2017-07-12 13:13:34	-33.8706347272727	26.4570520909091
BI-AP84	2017-07-12 13:14:34	-33.8702868421053	26.4572176578947
BI-AP84	2017-07-12 13:15:34	-33.8699239288889	26.4574297333333
BI-AP84	2017-07-12 13:16:34	-33.8694924622222	26.4578217333333
BI-AP84	2017-07-12 13:17:34	-33.8690609955556	26.4582137333333
BI-AP84	2017-07-12 13:18:34	-33.8686295288889	26.4586057333333
BI-AP84	2017-07-12 13:19:34	-33.8682704	26.458541
BI-AP84	2017-07-12 13:20:34	-33.8679197777778	26.4584799444444
BI-AP84	2017-07-12 13:21:34	-33.8675586666667	26.4587146666667
BI-AP84	2017-07-12 13:22:34	-33.8671975555556	26.4589493888889
BI-AP84	2017-07-12 13:23:34	-33.8668364444444	26.4591841111111
BI-AP84	2017-07-12 13:24:34	-33.8664246909091	26.4591835318182
BI-AP84	2017-07-12 13:25:34	-33.8659785090909	26.4593141681818
BI-AP84	2017-07-12 13:26:34	-33.8655323272727	26.4594448045455
BI-AP84	2017-07-12 13:27:34	-33.8650861454545	26.4595754409091
BI-AP84	2017-07-12 13:28:34	-33.8645995769231	26.4597391538462
BI-AP84	2017-07-12 13:29:34	-33.8640552087912	26.4599575054945
BI-AP84	2017-07-12 13:30:34	-33.8635897142857	26.4601915714286
BI-AP84	2017-07-12 13:31:34	-33.8631792777778	26.4603288888889
BI-AP84	2017-07-12 13:32:34	-33.8627040740741	26.4605013481481
BI-AP84	2017-07-12 13:33:34	-33.8622251851852	26.4606775703704
BI-AP84	2017-07-12 13:34:34	-33.8617462962963	26.4608537925926
BI-AP84	2017-07-12 13:35:34	-33.8612674074074	26.4610300148148
BI-AP84	2017-07-12 13:36:34	-33.8607581333333	26.4611321666667
BI-AP84	2017-07-12 13:37:34	-33.8602141333333	26.4611496666667
BI-AP84	2017-07-12 13:38:34	-33.8597498064516	26.4612493225806
BI-AP84	2017-07-12 13:39:34	-33.8593765345622	26.4614428709677
BI-AP84	2017-07-12 13:40:34	-33.8590032626728	26.4616364193548
BI-AP84	2017-07-12 13:41:34	-33.8586299907834	26.4618299677419
BI-AP84	2017-07-12 13:42:34	-33.8581974930876	26.4619109400922
BI-AP84	2017-07-12 13:43:34	-33.8577545437788	26.461972046083
BI-AP84	2017-07-12 13:44:34	-33.85731159447	26.4620331520737
BI-AP84	2017-07-12 13:45:34	-33.8569214444444	26.461996
BI-AP84	2017-07-12 13:46:34	-33.8565467962963	26.4620298981481
BI-AP84	2017-07-12 13:47:34	-33.8560806851852	26.4622918425926
BI-AP84	2017-07-12 13:48:34	-33.8556145740741	26.462553787037
BI-AP84	2017-07-12 13:49:34	-33.855146214876	26.4628031157025
BI-AP84	2017-07-12 13:50:34	-33.854612661157	26.4626865867769
BI-AP84	2017-07-12 13:51:34	-33.8540825972222	26.4625763888889
BI-AP84	2017-07-12 13:52:34	-33.8537584305556	26.4628397222222
BI-AP84	2017-07-12 13:53:34	-33.8534342638889	26.4631030555556
BI-AP84	2017-07-12 13:54:34	-33.8531100972222	26.4633663888889
BI-AP84	2017-07-12 13:55:34	-33.8527440263158	26.4636285526316
BI-AP84	2017-07-12 13:56:34	-33.8523273421053	26.4638903815789
BI-AP84	2017-07-12 13:57:34	-33.8519562894737	26.4641595921053
BI-AP84	2017-07-12 13:58:34	-33.851715	26.464146
BI-AP84	2017-07-12 13:59:34	-33.851715	26.464146
BI-AP84	2017-07-12 14:00:34	-33.851715	26.464146
BI-AP84	2017-07-12 14:01:34	-33.851526954023	26.4642953103448
BI-AP84	2017-07-12 14:02:34	-33.8503986781609	26.4651911724138
BI-AP84	2017-07-12 14:03:34	-33.8498478916409	26.4657148482972
BI-AP84	2017-07-12 14:04:34	-33.8495254148607	26.466091380805
BI-AP84	2017-07-12 14:05:34	-33.8492029380805	26.4664679133127
BI-AP84	2017-07-12 14:06:34	-33.8488804613003	26.4668444458204
BI-AP84	2017-07-12 14:07:34	-33.8485579845201	26.4672209783282
BI-AP84	2017-07-12 14:08:34	-33.8482804193548	26.4676038894009
BI-AP84	2017-07-12 14:09:34	-33.8480926774194	26.4679995576037
BI-AP84	2017-07-12 14:10:34	-33.8479049354839	26.4683952258065
BI-AP84	2017-07-12 14:11:34	-33.8477171935484	26.4687908940092
BI-AP84	2017-07-12 14:12:34	-33.8475294814815	26.4689887037037
BI-AP84	2017-07-12 14:13:34	-33.8472105925926	26.4693164814815
BI-AP84	2017-07-12 14:14:34	-33.8468917037037	26.4696442592593
BI-AP84	2017-07-12 14:15:34	-33.8465728148148	26.469972037037
BI-AP84	2017-07-12 14:16:34	-33.846424	26.4701341428571
BI-AP84	2017-07-12 14:17:34	-33.8462764285714	26.4700384857143
BI-AP84	2017-07-12 14:18:34	-33.8461491891892	26.4698330540541
BI-AP84	2017-07-12 14:19:34	-33.8459991142857	26.4696168857143
BI-AP84	2017-07-12 14:20:34	-33.8458742	26.4694298
BI-AP84	2017-07-12 14:21:34	-33.8457985	26.4693185
BI-AP84	2017-07-12 14:22:34	-33.8456452941176	26.4692709411765
BI-AP84	2017-07-12 14:23:34	-33.845581047619	26.469280952381
BI-AP84	2017-07-12 14:24:34	-33.8453926470588	26.4692995294118
BI-AP84	2017-07-12 14:25:34	-33.8452646103896	26.4694597662338
BI-AP84	2017-07-12 14:26:34	-33.844959637931	26.4696578793103
BI-AP84	2017-07-12 14:27:34	-33.8445586034483	26.4698375344828
BI-AP84	2017-07-12 14:28:34	-33.8441575689655	26.4700171896552
BI-AP84	2017-07-12 14:29:34	-33.8438186764706	26.4701295
BI-AP84	2017-07-12 14:30:34	-33.8436250740741	26.470528537037
BI-AP84	2017-07-12 14:31:34	-33.8434406296296	26.4709763148148
BI-AP84	2017-07-12 14:32:34	-33.8432561851852	26.4714240925926
BI-AP84	2017-07-12 14:33:34	-33.8430745	26.4717665
BI-AP84	2017-07-12 14:34:34	-33.8429278518518	26.4720523703704
BI-AP84	2017-07-12 14:35:34	-33.8427922962963	26.4724212592593
BI-AP84	2017-07-12 14:36:34	-33.8426567407407	26.4727901481481
BI-AP84	2017-07-12 14:37:34	-33.8425162268518	26.4731610462963
BI-AP84	2017-07-12 14:38:34	-33.8423381712963	26.4735471574074
BI-AP84	2017-07-12 14:39:34	-33.8421601157407	26.4739332685185
BI-AP84	2017-07-12 14:40:34	-33.8419820601852	26.4743193796296
BI-AP84	2017-07-12 14:41:34	-33.8418216	26.4745688857143
BI-AP84	2017-07-12 14:42:34	-33.8416002739726	26.4748587899543
BI-AP84	2017-07-12 14:43:34	-33.8413734246575	26.4751607077626
BI-AP84	2017-07-12 14:44:34	-33.8411465753425	26.4754626255708
BI-AP84	2017-07-12 14:45:34	-33.8409398	26.4757889590909
BI-AP84	2017-07-12 14:46:34	-33.8407838	26.47617705
BI-AP84	2017-07-12 14:47:34	-33.8406278	26.4765651409091
BI-AP84	2017-07-12 14:48:34	-33.8404718	26.4769532318182
BI-AP84	2017-07-12 14:49:34	-33.8403418947368	26.4771691842105
BI-AP84	2017-07-12 14:50:34	-33.8401640792683	26.4774703170732
BI-AP84	2017-07-12 14:51:34	-33.8399851768293	26.4777747073171
BI-AP84	2017-07-12 14:52:34	-33.8398124864865	26.4779794864865
BI-AP84	2017-07-12 14:53:34	-33.8397472623457	26.4779654660494
BI-AP84	2017-07-12 14:54:34	-33.8397334660494	26.4779977808642
BI-AP84	2017-07-12 14:55:34	-33.8397196697531	26.478030095679
BI-AP84	2017-07-12 14:56:34	-33.8397058734568	26.4780624104938
BI-AP84	2017-07-12 14:57:34	-33.8396920771605	26.4780947253086
BI-AP84	2017-07-12 14:58:34	-33.8396782808642	26.4781270401235
BI-AP84	2017-07-12 14:59:34	-33.8396644845679	26.4781593549383
BI-AP84	2017-07-12 15:00:34	-33.8396506882716	26.4781916697531
BI-AP84	2017-07-12 15:01:34	-33.8396368919753	26.4782239845679
BI-AP84	2017-07-12 15:02:34	-33.839623095679	26.4782562993827
BI-AP84	2017-07-12 15:03:34	-33.8396092993827	26.4782886141975
BI-AP84	2017-07-12 15:04:34	-33.8396631085973	26.4786021447964
BI-AP84	2017-07-12 15:05:34	-33.839730438914	26.478971918552
BI-AP84	2017-07-12 15:06:34	-33.8397977692308	26.4793416923077
BI-AP84	2017-07-12 15:07:34	-33.8398601545455	26.4797136
BI-AP84	2017-07-12 15:08:34	-33.8398945181818	26.4800976
BI-AP84	2017-07-12 15:09:34	-33.8399288818182	26.4804816
BI-AP84	2017-07-12 15:10:34	-33.8399632454545	26.4808656
BI-AP84	2017-07-12 15:11:34	-33.8399462	26.4812462606061
BI-AP84	2017-07-12 15:12:34	-33.8398742	26.4816233515152
BI-AP84	2017-07-12 15:13:34	-33.8398022	26.4820004424242
BI-AP84	2017-07-12 15:14:34	-33.8397431016949	26.4821224237288
BI-AP84	2017-07-12 15:15:34	-33.8396668305085	26.4824346271186
BI-AP84	2017-07-12 15:16:34	-33.839590559322	26.4827468305085
BI-AP84	2017-07-12 15:17:34	-33.8395178108108	26.4830132162162
BI-AP84	2017-07-12 15:18:34	-33.8394542477064	26.4831865229358
BI-AP84	2017-07-12 15:19:34	-33.8393837889908	26.4834711100917
BI-AP84	2017-07-12 15:20:34	-33.8393133302752	26.4837556972477
BI-AP84	2017-07-12 15:21:34	-33.8392428715596	26.4840402844037
BI-AP84	2017-07-12 15:22:34	-33.8391297375566	26.4843631402715
BI-AP84	2017-07-12 15:23:34	-33.8390127239819	26.4846894751131
BI-AP84	2017-07-12 15:24:34	-33.8388957104072	26.4850158099547
BI-AP84	2017-07-12 15:25:34	-33.838806	26.485266
BI-AP84	2017-07-12 15:26:34	-33.838806	26.485266
BI-AP84	2017-07-12 15:27:34	-33.838806	26.485266
BI-AP84	2017-07-12 15:28:34	-33.838750225	26.4855986375
BI-AP84	2017-07-12 15:29:34	-33.838612	26.486423
BI-AP84	2017-07-12 15:30:34	-33.838612	26.486423
BI-AP84	2017-07-12 15:31:34	-33.838612	26.486423
BI-AP84	2017-07-12 15:32:34	-33.838612	26.486423
BI-AP84	2017-07-12 15:33:34	-33.838612	26.486423
BI-AP84	2017-07-12 15:34:34	-33.838612	26.486423
BI-AP84	2017-07-12 15:35:34	-33.838612	26.486423
BI-AP84	2017-07-12 15:36:34	-33.838612	26.486423
BI-AP84	2017-07-12 15:37:34	-33.838612	26.486423
BI-AP84	2017-07-12 15:38:34	-33.838612	26.486423
BI-AP84	2017-07-12 15:39:34	-33.838612	26.486423
BI-AP84	2017-07-12 15:40:34	-33.838612	26.486423
BI-AP84	2017-07-12 15:41:34	-33.838612	26.486423
BI-AP84	2017-07-12 15:42:34	-33.838612	26.486423
BI-AP84	2017-07-12 15:43:34	-33.838612	26.486423
BI-AP84	2017-07-12 15:44:34	-33.838612	26.486423
BI-AP84	2017-07-12 15:45:34	-33.8370469302326	26.4882260930233
BI-AP84	2017-07-12 15:46:34	-33.8356171627907	26.4898802790698
BI-AP84	2017-07-12 15:47:34	-33.8354106511628	26.4901391162791
BI-AP84	2017-07-12 15:48:34	-33.8352041395349	26.4903979534884
BI-AP84	2017-07-12 15:49:34	-33.8350271779141	26.4906624294479
BI-AP84	2017-07-12 15:50:34	-33.8348839877301	26.4909333496933
BI-AP84	2017-07-12 15:51:34	-33.834740797546	26.4912042699386
BI-AP84	2017-07-12 15:52:34	-33.8347085294118	26.4912296470588
BI-AP84	2017-07-12 15:53:34	-33.8348570344828	26.4914992758621
BI-AP84	2017-07-12 15:54:34	-33.8350215172414	26.491805137931
BI-AP84	2017-07-12 15:55:34	-33.835186	26.492111
BI-AP84	2017-07-12 15:56:34	-33.8352368333333	26.4923993333333
BI-AP84	2017-07-12 15:57:34	-33.8352876666667	26.4926876666667
BI-AP84	2017-07-12 15:58:34	-33.8353385	26.492976
BI-AP84	2017-07-12 15:59:34	-33.8355504911243	26.4932126213018
BI-AP84	2017-07-12 16:00:34	-33.8360042189349	26.4933716745562
BI-AP84	2017-07-12 16:01:34	-33.8364579467456	26.4935307278107
BI-AP84	2017-07-12 16:02:34	-33.83674675	26.493408875
BI-AP84	2017-07-12 16:03:34	-33.8371733391813	26.4931375555556
BI-AP84	2017-07-12 16:04:34	-33.8376231637427	26.4928708888889
BI-AP84	2017-07-12 16:05:34	-33.8380816122449	26.4925955510204
BI-AP84	2017-07-12 16:06:34	-33.8385997037037	26.4922605925926
BI-AP84	2017-07-12 16:07:34	-33.8389345185185	26.492110962963
BI-AP84	2017-07-12 16:08:34	-33.8392693333333	26.4919613333333
BI-AP84	2017-07-12 16:09:34	-33.8395728421053	26.4918045526316
BI-AP84	2017-07-12 16:10:34	-33.8399437743902	26.4918580731707
BI-AP84	2017-07-12 16:11:34	-33.8403231646341	26.4919312439024
BI-AP84	2017-07-12 16:12:34	-33.8406821944444	26.4919693055556
BI-AP84	2017-07-12 16:13:34	-33.8410347055215	26.4920421779141
BI-AP84	2017-07-12 16:14:34	-33.8414473435583	26.4922516257669
BI-AP84	2017-07-12 16:15:34	-33.8418599815951	26.4924610736196
BI-AP84	2017-07-12 16:16:34	-33.84222808	26.49244404
BI-AP84	2017-07-12 16:17:34	-33.8426573371429	26.4925643828571
BI-AP84	2017-07-12 16:18:34	-33.8430865942857	26.4926847257143
BI-AP84	2017-07-12 16:19:34	-33.84343	26.492781
BI-AP84	2017-07-12 16:20:34	-33.84343	26.492781
BI-AP84	2017-07-12 16:21:34	-33.84343	26.492781
BI-AP84	2017-07-12 16:22:34	-33.84397003125	26.492889625
BI-AP84	2017-07-12 16:23:34	-33.845001	26.493097
BI-AP84	2017-07-12 16:24:34	-33.845001	26.493097
BI-AP84	2017-07-12 16:25:34	-33.8456443857143	26.4927643285714
BI-AP84	2017-07-12 16:26:34	-33.8466892352941	26.4922967433155
BI-AP84	2017-07-12 16:27:34	-33.8471162941176	26.4923054064171
BI-AP84	2017-07-12 16:28:34	-33.8475433529412	26.4923140695187
BI-AP84	2017-07-12 16:29:34	-33.8479336371681	26.4922396017699
BI-AP84	2017-07-12 16:30:34	-33.8481768230088	26.4918326106195
BI-AP84	2017-07-12 16:31:34	-33.8484200088496	26.491425619469
BI-AP84	2017-07-12 16:32:34	-33.8486631946903	26.4910186283186
BI-AP84	2017-07-12 16:33:34	-33.848801	26.490788
BI-AP84	2017-07-12 16:34:34	-33.848801	26.490788
BI-AP84	2017-07-12 16:35:34	-33.848801	26.490788
BI-AP84	2017-07-12 16:36:34	-33.8489902	26.4905529142857
BI-AP84	2017-07-12 16:37:34	-33.8493315	26.4904026666667
BI-AP84	2017-07-12 16:38:34	-33.8496024148936	26.4903099148936
BI-AP84	2017-07-12 16:39:34	-33.8498325212766	26.4901950212766
BI-AP84	2017-07-12 16:40:34	-33.8500626276596	26.4900801276596
BI-AP84	2017-07-12 16:41:34	-33.8502814748858	26.4898202374429
BI-AP84	2017-07-12 16:42:34	-33.850493803653	26.4894764018265
BI-AP84	2017-07-12 16:43:34	-33.8507061324201	26.48913256621
BI-AP84	2017-07-12 16:44:34	-33.8509184611872	26.4887887305936
BI-AP84	2017-07-12 16:45:34	-33.850790601227	26.4885147791411
BI-AP84	2017-07-12 16:46:34	-33.8509466748466	26.4880815276074
BI-AP84	2017-07-12 16:47:34	-33.8511027484663	26.4876482760736
BI-AP84	2017-07-12 16:48:34	-33.8512143333333	26.486983
BI-AP84	2017-07-12 16:49:34	-33.851219	26.486259
BI-AP84	2017-07-12 16:50:34	-33.851002	26.4857472459016
BI-AP84	2017-07-12 16:51:34	-33.850792	26.485252
BI-AP84	2017-07-12 16:52:34	-33.850792	26.485252
BI-AP84	2017-07-12 16:53:34	-33.850792	26.485252
BI-AP84	2017-07-12 16:54:34	-33.850792	26.485252
BI-AP84	2017-07-12 16:55:34	-33.850792	26.485252
BI-AP84	2017-07-12 16:56:34	-33.8514886849315	26.4853166575342
BI-AP84	2017-07-12 16:57:34	-33.851654	26.485332
BI-AP84	2017-07-12 16:58:34	-33.851654	26.485332
BI-AP84	2017-07-12 16:59:34	-33.8528563846154	26.4849505384615
BI-AP84	2017-07-12 17:00:34	-33.853271	26.484819
BI-AP84	2017-07-12 17:01:34	-33.853271	26.484819
BI-AP84	2017-07-12 17:02:34	-33.8545430434783	26.4844036086957
BI-AP84	2017-07-12 17:03:34	-33.8552805806452	26.4839508064516
BI-AP84	2017-07-12 17:04:34	-33.8556928387097	26.4835133870968
BI-AP84	2017-07-12 17:05:34	-33.8561050967742	26.4830759677419
BI-AP84	2017-07-12 17:06:34	-33.85627	26.482901
BI-AP84	2017-07-12 17:07:34	-33.85627	26.482901
BI-AP84	2017-07-12 17:08:34	-33.8560944776119	26.482157119403
BI-AP84	2017-07-12 17:09:34	-33.85585	26.481121
BI-AP84	2017-07-12 17:10:34	-33.85585	26.481121
BI-AP84	2017-07-12 17:11:34	-33.8554866393443	26.4808686721311
BI-AP84	2017-07-12 17:12:34	-33.8540381027027	26.4798809567568
BI-AP84	2017-07-12 17:13:34	-33.8535036162162	26.4796007405405
BI-AP84	2017-07-12 17:14:34	-33.8529691297297	26.4793205243243
BI-AP84	2017-07-12 17:15:34	-33.8524308461538	26.4790211923077
BI-AP84	2017-07-12 17:16:34	-33.8518638131868	26.4785771263736
BI-AP84	2017-07-12 17:17:34	-33.8512967802198	26.4781330604396
BI-AP84	2017-07-12 17:18:34	-33.850777	26.477726
BI-AP84	2017-07-12 17:19:34	-33.850777	26.477726
BI-AP84	2017-07-12 17:20:34	-33.850777	26.477726
BI-AP84	2017-07-12 17:21:34	-33.850777	26.477726
BI-AP84	2017-07-12 17:22:34	-33.850777	26.477726
BI-AP84	2017-07-12 17:23:34	-33.8498302051282	26.4758508076923
BI-AP84	2017-07-12 17:24:34	-33.848667	26.473547
BI-AP84	2017-07-12 17:25:34	-33.848667	26.473547
BI-AP84	2017-07-12 17:26:34	-33.8479627833333	26.4724996166667
BI-AP84	2017-07-12 17:27:34	-33.8470932018349	26.4714576880734
BI-AP84	2017-07-12 17:28:34	-33.8468515504587	26.4716184220184
BI-AP84	2017-07-12 17:29:34	-33.8464524035088	26.4704993684211
BI-AP84	2017-07-12 17:30:34	-33.846317	26.470001
BI-AP84	2017-07-12 17:31:34	-33.8453459090909	26.4692329090909
BI-AP84	2017-07-12 17:32:34	-33.844791	26.468794
BI-AP84	2017-07-12 17:33:34	-33.8442200731707	26.4682054634146
BI-AP84	2017-07-12 17:34:34	-33.843559	26.467524
BI-AP84	2017-07-12 17:35:34	-33.8432174177215	26.4672121898734
BI-AP84	2017-07-12 17:36:34	-33.842274	26.466351
BI-AP84	2017-07-12 17:37:34	-33.842199	26.4662481232877
BI-AP84	2017-07-12 17:38:34	-33.841299	26.4650136027397
BI-AP84	2017-07-12 17:39:34	-33.8410155714286	26.4644338253968
BI-AP84	2017-07-12 17:40:34	-33.8407571728395	26.4636569753086
BI-AP84	2017-07-12 17:41:34	-33.840551	26.4628416666667
BI-AP84	2017-07-12 17:42:34	-33.8404290645161	26.4620731935484
BI-AP84	2017-07-12 17:43:34	-33.8403950555556	26.4615055
BI-AP84	2017-07-12 17:44:34	-33.8402427428571	26.4609258857143
BI-AP84	2017-07-12 17:45:34	-33.840151	26.4602896666667
BI-AP84	2017-07-12 17:46:34	-33.8399512	26.45968415
BI-AP84	2017-07-12 17:47:34	-33.8399432571429	26.4590971428571
BI-AP84	2017-07-12 17:48:34	-33.8398307560976	26.4585133414634
BI-AP84	2017-07-12 17:49:34	-33.8396652857143	26.4578827142857
BI-AP84	2017-07-12 17:50:34	-33.8395765945946	26.4571685945946
BI-AP84	2017-07-12 17:51:34	-33.8393919166667	26.45659775
BI-AP84	2017-07-12 17:52:34	-33.8392391176471	26.4559853529412
BI-AP84	2017-07-12 17:53:34	-33.8391518857143	26.4554703428571
BI-AP84	2017-07-12 17:54:34	-33.8390781081081	26.4549211621622
BI-AP84	2017-07-12 17:55:34	-33.8389722222222	26.4544283055556
BI-AP84	2017-07-12 17:56:34	-33.8388146	26.4538084
BI-AP84	2017-07-12 17:57:34	-33.8386636470588	26.4532558235294
BI-AP84	2017-07-12 17:58:34	-33.8384834339623	26.4526463207547
BI-AP84	2017-07-12 17:59:34	-33.838303	26.452124
BI-AP84	2017-07-12 18:00:34	-33.8381101428571	26.4515077142857
BI-AP84	2017-07-12 18:01:34	-33.8378838157895	26.4509581578947
BI-AP84	2017-07-12 18:02:34	-33.83769625	26.4504227777778
BI-AP84	2017-07-12 18:03:34	-33.8374464594595	26.4498743243243
BI-AP84	2017-07-12 18:04:34	-33.8372396315789	26.4493460526316
BI-AP84	2017-07-12 18:05:34	-33.8370185675676	26.4487631891892
BI-AP84	2017-07-12 18:06:34	-33.8368773888889	26.448199
BI-AP84	2017-07-12 18:07:34	-33.8366274705882	26.4476430588235
BI-AP84	2017-07-12 18:08:34	-33.8364541666667	26.4471025833333
BI-AP84	2017-07-12 18:09:34	-33.8362277777778	26.4465671111111
BI-AP84	2017-07-12 18:10:34	-33.8360040540541	26.445967027027
BI-AP84	2017-07-12 18:11:34	-33.835804	26.4454174285714
BI-AP84	2017-07-12 18:12:34	-33.8355853243243	26.4448628108108
BI-AP84	2017-07-12 18:13:34	-33.8353205675676	26.4443126486487
BI-AP84	2017-07-12 18:14:34	-33.8351208684211	26.4437211842105
BI-AP84	2017-07-12 18:15:34	-33.8348505833333	26.44317
BI-AP84	2017-07-12 18:16:34	-33.8345857894737	26.4426285263158
BI-AP84	2017-07-12 18:17:34	-33.8343181666667	26.4420965
BI-AP84	2017-07-12 18:18:34	-33.8340697142857	26.4415518571429
BI-AP84	2017-07-12 18:19:34	-33.833775	26.4410301142857
BI-AP84	2017-07-12 18:20:34	-33.8334925142857	26.4404772
BI-AP84	2017-07-12 18:21:34	-33.8332368285714	26.4399338571429
BI-AP84	2017-07-12 18:22:34	-33.8329646	26.4393952
BI-AP84	2017-07-12 18:23:34	-33.8326733846154	26.4388230769231
BI-AP84	2017-07-12 18:24:34	-33.83239425	26.4383048333333
BI-AP84	2017-07-12 18:25:34	-33.8321593888889	26.4377084444444
BI-AP84	2017-07-12 18:26:34	-33.8318792	26.4371489142857
BI-AP84	2017-07-12 18:27:34	-33.831642	26.436611
BI-AP84	2017-07-12 18:28:34	-33.8313435277778	26.4360451388889
BI-AP84	2017-07-12 18:29:34	-33.8311181351351	26.4354818378378
BI-AP84	2017-07-12 18:30:34	-33.8308768235294	26.4349324117647
BI-AP84	2017-07-12 18:31:34	-33.8305910526316	26.434389
BI-AP84	2017-07-12 18:32:34	-33.8303155833333	26.4338594166667
BI-AP84	2017-07-12 18:33:34	-33.830139	26.433264
BI-AP84	2017-07-12 18:34:34	-33.8299032307692	26.4326756153846
BI-AP84	2017-07-12 18:35:34	-33.8296448888889	26.4321234444444
BI-AP84	2017-07-12 18:36:34	-33.8293965555556	26.4315337777778
BI-AP84	2017-07-12 18:37:34	-33.8291760769231	26.4309823846154
BI-AP84	2017-07-12 18:38:34	-33.8289838461538	26.4304051538462
BI-AP84	2017-07-12 18:39:34	-33.8287636	26.4298111142857
BI-AP84	2017-07-12 18:40:34	-33.8284877142857	26.4292852857143
BI-AP84	2017-07-12 18:41:34	-33.8283026388889	26.4287058055556
BI-AP84	2017-07-12 18:42:34	-33.8280931388889	26.42809725
BI-AP84	2017-07-12 18:43:34	-33.8278195	26.427536
BI-AP84	2017-07-12 18:44:34	-33.8276029411765	26.4269514705882
BI-AP84	2017-07-12 18:45:34	-33.827374	26.426302
BI-AP84	2017-07-12 18:46:34	-33.8272707142857	26.4256648571429
BI-AP84	2017-07-12 18:47:34	-33.8270717142857	26.4250698571429
BI-AP84	2017-07-12 18:48:34	-33.8269076666667	26.4244409444444
BI-AP84	2017-07-12 18:49:34	-33.8266619142857	26.4238327714286
BI-AP84	2017-07-12 18:50:34	-33.8264712777778	26.4232417222222
BI-AP84	2017-07-12 18:51:34	-33.8262869428571	26.4226433142857
BI-AP84	2017-07-12 18:52:34	-33.8260079166667	26.4220373333333
BI-AP84	2017-07-12 18:53:34	-33.8258370571429	26.4213747714286
BI-AP84	2017-07-12 18:54:34	-33.8256246666667	26.4207533888889
BI-AP84	2017-07-12 18:55:34	-33.825485	26.420061
BI-AP84	2017-07-12 18:56:34	-33.8252984444444	26.4194103888889
BI-AP84	2017-07-12 18:57:34	-33.8251553055556	26.4187313055556
BI-AP84	2017-07-12 18:58:34	-33.8249691944444	26.4180761666667
BI-AP84	2017-07-12 18:59:34	-33.8247798421053	26.4174878421053
BI-AP84	2017-07-12 19:00:34	-33.82459875	26.416879
BI-AP84	2017-07-12 19:01:34	-33.8243396666667	26.4162565
BI-AP84	2017-07-12 19:02:34	-33.824268	26.4156112777778
BI-AP84	2017-07-12 19:03:34	-33.8240872777778	26.41494675
BI-AP84	2017-07-12 19:04:34	-33.8238745	26.4143290526316
BI-AP84	2017-07-12 19:05:34	-33.8236633529412	26.4137836764706
BI-AP84	2017-07-12 19:06:34	-33.8235588571429	26.4131477714286
BI-AP84	2017-07-12 19:07:34	-33.8233046111111	26.4125819444444
BI-AP84	2017-07-12 19:08:34	-33.8231335	26.4120055
BI-AP84	2017-07-12 19:09:34	-33.8229306470588	26.4114192352941
BI-AP84	2017-07-12 19:10:34	-33.8227704571429	26.4108024857143
BI-AP84	2017-07-12 19:11:34	-33.8225855384615	26.4101575897436
BI-AP84	2017-07-12 19:12:34	-33.8224275384615	26.4095561025641
BI-AP84	2017-07-12 19:13:34	-33.8222812	26.4089333142857
BI-AP84	2017-07-12 19:14:34	-33.8221338235294	26.4083447647059
BI-AP84	2017-07-12 19:15:34	-33.8219060833333	26.4077541666667
BI-AP84	2017-07-12 19:16:34	-33.8218311428571	26.4071488571429
BI-AP84	2017-07-12 19:17:34	-33.8215952571429	26.4065529428571
BI-AP84	2017-07-12 19:18:34	-33.8214596923077	26.4059216153846
BI-AP84	2017-07-12 19:19:34	-33.8213418571429	26.4053084
BI-AP84	2017-07-12 19:20:34	-33.8211528285714	26.4047523714286
BI-AP84	2017-07-12 19:21:34	-33.8209952	26.404154
BI-AP84	2017-07-12 19:22:34	-33.82081325	26.40359075
BI-AP84	2017-07-12 19:23:34	-33.8205522222222	26.4030102222222
BI-AP84	2017-07-12 19:24:34	-33.8203761818182	26.4024753636364
BI-AP84	2017-07-12 19:25:34	-33.820228	26.4018915714286
BI-AP84	2017-07-12 19:26:34	-33.8200224864865	26.4013311081081
BI-AP84	2017-07-12 19:27:34	-33.8197616315789	26.4007781842105
BI-AP84	2017-07-12 19:28:34	-33.8196267142857	26.4001981428571
BI-AP84	2017-07-12 19:29:34	-33.8194333428571	26.3996957142857
BI-AP84	2017-07-12 19:30:34	-33.819256	26.399191
BI-AP84	2017-07-12 19:31:34	-33.8189540862069	26.3986762413793
BI-AP84	2017-07-12 19:32:34	-33.8184063448276	26.3983697931034
BI-AP84	2017-07-12 19:33:34	-33.8170565862069	26.3984032758621
BI-AP84	2017-07-12 19:34:34	-33.8171944461538	26.3977182
BI-AP84	2017-07-12 19:35:34	-33.8180204117647	26.3966742941176
BI-AP84	2017-07-12 19:36:34	-33.817477260274	26.3962887534247
BI-AP84	2017-07-12 19:37:34	-33.8177567123288	26.3954619041096
BI-AP84	2017-07-12 19:38:34	-33.817615	26.3948831351351
BI-AP84	2017-07-12 19:39:34	-33.81746452	26.3943024666667
BI-AP84	2017-07-12 19:40:34	-33.8173451891892	26.3937034864865
BI-AP84	2017-07-12 19:41:34	-33.8172379178082	26.3931006164384
BI-AP84	2017-07-12 19:42:34	-33.8170875068493	26.3925186986301
BI-AP84	2017-07-12 19:43:34	-33.8170999466667	26.3919795733333
BI-AP84	2017-07-12 19:44:34	-33.8170153714286	26.3913878285714
BI-AP84	2017-07-12 19:45:34	-33.8169205	26.3908235384615
BI-AP84	2017-07-12 19:46:34	-33.8168015294118	26.3902575588235
BI-AP84	2017-07-12 19:47:34	-33.8166858	26.3896742857143
BI-AP84	2017-07-12 19:48:34	-33.8165332352941	26.3891457647059
BI-AP84	2017-07-12 19:49:34	-33.8163894848485	26.3885718181818
BI-AP84	2017-07-12 19:50:34	-33.8162918235294	26.3880062941176
BI-AP84	2017-07-12 19:51:34	-33.8161713529412	26.3875002352941
BI-AP84	2017-07-12 19:52:34	-33.8160413529412	26.3869172647059
BI-AP84	2017-07-12 19:53:34	-33.815908	26.3863525454545
BI-AP84	2017-07-12 19:54:34	-33.8157757058824	26.3858525588235
BI-AP84	2017-07-12 19:55:34	-33.8156192	26.3853328
BI-AP84	2017-07-12 19:56:34	-33.8154372121212	26.3847863030303
BI-AP84	2017-07-12 19:57:34	-33.8153035714286	26.3842241428571
BI-AP84	2017-07-12 19:58:34	-33.8151381428571	26.3837031428571
BI-AP84	2017-07-12 19:59:34	-33.8150371764706	26.3831484117647
BI-AP84	2017-07-12 20:00:34	-33.8149158857143	26.3825699142857
BI-AP84	2017-07-12 20:01:34	-33.8148828823529	26.3820664117647
BI-AP84	2017-07-12 20:02:34	-33.8149939142857	26.3816333714286
BI-AP84	2017-07-12 20:03:34	-33.8152656823529	26.3809133411765
BI-AP84	2017-07-12 20:04:34	-33.8155327481481	26.3800861185185
BI-AP84	2017-07-12 20:05:34	-33.8156743037037	26.379276562963
BI-AP84	2017-07-12 20:06:34	-33.8158158592593	26.3784670074074
BI-AP84	2017-07-12 20:07:34	-33.8159574148148	26.3776574518519
BI-AP84	2017-07-12 20:08:34	-33.8160989703704	26.3768478962963
BI-AP84	2017-07-12 20:09:34	-33.8162257763158	26.3760228684211
BI-AP84	2017-07-12 20:10:34	-33.8163070921053	26.3751812894737
BI-AP84	2017-07-12 20:11:34	-33.8163986410256	26.3743548205128
BI-AP84	2017-07-12 20:12:34	-33.8164376176471	26.3736451764706
BI-AP84	2017-07-12 20:13:34	-33.8164269166667	26.3732518611111
BI-AP84	2017-07-12 20:14:34	-33.8163987714286	26.3728439428571
BI-AP84	2017-07-12 20:15:34	-33.81641	26.3724399411765
BI-AP84	2017-07-12 20:16:34	-33.8163922571429	26.3718804285714
BI-AP84	2017-07-12 20:17:34	-33.8164510588235	26.3713184705882
BI-AP84	2017-07-12 20:18:34	-33.8164307058824	26.3707622352941
BI-AP84	2017-07-12 20:19:34	-33.8164652941176	26.3701928235294
BI-AP84	2017-07-12 20:20:34	-33.8165044	26.3695732
BI-AP84	2017-07-12 20:21:34	-33.8164732352941	26.3689769411765
BI-AP84	2017-07-12 20:22:34	-33.8164395294118	26.3684145882353
BI-AP84	2017-07-12 20:23:34	-33.8164813636364	26.3678297272727
BI-AP84	2017-07-12 20:24:34	-33.8164785294118	26.3672602352941
BI-AP84	2017-07-12 20:25:34	-33.8165047941176	26.3666354117647
BI-AP84	2017-07-12 20:26:34	-33.8165223714286	26.3660668571429
BI-AP84	2017-07-12 20:27:34	-33.8165068571429	26.3655153142857
BI-AP84	2017-07-12 20:28:34	-33.8165588571429	26.3648826857143
BI-AP84	2017-07-12 20:29:34	-33.8165713428571	26.3643303428571
BI-AP84	2017-07-12 20:30:34	-33.8165756	26.363738
BI-AP84	2017-07-12 20:31:34	-33.816582	26.3631789411765
BI-AP84	2017-07-12 20:32:34	-33.8166066969697	26.3625978787879
BI-AP84	2017-07-12 20:33:34	-33.816637	26.3620195
BI-AP84	2017-07-12 20:34:34	-33.8166567428571	26.3614514285714
BI-AP84	2017-07-12 20:35:34	-33.8166504705882	26.3609087941176
BI-AP84	2017-07-12 20:36:34	-33.8166759705882	26.3603517352941
BI-AP84	2017-07-12 20:37:34	-33.816689	26.359767
BI-AP84	2017-07-12 20:38:34	-33.8166865294118	26.3592309705882
BI-AP84	2017-07-12 20:39:34	-33.8166732285714	26.3586351428571
BI-AP84	2017-07-12 20:40:34	-33.8166512777778	26.3581042222222
BI-AP84	2017-07-12 20:41:34	-33.8166016176471	26.3575720294118
BI-AP84	2017-07-12 20:42:34	-33.8166438333333	26.3570220833333
BI-AP84	2017-07-12 20:43:34	-33.8166815714286	26.3564964285714
BI-AP84	2017-07-12 20:44:34	-33.8167384705882	26.3559223823529
BI-AP84	2017-07-12 20:45:34	-33.8167824705882	26.3553887058824
BI-AP84	2017-07-12 20:46:34	-33.8168278285714	26.3548752571429
BI-AP84	2017-07-12 20:47:34	-33.816827	26.3543673333333
BI-AP84	2017-07-12 20:48:34	-33.8169083636364	26.3537744545455
BI-AP84	2017-07-12 20:49:34	-33.8168674117647	26.3532491470588
BI-AP84	2017-07-12 20:50:34	-33.8169180285714	26.3527018
BI-AP84	2017-07-12 20:51:34	-33.8169211111111	26.3522108888889
BI-AP84	2017-07-12 20:52:34	-33.8169151470588	26.3516854117647
BI-AP84	2017-07-12 20:53:34	-33.8169364444444	26.3511474166667
BI-AP84	2017-07-12 20:54:34	-33.8169141212121	26.3506871515152
BI-AP84	2017-07-12 20:55:34	-33.8169418823529	26.3501197058824
BI-AP84	2017-07-12 20:56:34	-33.8169588823529	26.3495901176471
BI-AP84	2017-07-12 20:57:34	-33.816956	26.349064
BI-AP84	2017-07-12 20:58:34	-33.8169870571429	26.3485894857143
BI-AP84	2017-07-12 20:59:34	-33.8169776571429	26.3480915142857
BI-AP84	2017-07-12 21:00:34	-33.8169054117647	26.3475961764706
BI-AP84	2017-07-12 21:01:34	-33.8169336	26.3471021428571
BI-AP84	2017-07-12 21:02:34	-33.8169229428571	26.3465444857143
BI-AP84	2017-07-12 21:03:34	-33.8169213333333	26.3460396666667
BI-AP84	2017-07-12 21:04:34	-33.816875	26.345568
BI-AP84	2017-07-12 21:05:34	-33.8168953243243	26.3450565675676
BI-AP84	2017-07-12 21:06:34	-33.8169737222222	26.3444996111111
BI-AP84	2017-07-12 21:07:34	-33.8170075714286	26.3440087142857
BI-AP84	2017-07-12 21:08:34	-33.8170375714286	26.3434841428571
BI-AP84	2017-07-12 21:09:34	-33.8170944166667	26.343002
BI-AP84	2017-07-12 21:10:34	-33.8172536666667	26.3423872222222
BI-AP84	2017-07-12 21:11:34	-33.8173658823529	26.3418585294118
BI-AP84	2017-07-12 21:12:34	-33.8174527142857	26.3413207142857
BI-AP84	2017-07-12 21:13:34	-33.8175888235294	26.3407882941176
BI-AP84	2017-07-12 21:14:34	-33.8177093333333	26.3402443333333
BI-AP84	2017-07-12 21:15:34	-33.8178592352941	26.3397189411765
BI-AP84	2017-07-12 21:16:34	-33.8179642424242	26.3391952121212
BI-AP84	2017-07-12 21:17:34	-33.8180700285714	26.3386552285714
BI-AP84	2017-07-12 21:18:34	-33.8181557647059	26.3382084411765
BI-AP84	2017-07-12 21:19:34	-33.8183290285714	26.3376018285714
BI-AP84	2017-07-12 21:20:34	-33.8184765882353	26.337038
BI-AP84	2017-07-12 21:21:34	-33.8185310833333	26.3365525
BI-AP84	2017-07-12 21:22:34	-33.8187414571429	26.3359332571429
BI-AP84	2017-07-12 21:23:34	-33.818803	26.3354674166667
BI-AP84	2017-07-12 21:24:34	-33.8188873142857	26.3349339714286
BI-AP84	2017-07-12 21:25:34	-33.8189323939394	26.3344234848485
BI-AP84	2017-07-12 21:26:34	-33.8191091714286	26.3338302285714
BI-AP84	2017-07-12 21:27:34	-33.8191467647059	26.3333969117647
BI-AP84	2017-07-12 21:28:34	-33.8192836285714	26.3328377428571
BI-AP84	2017-07-12 21:29:34	-33.8194125428571	26.3323122857143
BI-AP84	2017-07-12 21:30:34	-33.8195399142857	26.3317334857143
BI-AP84	2017-07-12 21:31:34	-33.8196230857143	26.3312702571429
BI-AP84	2017-07-12 21:32:34	-33.8197268529412	26.3307152941176
BI-AP84	2017-07-12 21:33:34	-33.8198192857143	26.3301951714286
BI-AP84	2017-07-12 21:34:34	-33.8199438285714	26.3296327142857
BI-AP84	2017-07-12 21:35:34	-33.8200926285714	26.3290446285714
BI-AP84	2017-07-12 21:36:34	-33.8201467142857	26.3285628571429
BI-AP84	2017-07-12 21:37:34	-33.8202750277778	26.3280313888889
BI-AP84	2017-07-12 21:38:34	-33.8203443636364	26.3275238787879
BI-AP84	2017-07-12 21:39:34	-33.8204131428571	26.3270251428571
BI-AP84	2017-07-12 21:40:34	-33.8204592432432	26.3265176486487
BI-AP84	2017-07-12 21:41:34	-33.8207152727273	26.3258386363636
BI-AP84	2017-07-12 21:42:34	-33.8206902352941	26.3254280588235
BI-AP84	2017-07-12 21:43:34	-33.8207673714286	26.3249147428571
BI-AP84	2017-07-12 21:44:34	-33.8207659714286	26.3244843428571
BI-AP84	2017-07-12 21:45:34	-33.8208324285714	26.3239073714286
BI-AP84	2017-07-12 21:46:34	-33.8208637714286	26.3233438285714
BI-AP84	2017-07-12 21:47:34	-33.8209703235294	26.3227761470588
BI-AP84	2017-07-12 21:48:34	-33.8210471714286	26.322236
BI-AP84	2017-07-12 21:49:34	-33.8211804285714	26.3217086285714
BI-AP84	2017-07-12 21:50:34	-33.8212419090909	26.3212259090909
BI-AP84	2017-07-12 21:51:34	-33.8214115714286	26.3206207714286
BI-AP84	2017-07-12 21:52:34	-33.8214305142857	26.3201594571429
BI-AP84	2017-07-12 21:53:34	-33.821528	26.3196226666667
BI-AP84	2017-07-12 21:54:34	-33.8216226666667	26.3190720833333
BI-AP84	2017-07-12 21:55:34	-33.8217456285714	26.3185488857143
BI-AP84	2017-07-12 21:56:34	-33.8218160909091	26.3180266969697
BI-AP84	2017-07-12 21:57:34	-33.8218877222222	26.3175168333333
BI-AP84	2017-07-12 21:58:34	-33.8219869428571	26.3170297714286
BI-AP84	2017-07-12 21:59:34	-33.8220741428571	26.3165265714286
BI-AP84	2017-07-12 22:00:34	-33.8221505833333	26.3160391666667
BI-AP84	2017-07-12 22:01:34	-33.8222134	26.315549
BI-AP84	2017-07-12 22:02:34	-33.8222941428571	26.3150621428571
BI-AP84	2017-07-12 22:03:34	-33.8223930285714	26.3145738571429
BI-AP84	2017-07-12 22:04:34	-33.8224008235294	26.3140627647059
BI-AP84	2017-07-12 22:05:34	-33.822511027027	26.3135614594595
BI-AP84	2017-07-12 22:06:34	-33.8226511212121	26.3130433636364
BI-AP84	2017-07-12 22:07:34	-33.8227575882353	26.3125588823529
BI-AP84	2017-07-12 22:08:34	-33.8228586470588	26.3120888823529
BI-AP84	2017-07-12 22:09:34	-33.8229892352941	26.3115518823529
BI-AP84	2017-07-12 22:10:34	-33.8230498181818	26.3110919090909
BI-AP84	2017-07-12 22:11:34	-33.8231553529412	26.3105341176471
BI-AP84	2017-07-12 22:12:34	-33.82325025	26.3100584722222
BI-AP84	2017-07-12 22:13:34	-33.8233478823529	26.3095494117647
BI-AP84	2017-07-12 22:14:34	-33.8234496060606	26.3090201818182
BI-AP84	2017-07-12 22:15:34	-33.8235414705882	26.3085112058824
BI-AP84	2017-07-12 22:16:34	-33.8236333235294	26.3079611470588
BI-AP84	2017-07-12 22:17:34	-33.8237566470588	26.3074455294118
BI-AP84	2017-07-12 22:18:34	-33.8238699411765	26.3069172352941
BI-AP84	2017-07-12 22:19:34	-33.8240165294118	26.3064074705882
BI-AP84	2017-07-12 22:20:34	-33.824142	26.305885
BI-AP84	2017-07-12 22:21:34	-33.8242205454546	26.3053780909091
BI-AP84	2017-07-12 22:22:34	-33.8243665294118	26.3048255882353
BI-AP84	2017-07-12 22:23:34	-33.8244874285714	26.3042842857143
BI-AP84	2017-07-12 22:24:34	-33.8246010857143	26.3037410571429
BI-AP84	2017-07-12 22:25:34	-33.8246833142857	26.3032607714286
BI-AP84	2017-07-12 22:26:34	-33.8248158571429	26.3027299428571
BI-AP84	2017-07-12 22:27:34	-33.8249526857143	26.3022818857143
BI-AP84	2017-07-12 22:28:34	-33.8251883142857	26.3017593714286
BI-AP84	2017-07-12 22:29:34	-33.8252926	26.3012808571429
BI-AP84	2017-07-12 22:30:34	-33.8254795714286	26.3008287714286
BI-AP84	2017-07-12 22:31:34	-33.8256488235294	26.3003255
BI-AP84	2017-07-12 22:32:34	-33.825794	26.2998768333333
BI-AP84	2017-07-12 22:33:34	-33.8259443142857	26.2994373428571
BI-AP84	2017-07-12 22:34:34	-33.8260783636364	26.2989857272727
BI-AP84	2017-07-12 22:35:34	-33.8262146	26.2985598
BI-AP84	2017-07-12 22:36:34	-33.8263186470588	26.2981815882353
BI-AP84	2017-07-12 22:37:34	-33.8263850588235	26.2978451764706
BI-AP84	2017-07-12 22:38:34	-33.8264990588235	26.2974616176471
BI-AP84	2017-07-12 22:39:34	-33.8265834242424	26.2971468787879
BI-AP84	2017-07-12 22:40:34	-33.826702	26.29678
BI-AP84	2017-07-12 22:41:34	-33.8267985714286	26.2963912857143
BI-AP84	2017-07-12 22:42:34	-33.8269053030303	26.2960461212121
BI-AP84	2017-07-12 22:43:34	-33.8270695714286	26.2956582
BI-AP84	2017-07-12 22:44:34	-33.8273287302326	26.2951944139535
BI-AP84	2017-07-12 22:45:34	-33.8276811953488	26.2947063209302
BI-AP84	2017-07-12 22:46:34	-33.8280336604651	26.294218227907
BI-AP84	2017-07-12 22:47:34	-33.8283861255814	26.2937301348837
BI-AP84	2017-07-12 22:48:34	-33.8288307815126	26.2933739495798
BI-AP84	2017-07-12 22:49:34	-33.829277	26.29302
BI-AP84	2017-07-12 22:50:34	-33.8297205443038	26.2926911392405
BI-AP84	2017-07-12 22:51:34	-33.8301511948052	26.2923585714286
BI-AP84	2017-07-12 22:52:34	-33.830612961039	26.2920392467532
BI-AP84	2017-07-12 22:53:34	-33.8311291239669	26.2917376033058
BI-AP84	2017-07-12 22:54:34	-33.8316359008264	26.2913999173554
BI-AP84	2017-07-12 22:55:34	-33.832094	26.291083
BI-AP84	2017-07-12 22:56:34	-33.8321410588235	26.2909235882353
BI-AP84	2017-07-12 22:57:34	-33.8325424210526	26.290561
BI-AP84	2017-07-12 22:58:34	-33.8330197983193	26.2902928067227
BI-AP84	2017-07-12 22:59:34	-33.8335234957983	26.2900780168067
BI-AP84	2017-07-12 23:00:34	-33.8338078139535	26.2899643255814
BI-AP84	2017-07-12 23:01:34	-33.8343153333333	26.2899970666667
BI-AP84	2017-07-12 23:02:34	-33.8348535151515	26.2899345212121
BI-AP84	2017-07-12 23:03:34	-33.8353916969697	26.2898719757576
BI-AP84	2017-07-12 23:04:34	-33.8359376484375	26.289695953125
BI-AP84	2017-07-12 23:05:34	-33.8364884296875	26.289449390625
BI-AP84	2017-07-12 23:06:34	-33.8368459142857	26.2891496571429
BI-AP84	2017-07-12 23:07:34	-33.8371428125	26.28865905
BI-AP84	2017-07-12 23:08:34	-33.8374559375	26.28815355
BI-AP84	2017-07-12 23:09:34	-33.8377824705882	26.2876708823529
BI-AP84	2017-07-12 23:10:34	-33.8382444615385	26.2872837179487
BI-AP84	2017-07-12 23:11:34	-33.8387080434783	26.2869957391304
BI-AP84	2017-07-12 23:12:34	-33.838844	26.286963
BI-AP84	2017-07-12 23:13:34	-33.8389956666667	26.2867853333333
BI-AP84	2017-07-12 23:14:34	-33.8390360588235	26.2867482352941
BI-AP84	2017-07-12 23:15:34	-33.8390080555556	26.2867826111111
BI-AP84	2017-07-12 23:16:34	-33.8390145714286	26.2867587428571
BI-AP84	2017-07-12 23:17:34	-33.838997	26.2867719428571
