# Supplementary material for: Multi-predator assemblages, dive type, bathymetry and sex influence foraging success and efficiency in African penguins
Source: PeerJ. 2020 Jun 30;8:e9380. doi: 10.7717/peerj.9380 (PMC7333648; doi:10.7717/peerj.9380)
Supplement: Data S1 [file peerj-08-9380-s002.zip › Data S1/BI-AP84-SVM-summary-vedba-preycaps.txt]

divenum	preycaps	dive.time	maxdivedepth	meandepthcap	ID	total_vedba	mean_vedba	dateW	diveNum
1	0	0.800001621246338	0.55	0	1	10.2192104278152	1.02192104278152	2017-07-11 21:31:37.16	1
2	0	2.56000518798828	0.57	0	2	8.14858698745531	0.254643343357978	2017-07-11 21:34:02.04	2
3	0	2.80000567436218	0.66	0	3	11.490617656642	0.328303361618344	2017-07-11 21:34:20.32	3
4	0	1.44000291824341	0.56	0	4	2.96375456279182	0.164653031266212	2017-07-11 21:34:32.48	4
5	0	0.240000486373901	0.51	0	5	0.236729072875612	0.0789096909585373	2017-07-11 21:34:43.04	5
6	0	2.24000453948975	0.53	0	6	5.05771103938142	0.180632537120765	2017-07-11 21:34:59.32	6
7	0	0.880001783370972	0.52	0	7	2.94590666895107	0.26780969717737	2017-07-11 21:35:10.32	7
8	0	5.60001134872437	0.79	0	8	18.4998050310609	0.264282929015155	2017-07-11 21:35:38.80	8
9	0	3.20000648498535	0.69	0	9	12.8209878306576	0.32052469576644	2017-07-11 21:35:45.96	9
10	0	1.60000324249268	0.59	0	10	6.84357080691727	0.342178540345864	2017-07-11 21:36:49.56	10
11	0	5.04001021385193	0.69	0	11	27.2307894766403	0.432234753597465	2017-07-11 21:37:05.96	11
12	0	1.04000210762024	0.53	0	12	10.3590648450513	0.796851141927022	2017-07-11 21:37:44.40	12
13	0	3.12000632286072	0.54	0	13	13.0168971127033	0.333766592633418	2017-07-11 21:37:51.16	13
14	0	0.240000486373901	0.51	0	14	0.75921501802465	0.253071672674883	2017-07-11 21:38:10.00	14
15	0	0.560001134872437	0.53	0	15	2.42763703790295	0.346805291128992	2017-07-11 21:38:15.16	15
16	0	3.52000713348389	0.64	0	16	15.1258680048181	0.34376972738223	2017-07-11 21:38:29.56	16
17	1	3.60000729560852	0.66	0.586649998426438	17	11.1914663262992	0.248699251695538	2017-07-11 21:38:32.08	17
18	0	0.320000648498535	0.51	0	18	0.367695088362661	0.0919237720906651	2017-07-11 21:41:14.04	18
19	0	0.800001621246338	0.54	0	19	1.33654599535287	0.133654599535287	2017-07-11 21:42:19.08	19
20	0	4.16000843048096	0.71	0	20	9.83300754150322	0.189096298875062	2017-07-11 21:47:54.56	20
21	0	28.2400572299957	0.94	0	21	32.2347677090538	0.0913166224052515	2017-07-11 22:02:54.76	21
22	0	15.2800309658051	0.7	0	22	17.861802312415	0.0935172895937958	2017-07-11 22:03:02.96	22
23	0	2.64000535011292	0.51	0	23	2.60159764567708	0.0788362922932448	2017-07-11 22:03:04.28	23
24	0	38.4000778198242	1.02	0	24	77.5873673065714	0.161640348555357	2017-07-11 22:04:53.52	24
25	1	82.0001661777496	1.74	0.89877500385046	25	170.217138728858	0.166065501198886	2017-07-11 22:06:09.52	25
26	0	11.4400231838226	0.65	0	26	16.0559434921439	0.112279325119888	2017-07-11 22:06:15.96	26
27	0	3.28000664710999	0.54	0	27	5.72052191102092	0.139524924659047	2017-07-11 22:06:17.64	27
28	0	15.520031452179	1.08	0	28	29.2672714540571	0.150862223989985	2017-07-11 22:09:50.32	28
29	0	55.6801128387451	1.35	0	29	111.806445570459	0.160641444785143	2017-07-11 22:10:22.32	29
30	0	2.32000470161438	0.66	0	30	6.62054733383768	0.228294735649575	2017-07-11 22:10:25.48	30
31	0	0.240000486373901	0.51	0	31	0.23370786664145	0.0779026222138168	2017-07-11 22:10:30.00	31
32	0	4.48000907897949	0.97	0	32	18.8375674231934	0.336385132557026	2017-07-11 22:10:36.56	32
33	0	3.28000664710999	0.52	0	33	10.9691035605809	0.267539111233681	2017-07-11 22:10:44.48	33
34	1	2.24000453948975	0.67	0.537850008606911	34	6.91205670342196	0.246859167979356	2017-07-11 22:10:47.64	34
35	0	7.28001475334167	0.84	0	35	27.8682869363769	0.306244911388757	2017-07-11 22:10:53.44	35
36	0	2.56000518798828	0.52	0	36	5.58582313191523	0.174556972872351	2017-07-11 22:13:38.16	36
37	0	64.9601316452026	0.97	0	37	89.5944163443575	0.110337951163002	2017-07-11 22:14:12.56	37
38	0	2.08000421524048	0.61	0	38	4.34573875858519	0.167143798407123	2017-07-11 22:14:22.56	38
39	0	54.1601097583771	1.89	0	39	132.58951914514	0.195848625029748	2017-07-11 22:14:50.92	39
40	0	1.52000308036804	0.56	0	40	6.68962320367326	0.352085431772277	2017-07-11 22:14:53.56	40
41	0	2.88000583648682	0.68	0	41	9.4606220876371	0.26279505798992	2017-07-11 22:15:03.44	41
42	0	6.72001361846924	0.78	0	42	25.4495646395229	0.302971007613368	2017-07-11 22:15:09.80	42
43	0	4.88000988960266	0.7	0	43	13.1272843354472	0.215201382548315	2017-07-11 22:15:21.44	43
44	0	8.96001815795898	1.03	0	44	34.3302208461779	0.306519828983731	2017-07-11 22:15:48.56	44
45	0	0.160000324249268	0.51	0	45	0.0160801119399089	0.00804005596995444	2017-07-11 22:15:50.00	45
46	0	1.20000243186951	0.59	0	46	4.63273726618304	0.308849151078869	2017-07-11 22:15:55.20	46
47	0	0.880001783370972	0.58	0	47	2.32165124920231	0.211059204472937	2017-07-11 22:15:57.24	47
48	0	2.80000567436218	0.71	0	48	9.90511323333217	0.283003235238062	2017-07-11 22:16:03.80	48
49	0	5.36001086235046	1.26	0	49	19.8743992070818	0.296632823986295	2017-07-11 22:16:07.72	49
50	1	7.36001491546631	1.05	0.648925000429153	50	33.5325579278106	0.364484325302289	2017-07-11 22:16:15.32	50
51	0	1.44000291824341	0.6	0	51	4.85768279439518	0.269871266355288	2017-07-11 22:16:20.25	51
52	0	1.84000372886658	0.54	0	52	3.72774242718311	0.162075757703614	2017-07-11 23:07:34.48	52
53	0	0.720001459121704	0.51	0	53	0.378806413204162	0.0420896014671291	2017-07-12 02:08:07.24	53
54	0	3.04000616073608	0.56	0	54	4.76077297938653	0.12528349945754	2017-07-12 02:09:06.64	54
55	0	1.76000356674194	0.52	0	55	2.23476355191036	0.101580161450471	2017-07-12 02:09:08.48	55
56	0	0.880001783370972	0.51	0	56	0.561723793819509	0.0510657994381372	2017-07-12 02:09:10.04	56
57	0	7.36001491546631	0.73	0	57	13.6172022713137	0.148013068166454	2017-07-12 02:10:12.08	57
58	0	2.80000567436218	0.61	0	58	9.12103090902711	0.26060088311506	2017-07-12 02:23:41.28	58
59	0	3.52000713348389	0.73	0	59	6.8038571308951	0.154633116611252	2017-07-12 02:43:30.75	59
60	0	0.560001134872437	0.52	0	60	0.769976380853228	0.109996625836175	2017-07-12 02:43:33.16	60
61	0	3.04000616073608	0.52	0	61	3.98919590046547	0.104978839485933	2017-07-12 03:05:40.28	61
62	0	1.92000389099121	0.54	0	62	2.7683805689576	0.115349190373233	2017-07-12 03:05:42.48	62
63	0	4.88000988960266	0.59	0	63	6.30007449047749	0.103279909679959	2017-07-12 03:05:45.75	63
64	0	20.2400410175323	0.75	0	64	32.5217376629635	0.128544417640172	2017-07-12 03:05:56.25	64
65	0	1.36000275611877	0.52	0	65	2.20563699000661	0.12974335235333	2017-07-12 03:05:59.32	65
66	0	7.68001556396484	0.65	0	66	12.4132711713943	0.129304908035357	2017-07-12 03:06:06.72	66
67	0	1.44000291824341	0.52	0	67	1.77435315797098	0.0985751754428322	2017-07-12 03:06:09.28	67
68	0	22.720046043396	0.75	0	68	34.9664469812473	0.123121292187491	2017-07-12 03:06:21.72	68
69	0	9.44001913070679	0.65	0	69	14.2657917869189	0.120896540567109	2017-07-12 03:06:26.80	69
70	0	1.84000372886658	0.55	0	70	2.03813207310375	0.0886144379610326	2017-07-12 03:06:28.25	70
71	0	17.3600351810455	0.67	0	71	22.0361727202464	0.10154918304261	2017-07-12 03:08:35.50	71
72	0	4.48000907897949	0.56	0	72	6.01683402168821	0.107443464673004	2017-07-12 03:08:45.48	72
73	0	8.32001686096191	0.67	0	73	18.5368713931605	0.178239148011158	2017-07-12 04:23:08.52	73
74	0	6.08001232147217	0.69	0	74	11.9417104066237	0.157127768508206	2017-07-12 04:23:17.16	74
75	1	4.96001005172729	0.95	0.910450019240379	75	20.0494618156548	0.323378416381529	2017-07-12 05:28:37.80	75
76	0	73.2001483440399	2.78	0	76	101.39856942737	0.110818108663792	2017-07-12 05:30:30.92	76
77	0	17.8400361537933	1.04	0	77	31.1051367842428	0.13948491831499	2017-07-12 06:06:02.28	77
78	0	2.72000551223755	0.66	0	78	8.14545701527325	0.239572265155096	2017-07-12 06:08:26.52	78
79	0	5.60001134872437	0.7	0	79	10.4439972433748	0.14919996061964	2017-07-12 06:14:48.50	79
80	0	3.76000761985779	0.6	0	80	9.51303715763001	0.202405045907022	2017-07-12 06:15:59.68	80
81	0	2.56000518798828	0.54	0	81	3.51427765171491	0.109821176616091	2017-07-12 06:16:01.76	81
82	0	9.76001977920532	0.6	0	82	12.7823487951026	0.10477335077953	2017-07-12 06:16:14.16	82
83	0	2.48000502586365	0.55	0	83	4.59453426365487	0.148210782698544	2017-07-12 06:16:26.56	83
84	0	8.32001686096191	0.82	0	84	11.4252496024662	0.109858169254482	2017-07-12 06:16:33.80	84
85	0	96.8801963329315	4.35	0	85	126.742678371881	0.104659519712536	2017-07-12 06:17:34.76	85
86	0	7.28001475334167	0.75	0	86	12.0432217843534	0.132343096531356	2017-07-12 06:17:45.48	86
87	0	8.00001621246338	0.68	0	87	16.6310019156469	0.166310019156469	2017-07-12 06:19:25.04	87
88	0	1.52000308036804	0.57	0	88	3.5286204520635	0.185716865898079	2017-07-12 06:19:28.25	88
89	0	118.400239944458	7.68	0	89	158.363966626024	0.107002680152719	2017-07-12 06:28:20.48	89
90	0	2.40000486373901	0.53	0	90	4.63842376482191	0.154614125494064	2017-07-12 06:28:22.96	90
91	0	3.92000794410706	0.57	0	91	6.76471469209034	0.138055401879395	2017-07-12 06:28:24.96	91
92	0	3.60000729560852	0.7	0	92	6.10696519962582	0.135710337769463	2017-07-12 06:28:26.76	92
93	0	4.16000843048096	0.72	0	93	6.65864555810783	0.128050876117458	2017-07-12 06:28:29.48	93
94	1	151.680307388306	9.4	0.535599997639656	94	224.176136421333	0.118236358872011	2017-07-12 06:30:20.80	94
95	0	188.88038277626	11.24	0	95	291.797512222924	0.12359064473652	2017-07-12 06:32:29.96	95
96	0	5.680011510849	0.7	0	96	10.100754196679	0.142264143615197	2017-07-12 06:32:36.96	96
97	0	171.760348081589	12.52	0	97	296.02272801301	0.137877376810904	2017-07-12 06:34:35.16	97
98	0	2.16000437736511	0.6	0	98	4.20414118104473	0.155708932631286	2017-07-12 06:34:44.32	98
99	0	6.1600124835968	0.66	0	99	13.0990896774254	0.170118047758771	2017-07-12 06:34:51.68	99
100	0	5.680011510849	0.65	0	100	12.3462279333925	0.173890534273134	2017-07-12 06:34:55.44	100
101	1	180.160365104675	10.25	9.31901249736548	101	336.78758833548	0.149550438870106	2017-07-12 06:36:52.20	101
102	0	14.7200298309326	0.99	0	102	29.9934781047689	0.163008033178092	2017-07-12 06:37:01.68	102
103	0	164.560333490372	12.03	0	103	294.97910438526	0.143402578699689	2017-07-12 06:39:01.28	103
104	0	11.5200233459473	0.87	0	104	22.5983114565018	0.156932718447929	2017-07-12 06:39:10.50	104
105	0	168.800342082977	11.5	0	105	277.363534401932	0.13145191203883	2017-07-12 06:40:54.72	105
106	0	3.36000680923462	0.58	0	106	6.41231529454932	0.152674173679746	2017-07-12 06:40:59.25	106
107	0	1.52000308036804	0.57	0	107	2.4864426396038	0.130865402084411	2017-07-12 06:41:01.32	107
108	1	143.360290527344	13.43	10.9066999983788	108	267.339095545428	0.14918476313919	2017-07-12 06:42:32.75	108
109	0	0.960001945495605	0.53	0	109	1.35208352101967	0.112673626751639	2017-07-12 06:42:35.32	109
110	0	4.16000843048096	0.59	0	110	6.72413189475427	0.129310228745274	2017-07-12 06:42:38.44	110
111	2	142.880289554596	14.27	10.4282749971747	111	352.764825240077	0.197516699462529	2017-07-12 06:44:04.52	111
112	1	4.72000956535339	0.85	0.791375003755093	112	17.7102395126325	0.300173551061568	2017-07-12 06:44:07.96	112
113	0	2.24000453948975	0.54	0	113	6.83677636166587	0.24417058434521	2017-07-12 06:44:09.08	113
114	0	124.560252428055	13.8	0	114	290.544035816257	0.186605032637288	2017-07-12 06:45:28.64	114
115	1	126.160255670547	13.52	9.98620000362397	115	311.320775680257	0.197413301002065	2017-07-12 06:46:44.25	115
116	1	144.400292634964	18.17	13.8945250177383	116	329.390911073886	0.182488039376114	2017-07-12 06:48:10.40	116
117	0	147.520298957825	19.45	0	117	294.19462360517	0.15954155293122	2017-07-12 06:49:39.76	117
118	2	87.6801776885986	18.81	9.87891248002649	118	364.049789592219	0.332162216781221	2017-07-12 06:50:35.80	118
119	0	4.80000972747803	0.69	0	119	12.6243304459906	0.210405507433176	2017-07-12 06:50:46.96	119
120	0	5.76001167297363	0.7	0	120	13.4110693160105	0.186264851611257	2017-07-12 06:50:49.88	120
121	1	86.720175743103	16.54	1.42430000066757	121	222.037009210334	0.204831189308426	2017-07-12 06:51:55.32	121
122	0	1.44000291824341	0.56	0	122	6.39715902750364	0.355397723750202	2017-07-12 06:51:57.24	122
123	1	110.640224218369	24.13	13.1165250423551	123	394.521549904728	0.285265039699731	2017-07-12 06:53:08.64	123
124	2	121.840246915817	17.14	7.17686249703168	124	322.955968588066	0.212052507280411	2017-07-12 06:54:31.92	124
125	3	133.760271072388	28.51	10.7363583557805	125	381.486657127075	0.228161876272174	2017-07-12 06:56:02.72	125
126	0	3.20000648498535	0.78	0	126	16.4275395832866	0.410688489582166	2017-07-12 06:56:04.68	126
127	2	104.640212059021	18.14	10.928012509048	127	217.666542912839	0.166411730055687	2017-07-12 06:57:20.68	127
128	2	117.040237188339	28.14	12.0922749942541	128	317.140282742511	0.216773945825366	2017-07-12 06:58:31.76	128
129	1	162.160328626633	27.82	1.50052499800921	129	373.266511465928	0.184147267620093	2017-07-12 07:00:16.64	129
130	1	168.400341272354	24.92	22.9147250139713	130	301.570126886552	0.143263718235892	2017-07-12 07:02:15.80	130
131	3	184.640374183655	29.36	18.8071750120322	131	410.898135776651	0.178032121220386	2017-07-12 07:04:39.75	131
132	0	3.76000761985779	0.61	0	132	9.1547791256551	0.194782534588406	2017-07-12 07:04:57.76	132
133	0	8.56001734733582	0.55	0	133	14.9951617509869	0.140141698607354	2017-07-12 07:05:05.96	133
134	0	0.800001621246338	0.52	0	134	1.28367353367645	0.128367353367645	2017-07-12 07:05:08.16	134
135	0	153.120310306549	22.29	0	135	241.241037251259	0.126040249347575	2017-07-12 07:06:48.68	135
136	0	158.560321331024	32.05	0	136	289.917981897995	0.146275470180623	2017-07-12 07:08:30.68	136
137	0	181.040366888046	34.51	0	137	292.526205498437	0.129264783693521	2017-07-12 07:10:29.92	137
138	2	204.560414552689	41.07	30.9177687908709	138	519.618593241843	0.203214154572484	2017-07-12 07:12:39.68	138
139	1	188.320381641388	38.55	18.6870999872684	139	379.180806923949	0.161079357231924	2017-07-12 07:14:58.56	139
140	2	159.120322465897	43.19	32.9420187588036	140	360.578477749878	0.181286313599737	2017-07-12 07:16:51.56	140
141	2	192.720390558243	46.01	34.4017124862969	141	376.046542504374	0.156100681819997	2017-07-12 07:18:56.56	141
142	0	256.640520095825	50.54	0	142	390.331650395369	0.121674454612023	2017-07-12 07:21:32.68	142
143	2	218.880443572998	53.39	45.6122437576949	143	500.796714253852	0.183039734741905	2017-07-12 07:23:59.44	143
144	1	214.400434494019	47.67	34.2556499844789	144	359.920605059342	0.134298733231098	2017-07-12 07:26:43.64	144
145	1	244.720495939255	53.11	37.4638500458002	145	535.878942698386	0.175181086204114	2017-07-12 07:29:32.04	145
146	0	219.60044503212	48.19	0	146	372.536901794909	0.135714718322371	2017-07-12 07:32:17.32	146
147	2	253.040512800217	52.65	17.3815500098467	147	469.652390449245	0.148483209120849	2017-07-12 07:35:02.72	147
148	1	202.800410985947	68.68	40.1481000244617	148	504.64488567371	0.199070960818031	2017-07-12 07:37:39.68	148
149	0	27.7600562572479	0.93	0	149	48.5277193431657	0.139849335282898	2017-07-12 07:38:21.44	149
150	1	212.080429792404	57.34	45.4941000652313	150	418.939679221047	0.158030810720878	2017-07-12 07:40:57.28	150
151	0	195.920397043228	46.28	0	151	300.07491842415	0.122529570610106	2017-07-12 07:44:10.50	151
152	1	227.280460596085	66.36	52.5668125101924	152	512.471966591664	0.180384359940747	2017-07-12 07:46:31.76	152
153	0	10.5600214004517	0.9	0	153	20.3617527835945	0.154255702906019	2017-07-12 07:47:03.56	153
154	1	232.72047162056	61.59	40.4767125281692	154	405.390791858382	0.139357439621307	2017-07-12 07:49:22.64	154
155	2	214.880435466766	55.8	47.512481262982	155	424.831401042139	0.158165078571161	2017-07-12 07:52:12.76	155
156	1	223.440452814102	57.16	53.0481750020385	156	493.627273487805	0.176737298062229	2017-07-12 07:55:00.75	156
157	1	223.280452489853	47.56	39.72	157	464.852259254889	0.166554016214579	2017-07-12 07:57:50.68	157
158	0	232.000470161438	58.29	0	158	362.86406725471	0.125125540432658	2017-07-12 08:00:39.32	158
159	2	227.600461244583	52.29	27.8309625160694	159	462.151201390128	0.162443304530801	2017-07-12 08:03:19.80	159
160	1	256.400519609451	51.6	42.6119999837875	160	460.994340107985	0.143835987553193	2017-07-12 08:06:18.68	160
161	0	36.0800731182098	1.61	0	161	63.7422033809518	0.141335262485481	2017-07-12 08:06:56.56	161
162	0	234.400475025177	57.42	0	162	337.038271951743	0.115030126945987	2017-07-12 08:09:28.80	162
163	1	271.280549764633	74.61	65.0307500565052	163	462.989437672366	0.136534779614381	2017-07-12 08:12:39.28	163
164	1	274.560556411743	71.61	56.7723376008868	164	503.641631330946	0.146748727077781	2017-07-12 08:16:12.56	164
165	1	242.160490751266	66.53	58.9182249879837	165	451.563461746488	0.149178546992563	2017-07-12 08:19:43.68	165
166	0	82.5601673126221	10.75	0	166	112.073731458757	0.10859857699492	2017-07-12 08:20:45.92	166
167	1	252.24051117897	60.15	54.460587503016	167	386.507654413035	0.122584095912793	2017-07-12 08:23:45.76	167
168	1	236.240478754044	56.58	55.951762509942	168	361.543810374649	0.122432716009024	2017-07-12 08:26:48.96	168
169	0	265.200537443161	58.14	0	169	377.844595750537	0.113980270211323	2017-07-12 08:29:54.80	169
170	0	263.600534200668	58.37	0	170	357.043456414341	0.108359167348814	2017-07-12 08:33:07.88	170
171	0	238.720483779907	52.72	0	171	385.679326470958	0.129249104045227	2017-07-12 08:35:46.68	171
172	0	248.560503721237	43.12	0	172	332.036351794881	0.106867187574793	2017-07-12 08:38:37.48	172
173	0	77.9201579093933	1.45	0	173	139.860493999868	0.143593936344833	2017-07-12 08:39:44.52	173
174	0	41.1200833320618	1.69	0	174	67.0871574194434	0.130519761516427	2017-07-12 08:40:22.88	174
175	0	31.2800633907318	1.06	0	175	53.7104477158053	0.137366873953466	2017-07-12 08:40:38.76	175
176	0	186.320377588272	27.33	0	176	229.335521506923	0.0984695240476268	2017-07-12 08:43:05.72	176
177	0	147.280298471451	15.27	0	177	198.083764540335	0.1075957439111	2017-07-12 08:45:17.96	177
178	0	21.840044260025	0.64	0	178	29.4708186554801	0.10795171668674	2017-07-12 08:55:28.32	178
179	0	6.24001264572144	0.77	0	179	8.70569994179538	0.111611537715325	2017-07-12 08:55:32.48	179
180	0	9.60001945495605	0.73	0	180	12.9838061654523	0.108198384712103	2017-07-12 08:55:37.80	180
181	0	2.64000535011292	0.59	0	181	4.56951381757596	0.13847011568412	2017-07-12 08:55:40.68	181
182	0	6.00001215934753	0.57	0	182	8.62686649325807	0.115024886576774	2017-07-12 08:55:44.32	182
183	0	2.40000486373901	0.54	0	183	3.56195230188949	0.118731743396316	2017-07-12 08:55:47.20	183
184	0	48.8000988960266	1.01	0	184	68.6541841623263	0.11254784288906	2017-07-12 08:56:32.75	184
185	0	4.72000956535339	0.58	0	185	7.59131212848002	0.128666307262373	2017-07-12 08:56:37.72	185
186	0	6.00001215934753	0.58	0	186	8.44806178973877	0.112640823863184	2017-07-12 08:56:41.16	186
187	0	243.440493345261	56.98	0	187	400.353009475552	0.131565234793149	2017-07-12 08:59:24.76	187
188	0	261.680530309677	68.03	0	188	340.224171236494	0.104012281026137	2017-07-12 09:02:45.20	188
189	0	281.040569543839	73.05	0	189	384.601772709156	0.109479582325407	2017-07-12 09:06:17.76	189
190	0	293.760595321655	71.32	0	190	378.901318898942	0.103186633687076	2017-07-12 09:10:10.28	190
191	0	26.000052690506	1.46	0	191	35.8075372069334	0.110177037559795	2017-07-12 09:11:38.56	191
192	0	83.2801687717438	6.15	0	192	128.180745912339	0.123132320761133	2017-07-12 09:12:31.68	192
193	0	144.640293121338	17.04	0	193	193.318820783225	0.106924126539394	2017-07-12 09:13:57.16	193
194	0	1.20000243186951	0.54	0	194	2.07022959166859	0.138015306111239	2017-07-12 09:14:03.24	194
195	0	193.920392990112	32.22	0	195	264.704187446197	0.109201397461302	2017-07-12 09:16:01.28	195
196	0	10.0000202655792	1.26	0	196	16.6871583350038	0.13349726668003	2017-07-12 09:16:11.25	196
197	0	60.0801217556	4.89	0	197	90.4479681775436	0.120436708625225	2017-07-12 09:16:44.32	197
198	0	226.560459136963	60.3	0	198	423.411361750792	0.149509661635167	2017-07-12 09:19:08.76	198
199	0	239.200484752655	71.6	0	199	369.78678176381	0.123674508951107	2017-07-12 09:21:55.88	199
200	0	1.92000389099121	0.54	0	200	4.73007780309002	0.197086575128751	2017-07-12 09:22:03.64	200
201	0	257.680522203445	65.61	0	201	402.079362701893	0.124830600031634	2017-07-12 09:26:10.32	201
202	0	273.920555114746	67.84	0	202	355.037362424721	0.103690818465164	2017-07-12 09:29:19.88	202
203	0	50.6401026248932	1.23	0	203	81.1399511851563	0.128183177227735	2017-07-12 09:30:20.16	203
204	0	308.960626125336	68.17	0	204	427.185725945125	0.110612564978023	2017-07-12 09:34:23.76	204
205	0	44.8800909519196	1.25	0	205	63.6213378535756	0.113407019346837	2017-07-12 09:35:22.44	205
206	0	5.52001118659973	0.59	0	206	9.34237906388388	0.135396798027303	2017-07-12 09:35:26.88	206
207	0	53.52010846138	0.94	0	207	80.0807706837057	0.119702198331399	2017-07-12 09:36:01.76	207
208	0	81.8401658535004	2.07	0	208	124.421210683008	0.121623861860223	2017-07-12 09:36:55.72	208
209	0	143.440290689468	11.41	0	209	155.407732412005	0.0866746973853907	2017-07-12 09:38:35.25	209
210	0	280.080567598343	50.97	0	210	369.150745896146	0.105441515537317	2017-07-12 09:41:30.56	210
211	0	120.480244159698	7.07	0	211	138.352849521277	0.0918677619663192	2017-07-12 09:43:14.56	211
212	0	137.760279178619	9.09	0	212	154.691848060033	0.0898326643786486	2017-07-12 09:44:40.50	212
213	0	2.48000502586365	0.61	0	213	5.09875129979684	0.164475848380543	2017-07-12 09:44:51.80	213
214	0	3.20000648498535	0.71	0	214	11.8211011268298	0.295527528170746	2017-07-12 09:44:54.75	214
215	0	2.80000567436218	0.67	0	215	5.42527703328771	0.155007915236792	2017-07-12 09:44:57.75	215
216	0	10.0800204277039	0.7	0	216	17.0490437674342	0.135309871170113	2017-07-12 09:45:03.72	216
217	0	5.52001118659973	0.64	0	217	7.65324905803075	0.110916653014938	2017-07-12 09:45:06.96	217
218	0	19.3600392341614	0.83	0	218	29.9188930428056	0.123631789433081	2017-07-12 09:45:16.68	218
219	0	31.9200646877289	1	0	219	48.9455464863843	0.122670542572392	2017-07-12 09:45:36.52	219
220	0	95.3601932525635	1.36	0	220	130.456809025563	0.109443631732855	2017-07-12 09:47:06.32	220
221	0	94.4801914691925	1.75	0	221	125.327116988304	0.106119489405846	2017-07-12 09:48:06.68	221
222	0	104.720212221146	5.16	0	222	122.923808029014	0.0939066524285822	2017-07-12 09:49:20.44	222
223	0	272.880553007126	67.01	0	223	367.915161548074	0.107861378348893	2017-07-12 09:52:48.96	223
224	0	71.2801444530487	2.25	0	224	88.0173526398911	0.098784907564412	2017-07-12 09:53:53.80	224
225	0	96.1601948738098	1.13	0	225	151.246831460671	0.125829310699394	2017-07-12 09:55:36.88	225
226	0	9.28001880645752	0.67	0	226	16.540070334462	0.142586813228121	2017-07-12 09:55:41.72	226
227	0	2.80000567436218	0.66	0	227	4.25799236946217	0.121656924841776	2017-07-12 09:55:43.56	227
228	0	39.4400799274445	0.97	0	228	65.4316981325064	0.132721497226179	2017-07-12 09:56:07.56	228
229	2	62.0001256465912	6.33	3.59553125903011	229	147.780747900096	0.190684836000124	2017-07-12 09:57:07.56	229
230	0	15.4400312900543	0.99	0	230	33.4941627709766	0.173544884823713	2017-07-12 09:57:17.88	230
231	0	10.7200217247009	0.73	0	231	20.5536853160391	0.153385711313724	2017-07-12 09:57:24.32	231
232	0	2.80000567436218	0.56	0	232	5.63152084399737	0.160900595542782	2017-07-12 09:57:26.96	232
233	0	2.16000437736511	0.51	0	233	3.76899333053805	0.139592345575483	2017-07-12 09:57:28.04	233
234	0	22.4800455570221	0.84	0	234	37.7880019005364	0.134476875090877	2017-07-12 09:57:47.44	234
235	0	2.72000551223755	0.61	0	235	4.00786627017219	0.117878419710947	2017-07-12 09:57:49.72	235
236	0	55.4401123523712	3.21	0	236	76.8917897147987	0.110954963513418	2017-07-12 09:58:22.04	236
237	0	135.120273828506	13.35	0	237	163.634378425431	0.0968824028569751	2017-07-12 09:59:42.68	237
238	0	290.640588998795	71.63	0	238	412.111581208424	0.113435612774133	2017-07-12 10:02:55.80	238
239	0	310.480629205704	86.38	0	239	488.663925052391	0.125911859070443	2017-07-12 10:06:32.56	239
240	0	54.0001094341278	1.28	0	240	89.9525619161112	0.133263054690535	2017-07-12 10:07:23.64	240
241	0	134.800273180008	9.65	0	241	201.413535713963	0.119533255616596	2017-07-12 10:08:43.50	241
242	1	312.800633907318	86.36	85.3647124880552	242	474.172290397751	0.121271685523722	2017-07-12 10:11:53.80	242
243	2	328.560665845871	89.49	85.4795062275231	243	551.265214750301	0.134225764487534	2017-07-12 10:15:41.64	243
244	2	320.320649147034	88.32	86.4347875034809	244	537.562136918818	0.134256277951753	2017-07-12 10:19:42.52	244
245	0	343.120695352554	90.36	0	245	526.340270981881	0.122718645600812	2017-07-12 10:23:50.80	245
246	0	330.000668764114	89.32	0	246	494.131105755424	0.119789358971012	2017-07-12 10:27:45.32	246
247	0	338.720686435699	88.54	0	247	487.228977673282	0.115075337192556	2017-07-12 10:32:05.50	247
248	0	338.800686597824	88.48	0	248	493.55527834638	0.116541978358059	2017-07-12 10:36:01.75	248
249	2	337.120683193207	90.31	84.8686249944568	249	608.024120729697	0.144286692152277	2017-07-12 10:39:59.80	249
250	0	340.160689353943	88.11	0	250	483.490863744065	0.113709046035763	2017-07-12 10:44:08.75	250
251	0	138.400280475616	11.39	0	251	181.528101078243	0.104929538195516	2017-07-12 10:45:51.48	251
252	0	345.12069940567	88.1	0	252	507.4023850938	0.117617613605424	2017-07-12 10:49:35.92	252
253	0	150.640305280685	12.87	0	253	202.487714163546	0.107534633119249	2017-07-12 10:51:24.75	253
254	0	159.920324087143	13.48	0	254	209.761422610812	0.104933177894353	2017-07-12 10:52:57.28	254
255	0	243.120492696762	31.2	0	255	322.571644213085	0.106144009283674	2017-07-12 10:55:27.64	255
256	0	167.760339975357	14.24	0	256	239.390274714441	0.114158452415089	2017-07-12 10:57:06.92	256
257	0	158.160320520401	12.9	0	257	229.032973105554	0.115848747144944	2017-07-12 10:58:37.52	257
258	0	187.040379047394	15.7	0	258	263.865970333951	0.112859696464478	2017-07-12 11:00:28.88	258
259	1	173.440351486206	21.41	7.1679749751091	259	295.299168540937	0.136208103570543	2017-07-12 11:02:08.88	259
260	0	3.84000778198242	0.57	0	260	6.84445478880619	0.142592808100129	2017-07-12 11:02:43.56	260
261	0	1.04000210762024	0.52	0	261	1.91166997403444	0.147051536464188	2017-07-12 11:02:46.32	261
262	0	4.48000907897949	0.61	0	262	8.94689385667826	0.159765961726398	2017-07-12 11:02:49.64	262
263	0	5.4400110244751	0.6	0	263	8.11542871164474	0.119344539877129	2017-07-12 11:02:54.16	263
264	0	5.36001086235046	0.68	0	264	7.68390635433067	0.114685169467622	2017-07-12 11:02:57.92	264
265	0	3.36000680923462	0.58	0	265	6.01658002117922	0.143251905266172	2017-07-12 11:03:04.25	265
266	0	23.2000470161438	0.85	0	266	37.6745066786158	0.129912091995227	2017-07-12 11:03:26.96	266
267	0	20.9600424766541	0.77	0	267	30.9890936599723	0.118278983435009	2017-07-12 11:03:38.48	267
268	0	5.680011510849	0.69	0	268	8.19801098075085	0.115464943390857	2017-07-12 11:03:42.08	268
269	0	46.320093870163	1.5	0	269	68.3953652957751	0.118126710355397	2017-07-12 11:04:21.96	269
270	0	1.68000340461731	0.58	0	270	1.38612524902095	0.0660059642390928	2017-07-12 11:04:24.32	270
271	0	336.080681085587	87.15	0	271	489.322718140982	0.116477676301114	2017-07-12 11:08:03.56	271
272	1	353.200715780258	87.24	83.0806499916315	272	563.399094293993	0.127610213883124	2017-07-12 11:12:18.00	272
273	0	162.880330085754	15.08	0	273	229.211026783007	0.112579089775544	2017-07-12 11:14:09.64	273
274	6	350.240709781647	84.8	82.6195541624228	274	746.149324334787	0.170431549642482	2017-07-12 11:18:06.80	274
275	1	322.880654335022	85.7	82.0421000099182	275	478.922425838579	0.118662642675565	2017-07-12 11:22:29.68	275
276	0	115.520234107971	9.47	0	276	169.245171651587	0.11720579754265	2017-07-12 11:23:44.04	276
277	0	334.24067735672	86.28	0	277	497.418402017356	0.119056582579549	2017-07-12 11:27:18.52	277
278	0	135.040273666382	12.3	0	278	200.397343548114	0.118718805419499	2017-07-12 11:28:45.68	278
279	0	143.840291500092	11.52	0	279	208.039285229775	0.115705942841922	2017-07-12 11:30:07.96	279
280	0	338.640686273575	86.05	0	280	495.323497073486	0.117014764250764	2017-07-12 11:33:40.00	280
281	0	122.080247402191	8.96	0	281	194.489887159348	0.127450777955012	2017-07-12 11:34:56.44	281
282	0	153.040310144424	11.87	0	282	225.713513629344	0.117989290971952	2017-07-12 11:36:24.80	282
283	0	164.400333166122	12.41	0	283	243.338797909754	0.118413040345379	2017-07-12 11:37:59.92	283
284	0	175.280355215073	15.8	0	284	243.346657845597	0.111066480075581	2017-07-12 11:39:44.92	284
285	1	183.840372562408	12.88	4.61489997893572	285	300.258547372555	0.130660812607726	2017-07-12 11:41:29.68	285
286	0	130.00026345253	9.6	0	286	190.503684466566	0.11723303659481	2017-07-12 11:42:47.32	286
287	0	293.440594673157	64.82	0	287	469.72504589047	0.128060263328918	2017-07-12 11:45:49.28	287
288	3	360.400730371475	86.93	82.6255083380143	288	729.746420234773	0.161985886844567	2017-07-12 11:49:34.56	288
289	0	327.520663738251	85.21	0	289	499.453752540661	0.121996519917113	2017-07-12 11:53:57.76	289
290	0	136.880277395248	10.9	0	290	201.308233038589	0.11765530861402	2017-07-12 11:55:26.76	290
291	0	332.160673141479	87.2	0	291	511.134026670368	0.123105497752979	2017-07-12 11:59:02.40	291
292	0	113.040229082108	7.06	0	292	177.48090132747	0.125605733423545	2017-07-12 12:00:22.20	292
293	0	113.040229082108	10.08	0	293	203.218447508179	0.143820557330629	2017-07-12 12:01:47.64	293
294	0	16.7200338840485	1.34	0	294	37.9463260543999	0.181561368681339	2017-07-12 12:02:00.48	294
295	0	36.480073928833	2.23	0	295	74.3077019833673	0.16295548680563	2017-07-12 12:02:22.40	295
296	1	317.200642824173	89.5	88.3910249948502	296	514.95996312846	0.12987640936405	2017-07-12 12:05:38.64	296
297	2	331.520671844482	88.06	85.4950499919057	297	584.123221990903	0.140956375963056	2017-07-12 12:09:25.80	297
298	0	349.120707511902	89.68	0	298	521.694779349957	0.119545091510073	2017-07-12 12:13:37.96	298
299	0	127.040257453918	9.37	0	299	190.119612904724	0.119722678151589	2017-07-12 12:15:00.08	299
300	0	159.52032327652	12.45	0	300	220.115563853264	0.110388948772951	2017-07-12 12:16:36.08	300
301	0	169.040342569351	11.91	0	301	244.129285178136	0.115536812673041	2017-07-12 12:18:16.80	301
302	0	346.880702972412	88.92	0	302	500.872236290566	0.115514814642658	2017-07-12 12:21:52.76	302
303	0	141.680287122726	9.99	0	303	215.355096225894	0.121600844848048	2017-07-12 12:23:23.80	303
304	0	157.680319547653	11.99	0	304	226.822666265872	0.115079993031898	2017-07-12 12:24:55.96	304
305	0	354.160717725754	90.39	0	305	529.858766576454	0.119687997871347	2017-07-12 12:28:37.32	305
306	0	350.960711240768	90.59	0	306	517.207834259105	0.117895562858241	2017-07-12 12:32:42.92	306
307	0	141.360286474228	9.39	0	307	196.494937830048	0.111202568098499	2017-07-12 12:34:19.80	307
308	1	353.040715456009	91.46	87.3667500066757	308	555.649616086418	0.125911990955454	2017-07-12 12:38:07.80	308
309	0	132.640268802643	8.15	0	309	197.025800442859	0.118833414018612	2017-07-12 12:39:37.92	309
310	0	180.080364942551	13.85	0	310	240.23996974186	0.10672588615809	2017-07-12 12:41:39.00	310
311	0	150.800305604935	14.76	0	311	217.617854327969	0.115447137574519	2017-07-12 12:43:22.56	311
312	0	165.92033624649	12.13	0	312	222.946516383706	0.107495909538913	2017-07-12 12:45:09.56	312
313	0	168.320341110229	11.94	0	313	240.309841836463	0.114215704294897	2017-07-12 12:46:52.52	313
314	0	196.400398015976	16.63	0	314	253.005984756279	0.103057427599299	2017-07-12 12:48:54.40	314
315	0	360.4807305336	90.58	0	315	511.450631439291	0.113504356733087	2017-07-12 12:52:36.32	315
316	0	384.080778360367	84.38	0	316	483.331869400584	0.100673165882229	2017-07-12 12:56:57.64	316
317	0	106.240215301514	3.92	0	317	146.810995865859	0.110550448694171	2017-07-12 12:58:24.08	317
318	0	147.200298309326	9.67	0	318	209.500186087525	0.113858796786699	2017-07-12 13:00:01.40	318
319	1	356.880723237991	87.85	85.3215499675274	319	571.215550112369	0.128046525467915	2017-07-12 13:04:14.96	319
320	0	374.240758419037	87.71	0	320	537.927806404835	0.114990980420016	2017-07-12 13:08:31.64	320
321	0	121.520246267319	7.2	0	321	168.1630703868	0.110706432117709	2017-07-12 13:10:02.04	321
322	1	352.320713996887	87.22	84.97109998703	322	538.064474426148	0.122176311177599	2017-07-12 13:13:50.80	322
323	1	351.520712375641	86.65	83.9250999933481	323	560.594360569627	0.127581784380889	2017-07-12 13:17:59.04	323
324	0	144.080291986465	9.28	0	324	188.031049149323	0.104403691920779	2017-07-12 13:19:42.08	324
325	0	360.720731019974	85.09	0	325	517.086874751598	0.114678836715812	2017-07-12 13:23:33.68	325
326	1	374.160758256912	85.29	74.4699250012636	326	524.774470032158	0.112203222157827	2017-07-12 13:27:46.16	326
327	0	135.52027463913	7.31	0	327	171.385075956781	0.101171827601406	2017-07-12 13:29:20.04	327
328	0	147.120298147202	8.6	0	328	198.533069177683	0.107957079487593	2017-07-12 13:30:48.20	328
329	0	351.840713024139	79.82	0	329	475.659693458517	0.108153636529904	2017-07-12 13:34:42.32	329
330	0	98.8002002239227	4.68	0	330	142.797092723976	0.115625176294717	2017-07-12 13:35:52.76	330
331	0	153.520311117172	10.67	0	331	199.741356613282	0.104086168115311	2017-07-12 13:37:28.32	331
332	0	348.560706377029	80.43	0	332	497.026428686883	0.114075379547139	2017-07-12 13:41:12.28	332
333	1	351.68071269989	78.73	75.1231250017881	333	547.831161354644	0.124620373374578	2017-07-12 13:45:06.88	333
334	0	366.720743179321	76.75	0	334	519.221594140939	0.11326823606914	2017-07-12 13:49:22.44	334
335	0	135.760275125504	8.08	0	335	172.842992143262	0.101852087297149	2017-07-12 13:51:06.96	335
336	1	353.200715780258	77.62	75.8639000156522	336	549.897055729911	0.124551994502811	2017-07-12 13:54:54.80	336
337	0	99.4402015209198	3.02	0	337	146.944142635297	0.118217331162749	2017-07-12 13:56:12.52	337
338	0	106.560215950012	5.55	0	338	140.024942632411	0.105123830805113	2017-07-12 13:57:21.44	338
339	0	327.6806640625	76.28	0	339	511.589738661079	0.124899838540303	2017-07-12 14:00:59.44	339
340	0	110.720224380493	8.76	0	340	146.397536188263	0.105778566610017	2017-07-12 14:02:12.68	340
341	0	354.080717563629	73.79	0	341	475.819873197351	0.107505619791539	2017-07-12 14:05:55.76	341
342	0	165.520335435867	11.65	0	342	210.861795603465	0.101914835961076	2017-07-12 14:07:42.88	342
343	1	342.480694055557	78.09	71.6100750002265	343	610.511016870018	0.142609440988091	2017-07-12 14:11:16.75	343
344	0	348.720706701279	75.62	0	344	508.119775013829	0.116567968573946	2017-07-12 14:15:19.64	344
345	0	72.960147857666	1.92	0	345	94.6739751062615	0.10380918323055	2017-07-12 14:25:36.88	345
346	0	332.00067281723	73.38	0	346	469.586859656755	0.113153460158254	2017-07-12 14:28:59.28	346
347	0	353.040715456009	75.66	0	347	489.60725395815	0.110946579188341	2017-07-12 14:32:58.92	347
348	1	328.640666007996	75.56	71.2683499783278	348	548.640480869004	0.133554157952533	2017-07-12 14:36:43.72	348
349	0	346.800702810287	75.21	0	349	529.589554467195	0.122165987189664	2017-07-12 14:40:47.68	349
350	1	313.600635528564	72.55	68.3366000008583	350	540.796265026971	0.137958230874227	2017-07-12 14:44:38.88	350
351	1	336.640682220459	72.16	70.1619000029564	351	508.245811171992	0.120780848662546	2017-07-12 14:48:28.56	351
352	2	302.800613641739	73.13	67.7649312475323	352	628.179898067173	0.165965626966228	2017-07-12 14:52:10.75	352
353	1	310.640629529953	72.23	70.4864749836922	353	544.711527511166	0.140281104174907	2017-07-12 14:55:49.52	353
354	1	109.680222272873	1.57	1.15167500466108	354	215.404562243923	0.157114925050272	2017-07-12 14:57:22.80	354
355	0	8.80001783370972	0.64	0	355	17.7315462016848	0.161195874560771	2017-07-12 14:57:27.50	355
356	1	20.4800415039062	1.22	0.957024997770787	356	50.1140305349575	0.195757931777178	2017-07-12 14:57:40.88	356
357	0	14.640029668808	0.83	0	357	35.6274281888962	0.194685399939323	2017-07-12 14:57:48.44	357
358	0	4.32000875473022	0.7	0	358	10.1346061844049	0.187677892303794	2017-07-12 14:57:51.32	358
359	1	4.32000875473022	0.68	0.656275003254414	359	10.7458333622782	0.198996914116264	2017-07-12 14:57:54.50	359
360	0	54.4801104068756	1.45	0	360	119.244576381639	0.175102167961291	2017-07-12 14:58:28.96	360
361	0	15.9200322628021	0.79	0	361	34.11817377701	0.171448109432211	2017-07-12 14:58:36.96	361
362	0	87.2801768779755	1.86	0	362	178.623485425096	0.163724551260399	2017-07-12 14:59:30.08	362
363	0	78.0801582336426	3.62	0	363	135.734209719698	0.139071936188215	2017-07-12 15:00:27.76	363
364	0	58.7201189994812	0.99	0	364	101.877772512661	0.138798055194361	2017-07-12 15:01:10.72	364
365	0	8.72001767158508	0.78	0	365	19.2797203154032	0.176878168031222	2017-07-12 15:01:19.08	365
366	0	71.6801452636719	1.33	0	366	129.508272706168	0.144540482930991	2017-07-12 15:01:59.44	366
367	0	146.880297660828	10.74	0	367	207.815407858383	0.11318921996644	2017-07-12 15:03:27.88	367
368	0	305.360618829727	69.41	0	368	439.281004371559	0.115085408533288	2017-07-12 15:06:47.75	368
369	1	310.800629854202	71.9	69.7078749987483	369	480.722573651296	0.123738114195958	2017-07-12 15:10:18.80	369
370	1	298.480604887009	78.11	68.8212499552965	370	543.801941513848	0.145752329540029	2017-07-12 15:13:41.50	370
371	2	299.040606021881	76.26	68.2367875158787	371	608.954658061906	0.162909218315117	2017-07-12 15:17:13.76	371
372	0	316.720641851425	71.25	0	372	492.926880120422	0.124507926274418	2017-07-12 15:21:05.80	372
373	1	330.160669088364	72.94	65.7178749871254	373	503.474340028434	0.121995236255981	2017-07-12 15:24:50.76	373
374	2	312.800633907318	76.37	70.2156937497854	374	551.719692798685	0.141104780766927	2017-07-12 15:28:25.80	374
375	1	309.520627260208	73.13	65.6616000366211	375	594.559543369859	0.153672665642248	2017-07-12 15:31:52.75	375
376	1	302.560613155365	71.28	66.9930000066757	376	555.936856228362	0.146995467009086	2017-07-12 15:35:28.28	376
377	1	299.520606994629	67.45	61.6199999952316	377	486.960050530529	0.130064116060505	2017-07-12 15:38:52.32	377
378	3	256.560519933701	72.71	63.6567583245039	378	551.814317747279	0.172065580837942	2017-07-12 15:41:47.52	378
379	2	273.520554304123	67.58	64.337737467587	379	561.30477837326	0.164172207772232	2017-07-12 15:45:03.75	379
380	0	287.360582351685	66.83	0	380	457.391759355456	0.127336235900739	2017-07-12 15:48:24.72	380
381	0	308.480625152588	68.17	0	381	455.751714515157	0.118192872021566	2017-07-12 15:51:41.44	381
382	2	297.200602293015	68.81	64.9676437707245	382	479.866751038424	0.129170054115323	2017-07-12 15:54:56.68	382
383	1	311.360630989075	70.02	65.8259500014782	383	502.822397279003	0.129193832805499	2017-07-12 15:58:30.00	383
384	2	310.640629529953	70.48	64.517568745017	384	498.512816760443	0.128383419201762	2017-07-12 16:01:53.56	384
385	1	323.840656280518	69.63	66.3289499998093	385	491.219273859828	0.121348634846795	2017-07-12 16:05:27.32	385
386	2	280.72056889534	65.41	60.4503187435865	386	610.302253472574	0.17392483712527	2017-07-12 16:08:50.56	386
387	2	281.520570516586	66.79	63.7270687554776	387	500.952441496816	0.142356476697021	2017-07-12 16:12:13.96	387
388	0	302.880613803864	66.64	0	388	463.395888800827	0.122397223666357	2017-07-12 16:15:28.76	388
389	1	314.960638284683	68.01	62.2562750005722	389	488.522641073372	0.124084999002635	2017-07-12 16:18:51.68	389
390	0	314.160636663437	69.21	0	390	481.489588716622	0.122610030230869	2017-07-12 16:22:16.44	390
391	0	0.480000972747803	0.52	0	391	0.623119653764427	0.103853275627404	2017-07-12 16:22:20.08	391
392	1	300.560609102249	68.69	38.2414999985695	392	531.158957476041	0.141378482160245	2017-07-12 16:25:33.64	392
393	2	282.720572948456	70.7	67.7896562586725	393	470.536224409065	0.133145507755819	2017-07-12 16:28:41.96	393
394	2	312.400633096695	69.69	58.0537375041842	394	597.00070554316	0.152881102571872	2017-07-12 16:32:11.52	394
395	2	357.440724372864	72.13	66.3139125096797	395	735.008737953969	0.164505089067585	2017-07-12 16:35:54.76	395
396	1	281.360570192337	71.43	67.347000002861	396	505.897348560819	0.143843431492982	2017-07-12 16:39:55.56	396
397	0	401.360813379288	67.01	0	397	829.316551650383	0.16530128595782	2017-07-12 16:44:03.72	397
398	2	30.3200614452362	10.77	5.51116250529885	398	111.908522959664	0.295273147650829	2017-07-12 16:44:21.25	398
399	0	6.88001394271851	1.74	0	399	20.3938207202836	0.237137450235856	2017-07-12 16:44:26.88	399
400	1	58.6401188373566	14.73	2.32687501847744	400	307.590836782889	0.41963279233682	2017-07-12 16:44:57.50	400
401	1	32.3200654983521	10.43	7.35164998054504	401	156.901445037844	0.388369913460009	2017-07-12 16:45:16.76	401
402	1	9.12001848220825	2.48	1.96347499638796	402	35.8101930534712	0.314124500469045	2017-07-12 16:45:24.72	402
403	1	39.2800796031952	8.63	4.09374999523163	403	266.591447066186	0.542956104004452	2017-07-12 16:45:45.68	403
404	1	20.1600408554077	6.1	2.14055001378059	404	89.2252821428932	0.354068579932116	2017-07-12 16:45:59.25	404
405	1	40.4000818729401	8.34	3.96696249783039	405	236.450408858834	0.468218631403631	2017-07-12 16:46:21.28	405
406	1	41.280083656311	7.63	4.9155999994278	406	249.305251698671	0.483149712594323	2017-07-12 16:46:43.68	406
407	0	17.2800350189209	4.27	0	407	50.8099061624723	0.235231047048483	2017-07-12 16:46:56.76	407
408	0	2.24000453948975	0.66	0	408	5.47772855243546	0.195633162586981	2017-07-12 16:46:59.44	408
409	1	33.1200671195984	8.4	8.05937499642372	409	124.611482251403	0.300993918481651	2017-07-12 16:47:16.92	409
410	1	20.0800406932831	5.59	3.69572500944138	410	82.1590420027105	0.327326860568568	2017-07-12 16:47:28.40	410
411	1	10.3200209140778	1.67	1.52014999806881	411	41.9738027801878	0.325378316125487	2017-07-12 16:47:34.56	411
412	1	14.3200290203094	3.44	3.38070002257824	412	65.9110603942416	0.36821821449297	2017-07-12 16:47:42.44	412
413	0	1.52000308036804	0.52	0	413	5.47012483427991	0.287901307067364	2017-07-12 16:47:44.64	413
414	0	2.88000583648682	0.51	0	414	10.6107395103059	0.294742764175163	2017-07-12 16:47:46.96	414
415	1	10.3200209140778	2.59	0.895999999046325	415	43.7854483900182	0.339422080542777	2017-07-12 16:47:53.88	415
416	0	4.80000972747803	0.93	0	416	15.76263884772	0.262710647462	2017-07-12 16:47:59.68	416
417	1	12.5600254535675	1.98	1.17585001051426	417	53.0466102007224	0.337876498093773	2017-07-12 16:48:06.80	417
418	0	69.3601405620575	7.37	0	418	474.002899657141	0.54671614724007	2017-07-12 16:48:42.80	418
419	2	31.680064201355	7.93	5.64840000122785	419	118.257663342067	0.298630462985018	2017-07-12 16:48:59.80	419
420	0	3.60000729560852	0.76	0	420	9.66461304632779	0.214769178807284	2017-07-12 16:49:05.56	420
421	1	11.2000226974487	2.65	1.33569999933243	421	46.6389236309912	0.333135168792794	2017-07-12 16:49:11.88	421
422	0	13.2000267505646	3.35	0	422	55.3635536681071	0.335536688897619	2017-07-12 16:49:19.76	422
423	0	9.36001896858215	2.09	0	423	37.7676930173921	0.322800795020446	2017-07-12 16:49:25.88	423
424	1	23.5200476646423	5.76	3.29956251114607	424	112.063817303738	0.381169446611354	2017-07-12 16:49:38.80	424
425	0	13.3600270748138	3.62	0	425	66.8974880000913	0.400583760479588	2017-07-12 16:49:45.75	425
426	0	42.8000867366791	9.63	0	426	148.876142200412	0.278273162991425	2017-07-12 16:50:07.56	426
427	0	241.200488805771	46.39	0	427	334.551331154022	0.110962298890223	2017-07-12 16:52:53.75	427
428	0	299.36060667038	58.12	0	428	444.91130622297	0.118896661203359	2017-07-12 16:55:56.20	428
429	0	301.120610237122	59.08	0	429	442.021393364639	0.117433951478384	2017-07-12 16:59:05.88	429
430	0	318.080644607544	58.6	0	430	469.427893590936	0.118065365591282	2017-07-12 17:02:20.24	430
431	1	289.52058672905	66.67	63.2265000021458	431	477.011737531903	0.131807609154988	2017-07-12 17:05:26.76	431
432	0	314.880638122559	62.1	0	432	467.658041711025	0.118815559377801	2017-07-12 17:08:45.76	432
433	0	297.600603103638	59.76	0	433	440.448584362555	0.118400157086708	2017-07-12 17:11:54.80	433
434	0	295.840599536896	56.25	0	434	456.606541891033	0.123473916141437	2017-07-12 17:14:57.28	434
435	1	268.000543117523	47.75	43.1136749601364	435	484.042939243864	0.144490429625034	2017-07-12 17:17:45.32	435
436	0	255.360517501831	49.65	0	436	421.157278039397	0.131941503145175	2017-07-12 17:20:23.00	436
437	0	2.88000583648682	0.69	0	437	7.06823742076252	0.196339928354515	2017-07-12 17:20:45.72	437
438	0	4.40000891685486	0.69	0	438	8.35172965138067	0.151849630025103	2017-07-12 17:20:48.72	438
439	0	6.72001361846924	0.72	0	439	12.749563295244	0.151780515419571	2017-07-12 17:20:53.64	439
440	0	5.60001134872437	0.65	0	440	11.6855529144245	0.166936470206065	2017-07-12 17:20:56.96	440
441	0	9.20001864433289	0.62	0	441	17.8677380804579	0.155371635482242	2017-07-12 17:21:01.56	441
442	0	5.2000105381012	0.59	0	442	9.93088245829305	0.152782807050662	2017-07-12 17:21:04.96	442
443	0	7.44001507759094	0.64	0	443	15.1806926184291	0.163233253961603	2017-07-12 17:21:08.72	443
444	0	2.24000453948975	0.58	0	444	4.0362125108181	0.144150446814932	2017-07-12 17:21:11.64	444
445	0	253.44051361084	40.43	0	445	393.211804525484	0.124119887792135	2017-07-12 17:23:47.75	445
446	0	258.400523662567	37.62	0	446	383.770800144493	0.118814489208821	2017-07-12 17:26:22.52	446
447	3	211.440428495407	40.55	21.8112333194415	447	477.309377809568	0.180593786534078	2017-07-12 17:28:36.88	447
448	2	60.9601235389709	13.71	11.1811875014007	448	146.281661183178	0.191970683967426	2017-07-12 17:29:13.48	448
449	0	220.400446653366	27.31	0	449	326.803795161997	0.118622067209436	2017-07-12 17:31:27.52	449
450	3	229.680465459824	24.5	13.4223666616281	450	546.920809261771	0.190498366165716	2017-07-12 17:33:45.08	450
451	0	208.480422496796	21.57	0	451	323.493555882341	0.124134135027759	2017-07-12 17:35:57.50	451
452	0	194.800394773483	18.32	0	452	273.520884814336	0.1123289054679	2017-07-12 17:38:00.96	452
453	0	128.240259885788	0.81	0	453	179.825327966497	0.112180491557391	2017-07-12 20:03:55.76	453
454	0	15.6800317764282	0.7	0	454	25.4099853280273	0.129642782285853	2017-07-12 20:04:03.96	454
455	0	17.2800350189209	0.62	0	455	24.2709880824706	0.112365685566993	2017-07-12 20:04:12.64	455
456	0	87.3601770401001	0.79	0	456	121.870888514735	0.111603377760746	2017-07-12 20:05:15.76	456
457	0	5.36001086235046	0.65	0	457	6.7534917072778	0.100798383690713	2017-07-12 20:05:18.76	457
458	0	13.8400280475616	0.65	0	458	19.85719486962	0.114781473234798	2017-07-12 20:05:26.72	458
459	0	15.2800309658051	0.64	0	459	22.4638431932905	0.11761174446749	2017-07-12 20:05:34.96	459
460	0	10.4000210762024	0.67	0	460	14.2112542720342	0.109317340554109	2017-07-12 20:05:40.20	460
461	0	41.1200833320618	0.84	0	461	53.9472271227327	0.104955694791309	2017-07-12 20:06:21.92	461
462	0	9.52001929283142	0.69	0	462	12.227538239885	0.102752422183908	2017-07-12 20:06:26.76	462
463	0	3.28000664710999	0.57	0	463	2.91036008638463	0.0709843923508446	2017-07-12 20:06:28.96	463
464	0	21.200042963028	0.72	0	464	29.357596907701	0.110783384557362	2017-07-12 20:06:39.56	464
465	0	4.24000859260559	0.64	0	465	5.92320811831449	0.111758643741783	2017-07-12 20:06:42.80	465
466	0	19.2000389099121	0.7	0	466	26.71665358193	0.111319389924708	2017-07-12 20:06:52.72	466
467	0	22.5600457191467	0.72	0	467	30.3314845936726	0.107558456005931	2017-07-12 20:07:04.64	467
468	0	6.96001410484314	0.86	0	468	24.8593619900972	0.285739792989623	2017-07-12 20:07:08.56	468
469	0	66.3201344013214	0.8	0	469	91.3596660549516	0.110204663516226	2017-07-12 20:08:05.76	469
470	0	5.04001021385193	0.68	0	470	5.80375452269576	0.0921230876618375	2017-07-12 20:08:08.68	470
471	0	4.48000907897949	0.63	0	471	7.68846682655697	0.137294050474232	2017-07-12 20:08:11.56	471
472	0	29.280059337616	0.64	0	472	41.4573629492389	0.113271483467866	2017-07-12 20:08:26.92	472
473	0	4.08000826835632	0.61	0	473	5.38589957873417	0.105605874092827	2017-07-12 20:08:30.72	473
474	0	4.72000956535339	0.58	0	474	5.86729420625919	0.0994456645128677	2017-07-12 20:08:33.76	474
475	0	0.960001945495605	0.51	0	475	1.15710589884353	0.0964254915702943	2017-07-12 20:08:36.24	475
476	0	23.600047826767	0.91	0	476	31.7012152588098	0.107461746640033	2017-07-12 20:09:05.76	476
477	0	12.6400256156921	0.65	0	477	17.4156442880871	0.110225596760045	2017-07-12 20:09:12.88	477
478	0	5.60001134872437	0.61	0	478	8.74870464004577	0.124981494857797	2017-07-12 20:09:16.76	478
479	0	7.04001426696777	0.6	0	479	10.4481118319759	0.118728543545181	2017-07-12 20:09:20.68	479
480	0	2.72000551223755	0.57	0	480	2.89288500634571	0.085084853127815	2017-07-12 20:09:23.32	480
481	0	26.880054473877	1.07	0	481	37.6103661393424	0.111935613509948	2017-07-12 20:09:46.52	481
482	0	5.04001021385193	0.63	0	482	6.56830471054648	0.104258804929309	2017-07-12 20:09:49.76	482
483	0	15.3600311279297	0.67	0	483	18.4999757054144	0.0963540401323668	2017-07-12 20:09:57.80	483
484	0	11.6000235080719	0.61	0	484	16.1152539970485	0.111139682738265	2017-07-12 20:10:03.96	484
485	0	3.92000794410706	0.64	0	485	5.84344386519528	0.119253956432557	2017-07-12 20:10:05.96	485
486	0	2.72000551223755	0.56	0	486	3.66070467835599	0.107667784657529	2017-07-12 20:10:08.32	486
487	0	3.68000745773315	0.62	0	487	3.26931039748753	0.0710719651627724	2017-07-12 20:10:11.92	487
488	0	4.72000956535339	0.63	0	488	6.71599000706366	0.113830339102774	2017-07-12 20:10:14.56	488
489	0	3.28000664710999	0.64	0	489	5.44048260024198	0.132694697566878	2017-07-12 20:10:17.80	489
490	0	5.680011510849	0.64	0	490	8.17554102106632	0.115148465085441	2017-07-12 20:10:20.96	490
491	0	3.92000794410706	0.65	0	491	4.76104282437494	0.097164139272958	2017-07-12 20:10:22.96	491
492	0	89.4401812553406	0.84	0	492	118.612040406355	0.106093059397455	2017-07-12 20:11:31.52	492
493	0	23.6800479888916	0.7	0	493	30.049059205932	0.101517091911932	2017-07-12 20:11:44.44	493
494	0	6.96001410484314	0.59	0	494	9.72668008649177	0.111800920534388	2017-07-12 20:11:48.80	494
495	0	2.96000599861145	0.54	0	495	3.62423673202479	0.0979523441087781	2017-07-12 20:11:50.64	495
496	0	2.24000453948975	0.57	0	496	2.03945355013122	0.0728376267904006	2017-07-12 20:11:52.28	496
497	0	118.000239133835	0.93	0	497	153.062387563401	0.103771110212475	2017-07-12 22:44:58.52	497
498	0	119.920243024826	1.02	0	498	164.367905006038	0.109651704473675	2017-07-12 22:46:12.32	498
499	1	85.3601729869843	1.1	0.841750006079674	499	196.73405906013	0.18438056144342	2017-07-12 22:47:11.76	499
500	0	4.88000988960266	0.62	0	500	13.8593532933843	0.227202513006301	2017-07-12 22:47:16.96	500
501	0	5.680011510849	0.68	0	501	12.3628184847	0.174124204009859	2017-07-12 22:47:19.80	501
502	0	15.1200306415558	0.68	0	502	29.0777197789216	0.153850369200643	2017-07-12 22:47:27.72	502
503	0	88.1601786613464	0.84	0	503	148.528284898599	0.134780657802721	2017-07-12 22:48:24.25	503
504	0	96.0001945495605	0.98	0	504	141.448958285231	0.117874131904359	2017-07-12 22:49:28.56	504
505	0	113.360229730606	1.18	0	505	163.508142815115	0.115390361901987	2017-07-12 22:50:48.08	505
506	0	86.9601762294769	1.12	0	506	128.764316577418	0.118458432913908	2017-07-12 22:51:49.92	506
507	0	13.2800269126892	0.72	0	507	22.6146233411246	0.136232670729666	2017-07-12 22:51:56.75	507
508	0	124.080251455307	1.17	0	508	176.349363368005	0.113700427703421	2017-07-12 22:53:20.96	508
509	0	79.2001605033875	1.27	0	509	112.142797183006	0.113275552710107	2017-07-12 22:54:13.96	509
510	0	6.48001313209534	0.59	0	510	10.2478521834845	0.126516693623266	2017-07-12 22:54:17.24	510
511	0	71.7601454257965	1.22	0	511	107.299797081731	0.119620732532587	2017-07-12 22:55:08.88	511
512	0	15.3600311279297	0.84	0	512	21.9796836797879	0.114477519165562	2017-07-12 22:55:16.76	512
513	0	12.4000251293182	0.7	0	513	19.191370740649	0.123815295100961	2017-07-12 22:55:24.20	513
514	0	23.3600473403931	0.98	0	514	43.4027576947573	0.148639581146429	2017-07-12 22:55:57.08	514
515	0	102.72020816803	1.14	0	515	144.819829781463	0.112788029424816	2017-07-12 22:57:33.04	515
516	0	101.760206222534	1.11	0	516	152.020848436178	0.119513245625926	2017-07-12 22:58:45.75	516
517	0	84.320170879364	1.11	0	517	133.085853742007	0.126267413417464	2017-07-12 22:59:41.48	517
518	0	70.3201425075531	1.01	0	518	100.430949824501	0.114255915613767	2017-07-12 23:01:06.56	518
519	0	93.9201903343201	6.12	0	519	148.255913943458	0.126282720565126	2017-07-12 23:02:14.28	519
520	0	60.9601235389709	6.15	0	520	99.1034849829901	0.130057066906811	2017-07-12 23:02:50.56	520
521	0	95.6001937389374	6.26	0	521	145.566490820914	0.121812963030053	2017-07-12 23:03:50.48	521
522	0	110.32022356987	7.16	0	522	150.484942073117	0.109126136383696	2017-07-12 23:04:56.40	522
523	0	98.8802003860474	7.42	0	523	166.054979839855	0.134348689190821	2017-07-12 23:05:57.75	523
524	0	16.5600335597992	1.56	0	524	24.3659078336064	0.117709699679258	2017-07-12 23:06:16.64	524
525	0	62.1601259708405	1.68	0	525	84.9599064996444	0.109343509008551	2017-07-12 23:07:28.48	525
526	0	57.680116891861	1.54	0	526	82.1872879870098	0.113990690689334	2017-07-12 23:08:14.20	526
527	0	83.1201684474945	4.77	0	527	110.420638266095	0.106275878985655	2017-07-12 23:09:09.76	527
528	0	27.8400564193726	1.37	0	528	41.5842334654312	0.119494923751239	2017-07-12 23:09:36.16	528
529	0	3.68000745773315	0.55	0	529	4.6090977578573	0.100197777344724	2017-07-12 23:09:39.25	529
530	0	86.6401755809784	4.4	0	530	119.099539207903	0.109971873691508	2017-07-12 23:10:38.52	530
531	1	19.0400385856628	1.39	0.57009999871254	531	40.6472459755027	0.17078674779623	2017-07-12 23:10:53.56	531
532	0	11.9200241565704	1.2	0	532	40.6361783569304	0.272726029241144	2017-07-12 23:11:08.20	532
533	0	17.2800350189209	1.31	0	533	39.1867627820712	0.181420198065144	2017-07-12 23:11:21.32	533
534	2	33.9200687408447	1.26	0.622325001358986	534	85.5817026248549	0.201843638266167	2017-07-12 23:11:41.40	534
