# Supplementary material for: Multi-predator assemblages, dive type, bathymetry and sex influence foraging success and efficiency in African penguins
Source: PeerJ. 2020 Jun 30;8:e9380. doi: 10.7717/peerj.9380 (PMC7333648; doi:10.7717/peerj.9380)
Supplement: Data S1 [file peerj-08-9380-s002.zip › Data S1/BI-APD3gps-interp60s.txt]

Track_id	date	lat	long
BI-APD3	2017-07-12 15:29:21	-33.839096	26.286715
BI-APD3	2017-07-12 15:30:21	-33.8390434285714	26.2867417142857
BI-APD3	2017-07-12 15:31:21	-33.8388675632184	26.2869244482759
BI-APD3	2017-07-12 15:32:21	-33.8384834252874	26.2872823793103
BI-APD3	2017-07-12 15:33:21	-33.8385204527559	26.2878101240157
BI-APD3	2017-07-12 15:34:21	-33.8386520275591	26.2883759901575
BI-APD3	2017-07-12 15:35:21	-33.8387836023622	26.2889418562992
BI-APD3	2017-07-12 15:36:21	-33.8389151771654	26.2895077224409
BI-APD3	2017-07-12 15:37:21	-33.8390467519685	26.2900735885827
BI-APD3	2017-07-12 15:38:21	-33.8391783267717	26.2906394547244
BI-APD3	2017-07-12 15:39:21	-33.8393099015748	26.2912053208661
BI-APD3	2017-07-12 15:40:21	-33.8394414763779	26.2917711870079
BI-APD3	2017-07-12 15:41:21	-33.8397346136364	26.2923136818182
BI-APD3	2017-07-12 15:42:21	-33.8402751125	26.29270965625
BI-APD3	2017-07-12 15:43:21	-33.8407828625	26.29304153125
BI-APD3	2017-07-12 15:44:21	-33.8412906125	26.29337340625
BI-APD3	2017-07-12 15:45:21	-33.8416352857143	26.2934213142857
BI-APD3	2017-07-12 15:46:21	-33.8419767575758	26.2935038181818
BI-APD3	2017-07-12 15:47:21	-33.8423353939394	26.2936111212121
BI-APD3	2017-07-12 15:48:21	-33.8426775555556	26.2935246666667
BI-APD3	2017-07-12 15:49:21	-33.8428918181818	26.2933244242424
BI-APD3	2017-07-12 15:50:21	-33.8431713333333	26.2931553333333
BI-APD3	2017-07-12 15:51:21	-33.8434115757576	26.2929713636364
BI-APD3	2017-07-12 15:52:21	-33.8436092222222	26.2928043888889
BI-APD3	2017-07-12 15:53:21	-33.8439081470588	26.2926965294118
BI-APD3	2017-07-12 15:54:21	-33.8442233235294	26.2926273529412
BI-APD3	2017-07-12 15:55:21	-33.8444757272727	26.292313030303
BI-APD3	2017-07-12 15:56:21	-33.8448293157895	26.2920595789474
BI-APD3	2017-07-12 15:57:21	-33.845154	26.291794
BI-APD3	2017-07-12 15:58:21	-33.8454892	26.2914172
BI-APD3	2017-07-12 15:59:21	-33.8458590714286	26.29110925
BI-APD3	2017-07-12 16:00:21	-33.8464921707317	26.2906653414634
BI-APD3	2017-07-12 16:01:21	-33.8470532592593	26.2906078271605
BI-APD3	2017-07-12 16:02:21	-33.8478243703704	26.2904737530864
BI-APD3	2017-07-12 16:03:21	-33.8485139411765	26.2901709411765
BI-APD3	2017-07-12 16:04:21	-33.8490154285714	26.289361047619
BI-APD3	2017-07-12 16:05:21	-33.8495880243902	26.2888328536585
BI-APD3	2017-07-12 16:06:21	-33.8501352006079	26.2882248328267
BI-APD3	2017-07-12 16:07:21	-33.8506722826748	26.2875872644377
BI-APD3	2017-07-12 16:08:21	-33.8512093647416	26.2869496960486
BI-APD3	2017-07-12 16:09:21	-33.8517464468085	26.2863121276596
BI-APD3	2017-07-12 16:10:21	-33.8522835288754	26.2856745592705
BI-APD3	2017-07-12 16:11:21	-33.8528120697674	26.2850304651163
BI-APD3	2017-07-12 16:12:21	-33.8533642820513	26.2843684615385
BI-APD3	2017-07-12 16:13:21	-33.8539208947368	26.2838443157895
BI-APD3	2017-07-12 16:14:21	-33.8544363333333	26.2834018461538
BI-APD3	2017-07-12 16:15:21	-33.854943	26.2830095384615
BI-APD3	2017-07-12 16:16:21	-33.855331	26.282578
BI-APD3	2017-07-12 16:17:21	-33.8555688235294	26.282109
BI-APD3	2017-07-12 16:18:21	-33.8558136666667	26.2817373333333
BI-APD3	2017-07-12 16:19:21	-33.8559647941176	26.2812578235294
BI-APD3	2017-07-12 16:20:21	-33.8560692647059	26.2807972647059
BI-APD3	2017-07-12 16:21:21	-33.8561474848485	26.2803640606061
BI-APD3	2017-07-12 16:22:21	-33.8563712571429	26.2798758857143
BI-APD3	2017-07-12 16:23:21	-33.8566522222222	26.2793372222222
BI-APD3	2017-07-12 16:24:21	-33.8571227804878	26.2788373902439
BI-APD3	2017-07-12 16:25:21	-33.8576891219512	26.2781005609756
BI-APD3	2017-07-12 16:26:21	-33.8583463333333	26.2776366666667
BI-APD3	2017-07-12 16:27:21	-33.8588110714286	26.2776822142857
BI-APD3	2017-07-12 16:28:21	-33.8594418139535	26.2774247790698
BI-APD3	2017-07-12 16:29:21	-33.8596441395349	26.2769412906977
BI-APD3	2017-07-12 16:30:21	-33.8600263809524	26.2762757380952
BI-APD3	2017-07-12 16:31:21	-33.8604092380952	26.2756150238095
BI-APD3	2017-07-12 16:32:21	-33.8607920952381	26.2749543095238
BI-APD3	2017-07-12 16:33:21	-33.8612091265823	26.2741283037975
BI-APD3	2017-07-12 16:34:21	-33.8616522911392	26.2731758987342
BI-APD3	2017-07-12 16:35:21	-33.8620954556962	26.2722234936709
BI-APD3	2017-07-12 16:36:21	-33.8623485384615	26.2717615384615
BI-APD3	2017-07-12 16:37:21	-33.8626171960784	26.2714869803922
BI-APD3	2017-07-12 16:38:21	-33.8631481764706	26.2708618823529
BI-APD3	2017-07-12 16:39:21	-33.8636791568627	26.2702367843137
BI-APD3	2017-07-12 16:40:21	-33.8641562	26.26965725
BI-APD3	2017-07-12 16:41:21	-33.8646042	26.26910225
BI-APD3	2017-07-12 16:42:21	-33.8650633734177	26.2686537594937
BI-APD3	2017-07-12 16:43:21	-33.8655285632911	26.2682626202532
BI-APD3	2017-07-12 16:44:21	-33.8660028333333	26.2678704166667
BI-APD3	2017-07-12 16:45:21	-33.8668554920635	26.2674928968254
BI-APD3	2017-07-12 16:46:21	-33.8674878730159	26.2672238492063
BI-APD3	2017-07-12 16:47:21	-33.8680468928571	26.2669512428571
BI-APD3	2017-07-12 16:48:21	-33.8684476071429	26.2666709571429
BI-APD3	2017-07-12 16:49:21	-33.8688483214286	26.2663906714286
BI-APD3	2017-07-12 16:50:21	-33.8693814345238	26.2661991666667
BI-APD3	2017-07-12 16:51:21	-33.8699167916667	26.2660091666667
BI-APD3	2017-07-12 16:52:21	-33.8704384025157	26.2657915974843
BI-APD3	2017-07-12 16:53:21	-33.8708987798742	26.2654512201258
BI-APD3	2017-07-12 16:54:21	-33.8713591572327	26.2651108427673
BI-APD3	2017-07-12 16:55:21	-33.8718388553459	26.2648682767296
BI-APD3	2017-07-12 16:56:21	-33.8723354591195	26.2647112955975
BI-APD3	2017-07-12 16:57:21	-33.8728320628931	26.2645543144654
BI-APD3	2017-07-12 16:58:21	-33.873373784	26.264272272
BI-APD3	2017-07-12 16:59:21	-33.873921464	26.263973712
BI-APD3	2017-07-12 17:00:21	-33.8742978346457	26.2640791653543
BI-APD3	2017-07-12 17:01:21	-33.8746313779528	26.2642856220472
BI-APD3	2017-07-12 17:02:21	-33.87501554375	26.2645109
BI-APD3	2017-07-12 17:03:21	-33.87542316875	26.2647449
BI-APD3	2017-07-12 17:04:21	-33.8758279083333	26.2649757416667
BI-APD3	2017-07-12 17:05:21	-33.8760624083333	26.2650202416667
BI-APD3	2017-07-12 17:06:21	-33.8762951383648	26.2650649874214
BI-APD3	2017-07-12 17:07:21	-33.8764234402516	26.2651242327044
BI-APD3	2017-07-12 17:08:21	-33.8765517421384	26.2651834779874
BI-APD3	2017-07-12 17:09:21	-33.876690578125	26.26527084375
BI-APD3	2017-07-12 17:10:21	-33.876847609375	26.26540678125
BI-APD3	2017-07-12 17:11:21	-33.8770165116279	26.2654979767442
BI-APD3	2017-07-12 17:12:21	-33.8772407596899	26.2655154573643
BI-APD3	2017-07-12 17:13:21	-33.8774802945736	26.265601503876
BI-APD3	2017-07-12 17:14:21	-33.877978097561	26.2655264146341
BI-APD3	2017-07-12 17:15:21	-33.878922	26.265173
BI-APD3	2017-07-12 17:16:21	-33.8791554	26.2650272
BI-APD3	2017-07-12 17:17:21	-33.8797	26.264687
BI-APD3	2017-07-12 17:18:21	-33.8797635802469	26.2647045925926
BI-APD3	2017-07-12 17:19:21	-33.8799029569892	26.2647250645161
BI-APD3	2017-07-12 17:20:21	-33.879857311828	26.2644410322581
BI-APD3	2017-07-12 17:21:21	-33.8798116666667	26.264157
BI-APD3	2017-07-12 17:22:21	-33.8797660215054	26.2638729677419
BI-APD3	2017-07-12 17:23:21	-33.8797203763441	26.2635889354839
BI-APD3	2017-07-12 17:24:21	-33.8796747311828	26.2633049032258
BI-APD3	2017-07-12 17:25:21	-33.8796290860215	26.2630208709677
BI-APD3	2017-07-12 17:26:21	-33.879623	26.262983
BI-APD3	2017-07-12 17:27:21	-33.879623	26.262983
BI-APD3	2017-07-12 17:28:21	-33.8794884782609	26.263110826087
BI-APD3	2017-07-12 17:29:21	-33.87896	26.263613
BI-APD3	2017-07-12 17:30:21	-33.8790025753425	26.263643739726
BI-APD3	2017-07-12 17:31:21	-33.8792154520548	26.2637974383562
BI-APD3	2017-07-12 17:32:21	-33.8792085882353	26.2638028235294
BI-APD3	2017-07-12 17:33:21	-33.8791044705882	26.2638310588235
BI-APD3	2017-07-12 17:34:21	-33.879101	26.263832
BI-APD3	2017-07-12 17:35:21	-33.8791736363636	26.2638685757576
BI-APD3	2017-07-12 17:36:21	-33.8792158571429	26.2638522857143
BI-APD3	2017-07-12 17:37:21	-33.8791598367347	26.2637436122449
BI-APD3	2017-07-12 17:38:21	-33.8791038163265	26.2636349387755
BI-APD3	2017-07-12 17:39:21	-33.879059	26.263548
BI-APD3	2017-07-12 17:40:21	-33.879059	26.263548
BI-APD3	2017-07-12 17:41:21	-33.879059	26.263548
BI-APD3	2017-07-12 17:42:21	-33.879059	26.263548
BI-APD3	2017-07-12 17:43:21	-33.8797543815789	26.2635253421053
BI-APD3	2017-07-12 17:44:21	-33.8803644285714	26.2635881428571
BI-APD3	2017-07-12 17:45:21	-33.8804038571429	26.2637852857143
BI-APD3	2017-07-12 17:46:21	-33.880446557377	26.2639274754098
BI-APD3	2017-07-12 17:47:21	-33.8805121176471	26.2634633529412
BI-APD3	2017-07-12 17:48:21	-33.8803938823529	26.2629736470588
BI-APD3	2017-07-12 17:49:21	-33.8802897746479	26.2623352535211
BI-APD3	2017-07-12 17:50:21	-33.8801751111111	26.2618324444444
BI-APD3	2017-07-12 17:51:21	-33.8800710769231	26.2613329230769
BI-APD3	2017-07-12 17:52:21	-33.8799903684211	26.2607586842105
BI-APD3	2017-07-12 17:53:21	-33.8799240526316	26.2601255263158
BI-APD3	2017-07-12 17:54:21	-33.8798688691589	26.2595164953271
BI-APD3	2017-07-12 17:55:21	-33.8798582149533	26.2590039719626
BI-APD3	2017-07-12 17:56:21	-33.879852	26.258705
BI-APD3	2017-07-12 17:57:21	-33.879852	26.258705
BI-APD3	2017-07-12 17:58:21	-33.879852	26.258705
BI-APD3	2017-07-12 17:59:21	-33.879852	26.258705
BI-APD3	2017-07-12 18:00:21	-33.879852	26.258705
BI-APD3	2017-07-12 18:01:21	-33.879852	26.258705
BI-APD3	2017-07-12 18:02:21	-33.879852	26.258705
BI-APD3	2017-07-12 18:03:21	-33.879852	26.258705
BI-APD3	2017-07-12 18:04:21	-33.879852	26.258705
BI-APD3	2017-07-12 18:05:21	-33.879852	26.258705
BI-APD3	2017-07-12 18:06:21	-33.879852	26.258705
BI-APD3	2017-07-12 18:07:21	-33.8794875658915	26.2573219689922
BI-APD3	2017-07-12 18:08:21	-33.8790122170543	26.2555180155039
BI-APD3	2017-07-12 18:09:21	-33.8785368682171	26.2537140620155
BI-APD3	2017-07-12 18:10:21	-33.8780615193798	26.2519101085271
BI-APD3	2017-07-12 18:11:21	-33.877736180791	26.2507521581921
BI-APD3	2017-07-12 18:12:21	-33.8775822824859	26.2503324971751
BI-APD3	2017-07-12 18:13:21	-33.8774283841808	26.2499128361582
BI-APD3	2017-07-12 18:14:21	-33.8772497272727	26.249524
BI-APD3	2017-07-12 18:15:21	-33.877028875	26.249122
BI-APD3	2017-07-12 18:16:21	-33.8768063636364	26.2487072727273
BI-APD3	2017-07-12 18:17:21	-33.8765699090909	26.2483129090909
BI-APD3	2017-07-12 18:18:21	-33.8763201470588	26.2478846470588
BI-APD3	2017-07-12 18:19:21	-33.8761054242424	26.2475036363636
BI-APD3	2017-07-12 18:20:21	-33.8759374848485	26.2471570606061
BI-APD3	2017-07-12 18:21:21	-33.8758211818182	26.2467293333333
BI-APD3	2017-07-12 18:22:21	-33.8756937878788	26.2463538787879
BI-APD3	2017-07-12 18:23:21	-33.8756425294118	26.2459530588235
BI-APD3	2017-07-12 18:24:21	-33.8755572077922	26.2455450649351
BI-APD3	2017-07-12 18:25:21	-33.8755782467532	26.2450603896104
BI-APD3	2017-07-12 18:26:21	-33.8755673333333	26.2446033333333
BI-APD3	2017-07-12 18:27:21	-33.8755072857143	26.2441915238095
BI-APD3	2017-07-12 18:28:21	-33.8755646363636	26.2437914848485
BI-APD3	2017-07-12 18:29:21	-33.8756565151515	26.2431954848485
BI-APD3	2017-07-12 18:30:21	-33.875468	26.2429816666667
BI-APD3	2017-07-12 18:31:21	-33.8754976764706	26.2425238529412
BI-APD3	2017-07-12 18:32:21	-33.8755056239316	26.2421011538462
BI-APD3	2017-07-12 18:33:21	-33.8754938290598	26.2416396153846
BI-APD3	2017-07-12 18:34:21	-33.875484	26.2411804545455
BI-APD3	2017-07-12 18:35:21	-33.8754260588235	26.2407478823529
BI-APD3	2017-07-12 18:36:21	-33.8754295882353	26.2404452352941
BI-APD3	2017-07-12 18:37:21	-33.8754319090909	26.2399584545455
BI-APD3	2017-07-12 18:38:21	-33.8754563030303	26.2395805757576
BI-APD3	2017-07-12 18:39:21	-33.8755048787879	26.2392062424242
BI-APD3	2017-07-12 18:40:21	-33.8755291764706	26.2388244117647
BI-APD3	2017-07-12 18:41:21	-33.87558	26.2383937058824
BI-APD3	2017-07-12 18:42:21	-33.8756530909091	26.2380252727273
BI-APD3	2017-07-12 18:43:21	-33.8757390909091	26.2376524545455
BI-APD3	2017-07-12 18:44:21	-33.8758200909091	26.2372711818182
BI-APD3	2017-07-12 18:45:21	-33.8758540909091	26.2369251818182
BI-APD3	2017-07-12 18:46:21	-33.8759388235294	26.2365387647059
BI-APD3	2017-07-12 18:47:21	-33.875985030303	26.2361262121212
BI-APD3	2017-07-12 18:48:21	-33.8760554545455	26.2357377272727
BI-APD3	2017-07-12 18:49:21	-33.8761268529412	26.2353755588235
BI-APD3	2017-07-12 18:50:21	-33.8761825294118	26.2349562941176
BI-APD3	2017-07-12 18:51:21	-33.8762471818182	26.2345741818182
BI-APD3	2017-07-12 18:52:21	-33.8764018529412	26.2342300882353
BI-APD3	2017-07-12 18:53:21	-33.8764867058823	26.2338781176471
BI-APD3	2017-07-12 18:54:21	-33.8765972647059	26.2335304117647
BI-APD3	2017-07-12 18:55:21	-33.8767125882353	26.2331906470588
BI-APD3	2017-07-12 18:56:21	-33.8768292941176	26.2328122941176
BI-APD3	2017-07-12 18:57:21	-33.8769403636364	26.2324320909091
BI-APD3	2017-07-12 18:58:21	-33.8770789393939	26.2320446363636
BI-APD3	2017-07-12 18:59:21	-33.8771740588235	26.2316900588235
BI-APD3	2017-07-12 19:00:21	-33.8772460606061	26.2312738787879
BI-APD3	2017-07-12 19:01:21	-33.8772316470588	26.2306830588235
BI-APD3	2017-07-12 19:02:21	-33.8773334848485	26.2301982424242
BI-APD3	2017-07-12 19:03:21	-33.8774110606061	26.2297247878788
BI-APD3	2017-07-12 19:04:21	-33.8774872727273	26.2292646969697
BI-APD3	2017-07-12 19:05:21	-33.8776307878788	26.2288993333333
BI-APD3	2017-07-12 19:06:21	-33.8777179393939	26.2284707575758
BI-APD3	2017-07-12 19:07:21	-33.8778536666667	26.228025
BI-APD3	2017-07-12 19:08:21	-33.8779707272727	26.2276039393939
BI-APD3	2017-07-12 19:09:21	-33.8780942058824	26.2271539705882
BI-APD3	2017-07-12 19:10:21	-33.8781723529412	26.2267042058824
BI-APD3	2017-07-12 19:11:21	-33.8782928823529	26.2262806764706
BI-APD3	2017-07-12 19:12:21	-33.8784224705882	26.2258737647059
BI-APD3	2017-07-12 19:13:21	-33.8785623235294	26.2254535882353
BI-APD3	2017-07-12 19:14:21	-33.8786793823529	26.2250451764706
BI-APD3	2017-07-12 19:15:21	-33.8787836176471	26.2246656764706
BI-APD3	2017-07-12 19:16:21	-33.8789364545455	26.2242864545455
BI-APD3	2017-07-12 19:17:21	-33.8790501176471	26.2238685294118
BI-APD3	2017-07-12 19:18:21	-33.8791669090909	26.2234996060606
BI-APD3	2017-07-12 19:19:21	-33.8792783529412	26.2230902058824
BI-APD3	2017-07-12 19:20:21	-33.8794139705882	26.2226825588235
BI-APD3	2017-07-12 19:21:21	-33.8795154242424	26.2222718484849
BI-APD3	2017-07-12 19:22:21	-33.8796506666667	26.2219261212121
BI-APD3	2017-07-12 19:23:21	-33.8797270909091	26.2215233333333
BI-APD3	2017-07-12 19:24:21	-33.879879	26.221041
BI-APD3	2017-07-12 19:25:21	-33.8799866470588	26.2206202352941
BI-APD3	2017-07-12 19:26:21	-33.8801064545455	26.2201725454545
BI-APD3	2017-07-12 19:27:21	-33.8801960909091	26.219743
BI-APD3	2017-07-12 19:28:21	-33.8803357878788	26.2193013939394
BI-APD3	2017-07-12 19:29:21	-33.8804537272727	26.2188875757576
BI-APD3	2017-07-12 19:30:21	-33.8805663636364	26.2185369090909
BI-APD3	2017-07-12 19:31:21	-33.880692030303	26.2180967272727
BI-APD3	2017-07-12 19:32:21	-33.8808157272727	26.217657030303
BI-APD3	2017-07-12 19:33:21	-33.8809764545455	26.2172428484848
BI-APD3	2017-07-12 19:34:21	-33.8810191764706	26.2167670588235
BI-APD3	2017-07-12 19:35:21	-33.8811925454545	26.2163566060606
BI-APD3	2017-07-12 19:36:21	-33.8812981764706	26.2159352352941
BI-APD3	2017-07-12 19:37:21	-33.8813677058824	26.2154843529412
BI-APD3	2017-07-12 19:38:21	-33.8812913333333	26.2152106969697
BI-APD3	2017-07-12 19:39:21	-33.881153	26.214935
BI-APD3	2017-07-12 19:40:21	-33.8810963030303	26.2147244545455
BI-APD3	2017-07-12 19:41:21	-33.8810614411765	26.2145038823529
BI-APD3	2017-07-12 19:42:21	-33.8810249705882	26.2142421176471
BI-APD3	2017-07-12 19:43:21	-33.8809913636364	26.2140078181818
BI-APD3	2017-07-12 19:44:21	-33.8809890294118	26.2137829117647
BI-APD3	2017-07-12 19:45:21	-33.8809572058824	26.2135365
BI-APD3	2017-07-12 19:46:21	-33.8809122727273	26.2133154848485
BI-APD3	2017-07-12 19:47:21	-33.8809519090909	26.213056
BI-APD3	2017-07-12 19:48:21	-33.8809516764706	26.2127799117647
BI-APD3	2017-07-12 19:49:21	-33.8809260294118	26.2125123235294
BI-APD3	2017-07-12 19:50:21	-33.8809645	26.212285
BI-APD3	2017-07-12 19:51:21	-33.88105596875	26.21198315625
BI-APD3	2017-07-12 19:52:21	-33.8811744411765	26.2116681764706
BI-APD3	2017-07-12 19:53:21	-33.8813092352941	26.2113230882353
BI-APD3	2017-07-12 19:54:21	-33.8813912	26.2109912
BI-APD3	2017-07-12 19:55:21	-33.8815810588235	26.2106772941176
BI-APD3	2017-07-12 19:56:21	-33.8817136470588	26.2103788235294
BI-APD3	2017-07-12 19:57:21	-33.8818635	26.2100825
BI-APD3	2017-07-12 19:58:21	-33.8819812352941	26.2097998823529
BI-APD3	2017-07-12 19:59:21	-33.8821082352941	26.2095324117647
BI-APD3	2017-07-12 20:00:21	-33.8822587058824	26.2092624705882
BI-APD3	2017-07-12 20:01:21	-33.8824166470588	26.2089748235294
BI-APD3	2017-07-12 20:02:21	-33.8825402571429	26.2087462
BI-APD3	2017-07-12 20:03:21	-33.8826805882353	26.2085032647059
BI-APD3	2017-07-12 20:04:21	-33.8827985882353	26.2082580588235
BI-APD3	2017-07-12 20:05:21	-33.8829821428571	26.207969
BI-APD3	2017-07-12 20:06:21	-33.883153	26.207687
BI-APD3	2017-07-12 20:07:21	-33.8832852727273	26.2074153636364
BI-APD3	2017-07-12 20:08:21	-33.8834836285714	26.2071079428571
BI-APD3	2017-07-12 20:09:21	-33.8836329705882	26.2067942058824
BI-APD3	2017-07-12 20:10:21	-33.8838347058824	26.2064647058824
BI-APD3	2017-07-12 20:11:21	-33.8840125	26.2061415
BI-APD3	2017-07-12 20:12:21	-33.8841117272727	26.2058452727273
BI-APD3	2017-07-12 20:13:21	-33.8843344117647	26.2055348529412
BI-APD3	2017-07-12 20:14:21	-33.88449075	26.2052511944444
BI-APD3	2017-07-12 20:15:21	-33.8846506944444	26.2049472222222
BI-APD3	2017-07-12 20:16:21	-33.8848438	26.2046535142857
BI-APD3	2017-07-12 20:17:21	-33.8850262	26.2043412571429
BI-APD3	2017-07-12 20:18:21	-33.8852215294118	26.2039917941176
BI-APD3	2017-07-12 20:19:21	-33.8853588235294	26.2037035294118
BI-APD3	2017-07-12 20:20:21	-33.885548	26.2033614545455
BI-APD3	2017-07-12 20:21:21	-33.885658	26.203094
BI-APD3	2017-07-12 20:22:21	-33.8859267647059	26.2026907058824
BI-APD3	2017-07-12 20:23:21	-33.8860096470588	26.2023982058824
BI-APD3	2017-07-12 20:24:21	-33.8862136857143	26.2020300285714
BI-APD3	2017-07-12 20:25:21	-33.8864179705882	26.2016477352941
BI-APD3	2017-07-12 20:26:21	-33.8865570882353	26.2013597941176
BI-APD3	2017-07-12 20:27:21	-33.8867528235294	26.2010092352941
BI-APD3	2017-07-12 20:28:21	-33.8868525294118	26.2006495882353
BI-APD3	2017-07-12 20:29:21	-33.8870121363636	26.2003253181818
BI-APD3	2017-07-12 20:30:21	-33.8871549411765	26.2000251764706
BI-APD3	2017-07-12 20:31:21	-33.8872696	26.199677
BI-APD3	2017-07-12 20:32:21	-33.8874063529412	26.1993322941176
BI-APD3	2017-07-12 20:33:21	-33.8875727714286	26.1989686857143
BI-APD3	2017-07-12 20:34:21	-33.8878271470588	26.1985783235294
BI-APD3	2017-07-12 20:35:21	-33.8880440588235	26.1982441764706
BI-APD3	2017-07-12 20:36:21	-33.8882302941176	26.1979504117647
BI-APD3	2017-07-12 20:37:21	-33.8884676285714	26.1976542571429
BI-APD3	2017-07-12 20:38:21	-33.8886395294118	26.1973360588235
BI-APD3	2017-07-12 20:39:21	-33.8888439117647	26.1970620294118
BI-APD3	2017-07-12 20:40:21	-33.8890305294118	26.1968044117647
BI-APD3	2017-07-12 20:41:21	-33.8890923333333	26.1965758888889
BI-APD3	2017-07-12 20:42:21	-33.889354	26.1962148823529
BI-APD3	2017-07-12 20:43:21	-33.8895305882353	26.1959158235294
BI-APD3	2017-07-12 20:44:21	-33.8897424117647	26.1956653529412
BI-APD3	2017-07-12 20:45:21	-33.8899339142857	26.1954102571429
BI-APD3	2017-07-12 20:46:21	-33.8900966470588	26.1951643529412
BI-APD3	2017-07-12 20:47:21	-33.8903075882353	26.194825
BI-APD3	2017-07-12 20:48:21	-33.8904776	26.1945416
BI-APD3	2017-07-12 20:49:21	-33.8906607058824	26.1942181176471
BI-APD3	2017-07-12 20:50:21	-33.8908604705882	26.1939195294118
BI-APD3	2017-07-12 20:51:21	-33.8910655454545	26.193594
BI-APD3	2017-07-12 20:52:21	-33.8912874571429	26.1932628
BI-APD3	2017-07-12 20:53:21	-33.891441	26.192997
BI-APD3	2017-07-12 20:54:21	-33.8916471764706	26.1926890588235
BI-APD3	2017-07-12 20:55:21	-33.8918070588235	26.1923774117647
BI-APD3	2017-07-12 20:56:21	-33.8920141764706	26.1921246764706
BI-APD3	2017-07-12 20:57:21	-33.8922105	26.1918495
BI-APD3	2017-07-12 20:58:21	-33.8924162352941	26.1915177941176
BI-APD3	2017-07-12 20:59:21	-33.8926487647059	26.1911781176471
BI-APD3	2017-07-12 21:00:21	-33.8928242352941	26.1908649411765
BI-APD3	2017-07-12 21:01:21	-33.8930658571429	26.1905703142857
BI-APD3	2017-07-12 21:02:21	-33.8932782352941	26.190232
BI-APD3	2017-07-12 21:03:21	-33.8934234	26.1899376857143
BI-APD3	2017-07-12 21:04:21	-33.8936457714286	26.1895099428571
BI-APD3	2017-07-12 21:05:21	-33.8938467368421	26.1890974736842
BI-APD3	2017-07-12 21:06:21	-33.894113	26.1887164
BI-APD3	2017-07-12 21:07:21	-33.8943426857143	26.1883374857143
BI-APD3	2017-07-12 21:08:21	-33.8945547352941	26.1879572647059
BI-APD3	2017-07-12 21:09:21	-33.8947476470588	26.1875490882353
BI-APD3	2017-07-12 21:10:21	-33.8948858	26.1871466
BI-APD3	2017-07-12 21:11:21	-33.8950773529412	26.1866115882353
BI-APD3	2017-07-12 21:12:21	-33.8950751904762	26.1861815238095
BI-APD3	2017-07-12 21:13:21	-33.8952494705882	26.1856870588235
BI-APD3	2017-07-12 21:14:21	-33.895376	26.1852332941176
BI-APD3	2017-07-12 21:15:21	-33.8955763823529	26.1848177941176
BI-APD3	2017-07-12 21:16:21	-33.8956962941176	26.1844858529412
BI-APD3	2017-07-12 21:17:21	-33.8958886	26.184015
BI-APD3	2017-07-12 21:18:21	-33.8960661176471	26.1835615882353
BI-APD3	2017-07-12 21:19:21	-33.8962176571429	26.1831786857143
BI-APD3	2017-07-12 21:20:21	-33.8964370882353	26.1827799117647
BI-APD3	2017-07-12 21:21:21	-33.8965542058824	26.1823241764706
BI-APD3	2017-07-12 21:22:21	-33.8966892941176	26.1818363529412
BI-APD3	2017-07-12 21:23:21	-33.8968290526316	26.1813805263158
BI-APD3	2017-07-12 21:24:21	-33.8969919117647	26.1809161470588
BI-APD3	2017-07-12 21:25:21	-33.8971446756757	26.1805035405405
BI-APD3	2017-07-12 21:26:21	-33.8974037058824	26.1801444705882
BI-APD3	2017-07-12 21:27:21	-33.8976594074074	26.1797805925926
BI-APD3	2017-07-12 21:28:21	-33.8978521538462	26.1793454871795
BI-APD3	2017-07-12 21:29:21	-33.8980453076923	26.1789493076923
BI-APD3	2017-07-12 21:30:21	-33.8981994117647	26.1785397352941
BI-APD3	2017-07-12 21:31:21	-33.8983945714286	26.1781031714286
BI-APD3	2017-07-12 21:32:21	-33.8984654912281	26.1778044385965
BI-APD3	2017-07-12 21:33:21	-33.8987783090909	26.1772362727273
BI-APD3	2017-07-12 21:34:21	-33.8988584363636	26.1767434
BI-APD3	2017-07-12 21:35:21	-33.8989206	26.17625305
BI-APD3	2017-07-12 21:36:21	-33.898956	26.175724
BI-APD3	2017-07-12 21:37:21	-33.8990839189189	26.1751935945946
BI-APD3	2017-07-12 21:38:21	-33.8992388571429	26.1746801428571
BI-APD3	2017-07-12 21:39:21	-33.8993623157895	26.1741377368421
BI-APD3	2017-07-12 21:40:21	-33.8994855555556	26.1736571111111
BI-APD3	2017-07-12 21:41:21	-33.899680948718	26.1730233589744
BI-APD3	2017-07-12 21:42:21	-33.8998344444444	26.1725308888889
BI-APD3	2017-07-12 21:43:21	-33.8999714117647	26.1719610588235
BI-APD3	2017-07-12 21:44:21	-33.9000505588235	26.1714832647059
BI-APD3	2017-07-12 21:45:21	-33.9001523235294	26.1709670882353
BI-APD3	2017-07-12 21:46:21	-33.9002461176471	26.1704145294118
BI-APD3	2017-07-12 21:47:21	-33.9003604	26.1698812
BI-APD3	2017-07-12 21:48:21	-33.900488	26.1693982857143
BI-APD3	2017-07-12 21:49:21	-33.9006867692308	26.1690050769231
BI-APD3	2017-07-12 21:50:21	-33.9009056842105	26.1686446315789
BI-APD3	2017-07-12 21:51:21	-33.9011036470588	26.1682847058823
BI-APD3	2017-07-12 21:52:21	-33.9012828235294	26.1680391764706
BI-APD3	2017-07-12 21:53:21	-33.9015130857143	26.1676846285714
BI-APD3	2017-07-12 21:54:21	-33.9017994705882	26.1672531764706
BI-APD3	2017-07-12 21:55:21	-33.9020025454545	26.1668662727273
BI-APD3	2017-07-12 21:56:21	-33.9021176829268	26.166442195122
BI-APD3	2017-07-12 21:57:21	-33.9023153333333	26.1660330666667
BI-APD3	2017-07-12 21:58:21	-33.9025275	26.1656372058824
BI-APD3	2017-07-12 21:59:21	-33.9027607638889	26.165349
BI-APD3	2017-07-12 22:00:21	-33.9029772647059	26.1651092647059
BI-APD3	2017-07-12 22:01:21	-33.9032677272727	26.1648673636364
BI-APD3	2017-07-12 22:02:21	-33.9035148235294	26.1646924411765
BI-APD3	2017-07-12 22:03:21	-33.903774969697	26.1644514242424
BI-APD3	2017-07-12 22:04:21	-33.9040231212121	26.1641645454545
BI-APD3	2017-07-12 22:05:21	-33.90426425	26.16390365625
BI-APD3	2017-07-12 22:06:21	-33.9044977941176	26.1636871176471
BI-APD3	2017-07-12 22:07:21	-33.9047446666667	26.1634516666667
BI-APD3	2017-07-12 22:08:21	-33.9050129090909	26.1631916363636
BI-APD3	2017-07-12 22:09:21	-33.9052269393939	26.162931
BI-APD3	2017-07-12 22:10:21	-33.9054428823529	26.1627094705882
BI-APD3	2017-07-12 22:11:21	-33.9056625757576	26.162476030303
BI-APD3	2017-07-12 22:12:21	-33.9058777647059	26.1622597647059
BI-APD3	2017-07-12 22:13:21	-33.9061649705882	26.1618773529412
BI-APD3	2017-07-12 22:14:21	-33.90643771875	26.16151621875
BI-APD3	2017-07-12 22:15:21	-33.9067165454546	26.1611404242424
BI-APD3	2017-07-12 22:16:21	-33.9069922941177	26.1608325
BI-APD3	2017-07-12 22:17:21	-33.9072823333333	26.1605716666667
BI-APD3	2017-07-12 22:18:21	-33.9075249090909	26.1602824545455
BI-APD3	2017-07-12 22:19:21	-33.9078161818182	26.1600326363636
BI-APD3	2017-07-12 22:20:21	-33.9080471212121	26.1597927575758
BI-APD3	2017-07-12 22:21:21	-33.9083065757576	26.1595276666667
BI-APD3	2017-07-12 22:22:21	-33.9085476666667	26.159264
BI-APD3	2017-07-12 22:23:21	-33.9087442424242	26.1590384545455
BI-APD3	2017-07-12 22:24:21	-33.9089758235294	26.1587991176471
BI-APD3	2017-07-12 22:25:21	-33.9091978181818	26.1585568181818
BI-APD3	2017-07-12 22:26:21	-33.9093995294118	26.1583455882353
BI-APD3	2017-07-12 22:27:21	-33.9096505294118	26.1581273529412
BI-APD3	2017-07-12 22:28:21	-33.9098748235294	26.1579445588235
BI-APD3	2017-07-12 22:29:21	-33.9100842941176	26.1577778235294
BI-APD3	2017-07-12 22:30:21	-33.91029	26.157595
BI-APD3	2017-07-12 22:31:21	-33.9105263529412	26.1574344411765
BI-APD3	2017-07-12 22:32:21	-33.9107382352941	26.1572442352941
BI-APD3	2017-07-12 22:33:21	-33.9109903636364	26.1570376363636
BI-APD3	2017-07-12 22:34:21	-33.9112181176471	26.1568236470588
BI-APD3	2017-07-12 22:35:21	-33.9114726060606	26.156643969697
BI-APD3	2017-07-12 22:36:21	-33.9117117647059	26.1564199411765
BI-APD3	2017-07-12 22:37:21	-33.9119277272727	26.1562763636364
BI-APD3	2017-07-12 22:38:21	-33.9121463333333	26.1561086666667
BI-APD3	2017-07-12 22:39:21	-33.9123917352941	26.1559241764706
BI-APD3	2017-07-12 22:40:21	-33.9125942352941	26.1557630294118
BI-APD3	2017-07-12 22:41:21	-33.9127885	26.1555711176471
BI-APD3	2017-07-12 22:42:21	-33.9129815882353	26.1554128235294
BI-APD3	2017-07-12 22:43:21	-33.9131618529412	26.1552415294118
BI-APD3	2017-07-12 22:44:21	-33.913322	26.155125
BI-APD3	2017-07-12 22:45:21	-33.9135816470588	26.1549150588235
BI-APD3	2017-07-12 22:46:21	-33.9137385882353	26.1547437058824
BI-APD3	2017-07-12 22:47:21	-33.9139163235294	26.1545564117647
BI-APD3	2017-07-12 22:48:21	-33.9141467647059	26.1544104117647
BI-APD3	2017-07-12 22:49:21	-33.9143310588235	26.1541986470588
BI-APD3	2017-07-12 22:50:21	-33.9145463529412	26.1539810882353
BI-APD3	2017-07-12 22:51:21	-33.9147679705882	26.1537742941176
BI-APD3	2017-07-12 22:52:21	-33.9150071176471	26.1536097352941
BI-APD3	2017-07-12 22:53:21	-33.9151856470588	26.1534141176471
BI-APD3	2017-07-12 22:54:21	-33.9153986764706	26.1532819411765
BI-APD3	2017-07-12 22:55:21	-33.9156091515152	26.1531099393939
BI-APD3	2017-07-12 22:56:21	-33.9157935294118	26.1529631176471
BI-APD3	2017-07-12 22:57:21	-33.9160029411765	26.1527872647059
BI-APD3	2017-07-12 22:58:21	-33.9162087941177	26.1526557058824
BI-APD3	2017-07-12 22:59:21	-33.9164144117647	26.1524747058824
BI-APD3	2017-07-12 23:00:21	-33.9166004545455	26.1523076363636
BI-APD3	2017-07-12 23:01:21	-33.9168208235294	26.1521408823529
BI-APD3	2017-07-12 23:02:21	-33.9170094117647	26.1519901764706
BI-APD3	2017-07-12 23:03:21	-33.9172215588235	26.1518450294118
BI-APD3	2017-07-12 23:04:21	-33.9173974705882	26.1517103529412
BI-APD3	2017-07-12 23:05:21	-33.9175938529412	26.1515742058824
BI-APD3	2017-07-12 23:06:21	-33.9178126176471	26.1513703529412
BI-APD3	2017-07-12 23:07:21	-33.9180537647059	26.1511418235294
BI-APD3	2017-07-12 23:08:21	-33.9182887647059	26.150963
BI-APD3	2017-07-12 23:09:21	-33.9184895294118	26.1508121176471
BI-APD3	2017-07-12 23:10:21	-33.9186921428571	26.1506411428571
BI-APD3	2017-07-12 23:11:21	-33.9189074117647	26.1504810588235
BI-APD3	2017-07-12 23:12:21	-33.9191583142857	26.1503096285714
BI-APD3	2017-07-12 23:13:21	-33.9193695882353	26.1500354705882
BI-APD3	2017-07-12 23:14:21	-33.9195822352941	26.1498607647059
BI-APD3	2017-07-12 23:15:21	-33.9198107058824	26.1496563529412
BI-APD3	2017-07-12 23:16:21	-33.9200531176471	26.1494554411765
BI-APD3	2017-07-12 23:17:21	-33.920244	26.1492931212121
BI-APD3	2017-07-12 23:18:21	-33.9204628571429	26.1491358
BI-APD3	2017-07-12 23:19:21	-33.9206198235294	26.1490035294118
BI-APD3	2017-07-12 23:20:21	-33.9208085	26.1489175
BI-APD3	2017-07-12 23:21:21	-33.9209643823529	26.1488292352941
BI-APD3	2017-07-12 23:22:21	-33.9211221176471	26.1487789705882
BI-APD3	2017-07-12 23:23:21	-33.9212555294118	26.1486802352941
BI-APD3	2017-07-12 23:24:21	-33.9214149411765	26.1485512647059
BI-APD3	2017-07-12 23:25:21	-33.9215144705882	26.1484775294118
BI-APD3	2017-07-12 23:26:21	-33.9216793529412	26.1483774411765
BI-APD3	2017-07-12 23:27:21	-33.9218294411765	26.1482924117647
BI-APD3	2017-07-12 23:28:21	-33.9219717142857	26.148153
BI-APD3	2017-07-12 23:29:21	-33.9221271764706	26.1480137647059
BI-APD3	2017-07-12 23:30:21	-33.9222629428571	26.1479221428571
BI-APD3	2017-07-12 23:31:21	-33.9224119411765	26.1478315882353
BI-APD3	2017-07-12 23:32:21	-33.9225656470588	26.1477165882353
BI-APD3	2017-07-12 23:33:21	-33.9227207647059	26.1475796176471
BI-APD3	2017-07-12 23:34:21	-33.9228655	26.1474566176471
BI-APD3	2017-07-12 23:35:21	-33.9230245428571	26.1474005142857
BI-APD3	2017-07-12 23:36:21	-33.9231513235294	26.1472986764706
BI-APD3	2017-07-12 23:37:21	-33.9233291142857	26.1471957142857
BI-APD3	2017-07-12 23:38:21	-33.9234789117647	26.1471039411765
BI-APD3	2017-07-12 23:39:21	-33.9236214571429	26.1470267428571
BI-APD3	2017-07-12 23:40:21	-33.9238073714286	26.1469175714286
BI-APD3	2017-07-12 23:41:21	-33.9239924473684	26.1468127631579
BI-APD3	2017-07-12 23:42:21	-33.9241358857143	26.1467472571429
BI-APD3	2017-07-12 23:43:21	-33.9242972	26.1466037428571
BI-APD3	2017-07-12 23:44:21	-33.9244513529412	26.1464847647059
BI-APD3	2017-07-12 23:45:21	-33.9245710294118	26.1463975882353
BI-APD3	2017-07-12 23:46:21	-33.9247313529412	26.1462779411765
BI-APD3	2017-07-12 23:47:21	-33.9248483235294	26.1461865
BI-APD3	2017-07-12 23:48:21	-33.9250287647059	26.1460834705882
BI-APD3	2017-07-12 23:49:21	-33.925156	26.1460488888889
BI-APD3	2017-07-12 23:50:21	-33.9252622352941	26.1459499411765
BI-APD3	2017-07-12 23:51:21	-33.9253763714286	26.1459107428571
BI-APD3	2017-07-12 23:52:21	-33.9254844705882	26.1458375882353
BI-APD3	2017-07-12 23:53:21	-33.9255973235294	26.1457575588235
BI-APD3	2017-07-12 23:54:21	-33.9256922777778	26.145679
BI-APD3	2017-07-12 23:55:21	-33.9258237647059	26.1456306470588
BI-APD3	2017-07-12 23:56:21	-33.9259223333333	26.1455526666667
BI-APD3	2017-07-12 23:57:21	-33.9259747297297	26.1454414594595
BI-APD3	2017-07-12 23:58:21	-33.9261002941176	26.1452708823529
BI-APD3	2017-07-12 23:59:21	-33.9262998285714	26.1451252857143
BI-APD3	2017-07-13 00:00:21	-33.9265225294118	26.1450219117647
BI-APD3	2017-07-13 00:01:21	-33.926726	26.1449394285714
BI-APD3	2017-07-13 00:02:21	-33.9268900588235	26.1448552941176
BI-APD3	2017-07-13 00:03:21	-33.9270824864865	26.1447822702703
BI-APD3	2017-07-13 00:04:21	-33.9273315882353	26.1446906470588
BI-APD3	2017-07-13 00:05:21	-33.927519972973	26.144572972973
BI-APD3	2017-07-13 00:06:21	-33.927645375	26.14448275
BI-APD3	2017-07-13 00:07:21	-33.927802375	26.1443815833333
BI-APD3	2017-07-13 00:08:21	-33.9279753469388	26.1442711632653
BI-APD3	2017-07-13 00:09:21	-33.9281400408163	26.1441520816327
BI-APD3	2017-07-13 00:10:21	-33.9283217169811	26.1440519056604
BI-APD3	2017-07-13 00:11:21	-33.928485137931	26.1439341034483
BI-APD3	2017-07-13 00:12:21	-33.9286147096774	26.1438273548387
BI-APD3	2017-07-13 00:13:21	-33.9287959375	26.143711625
BI-APD3	2017-07-13 00:14:21	-33.9289395230769	26.1435656307692
BI-APD3	2017-07-13 00:15:21	-33.9291068823529	26.1432485735294
BI-APD3	2017-07-13 00:16:21	-33.9292445294118	26.1426600441176
BI-APD3	2017-07-13 00:17:21	-33.9294038125	26.142027484375
BI-APD3	2017-07-13 00:18:21	-33.9295760285714	26.1414554857143
BI-APD3	2017-07-13 00:19:21	-33.9297233636364	26.1408396363636
BI-APD3	2017-07-13 00:20:21	-33.929889	26.1403113333333
BI-APD3	2017-07-13 00:21:21	-33.9300141176471	26.1397121176471
BI-APD3	2017-07-13 00:22:21	-33.9300451428571	26.1391631428571
BI-APD3	2017-07-13 00:23:21	-33.9301505714286	26.1386154285714
BI-APD3	2017-07-13 00:24:21	-33.9302647142857	26.1379868571429
BI-APD3	2017-07-13 00:25:21	-33.9303570909091	26.1374015454545
BI-APD3	2017-07-13 00:26:21	-33.9304941764706	26.1368911764706
BI-APD3	2017-07-13 00:27:21	-33.9307185428571	26.1363486857143
BI-APD3	2017-07-13 00:28:21	-33.930899	26.1358833333333
BI-APD3	2017-07-13 00:29:21	-33.9311221621622	26.1354044324324
BI-APD3	2017-07-13 00:30:21	-33.9313310294118	26.1349702647059
BI-APD3	2017-07-13 00:31:21	-33.9315054545455	26.1344619090909
BI-APD3	2017-07-13 00:32:21	-33.9316822121212	26.1339694242424
BI-APD3	2017-07-13 00:33:21	-33.9318606	26.1335082
BI-APD3	2017-07-13 00:34:21	-33.9320842285714	26.1330867714286
BI-APD3	2017-07-13 00:35:21	-33.9322971428571	26.1326929714286
BI-APD3	2017-07-13 00:36:21	-33.932592	26.132258
BI-APD3	2017-07-13 00:37:21	-33.9328396666667	26.1318716666667
BI-APD3	2017-07-13 00:38:21	-33.9330956666667	26.1315159166667
BI-APD3	2017-07-13 00:39:21	-33.9333561142857	26.1311849142857
BI-APD3	2017-07-13 00:40:21	-33.9335975142857	26.1308622285714
BI-APD3	2017-07-13 00:41:21	-33.9337960588235	26.1305092941176
BI-APD3	2017-07-13 00:42:21	-33.933941	26.13006
BI-APD3	2017-07-13 00:43:21	-33.9340917894737	26.1296502631579
BI-APD3	2017-07-13 00:44:21	-33.9342948823529	26.1292146470588
BI-APD3	2017-07-13 00:45:21	-33.9344289428571	26.1287911142857
BI-APD3	2017-07-13 00:46:21	-33.9345811212121	26.1284340909091
BI-APD3	2017-07-13 00:47:21	-33.9348048571429	26.1279752
BI-APD3	2017-07-13 00:48:21	-33.9349587142857	26.1275292857143
BI-APD3	2017-07-13 00:49:21	-33.935055	26.127041
BI-APD3	2017-07-13 00:50:21	-33.9350647027027	26.1265807837838
BI-APD3	2017-07-13 00:51:21	-33.9351421666667	26.1260523333333
BI-APD3	2017-07-13 00:52:21	-33.9350593428571	26.1256803142857
BI-APD3	2017-07-13 00:53:21	-33.9350653142857	26.1252157142857
BI-APD3	2017-07-13 00:54:21	-33.935156027027	26.1247264864865
BI-APD3	2017-07-13 00:55:21	-33.9351805151515	26.1242210909091
BI-APD3	2017-07-13 00:56:21	-33.9353200810811	26.1237304864865
BI-APD3	2017-07-13 00:57:21	-33.93524845	26.1233801
BI-APD3	2017-07-13 00:58:21	-33.9353337837838	26.1228588648649
BI-APD3	2017-07-13 00:59:21	-33.9354343055556	26.1223578888889
BI-APD3	2017-07-13 01:00:21	-33.9353762424242	26.12202
BI-APD3	2017-07-13 01:01:21	-33.9354696176471	26.1215490882353
BI-APD3	2017-07-13 01:02:21	-33.9355059411765	26.1210466470588
BI-APD3	2017-07-13 01:03:21	-33.9355418	26.12061535
BI-APD3	2017-07-13 01:04:21	-33.9355600540541	26.1201762972973
BI-APD3	2017-07-13 01:05:21	-33.9356285757576	26.1196864545455
BI-APD3	2017-07-13 01:06:21	-33.9357088947368	26.1192793684211
BI-APD3	2017-07-13 01:07:21	-33.9358501176471	26.1188033529412
BI-APD3	2017-07-13 01:08:21	-33.9361353939394	26.1180392424242
BI-APD3	2017-07-13 01:09:21	-33.936043	26.118055
BI-APD3	2017-07-13 01:10:21	-33.9361758235294	26.1178138235294
BI-APD3	2017-07-13 01:11:21	-33.9361107631579	26.1176918684211
BI-APD3	2017-07-13 01:12:21	-33.9363469230769	26.1173751538462
BI-APD3	2017-07-13 01:13:21	-33.9366021470588	26.1171068529412
BI-APD3	2017-07-13 01:14:21	-33.936794425	26.11691435
BI-APD3	2017-07-13 01:15:21	-33.9369373	26.11682435
BI-APD3	2017-07-13 01:16:21	-33.9371265882353	26.1166466470588
BI-APD3	2017-07-13 01:17:21	-33.937202	26.116587
BI-APD3	2017-07-13 01:18:21	-33.9374065	26.116411
BI-APD3	2017-07-13 01:19:21	-33.9376078571429	26.116234
BI-APD3	2017-07-13 01:20:21	-33.9378604117647	26.1160455294118
BI-APD3	2017-07-13 01:21:21	-33.9380098333333	26.115855
BI-APD3	2017-07-13 01:22:21	-33.9382197352941	26.1156397058824
BI-APD3	2017-07-13 01:23:21	-33.9384585	26.1153419772727
BI-APD3	2017-07-13 01:24:21	-33.9386572666667	26.1151063333333
BI-APD3	2017-07-13 01:25:21	-33.9388598823529	26.1148921176471
BI-APD3	2017-07-13 01:26:21	-33.9391339411765	26.1146320588235
BI-APD3	2017-07-13 01:27:21	-33.9393055217391	26.1144806521739
BI-APD3	2017-07-13 01:28:21	-33.9394993529412	26.1142469411765
BI-APD3	2017-07-13 01:29:21	-33.9397216764706	26.1139797352941
BI-APD3	2017-07-13 01:30:21	-33.9399834242424	26.1137253030303
BI-APD3	2017-07-13 01:31:21	-33.9401681764706	26.1134918823529
BI-APD3	2017-07-13 01:32:21	-33.940342	26.113281
BI-APD3	2017-07-13 01:33:21	-33.9405605454545	26.1131207272727
BI-APD3	2017-07-13 01:34:21	-33.9407074848485	26.1129441212121
BI-APD3	2017-07-13 01:35:21	-33.940822969697	26.1128341515152
BI-APD3	2017-07-13 01:36:21	-33.9410173939394	26.1126823636364
BI-APD3	2017-07-13 01:37:21	-33.9411502121212	26.1125606666667
BI-APD3	2017-07-13 01:38:21	-33.9412536060606	26.1124349393939
BI-APD3	2017-07-13 01:39:21	-33.9413463939394	26.1123232121212
BI-APD3	2017-07-13 01:40:21	-33.9413916969697	26.112211969697
BI-APD3	2017-07-13 01:41:21	-33.9414176666667	26.112124
BI-APD3	2017-07-13 01:42:21	-33.9414932727273	26.1119863636364
BI-APD3	2017-07-13 01:43:21	-33.9415310909091	26.1118699393939
BI-APD3	2017-07-13 01:44:21	-33.9416073939394	26.1117619393939
BI-APD3	2017-07-13 01:45:21	-33.941746	26.1116243823529
BI-APD3	2017-07-13 01:46:21	-33.9418576363636	26.1114488181818
BI-APD3	2017-07-13 01:47:21	-33.9419731818182	26.1113478181818
BI-APD3	2017-07-13 01:48:21	-33.9420941764706	26.1112390882353
BI-APD3	2017-07-13 01:49:21	-33.9421980606061	26.1110859393939
BI-APD3	2017-07-13 01:50:21	-33.9423571818182	26.1109010606061
BI-APD3	2017-07-13 01:51:21	-33.9424952121212	26.1107455454545
BI-APD3	2017-07-13 01:52:21	-33.9426286363636	26.1105782727273
BI-APD3	2017-07-13 01:53:21	-33.94278	26.110432
BI-APD3	2017-07-13 01:54:21	-33.9428928484848	26.1102814545455
BI-APD3	2017-07-13 01:55:21	-33.9430273529412	26.1101578235294
BI-APD3	2017-07-13 01:56:21	-33.9430828787879	26.1100568181818
BI-APD3	2017-07-13 01:57:21	-33.9431889375	26.10995
BI-APD3	2017-07-13 01:58:21	-33.9432589090909	26.1098418181818
BI-APD3	2017-07-13 01:59:21	-33.9433613333333	26.1096939393939
BI-APD3	2017-07-13 02:00:21	-33.943481	26.1095722941176
BI-APD3	2017-07-13 02:01:21	-33.9435511212121	26.109500969697
BI-APD3	2017-07-13 02:02:21	-33.9436986666667	26.1093931111111
BI-APD3	2017-07-13 02:03:21	-33.9438101176471	26.1093130588235
BI-APD3	2017-07-13 02:04:21	-33.9438936470588	26.1092171764706
BI-APD3	2017-07-13 02:05:21	-33.9440181212121	26.1091018787879
BI-APD3	2017-07-13 02:06:21	-33.9441294117647	26.1089788235294
BI-APD3	2017-07-13 02:07:21	-33.9441865454545	26.1088876363636
BI-APD3	2017-07-13 02:08:21	-33.9443464117647	26.1087569411765
BI-APD3	2017-07-13 02:09:21	-33.9444935454545	26.1086304848485
BI-APD3	2017-07-13 02:10:21	-33.944689	26.108454
BI-APD3	2017-07-13 02:11:21	-33.9448227575758	26.1082156666667
BI-APD3	2017-07-13 02:12:21	-33.9448720606061	26.1081739090909
BI-APD3	2017-07-13 02:13:21	-33.9449836363636	26.108152969697
BI-APD3	2017-07-13 02:14:21	-33.9450769705882	26.1081294705882
BI-APD3	2017-07-13 02:15:21	-33.9451437272727	26.1081204545455
BI-APD3	2017-07-13 02:16:21	-33.9451847647059	26.1080985882353
BI-APD3	2017-07-13 02:17:21	-33.9452130294118	26.1080557941177
BI-APD3	2017-07-13 02:18:21	-33.9451937575758	26.1080485151515
BI-APD3	2017-07-13 02:19:21	-33.9452268181818	26.1080240909091
BI-APD3	2017-07-13 02:20:21	-33.9452947647059	26.1080052941176
BI-APD3	2017-07-13 02:21:21	-33.9451920606061	26.1079614848485
BI-APD3	2017-07-13 02:22:21	-33.94509	26.107935
BI-APD3	2017-07-13 02:23:21	-33.9449827272727	26.1079004545455
BI-APD3	2017-07-13 02:24:21	-33.9449551818182	26.1078719090909
BI-APD3	2017-07-13 02:25:21	-33.9449076363636	26.1078339090909
BI-APD3	2017-07-13 02:26:21	-33.9449409090909	26.1078417272727
BI-APD3	2017-07-13 02:27:21	-33.9449516363636	26.1078303636364
BI-APD3	2017-07-13 02:28:21	-33.945015	26.107849
BI-APD3	2017-07-13 02:29:21	-33.9450270909091	26.1078276363636
BI-APD3	2017-07-13 02:30:21	-33.9450497272727	26.1078074545455
BI-APD3	2017-07-13 02:31:21	-33.9450961428571	26.1077785714286
BI-APD3	2017-07-13 02:32:21	-33.9451625121951	26.1077567317073
BI-APD3	2017-07-13 02:33:21	-33.9452978484848	26.1076725454545
BI-APD3	2017-07-13 02:34:21	-33.9453811764706	26.1076401176471
BI-APD3	2017-07-13 02:35:21	-33.945445	26.107606
BI-APD3	2017-07-13 02:36:21	-33.945460030303	26.107584
BI-APD3	2017-07-13 02:37:21	-33.9454977058824	26.1075717647059
BI-APD3	2017-07-13 02:38:21	-33.9455107272727	26.1075507272727
BI-APD3	2017-07-13 02:39:21	-33.945519625	26.10753784375
BI-APD3	2017-07-13 02:40:21	-33.94548	26.107515
BI-APD3	2017-07-13 02:41:21	-33.9454888235294	26.1075082941176
BI-APD3	2017-07-13 02:42:21	-33.945503	26.107494
BI-APD3	2017-07-13 02:43:21	-33.9455236363636	26.1074961818182
BI-APD3	2017-07-13 02:44:21	-33.9455573636364	26.107446030303
BI-APD3	2017-07-13 02:45:21	-33.9455363529412	26.1074268235294
BI-APD3	2017-07-13 02:46:21	-33.9455743823529	26.1074045294118
BI-APD3	2017-07-13 02:47:21	-33.945599	26.107376
BI-APD3	2017-07-13 02:48:21	-33.9454069428571	26.1071829714286
BI-APD3	2017-07-13 02:49:21	-33.9453425294118	26.1071557058824
BI-APD3	2017-07-13 02:50:21	-33.9452466666667	26.107087
BI-APD3	2017-07-13 02:51:21	-33.945225	26.1070103030303
BI-APD3	2017-07-13 02:52:21	-33.9452288787879	26.1069935757576
BI-APD3	2017-07-13 02:53:21	-33.9452290882353	26.1069500588235
BI-APD3	2017-07-13 02:54:21	-33.9452132727273	26.1069502727273
BI-APD3	2017-07-13 02:55:21	-33.9452244411765	26.1068656470588
BI-APD3	2017-07-13 02:56:21	-33.9452573235294	26.1068706470588
BI-APD3	2017-07-13 02:57:21	-33.9452596176471	26.1068763823529
BI-APD3	2017-07-13 02:58:21	-33.9452826	26.1068417714286
BI-APD3	2017-07-13 02:59:21	-33.9452926	26.1068296
BI-APD3	2017-07-13 03:00:21	-33.9452880909091	26.1068278181818
BI-APD3	2017-07-13 03:01:21	-33.9452402352941	26.1068075
BI-APD3	2017-07-13 03:02:21	-33.9452008571429	26.1067895714286
BI-APD3	2017-07-13 03:03:21	-33.9451833428571	26.1067751714286
BI-APD3	2017-07-13 03:04:21	-33.9452053142857	26.10677
BI-APD3	2017-07-13 03:05:21	-33.9452188285714	26.1067912571429
BI-APD3	2017-07-13 03:06:21	-33.945213	26.1067459705882
BI-APD3	2017-07-13 03:07:21	-33.9452821176471	26.1067657647059
BI-APD3	2017-07-13 03:08:21	-33.9453107142857	26.1067206285714
BI-APD3	2017-07-13 03:09:21	-33.9453273142857	26.1067153142857
BI-APD3	2017-07-13 03:10:21	-33.945335	26.1067360857143
BI-APD3	2017-07-13 03:11:21	-33.9453498285714	26.106694
BI-APD3	2017-07-13 03:12:21	-33.9453920882353	26.1065968529412
BI-APD3	2017-07-13 03:13:21	-33.9453469117647	26.1064445588235
BI-APD3	2017-07-13 03:14:21	-33.94530556	26.10635348
BI-APD3	2017-07-13 03:15:21	-33.9452762727273	26.106178
BI-APD3	2017-07-13 03:16:21	-33.9451957647059	26.1060121764706
BI-APD3	2017-07-13 03:17:21	-33.9451605151515	26.1065218181818
BI-APD3	2017-07-13 03:18:21	-33.9451447647059	26.1058487058824
BI-APD3	2017-07-13 03:19:21	-33.9451470294118	26.1058707941176
BI-APD3	2017-07-13 03:20:21	-33.9451776285714	26.1058364857143
BI-APD3	2017-07-13 03:21:21	-33.945164825	26.105706775
BI-APD3	2017-07-13 03:22:21	-33.9451620285714	26.1055574
BI-APD3	2017-07-13 03:23:21	-33.9451359411765	26.1054540588235
BI-APD3	2017-07-13 03:24:21	-33.9450832857143	26.1053642857143
BI-APD3	2017-07-13 03:25:21	-33.9451065294118	26.1052103529412
BI-APD3	2017-07-13 03:26:21	-33.9451296216216	26.105142972973
BI-APD3	2017-07-13 03:27:21	-33.9451684285714	26.1050304285714
BI-APD3	2017-07-13 03:28:21	-33.94516	26.104839
BI-APD3	2017-07-13 03:29:21	-33.9452726470588	26.1048316470588
BI-APD3	2017-07-13 03:30:21	-33.9452207567568	26.1047147567568
BI-APD3	2017-07-13 03:31:21	-33.9451904705882	26.1045545882353
BI-APD3	2017-07-13 03:32:21	-33.945128	26.1043408571429
BI-APD3	2017-07-13 03:33:21	-33.9450577692308	26.1041582307692
BI-APD3	2017-07-13 03:34:21	-33.9449869117647	26.1040148823529
BI-APD3	2017-07-13 03:35:21	-33.9448995294118	26.1037583235294
BI-APD3	2017-07-13 03:36:21	-33.944851	26.1035764857143
BI-APD3	2017-07-13 03:37:21	-33.9447303636364	26.1031810606061
BI-APD3	2017-07-13 03:38:21	-33.9446821666667	26.1032503333333
BI-APD3	2017-07-13 03:39:21	-33.9447296666667	26.103177
BI-APD3	2017-07-13 03:40:21	-33.9447262352941	26.1030502352941
BI-APD3	2017-07-13 03:41:21	-33.9447808648649	26.1029844594595
BI-APD3	2017-07-13 03:42:21	-33.9447221176471	26.1028494705882
BI-APD3	2017-07-13 03:43:21	-33.9447522352941	26.1027239411765
BI-APD3	2017-07-13 03:44:21	-33.944702	26.1025622941176
BI-APD3	2017-07-13 03:45:21	-33.9446695813953	26.1023670697674
BI-APD3	2017-07-13 03:46:21	-33.9446344285714	26.1022574285714
BI-APD3	2017-07-13 03:47:21	-33.9445789803922	26.102167372549
BI-APD3	2017-07-13 03:48:21	-33.94455166	26.10209342
BI-APD3	2017-07-13 03:49:21	-33.9445068235294	26.1020108235294
BI-APD3	2017-07-13 03:50:21	-33.9444818823529	26.1019647058824
BI-APD3	2017-07-13 03:51:21	-33.9444406666667	26.1018654791667
BI-APD3	2017-07-13 03:52:21	-33.9444504468085	26.1018159574468
BI-APD3	2017-07-13 03:53:21	-33.9444653508772	26.1017432631579
BI-APD3	2017-07-13 03:54:21	-33.9444667708333	26.1016619583333
BI-APD3	2017-07-13 03:55:21	-33.9445138181818	26.1016305454545
BI-APD3	2017-07-13 03:56:21	-33.9445545581395	26.101629255814
BI-APD3	2017-07-13 03:57:21	-33.9445784651163	26.1015575116279
BI-APD3	2017-07-13 03:58:21	-33.9445753023256	26.1015696976744
BI-APD3	2017-07-13 03:59:21	-33.9445545581395	26.1015675581395
BI-APD3	2017-07-13 04:00:21	-33.9445664736842	26.1015747368421
BI-APD3	2017-07-13 04:01:21	-33.9445125882353	26.1015728823529
BI-APD3	2017-07-13 04:02:21	-33.9445175294118	26.1015301176471
BI-APD3	2017-07-13 04:03:21	-33.9444995294118	26.10154
BI-APD3	2017-07-13 04:04:21	-33.9445302352941	26.1015041764706
BI-APD3	2017-07-13 04:05:21	-33.9445537647059	26.1015021176471
BI-APD3	2017-07-13 04:06:21	-33.94457376	26.1014558
BI-APD3	2017-07-13 04:07:21	-33.9445211764706	26.1014076470588
BI-APD3	2017-07-13 04:08:21	-33.9445733823529	26.1013920294118
BI-APD3	2017-07-13 04:09:21	-33.9445868823529	26.1013608235294
BI-APD3	2017-07-13 04:10:21	-33.9445852941177	26.1013298823529
BI-APD3	2017-07-13 04:11:21	-33.9445147058824	26.101284
BI-APD3	2017-07-13 04:12:21	-33.9445271176471	26.1012238235294
BI-APD3	2017-07-13 04:13:21	-33.9445438823529	26.1012157352941
BI-APD3	2017-07-13 04:14:21	-33.9445380588235	26.1011931764706
BI-APD3	2017-07-13 04:15:21	-33.9445428823529	26.1011595294118
BI-APD3	2017-07-13 04:16:21	-33.9444865882353	26.1011163529412
BI-APD3	2017-07-13 04:17:21	-33.9444255882353	26.1011258823529
BI-APD3	2017-07-13 04:18:21	-33.9443602727273	26.1011264545455
BI-APD3	2017-07-13 04:19:21	-33.9442464117647	26.1010877647059
BI-APD3	2017-07-13 04:20:21	-33.9441314705882	26.1009841176471
BI-APD3	2017-07-13 04:21:21	-33.9440474705882	26.1008561176471
BI-APD3	2017-07-13 04:22:21	-33.9439222647059	26.1007634411765
BI-APD3	2017-07-13 04:23:21	-33.9438904117647	26.1007350294118
BI-APD3	2017-07-13 04:24:21	-33.9438496666667	26.1006510606061
BI-APD3	2017-07-13 04:25:21	-33.9437650909091	26.100616969697
BI-APD3	2017-07-13 04:26:21	-33.943672	26.1005304117647
BI-APD3	2017-07-13 04:27:21	-33.9435731176471	26.1004478529412
BI-APD3	2017-07-13 04:28:21	-33.9435227352941	26.1004062647059
BI-APD3	2017-07-13 04:29:21	-33.9434483529412	26.1003762941176
BI-APD3	2017-07-13 04:30:21	-33.9434102941176	26.1003247647059
BI-APD3	2017-07-13 04:31:21	-33.9433354705882	26.1003225294118
BI-APD3	2017-07-13 04:32:21	-33.9432354117647	26.1003248823529
BI-APD3	2017-07-13 04:33:21	-33.9431832941177	26.1002895882353
BI-APD3	2017-07-13 04:34:21	-33.9430187272727	26.1002008181818
BI-APD3	2017-07-13 04:35:21	-33.9429012424242	26.1001034545455
BI-APD3	2017-07-13 04:36:21	-33.942806	26.1000602352941
BI-APD3	2017-07-13 04:37:21	-33.9427452352941	26.1000166470588
BI-APD3	2017-07-13 04:38:21	-33.9427133636364	26.1000170606061
BI-APD3	2017-07-13 04:39:21	-33.9427267272727	26.1000231818182
BI-APD3	2017-07-13 04:40:21	-33.9426927647059	26.1000214117647
BI-APD3	2017-07-13 04:41:21	-33.9426466470588	26.1000293529412
BI-APD3	2017-07-13 04:42:21	-33.9426375882353	26.100063
BI-APD3	2017-07-13 04:43:21	-33.9426180588235	26.1000780588235
BI-APD3	2017-07-13 04:44:21	-33.9425715	26.1001035
BI-APD3	2017-07-13 04:45:21	-33.9426045454545	26.1000986363636
BI-APD3	2017-07-13 04:46:21	-33.9425243636364	26.1000926363636
BI-APD3	2017-07-13 04:47:21	-33.9425143636364	26.1001408181818
BI-APD3	2017-07-13 04:48:21	-33.942419969697	26.1001365454545
BI-APD3	2017-07-13 04:49:21	-33.9423352121212	26.1000903939394
BI-APD3	2017-07-13 04:50:21	-33.9422854117647	26.1000802941176
BI-APD3	2017-07-13 04:51:21	-33.9421282941176	26.1000320588235
BI-APD3	2017-07-13 04:52:21	-33.9420374117647	26.0999711764706
BI-APD3	2017-07-13 04:53:21	-33.9419553333333	26.0999726666667
BI-APD3	2017-07-13 04:54:21	-33.9418942352941	26.0999638235294
BI-APD3	2017-07-13 04:55:21	-33.94181	26.0999616470588
BI-APD3	2017-07-13 04:56:21	-33.941727	26.09993
BI-APD3	2017-07-13 04:57:21	-33.9416207058824	26.099856
BI-APD3	2017-07-13 04:58:21	-33.9415597647059	26.0998134117647
BI-APD3	2017-07-13 04:59:21	-33.941476030303	26.0997967575758
BI-APD3	2017-07-13 05:00:21	-33.9413856363636	26.0998002727273
BI-APD3	2017-07-13 05:01:21	-33.9413265454545	26.0997748181818
BI-APD3	2017-07-13 05:02:21	-33.941238	26.0998278235294
BI-APD3	2017-07-13 05:03:21	-33.9411426363636	26.0998278181818
BI-APD3	2017-07-13 05:04:21	-33.9411205757576	26.0998582727273
BI-APD3	2017-07-13 05:05:21	-33.9410238823529	26.0998160588235
BI-APD3	2017-07-13 05:06:21	-33.9409524705882	26.099847
BI-APD3	2017-07-13 05:07:21	-33.9408537272727	26.0997342424242
BI-APD3	2017-07-13 05:08:21	-33.94083	26.0997193529412
BI-APD3	2017-07-13 05:09:21	-33.9407847878788	26.099696
BI-APD3	2017-07-13 05:10:21	-33.940685	26.099691
BI-APD3	2017-07-13 05:11:21	-33.9406280294118	26.0996428235294
BI-APD3	2017-07-13 05:12:21	-33.9406001470588	26.0996785
BI-APD3	2017-07-13 05:13:21	-33.9405973333333	26.099733
BI-APD3	2017-07-13 05:14:21	-33.9405682941176	26.0997485294118
BI-APD3	2017-07-13 05:15:21	-33.9405312352941	26.0997635294118
BI-APD3	2017-07-13 05:16:21	-33.9404885294118	26.0997825294118
BI-APD3	2017-07-13 05:17:21	-33.9405157647059	26.0998375294118
BI-APD3	2017-07-13 05:18:21	-33.9404749411765	26.0998572941176
BI-APD3	2017-07-13 05:19:21	-33.9404531764706	26.0999215294118
BI-APD3	2017-07-13 05:20:21	-33.9403913529412	26.099899
BI-APD3	2017-07-13 05:21:21	-33.9403130588235	26.0998890588235
BI-APD3	2017-07-13 05:22:21	-33.9402659117647	26.0999354411765
BI-APD3	2017-07-13 05:23:21	-33.9401507878788	26.0999579090909
BI-APD3	2017-07-13 05:24:21	-33.9401143030303	26.0999496666667
BI-APD3	2017-07-13 05:25:21	-33.9400169090909	26.1000073636364
BI-APD3	2017-07-13 05:26:21	-33.9399760588235	26.1000600588235
BI-APD3	2017-07-13 05:27:21	-33.9399265882353	26.1001029411765
BI-APD3	2017-07-13 05:28:21	-33.9398619393939	26.1001024242424
BI-APD3	2017-07-13 05:29:21	-33.939745	26.1001306969697
BI-APD3	2017-07-13 05:30:21	-33.9397239393939	26.1001788484848
BI-APD3	2017-07-13 05:31:21	-33.9396669411765	26.1001842941176
BI-APD3	2017-07-13 05:32:21	-33.939643030303	26.1001922727273
BI-APD3	2017-07-13 05:33:21	-33.9395803823529	26.1002285882353
BI-APD3	2017-07-13 05:34:21	-33.939495030303	26.100208969697
BI-APD3	2017-07-13 05:35:21	-33.9394365757576	26.1000902121212
BI-APD3	2017-07-13 05:36:21	-33.9393424666667	26.1000045733333
BI-APD3	2017-07-13 05:37:21	-33.9392833529412	26.0999509117647
BI-APD3	2017-07-13 05:38:21	-33.9392486470588	26.0998354705882
BI-APD3	2017-07-13 05:39:21	-33.9391698823529	26.0997435882353
BI-APD3	2017-07-13 05:40:21	-33.9390859705882	26.0996964705882
BI-APD3	2017-07-13 05:41:21	-33.9389555294118	26.0994970588235
BI-APD3	2017-07-13 05:42:21	-33.9388298	26.0994302
BI-APD3	2017-07-13 05:43:21	-33.9387537058824	26.0993291176471
BI-APD3	2017-07-13 05:44:21	-33.9386456	26.0991337714286
BI-APD3	2017-07-13 05:45:21	-33.938505	26.098894
BI-APD3	2017-07-13 05:46:21	-33.9384072647059	26.0988215588235
BI-APD3	2017-07-13 05:47:21	-33.9383801818182	26.0988273636364
BI-APD3	2017-07-13 05:48:21	-33.9382947027027	26.0987766756757
BI-APD3	2017-07-13 05:49:21	-33.938246	26.0987815
BI-APD3	2017-07-13 05:50:21	-33.9381035428571	26.0986923428571
BI-APD3	2017-07-13 05:51:21	-33.9379727647059	26.0986712058824
BI-APD3	2017-07-13 05:52:21	-33.9378267058824	26.0986104117647
BI-APD3	2017-07-13 05:53:21	-33.9377266470588	26.0986871176471
BI-APD3	2017-07-13 05:54:21	-33.9376299411765	26.0987473823529
BI-APD3	2017-07-13 05:55:21	-33.9375713030303	26.0988363939394
BI-APD3	2017-07-13 05:56:21	-33.9374972941176	26.0989731470588
BI-APD3	2017-07-13 05:57:21	-33.9374575454545	26.0991079393939
BI-APD3	2017-07-13 05:58:21	-33.9373979705882	26.0992204117647
BI-APD3	2017-07-13 05:59:21	-33.9373456764706	26.0993875
BI-APD3	2017-07-13 06:00:21	-33.9372892941176	26.0994694705882
BI-APD3	2017-07-13 06:01:21	-33.9372157647059	26.0996041176471
BI-APD3	2017-07-13 06:02:21	-33.9371604411765	26.0997083823529
BI-APD3	2017-07-13 06:03:21	-33.9371517714286	26.0998728857143
BI-APD3	2017-07-13 06:04:21	-33.9370786176471	26.0999729411765
BI-APD3	2017-07-13 06:05:21	-33.9369961176471	26.1001098823529
BI-APD3	2017-07-13 06:06:21	-33.9369714117647	26.1002907647059
BI-APD3	2017-07-13 06:07:21	-33.936881	26.1003793235294
BI-APD3	2017-07-13 06:08:21	-33.9368378285714	26.1004972571429
BI-APD3	2017-07-13 06:09:21	-33.9368754705882	26.1006524705882
BI-APD3	2017-07-13 06:10:21	-33.9368992352941	26.1007484117647
BI-APD3	2017-07-13 06:11:21	-33.9369407142857	26.1008351428571
BI-APD3	2017-07-13 06:12:21	-33.9369907058824	26.1009807058824
BI-APD3	2017-07-13 06:13:21	-33.9370638235294	26.1011051176471
BI-APD3	2017-07-13 06:14:21	-33.9370961176471	26.1012095294118
BI-APD3	2017-07-13 06:15:21	-33.9370757333333	26.1013104666667
BI-APD3	2017-07-13 06:16:21	-33.9370245333333	26.1015560666667
BI-APD3	2017-07-13 06:17:21	-33.9368791428571	26.1016670285714
BI-APD3	2017-07-13 06:18:21	-33.936829	26.101789
BI-APD3	2017-07-13 06:19:21	-33.936853627907	26.1019782093023
BI-APD3	2017-07-13 06:20:21	-33.9369303333333	26.1021551666667
BI-APD3	2017-07-13 06:21:21	-33.9370481818182	26.1022725454545
BI-APD3	2017-07-13 06:22:21	-33.9371308536585	26.102339097561
BI-APD3	2017-07-13 06:23:21	-33.93715215	26.10240075
BI-APD3	2017-07-13 06:24:21	-33.9371930909091	26.1025216363636
BI-APD3	2017-07-13 06:25:21	-33.9372639302326	26.1026113255814
BI-APD3	2017-07-13 06:26:21	-33.9374095	26.1027498333333
BI-APD3	2017-07-13 06:27:21	-33.9376602142857	26.1029976904762
BI-APD3	2017-07-13 06:28:21	-33.9378900952381	26.103144
BI-APD3	2017-07-13 06:29:21	-33.9377979534884	26.1032746046512
BI-APD3	2017-07-13 06:30:21	-33.9378352727273	26.1033441818182
BI-APD3	2017-07-13 06:31:21	-33.9378313673469	26.1033743673469
BI-APD3	2017-07-13 06:32:21	-33.9378312380952	26.1033608571429
BI-APD3	2017-07-13 06:33:21	-33.937782	26.103376
BI-APD3	2017-07-13 06:34:21	-33.9377345	26.103469
BI-APD3	2017-07-13 06:35:21	-33.937752	26.103558
BI-APD3	2017-07-13 06:36:21	-33.9377922727273	26.1037111818182
BI-APD3	2017-07-13 06:37:21	-33.937794372549	26.1038771960784
BI-APD3	2017-07-13 06:38:21	-33.9378353636364	26.1040449090909
BI-APD3	2017-07-13 06:39:21	-33.9379243846154	26.1041406538462
BI-APD3	2017-07-13 06:40:21	-33.9380174727273	26.1043364909091
BI-APD3	2017-07-13 06:41:21	-33.9381263414634	26.1045341219512
BI-APD3	2017-07-13 06:42:21	-33.9382242962963	26.1046327777778
BI-APD3	2017-07-13 06:43:21	-33.9383742857143	26.10469875
BI-APD3	2017-07-13 06:44:21	-33.9384207777778	26.104712
BI-APD3	2017-07-13 06:45:21	-33.938457	26.104744
BI-APD3	2017-07-13 06:46:21	-33.9385344418605	26.1048278837209
BI-APD3	2017-07-13 06:47:21	-33.9385989038462	26.1049806923077
BI-APD3	2017-07-13 06:48:21	-33.9386743913044	26.1052858478261
BI-APD3	2017-07-13 06:49:21	-33.9387935734896	26.1056442434626
BI-APD3	2017-07-13 06:50:21	-33.9389324553652	26.1058271650135
BI-APD3	2017-07-13 06:51:21	-33.9390713372408	26.1060100865645
BI-APD3	2017-07-13 06:52:21	-33.9392102191163	26.1061930081154
BI-APD3	2017-07-13 06:53:21	-33.9393491009919	26.1063759296664
BI-APD3	2017-07-13 06:54:21	-33.9394879828675	26.1065588512173
BI-APD3	2017-07-13 06:55:21	-33.939626864743	26.1067417727683
BI-APD3	2017-07-13 06:56:21	-33.9397657466186	26.1069246943192
BI-APD3	2017-07-13 06:57:21	-33.9399046284941	26.1071076158702
BI-APD3	2017-07-13 06:58:21	-33.9400435103697	26.1072905374211
BI-APD3	2017-07-13 06:59:21	-33.9401823922453	26.1074734589721
BI-APD3	2017-07-13 07:00:21	-33.9403212741208	26.107656380523
BI-APD3	2017-07-13 07:01:21	-33.9404601559964	26.107839302074
BI-APD3	2017-07-13 07:02:21	-33.940599037872	26.1080222236249
BI-APD3	2017-07-13 07:03:21	-33.9407379197475	26.1082051451758
BI-APD3	2017-07-13 07:04:21	-33.9408768016231	26.1083880667268
BI-APD3	2017-07-13 07:05:21	-33.9410156834987	26.1085709882777
BI-APD3	2017-07-13 07:06:21	-33.9411545653742	26.1087539098287
BI-APD3	2017-07-13 07:07:21	-33.9412934472498	26.1089368313796
BI-APD3	2017-07-13 07:08:21	-33.9414323291254	26.1091197529306
BI-APD3	2017-07-13 07:09:21	-33.9415712110009	26.1093026744815
BI-APD3	2017-07-13 07:10:21	-33.9417100928765	26.1094855960325
BI-APD3	2017-07-13 07:11:21	-33.941848974752	26.1096685175834
BI-APD3	2017-07-13 07:12:21	-33.9419878566276	26.1098514391344
BI-APD3	2017-07-13 07:13:21	-33.9421267385032	26.1100343606853
BI-APD3	2017-07-13 07:14:21	-33.9422656203787	26.1102172822363
BI-APD3	2017-07-13 07:15:21	-33.9424045022543	26.1104002037872
BI-APD3	2017-07-13 07:16:21	-33.9425433841299	26.1105831253381
BI-APD3	2017-07-13 07:17:21	-33.9426822660054	26.1107660468891
BI-APD3	2017-07-13 07:18:21	-33.942821147881	26.11094896844
BI-APD3	2017-07-13 07:19:21	-33.9429600297566	26.111131889991
BI-APD3	2017-07-13 07:20:21	-33.9430989116321	26.1113148115419
BI-APD3	2017-07-13 07:21:21	-33.9432377935077	26.1114977330929
BI-APD3	2017-07-13 07:22:21	-33.9433766753832	26.1116806546438
BI-APD3	2017-07-13 07:23:21	-33.9435155572588	26.1118635761948
BI-APD3	2017-07-13 07:24:21	-33.9436544391344	26.1120464977457
BI-APD3	2017-07-13 07:25:21	-33.9437933210099	26.1122294192967
BI-APD3	2017-07-13 07:26:21	-33.9439208787879	26.1123517575758
BI-APD3	2017-07-13 07:27:21	-33.9440801320755	26.1118640754717
BI-APD3	2017-07-13 07:28:21	-33.9443291886792	26.1112606792453
BI-APD3	2017-07-13 07:29:21	-33.944578245283	26.1106572830189
BI-APD3	2017-07-13 07:30:21	-33.9446933786982	26.1101048402367
BI-APD3	2017-07-13 07:31:21	-33.9447963372781	26.1095570295858
BI-APD3	2017-07-13 07:32:21	-33.9448978235294	26.1090294117647
BI-APD3	2017-07-13 07:33:21	-33.9452106981132	26.1086780125786
BI-APD3	2017-07-13 07:34:21	-33.9457201320755	26.1083217861635
BI-APD3	2017-07-13 07:35:21	-33.9462295660377	26.1079655597484
BI-APD3	2017-07-13 07:36:21	-33.9467420542169	26.107850246988
BI-APD3	2017-07-13 07:37:21	-33.9472549457831	26.107766753012
BI-APD3	2017-07-13 07:38:21	-33.9477355882353	26.107707
BI-APD3	2017-07-13 07:39:21	-33.9480718143713	26.1079228383234
BI-APD3	2017-07-13 07:40:21	-33.9484896586826	26.1082170898204
BI-APD3	2017-07-13 07:41:21	-33.948907502994	26.1085113413174
BI-APD3	2017-07-13 07:42:21	-33.9491764705882	26.1087279411765
BI-APD3	2017-07-13 07:43:21	-33.949387	26.108856
BI-APD3	2017-07-13 07:44:21	-33.9495876060606	26.1089172121212
BI-APD3	2017-07-13 07:45:21	-33.9497818484848	26.1089325454545
BI-APD3	2017-07-13 07:46:21	-33.9499152	26.1089575428571
BI-APD3	2017-07-13 07:47:21	-33.9500138857143	26.1090155714286
BI-APD3	2017-07-13 07:48:21	-33.950200027027	26.1090988648649
BI-APD3	2017-07-13 07:49:21	-33.9503658611111	26.109136
BI-APD3	2017-07-13 07:50:21	-33.9505059705882	26.1092103823529
BI-APD3	2017-07-13 07:51:21	-33.9507223939394	26.1093305151515
BI-APD3	2017-07-13 07:52:21	-33.9508633529412	26.1094047058824
BI-APD3	2017-07-13 07:53:21	-33.9510152424242	26.1094342727273
BI-APD3	2017-07-13 07:54:21	-33.9511764705882	26.1094837647059
BI-APD3	2017-07-13 07:55:21	-33.9514136363636	26.1096174242424
BI-APD3	2017-07-13 07:56:21	-33.9515972	26.109831
BI-APD3	2017-07-13 07:57:21	-33.9517843235294	26.1099802058824
BI-APD3	2017-07-13 07:58:21	-33.9520686176471	26.1101359705882
BI-APD3	2017-07-13 07:59:21	-33.9523357118644	26.110313440678
BI-APD3	2017-07-13 08:00:21	-33.9526519352518	26.1105263381295
BI-APD3	2017-07-13 08:01:21	-33.9529959640288	26.1105164100719
BI-APD3	2017-07-13 08:02:21	-33.9533399928058	26.1105064820144
BI-APD3	2017-07-13 08:03:21	-33.9534665909091	26.1105307272727
BI-APD3	2017-07-13 08:04:21	-33.9542784090909	26.1110652727273
BI-APD3	2017-07-13 08:05:21	-33.9546770607735	26.1111052265193
BI-APD3	2017-07-13 08:06:21	-33.9550539668508	26.1111191491713
BI-APD3	2017-07-13 08:07:21	-33.9554308729282	26.1111330718232
BI-APD3	2017-07-13 08:08:21	-33.95593	26.11128
BI-APD3	2017-07-13 08:09:21	-33.95643	26.11143
BI-APD3	2017-07-13 08:10:21	-33.95694	26.11158
BI-APD3	2017-07-13 08:11:21	-33.95737	26.11175
BI-APD3	2017-07-13 08:12:21	-33.95779	26.11192
BI-APD3	2017-07-13 08:13:21	-33.95821	26.1121
BI-APD3	2017-07-13 08:14:21	-33.95862	26.11222
BI-APD3	2017-07-13 08:15:21	-33.95904	26.11224
BI-APD3	2017-07-13 08:16:21	-33.95946	26.11226
BI-APD3	2017-07-13 08:17:21	-33.95987	26.11228
BI-APD3	2017-07-13 08:18:21	-33.96008	26.11257
BI-APD3	2017-07-13 08:19:21	-33.96024	26.11293
BI-APD3	2017-07-13 08:20:21	-33.96039	26.11329
BI-APD3	2017-07-13 08:21:21	-33.96048	26.11365
BI-APD3	2017-07-13 08:22:21	-33.9604	26.11397
BI-APD3	2017-07-13 08:23:21	-33.96032	26.11429
BI-APD3	2017-07-13 08:24:21	-33.96024	26.11461
BI-APD3	2017-07-13 08:25:21	-33.96021	26.11489
BI-APD3	2017-07-13 08:26:21	-33.96031	26.11537
BI-APD3	2017-07-13 08:27:21	-33.96031	26.11575
BI-APD3	2017-07-13 08:28:21	-33.96032	26.11613
BI-APD3	2017-07-13 08:29:21	-33.96033	26.11651
BI-APD3	2017-07-13 08:30:21	-33.96034	26.11706
BI-APD3	2017-07-13 08:31:21	-33.96028	26.11745
BI-APD3	2017-07-13 08:32:21	-33.96024	26.11795
BI-APD3	2017-07-13 08:33:21	-33.9602	26.11844
BI-APD3	2017-07-13 08:34:21	-33.9601	26.11875
BI-APD3	2017-07-13 08:35:21	-33.95986	26.11908
BI-APD3	2017-07-13 08:36:21	-33.95961	26.11941
BI-APD3	2017-07-13 08:37:21	-33.95937	26.11974
BI-APD3	2017-07-13 08:38:21	-33.95925	26.12014
BI-APD3	2017-07-13 08:39:21	-33.95903	26.12052
BI-APD3	2017-07-13 08:40:21	-33.95877	26.12089
BI-APD3	2017-07-13 08:41:21	-33.95851	26.12125
BI-APD3	2017-07-13 08:42:21	-33.95818	26.12167
BI-APD3	2017-07-13 08:43:21	-33.95782	26.12204
BI-APD3	2017-07-13 08:44:21	-33.95742	26.12234
BI-APD3	2017-07-13 08:45:21	-33.95702	26.12265
BI-APD3	2017-07-13 08:46:21	-33.95655	26.1227
BI-APD3	2017-07-13 08:47:21	-33.95608	26.12272
BI-APD3	2017-07-13 08:48:21	-33.95563	26.12275
BI-APD3	2017-07-13 08:49:21	-33.95529	26.12302
BI-APD3	2017-07-13 08:50:21	-33.9548	26.12318
BI-APD3	2017-07-13 08:51:21	-33.9543	26.12332
BI-APD3	2017-07-13 08:52:21	-33.95406	26.12311
BI-APD3	2017-07-13 08:53:21	-33.95384	26.12287
BI-APD3	2017-07-13 08:54:21	-33.95361	26.12263
BI-APD3	2017-07-13 08:55:21	-33.95325	26.12253
BI-APD3	2017-07-13 08:56:21	-33.95269	26.12263
BI-APD3	2017-07-13 08:57:21	-33.95216	26.12283
BI-APD3	2017-07-13 08:58:21	-33.95167	26.12315
BI-APD3	2017-07-13 08:59:21	-33.95117	26.12347
BI-APD3	2017-07-13 09:00:21	-33.95067	26.12378
BI-APD3	2017-07-13 09:01:21	-33.95018	26.12409
BI-APD3	2017-07-13 09:02:21	-33.94977	26.1243
BI-APD3	2017-07-13 09:03:21	-33.94935	26.12452
BI-APD3	2017-07-13 09:04:21	-33.94888	26.12497
BI-APD3	2017-07-13 09:05:21	-33.94843	26.12542
BI-APD3	2017-07-13 09:06:21	-33.94809	26.12581
BI-APD3	2017-07-13 09:07:21	-33.94775	26.1262
BI-APD3	2017-07-13 09:08:21	-33.94739	26.12661
BI-APD3	2017-07-13 09:09:21	-33.94701	26.12705
BI-APD3	2017-07-13 09:10:21	-33.94662	26.12749
BI-APD3	2017-07-13 09:11:21	-33.94623	26.12793
BI-APD3	2017-07-13 09:12:21	-33.94585	26.12837
BI-APD3	2017-07-13 09:13:21	-33.94536	26.12864
BI-APD3	2017-07-13 09:14:21	-33.94487	26.1289
BI-APD3	2017-07-13 09:15:21	-33.94451	26.12908
BI-APD3	2017-07-13 09:16:21	-33.94416	26.12925
BI-APD3	2017-07-13 09:17:21	-33.94386	26.12949
BI-APD3	2017-07-13 09:18:21	-33.94335	26.12975
BI-APD3	2017-07-13 09:19:21	-33.94293	26.13006
BI-APD3	2017-07-13 09:20:21	-33.94264	26.13045
BI-APD3	2017-07-13 09:21:21	-33.94235	26.13083
BI-APD3	2017-07-13 09:22:21	-33.94211	26.13125
BI-APD3	2017-07-13 09:23:21	-33.94189	26.13169
BI-APD3	2017-07-13 09:24:21	-33.94166	26.13213
BI-APD3	2017-07-13 09:25:21	-33.94125	26.13256
BI-APD3	2017-07-13 09:26:21	-33.9408	26.13298
BI-APD3	2017-07-13 09:27:21	-33.94035	26.1334
BI-APD3	2017-07-13 09:28:21	-33.9399	26.13382
BI-APD3	2017-07-13 09:29:21	-33.93948	26.13417
BI-APD3	2017-07-13 09:30:21	-33.93908	26.13447
BI-APD3	2017-07-13 09:31:21	-33.93869	26.13476
BI-APD3	2017-07-13 09:32:21	-33.93826	26.13507
BI-APD3	2017-07-13 09:33:21	-33.93781	26.13538
BI-APD3	2017-07-13 09:34:21	-33.93748	26.13567
BI-APD3	2017-07-13 09:35:21	-33.93721	26.13594
BI-APD3	2017-07-13 09:36:21	-33.93693	26.13621
BI-APD3	2017-07-13 09:37:21	-33.93666	26.13647
BI-APD3	2017-07-13 09:38:21	-33.93627	26.13646
BI-APD3	2017-07-13 09:39:21	-33.93577	26.13622
BI-APD3	2017-07-13 09:40:21	-33.93527	26.13597
BI-APD3	2017-07-13 09:41:21	-33.93468	26.13592
BI-APD3	2017-07-13 09:42:21	-33.93403	26.13597
BI-APD3	2017-07-13 09:43:21	-33.93347	26.13604
BI-APD3	2017-07-13 09:44:21	-33.93296	26.13611
BI-APD3	2017-07-13 09:45:21	-33.93246	26.13609
BI-APD3	2017-07-13 09:46:21	-33.93196	26.13603
BI-APD3	2017-07-13 09:47:21	-33.93136	26.13589
BI-APD3	2017-07-13 09:48:21	-33.93072	26.13572
BI-APD3	2017-07-13 09:49:21	-33.9301	26.13555
BI-APD3	2017-07-13 09:50:21	-33.92949	26.13538
BI-APD3	2017-07-13 09:51:21	-33.92905	26.13515
BI-APD3	2017-07-13 09:52:21	-33.92865	26.1349
BI-APD3	2017-07-13 09:53:21	-33.92857	26.13485
BI-APD3	2017-07-13 09:54:21	-33.92857	26.13485
BI-APD3	2017-07-13 09:55:21	-33.92857	26.13485
BI-APD3	2017-07-13 09:56:21	-33.92643	26.13323
BI-APD3	2017-07-13 09:57:21	-33.92583	26.13277
BI-APD3	2017-07-13 09:58:21	-33.92526	26.13233
BI-APD3	2017-07-13 09:59:21	-33.92469	26.13189
BI-APD3	2017-07-13 10:00:21	-33.92414	26.13146
BI-APD3	2017-07-13 10:01:21	-33.92358	26.13103
BI-APD3	2017-07-13 10:02:21	-33.92287	26.13056
BI-APD3	2017-07-13 10:03:21	-33.9222	26.13008
BI-APD3	2017-07-13 10:04:21	-33.92167	26.12958
BI-APD3	2017-07-13 10:05:21	-33.92125	26.1292
BI-APD3	2017-07-13 10:06:21	-33.92088	26.12886
BI-APD3	2017-07-13 10:07:21	-33.92051	26.12852
BI-APD3	2017-07-13 10:08:21	-33.92001	26.12817
BI-APD3	2017-07-13 10:09:21	-33.91949	26.12782
BI-APD3	2017-07-13 10:10:21	-33.91898	26.12747
BI-APD3	2017-07-13 10:11:21	-33.91846	26.12711
BI-APD3	2017-07-13 10:12:21	-33.91794	26.12676
BI-APD3	2017-07-13 10:13:21	-33.91743	26.12641
BI-APD3	2017-07-13 10:14:21	-33.91691	26.12605
BI-APD3	2017-07-13 10:15:21	-33.9163	26.12568
BI-APD3	2017-07-13 10:16:21	-33.91566	26.1253
BI-APD3	2017-07-13 10:17:21	-33.91473	26.12511
BI-APD3	2017-07-13 10:18:21	-33.9138	26.12496
BI-APD3	2017-07-13 10:19:21	-33.91353	26.12462
BI-APD3	2017-07-13 10:20:21	-33.91326	26.12428
BI-APD3	2017-07-13 10:21:21	-33.91303	26.12399
BI-APD3	2017-07-13 10:22:21	-33.9128	26.12373
BI-APD3	2017-07-13 10:23:21	-33.91274	26.12323
BI-APD3	2017-07-13 10:24:21	-33.91275	26.1226
BI-APD3	2017-07-13 10:25:21	-33.91297	26.12206
BI-APD3	2017-07-13 10:26:21	-33.91328	26.12156
BI-APD3	2017-07-13 10:27:21	-33.91358	26.12106
BI-APD3	2017-07-13 10:28:21	-33.91383	26.12055
BI-APD3	2017-07-13 10:29:21	-33.91382	26.12
BI-APD3	2017-07-13 10:30:21	-33.91382	26.11994
BI-APD3	2017-07-13 10:31:21	-33.91383	26.11995
BI-APD3	2017-07-13 10:32:21	-33.91383	26.11996
BI-APD3	2017-07-13 10:33:21	-33.91384	26.11996
BI-APD3	2017-07-13 10:34:21	-33.91385	26.11997
BI-APD3	2017-07-13 10:35:21	-33.91385	26.11998
BI-APD3	2017-07-13 10:36:21	-33.91386	26.11998
BI-APD3	2017-07-13 10:37:21	-33.91381	26.11989
BI-APD3	2017-07-13 10:38:21	-33.91365	26.11952
BI-APD3	2017-07-13 10:39:21	-33.91349	26.11915
BI-APD3	2017-07-13 10:40:21	-33.91327	26.11877
BI-APD3	2017-07-13 10:41:21	-33.91301	26.11837
BI-APD3	2017-07-13 10:42:21	-33.91285	26.11801
BI-APD3	2017-07-13 10:43:21	-33.91277	26.11769
BI-APD3	2017-07-13 10:44:21	-33.9127	26.11737
BI-APD3	2017-07-13 10:45:21	-33.91237	26.11751
BI-APD3	2017-07-13 10:46:21	-33.91201	26.1177
BI-APD3	2017-07-13 10:47:21	-33.91164	26.11788
BI-APD3	2017-07-13 10:48:21	-33.91123	26.11805
BI-APD3	2017-07-13 10:49:21	-33.91082	26.11821
BI-APD3	2017-07-13 10:50:21	-33.91058	26.1183
BI-APD3	2017-07-13 10:51:21	-33.91049	26.11831
BI-APD3	2017-07-13 10:52:21	-33.91041	26.11832
BI-APD3	2017-07-13 10:53:21	-33.91019	26.1185
BI-APD3	2017-07-13 10:54:21	-33.90993	26.11873
BI-APD3	2017-07-13 10:55:21	-33.90967	26.11881
BI-APD3	2017-07-13 10:56:21	-33.90953	26.11858
BI-APD3	2017-07-13 10:57:21	-33.9094	26.11834
BI-APD3	2017-07-13 10:58:21	-33.90907	26.11836
BI-APD3	2017-07-13 10:59:21	-33.90871	26.11842
BI-APD3	2017-07-13 11:00:21	-33.90841	26.11841
BI-APD3	2017-07-13 11:01:21	-33.90824	26.11826
BI-APD3	2017-07-13 11:02:21	-33.90808	26.11811
BI-APD3	2017-07-13 11:03:21	-33.90804	26.1177
BI-APD3	2017-07-13 11:04:21	-33.90806	26.11716
BI-APD3	2017-07-13 11:05:21	-33.90791	26.11721
BI-APD3	2017-07-13 11:06:21	-33.90771	26.11747
BI-APD3	2017-07-13 11:07:21	-33.90757	26.11762
BI-APD3	2017-07-13 11:08:21	-33.90745	26.11775
BI-APD3	2017-07-13 11:09:21	-33.90733	26.11789
BI-APD3	2017-07-13 11:10:21	-33.9072	26.11813
BI-APD3	2017-07-13 11:11:21	-33.90707	26.11838
BI-APD3	2017-07-13 11:12:21	-33.907	26.11862
BI-APD3	2017-07-13 11:13:21	-33.90701	26.11887
BI-APD3	2017-07-13 11:14:21	-33.90703	26.11912
BI-APD3	2017-07-13 11:15:21	-33.90704	26.11936
BI-APD3	2017-07-13 11:16:21	-33.90703	26.11959
BI-APD3	2017-07-13 11:17:21	-33.90656	26.11935
BI-APD3	2017-07-13 11:18:21	-33.90609	26.11911
BI-APD3	2017-07-13 11:19:21	-33.90563	26.11887
BI-APD3	2017-07-13 11:20:21	-33.90563	26.11887
BI-APD3	2017-07-13 11:21:21	-33.9055	26.1185
BI-APD3	2017-07-13 11:22:21	-33.90524	26.11729
BI-APD3	2017-07-13 11:23:21	-33.90552	26.11661
BI-APD3	2017-07-13 11:24:21	-33.9057	26.11636
BI-APD3	2017-07-13 11:25:21	-33.90589	26.1161
BI-APD3	2017-07-13 11:26:21	-33.90596	26.11566
BI-APD3	2017-07-13 11:27:21	-33.90602	26.11519
BI-APD3	2017-07-13 11:28:21	-33.90585	26.11492
BI-APD3	2017-07-13 11:29:21	-33.90536	26.11461
BI-APD3	2017-07-13 11:30:21	-33.90488	26.1143
BI-APD3	2017-07-13 11:31:21	-33.90439	26.11399
BI-APD3	2017-07-13 11:32:21	-33.90391	26.11367
BI-APD3	2017-07-13 11:33:21	-33.90343	26.11336
BI-APD3	2017-07-13 11:34:21	-33.90294	26.11305
BI-APD3	2017-07-13 11:35:21	-33.90246	26.11274
BI-APD3	2017-07-13 11:36:21	-33.90214	26.11226
BI-APD3	2017-07-13 11:37:21	-33.90185	26.11177
BI-APD3	2017-07-13 11:38:21	-33.90156	26.11127
BI-APD3	2017-07-13 11:39:21	-33.90126	26.11078
BI-APD3	2017-07-13 11:40:21	-33.90097	26.11028
BI-APD3	2017-07-13 11:41:21	-33.90068	26.10979
BI-APD3	2017-07-13 11:42:21	-33.90038	26.10929
BI-APD3	2017-07-13 11:43:21	-33.90012	26.1088
BI-APD3	2017-07-13 11:44:21	-33.90011	26.10828
BI-APD3	2017-07-13 11:45:21	-33.90009	26.10776
BI-APD3	2017-07-13 11:46:21	-33.90008	26.10761
BI-APD3	2017-07-13 11:47:21	-33.90009	26.10784
BI-APD3	2017-07-13 11:48:21	-33.9001	26.10807
BI-APD3	2017-07-13 11:49:21	-33.90035	26.1079
BI-APD3	2017-07-13 11:50:21	-33.90065	26.10764
BI-APD3	2017-07-13 11:51:21	-33.90086	26.10744
BI-APD3	2017-07-13 11:52:21	-33.90052	26.10757
BI-APD3	2017-07-13 11:53:21	-33.90017	26.10769
BI-APD3	2017-07-13 11:54:21	-33.89985	26.10776
BI-APD3	2017-07-13 11:55:21	-33.89953	26.10783
BI-APD3	2017-07-13 11:56:21	-33.89941	26.10802
BI-APD3	2017-07-13 11:57:21	-33.89947	26.10833
BI-APD3	2017-07-13 11:58:21	-33.89953	26.10863
BI-APD3	2017-07-13 11:59:21	-33.89954	26.10867
BI-APD3	2017-07-13 12:00:21	-33.89954	26.10867
BI-APD3	2017-07-13 12:01:21	-33.8996	26.1087
BI-APD3	2017-07-13 12:02:21	-33.90058	26.10919
BI-APD3	2017-07-13 12:03:21	-33.90058	26.10919
BI-APD3	2017-07-13 12:04:21	-33.90076	26.10935
BI-APD3	2017-07-13 12:05:21	-33.90144	26.10995
BI-APD3	2017-07-13 12:06:21	-33.90138	26.11017
BI-APD3	2017-07-13 12:07:21	-33.90043	26.1122
BI-APD3	2017-07-13 12:08:21	-33.90029	26.11224
BI-APD3	2017-07-13 12:09:21	-33.9007	26.11136
BI-APD3	2017-07-13 12:10:21	-33.90154	26.10996
BI-APD3	2017-07-13 12:11:21	-33.90157	26.10992
BI-APD3	2017-07-13 12:12:21	-33.90154	26.10993
BI-APD3	2017-07-13 12:13:21	-33.90145	26.10985
BI-APD3	2017-07-13 12:14:21	-33.90155	26.11009
BI-APD3	2017-07-13 12:15:21	-33.90154	26.11012
BI-APD3	2017-07-13 12:16:21	-33.90147	26.11018
BI-APD3	2017-07-13 12:17:21	-33.90142	26.11022
BI-APD3	2017-07-13 12:18:21	-33.90136	26.11025
BI-APD3	2017-07-13 12:19:21	-33.90144	26.11025
BI-APD3	2017-07-13 12:20:21	-33.90142	26.11037
BI-APD3	2017-07-13 12:21:21	-33.90134	26.1105
BI-APD3	2017-07-13 12:22:21	-33.9013	26.11058
BI-APD3	2017-07-13 12:23:21	-33.90127	26.11067
BI-APD3	2017-07-13 12:24:21	-33.90121	26.11074
BI-APD3	2017-07-13 12:25:21	-33.90123	26.11078
BI-APD3	2017-07-13 12:26:21	-33.90118	26.11081
BI-APD3	2017-07-13 12:27:21	-33.90119	26.11082
BI-APD3	2017-07-13 12:28:21	-33.90113	26.11105
BI-APD3	2017-07-13 12:29:21	-33.90112	26.11108
BI-APD3	2017-07-13 12:30:21	-33.90104	26.11125
BI-APD3	2017-07-13 12:31:21	-33.90097	26.11139
BI-APD3	2017-07-13 12:32:21	-33.90087	26.11157
BI-APD3	2017-07-13 12:33:21	-33.90083	26.11179
BI-APD3	2017-07-13 12:34:21	-33.90068	26.112
BI-APD3	2017-07-13 12:35:21	-33.90069	26.11208
BI-APD3	2017-07-13 12:36:21	-33.90064	26.11226
BI-APD3	2017-07-13 12:37:21	-33.90057	26.11254
BI-APD3	2017-07-13 12:38:21	-33.90048	26.1127
BI-APD3	2017-07-13 12:39:21	-33.90045	26.11288
BI-APD3	2017-07-13 12:40:21	-33.90042	26.11304
BI-APD3	2017-07-13 12:41:21	-33.90034	26.11332
BI-APD3	2017-07-13 12:42:21	-33.90028	26.11342
BI-APD3	2017-07-13 12:43:21	-33.90027	26.11363
BI-APD3	2017-07-13 12:44:21	-33.90009	26.11401
BI-APD3	2017-07-13 12:45:21	-33.89981	26.1145
BI-APD3	2017-07-13 12:46:21	-33.89968	26.11468
BI-APD3	2017-07-13 12:47:21	-33.89931	26.11508
BI-APD3	2017-07-13 12:48:21	-33.89913	26.11531
BI-APD3	2017-07-13 12:49:21	-33.89872	26.11541
BI-APD3	2017-07-13 12:50:21	-33.89819	26.11553
BI-APD3	2017-07-13 12:51:21	-33.8977	26.11564
BI-APD3	2017-07-13 12:52:21	-33.8975	26.11568
BI-APD3	2017-07-13 12:53:21	-33.89698	26.11588
BI-APD3	2017-07-13 12:54:21	-33.89646	26.11608
BI-APD3	2017-07-13 12:55:21	-33.89603	26.11609
BI-APD3	2017-07-13 12:56:21	-33.89591	26.11551
BI-APD3	2017-07-13 12:57:21	-33.89569	26.11509
BI-APD3	2017-07-13 12:58:21	-33.89523	26.1151
BI-APD3	2017-07-13 12:59:21	-33.89477	26.11512
BI-APD3	2017-07-13 13:00:21	-33.89431	26.11513
BI-APD3	2017-07-13 13:01:21	-33.89427	26.11494
BI-APD3	2017-07-13 13:02:21	-33.89475	26.11415
BI-APD3	2017-07-13 13:03:21	-33.89517	26.11352
BI-APD3	2017-07-13 13:04:21	-33.89559	26.11291
BI-APD3	2017-07-13 13:05:21	-33.89596	26.1124
BI-APD3	2017-07-13 13:06:21	-33.89623	26.11215
BI-APD3	2017-07-13 13:07:21	-33.8965	26.11191
BI-APD3	2017-07-13 13:08:21	-33.89657	26.11169
BI-APD3	2017-07-13 13:09:21	-33.89655	26.11135
BI-APD3	2017-07-13 13:10:21	-33.89652	26.11099
BI-APD3	2017-07-13 13:11:21	-33.89648	26.11064
BI-APD3	2017-07-13 13:12:21	-33.8961	26.11063
BI-APD3	2017-07-13 13:13:21	-33.89569	26.11066
BI-APD3	2017-07-13 13:14:21	-33.89527	26.11069
BI-APD3	2017-07-13 13:15:21	-33.89486	26.11073
BI-APD3	2017-07-13 13:16:21	-33.89439	26.11076
BI-APD3	2017-07-13 13:17:21	-33.89397	26.11091
BI-APD3	2017-07-13 13:18:21	-33.89355	26.11105
BI-APD3	2017-07-13 13:19:21	-33.89308	26.11115
BI-APD3	2017-07-13 13:20:21	-33.89248	26.11121
BI-APD3	2017-07-13 13:21:21	-33.8919	26.111
BI-APD3	2017-07-13 13:22:21	-33.89136	26.11067
BI-APD3	2017-07-13 13:23:21	-33.8908	26.11044
BI-APD3	2017-07-13 13:24:21	-33.89023	26.11026
BI-APD3	2017-07-13 13:25:21	-33.88966	26.11008
BI-APD3	2017-07-13 13:26:21	-33.88909	26.1099
BI-APD3	2017-07-13 13:27:21	-33.8885	26.10971
BI-APD3	2017-07-13 13:28:21	-33.88783	26.10951
BI-APD3	2017-07-13 13:29:21	-33.88718	26.10928
BI-APD3	2017-07-13 13:30:21	-33.8866	26.109
BI-APD3	2017-07-13 13:31:21	-33.88602	26.10878
BI-APD3	2017-07-13 13:32:21	-33.88543	26.10876
BI-APD3	2017-07-13 13:33:21	-33.88483	26.10876
BI-APD3	2017-07-13 13:34:21	-33.88423	26.10878
BI-APD3	2017-07-13 13:35:21	-33.88362	26.10885
BI-APD3	2017-07-13 13:36:21	-33.88303	26.10901
BI-APD3	2017-07-13 13:37:21	-33.88245	26.10913
BI-APD3	2017-07-13 13:38:21	-33.88189	26.10915
BI-APD3	2017-07-13 13:39:21	-33.88132	26.10918
BI-APD3	2017-07-13 13:40:21	-33.88076	26.10914
BI-APD3	2017-07-13 13:41:21	-33.8802	26.10906
BI-APD3	2017-07-13 13:42:21	-33.8797	26.109
BI-APD3	2017-07-13 13:43:21	-33.87921	26.10896
BI-APD3	2017-07-13 13:44:21	-33.87873	26.10891
BI-APD3	2017-07-13 13:45:21	-33.87826	26.10886
BI-APD3	2017-07-13 13:46:21	-33.87788	26.10871
BI-APD3	2017-07-13 13:47:21	-33.87747	26.10875
BI-APD3	2017-07-13 13:48:21	-33.87717	26.10874
BI-APD3	2017-07-13 13:49:21	-33.87687	26.10886
BI-APD3	2017-07-13 13:50:21	-33.87665	26.10896
BI-APD3	2017-07-13 13:51:21	-33.87649	26.10902
BI-APD3	2017-07-13 13:52:21	-33.87639	26.10907
BI-APD3	2017-07-13 13:53:21	-33.87621	26.10916
BI-APD3	2017-07-13 13:54:21	-33.87607	26.10923
BI-APD3	2017-07-13 13:55:21	-33.87582	26.10933
BI-APD3	2017-07-13 13:56:21	-33.87559	26.10937
BI-APD3	2017-07-13 13:57:21	-33.87534	26.10941
BI-APD3	2017-07-13 13:58:21	-33.87506	26.10946
BI-APD3	2017-07-13 13:59:21	-33.87481	26.10955
BI-APD3	2017-07-13 14:00:21	-33.87458	26.10969
BI-APD3	2017-07-13 14:01:21	-33.87446	26.10972
BI-APD3	2017-07-13 14:02:21	-33.87423	26.10978
BI-APD3	2017-07-13 14:03:21	-33.87403	26.10992
BI-APD3	2017-07-13 14:04:21	-33.87379	26.11002
BI-APD3	2017-07-13 14:05:21	-33.87355	26.11013
BI-APD3	2017-07-13 14:06:21	-33.87325	26.11018
BI-APD3	2017-07-13 14:07:21	-33.87301	26.11029
BI-APD3	2017-07-13 14:08:21	-33.87267	26.11035
BI-APD3	2017-07-13 14:09:21	-33.87238	26.11039
BI-APD3	2017-07-13 14:10:21	-33.87206	26.11057
BI-APD3	2017-07-13 14:11:21	-33.87187	26.11074
BI-APD3	2017-07-13 14:12:21	-33.87169	26.111
BI-APD3	2017-07-13 14:13:21	-33.87133	26.11107
BI-APD3	2017-07-13 14:14:21	-33.87097	26.11111
BI-APD3	2017-07-13 14:15:21	-33.87067	26.11132
BI-APD3	2017-07-13 14:16:21	-33.87038	26.11148
BI-APD3	2017-07-13 14:17:21	-33.87008	26.11162
BI-APD3	2017-07-13 14:18:21	-33.86978	26.11182
BI-APD3	2017-07-13 14:19:21	-33.86982	26.11231
BI-APD3	2017-07-13 14:20:21	-33.86911	26.11216
BI-APD3	2017-07-13 14:21:21	-33.86873	26.11238
BI-APD3	2017-07-13 14:22:21	-33.86834	26.11253
BI-APD3	2017-07-13 14:23:21	-33.86797	26.11276
BI-APD3	2017-07-13 14:24:21	-33.86761	26.11292
BI-APD3	2017-07-13 14:25:21	-33.86724	26.11309
BI-APD3	2017-07-13 14:26:21	-33.86695	26.11329
BI-APD3	2017-07-13 14:27:21	-33.86668	26.11353
BI-APD3	2017-07-13 14:28:21	-33.86635	26.11375
BI-APD3	2017-07-13 14:29:21	-33.86602	26.11393
BI-APD3	2017-07-13 14:30:21	-33.86568	26.11413
BI-APD3	2017-07-13 14:31:21	-33.8654	26.11435
BI-APD3	2017-07-13 14:32:21	-33.86513	26.1146
BI-APD3	2017-07-13 14:33:21	-33.8648	26.11483
BI-APD3	2017-07-13 14:34:21	-33.86449	26.11508
BI-APD3	2017-07-13 14:35:21	-33.86416	26.11532
BI-APD3	2017-07-13 14:36:21	-33.86388	26.11555
BI-APD3	2017-07-13 14:37:21	-33.86356	26.11564
BI-APD3	2017-07-13 14:38:21	-33.8632	26.11586
BI-APD3	2017-07-13 14:39:21	-33.86285	26.11603
BI-APD3	2017-07-13 14:40:21	-33.86251	26.11618
BI-APD3	2017-07-13 14:41:21	-33.86216	26.11636
BI-APD3	2017-07-13 14:42:21	-33.86185	26.11666
BI-APD3	2017-07-13 14:43:21	-33.86144	26.11696
BI-APD3	2017-07-13 14:44:21	-33.86094	26.11725
BI-APD3	2017-07-13 14:45:21	-33.86042	26.11753
BI-APD3	2017-07-13 14:46:21	-33.8599	26.11781
BI-APD3	2017-07-13 14:47:21	-33.85936	26.11805
BI-APD3	2017-07-13 14:48:21	-33.85882	26.11827
BI-APD3	2017-07-13 14:49:21	-33.85817	26.11839
BI-APD3	2017-07-13 14:50:21	-33.85742	26.11841
BI-APD3	2017-07-13 14:51:21	-33.8568	26.11851
BI-APD3	2017-07-13 14:52:21	-33.85619	26.11861
BI-APD3	2017-07-13 14:53:21	-33.85549	26.11885
BI-APD3	2017-07-13 14:54:21	-33.85486	26.11907
BI-APD3	2017-07-13 14:55:21	-33.85425	26.11928
BI-APD3	2017-07-13 14:56:21	-33.85362	26.11942
BI-APD3	2017-07-13 14:57:21	-33.85298	26.11953
BI-APD3	2017-07-13 14:58:21	-33.85233	26.11963
BI-APD3	2017-07-13 14:59:21	-33.85176	26.11979
BI-APD3	2017-07-13 15:00:21	-33.85147	26.12012
BI-APD3	2017-07-13 15:01:21	-33.85118	26.12045
BI-APD3	2017-07-13 15:02:21	-33.8509	26.12075
BI-APD3	2017-07-13 15:03:21	-33.85063	26.12102
BI-APD3	2017-07-13 15:04:21	-33.85036	26.12129
BI-APD3	2017-07-13 15:05:21	-33.85012	26.12153
BI-APD3	2017-07-13 15:06:21	-33.84993	26.12186
BI-APD3	2017-07-13 15:07:21	-33.84974	26.12219
BI-APD3	2017-07-13 15:08:21	-33.84951	26.12227
BI-APD3	2017-07-13 15:09:21	-33.84926	26.12221
BI-APD3	2017-07-13 15:10:21	-33.84901	26.12215
BI-APD3	2017-07-13 15:11:21	-33.84885	26.12211
BI-APD3	2017-07-13 15:12:21	-33.84882	26.12222
BI-APD3	2017-07-13 15:13:21	-33.84879	26.12234
BI-APD3	2017-07-13 15:14:21	-33.84866	26.12268
BI-APD3	2017-07-13 15:15:21	-33.84869	26.12304
BI-APD3	2017-07-13 15:16:21	-33.84872	26.12341
BI-APD3	2017-07-13 15:17:21	-33.84867	26.12368
BI-APD3	2017-07-13 15:18:21	-33.84848	26.12403
BI-APD3	2017-07-13 15:19:21	-33.84829	26.12444
BI-APD3	2017-07-13 15:20:21	-33.84815	26.12468
BI-APD3	2017-07-13 15:21:21	-33.84791	26.12505
BI-APD3	2017-07-13 15:22:21	-33.84767	26.12543
BI-APD3	2017-07-13 15:23:21	-33.84736	26.12567
BI-APD3	2017-07-13 15:24:21	-33.84697	26.12574
BI-APD3	2017-07-13 15:25:21	-33.84657	26.1258
BI-APD3	2017-07-13 15:26:21	-33.84637	26.12584
BI-APD3	2017-07-13 15:27:21	-33.84637	26.12584
BI-APD3	2017-07-13 15:28:21	-33.84612	26.12622
BI-APD3	2017-07-13 15:29:21	-33.84573	26.12682
BI-APD3	2017-07-13 15:30:21	-33.84573	26.12682
BI-APD3	2017-07-13 15:31:21	-33.84586	26.12725
BI-APD3	2017-07-13 15:32:21	-33.84588	26.12773
BI-APD3	2017-07-13 15:33:21	-33.84565	26.12788
BI-APD3	2017-07-13 15:34:21	-33.84542	26.12804
BI-APD3	2017-07-13 15:35:21	-33.84513	26.12829
BI-APD3	2017-07-13 15:36:21	-33.84476	26.12868
BI-APD3	2017-07-13 15:37:21	-33.84438	26.12906
BI-APD3	2017-07-13 15:38:21	-33.84399	26.12945
BI-APD3	2017-07-13 15:39:21	-33.84356	26.12984
BI-APD3	2017-07-13 15:40:21	-33.84314	26.13022
BI-APD3	2017-07-13 15:41:21	-33.84274	26.13065
BI-APD3	2017-07-13 15:42:21	-33.84238	26.13116
BI-APD3	2017-07-13 15:43:21	-33.84202	26.13167
BI-APD3	2017-07-13 15:44:21	-33.84178	26.13211
BI-APD3	2017-07-13 15:45:21	-33.84165	26.13275
BI-APD3	2017-07-13 15:46:21	-33.84152	26.13339
BI-APD3	2017-07-13 15:47:21	-33.8415	26.13385
BI-APD3	2017-07-13 15:48:21	-33.84135	26.13442
BI-APD3	2017-07-13 15:49:21	-33.84115	26.13504
BI-APD3	2017-07-13 15:50:21	-33.84097	26.13567
BI-APD3	2017-07-13 15:51:21	-33.84085	26.13629
BI-APD3	2017-07-13 15:52:21	-33.84073	26.13691
BI-APD3	2017-07-13 15:53:21	-33.84058	26.13737
BI-APD3	2017-07-13 15:54:21	-33.84035	26.13803
BI-APD3	2017-07-13 15:55:21	-33.84011	26.13876
BI-APD3	2017-07-13 15:56:21	-33.83988	26.13949
BI-APD3	2017-07-13 15:57:21	-33.83965	26.14009
BI-APD3	2017-07-13 15:58:21	-33.83958	26.1407
BI-APD3	2017-07-13 15:59:21	-33.83951	26.14131
BI-APD3	2017-07-13 16:00:21	-33.83923	26.1419
BI-APD3	2017-07-13 16:01:21	-33.83892	26.1425
BI-APD3	2017-07-13 16:02:21	-33.83877	26.14316
BI-APD3	2017-07-13 16:03:21	-33.83862	26.14381
BI-APD3	2017-07-13 16:04:21	-33.83832	26.14442
BI-APD3	2017-07-13 16:05:21	-33.83789	26.14505
BI-APD3	2017-07-13 16:06:21	-33.83748	26.14582
BI-APD3	2017-07-13 16:07:21	-33.83729	26.14651
BI-APD3	2017-07-13 16:08:21	-33.83709	26.14721
BI-APD3	2017-07-13 16:09:21	-33.8369	26.1479
BI-APD3	2017-07-13 16:10:21	-33.83671	26.1486
BI-APD3	2017-07-13 16:11:21	-33.83648	26.14933
BI-APD3	2017-07-13 16:12:21	-33.83622	26.15008
BI-APD3	2017-07-13 16:13:21	-33.83596	26.15083
BI-APD3	2017-07-13 16:14:21	-33.8357	26.15158
BI-APD3	2017-07-13 16:15:21	-33.83544	26.15234
BI-APD3	2017-07-13 16:16:21	-33.83518	26.15309
BI-APD3	2017-07-13 16:17:21	-33.8349	26.15385
BI-APD3	2017-07-13 16:18:21	-33.8346	26.15461
BI-APD3	2017-07-13 16:19:21	-33.83436	26.15538
BI-APD3	2017-07-13 16:20:21	-33.8342	26.15615
BI-APD3	2017-07-13 16:21:21	-33.83401	26.15687
BI-APD3	2017-07-13 16:22:21	-33.83378	26.15755
BI-APD3	2017-07-13 16:23:21	-33.83355	26.15823
BI-APD3	2017-07-13 16:24:21	-33.83324	26.15892
BI-APD3	2017-07-13 16:25:21	-33.8329	26.15961
BI-APD3	2017-07-13 16:26:21	-33.83261	26.16035
BI-APD3	2017-07-13 16:27:21	-33.83237	26.16112
BI-APD3	2017-07-13 16:28:21	-33.83212	26.16188
BI-APD3	2017-07-13 16:29:21	-33.83188	26.16265
BI-APD3	2017-07-13 16:30:21	-33.83163	26.16341
BI-APD3	2017-07-13 16:31:21	-33.83139	26.16418
BI-APD3	2017-07-13 16:32:21	-33.83115	26.16494
BI-APD3	2017-07-13 16:33:21	-33.8309	26.16571
BI-APD3	2017-07-13 16:34:21	-33.83066	26.16647
BI-APD3	2017-07-13 16:35:21	-33.83042	26.16724
BI-APD3	2017-07-13 16:36:21	-33.83017	26.168
BI-APD3	2017-07-13 16:37:21	-33.82993	26.16877
BI-APD3	2017-07-13 16:38:21	-33.82969	26.16953
BI-APD3	2017-07-13 16:39:21	-33.82944	26.1703
BI-APD3	2017-07-13 16:40:21	-33.8292	26.17106
BI-APD3	2017-07-13 16:41:21	-33.82895	26.17183
BI-APD3	2017-07-13 16:42:21	-33.82871	26.17259
BI-APD3	2017-07-13 16:43:21	-33.8285	26.17335
BI-APD3	2017-07-13 16:44:21	-33.82834	26.17411
BI-APD3	2017-07-13 16:45:21	-33.82819	26.17486
BI-APD3	2017-07-13 16:46:21	-33.82803	26.17561
BI-APD3	2017-07-13 16:47:21	-33.82787	26.17636
BI-APD3	2017-07-13 16:48:21	-33.82772	26.17712
BI-APD3	2017-07-13 16:49:21	-33.82756	26.17787
BI-APD3	2017-07-13 16:50:21	-33.8274	26.17862
BI-APD3	2017-07-13 16:51:21	-33.82725	26.17937
BI-APD3	2017-07-13 16:52:21	-33.82709	26.18013
BI-APD3	2017-07-13 16:53:21	-33.82693	26.18088
BI-APD3	2017-07-13 16:54:21	-33.82678	26.18163
BI-APD3	2017-07-13 16:55:21	-33.82665	26.18243
BI-APD3	2017-07-13 16:56:21	-33.82652	26.18324
BI-APD3	2017-07-13 16:57:21	-33.8264	26.18405
BI-APD3	2017-07-13 16:58:21	-33.82627	26.18486
BI-APD3	2017-07-13 16:59:21	-33.82618	26.18565
BI-APD3	2017-07-13 17:00:21	-33.82614	26.1864
BI-APD3	2017-07-13 17:01:21	-33.82611	26.18715
BI-APD3	2017-07-13 17:02:21	-33.82608	26.1879
BI-APD3	2017-07-13 17:03:21	-33.82605	26.18866
BI-APD3	2017-07-13 17:04:21	-33.82602	26.18942
BI-APD3	2017-07-13 17:05:21	-33.82599	26.19018
BI-APD3	2017-07-13 17:06:21	-33.82596	26.19093
BI-APD3	2017-07-13 17:07:21	-33.82594	26.19169
BI-APD3	2017-07-13 17:08:21	-33.82591	26.19245
BI-APD3	2017-07-13 17:09:21	-33.82588	26.19321
BI-APD3	2017-07-13 17:10:21	-33.82585	26.19397
BI-APD3	2017-07-13 17:11:21	-33.82582	26.19473
BI-APD3	2017-07-13 17:12:21	-33.82579	26.19549
BI-APD3	2017-07-13 17:13:21	-33.82577	26.19624
BI-APD3	2017-07-13 17:14:21	-33.82574	26.197
BI-APD3	2017-07-13 17:15:21	-33.82571	26.19776
BI-APD3	2017-07-13 17:16:21	-33.82568	26.19852
BI-APD3	2017-07-13 17:17:21	-33.82565	26.19928
BI-APD3	2017-07-13 17:18:21	-33.82562	26.20004
BI-APD3	2017-07-13 17:19:21	-33.8256	26.20079
BI-APD3	2017-07-13 17:20:21	-33.82557	26.20155
BI-APD3	2017-07-13 17:21:21	-33.82554	26.20231
BI-APD3	2017-07-13 17:22:21	-33.82551	26.20307
BI-APD3	2017-07-13 17:23:21	-33.82548	26.20383
BI-APD3	2017-07-13 17:24:21	-33.82545	26.20459
BI-APD3	2017-07-13 17:25:21	-33.82543	26.20534
BI-APD3	2017-07-13 17:26:21	-33.8254	26.2061
BI-APD3	2017-07-13 17:27:21	-33.82537	26.20686
BI-APD3	2017-07-13 17:28:21	-33.82534	26.20762
BI-APD3	2017-07-13 17:29:21	-33.82531	26.20838
BI-APD3	2017-07-13 17:30:21	-33.82529	26.20914
BI-APD3	2017-07-13 17:31:21	-33.82534	26.20987
BI-APD3	2017-07-13 17:32:21	-33.82541	26.2106
BI-APD3	2017-07-13 17:33:21	-33.82548	26.21133
BI-APD3	2017-07-13 17:34:21	-33.82555	26.21206
BI-APD3	2017-07-13 17:35:21	-33.82561	26.21272
BI-APD3	2017-07-13 17:36:21	-33.82563	26.21313
BI-APD3	2017-07-13 17:37:21	-33.82564	26.21354
BI-APD3	2017-07-13 17:38:21	-33.82566	26.21394
BI-APD3	2017-07-13 17:39:21	-33.82567	26.21435
BI-APD3	2017-07-13 17:40:21	-33.82559	26.21503
BI-APD3	2017-07-13 17:41:21	-33.82543	26.21588
BI-APD3	2017-07-13 17:42:21	-33.82527	26.21674
BI-APD3	2017-07-13 17:43:21	-33.82512	26.2176
BI-APD3	2017-07-13 17:44:21	-33.82496	26.21845
BI-APD3	2017-07-13 17:45:21	-33.8248	26.21931
BI-APD3	2017-07-13 17:46:21	-33.82471	26.2202
BI-APD3	2017-07-13 17:47:21	-33.82473	26.22115
BI-APD3	2017-07-13 17:48:21	-33.82476	26.22209
BI-APD3	2017-07-13 17:49:21	-33.82478	26.22304
BI-APD3	2017-07-13 17:50:21	-33.8247	26.22398
BI-APD3	2017-07-13 17:51:21	-33.82469	26.2241
BI-APD3	2017-07-13 17:52:21	-33.82469	26.2241
BI-APD3	2017-07-13 17:53:21	-33.82467	26.22469
BI-APD3	2017-07-13 17:54:21	-33.82461	26.22717
BI-APD3	2017-07-13 17:55:21	-33.82462	26.22759
BI-APD3	2017-07-13 17:56:21	-33.8246	26.22793
BI-APD3	2017-07-13 17:57:21	-33.82453	26.22822
BI-APD3	2017-07-13 17:58:21	-33.82446	26.22848
BI-APD3	2017-07-13 17:59:21	-33.82437	26.22884
BI-APD3	2017-07-13 18:00:21	-33.82433	26.22916
BI-APD3	2017-07-13 18:01:21	-33.82428	26.22951
BI-APD3	2017-07-13 18:02:21	-33.82412	26.22991
BI-APD3	2017-07-13 18:03:21	-33.82406	26.23029
BI-APD3	2017-07-13 18:04:21	-33.82392	26.23068
BI-APD3	2017-07-13 18:05:21	-33.82391	26.23107
BI-APD3	2017-07-13 18:06:21	-33.8239	26.23142
BI-APD3	2017-07-13 18:07:21	-33.82381	26.23173
BI-APD3	2017-07-13 18:08:21	-33.82367	26.23202
BI-APD3	2017-07-13 18:09:21	-33.82355	26.23233
BI-APD3	2017-07-13 18:10:21	-33.82338	26.23273
BI-APD3	2017-07-13 18:11:21	-33.82342	26.23295
BI-APD3	2017-07-13 18:12:21	-33.82317	26.23328
BI-APD3	2017-07-13 18:13:21	-33.82309	26.23367
BI-APD3	2017-07-13 18:14:21	-33.82289	26.23404
BI-APD3	2017-07-13 18:15:21	-33.82286	26.23455
BI-APD3	2017-07-13 18:16:21	-33.82268	26.23491
BI-APD3	2017-07-13 18:17:21	-33.82258	26.23518
BI-APD3	2017-07-13 18:18:21	-33.82251	26.23549
BI-APD3	2017-07-13 18:19:21	-33.82246	26.23578
BI-APD3	2017-07-13 18:20:21	-33.82236	26.23615
BI-APD3	2017-07-13 18:21:21	-33.82233	26.2364
BI-APD3	2017-07-13 18:22:21	-33.82226	26.23675
BI-APD3	2017-07-13 18:23:21	-33.82215	26.23714
BI-APD3	2017-07-13 18:24:21	-33.82208	26.23747
BI-APD3	2017-07-13 18:25:21	-33.82198	26.23787
BI-APD3	2017-07-13 18:26:21	-33.82198	26.23827
BI-APD3	2017-07-13 18:27:21	-33.82191	26.23868
BI-APD3	2017-07-13 18:28:21	-33.82177	26.23909
BI-APD3	2017-07-13 18:29:21	-33.82179	26.23949
BI-APD3	2017-07-13 18:30:21	-33.8217	26.23989
BI-APD3	2017-07-13 18:31:21	-33.82168	26.24026
BI-APD3	2017-07-13 18:32:21	-33.82162	26.2406
BI-APD3	2017-07-13 18:33:21	-33.82152	26.24088
BI-APD3	2017-07-13 18:34:21	-33.82145	26.2412
BI-APD3	2017-07-13 18:35:21	-33.82141	26.24157
BI-APD3	2017-07-13 18:36:21	-33.82139	26.24186
BI-APD3	2017-07-13 18:37:21	-33.82144	26.24217
BI-APD3	2017-07-13 18:38:21	-33.82142	26.24259
BI-APD3	2017-07-13 18:39:21	-33.8213	26.24299
BI-APD3	2017-07-13 18:40:21	-33.8213	26.24335
BI-APD3	2017-07-13 18:41:21	-33.82123	26.24374
BI-APD3	2017-07-13 18:42:21	-33.82123	26.24415
BI-APD3	2017-07-13 18:43:21	-33.82115	26.24456
BI-APD3	2017-07-13 18:44:21	-33.82127	26.24494
BI-APD3	2017-07-13 18:45:21	-33.82118	26.24537
BI-APD3	2017-07-13 18:46:21	-33.82116	26.24582
BI-APD3	2017-07-13 18:47:21	-33.8211	26.24629
BI-APD3	2017-07-13 18:48:21	-33.8211	26.24673
BI-APD3	2017-07-13 18:49:21	-33.82108	26.24723
BI-APD3	2017-07-13 18:50:21	-33.82107	26.24775
BI-APD3	2017-07-13 18:51:21	-33.82109	26.24823
BI-APD3	2017-07-13 18:52:21	-33.82105	26.24877
BI-APD3	2017-07-13 18:53:21	-33.82109	26.24925
BI-APD3	2017-07-13 18:54:21	-33.82115	26.24978
BI-APD3	2017-07-13 18:55:21	-33.8213	26.25041
BI-APD3	2017-07-13 18:56:21	-33.82134	26.25116
BI-APD3	2017-07-13 18:57:21	-33.82141	26.25181
BI-APD3	2017-07-13 18:58:21	-33.82148	26.25246
BI-APD3	2017-07-13 18:59:21	-33.82161	26.25311
BI-APD3	2017-07-13 19:00:21	-33.82174	26.25376
BI-APD3	2017-07-13 19:01:21	-33.82177	26.25457
BI-APD3	2017-07-13 19:02:21	-33.82187	26.25529
BI-APD3	2017-07-13 19:03:21	-33.82198	26.25601
BI-APD3	2017-07-13 19:04:21	-33.82208	26.25674
BI-APD3	2017-07-13 19:05:21	-33.82222	26.25745
BI-APD3	2017-07-13 19:06:21	-33.8224	26.25814
BI-APD3	2017-07-13 19:07:21	-33.82258	26.25879
BI-APD3	2017-07-13 19:08:21	-33.82277	26.25944
BI-APD3	2017-07-13 19:09:21	-33.823	26.26009
BI-APD3	2017-07-13 19:10:21	-33.82329	26.26074
BI-APD3	2017-07-13 19:11:21	-33.82353	26.26142
BI-APD3	2017-07-13 19:12:21	-33.82378	26.26211
BI-APD3	2017-07-13 19:13:21	-33.82405	26.26279
BI-APD3	2017-07-13 19:14:21	-33.82426	26.26349
BI-APD3	2017-07-13 19:15:21	-33.8244	26.26422
BI-APD3	2017-07-13 19:16:21	-33.82455	26.26497
BI-APD3	2017-07-13 19:17:21	-33.82474	26.26568
BI-APD3	2017-07-13 19:18:21	-33.82497	26.26631
BI-APD3	2017-07-13 19:19:21	-33.82523	26.26688
BI-APD3	2017-07-13 19:20:21	-33.82546	26.26765
BI-APD3	2017-07-13 19:21:21	-33.82568	26.26843
BI-APD3	2017-07-13 19:22:21	-33.82591	26.2692
BI-APD3	2017-07-13 19:23:21	-33.82599	26.27052
BI-APD3	2017-07-13 19:24:21	-33.82606	26.27188
BI-APD3	2017-07-13 19:25:21	-33.82613	26.27324
BI-APD3	2017-07-13 19:26:21	-33.8262	26.27459
BI-APD3	2017-07-13 19:27:21	-33.82627	26.27595
BI-APD3	2017-07-13 19:28:21	-33.82635	26.2773
BI-APD3	2017-07-13 19:29:21	-33.82642	26.27866
BI-APD3	2017-07-13 19:30:21	-33.82651	26.27997
BI-APD3	2017-07-13 19:31:21	-33.82696	26.28062
BI-APD3	2017-07-13 19:32:21	-33.8279	26.27822
BI-APD3	2017-07-13 19:33:21	-33.82852	26.27739
BI-APD3	2017-07-13 19:34:21	-33.82886	26.27794
BI-APD3	2017-07-13 19:35:21	-33.82915	26.27873
BI-APD3	2017-07-13 19:36:21	-33.82939	26.28029
BI-APD3	2017-07-13 19:37:21	-33.82964	26.28186
BI-APD3	2017-07-13 19:38:21	-33.82989	26.28325
BI-APD3	2017-07-13 19:39:21	-33.83015	26.28385
BI-APD3	2017-07-13 19:40:21	-33.8303	26.2848
BI-APD3	2017-07-13 19:41:21	-33.83045	26.28575
BI-APD3	2017-07-13 19:42:21	-33.83059	26.2867
BI-APD3	2017-07-13 19:43:21	-33.83074	26.28765
BI-APD3	2017-07-13 19:44:21	-33.83089	26.2886
BI-APD3	2017-07-13 19:45:21	-33.83168	26.2894
BI-APD3	2017-07-13 19:46:21	-33.83273	26.28989
BI-APD3	2017-07-13 19:47:21	-33.83273	26.28989
BI-APD3	2017-07-13 19:48:21	-33.83273	26.28989
BI-APD3	2017-07-13 19:49:21	-33.83273	26.28989
BI-APD3	2017-07-13 19:50:21	-33.83309	26.29048
BI-APD3	2017-07-13 19:51:21	-33.83374	26.29149
BI-APD3	2017-07-13 19:52:21	-33.83412	26.29197
BI-APD3	2017-07-13 19:53:21	-33.83412	26.29197
BI-APD3	2017-07-13 19:54:21	-33.83459	26.29094
BI-APD3	2017-07-13 19:55:21	-33.83556	26.28882
BI-APD3	2017-07-13 19:56:21	-33.83597	26.28878
BI-APD3	2017-07-13 19:57:21	-33.83694	26.28863
BI-APD3	2017-07-13 19:58:21	-33.83746	26.28855
