# Supplementary material for: Multi-predator assemblages, dive type, bathymetry and sex influence foraging success and efficiency in African penguins
Source: PeerJ. 2020 Jun 30;8:e9380. doi: 10.7717/peerj.9380 (PMC7333648; doi:10.7717/peerj.9380)
Supplement: Data S1 [file peerj-08-9380-s002.zip › Data S1/BI-APD3-SVM-summary-vedba-preycaps.txt]

divenum	preycaps	dive.time	maxdivedepth	meandepthcap	ID	total_vedba	mean_vedba	dateW	diveNum
1	0	4.99999523162842	0.52	0	1	0.875755891828042	0.00700604713462434	2017-07-12 14:11:54.96	1
2	0	2.99999713897705	0.52	0	2	0.522924684715953	0.00697232912954603	2017-07-12 14:12:01.96	2
3	0	14.9999856948853	0.65	0	3	2.46962863459584	0.00658567635892224	2017-07-12 14:12:17.96	3
4	0	112.999892234802	0.69	0	4	18.9635183490613	0.00671274985807479	2017-07-12 14:14:56.96	4
5	0	19.9999809265137	0.67	0	5	4.52289668750451	0.00904579337500903	2017-07-12 14:16:29.96	5
6	0	0.999999046325684	0.52	0	6	0.116239850100397	0.0046495940040159	2017-07-12 14:16:45.96	6
7	0	53.9999485015869	0.74	0	7	8.0952098586717	0.00599645174716422	2017-07-12 14:17:40.96	7
8	0	30.9999704360962	0.65	0	8	4.48653333105922	0.00578907526588286	2017-07-12 14:18:12.96	8
9	0	0.999999046325684	0.6	0	9	3.68276584903	0.1473106339612	2017-07-12 14:18:15.96	9
10	1	13.9999866485596	1.41	1.14	10	53.7993105787525	0.153712315939293	2017-07-12 17:15:39.96	10
11	0	7.99999237060547	1.54	0	11	31.3801723223652	0.156900861611826	2017-07-12 17:15:49.96	11
12	1	3.99999618530273	1.5	0.83	12	31.2536408424867	0.312536408424868	2017-07-12 17:15:56.96	12
13	0	2.99999713897705	0.6	0	13	11.4773429011272	0.153031238681696	2017-07-12 17:16:01.96	13
14	0	3.99999618530273	1.06	0	14	16.3320804266259	0.163320804266259	2017-07-12 17:16:06.96	14
15	0	7.99999237060547	1.61	0	15	25.2307916906508	0.126153958453254	2017-07-12 17:16:18.96	15
16	0	4.99999523162842	0.68	0	16	13.9668919528616	0.111735135622893	2017-07-12 17:16:27.96	16
17	0	22.9999780654907	4.08	0	17	83.708263795919	0.145579589210294	2017-07-12 17:16:53.96	17
18	0	7.99999237060547	2.02	0	18	26.7938415307076	0.133969207653538	2017-07-12 17:17:07.96	18
19	0	20.9999799728394	4.25	0	19	70.1316721906856	0.133584137506068	2017-07-12 17:17:32.96	19
20	0	0.999999046325684	0.55	0	20	3.15428681992257	0.126171472796903	2017-07-12 17:17:46.96	20
21	0	18.999981880188	1.28	0	21	57.0531842971781	0.120111966941427	2017-07-12 17:18:14.96	21
22	0	14.9999856948853	1.56	0	22	40.8446106090532	0.108918961624142	2017-07-12 17:18:34.96	22
23	0	33.9999675750732	3.6	0	23	90.6495845418952	0.106646570049289	2017-07-12 17:19:37.96	23
24	0	40.999960899353	5.2	0	24	103.088013812908	0.100573672012593	2017-07-12 17:20:31.96	24
25	0	23.9999771118164	3.91	0	25	64.9019699467943	0.108169949911324	2017-07-12 17:21:00.96	25
26	0	23.9999771118164	1.96	0	26	73.0853087316856	0.121808847886143	2017-07-12 17:21:34.96	26
27	1	0.999999046325684	0.57	0.565	27	4.27532521164732	0.171013008465893	2017-07-12 17:21:38.96	27
28	0	9.99999046325684	1.22	0	28	39.9582864128555	0.159833145651422	2017-07-12 17:21:50.96	28
29	0	5.9999942779541	0.82	0	29	23.0945381459427	0.153963587639618	2017-07-12 17:22:01.96	29
30	0	5.9999942779541	0.94	0	30	21.080607568242	0.14053738378828	2017-07-12 17:22:11.96	30
31	0	2.99999713897705	0.69	0	31	9.50736305748152	0.12676484076642	2017-07-12 17:22:21.96	31
32	0	0.999999046325684	0.56	0	32	2.48944916693158	0.0995779666772632	2017-07-12 17:22:23.96	32
33	0	0.999999046325684	0.53	0	33	3.20517425964611	0.128206970385844	2017-07-12 17:22:25.96	33
34	0	7.99999237060547	1.34	0	34	27.4381480101909	0.137190740050955	2017-07-12 17:22:37.96	34
35	0	22.9999780654907	2.83	0	35	67.7929168873063	0.117900725021402	2017-07-12 17:23:02.96	35
36	0	25.9999752044678	3.32	0	36	81.7433409251254	0.125758986038654	2017-07-12 17:23:35.96	36
37	0	1.99999809265137	0.64	0	37	5.92154296781246	0.118430859356249	2017-07-12 17:23:41.96	37
38	0	13.9999866485596	1.06	0	38	46.5484421524912	0.132995549007118	2017-07-12 17:24:00.96	38
39	0	0.999999046325684	0.55	0	39	3.73344161573037	0.149337664629215	2017-07-12 17:24:08.96	39
40	0	1.99999809265137	0.51	0	40	5.69152544304391	0.113830508860878	2017-07-12 17:24:22.96	40
41	0	1.99999809265137	0.56	0	41	5.57325144495815	0.111465028899163	2017-07-12 17:24:25.96	41
42	0	14.9999856948853	1.32	0	42	41.7530228671475	0.111341394312393	2017-07-12 17:25:03.96	42
43	0	0.999999046325684	0.58	0	43	3.57415607272861	0.142966242909144	2017-07-12 17:25:05.96	43
44	0	5.9999942779541	0.81	0	44	16.3967059504976	0.109311373003317	2017-07-12 17:25:31.96	44
45	0	1.99999809265137	0.65	0	45	6.40942396553703	0.128188479310741	2017-07-12 17:25:34.96	45
46	0	10.9999895095825	0.99	0	46	31.8818199266109	0.115933890642222	2017-07-12 17:26:19.96	46
47	0	7.99999237060547	1.11	0	47	23.7452468864543	0.118726234432272	2017-07-12 17:28:23.96	47
48	0	0.999999046325684	0.56	0	48	3.52041899428397	0.140816759771359	2017-07-12 17:28:25.96	48
49	0	9.99999046325684	0.89	0	49	26.4472014640399	0.10578880585616	2017-07-12 17:29:04.96	49
50	0	2.99999713897705	0.7	0	50	6.8575996519914	0.091434662026552	2017-07-12 17:29:08.96	50
51	0	11.9999885559082	0.93	0	51	33.33606162845	0.111120205428167	2017-07-12 17:29:33.96	51
52	0	16.9999837875366	1.5	0	52	43.8758954110226	0.103237400967112	2017-07-12 17:30:11.96	52
53	0	45.9999561309814	6.06	0	53	98.5537803684069	0.0856989394507886	2017-07-12 17:37:29.96	53
54	0	1.99999809265137	0.64	0	54	6.72498021302567	0.134499604260513	2017-07-12 17:37:45.96	54
55	0	0.999999046325684	0.6	0	55	3.12645156586107	0.125058062634443	2017-07-12 17:37:49.96	55
56	0	1.99999809265137	0.64	0	56	5.24162815200066	0.104832563040013	2017-07-12 17:38:00.96	56
57	0	0.999999046325684	0.52	0	57	2.65408703681625	0.10616348147265	2017-07-12 17:38:03.96	57
58	0	0.999999046325684	0.53	0	58	2.89550944695176	0.11582037787807	2017-07-12 17:38:07.96	58
59	0	46.9999551773071	7.41	0	59	101.212637313933	0.086138414735262	2017-07-12 17:39:07.96	59
60	0	60.9999418258667	9.32	0	60	145.334942086907	0.0953016013684634	2017-07-12 17:40:27.96	60
61	0	48.9999532699585	9.05	0	61	106.662287277055	0.0870712549200451	2017-07-12 17:41:27.96	61
62	0	54.9999475479126	8.69	0	62	123.140628471838	0.0895568207067911	2017-07-12 17:42:44.96	62
63	0	64.9999380111694	9.73	0	63	149.463979554781	0.0919778335721729	2017-07-12 17:44:04.96	63
64	0	64.9999380111694	11.2	0	64	115.243494311602	0.0709190734225244	2017-07-12 17:45:23.96	64
65	0	15.9999847412109	0.87	0	65	28.1900031033918	0.0704750077584796	2017-07-12 20:51:23.96	65
66	0	10.9999895095825	0.72	0	66	20.6483638221713	0.0750849593533503	2017-07-12 20:51:47.96	66
67	0	9.99999046325684	0.8	0	67	17.6327235386483	0.0705308941545932	2017-07-12 20:51:58.96	67
68	0	3.99999618530273	0.71	0	68	5.48028266697751	0.0548028266697751	2017-07-12 20:55:33.96	68
69	0	25.9999752044678	1.17	0	69	46.0532720634978	0.0708511877899966	2017-07-12 20:56:07.96	69
70	0	42.9999589920044	1.94	0	70	67.1147367594321	0.062432313264588	2017-07-12 20:57:22.96	70
71	0	40.999960899353	1.67	0	71	69.1946871729592	0.0675070118760578	2017-07-12 20:58:26.96	71
72	0	33.9999675750732	2.34	0	72	57.0107443822929	0.0670714639791681	2017-07-12 20:59:26.96	72
73	0	5.9999942779541	0.74	0	73	11.0158133006287	0.0734387553375248	2017-07-12 21:18:41.96	73
74	0	39.9999618530273	0.69	0	74	84.8095631176618	0.0848095631176618	2017-07-12 23:56:23.96	74
75	0	0.999999046325684	0.54	0	75	1.47925805616983	0.0591703222467933	2017-07-12 23:56:27.96	75
76	2	10.9999895095825	1.37	0.805	76	56.1482825479234	0.20417557290154	2017-07-13 02:51:43.96	76
77	0	9.99999046325684	1.56	0	77	18.6421441554982	0.074568576621993	2017-07-13 02:53:58.96	77
78	0	1.99999809265137	0.64	0	78	9.67286209402475	0.193457241880495	2017-07-13 02:55:11.96	78
79	1	10.9999895095825	0.8	0.76	79	52.0869384798411	0.189407049017604	2017-07-13 02:55:23.96	79
80	0	0.999999046325684	0.53	0	80	7.98017316540149	0.31920692661606	2017-07-13 02:55:39.96	80
81	0	0.999999046325684	0.51	0	81	6.25006218066032	0.250002487226413	2017-07-13 02:55:49.96	81
82	1	0.999999046325684	0.63	0.6	82	12.0947705316606	0.483790821266423	2017-07-13 02:56:00.96	82
83	0	0.999999046325684	0.51	0	83	5.20511109528231	0.208204443811292	2017-07-13 02:56:02.96	83
84	0	1.99999809265137	0.72	0	84	11.4362039519512	0.228724079039025	2017-07-13 03:37:36.96	84
85	0	54.9999475479126	4.1	0	85	85.7504768756883	0.0623639831823188	2017-07-13 06:28:02.96	85
86	0	64.9999380111694	4.06	0	86	113.030121972353	0.0695569981368326	2017-07-13 06:29:41.96	86
87	0	81.9999217987061	8.1	0	87	132.870152873796	0.0648147087189251	2017-07-13 06:32:02.96	87
88	0	12.9999876022339	1.1	0	88	28.7552502579292	0.0884776931013207	2017-07-13 06:32:21.96	88
89	0	0.999999046325684	0.63	0	89	2.5427777384588	0.101711109538352	2017-07-13 06:32:25.96	89
90	0	0.999999046325684	0.57	0	90	3.61911526342577	0.144764610537031	2017-07-13 06:32:28.96	90
91	0	1.99999809265137	0.59	0	91	4.17101414361773	0.0834202828723547	2017-07-13 06:32:31.96	91
92	0	0.999999046325684	0.58	0	92	3.69809742690635	0.147923897076254	2017-07-13 06:32:33.96	92
93	0	62.9999399185181	6.53	0	93	100.103232086883	0.0635576076742116	2017-07-13 06:42:33.96	93
94	0	81.9999217987061	7.85	0	94	136.316214164894	0.0664957142267774	2017-07-13 06:44:25.96	94
95	0	87.9999160766602	8.99	0	95	150.777705299586	0.0685353205907209	2017-07-13 06:46:19.96	95
96	0	3.99999618530273	0.72	0	96	6.35426207885698	0.0635426207885698	2017-07-13 06:46:32.96	96
97	1	59.999942779541	10.84	7.15	97	198.256877297968	0.132171251531979	2017-07-13 06:47:54.96	97
98	0	62.9999399185181	11.35	0	98	202.552182418397	0.128604560265649	2017-07-13 06:49:20.96	98
99	0	10.9999895095825	0.99	0	99	33.7750104826135	0.122818219936776	2017-07-13 06:49:35.96	99
100	0	5.9999942779541	1.01	0	100	15.8240459007806	0.105493639338538	2017-07-13 06:49:52.96	100
101	1	66.9999361038208	13.7	9.32	101	196.537600207948	0.117335880721163	2017-07-13 06:51:06.96	101
102	0	78.999924659729	14.71	0	102	206.418592475968	0.104515743025806	2017-07-13 06:52:39.96	102
103	0	63.9999389648438	12.08	0	103	141.725362269445	0.088578351418403	2017-07-13 06:54:07.96	103
104	0	59.999942779541	12.01	0	104	166.510441502896	0.11100696100193	2017-07-13 06:55:19.96	104
105	1	54.9999475479126	14.79	9.75	105	212.856407432218	0.154804659950704	2017-07-13 06:56:28.96	105
106	1	56.999945640564	13.08	10.47	106	188.476817379163	0.132264433248535	2017-07-13 06:57:38.96	106
107	1	67.9999351501465	18.53	15.83	107	256.203141020258	0.150707730011916	2017-07-13 06:59:02.96	107
108	2	71.9999313354492	18.71	13.975	108	315.699022333456	0.175388345740809	2017-07-13 07:00:31.96	108
109	2	61.9999408721924	18.55	14.575	109	335.222016386428	0.216272268636405	2017-07-13 07:01:51.96	109
110	3	66.9999361038208	20.76	12.5633333333333	110	331.33403319941	0.197811363104125	2017-07-13 07:03:19.96	110
111	3	59.999942779541	18.94	15.915	111	295.316374323485	0.196877582882324	2017-07-13 07:04:39.96	111
112	0	85.9999179840088	18.51	0	112	253.221104956116	0.117777258119124	2017-07-13 07:06:25.96	112
113	1	67.9999351501465	23.91	16.76	113	280.033690193935	0.164725700114079	2017-07-13 07:07:51.96	113
114	2	65.9999370574951	31.82	20.155	114	351.678656560475	0.213138579733621	2017-07-13 07:09:16.96	114
115	1	79.9999237060547	23.6	21.01	115	284.37131122633	0.142185655613165	2017-07-13 07:11:00.96	115
116	1	91.9999122619629	36.26	21.18	116	401.836588753449	0.174711560327587	2017-07-13 07:12:54.96	116
117	2	80.9999227523804	29.63	25.89	117	338.965193832861	0.167390219176722	2017-07-13 07:14:46.96	117
118	1	111.999893188477	30.21	20.61	118	428.361376218069	0.152986205792168	2017-07-13 07:17:08.96	118
119	1	82.9999208450317	30.75	28.88	119	256.192857539381	0.123466437368377	2017-07-13 07:19:03.96	119
120	1	101.99990272522	32.02	27.695	120	313.24587927375	0.122841521283823	2017-07-13 07:21:14.96	120
121	1	84.9999189376831	34.33	31.68	121	289.0232689367	0.136010950087859	2017-07-13 07:23:05.96	121
122	1	90.9999132156372	37.7	29.66	122	372.426086224902	0.163703774164792	2017-07-13 07:25:01.96	122
123	1	95.9999084472656	32.35	29.57	123	262.308589669732	0.109295245695722	2017-07-13 07:36:35.96	123
124	1	99.9999046325684	33.18	30.01	124	335.756688301423	0.134302675320569	2017-07-13 07:38:42.96	124
125	1	93.9999103546143	33.12	28.47	125	302.413321715439	0.12868651987891	2017-07-13 07:40:43.96	125
126	0	6.99999332427979	1.97	0	126	11.1298229511819	0.063598988292468	2017-07-13 07:41:20.96	126
127	0	3.99999618530273	1.41	0	127	6.73913269425777	0.0673913269425777	2017-07-13 07:41:56.96	127
128	0	7.99999237060547	1.39	0	128	19.6375739750866	0.0981878698754328	2017-07-13 07:42:51.96	128
129	0	10.9999895095825	2.83	0	129	18.5958843257965	0.0676213975483509	2017-07-13 07:43:32.96	129
130	0	6.99999332427979	1.82	0	130	13.8690519929288	0.0792517256738789	2017-07-13 07:44:07.96	130
131	0	58.9999437332153	11.68	0	131	92.3256854164364	0.0625936850280925	2017-07-13 07:45:51.96	131
132	2	86.9999170303345	31.85	29.635	132	240.272475129809	0.110470103507958	2017-07-13 07:47:30.96	132
133	0	33.9999675750732	7.95	0	133	69.7400974937224	0.0820471735220263	2017-07-13 07:48:26.96	133
134	2	83.9999198913574	30.16	29.24	134	273.565179527276	0.130269133108227	2017-07-13 07:49:58.96	134
135	2	87.9999160766602	30.79	28.26	135	249.544381344326	0.113429264247421	2017-07-13 07:51:52.96	135
136	0	94.9999094009399	28.49	0	136	221.50489614718	0.0932652194303916	2017-07-13 07:53:50.96	136
137	0	20.9999799728394	4.59	0	137	36.025103443087	0.0686192446534991	2017-07-13 07:54:30.96	137
138	0	54.9999475479126	8.82	0	138	114.333949604169	0.0831519633484863	2017-07-13 07:55:32.96	138
139	0	57.9999446868896	12.3	0	139	129.064959039543	0.0890103165789952	2017-07-13 07:56:38.96	139
140	3	77.9999256134033	29.37	24.7333333333333	140	310.823794228657	0.159396817553157	2017-07-13 07:58:06.96	140
141	2	70.9999322891235	27.11	22.955	141	247.193444639786	0.139263912473119	2017-07-13 07:59:42.96	141
142	1	79.9999237060547	23.45	20.48	142	236.675396772234	0.118337698386117	2017-07-13 08:01:23.96	142
143	1	77.9999256134033	24.92	21.71	143	226.853320899393	0.116335036358663	2017-07-13 08:03:00.96	143
144	0	12.9999876022339	2.83	0	144	22.8613437436147	0.0703425961341991	2017-07-13 08:03:29.96	144
145	0	74.9999284744263	26.76	0	145	172.695555851818	0.0921042964543029	2017-07-13 08:04:54.96	145
146	1	84.9999189376831	28.02	26.14	146	235.857717805644	0.110991867202656	2017-07-13 08:06:32.96	146
147	0	76.9999265670776	23.73	0	147	182.324209310018	0.0947138749662431	2017-07-13 08:08:10.96	147
148	1	76.9999265670776	25.09	21.61	148	197.039646212449	0.102358257772701	2017-07-13 08:09:46.96	148
149	1	91.9999122619629	25.2	21.945	149	255.289758482481	0.110995547166296	2017-07-13 08:11:37.96	149
150	1	72.9999303817749	27.66	22.5	150	241.314596974639	0.13222717642446	2017-07-13 08:13:09.96	150
151	1	79.9999237060547	23.62	21.2	151	242.828424261906	0.121414212130953	2017-07-13 08:14:46.96	151
152	0	89.9999141693115	28.16	0	152	229.687483261447	0.102083325893976	2017-07-13 08:16:34.96	152
153	3	85.9999179840088	29.73	23.93	153	349.465935748672	0.162542295697057	2017-07-13 08:18:20.96	153
154	1	69.9999332427979	25.04	21.105	154	211.797150393671	0.121026943082098	2017-07-13 08:19:53.96	154
155	2	74.9999284744263	29.22	25.67375	155	316.327257942002	0.168707870902401	2017-07-13 08:21:26.96	155
156	2	86.9999170303345	29.94	24.7825	156	305.945774191549	0.140664723766229	2017-07-13 08:23:20.96	156
157	1	84.9999189376831	27.78	27.005	157	240.112210100588	0.112993981223806	2017-07-13 08:25:11.96	157
158	0	1.99999809265137	0.68	0	158	5.32282559254624	0.106456511850925	2017-07-13 08:25:36.96	158
159	0	0.999999046325684	0.65	0	159	3.57755058317665	0.143102023327066	2017-07-13 08:25:38.96	159
160	0	3.99999618530273	0.7	0	160	11.0969971204268	0.110969971204268	2017-07-13 08:25:46.96	160
161	0	2.99999713897705	0.83	0	161	9.06796399434124	0.120906186591216	2017-07-13 08:25:56.96	161
162	0	18.999981880188	5.52	0	162	44.7810186225256	0.0942758286790012	2017-07-13 08:26:18.96	162
163	1	85.9999179840088	32.17	27.13	163	297.408321125083	0.138329451686085	2017-07-13 08:27:58.96	163
164	1	92.9999113082886	31.19	24.26	164	329.769065973119	0.141836157407793	2017-07-13 08:29:52.96	164
165	3	74.9999284744263	31.88	26.875	165	482.028841580352	0.257082048842854	2017-07-13 08:31:29.96	165
166	1	64.9999380111694	27.12	25.69	166	228.025012559526	0.140323084652016	2017-07-13 08:33:13.96	166
167	1	71.9999313354492	26.16	22.86	167	231.908382366554	0.128837990203641	2017-07-13 08:34:55.96	167
168	0	76.9999265670776	27.54	0	168	229.03653175819	0.118980016497761	2017-07-13 08:36:30.96	168
169	0	8.99999141693115	0.9	0	169	29.1100798629322	0.129378132724143	2017-07-13 08:37:09.96	169
170	1	75.999927520752	32.19	31.51	170	196.679430982729	0.10351548999091	2017-07-13 08:38:41.96	170
171	2	81.9999217987061	29.86	28.525	171	298.978648538869	0.145843243189692	2017-07-13 08:40:19.96	171
172	0	91.9999122619629	30.16	0	172	264.429708137715	0.114969438320746	2017-07-13 08:42:13.96	172
173	1	86.9999170303345	30.44	27.04	173	273.126588056218	0.125575442784468	2017-07-13 08:43:58.96	173
174	1	90.9999132156372	30.12	28.76625	174	330.156612099234	0.145123785538125	2017-07-13 08:45:53.96	174
175	1	89.9999141693115	29.87	27.03	175	269.813718336727	0.119917208149656	2017-07-13 08:47:48.96	175
176	1	45.9999561309814	26.25	21.45	176	256.41298037598	0.222967809022592	2017-07-13 08:49:00.96	176
177	0	0.999999046325684	0.65	0	177	22.1929752994794	0.887719011979177	2017-07-13 08:49:07.96	177
178	6	96.9999074935913	30.88	28.9297916666667	178	529.906644877776	0.21851820407331	2017-07-13 08:51:13.96	178
179	1	74.9999284744263	30.14	24.565	179	263.507648490879	0.140537412528469	2017-07-13 08:53:13.96	179
180	2	86.9999170303345	31.01	25.47	180	404.405941655597	0.185933766278435	2017-07-13 08:55:08.96	180
181	3	72.9999303817749	29.44	27.6791666666667	181	301.971906929779	0.165464058591659	2017-07-13 08:56:55.96	181
182	2	71.9999313354492	29.8	28.560625	182	227.821896799759	0.126567720444311	2017-07-13 08:58:34.96	182
183	1	67.9999351501465	29.23	27.81	183	290.359050582597	0.170799441519175	2017-07-13 09:00:06.96	183
184	2	71.9999313354492	29.45	26.915	184	280.105132534576	0.155613962519209	2017-07-13 09:01:43.96	184
185	2	73.9999294281006	28.27	26.375	185	250.395419696785	0.135348875511776	2017-07-13 09:03:21.96	185
186	0	91.9999122619629	28.43	0	186	300.003452365879	0.130436283637339	2017-07-13 09:05:14.96	186
187	2	67.9999351501465	29.16	26.21	187	297.480372408456	0.174988454357915	2017-07-13 09:06:45.96	187
188	2	71.9999313354492	29.43	26.365	188	254.182609055281	0.141212560586267	2017-07-13 09:08:22.96	188
189	1	73.9999294281006	29.7	29.65	189	242.697856702527	0.131188030650015	2017-07-13 09:09:59.96	189
190	1	89.9999141693115	29.6	29.55	190	217.59925081721	0.0967107781409822	2017-07-13 09:26:04.96	190
191	1	81.9999217987061	30.56	29.2925	191	223.162877009493	0.108859940004631	2017-07-13 09:27:52.96	191
192	0	90.9999132156372	29.8	0	192	243.150486895301	0.106879334899033	2017-07-13 09:29:46.96	192
193	2	75.999927520752	29.65	27.624375	193	297.3701339972	0.156510596840632	2017-07-13 09:31:27.96	193
194	3	78.999924659729	29.51	21.9366666666667	194	286.816492623932	0.14522354056908	2017-07-13 09:33:15.96	194
195	1	48.9999532699585	24.89	23.115	195	235.094949971109	0.191914244874375	2017-07-13 09:34:19.96	195
196	2	66.9999361038208	28.51	28.255	196	215.863404317395	0.12887367421934	2017-07-13 09:35:49.96	196
197	3	83.9999198913574	28.78	15.2095833333333	197	414.771484606379	0.197510230764942	2017-07-13 09:37:36.96	197
198	0	1.99999809265137	0.64	0	198	19.7952932170831	0.395905864341663	2017-07-13 09:37:49.96	198
199	0	71.9999313354492	27.96	0	199	194.445520716364	0.108025289286869	2017-07-13 09:39:37.96	199
200	0	80.9999227523804	28.01	0	200	224.461497207149	0.110845183806	2017-07-13 09:41:23.96	200
201	1	86.9999170303345	28.79	25.48	201	273.490450541673	0.125742735881229	2017-07-13 09:43:09.96	201
202	0	87.9999160766602	27.8	0	202	238.320201777364	0.108327364444256	2017-07-13 09:44:59.96	202
203	2	80.9999227523804	27.65	26.425	203	238.684034120601	0.117868658824988	2017-07-13 09:46:37.96	203
204	0	85.9999179840088	27.38	0	204	251.086588972965	0.116784459987426	2017-07-13 09:48:20.96	204
205	0	10.9999895095825	1.53	0	205	32.3990470287672	0.117814716468244	2017-07-13 09:48:40.96	205
206	0	63.9999389648438	17.08	0	206	179.491659989293	0.112182287493308	2017-07-13 09:49:51.96	206
207	1	78.999924659729	25.21	23.4325	207	236.1402118721	0.119564664239038	2017-07-13 09:51:23.96	207
208	1	64.9999380111694	24.07	19.02	208	262.101700419428	0.161293354104263	2017-07-13 09:52:44.96	208
209	1	56.999945640564	21.14	19.12	209	232.931150471037	0.163460456470903	2017-07-13 09:53:58.96	209
210	0	71.9999313354492	23.08	0	210	196.626513712621	0.109236952062567	2017-07-13 09:55:27.96	210
211	1	69.9999332427979	22.12	21.98	211	199.713739971355	0.114122137126488	2017-07-13 09:56:51.96	211
212	0	32.9999685287476	7.35	0	212	92.4296843051025	0.112035980975882	2017-07-13 09:57:33.96	212
213	0	16.9999837875366	7.31	0	213	42.1977299422074	0.0992887763346057	2017-07-13 09:58:00.96	213
214	0	63.9999389648438	23.32	0	214	172.040912547292	0.107525570342057	2017-07-13 09:59:09.96	214
215	1	81.9999217987061	23.42	22.87375	215	298.53016340351	0.145624469952932	2017-07-13 10:00:59.96	215
216	1	63.9999389648438	22.66	20.59	216	217.801115233371	0.136125697020857	2017-07-13 10:02:24.96	216
217	1	43.9999580383301	14.58	7.79	217	113.338987195728	0.103035442905207	2017-07-13 10:03:21.96	217
218	1	71.9999313354492	23.13	23.07	218	217.724842327412	0.120958245737451	2017-07-13 10:04:47.96	218
219	2	71.9999313354492	24.61	24.045	219	357.88906315922	0.198827257310678	2017-07-13 10:06:18.96	219
220	1	52.9999494552612	23.37	21.11	220	215.026182634722	0.162283911422431	2017-07-13 10:07:39.96	220
221	2	74.9999284744263	24.72	15.86	221	302.796371067503	0.161491397902668	2017-07-13 10:09:12.96	221
222	0	60.9999418258667	15.04	0	222	134.870017329125	0.0884393556256556	2017-07-13 10:10:32.96	222
223	1	72.9999303817749	25.17	24.66	223	220.972846560529	0.121081011813989	2017-07-13 10:11:53.96	223
224	0	84.9999189376831	25.23	0	224	223.52045589479	0.105186096891666	2017-07-13 10:13:37.96	224
225	0	62.9999399185181	15.18	0	225	174.267771004456	0.110646203812353	2017-07-13 10:14:50.96	225
226	0	64.9999380111694	16.8	0	226	171.419910850718	0.105489175908134	2017-07-13 10:16:05.96	226
227	0	80.9999227523804	24.28	0	227	224.002505770053	0.110618521367927	2017-07-13 10:17:38.96	227
228	2	65.9999370574951	24.37	23.101875	228	296.609483437982	0.179763323295747	2017-07-13 10:18:57.96	228
229	1	70.9999322891235	23.97	23.51	229	221.974351084205	0.125055972441806	2017-07-13 10:20:30.96	229
230	3	75.999927520752	24.62	19.35	230	311.192470936796	0.163785511019366	2017-07-13 10:22:04.96	230
231	2	64.9999380111694	23.96	16.509375	231	196.750928593224	0.121077494518907	2017-07-13 10:23:27.96	231
232	0	51.9999504089355	9.58	0	232	131.248788935891	0.100960606873762	2017-07-13 10:25:01.96	232
233	0	60.9999418258667	13.89	0	233	129.272040641685	0.0847685512404492	2017-07-13 10:26:18.96	233
234	0	78.999924659729	25.56	0	234	194.424449829656	0.0984427594074207	2017-07-13 10:27:47.96	234
235	0	68.9999341964722	13.82	0	235	216.200740605488	0.125333762669848	2017-07-13 10:29:15.96	235
236	2	65.9999370574951	25.63	23.505	236	284.26687441961	0.172282954193703	2017-07-13 10:30:33.96	236
237	2	66.9999361038208	24.14	23.19	237	214.970955889906	0.128340869188004	2017-07-13 10:32:04.96	237
238	0	72.9999303817749	25.45	0	238	205.271092769426	0.112477311106535	2017-07-13 10:33:37.96	238
239	0	0.999999046325684	0.51	0	239	2.49506725603534	0.0998026902414135	2017-07-13 10:34:05.96	239
240	0	4.99999523162842	0.95	0	240	12.4261800626927	0.0994094405015419	2017-07-13 10:34:14.96	240
241	0	3.99999618530273	0.83	0	241	10.7270517242814	0.107270517242814	2017-07-13 10:34:27.96	241
242	0	11.9999885559082	1.89	0	242	24.4306994606177	0.0814356648687255	2017-07-13 10:34:51.96	242
243	1	82.9999208450317	27.53	24.45	243	228.244246373095	0.109997227167756	2017-07-13 10:36:30.96	243
244	2	83.9999198913574	27.99	26.925	244	278.821717311913	0.132772246339006	2017-07-13 10:38:09.96	244
245	2	79.9999237060547	28.37	27.43	245	263.581592404363	0.131790796202181	2017-07-13 10:39:53.96	245
246	1	88.9999151229858	29.1	27.14	246	277.849449353838	0.124876157012961	2017-07-13 10:41:39.96	246
247	0	19.9999809265137	3.1	0	247	48.714324032322	0.097428648064644	2017-07-13 10:42:13.96	247
248	2	81.9999217987061	28.17	14.71	248	286.463128517136	0.139738111471774	2017-07-13 10:43:44.96	248
249	0	4.99999523162842	1.79	0	249	27.604849192638	0.220838793541104	2017-07-13 10:44:00.96	249
250	1	43.9999580383301	21.35	18.88	250	218.713735162138	0.198830668329216	2017-07-13 10:44:49.96	250
251	2	66.9999361038208	29.66	27.818125	251	253.022782158878	0.151058377408285	2017-07-13 10:46:10.96	251
252	3	71.9999313354492	28.18	26.2933333333333	252	317.809362875919	0.176560757153289	2017-07-13 10:47:44.96	252
253	0	81.9999217987061	26.5	0	253	209.196017181589	0.102046837649556	2017-07-13 10:49:31.96	253
254	0	64.9999380111694	14.41	0	254	166.490724521764	0.102455830474932	2017-07-13 10:50:52.96	254
255	0	55.9999465942383	13.07	0	255	153.474708582582	0.109624791844702	2017-07-13 10:51:57.96	255
256	0	2.99999713897705	1.01	0	256	9.91476907700102	0.13219692102668	2017-07-13 10:52:07.96	256
257	0	35.9999656677246	9.18	0	257	84.7948172915995	0.0942164636573327	2017-07-13 10:52:45.96	257
258	1	87.9999160766602	31.42	29.5	258	266.634556236907	0.12119752556223	2017-07-13 10:54:24.96	258
259	2	71.9999313354492	29.85	29.1325	259	292.774512929742	0.16265250718319	2017-07-13 10:55:58.96	259
260	3	84.9999189376831	31.04	29.7833333333333	260	299.55133910003	0.140965336047073	2017-07-13 10:57:46.96	260
261	0	42.9999589920044	7.46	0	261	95.7170553567254	0.0890391212620701	2017-07-13 10:58:52.96	261
262	1	80.9999227523804	32.45	28.71	262	281.314235334943	0.138920610041947	2017-07-13 11:00:27.96	262
263	1	88.9999151229858	31.32	23.4575	263	330.16226722939	0.148387535833434	2017-07-13 11:02:23.96	263
264	0	82.9999208450317	26.94	0	264	229.240562641647	0.110477379586336	2017-07-13 11:04:13.96	264
265	2	101.99990272522	32.73	28.11	265	379.722745802552	0.148910880706883	2017-07-13 11:06:12.96	265
266	3	87.9999160766602	29.21	27.4666666666667	266	354.845156183682	0.161293252810764	2017-07-13 11:08:06.96	266
267	3	78.999924659729	28.31	26.5066666666667	267	340.543079567176	0.172426875730216	2017-07-13 11:09:48.96	267
268	1	88.9999151229858	29.92	25.74875	268	264.375219549364	0.118820323392972	2017-07-13 11:11:40.96	268
269	1	98.9999055862427	30.16	27.69	269	312.438577282551	0.126237809003051	2017-07-13 11:13:42.96	269
270	1	94.9999094009399	29.26	24.7425	270	323.316689162267	0.136133342805165	2017-07-13 11:15:43.96	270
271	1	78.999924659729	32.86	28.88	271	251.615349116258	0.127400176767725	2017-07-13 11:17:24.96	271
272	0	105.999898910522	30.13	0	272	328.960404136781	0.124136001561049	2017-07-13 11:19:30.96	272
273	2	55.9999465942383	28.37	26.51	273	307.3933590222	0.219566685015857	2017-07-13 11:20:36.96	273
274	2	53.9999485015869	25.42	24.210625	274	295.547833884369	0.218924321395829	2017-07-13 11:21:48.96	274
275	3	65.9999370574951	29.27	27.84	275	288.259361111265	0.174702643097736	2017-07-13 11:23:20.96	275
276	2	67.9999351501465	32.48	26.96875	276	340.048073430041	0.200028278488259	2017-07-13 11:24:58.96	276
277	1	84.9999189376831	29.17	27.47	277	323.374135383918	0.152176063710079	2017-07-13 11:26:47.96	277
278	2	76.9999265670776	29.86	26.305	278	303.957816519557	0.157900164425744	2017-07-13 11:28:29.96	278
279	3	74.9999284744263	31.59	27.4125	279	349.974487110216	0.186653059792115	2017-07-13 11:30:03.96	279
280	2	72.9999303817749	30.98	26.015	280	266.441118767214	0.145995133571076	2017-07-13 11:31:40.96	280
281	3	85.9999179840088	29.19	25.9325	281	357.771712854729	0.166405447839409	2017-07-13 11:33:27.96	281
282	2	65.9999370574951	29.51	27.06625	282	312.532570794629	0.189413679269472	2017-07-13 11:34:57.96	282
283	3	81.9999217987061	28.3	24.0108333333333	283	329.37118423782	0.160668870359912	2017-07-13 11:36:43.96	283
284	2	82.9999208450317	30.33	26.6625	284	351.227209244988	0.169266124937343	2017-07-13 11:38:30.96	284
285	2	66.9999361038208	29.57	24.985	285	345.127206555175	0.206046093465776	2017-07-13 11:40:02.96	285
286	2	68.9999341964722	32.1	27.458125	286	307.542400479447	0.178285449553303	2017-07-13 11:41:35.96	286
287	2	62.9999399185181	32.64	26.195	287	340.064596519532	0.215914029536211	2017-07-13 11:42:57.96	287
288	3	73.9999294281006	27.79	25.6966666666667	288	349.783199120851	0.189071999524784	2017-07-13 11:44:43.96	288
289	1	74.9999284744263	27.61	24.38375	289	213.331259106269	0.113776671523344	2017-07-13 11:46:23.96	289
290	1	91.9999122619629	29.36	27.18	290	290.426564974449	0.126272419554108	2017-07-13 11:48:10.96	290
291	1	68.9999341964722	28.7	27.77875	291	215.386705406237	0.124861858206514	2017-07-13 11:49:40.96	291
292	1	38.9999628067017	20.96	14.77	292	198.324107229849	0.203409340748563	2017-07-13 11:50:29.96	292
293	0	31.9999694824219	16.38	0	293	104.220684595421	0.130275855744276	2017-07-13 11:51:05.96	293
294	1	76.9999265670776	29.76	27.945	294	296.475737003359	0.154013369871875	2017-07-13 11:52:40.96	294
295	1	47.9999542236328	29.17	27.94	295	268.944627352516	0.224120522793763	2017-07-13 11:53:50.96	295
296	2	73.9999294281006	32.8	27.8575	296	334.262660994848	0.180682519456675	2017-07-13 11:55:23.96	296
297	2	59.999942779541	29.23	28.09	297	284.688265556248	0.189792177037499	2017-07-13 11:56:48.96	297
298	4	73.9999294281006	29.06	27.3509375	298	352.610983417756	0.190600531577166	2017-07-13 11:58:22.96	298
299	2	87.9999160766602	29.05	28.625	299	383.303615921176	0.174228916327807	2017-07-13 12:00:12.96	299
300	3	71.9999313354492	32.13	28.9525	300	372.45027697979	0.206916820544328	2017-07-13 12:01:51.96	300
301	3	76.9999265670776	30.32	27.68	301	333.786580676649	0.173395626325532	2017-07-13 12:03:38.96	301
302	4	85.9999179840088	30.38	28.86125	302	361.391320044025	0.168088986066988	2017-07-13 12:05:31.96	302
303	2	80.9999227523804	30.8	27.905	303	345.252370709392	0.170494997881181	2017-07-13 12:07:18.96	303
304	0	1.99999809265137	0.67	0	304	9.2382993009492	0.184765986018984	2017-07-13 12:07:32.96	304
305	0	1.99999809265137	0.74	0	305	10.7627342530627	0.215254685061254	2017-07-13 12:07:43.96	305
306	0	13.9999866485596	5	0	306	50.9544923809865	0.145584263945676	2017-07-13 12:08:02.96	306
307	1	51.9999504089355	24.85	21.25	307	213.398775142831	0.164152903956024	2017-07-13 12:08:58.96	307
308	4	79.9999237060547	31.33	29.0775	308	391.891446548683	0.195945723274342	2017-07-13 12:10:38.96	308
309	3	77.9999256134033	31.33	28.51125	309	332.090242577909	0.170302688501492	2017-07-13 12:12:23.96	309
310	3	76.9999265670776	29.5	28.2116666666667	310	259.520003118154	0.134815586035405	2017-07-13 12:14:06.96	310
311	3	78.999924659729	33.7	29.2016666666667	311	432.277544498467	0.218874706075173	2017-07-13 12:15:44.96	311
312	3	73.9999294281006	30.57	28.6133333333333	312	332.610513404639	0.17978946670521	2017-07-13 12:17:30.96	312
313	3	74.9999284744263	29.99	27.8891666666667	313	319.031999562184	0.170150399766498	2017-07-13 12:19:11.96	313
314	3	71.9999313354492	32.42	30.6	314	310.516180386213	0.172508989103451	2017-07-13 12:20:47.96	314
315	0	98.9999055862427	31.17	0	315	292.6969157632	0.118261380106343	2017-07-13 12:22:52.96	315
316	4	73.9999294281006	31.72	28.89	316	355.876664931702	0.192365764827947	2017-07-13 12:24:25.96	316
317	3	75.999927520752	31.71	30.0733333333333	317	316.625328806243	0.166644909898023	2017-07-13 12:26:06.96	317
318	5	92.9999113082886	32.1	28.6095	318	399.986169768777	0.172037062266141	2017-07-13 12:28:02.96	318
319	2	75.999927520752	29.71	27.27	319	269.459472348617	0.141820774920325	2017-07-13 12:29:41.96	319
320	2	94.9999094009399	30.13	28.73125	320	286.299095307157	0.12054698749775	2017-07-13 12:32:07.96	320
321	5	77.9999256134033	32.37	27.576	321	341.810235909187	0.17528730046625	2017-07-13 12:33:43.96	321
322	2	87.9999160766602	31.48	27.405	322	264.832431627315	0.120378378012416	2017-07-13 12:35:35.96	322
323	2	82.9999208450317	31.03	30	323	313.967964004303	0.151309862170748	2017-07-13 12:37:17.96	323
324	0	27.9999732971191	6.3	0	324	75.5480174222149	0.107925739174593	2017-07-13 12:38:00.96	324
325	1	75.999927520752	34.2	28.93	325	281.776317189153	0.148303324836396	2017-07-13 12:39:25.96	325
326	2	73.9999294281006	33.65	29.236875	326	390.489793828199	0.211075564231459	2017-07-13 12:40:59.96	326
327	1	82.9999208450317	32.05	29.18	327	316.370368866008	0.152467647646269	2017-07-13 12:42:50.96	327
328	2	87.9999160766602	31.32	29.673125	328	337.45646989483	0.15338930449765	2017-07-13 12:44:47.96	328
329	4	80.9999227523804	32.56	23.6425	329	308.487705373203	0.152339607591705	2017-07-13 12:46:32.96	329
330	3	86.9999170303345	32.04	29.1475	330	300.081632875216	0.13796856683918	2017-07-13 12:48:24.96	330
331	0	19.9999809265137	2.78	0	331	56.310146685746	0.112620293371492	2017-07-13 12:49:00.96	331
332	0	81.9999217987061	30.85	0	332	223.132525834168	0.108845134553253	2017-07-13 12:50:33.96	332
333	0	11.9999885559082	4.77	0	333	25.3657999627462	0.0845526665424874	2017-07-13 12:51:00.96	333
334	0	86.9999170303345	31.98	0	334	266.463098733762	0.122511769532764	2017-07-13 12:52:33.96	334
335	0	31.9999694824219	5.68	0	335	105.571314335867	0.131964142919834	2017-07-13 12:53:16.96	335
336	1	76.9999265670776	30.53	27.23	336	273.227489117529	0.141936357983132	2017-07-13 12:54:44.96	336
337	2	68.9999341964722	29.67	27.705	337	366.847807716892	0.212665395777908	2017-07-13 12:56:12.96	337
338	2	68.9999341964722	32.28	30.54	338	371.366864654807	0.215285138930323	2017-07-13 12:57:46.96	338
339	2	65.9999370574951	31.41	28.9275	339	285.765005442937	0.173190912389659	2017-07-13 12:59:20.96	339
340	0	85.9999179840088	30	0	340	238.468447373786	0.11091555691804	2017-07-13 13:01:10.96	340
341	0	90.9999132156372	30.91	0	341	244.876537462503	0.107638038445056	2017-07-13 13:03:04.96	341
342	2	66.9999361038208	31.5	29.995	342	241.69841637738	0.144297562016346	2017-07-13 13:04:24.96	342
343	1	55.9999465942383	31.95	19.53	343	326.948897888058	0.233534927062899	2017-07-13 13:05:37.96	343
344	2	49.9999523162842	28.9	23.239375	344	216.979803410104	0.173583842728083	2017-07-13 13:06:45.96	344
345	1	75.999927520752	28.19	27.29	345	231.082296153391	0.121622261133364	2017-07-13 13:08:23.96	345
346	2	78.999924659729	30.72	28.5975	346	277.747241755001	0.140631514812659	2017-07-13 13:09:59.96	346
347	2	73.9999294281006	32.59	30.8725	347	276.510840689793	0.14946531929178	2017-07-13 13:11:31.96	347
348	1	64.9999380111694	33.69	29.83	348	312.053413232356	0.19203286968145	2017-07-13 13:12:53.96	348
349	0	4.99999523162842	0.82	0	349	22.6976252115696	0.181581001692557	2017-07-13 13:13:04.96	349
350	0	8.99999141693115	1.13	0	350	32.7689776368797	0.145639900608354	2017-07-13 13:13:19.96	350
351	1	55.9999465942383	30.81	23.27	351	240.054469983947	0.171467478559962	2017-07-13 13:14:27.96	351
352	1	83.9999198913574	33.85	30.31	352	375.910372939736	0.179004939495113	2017-07-13 13:16:12.96	352
353	3	77.9999256134033	34.6	32.7416666666667	353	292.475793728959	0.149987586527671	2017-07-13 13:18:00.96	353
354	1	88.9999151229858	34.58	32.27	354	253.566258059138	0.113962363172646	2017-07-13 13:19:53.96	354
355	1	93.9999103546143	35.67	35.24	355	316.602630611702	0.134724523664554	2017-07-13 13:21:45.96	355
356	0	13.9999866485596	1.88	0	356	40.2288413328247	0.114939546665213	2017-07-13 13:22:10.96	356
357	0	97.999906539917	31.84	0	357	241.95450473786	0.0987569407093306	2017-07-13 13:24:08.96	357
358	0	85.9999179840088	28.97	0	358	235.0344251035	0.109318337257442	2017-07-13 13:25:48.96	358
359	1	82.9999208450317	34.94	29.89	359	385.724422691393	0.185891288044045	2017-07-13 13:27:28.96	359
360	0	80.9999227523804	26.92	0	360	205.570662709665	0.101516376646748	2017-07-13 13:29:18.96	360
361	4	79.9999237060547	33.14	28.1	361	394.507260365536	0.197253630182768	2017-07-13 13:30:53.96	361
362	1	74.9999284744263	31.67	27.13	362	280.495373900377	0.149597532746868	2017-07-13 13:32:32.96	362
363	0	74.9999284744263	24.03	0	363	181.909911990206	0.0970186197281101	2017-07-13 13:34:07.96	363
364	2	100.999903678894	34.95	33.404375	364	344.533374081125	0.136448861022228	2017-07-13 13:36:01.96	364
365	0	58.9999437332153	14.05	0	365	173.442057237645	0.117587835415353	2017-07-13 13:37:19.96	365
366	0	13.9999866485596	2.09	0	366	45.8757732292041	0.131073637797726	2017-07-13 13:37:41.96	366
367	0	59.999942779541	16.67	0	367	185.317251027515	0.123544834018343	2017-07-13 13:38:46.96	367
368	0	59.999942779541	14.02	0	368	180.645653491439	0.120430435660959	2017-07-13 13:39:57.96	368
369	0	57.9999446868896	17.39	0	369	161.541640950883	0.111408028241988	2017-07-13 13:41:04.96	369
370	0	47.9999542236328	11.43	0	370	148.847368503347	0.124039473752789	2017-07-13 13:41:57.96	370
371	0	40.999960899353	7.38	0	371	116.806121318593	0.113957191530334	2017-07-13 13:42:47.96	371
372	0	34.9999666213989	8.27	0	372	118.12771799498	0.135003106279978	2017-07-13 13:43:28.96	372
373	0	43.9999580383301	13.57	0	373	188.467047719995	0.17133367974545	2017-07-13 13:44:17.96	373
374	0	31.9999694824219	8.97	0	374	145.575842689925	0.181969803362407	2017-07-13 13:44:53.96	374
375	0	24.9999761581421	6.79	0	375	100.98183439518	0.161570935032289	2017-07-13 13:45:23.96	375
376	1	0.999999046325684	0.59	0.59	376	8.55383162467647	0.342153264987059	2017-07-13 13:45:30.96	376
377	2	40.999960899353	34.77	21.31	377	379.647995030892	0.370388287835016	2017-07-13 13:46:13.96	377
378	1	8.99999141693115	2.5	0.6625	378	96.3347403770179	0.428154401675635	2017-07-13 13:46:27.96	378
379	0	2.99999713897705	0.96	0	379	26.0983424939032	0.34797789991871	2017-07-13 13:46:32.96	379
380	0	9.99999046325684	3.82	0	380	47.4682555038379	0.189873022015352	2017-07-13 13:46:44.96	380
381	0	24.9999761581421	10.88	0	381	114.260856382978	0.182817370212765	2017-07-13 13:47:22.96	381
382	0	12.9999876022339	2.83	0	382	46.6265062846715	0.143466173183605	2017-07-13 13:47:43.96	382
383	0	29.9999713897705	11.82	0	383	151.460898649315	0.201947864865753	2017-07-13 13:48:19.96	383
384	0	28.9999723434448	10.22	0	384	101.719150737944	0.140302276879923	2017-07-13 13:48:55.96	384
385	0	91.9999122619629	37.04	0	385	222.956972870586	0.0969378142915589	2017-07-13 13:50:50.96	385
386	0	45.9999561309814	8.82	0	386	108.154996531468	0.0940478230708421	2017-07-13 13:52:12.96	386
387	0	56.999945640564	13.99	0	387	173.69670275661	0.121892422987095	2017-07-13 13:53:24.96	387
388	1	86.9999170303345	36.69	32.24	388	265.442483157988	0.122042520992178	2017-07-13 13:55:06.96	388
389	0	27.9999732971191	3.65	0	389	92.4040745469594	0.132005820781371	2017-07-13 13:55:47.96	389
390	0	41.9999599456787	12.61	0	390	148.200866010856	0.141143681915101	2017-07-13 13:56:35.96	390
391	0	44.9999570846558	11.51	0	391	166.235348175447	0.14776475393373	2017-07-13 13:57:26.96	391
392	2	33.9999675750732	7.95	4.1	392	343.607697110727	0.404244349542032	2017-07-13 13:58:07.96	392
393	0	15.9999847412109	3.07	0	393	40.6023132890746	0.101505783222686	2017-07-13 13:58:41.96	393
394	0	61.9999408721924	21.34	0	394	167.728968726612	0.108212237888137	2017-07-13 13:59:55.96	394
395	0	41.9999599456787	11.76	0	395	95.8097740860352	0.0912474038914621	2017-07-13 14:00:48.96	395
396	0	36.9999647140503	6.9	0	396	70.6554005305658	0.0763842167898009	2017-07-13 14:01:33.96	396
397	0	37.999963760376	7.77	0	397	85.2348847880501	0.0897209313558422	2017-07-13 14:02:19.96	397
398	0	36.9999647140503	6.65	0	398	105.452709355186	0.114002929032634	2017-07-13 14:03:02.96	398
399	0	41.9999599456787	10.02	0	399	128.44396460785	0.12232758534081	2017-07-13 14:03:51.96	399
400	0	41.9999599456787	9.27	0	400	139.819244529092	0.133161185265802	2017-07-13 14:04:37.96	400
401	0	64.9999380111694	16.61	0	401	216.487047306993	0.133222798342765	2017-07-13 14:05:54.96	401
402	0	10.9999895095825	3.44	0	402	26.3451401075318	0.0958005094819337	2017-07-13 14:06:14.96	402
403	0	0.999999046325684	0.68	0	403	4.40785351884484	0.176314140753794	2017-07-13 14:06:20.96	403
404	0	45.9999561309814	8.42	0	404	103.8425395215	0.0902978604534782	2017-07-13 14:07:07.96	404
405	0	40.999960899353	8.25	0	405	145.721286276949	0.142167108562877	2017-07-13 14:07:56.96	405
406	1	28.9999723434448	10	4.68125	406	164.143035654919	0.226404187110234	2017-07-13 14:08:31.96	406
407	0	5.9999942779541	2.81	0	407	33.4684800999653	0.223123200666435	2017-07-13 14:08:38.96	407
408	1	7.99999237060547	1.13	0.84	408	88.5913104698757	0.442956552349379	2017-07-13 14:08:48.96	408
409	0	1.99999809265137	1.01	0	409	37.5656962437811	0.751313924875622	2017-07-13 14:08:51.96	409
410	0	3.99999618530273	1.32	0	410	53.1405213133426	0.531405213133426	2017-07-13 14:08:56.96	410
411	0	2.99999713897705	1.48	0	411	46.7350709869336	0.623134279825782	2017-07-13 14:09:00.96	411
412	0	1.99999809265137	0.85	0	412	27.9051925271547	0.558103850543093	2017-07-13 14:09:06.96	412
413	0	1.99999809265137	1.21	0	413	31.3196422526225	0.626392845052451	2017-07-13 14:09:13.96	413
414	0	8.99999141693115	5.3	0	414	102.700543334873	0.456446859266102	2017-07-13 14:09:24.96	414
415	1	0.999999046325684	0.77	0.77	415	13.8116257247258	0.552465028989031	2017-07-13 14:09:28.96	415
416	0	0.999999046325684	0.52	0	416	13.5267394165972	0.541069576663889	2017-07-13 14:09:35.96	416
417	0	2.99999713897705	0.89	0	417	34.4859272151514	0.459812362868686	2017-07-13 14:09:41.96	417
418	0	0.999999046325684	0.61	0	418	9.59384208624364	0.383753683449745	2017-07-13 14:09:50.96	418
419	0	0.999999046325684	0.67	0	419	23.9369346508803	0.957477386035214	2017-07-13 14:10:07.96	419
420	0	2.99999713897705	0.63	0	420	26.344845921486	0.351264612286479	2017-07-13 14:10:18.96	420
421	0	3.99999618530273	0.65	0	421	40.9300707921031	0.409300707921031	2017-07-13 14:10:29.96	421
422	0	0.999999046325684	0.75	0	422	15.990773929034	0.639630957161361	2017-07-13 14:10:32.96	422
423	0	8.99999141693115	1.18	0	423	62.822347533131	0.279210433480582	2017-07-13 14:10:43.96	423
424	0	9.99999046325684	1.99	0	424	45.7182175441313	0.182872870176525	2017-07-13 14:10:58.96	424
425	0	6.99999332427979	1.49	0	425	17.0594804093995	0.0974827451965686	2017-07-13 14:11:08.96	425
426	0	5.9999942779541	1.06	0	426	16.9123328735805	0.11274888582387	2017-07-13 14:11:19.96	426
427	0	9.99999046325684	1.1	0	427	25.7738950711973	0.103095580284789	2017-07-13 14:11:39.96	427
428	0	28.9999723434448	4.13	0	428	59.5712257706983	0.0821672079595838	2017-07-13 14:12:13.96	428
429	0	26.9999742507935	3.67	0	429	55.9053674955856	0.0828227666601268	2017-07-13 14:12:49.96	429
430	4	65.9999370574951	23.41	11.1575	430	423.247627420548	0.256513713588211	2017-07-13 14:17:43.96	430
431	1	34.9999666213989	16.34	16.19125	431	146.030250914754	0.166891715331148	2017-07-13 14:18:29.96	431
432	0	20.9999799728394	4.15	0	432	43.7802080535751	0.0833908724830001	2017-07-13 14:19:01.96	432
433	0	13.9999866485596	1.36	0	433	37.4435363673755	0.106981532478216	2017-07-13 14:21:14.96	433
434	0	29.9999713897705	2.28	0	434	74.2231274154066	0.0989641698872088	2017-07-13 14:26:32.96	434
435	0	32.9999685287476	4.57	0	435	92.9821578055332	0.112705645824889	2017-07-13 14:27:08.96	435
436	0	21.999979019165	2.41	0	436	66.1112257858475	0.120202228701541	2017-07-13 14:27:33.96	436
437	0	29.9999713897705	3.74	0	437	83.2068262344588	0.110942434979278	2017-07-13 14:28:05.96	437
438	0	26.9999742507935	3.07	0	438	73.1502138725894	0.108370687218651	2017-07-13 14:28:36.96	438
439	0	30.9999704360962	4.4	0	439	78.0269600619401	0.10067994846702	2017-07-13 14:29:12.96	439
440	0	29.9999713897705	3.06	0	440	84.1466164043668	0.112195488539156	2017-07-13 14:29:45.96	440
441	0	42.9999589920044	10.08	0	441	104.157519460514	0.0968907157772226	2017-07-13 14:30:39.96	441
442	0	49.9999523162842	11.09	0	442	143.257293827709	0.114605835062167	2017-07-13 14:31:37.96	442
443	0	29.9999713897705	7.47	0	443	78.2158254550298	0.104287767273373	2017-07-13 14:32:11.96	443
444	0	50.9999513626099	14.45	0	444	191.372240390766	0.150095874816287	2017-07-13 14:33:09.96	444
445	3	32.9999685287476	17.56	9.65708333333333	445	222.944273131337	0.270235482583439	2017-07-13 14:33:46.96	445
446	3	48.9999532699585	30.69	19.0366666666667	446	363.42490634862	0.296673392937649	2017-07-13 14:34:42.96	446
447	0	15.9999847412109	3.61	0	447	34.8868584379626	0.0872171460949064	2017-07-13 14:35:14.96	447
448	1	11.9999885559082	2.23	1.315	448	47.2140502251697	0.157380167417232	2017-07-13 14:35:32.96	448
449	0	0.999999046325684	0.53	0	449	4.02404398009924	0.160961759203969	2017-07-13 14:35:47.96	449
450	0	3.99999618530273	0.73	0	450	13.5333127170227	0.135333127170227	2017-07-13 14:35:59.96	450
451	0	35.9999656677246	7.18	0	451	120.02982599394	0.1333664733266	2017-07-13 14:36:44.96	451
452	0	22.9999780654907	3.08	0	452	71.9278528982656	0.12509191808394	2017-07-13 14:37:13.96	452
453	0	31.9999694824219	4.34	0	453	94.0113763755182	0.117514220469398	2017-07-13 14:37:50.96	453
454	0	47.9999542236328	11.68	0	454	123.741292087066	0.103117743405888	2017-07-13 14:38:49.96	454
455	0	41.9999599456787	12.46	0	455	179.414608583765	0.170871055794062	2017-07-13 14:39:38.96	455
456	0	40.999960899353	12.36	0	456	178.858477468155	0.174496075578688	2017-07-13 14:40:25.96	456
457	2	52.9999494552612	31.96	17.45375	457	260.330705368326	0.196476004051567	2017-07-13 14:41:25.96	457
458	0	34.9999666213989	10.57	0	458	84.9120329453629	0.0970423233661291	2017-07-13 14:42:15.96	458
459	0	40.999960899353	10.7	0	459	133.062457958793	0.12981703215492	2017-07-13 14:43:05.96	459
460	0	42.9999589920044	10.28	0	460	136.339318160968	0.126827272707877	2017-07-13 14:43:53.96	460
461	0	29.9999713897705	4.07	0	461	99.8789327319687	0.133171910309292	2017-07-13 14:44:31.96	461
462	0	55.9999465942383	14.18	0	462	125.134444197467	0.0893817458553334	2017-07-13 14:45:33.96	462
463	0	24.9999761581421	1.84	0	463	53.4096245261104	0.0854553992417767	2017-07-13 14:46:21.96	463
464	0	33.9999675750732	3.17	0	464	79.7265466428522	0.093795937226885	2017-07-13 14:46:58.96	464
465	0	48.9999532699585	6.3	0	465	123.629979233886	0.100922432027662	2017-07-13 14:47:54.96	465
466	0	94.9999094009399	29.65	0	466	215.477943842563	0.0907275553021318	2017-07-13 14:49:50.96	466
467	0	25.9999752044678	2.75	0	467	68.8765322372456	0.105963895749609	2017-07-13 14:50:26.96	467
468	0	37.999963760376	4.94	0	468	110.045905032531	0.115837794771085	2017-07-13 14:51:17.96	468
469	0	40.999960899353	9.09	0	469	122.554367884469	0.119565236960458	2017-07-13 14:52:04.96	469
470	0	70.9999322891235	18.15	0	470	192.94278236608	0.108700159079481	2017-07-13 14:53:27.96	470
471	0	51.9999504089355	12.25	0	471	132.459339664244	0.101891799741726	2017-07-13 14:54:35.96	471
472	0	55.9999465942383	17.82	0	472	140.863670829229	0.100616907735164	2017-07-13 14:55:41.96	472
473	0	44.9999570846558	5.81	0	473	134.822892957443	0.119842571517727	2017-07-13 14:56:34.96	473
474	0	22.9999780654907	1.3	0	474	70.3988346225223	0.122432755865256	2017-07-13 14:57:00.96	474
475	0	30.9999704360962	3.45	0	475	94.2729127782805	0.121642468101007	2017-07-13 14:57:38.96	475
476	0	14.9999856948853	1.71	0	476	41.2207597521911	0.109922026005843	2017-07-13 14:57:56.96	476
477	0	44.9999570846558	7.28	0	477	119.035976347865	0.105809756753658	2017-07-13 14:58:45.96	477
478	0	82.9999208450317	24.57	0	478	205.769347122298	0.0991659504203844	2017-07-13 15:00:22.96	478
479	0	20.9999799728394	4.72	0	479	43.7016142442385	0.0832411699890257	2017-07-13 15:00:56.96	479
480	0	28.9999723434448	4.57	0	480	67.4195104659369	0.0929924282288784	2017-07-13 15:01:32.96	480
481	0	101.99990272522	34.02	0	481	255.093895156856	0.10003682163014	2017-07-13 15:03:30.96	481
482	0	85.9999179840088	33.67	0	482	188.807771133664	0.0878175679691459	2017-07-13 15:05:29.96	482
483	2	44.9999570846558	12.44	9.51	483	339.437801364221	0.30172249010153	2017-07-13 15:06:22.96	483
484	0	47.9999542236328	15.54	0	484	139.642230757036	0.116368525630863	2017-07-13 15:07:24.96	484
485	0	57.9999446868896	20.42	0	485	154.074580049199	0.106258331068413	2017-07-13 15:08:38.96	485
486	0	64.9999380111694	27.03	0	486	184.396191816937	0.113474579579653	2017-07-13 15:09:55.96	486
487	0	82.9999208450317	36.21	0	487	224.218523166238	0.108057119598187	2017-07-13 15:11:44.96	487
488	0	47.9999542236328	5.12	0	488	148.415240039518	0.123679366699598	2017-07-13 15:12:45.96	488
489	0	27.9999732971191	1.94	0	489	107.048169592252	0.15292595656036	2017-07-13 15:13:17.96	489
490	0	16.9999837875366	1.23	0	490	41.0037009730258	0.0964792964071196	2017-07-13 15:13:36.96	490
491	0	12.9999876022339	1.15	0	491	39.8270464283733	0.122544758241148	2017-07-13 15:13:51.96	491
492	0	17.9999828338623	0.93	0	492	49.8670050507603	0.110815566779467	2017-07-13 15:14:12.96	492
493	0	38.9999628067017	1.24	0	493	97.9212261229106	0.100432026792729	2017-07-13 15:14:57.96	493
494	0	6.99999332427979	0.9	0	494	15.4847135536304	0.0884840774493167	2017-07-13 15:15:20.96	494
495	0	7.99999237060547	0.78	0	495	25.9130283548742	0.129565141774371	2017-07-13 15:15:32.96	495
496	0	2.99999713897705	0.57	0	496	11.7572140242167	0.156762853656222	2017-07-13 15:15:46.96	496
497	0	3.99999618530273	0.71	0	497	16.5303663531217	0.165303663531217	2017-07-13 15:15:55.96	497
498	0	16.9999837875366	1.73	0	498	66.493410717738	0.156455084041737	2017-07-13 15:16:20.96	498
499	0	16.9999837875366	2.7	0	499	58.2691948763199	0.137103987944282	2017-07-13 15:16:41.96	499
500	0	71.9999313354492	21.03	0	500	197.808097871678	0.109893387706488	2017-07-13 15:17:58.96	500
501	0	16.9999837875366	2.4	0	501	44.9421695963515	0.10574628140318	2017-07-13 15:18:21.96	501
502	0	91.9999122619629	37.6	0	502	208.016454876349	0.0904419369027602	2017-07-13 15:20:04.96	502
503	0	46.9999551773071	9.17	0	503	104.513526588804	0.0889476822032378	2017-07-13 15:21:08.96	503
504	0	97.999906539917	38.18	0	504	228.646152303982	0.0933249601240744	2017-07-13 15:23:09.96	504
505	0	28.9999723434448	3.41	0	505	61.2831414915487	0.0845284710228258	2017-07-13 15:24:11.96	505
506	0	45.9999561309814	12.21	0	506	173.461554006238	0.150836133918468	2017-07-13 15:25:03.96	506
507	0	22.9999780654907	3.54	0	507	60.6522611673192	0.105482193334468	2017-07-13 15:25:29.96	507
508	0	86.9999170303345	32.89	0	508	236.300325198988	0.108643827677696	2017-07-13 15:27:05.96	508
509	0	21.999979019165	4.85	0	509	48.5540622321572	0.0882801131493768	2017-07-13 15:27:45.96	509
510	0	47.9999542236328	16.3	0	510	133.793443409145	0.111494536174287	2017-07-13 15:28:42.96	510
511	0	95.9999084472656	38.86	0	511	245.857546238637	0.102440644266099	2017-07-13 15:30:31.96	511
512	0	35.9999656677246	6.29	0	512	75.0360282702769	0.0833733647447521	2017-07-13 15:31:25.96	512
513	4	95.9999084472656	37.66	36.9665625	513	348.051775557248	0.145021573148853	2017-07-13 15:33:17.96	513
514	0	31.9999694824219	5.17	0	514	81.5038188870877	0.10187977360886	2017-07-13 15:34:11.96	514
515	0	88.9999151229858	35.02	0	515	202.651849507414	0.0910794829246804	2017-07-13 15:35:51.96	515
516	0	103.999900817871	38.41	0	516	255.779132543273	0.0983765894397204	2017-07-13 15:38:02.96	516
517	0	25.9999752044678	3.56	0	517	62.2115987525748	0.0957101519270382	2017-07-13 15:38:39.96	517
518	0	12.9999876022339	2.36	0	518	25.0364809198124	0.0770353259071151	2017-07-13 15:39:08.96	518
519	0	51.9999504089355	14.2	0	519	91.9308158081792	0.0707160121601378	2017-07-13 15:40:11.96	519
520	0	55.9999465942383	16.09	0	520	116.583681564338	0.0832740582602416	2017-07-13 15:41:21.96	520
521	1	43.9999580383301	5.12	1.92	521	130.009242660181	0.118190220600165	2017-07-13 15:42:12.96	521
522	1	34.9999666213989	4.9	2.25	522	106.144479385014	0.121307976440016	2017-07-13 15:42:59.96	522
523	0	39.9999618530273	6.39	0	523	92.3027089874733	0.0923027089874733	2017-07-13 15:43:52.96	523
524	1	105.999898910522	37.29	36.69	524	314.887720773826	0.118825555008991	2017-07-13 15:45:55.96	524
525	0	19.9999809265137	1.6	0	525	57.3379624603045	0.114675924920609	2017-07-13 15:46:22.96	525
526	0	5.9999942779541	0.94	0	526	17.7044082124164	0.118029388082776	2017-07-13 15:46:33.96	526
527	0	2.99999713897705	0.89	0	527	7.68596835081077	0.10247957801081	2017-07-13 15:46:44.96	527
528	0	37.999963760376	5.9	0	528	90.599880355644	0.0953682951112043	2017-07-13 15:47:29.96	528
529	0	39.9999618530273	6.07	0	529	106.790803728803	0.106790803728803	2017-07-13 15:48:11.96	529
530	0	30.9999704360962	4.95	0	530	77.8687641436099	0.100475824701432	2017-07-13 15:48:47.96	530
531	0	50.9999513626099	10.25	0	531	133.954225572837	0.105062137704186	2017-07-13 15:49:48.96	531
532	1	37.999963760376	3.33	1.57	532	110.3432608501	0.116150800894842	2017-07-13 15:50:32.96	532
533	0	18.999981880188	1.07	0	533	57.73830029745	0.121554316415684	2017-07-13 15:50:55.96	533
534	0	20.9999799728394	1.79	0	534	59.8195130813654	0.113941929678791	2017-07-13 15:51:19.96	534
535	0	23.9999771118164	5.12	0	535	48.5449758363673	0.0809082930606121	2017-07-13 15:52:03.96	535
536	0	82.9999208450317	30.64	0	536	213.150796268343	0.102723275310045	2017-07-13 15:53:33.96	536
537	0	0.999999046325684	0.51	0	537	7.29114750633379	0.291645900253352	2017-07-13 15:53:35.96	537
538	0	19.9999809265137	2.9	0	538	56.9334351553115	0.113866870310623	2017-07-13 15:54:13.96	538
539	0	48.9999532699585	8.1	0	539	122.973499681431	0.100386530352189	2017-07-13 15:55:15.96	539
540	0	56.999945640564	13.84	0	540	114.6109870172	0.0804287628190876	2017-07-13 15:56:26.96	540
541	2	97.999906539917	36.95	36.56875	541	288.933133245553	0.117931891120634	2017-07-13 15:58:16.96	541
542	0	13.9999866485596	2.22	0	542	32.6140848307484	0.0931830995164241	2017-07-13 15:58:52.96	542
543	2	104.999899864197	37.11	28.28	543	316.017580547751	0.120387649732477	2017-07-13 16:00:47.96	543
544	0	7.99999237060547	1.49	0	544	14.9095330336533	0.0745476651682663	2017-07-13 16:01:08.96	544
545	0	71.9999313354492	11.54	0	545	200.332816236437	0.111296009020243	2017-07-13 16:02:32.96	545
546	0	105.999898910522	37.85	0	546	287.437956323167	0.108467153329497	2017-07-13 16:04:39.96	546
547	2	25.9999752044678	4.36	3.008125	547	117.079593708417	0.180122451859103	2017-07-13 16:05:14.96	547
548	0	35.9999656677246	5.97	0	548	104.692239860398	0.116324710955998	2017-07-13 16:05:57.96	548
549	0	66.9999361038208	9.09	0	549	182.974004153338	0.109238211434829	2017-07-13 16:07:14.96	549
550	0	48.9999532699585	7.96	0	550	134.353673302968	0.109676468002423	2017-07-13 16:08:13.96	550
551	0	64.9999380111694	10.96	0	551	171.824513218542	0.105738161980641	2017-07-13 16:09:25.96	551
552	0	0.999999046325684	0.53	0	552	3.02989978799329	0.121195991519732	2017-07-13 16:09:30.96	552
553	0	38.9999628067017	4.66	0	553	107.437677368403	0.110192489608618	2017-07-13 16:10:14.96	553
554	0	7.99999237060547	1	0	554	22.1641222232147	0.110820611116073	2017-07-13 16:10:26.96	554
555	0	51.9999504089355	7.92	0	555	144.841159742855	0.111416276725273	2017-07-13 16:11:25.96	555
556	0	76.9999265670776	20.78	0	556	207.870354032311	0.107984599497305	2017-07-13 16:13:04.96	556
557	0	6.99999332427979	1.1	0	557	20.6290831571761	0.117880475183863	2017-07-13 16:13:16.96	557
558	0	39.9999618530273	6.4	0	558	120.547508372427	0.120547508372427	2017-07-13 16:14:00.96	558
559	0	44.9999570846558	7.8	0	559	140.154334916929	0.12458163103727	2017-07-13 16:14:51.96	559
560	0	8.99999141693115	0.85	0	560	30.3253847333676	0.134779487703856	2017-07-13 16:15:06.96	560
561	0	60.9999418258667	11.49	0	561	177.941318771477	0.116682831981296	2017-07-13 16:16:13.96	561
562	0	7.99999237060547	1.23	0	562	22.0002930310425	0.110001465155213	2017-07-13 16:16:28.96	562
563	0	52.9999494552612	10.94	0	563	158.516757068677	0.119635288353718	2017-07-13 16:17:25.96	563
564	0	4.99999523162842	0.78	0	564	21.1293094327555	0.169034475462044	2017-07-13 16:17:34.96	564
565	0	16.9999837875366	1	0	565	57.986243832903	0.136438220783301	2017-07-13 16:17:57.96	565
566	0	43.9999580383301	4.99	0	566	124.504541222995	0.113185946566359	2017-07-13 16:18:47.96	566
567	0	45.9999561309814	7.39	0	567	142.475999929514	0.123892173851752	2017-07-13 16:19:43.96	567
568	0	8.99999141693115	1.01	0	568	34.613189437051	0.153836397498004	2017-07-13 16:20:00.96	568
569	0	3.99999618530273	0.72	0	569	13.0948091769435	0.130948091769435	2017-07-13 16:20:09.96	569
570	0	1.99999809265137	0.56	0	570	7.8386889048567	0.156773778097134	2017-07-13 16:20:15.96	570
571	0	2.99999713897705	0.76	0	571	11.9990957147997	0.159987942863996	2017-07-13 16:20:26.96	571
572	0	1.99999809265137	0.72	0	572	9.4324864451218	0.188649728902436	2017-07-13 16:20:29.96	572
573	0	2.99999713897705	0.81	0	573	9.45513071721517	0.126068409562869	2017-07-13 16:20:37.96	573
574	0	51.9999504089355	10.47	0	574	151.888880354244	0.116837600272495	2017-07-13 16:21:35.96	574
575	0	10.9999895095825	0.97	0	575	39.7714543953302	0.144623470528473	2017-07-13 16:21:52.96	575
576	0	55.9999465942383	12.28	0	576	175.738696599632	0.125527640428308	2017-07-13 16:22:53.96	576
577	0	2.99999713897705	1.06	0	577	12.4713822377654	0.166285096503539	2017-07-13 16:23:03.96	577
578	0	1.99999809265137	0.64	0	578	6.24834914810579	0.124966982962116	2017-07-13 16:23:12.96	578
579	0	41.9999599456787	6.75	0	579	115.043712749846	0.109565440714139	2017-07-13 16:24:02.96	579
580	0	49.9999523162842	11.54	0	580	141.955866530631	0.113564693224505	2017-07-13 16:25:12.96	580
581	0	7.99999237060547	1.59	0	581	26.7976899644943	0.133988449822472	2017-07-13 16:25:25.96	581
582	0	65.9999370574951	13.86	0	582	204.945256949872	0.124209246636286	2017-07-13 16:26:37.96	582
583	0	1.99999809265137	0.72	0	583	6.6663481756995	0.13332696351399	2017-07-13 16:26:43.96	583
584	0	2.99999713897705	0.71	0	584	10.3708083604196	0.138277444805595	2017-07-13 16:26:49.96	584
585	0	50.9999513626099	10.27	0	585	147.66658898763	0.115816932539318	2017-07-13 16:27:42.96	585
586	0	98.9999055862427	37.62	0	586	313.411892400218	0.126631067636452	2017-07-13 16:29:34.96	586
587	0	43.9999580383301	18.35	0	587	151.822470429709	0.138020427663372	2017-07-13 16:30:25.96	587
588	0	100.999903678894	38.35	0	588	302.84153613593	0.119937242034032	2017-07-13 16:32:24.96	588
589	3	63.9999389648438	33.95	16.3425	589	339.418304805247	0.21213644050328	2017-07-13 16:33:42.96	589
590	1	17.9999828338623	6.19	1.9125	590	229.226300587221	0.509391779082714	2017-07-13 16:34:02.96	590
591	0	0.999999046325684	0.58	0	591	6.25339087080052	0.250135634832021	2017-07-13 16:34:07.96	591
592	1	33.9999675750732	24.75	0.76	592	183.921650046677	0.21637841181962	2017-07-13 16:34:42.96	592
593	0	11.9999885559082	1.14	0	593	37.119850112165	0.123732833707217	2017-07-13 16:35:09.96	593
594	0	10.9999895095825	1.25	0	594	35.7569995698841	0.130025452981397	2017-07-13 16:35:23.96	594
595	0	8.99999141693115	0.75	0	595	31.1867726154239	0.138607878290773	2017-07-13 16:35:36.96	595
596	0	12.9999876022339	0.96	0	596	41.6402826424408	0.128123946592126	2017-07-13 16:35:52.96	596
597	0	7.99999237060547	0.81	0	597	31.9256616375608	0.159628308187804	2017-07-13 16:36:04.96	597
598	0	9.99999046325684	1.09	0	598	36.7596290910816	0.147038516364327	2017-07-13 16:36:16.96	598
599	0	10.9999895095825	1.43	0	599	36.563559910695	0.132958399675255	2017-07-13 16:36:30.96	599
600	0	4.99999523162842	0.82	0	600	18.001132063072	0.144009056504576	2017-07-13 16:36:38.96	600
601	0	1.99999809265137	0.73	0	601	8.04773824247603	0.160954764849521	2017-07-13 16:36:46.96	601
602	0	1.99999809265137	0.63	0	602	7.45696543331906	0.149139308666381	2017-07-13 16:36:53.96	602
603	0	33.9999675750732	9.19	0	603	134.241711575655	0.157931425383124	2017-07-13 16:37:32.96	603
604	0	36.9999647140503	8.35	0	604	112.55839842428	0.121684755053275	2017-07-13 16:38:16.96	604
605	0	39.9999618530273	10.67	0	605	101.257605577271	0.101257605577271	2017-07-13 16:39:03.96	605
606	0	95.9999084472656	38.09	0	606	243.634863910267	0.101514526629278	2017-07-13 16:40:52.96	606
607	0	3.99999618530273	0.8	0	607	16.1794642097448	0.161794642097448	2017-07-13 16:41:05.96	607
608	0	10.9999895095825	2.28	0	608	34.2598319215612	0.124581206987495	2017-07-13 16:41:21.96	608
609	0	47.9999542236328	11.05	0	609	135.824550070162	0.113187125058469	2017-07-13 16:42:12.96	609
610	0	104.999899864197	38.11	0	610	281.805161881762	0.107354347383528	2017-07-13 16:44:11.96	610
611	1	9.99999046325684	2.27	0.8	611	69.420289978225	0.2776811599129	2017-07-13 16:44:28.96	611
612	0	6.99999332427979	1.36	0	612	57.654631061409	0.329455034636623	2017-07-13 16:44:38.96	612
613	0	5.9999942779541	0.8	0	613	18.6629159745593	0.124419439830395	2017-07-13 16:44:48.96	613
614	0	2.99999713897705	0.95	0	614	12.1318861243669	0.161758481658225	2017-07-13 16:44:54.96	614
615	0	1.99999809265137	0.6	0	615	7.43429411545968	0.148685882309194	2017-07-13 16:45:00.96	615
616	0	5.9999942779541	0.7	0	616	23.8237212316582	0.158824808211055	2017-07-13 16:45:07.96	616
617	0	41.9999599456787	9.7	0	617	138.985052868691	0.132366717017801	2017-07-13 16:45:53.96	617
618	0	51.9999504089355	13.33	0	618	161.66485703907	0.124357582337746	2017-07-13 16:46:51.96	618
619	2	96.9999074935913	38.29	37.67	619	310.437556034952	0.128015487024722	2017-07-13 16:48:40.96	619
620	0	27.9999732971191	5.21	0	620	75.9757022773187	0.108536717539027	2017-07-13 16:49:20.96	620
621	1	57.9999446868896	19.82	5.96	621	216.529093898356	0.149330409585073	2017-07-13 16:50:24.96	621
622	1	2.99999713897705	0.81	0.63	622	16.5269839455696	0.220359785940927	2017-07-13 16:50:34.96	622
623	0	89.9999141693115	38.21	0	623	238.793028497972	0.106130234887987	2017-07-13 16:52:15.96	623
624	0	96.9999074935913	38.12	0	624	266.522398785047	0.109906143828885	2017-07-13 16:54:14.96	624
625	0	1.99999809265137	0.71	0	625	4.9912287093494	0.099824574186988	2017-07-13 16:54:26.96	625
626	0	21.999979019165	1.24	0	626	61.7569836364142	0.11228542479348	2017-07-13 16:55:14.96	626
627	0	98.9999055862427	33.51	0	627	255.845511892098	0.103371923996807	2017-07-13 16:57:09.96	627
628	0	8.99999141693115	0.86	0	628	28.5400718347764	0.126844763710117	2017-07-13 16:57:22.96	628
629	0	15.9999847412109	1.39	0	629	51.8921924669205	0.129730481167301	2017-07-13 16:57:44.96	629
630	0	2.99999713897705	0.85	0	630	10.6023428387512	0.141364571183349	2017-07-13 16:57:51.96	630
631	0	1.99999809265137	0.65	0	631	6.47414797376263	0.129482959475253	2017-07-13 16:57:54.96	631
632	0	4.99999523162842	0.79	0	632	13.2688956753737	0.10615116540299	2017-07-13 16:58:00.96	632
633	0	28.9999723434448	2.57	0	633	81.4712702551585	0.112374165869184	2017-07-13 16:58:31.96	633
634	0	0.999999046325684	0.53	0	634	4.08439657488932	0.163375862995573	2017-07-13 16:58:37.96	634
635	0	20.9999799728394	1.15	0	635	68.6384081444472	0.130739825037042	2017-07-13 16:58:59.96	635
636	0	14.9999856948853	1.35	0	636	49.7280646698925	0.132608172453047	2017-07-13 16:59:17.96	636
637	0	17.9999828338623	1.06	0	637	59.1227186773626	0.131383819283028	2017-07-13 16:59:38.96	637
638	0	24.9999761581421	1.19	0	638	82.2609334724314	0.13161749355589	2017-07-13 17:00:06.96	638
639	0	0.999999046325684	0.61	0	639	3.42059659774459	0.136823863909784	2017-07-13 17:00:12.96	639
640	0	1.99999809265137	0.77	0	640	7.51604179736691	0.150320835947338	2017-07-13 17:00:20.96	640
641	0	1.99999809265137	0.67	0	641	4.44926872806758	0.0889853745613517	2017-07-13 17:00:23.96	641
642	0	36.9999647140503	2.97	0	642	101.219669252716	0.109426669462395	2017-07-13 17:01:09.96	642
643	0	19.9999809265137	1.31	0	643	61.2257846913442	0.122451569382688	2017-07-13 17:01:32.96	643
644	0	9.99999046325684	1.26	0	644	26.6841219016467	0.106736487606587	2017-07-13 17:01:45.96	644
645	0	1.99999809265137	0.78	0	645	6.12318018133962	0.122463603626792	2017-07-13 17:01:50.96	645
646	0	71.9999313354492	12.06	0	646	201.86380134575	0.112146556303194	2017-07-13 17:03:07.96	646
647	0	12.9999876022339	1.25	0	647	41.9843937823444	0.129182750099521	2017-07-13 17:03:24.96	647
648	0	91.9999122619629	29.34	0	648	230.871412770915	0.100378875117789	2017-07-13 17:05:08.96	648
649	0	17.9999828338623	0.99	0	649	61.4157782480455	0.136479507217879	2017-07-13 17:05:32.96	649
650	0	18.999981880188	1.27	0	650	58.6871333862428	0.123551859760511	2017-07-13 17:05:54.96	650
651	0	16.9999837875366	1.3	0	651	51.7726236490491	0.121817937997763	2017-07-13 17:06:14.96	651
652	0	23.9999771118164	1.3	0	652	71.4687533924965	0.119114588987494	2017-07-13 17:06:41.96	652
653	0	14.9999856948853	1.07	0	653	44.3367746912439	0.11823139917665	2017-07-13 17:07:00.96	653
654	0	5.9999942779541	1.05	0	654	18.6071576932262	0.124047717954842	2017-07-13 17:07:08.96	654
655	0	1.99999809265137	0.61	0	655	6.45999273461226	0.129199854692245	2017-07-13 17:07:11.96	655
656	0	24.9999761581421	1.19	0	656	72.9530805604381	0.116724928896701	2017-07-13 17:07:40.96	656
657	0	50.9999513626099	8.99	0	657	135.002523775236	0.105884332372734	2017-07-13 17:08:42.96	657
658	0	50.9999513626099	5.03	0	658	142.169984922968	0.111505870527818	2017-07-13 17:09:39.96	658
659	0	6.99999332427979	0.81	0	659	20.3114709564892	0.116065548322795	2017-07-13 17:09:48.96	659
660	0	24.9999761581421	1.73	0	660	73.5151918322603	0.117624306931616	2017-07-13 17:10:18.96	660
661	0	27.9999732971191	1.36	0	661	82.2439552924655	0.117491364703522	2017-07-13 17:10:49.96	661
662	1	22.9999780654907	1.73	1.02	662	78.1006681379479	0.135827248935562	2017-07-13 17:11:14.96	662
663	0	18.999981880188	1.09	0	663	60.4223508507826	0.127204949159542	2017-07-13 17:11:37.96	663
664	0	5.9999942779541	0.76	0	664	22.7260064077104	0.151506709384736	2017-07-13 17:11:45.96	664
665	0	14.9999856948853	1.02	0	665	46.7007471550765	0.124535325746871	2017-07-13 17:12:05.96	665
666	0	22.9999780654907	1.31	0	666	76.2911577468331	0.132680274342318	2017-07-13 17:12:31.96	666
667	0	0.999999046325684	0.53	0	667	4.25864510864462	0.170345804345785	2017-07-13 17:12:34.96	667
668	0	8.99999141693115	0.87	0	668	29.8219913268346	0.13254218367482	2017-07-13 17:12:44.96	668
669	0	1.99999809265137	0.68	0	669	8.13866351017274	0.162773270203455	2017-07-13 17:12:47.96	669
670	0	14.9999856948853	0.82	0	670	53.5288737489951	0.142743663330654	2017-07-13 17:13:07.96	670
671	0	13.9999866485596	0.92	0	671	47.7188977348514	0.136339707813861	2017-07-13 17:13:26.96	671
672	0	12.9999876022339	1.03	0	672	52.171802074844	0.160528621768751	2017-07-13 17:13:42.96	672
673	0	19.9999809265137	1.02	0	673	71.7234576784641	0.143446915356928	2017-07-13 17:14:08.96	673
674	0	14.9999856948853	1.18	0	674	52.0878275597058	0.138900873492549	2017-07-13 17:14:25.96	674
675	0	26.9999742507935	2.26	0	675	84.2125803409969	0.124759378282958	2017-07-13 17:14:58.96	675
676	0	5.9999942779541	0.88	0	676	17.762049043159	0.118413660287727	2017-07-13 17:15:09.96	676
677	0	53.9999485015869	7.69	0	677	163.970881532045	0.121459912245959	2017-07-13 17:16:08.96	677
678	0	67.9999351501465	12.64	0	678	194.907533734746	0.114651490432204	2017-07-13 17:17:26.96	678
679	0	14.9999856948853	0.83	0	679	44.4937905141647	0.118650108037772	2017-07-13 17:17:45.96	679
680	0	23.9999771118164	1.02	0	680	74.0613806226162	0.123435634371027	2017-07-13 17:18:12.96	680
681	0	29.9999713897705	1.27	0	681	91.3430897532272	0.121790786337636	2017-07-13 17:18:50.96	681
682	0	20.9999799728394	1.16	0	682	60.4623127597783	0.115166310018625	2017-07-13 17:19:13.96	682
683	0	21.999979019165	1.32	0	683	66.5149744903561	0.120936317255193	2017-07-13 17:19:38.96	683
684	0	20.9999799728394	1.25	0	684	67.4203891667608	0.128419788889068	2017-07-13 17:20:03.96	684
685	0	0.999999046325684	0.51	0	685	6.13043530035523	0.245217412014209	2017-07-13 17:20:06.96	685
686	0	1.99999809265137	0.73	0	686	6.98812656154807	0.139762531230961	2017-07-13 17:20:09.96	686
687	0	13.9999866485596	0.79	0	687	43.9514117279598	0.125575462079885	2017-07-13 17:20:25.96	687
688	0	25.9999752044678	1.07	0	688	80.3346270655712	0.123591733947033	2017-07-13 17:20:55.96	688
689	0	0.999999046325684	0.53	0	689	3.98784745727503	0.159513898291001	2017-07-13 17:20:59.96	689
690	0	22.9999780654907	1.22	0	690	74.1916022219132	0.129028873429414	2017-07-13 17:21:23.96	690
691	0	2.99999713897705	0.85	0	691	10.8590768797932	0.144787691730577	2017-07-13 17:21:30.96	691
692	0	2.99999713897705	0.72	0	692	9.66372326723417	0.128849643563122	2017-07-13 17:21:35.96	692
693	0	15.9999847412109	1.03	0	693	50.9100997766589	0.127275249441647	2017-07-13 17:21:52.96	693
694	0	22.9999780654907	1.24	0	694	72.6626984608306	0.126369910366662	2017-07-13 17:22:19.96	694
695	0	12.9999876022339	1.11	0	695	41.5329051367569	0.127793554266944	2017-07-13 17:22:35.96	695
696	0	20.9999799728394	1.12	0	696	65.3599674403155	0.124495176076791	2017-07-13 17:23:01.96	696
697	0	20.9999799728394	1.25	0	697	66.358810140028	0.126397733600053	2017-07-13 17:23:27.96	697
698	0	11.9999885559082	0.88	0	698	37.4160054456372	0.124720018152124	2017-07-13 17:23:43.96	698
699	0	17.9999828338623	1.23	0	699	62.4208160093596	0.138712924465244	2017-07-13 17:24:05.96	699
700	0	19.9999809265137	0.94	0	700	62.5980860621097	0.125196172124219	2017-07-13 17:24:31.96	700
701	0	20.9999799728394	1.14	0	701	65.9513763054596	0.125621669153256	2017-07-13 17:24:56.96	701
702	0	17.9999828338623	1.06	0	702	60.620118723177	0.134711374940393	2017-07-13 17:25:18.96	702
703	0	1.99999809265137	0.74	0	703	6.4497180386857	0.128994360773714	2017-07-13 17:25:26.96	703
704	0	11.9999885559082	0.83	0	704	37.1884918343019	0.123961639447673	2017-07-13 17:25:39.96	704
705	0	30.9999704360962	1.43	0	705	93.6318065075523	0.120815234203293	2017-07-13 17:26:14.96	705
706	0	7.99999237060547	1	0	706	22.5712947129473	0.112856473564736	2017-07-13 17:26:25.96	706
707	0	78.999924659729	19.34	0	707	217.310418446636	0.11003059161855	2017-07-13 17:27:52.96	707
708	0	3.99999618530273	0.63	0	708	11.9550960192992	0.119550960192992	2017-07-13 17:27:58.96	708
709	0	66.9999361038208	11.92	0	709	186.684101944165	0.111453195190546	2017-07-13 17:29:15.96	709
710	0	54.9999475479126	8.02	0	710	159.917881503843	0.116303913820977	2017-07-13 17:30:22.96	710
711	0	72.9999303817749	14.25	0	711	200.096284558501	0.109641799758083	2017-07-13 17:31:47.96	711
712	0	81.9999217987061	20.43	0	712	230.34860227588	0.112365171841893	2017-07-13 17:33:22.96	712
713	0	45.9999561309814	5.89	0	713	134.159837736466	0.116660728466492	2017-07-13 17:34:16.96	713
714	0	45.9999561309814	10.6	0	714	162.134840801653	0.140986818088394	2017-07-13 17:35:14.96	714
715	0	51.9999504089355	12.38	0	715	184.408501664918	0.141852693588399	2017-07-13 17:36:10.96	715
716	0	2.99999713897705	0.61	0	716	9.6326265632003	0.128435020842671	2017-07-13 17:36:20.96	716
717	1	78.999924659729	30.07	22.425	717	331.135674424019	0.167663632619757	2017-07-13 17:37:47.96	717
718	1	43.9999580383301	23.25	9.91	718	178.061860525982	0.161874418659984	2017-07-13 17:38:52.96	718
719	0	5.9999942779541	3.2	0	719	82.2381269115616	0.548254179410411	2017-07-13 17:39:00.96	719
720	0	1.99999809265137	1.34	0	720	18.0691027738232	0.361382055476465	2017-07-13 17:39:04.96	720
721	0	0.999999046325684	0.57	0	721	20.6493811768055	0.82597524707222	2017-07-13 17:39:09.96	721
722	0	0.999999046325684	0.52	0	722	11.8720659453474	0.474882637813897	2017-07-13 17:39:12.96	722
723	0	1.99999809265137	1.66	0	723	24.7485780895172	0.494971561790344	2017-07-13 17:39:15.96	723
724	0	3.99999618530273	2.16	0	724	36.8434335705614	0.368434335705614	2017-07-13 17:39:21.96	724
725	2	23.9999771118164	7.53	5.87	725	283.627543846263	0.472712573077104	2017-07-13 17:39:46.96	725
726	2	18.999981880188	8.38	5.575625	726	178.085506479971	0.374916855747308	2017-07-13 17:40:07.96	726
727	0	2.99999713897705	0.79	0	727	7.42905671684762	0.0990540895579683	2017-07-13 17:40:31.96	727
728	0	7.99999237060547	1.18	0	728	23.2312397346824	0.116156198673412	2017-07-13 17:40:46.96	728
729	0	11.9999885559082	1.24	0	729	38.3201148426048	0.127733716142016	2017-07-13 17:41:02.96	729
730	0	2.99999713897705	0.71	0	730	7.69622106205226	0.102616280827363	2017-07-13 17:41:11.96	730
731	0	3.99999618530273	0.67	0	731	13.0058337448656	0.130058337448656	2017-07-13 17:41:18.96	731
732	0	69.9999332427979	17.45	0	732	196.765056256273	0.112437175003585	2017-07-13 17:42:50.96	732
733	0	1.99999809265137	0.76	0	733	8.12249291243169	0.162449858248634	2017-07-13 17:43:06.96	733
734	1	75.999927520752	21.11	19.61	734	252.504300772806	0.13289700040674	2017-07-13 17:44:31.96	734
735	0	0.999999046325684	0.57	0	735	3.30336929432283	0.132134771772913	2017-07-13 17:44:47.96	735
736	0	1.99999809265137	0.69	0	736	4.85353144111405	0.097070628822281	2017-07-13 17:44:59.96	736
737	0	26.9999742507935	5.09	0	737	73.9031017427346	0.109486076655903	2017-07-13 17:45:34.96	737
738	0	47.9999542236328	8.64	0	738	133.302873585764	0.111085727988136	2017-07-13 17:46:30.96	738
739	0	20.9999799728394	1.1	0	739	65.1262590256052	0.124050017191629	2017-07-13 17:46:55.96	739
740	0	0.999999046325684	0.52	0	740	3.09442950236812	0.123777180094725	2017-07-13 17:47:00.96	740
741	0	17.9999828338623	1.37	0	741	56.0641623767619	0.124587027503915	2017-07-13 17:47:19.96	741
742	0	1.99999809265137	0.62	0	742	6.01222769433874	0.120244553886775	2017-07-13 17:47:22.96	742
743	0	2.99999713897705	0.67	0	743	11.0993890599923	0.147991854133231	2017-07-13 17:47:29.96	743
744	0	2.99999713897705	0.54	0	744	9.76454247829313	0.130193899710575	2017-07-13 17:47:33.96	744
745	0	15.9999847412109	0.89	0	745	49.2999124309005	0.123249781077251	2017-07-13 17:47:53.96	745
746	0	11.9999885559082	0.95	0	746	37.2898256091335	0.124299418697112	2017-07-13 17:48:09.96	746
747	0	32.9999685287476	1.74	0	747	97.3904661524523	0.11804904988176	2017-07-13 17:48:47.96	747
748	0	15.9999847412109	0.93	0	748	47.5909160372592	0.118977290093148	2017-07-13 17:49:06.96	748
749	0	14.9999856948853	1	0	749	48.2850765856775	0.128760204228473	2017-07-13 17:49:23.96	749
750	0	1.99999809265137	0.69	0	750	5.22681358639642	0.104536271727928	2017-07-13 17:49:26.96	750
751	0	32.9999685287476	1.37	0	751	98.036124032179	0.11883166549355	2017-07-13 17:50:04.96	751
752	0	29.9999713897705	1.66	0	752	86.5588403755697	0.115411787167426	2017-07-13 17:50:38.96	752
753	0	27.9999732971191	1.47	0	753	80.710261132845	0.115300373046921	2017-07-13 17:51:09.96	753
754	0	0.999999046325684	0.55	0	754	2.67787841159092	0.107115136463637	2017-07-13 17:51:12.96	754
755	0	1.99999809265137	0.69	0	755	6.32940751722406	0.126588150344481	2017-07-13 17:51:17.96	755
756	0	23.9999771118164	1.04	0	756	72.5212692366928	0.120868782061155	2017-07-13 17:51:42.96	756
757	0	24.9999761581421	1.21	0	757	73.45157445879	0.117522519134064	2017-07-13 17:52:11.96	757
758	0	17.9999828338623	0.98	0	758	53.4200255965652	0.118711167992367	2017-07-13 17:52:31.96	758
759	0	37.999963760376	2.19	0	759	107.77310500568	0.11344537369019	2017-07-13 17:53:14.96	759
760	0	30.9999704360962	1.9	0	760	88.0474828312078	0.113609655266075	2017-07-13 17:53:49.96	760
761	0	23.9999771118164	1.21	0	761	70.0922951631178	0.11682049193853	2017-07-13 17:54:16.96	761
762	0	7.99999237060547	0.9	0	762	28.271655659389	0.141358278296945	2017-07-13 17:54:28.96	762
763	0	27.9999732971191	1.17	0	763	81.3430699839566	0.116204385691367	2017-07-13 17:55:04.96	763
764	0	14.9999856948853	0.93	0	764	45.1040658328687	0.12027750888765	2017-07-13 17:55:21.96	764
765	0	19.9999809265137	1.16	0	765	56.6105762016375	0.113221152403275	2017-07-13 17:55:42.96	765
766	0	28.9999723434448	1.74	0	766	79.5065930017613	0.109664266209326	2017-07-13 17:56:16.96	766
767	0	29.9999713897705	1.4	0	767	82.925732288712	0.110567643051616	2017-07-13 17:56:50.96	767
768	0	15.9999847412109	1.04	0	768	44.8115474298201	0.11202886857455	2017-07-13 17:57:08.96	768
769	0	22.9999780654907	1.57	0	769	63.5991854442936	0.110607279033554	2017-07-13 17:57:34.96	769
770	0	24.9999761581421	0.99	0	770	74.2125221276871	0.118740035404299	2017-07-13 17:58:02.96	770
771	0	2.99999713897705	0.62	0	771	10.1058413860373	0.134744551813831	2017-07-13 17:58:07.96	771
772	0	28.9999723434448	1.32	0	772	86.3667644618494	0.119126571671516	2017-07-13 17:58:42.96	772
773	0	15.9999847412109	0.8	0	773	48.0923338626348	0.120230834656587	2017-07-13 17:59:01.96	773
774	0	13.9999866485596	0.93	0	774	37.6358570431275	0.107531020123222	2017-07-13 17:59:18.96	774
775	0	32.9999685287476	1.49	0	775	94.0060277493036	0.113946700302186	2017-07-13 17:59:54.96	775
776	0	41.9999599456787	2.63	0	776	114.020318940519	0.108590779943351	2017-07-13 18:00:44.96	776
777	0	42.9999589920044	3.1	0	777	111.352991308632	0.103584177961518	2017-07-13 18:01:35.96	777
778	0	35.9999656677246	1.94	0	778	93.8463703644057	0.10427374484934	2017-07-13 18:02:19.96	778
779	0	23.9999771118164	1.37	0	779	66.7811436317039	0.11130190605284	2017-07-13 18:02:47.96	779
780	0	18.999981880188	1.17	0	780	50.2969991924262	0.105888419352476	2017-07-13 18:03:07.96	780
781	0	43.9999580383301	3.17	0	781	114.683458400588	0.10425768945508	2017-07-13 18:03:59.96	781
782	0	38.9999628067017	2.57	0	782	100.041584438966	0.102606753270735	2017-07-13 18:04:45.96	782
783	0	39.9999618530273	2.63	0	783	102.491955329602	0.102491955329602	2017-07-13 18:05:33.96	783
784	0	42.9999589920044	2.39	0	784	111.038114615635	0.103291269409893	2017-07-13 18:06:23.96	784
785	0	33.9999675750732	1.5	0	785	87.1801034895842	0.102564827634805	2017-07-13 18:07:03.96	785
786	0	42.9999589920044	1.7	0	786	105.418433030921	0.0980636586334153	2017-07-13 18:07:55.96	786
787	0	35.9999656677246	1.94	0	787	88.3270782208377	0.098141198023153	2017-07-13 18:08:41.96	787
788	0	43.9999580383301	1.9	0	788	114.902950243722	0.104457227494293	2017-07-13 18:09:31.96	788
789	0	24.9999761581421	0.74	0	789	67.0673758379673	0.107307801340748	2017-07-13 18:10:01.96	789
790	0	16.9999837875366	0.86	0	790	42.8953295318108	0.100930187133673	2017-07-13 18:10:22.96	790
791	0	29.9999713897705	1.88	0	791	88.6786131852288	0.118238150913638	2017-07-13 18:11:01.96	791
792	0	1.99999809265137	0.59	0	792	6.71557168345799	0.13431143366916	2017-07-13 18:11:07.96	792
793	0	5.9999942779541	0.7	0	793	15.5894241307183	0.103929494204789	2017-07-13 18:11:14.96	793
794	0	44.9999570846558	2.39	0	794	111.789253986582	0.0993682257658509	2017-07-13 18:12:07.96	794
795	0	42.9999589920044	1.77	0	795	107.468355286963	0.0999705630576398	2017-07-13 18:13:00.96	795
796	0	39.9999618530273	2.48	0	796	100.808431404812	0.100808431404812	2017-07-13 18:13:50.96	796
797	0	38.9999628067017	2.41	0	797	95.212121754867	0.09765345821012	2017-07-13 18:14:38.96	797
798	0	21.999979019165	1.19	0	798	54.1823018006255	0.0985132760011372	2017-07-13 18:15:03.96	798
799	0	33.9999675750732	1.72	0	799	83.8053075099048	0.0985944794234174	2017-07-13 18:15:45.96	799
800	0	26.9999742507935	1.29	0	800	68.8134379008038	0.101945833927117	2017-07-13 18:16:15.96	800
801	0	43.9999580383301	3.19	0	801	108.422711554388	0.0985661014130797	2017-07-13 18:17:08.96	801
802	0	45.9999561309814	2.28	0	802	115.566479079572	0.100492590503975	2017-07-13 18:18:02.96	802
803	0	41.9999599456787	2.57	0	803	107.488442547824	0.102369945283641	2017-07-13 18:18:52.96	803
804	0	34.9999666213989	2.4	0	804	88.9428933934892	0.101649021021131	2017-07-13 18:19:35.96	804
805	0	41.9999599456787	1.9	0	805	109.185632443796	0.103986316613139	2017-07-13 18:20:24.96	805
806	0	41.9999599456787	1.67	0	806	106.514970531927	0.101442829078026	2017-07-13 18:21:15.96	806
807	0	46.9999551773071	2.21	0	807	118.506895480686	0.100856932323988	2017-07-13 18:22:13.96	807
808	0	30.9999704360962	1.58	0	808	78.8948085643949	0.101799752986316	2017-07-13 18:22:51.96	808
809	0	37.999963760376	1.6	0	809	98.769134096567	0.103967509575334	2017-07-13 18:23:42.96	809
810	0	37.999963760376	1.87	0	810	91.5662726327507	0.0963855501397375	2017-07-13 18:24:29.96	810
811	0	32.9999685287476	1.79	0	811	81.4288819146413	0.0987016750480501	2017-07-13 18:25:10.96	811
812	0	33.9999675750732	1.86	0	812	85.188728131928	0.100222033096386	2017-07-13 18:25:50.96	812
813	0	33.9999675750732	1.58	0	813	85.4996841102227	0.100587863659086	2017-07-13 18:26:34.96	813
814	0	39.9999618530273	1.45	0	814	102.576789006357	0.102576789006357	2017-07-13 18:27:24.96	814
815	0	38.9999628067017	1.89	0	815	95.9637327489751	0.0984243412810001	2017-07-13 18:28:13.96	815
816	0	41.9999599456787	2.95	0	816	100.926279860007	0.0961202665333401	2017-07-13 18:29:08.96	816
817	0	45.9999561309814	4.46	0	817	103.310930734963	0.0898355919434459	2017-07-13 18:30:03.96	817
818	0	45.9999561309814	3.6	0	818	114.508465634973	0.0995725788130201	2017-07-13 18:31:00.96	818
819	0	39.9999618530273	1.31	0	819	104.99652897122	0.10499652897122	2017-07-13 18:31:50.96	819
820	1	25.9999752044678	1.45	1.01	820	85.796756964091	0.131995010713986	2017-07-13 18:32:25.96	820
821	0	0.999999046325684	0.61	0	821	5.02818677342716	0.201127470937086	2017-07-13 18:32:31.96	821
822	0	4.99999523162842	0.69	0	822	27.0591522720083	0.216473218176066	2017-07-13 18:32:38.96	822
823	0	3.99999618530273	0.77	0	823	16.4003723507922	0.164003723507922	2017-07-13 18:32:43.96	823
824	0	3.99999618530273	0.64	0	824	16.4961202849238	0.164961202849238	2017-07-13 18:32:49.96	824
825	0	1.99999809265137	0.59	0	825	6.1438050684746	0.122876101369492	2017-07-13 18:32:52.96	825
826	0	1.99999809265137	0.6	0	826	8.4064887034793	0.168129774069586	2017-07-13 18:33:07.96	826
827	0	1.99999809265137	0.65	0	827	5.63985524009063	0.112797104801813	2017-07-13 18:33:10.96	827
828	0	15.9999847412109	0.76	0	828	47.0938705961491	0.117734676490373	2017-07-13 18:33:28.96	828
829	0	32.9999685287476	0.92	0	829	85.7801713779073	0.103975965306554	2017-07-13 18:34:17.96	829
830	0	32.9999685287476	1.1	0	830	81.748956992473	0.0990896448393613	2017-07-13 18:35:13.96	830
831	0	21.999979019165	0.9	0	831	53.7698534299962	0.0977633698727204	2017-07-13 18:36:17.96	831
832	0	0.999999046325684	0.55	0	832	4.10064195496957	0.164025678198783	2017-07-13 18:36:22.96	832
833	0	1.99999809265137	0.57	0	833	4.95952184001674	0.0991904368003348	2017-07-13 18:36:27.96	833
834	1	11.9999885559082	1.23	0.85	834	44.6495770601407	0.148831923533802	2017-07-13 18:36:52.96	834
835	0	3.99999618530273	0.58	0	835	9.0297986746261	0.090297986746261	2017-07-13 18:36:57.96	835
836	0	0.999999046325684	0.52	0	836	2.86228899156628	0.114491559662651	2017-07-13 18:37:00.96	836
837	0	3.99999618530273	0.68	0	837	14.10793307065	0.1410793307065	2017-07-13 18:37:11.96	837
838	0	2.99999713897705	0.64	0	838	6.98757190363201	0.0931676253817601	2017-07-13 18:37:15.96	838
839	0	1.99999809265137	0.66	0	839	6.49049678806695	0.129809935761339	2017-07-13 18:37:19.96	839
840	0	0.999999046325684	0.53	0	840	3.30613953028787	0.132245581211515	2017-07-13 18:37:21.96	840
841	1	1.99999809265137	0.61	0.61	841	16.4283711768548	0.328567423537097	2017-07-13 18:37:26.96	841
842	0	1.99999809265137	0.55	0	842	7.92132973403641	0.158426594680728	2017-07-13 18:37:29.96	842
843	0	0.999999046325684	0.51	0	843	8.88415600828052	0.355366240331221	2017-07-13 18:37:31.96	843
844	0	2.99999713897705	0.59	0	844	11.5795540738173	0.154394054317564	2017-07-13 18:37:39.96	844
845	0	22.9999780654907	3.24	0	845	69.158610332365	0.120275844056287	2017-07-13 18:38:19.96	845
846	0	1.99999809265137	0.53	0	846	7.59325566828013	0.151865113365603	2017-07-13 18:38:25.96	846
847	0	1.99999809265137	0.56	0	847	6.27946614906618	0.125589322981324	2017-07-13 18:38:28.96	847
848	0	35.9999656677246	4.04	0	848	98.6061929908139	0.10956243665646	2017-07-13 18:39:13.96	848
849	0	33.9999675750732	4.11	0	849	89.4420667622346	0.105225960896747	2017-07-13 18:39:55.96	849
850	0	40.999960899353	5.17	0	850	99.8880037172219	0.0974517109436311	2017-07-13 18:40:50.96	850
851	0	33.9999675750732	3.12	0	851	84.570427341326	0.09949462040156	2017-07-13 18:41:33.96	851
852	0	28.9999723434448	1.99	0	852	70.1457968143106	0.0967528231921525	2017-07-13 18:42:18.96	852
853	0	42.9999589920044	6.9	0	853	94.2732923978125	0.0876960859514535	2017-07-13 18:43:12.96	853
854	0	41.9999599456787	6.48	0	854	91.525665085513	0.087167300081441	2017-07-13 18:44:08.96	854
855	0	36.9999647140503	5.19	0	855	78.8654377226434	0.085259932673128	2017-07-13 18:44:56.96	855
856	0	41.9999599456787	6.49	0	856	93.3835361160196	0.0889367010628758	2017-07-13 18:45:49.96	856
857	0	43.9999580383301	7.03	0	857	94.8238748357779	0.0862035225779799	2017-07-13 18:46:45.96	857
858	0	41.9999599456787	7.2	0	858	95.0165881889652	0.0904919887513955	2017-07-13 18:47:38.96	858
859	0	27.9999732971191	3.35	0	859	65.88621154875	0.0941231593553571	2017-07-13 18:48:22.96	859
860	0	38.9999628067017	7.73	0	860	95.6661757402826	0.0981191546054181	2017-07-13 18:49:08.96	860
861	0	36.9999647140503	5.61	0	861	99.6811858522198	0.107763444164562	2017-07-13 18:49:57.96	861
862	0	36.9999647140503	5.07	0	862	117.316003202901	0.126828111570704	2017-07-13 18:50:44.96	862
863	0	34.9999666213989	4.58	0	863	98.7474958353515	0.112854280954687	2017-07-13 18:51:27.96	863
864	0	37.999963760376	5.18	0	864	99.156265339837	0.104375016147197	2017-07-13 18:52:14.96	864
865	0	40.999960899353	7.02	0	865	102.950195809151	0.100439215423562	2017-07-13 18:53:04.96	865
866	1	42.9999589920044	6.28	2.7125	866	124.027437701679	0.115374360652724	2017-07-13 18:53:57.96	866
867	0	27.9999732971191	6.02	0	867	90.8642144930515	0.129806020704359	2017-07-13 18:54:35.96	867
868	0	31.9999694824219	5.98	0	868	99.9042472168863	0.124880309021108	2017-07-13 18:55:16.96	868
869	0	36.9999647140503	5.93	0	869	120.443389276983	0.13020906948863	2017-07-13 18:56:02.96	869
870	0	39.9999618530273	6.07	0	870	125.943605734781	0.125943605734781	2017-07-13 18:56:54.96	870
871	1	28.9999723434448	5.3	4.99	871	107.430602665687	0.148180141607844	2017-07-13 18:57:30.96	871
872	0	10.9999895095825	0.87	0	872	53.7967464527439	0.195624532555432	2017-07-13 18:57:57.96	872
873	1	2.99999713897705	0.57	0.56875	873	19.4976865320157	0.25996915376021	2017-07-13 18:58:05.96	873
874	1	9.99999046325684	1.09	0.98875	874	60.4575839968412	0.241830335987365	2017-07-13 18:58:30.96	874
875	0	1.99999809265137	0.61	0	875	13.4059473847017	0.268118947694034	2017-07-13 18:58:37.96	875
876	0	0.999999046325684	0.55	0	876	7.14086285421965	0.285634514168786	2017-07-13 18:58:39.96	876
877	0	0.999999046325684	0.52	0	877	2.27036482120885	0.0908145928483539	2017-07-13 18:58:46.96	877
878	0	0.999999046325684	0.53	0	878	7.9059308991339	0.316237235965356	2017-07-13 18:58:48.96	878
879	0	3.99999618530273	0.71	0	879	27.0970750154247	0.270970750154247	2017-07-13 18:58:53.96	879
880	0	0.999999046325684	0.51	0	880	16.1638473568216	0.646553894272862	2017-07-13 18:58:59.96	880
881	0	0.999999046325684	0.52	0	881	11.2211830514191	0.448847322056764	2017-07-13 18:59:02.96	881
882	1	3.99999618530273	0.82	0.56625	882	32.176594728389	0.32176594728389	2017-07-13 18:59:28.96	882
883	0	0.999999046325684	0.77	0	883	0.147185605129408	0.00588742420517633	2017-07-14 17:39:16.96	883
884	0	2.99999713897705	0.77	0	884	0.528065279754714	0.00704087039672953	2017-07-14 17:39:23.96	884
885	0	1.99999809265137	0.78	0	885	0.36507652196703	0.00730153043934059	2017-07-14 17:39:26.96	885
886	0	0.999999046325684	0.76	0	886	0.15525437251006	0.0062101749004024	2017-07-14 17:39:30.96	886
887	0	0.999999046325684	0.77	0	887	0.142639340581153	0.00570557362324612	2017-07-14 17:39:33.96	887
888	0	0.999999046325684	0.76	0	888	0.170255128463464	0.00681020513853858	2017-07-14 17:39:45.96	888
889	0	0.999999046325684	0.76	0	889	0.181214727734991	0.00724858910939963	2017-07-14 17:39:48.96	889
890	0	1.99999809265137	0.77	0	890	0.346381585923605	0.00692763171847211	2017-07-14 17:39:52.96	890
891	0	1.99999809265137	0.77	0	891	0.366806396082197	0.00733612792164394	2017-07-14 17:39:56.96	891
892	0	0.999999046325684	0.75	0	892	0.177763183726275	0.00711052734905099	2017-07-14 17:40:00.96	892
893	0	1.99999809265137	0.77	0	893	0.308595856331886	0.00617191712663773	2017-07-14 17:40:05.96	893
894	0	0.999999046325684	0.76	0	894	0.185969926197162	0.00743879704788647	2017-07-14 17:40:10.96	894
895	0	0.999999046325684	0.76	0	895	0.168142893531163	0.00672571574124654	2017-07-14 17:40:14.96	895
896	0	0.999999046325684	0.76	0	896	0.191494080628636	0.00765976322514543	2017-07-14 17:40:17.96	896
897	0	0.999999046325684	0.76	0	897	0.158401524682481	0.00633606098729926	2017-07-14 17:40:19.96	897
898	0	0.999999046325684	2.09	0	898	0.172665567920747	0.00690662271682987	2017-07-14 17:40:22.96	898
899	0	0.999999046325684	0.79	0	899	0.17932738784069	0.00717309551362758	2017-07-14 17:40:24.96	899
900	0	0.999999046325684	0.75	0	900	0.161846352139775	0.00647385408559099	2017-07-14 17:40:26.96	900
901	0	1.99999809265137	0.77	0	901	0.321761315229667	0.00643522630459334	2017-07-14 17:40:35.96	901
902	0	2.99999713897705	0.76	0	902	0.508733333812914	0.00678311111750551	2017-07-14 17:40:39.96	902
903	0	0.999999046325684	0.76	0	903	0.123137067073901	0.00492548268295605	2017-07-14 17:40:42.96	903
904	0	1.99999809265137	0.77	0	904	0.332700249699975	0.0066540049939995	2017-07-14 17:40:46.96	904
905	0	4.99999523162842	1.17	0	905	0.842261572795957	0.00673809258236765	2017-07-14 17:40:54.96	905
906	0	1.99999809265137	2.12	0	906	0.321659652303842	0.00643319304607684	2017-07-14 17:40:58.96	906
907	0	0.999999046325684	0.79	0	907	0.158329577090978	0.00633318308363912	2017-07-14 17:41:00.96	907
908	0	2.99999713897705	2.1	0	908	0.478320074333334	0.00637760099111113	2017-07-14 17:41:04.96	908
909	0	2.99999713897705	2.12	0	909	0.525786474252976	0.00701048632337302	2017-07-14 17:41:08.96	909
