# Supplementary material for: Multi-predator assemblages, dive type, bathymetry and sex influence foraging success and efficiency in African penguins
Source: PeerJ. 2020 Jun 30;8:e9380. doi: 10.7717/peerj.9380 (PMC7333648; doi:10.7717/peerj.9380)
Supplement: Data S1 [file peerj-08-9380-s002.zip › Data S1/BI-APD5gps-interp60s.txt]

Track_id	date	lat	long
BI-APD5	2017-07-12 17:54:44	-33.820992	26.275391
BI-APD5	2017-07-12 17:55:44	-33.8208251818182	26.2751948181818
BI-APD5	2017-07-12 17:56:44	-33.8206497777778	26.2748987777778
BI-APD5	2017-07-12 17:57:44	-33.8205357575758	26.2746042727273
BI-APD5	2017-07-12 17:58:44	-33.8203235294118	26.2743629411765
BI-APD5	2017-07-12 17:59:44	-33.8201378644068	26.2740793559322
BI-APD5	2017-07-12 18:00:44	-33.8200097115385	26.2735375961538
BI-APD5	2017-07-12 18:01:44	-33.819775	26.27327
BI-APD5	2017-07-12 18:02:44	-33.8196008064516	26.2729370967742
BI-APD5	2017-07-12 18:03:44	-33.8193704571429	26.2726451142857
BI-APD5	2017-07-12 18:04:44	-33.8191718961039	26.2722765584416
BI-APD5	2017-07-12 18:05:44	-33.8189602923077	26.2719087230769
BI-APD5	2017-07-12 18:06:44	-33.8187602857143	26.2715385952381
BI-APD5	2017-07-12 18:07:44	-33.8185992926829	26.2711449756098
BI-APD5	2017-07-12 18:08:44	-33.8183680731707	26.2708742439024
BI-APD5	2017-07-12 18:09:44	-33.8181497654321	26.2705119012346
BI-APD5	2017-07-12 18:10:44	-33.817932325	26.270138475
BI-APD5	2017-07-12 18:11:44	-33.817702825	26.269839975
BI-APD5	2017-07-12 18:12:44	-33.8176044659091	26.2694756363636
BI-APD5	2017-07-12 18:13:44	-33.8175088876405	26.2691621123596
BI-APD5	2017-07-12 18:14:44	-33.8174110898876	26.2688957078652
BI-APD5	2017-07-12 18:15:44	-33.8172337865169	26.2685869438202
BI-APD5	2017-07-12 18:16:44	-33.8170457741936	26.2682773225806
BI-APD5	2017-07-12 18:17:44	-33.816849	26.267967
BI-APD5	2017-07-12 18:18:44	-33.8165944945055	26.2677533736264
BI-APD5	2017-07-12 18:19:44	-33.816463	26.267643
BI-APD5	2017-07-12 18:20:44	-33.8163158064516	26.2674795483871
BI-APD5	2017-07-12 18:21:44	-33.815890779661	26.2670389152542
BI-APD5	2017-07-12 18:22:44	-33.8156462033898	26.2668848474576
BI-APD5	2017-07-12 18:23:44	-33.815376147541	26.2667758196721
BI-APD5	2017-07-12 18:24:44	-33.8151066710526	26.2666616052632
BI-APD5	2017-07-12 18:25:44	-33.814987	26.2662757540984
BI-APD5	2017-07-12 18:26:44	-33.814747	26.266321
BI-APD5	2017-07-12 18:27:44	-33.814524027027	26.2658247837838
BI-APD5	2017-07-12 18:28:44	-33.8142966666667	26.265629
BI-APD5	2017-07-12 18:29:44	-33.814209	26.265589
BI-APD5	2017-07-12 18:30:44	-33.8139455333333	26.2651887333333
BI-APD5	2017-07-12 18:31:44	-33.8136442571429	26.2648223714286
BI-APD5	2017-07-12 18:32:44	-33.8133918648649	26.2645879189189
BI-APD5	2017-07-12 18:33:44	-33.813117490566	26.2643311509434
BI-APD5	2017-07-12 18:34:44	-33.8128575625	26.264109625
BI-APD5	2017-07-12 18:35:44	-33.8125639411765	26.2637687058824
BI-APD5	2017-07-12 18:36:44	-33.8122796363636	26.2635411818182
BI-APD5	2017-07-12 18:37:44	-33.812037	26.2632644117647
BI-APD5	2017-07-12 18:38:44	-33.8118418	26.2629702
BI-APD5	2017-07-12 18:39:44	-33.8115837878788	26.2626450909091
BI-APD5	2017-07-12 18:40:44	-33.8112944848485	26.2623149393939
BI-APD5	2017-07-12 18:41:44	-33.8110426470588	26.2620480588235
BI-APD5	2017-07-12 18:42:44	-33.810741	26.261738
BI-APD5	2017-07-12 18:43:44	-33.8104887647059	26.2614897941176
BI-APD5	2017-07-12 18:44:44	-33.8102060909091	26.2611744242424
BI-APD5	2017-07-12 18:45:44	-33.8098974242424	26.2608962727273
BI-APD5	2017-07-12 18:46:44	-33.8096226176471	26.2606312941176
BI-APD5	2017-07-12 18:47:44	-33.8093578235294	26.2603845882353
BI-APD5	2017-07-12 18:48:44	-33.8091364411765	26.2601516764706
BI-APD5	2017-07-12 18:49:44	-33.8088958857143	26.2598582285714
BI-APD5	2017-07-12 18:50:44	-33.8086288823529	26.2595882941176
BI-APD5	2017-07-12 18:51:44	-33.8084015428571	26.2593308285714
BI-APD5	2017-07-12 18:52:44	-33.8081042727273	26.2590289090909
BI-APD5	2017-07-12 18:53:44	-33.8078924117647	26.2587921176471
BI-APD5	2017-07-12 18:54:44	-33.8076332121212	26.2585173636364
BI-APD5	2017-07-12 18:55:44	-33.8073945882353	26.2581525882353
BI-APD5	2017-07-12 18:56:44	-33.8071852941176	26.2579342352941
BI-APD5	2017-07-12 18:57:44	-33.8069898571429	26.2576092857143
BI-APD5	2017-07-12 18:58:44	-33.8067552352941	26.2572981176471
BI-APD5	2017-07-12 18:59:44	-33.8065108181818	26.2569483939394
BI-APD5	2017-07-12 19:00:44	-33.8062767714286	26.2567522
BI-APD5	2017-07-12 19:01:44	-33.8060689090909	26.2564384545455
BI-APD5	2017-07-12 19:02:44	-33.8058213030303	26.2561980606061
BI-APD5	2017-07-12 19:03:44	-33.8056016764706	26.2559495588235
BI-APD5	2017-07-12 19:04:44	-33.8053674411765	26.2557065294118
BI-APD5	2017-07-12 19:05:44	-33.805139	26.2554875454545
BI-APD5	2017-07-12 19:06:44	-33.804863969697	26.2552581212121
BI-APD5	2017-07-12 19:07:44	-33.8046971515151	26.2551038181818
BI-APD5	2017-07-12 19:08:44	-33.8044471764706	26.2549322352941
BI-APD5	2017-07-12 19:09:44	-33.8041815882353	26.2547028235294
BI-APD5	2017-07-12 19:10:44	-33.803992	26.254484
BI-APD5	2017-07-12 19:11:44	-33.8037565714286	26.2543075714286
BI-APD5	2017-07-12 19:12:44	-33.8034742285714	26.2540858571429
BI-APD5	2017-07-12 19:13:44	-33.8032323611111	26.2538510833333
BI-APD5	2017-07-12 19:14:44	-33.8029934705882	26.2535968235294
BI-APD5	2017-07-12 19:15:44	-33.802707	26.2533622222222
BI-APD5	2017-07-12 19:16:44	-33.8025237142857	26.2531342
BI-APD5	2017-07-12 19:17:44	-33.8023223666667	26.2529176
BI-APD5	2017-07-12 19:18:44	-33.8020568852459	26.252602557377
BI-APD5	2017-07-12 19:19:44	-33.8017966666667	26.2523406666667
BI-APD5	2017-07-12 19:20:44	-33.8015713956835	26.2520708776978
BI-APD5	2017-07-12 19:21:44	-33.8013514676259	26.2517995827338
BI-APD5	2017-07-12 19:22:44	-33.8011315395683	26.2515282877698
BI-APD5	2017-07-12 19:23:44	-33.8009116115108	26.2512569928058
BI-APD5	2017-07-12 19:24:44	-33.8006853529412	26.2509630784314
BI-APD5	2017-07-12 19:25:44	-33.800472625	26.250618125
BI-APD5	2017-07-12 19:26:44	-33.8002428787879	26.2502933636364
BI-APD5	2017-07-12 19:27:44	-33.799989875	26.249969875
BI-APD5	2017-07-12 19:28:44	-33.79978428125	26.24964096875
BI-APD5	2017-07-12 19:29:44	-33.7995902424242	26.2493471818182
BI-APD5	2017-07-12 19:30:44	-33.799375	26.249109875
BI-APD5	2017-07-12 19:31:44	-33.7991614545455	26.2488186363636
BI-APD5	2017-07-12 19:32:44	-33.7988975	26.248504125
BI-APD5	2017-07-12 19:33:44	-33.7986579393939	26.2482128484848
BI-APD5	2017-07-12 19:34:44	-33.7984257714286	26.2479520571429
BI-APD5	2017-07-12 19:35:44	-33.7981383636364	26.2476472121212
BI-APD5	2017-07-12 19:36:44	-33.7979470909091	26.2474066060606
BI-APD5	2017-07-12 19:37:44	-33.7977484545455	26.2471155454545
BI-APD5	2017-07-12 19:38:44	-33.797482	26.2468520909091
BI-APD5	2017-07-12 19:39:44	-33.7972481818182	26.2465691818182
BI-APD5	2017-07-12 19:40:44	-33.7970002727273	26.2462839090909
BI-APD5	2017-07-12 19:41:44	-33.7968020909091	26.2460084545455
BI-APD5	2017-07-12 19:42:44	-33.7965376060606	26.2457596363636
BI-APD5	2017-07-12 19:43:44	-33.7963231515152	26.2455173636364
BI-APD5	2017-07-12 19:44:44	-33.7961107878788	26.2452820909091
BI-APD5	2017-07-12 19:45:44	-33.7958933636364	26.2449463333333
BI-APD5	2017-07-12 19:46:44	-33.7956522727273	26.2447644545455
BI-APD5	2017-07-12 19:47:44	-33.795465	26.2444417272727
BI-APD5	2017-07-12 19:48:44	-33.7952365	26.2441535
BI-APD5	2017-07-12 19:49:44	-33.795078625	26.24391
BI-APD5	2017-07-12 19:50:44	-33.7949264545455	26.2436527272727
BI-APD5	2017-07-12 19:51:44	-33.7947789375	26.2433705625
BI-APD5	2017-07-12 19:52:44	-33.7946029393939	26.2430975454545
BI-APD5	2017-07-12 19:53:44	-33.79441290625	26.24281496875
BI-APD5	2017-07-12 19:54:44	-33.7941943636364	26.2425744848485
BI-APD5	2017-07-12 19:55:44	-33.793981	26.24233825
BI-APD5	2017-07-12 19:56:44	-33.7937735882353	26.2420180588235
BI-APD5	2017-07-12 19:57:44	-33.7936141212121	26.2417538181818
BI-APD5	2017-07-12 19:58:44	-33.7933872727273	26.2415132424242
BI-APD5	2017-07-12 19:59:44	-33.7930866666667	26.2413223333333
BI-APD5	2017-07-12 20:00:44	-33.792801875	26.24110175
BI-APD5	2017-07-12 20:01:44	-33.7926520909091	26.2409756363636
BI-APD5	2017-07-12 20:02:44	-33.792428	26.2408316666667
BI-APD5	2017-07-12 20:03:44	-33.7921829090909	26.240621
BI-APD5	2017-07-12 20:04:44	-33.7919499393939	26.2404013636364
BI-APD5	2017-07-12 20:05:44	-33.7917295757576	26.2401236060606
BI-APD5	2017-07-12 20:06:44	-33.7914863333333	26.2398713030303
BI-APD5	2017-07-12 20:07:44	-33.7912825882353	26.2395849411765
BI-APD5	2017-07-12 20:08:44	-33.791034	26.2393087272727
BI-APD5	2017-07-12 20:09:44	-33.790829	26.239058
BI-APD5	2017-07-12 20:10:44	-33.7906416969697	26.2387856969697
BI-APD5	2017-07-12 20:11:44	-33.7904274242424	26.2385434545455
BI-APD5	2017-07-12 20:12:44	-33.79022765625	26.2382611875
BI-APD5	2017-07-12 20:13:44	-33.7900430909091	26.238013969697
BI-APD5	2017-07-12 20:14:44	-33.7898796363636	26.2377550909091
BI-APD5	2017-07-12 20:15:44	-33.7896311212121	26.2375425454545
BI-APD5	2017-07-12 20:16:44	-33.7894197878788	26.2373048787879
BI-APD5	2017-07-12 20:17:44	-33.7891599090909	26.2370842727273
BI-APD5	2017-07-12 20:18:44	-33.7889620909091	26.2368548181818
BI-APD5	2017-07-12 20:19:44	-33.7887968235294	26.2365876470588
BI-APD5	2017-07-12 20:20:44	-33.7885713939394	26.2363053939394
BI-APD5	2017-07-12 20:21:44	-33.7883785757576	26.2360247575758
BI-APD5	2017-07-12 20:22:44	-33.7881955757576	26.235771030303
BI-APD5	2017-07-12 20:23:44	-33.7879747647059	26.2355288235294
BI-APD5	2017-07-12 20:24:44	-33.7877577272727	26.2353003636364
BI-APD5	2017-07-12 20:25:44	-33.787564	26.2349966969697
BI-APD5	2017-07-12 20:26:44	-33.7873381818182	26.2347512424242
BI-APD5	2017-07-12 20:27:44	-33.7871343333333	26.2344876666667
BI-APD5	2017-07-12 20:28:44	-33.7869208181818	26.2342036969697
BI-APD5	2017-07-12 20:29:44	-33.7866937647059	26.2339085294118
BI-APD5	2017-07-12 20:30:44	-33.7864875625	26.23365728125
BI-APD5	2017-07-12 20:31:44	-33.78631403125	26.23339203125
BI-APD5	2017-07-12 20:32:44	-33.7861351818182	26.2331337878788
BI-APD5	2017-07-12 20:33:44	-33.7859711818182	26.2329728636364
BI-APD5	2017-07-12 20:34:44	-33.7857583636364	26.2326163030303
BI-APD5	2017-07-12 20:35:44	-33.7854996969697	26.2324156969697
BI-APD5	2017-07-12 20:36:44	-33.785266	26.2321733333333
BI-APD5	2017-07-12 20:37:44	-33.7849754242424	26.2319522727273
BI-APD5	2017-07-12 20:38:44	-33.7847125294118	26.2317247058824
BI-APD5	2017-07-12 20:39:44	-33.7844503636364	26.2314882727273
BI-APD5	2017-07-12 20:40:44	-33.784204	26.2312246363636
BI-APD5	2017-07-12 20:41:44	-33.7839377272727	26.2309334545455
BI-APD5	2017-07-12 20:42:44	-33.78367821875	26.23066528125
BI-APD5	2017-07-12 20:43:44	-33.7834280909091	26.2303605757576
BI-APD5	2017-07-12 20:44:44	-33.7831937878788	26.2301333939394
BI-APD5	2017-07-12 20:45:44	-33.7829092941176	26.2298695
BI-APD5	2017-07-12 20:46:44	-33.7826593636364	26.2296301818182
BI-APD5	2017-07-12 20:47:44	-33.7823813636364	26.2293559090909
BI-APD5	2017-07-12 20:48:44	-33.7821326363636	26.2290832727273
BI-APD5	2017-07-12 20:49:44	-33.7819254545455	26.2287595454545
BI-APD5	2017-07-12 20:50:44	-33.781783373913	26.2283310434783
BI-APD5	2017-07-12 20:51:44	-33.7815245913043	26.2278823478261
BI-APD5	2017-07-12 20:52:44	-33.7812822121212	26.2274442121212
BI-APD5	2017-07-12 20:53:44	-33.7812143636364	26.2270067272727
BI-APD5	2017-07-12 20:54:44	-33.7811068484849	26.2264764242424
BI-APD5	2017-07-12 20:55:44	-33.7808329324324	26.2262366081081
BI-APD5	2017-07-12 20:56:44	-33.7804905172414	26.2259403793103
BI-APD5	2017-07-12 20:57:44	-33.7800663793103	26.2257893448276
BI-APD5	2017-07-12 20:58:44	-33.77966852	26.2255891466667
BI-APD5	2017-07-12 20:59:44	-33.77938772	26.2251699466667
BI-APD5	2017-07-12 21:00:44	-33.7791992352941	26.2247373235294
BI-APD5	2017-07-12 21:01:44	-33.778905875	26.2245175625
BI-APD5	2017-07-12 21:02:44	-33.7785904411765	26.2242600588235
BI-APD5	2017-07-12 21:03:44	-33.7782606857143	26.2240009142857
BI-APD5	2017-07-12 21:04:44	-33.7779018181818	26.2237879393939
BI-APD5	2017-07-12 21:05:44	-33.777629	26.2234444285714
BI-APD5	2017-07-12 21:06:44	-33.7772997647059	26.2231992941176
BI-APD5	2017-07-12 21:07:44	-33.776941	26.2229061666667
BI-APD5	2017-07-12 21:08:44	-33.7766396571429	26.2226217142857
BI-APD5	2017-07-12 21:09:44	-33.7763148484848	26.2223076969697
BI-APD5	2017-07-12 21:10:44	-33.7760103333333	26.2219956666667
BI-APD5	2017-07-12 21:11:44	-33.775729	26.2216614285714
BI-APD5	2017-07-12 21:12:44	-33.7754227352941	26.2213621176471
BI-APD5	2017-07-12 21:13:44	-33.7751457647059	26.2210745882353
BI-APD5	2017-07-12 21:14:44	-33.7748332647059	26.2207690294118
BI-APD5	2017-07-12 21:15:44	-33.7745495882353	26.2205104705882
BI-APD5	2017-07-12 21:16:44	-33.7741964285714	26.2202725714286
BI-APD5	2017-07-12 21:17:44	-33.7739287647059	26.2200809117647
BI-APD5	2017-07-12 21:18:44	-33.7736253529412	26.2199147647059
BI-APD5	2017-07-12 21:19:44	-33.7733211212121	26.2197550909091
BI-APD5	2017-07-12 21:20:44	-33.7729832058824	26.2195422941176
BI-APD5	2017-07-12 21:21:44	-33.7727328181818	26.2192618181818
BI-APD5	2017-07-12 21:22:44	-33.7723900588235	26.2190446470588
BI-APD5	2017-07-12 21:23:44	-33.7721228181818	26.2187887272727
BI-APD5	2017-07-12 21:24:44	-33.7718194285714	26.2185727142857
BI-APD5	2017-07-12 21:25:44	-33.7715572941176	26.2183691176471
BI-APD5	2017-07-12 21:26:44	-33.7712542941176	26.2181438823529
BI-APD5	2017-07-12 21:27:44	-33.7709591515152	26.217933
BI-APD5	2017-07-12 21:28:44	-33.7707179090909	26.2176063333333
BI-APD5	2017-07-12 21:29:44	-33.7704138181818	26.217443
BI-APD5	2017-07-12 21:30:44	-33.770111	26.21718125
BI-APD5	2017-07-12 21:31:44	-33.7698157878788	26.2169543030303
BI-APD5	2017-07-12 21:32:44	-33.7695831142857	26.2166895714286
BI-APD5	2017-07-12 21:33:44	-33.7693375294118	26.2164259411765
BI-APD5	2017-07-12 21:34:44	-33.7690168235294	26.2162535
BI-APD5	2017-07-12 21:35:44	-33.7687951764706	26.2159476764706
BI-APD5	2017-07-12 21:36:44	-33.7685247647059	26.2156836470588
BI-APD5	2017-07-12 21:37:44	-33.7682271818182	26.2154871818182
BI-APD5	2017-07-12 21:38:44	-33.7679685294118	26.215203
BI-APD5	2017-07-12 21:39:44	-33.7676855	26.2149999117647
BI-APD5	2017-07-12 21:40:44	-33.7674492941176	26.2148117941176
BI-APD5	2017-07-12 21:41:44	-33.7671279393939	26.2145985454545
BI-APD5	2017-07-12 21:42:44	-33.7668914411765	26.2143070882353
BI-APD5	2017-07-12 21:43:44	-33.766618030303	26.2140883939394
BI-APD5	2017-07-12 21:44:44	-33.7663611818182	26.2138526363636
BI-APD5	2017-07-12 21:45:44	-33.7661371176471	26.2136646176471
BI-APD5	2017-07-12 21:46:44	-33.765793	26.213527
BI-APD5	2017-07-12 21:47:44	-33.7656083529412	26.2132922941176
BI-APD5	2017-07-12 21:48:44	-33.765282	26.213175
BI-APD5	2017-07-12 21:49:44	-33.7650915882353	26.2129243529412
BI-APD5	2017-07-12 21:50:44	-33.7648248529412	26.2127984411765
BI-APD5	2017-07-12 21:51:44	-33.7646860540541	26.2125652162162
BI-APD5	2017-07-12 21:52:44	-33.764439	26.212374
BI-APD5	2017-07-12 21:53:44	-33.7641363636364	26.2122019090909
BI-APD5	2017-07-12 21:54:44	-33.763911902439	26.212019195122
BI-APD5	2017-07-12 21:55:44	-33.7637083030303	26.2118306060606
BI-APD5	2017-07-12 21:56:44	-33.7633466060606	26.2116720909091
BI-APD5	2017-07-12 21:57:44	-33.7631560606061	26.2113794848485
BI-APD5	2017-07-12 21:58:44	-33.7628072941176	26.2112892941176
BI-APD5	2017-07-12 21:59:44	-33.762599983871	26.2110633548387
BI-APD5	2017-07-12 22:00:44	-33.7623676363636	26.2109029090909
BI-APD5	2017-07-12 22:01:44	-33.7621058235294	26.2106921764706
BI-APD5	2017-07-12 22:02:44	-33.7618675882353	26.2105507647059
BI-APD5	2017-07-12 22:03:44	-33.7616314545455	26.210363030303
BI-APD5	2017-07-12 22:04:44	-33.7613823636364	26.2102332727273
BI-APD5	2017-07-12 22:05:44	-33.761124	26.2101299090909
BI-APD5	2017-07-12 22:06:44	-33.7609303636364	26.2100478181818
BI-APD5	2017-07-12 22:07:44	-33.7607221818182	26.2098950909091
BI-APD5	2017-07-12 22:08:44	-33.7605338235294	26.2097711764706
BI-APD5	2017-07-12 22:09:44	-33.760300969697	26.2096389393939
BI-APD5	2017-07-12 22:10:44	-33.7601256666667	26.20957
BI-APD5	2017-07-12 22:11:44	-33.759879	26.2094485454545
BI-APD5	2017-07-12 22:12:44	-33.759684	26.2093548823529
BI-APD5	2017-07-12 22:13:44	-33.759492	26.209198
BI-APD5	2017-07-12 22:14:44	-33.7592659393939	26.2090911515152
BI-APD5	2017-07-12 22:15:44	-33.7590396666667	26.2089586666667
BI-APD5	2017-07-12 22:16:44	-33.7588215454545	26.2087796363636
BI-APD5	2017-07-12 22:17:44	-33.7586526060606	26.2087066666667
BI-APD5	2017-07-12 22:18:44	-33.7584737272727	26.2085043636364
BI-APD5	2017-07-12 22:19:44	-33.7582823529412	26.2083252941176
BI-APD5	2017-07-12 22:20:44	-33.7580855294118	26.2081907647059
BI-APD5	2017-07-12 22:21:44	-33.7579205151515	26.208041030303
BI-APD5	2017-07-12 22:22:44	-33.7577355588235	26.2078906470588
BI-APD5	2017-07-12 22:23:44	-33.7575623529412	26.2076997647059
BI-APD5	2017-07-12 22:24:44	-33.7573934705882	26.2075720294118
BI-APD5	2017-07-12 22:25:44	-33.7571867575758	26.2073596969697
BI-APD5	2017-07-12 22:26:44	-33.7570229393939	26.2072648181818
BI-APD5	2017-07-12 22:27:44	-33.7568319090909	26.2071324545455
BI-APD5	2017-07-12 22:28:44	-33.7566544705882	26.2070535
BI-APD5	2017-07-12 22:29:44	-33.7565068787879	26.2069507575758
BI-APD5	2017-07-12 22:30:44	-33.7563711818182	26.2069138787879
BI-APD5	2017-07-12 22:31:44	-33.7562348181818	26.2068998484848
BI-APD5	2017-07-12 22:32:44	-33.7560907941176	26.2067850882353
BI-APD5	2017-07-12 22:33:44	-33.7559409117647	26.2067326764706
BI-APD5	2017-07-12 22:34:44	-33.7557466363636	26.206612
BI-APD5	2017-07-12 22:35:44	-33.7555987941176	26.2065163823529
BI-APD5	2017-07-12 22:36:44	-33.7554181764706	26.2062945882353
BI-APD5	2017-07-12 22:37:44	-33.755254125	26.2061745
BI-APD5	2017-07-12 22:38:44	-33.7550189117647	26.2059720882353
BI-APD5	2017-07-12 22:39:44	-33.7548782941176	26.2058314117647
BI-APD5	2017-07-12 22:40:44	-33.7547154117647	26.2057216470588
BI-APD5	2017-07-12 22:41:44	-33.7545435454545	26.2055272424242
BI-APD5	2017-07-12 22:42:44	-33.7543583333333	26.2054011818182
BI-APD5	2017-07-12 22:43:44	-33.7541760909091	26.2051904545455
BI-APD5	2017-07-12 22:44:44	-33.7540158823529	26.205013
BI-APD5	2017-07-12 22:45:44	-33.7538223529412	26.2048726764706
BI-APD5	2017-07-12 22:46:44	-33.753647	26.204735
BI-APD5	2017-07-12 22:47:44	-33.7534432727273	26.2046575454545
BI-APD5	2017-07-12 22:48:44	-33.7532922727273	26.2045577878788
BI-APD5	2017-07-12 22:49:44	-33.7531326666667	26.2045929393939
BI-APD5	2017-07-12 22:50:44	-33.7529792424242	26.204610030303
BI-APD5	2017-07-12 22:51:44	-33.752799125	26.2046280625
BI-APD5	2017-07-12 22:52:44	-33.7525751176471	26.2046554705882
BI-APD5	2017-07-12 22:53:44	-33.7523405882353	26.2045827058824
BI-APD5	2017-07-12 22:54:44	-33.7521167272727	26.2044883636364
BI-APD5	2017-07-12 22:55:44	-33.7519750882353	26.2043028823529
BI-APD5	2017-07-12 22:56:44	-33.7518503636364	26.2039605454545
BI-APD5	2017-07-12 22:57:44	-33.7516373235294	26.2037816176471
BI-APD5	2017-07-12 22:58:44	-33.7514383333333	26.203571
BI-APD5	2017-07-12 22:59:44	-33.7512374117647	26.2032955588235
BI-APD5	2017-07-12 23:00:44	-33.7510777647059	26.2030143529412
BI-APD5	2017-07-12 23:01:44	-33.750912	26.202843
BI-APD5	2017-07-12 23:02:44	-33.7507121470588	26.2026322058824
BI-APD5	2017-07-12 23:03:44	-33.7505149117647	26.2023967352941
BI-APD5	2017-07-12 23:04:44	-33.7503638285714	26.2021508
BI-APD5	2017-07-12 23:05:44	-33.75024628125	26.20187275
BI-APD5	2017-07-12 23:06:44	-33.750099	26.201633
BI-APD5	2017-07-12 23:07:44	-33.7499967714286	26.2013025142857
BI-APD5	2017-07-12 23:08:44	-33.749883375	26.2010465
BI-APD5	2017-07-12 23:09:44	-33.7497427878788	26.2007658181818
BI-APD5	2017-07-12 23:10:44	-33.7496842941176	26.2004712352941
BI-APD5	2017-07-12 23:11:44	-33.749627125	26.20016009375
BI-APD5	2017-07-12 23:12:44	-33.74956728125	26.199843625
BI-APD5	2017-07-12 23:13:44	-33.7494785294118	26.1995517647059
BI-APD5	2017-07-12 23:14:44	-33.7494001212121	26.1992783333333
BI-APD5	2017-07-12 23:15:44	-33.7493165294118	26.1990209411765
BI-APD5	2017-07-12 23:16:44	-33.7491657941176	26.1987751764706
BI-APD5	2017-07-12 23:17:44	-33.7490108484849	26.1984822727273
BI-APD5	2017-07-12 23:18:44	-33.7488704848485	26.1981751212121
BI-APD5	2017-07-12 23:19:44	-33.7487335882353	26.1980302941176
BI-APD5	2017-07-12 23:20:44	-33.7485455151515	26.197791030303
BI-APD5	2017-07-12 23:21:44	-33.7483397647059	26.1975642352941
BI-APD5	2017-07-12 23:22:44	-33.7481924705882	26.1973176470588
BI-APD5	2017-07-12 23:23:44	-33.7480728787879	26.197116969697
BI-APD5	2017-07-12 23:24:44	-33.7479240588235	26.196886
BI-APD5	2017-07-12 23:25:44	-33.7477891212121	26.1966236666667
BI-APD5	2017-07-12 23:26:44	-33.7476688	26.1963146
BI-APD5	2017-07-12 23:27:44	-33.7475995555556	26.1960387777778
BI-APD5	2017-07-12 23:28:44	-33.74745525	26.1956854375
BI-APD5	2017-07-12 23:29:44	-33.7473771470588	26.1954890882353
BI-APD5	2017-07-12 23:30:44	-33.7473209090909	26.1951915454545
BI-APD5	2017-07-12 23:31:44	-33.7472366285714	26.1948570571429
BI-APD5	2017-07-12 23:32:44	-33.747172	26.194555
BI-APD5	2017-07-12 23:33:44	-33.747116	26.1942621176471
BI-APD5	2017-07-12 23:34:44	-33.7470550789474	26.1939918947368
BI-APD5	2017-07-12 23:35:44	-33.74695675	26.193693
BI-APD5	2017-07-12 23:36:44	-33.7468696857143	26.1934603142857
BI-APD5	2017-07-12 23:37:44	-33.7467226571429	26.1932474285714
BI-APD5	2017-07-12 23:38:44	-33.7466207647059	26.1930132352941
BI-APD5	2017-07-12 23:39:44	-33.7465606666667	26.1926913333333
BI-APD5	2017-07-12 23:40:44	-33.7464498378378	26.1924578918919
BI-APD5	2017-07-12 23:41:44	-33.7463445714286	26.1921810857143
BI-APD5	2017-07-12 23:42:44	-33.7462877058824	26.191956
BI-APD5	2017-07-12 23:43:44	-33.7462185454545	26.191756
BI-APD5	2017-07-12 23:44:44	-33.7461563333333	26.1915046666667
BI-APD5	2017-07-12 23:45:44	-33.74612	26.1912368333333
BI-APD5	2017-07-12 23:46:44	-33.7461295294118	26.1909617647059
BI-APD5	2017-07-12 23:47:44	-33.7461197575758	26.1906935757576
BI-APD5	2017-07-12 23:48:44	-33.7461033030303	26.1904298181818
BI-APD5	2017-07-12 23:49:44	-33.7461588484848	26.1902369090909
BI-APD5	2017-07-12 23:50:44	-33.7460988108108	26.1900409189189
BI-APD5	2017-07-12 23:51:44	-33.7461309090909	26.1898885454545
BI-APD5	2017-07-12 23:52:44	-33.7463007878788	26.1896333636364
BI-APD5	2017-07-12 23:53:44	-33.7463544117647	26.1895558235294
BI-APD5	2017-07-12 23:54:44	-33.7464642352941	26.1893690588235
BI-APD5	2017-07-12 23:55:44	-33.7466575172414	26.1893235632184
BI-APD5	2017-07-12 23:56:44	-33.74692675	26.18942503125
BI-APD5	2017-07-12 23:57:44	-33.7471012424242	26.1894138484848
BI-APD5	2017-07-12 23:58:44	-33.7472901176471	26.1895522941176
BI-APD5	2017-07-12 23:59:44	-33.7474493529412	26.1896882941176
BI-APD5	2017-07-13 00:00:44	-33.7475593823529	26.1897596176471
BI-APD5	2017-07-13 00:01:44	-33.747765	26.189745
BI-APD5	2017-07-13 00:02:44	-33.747942	26.1897231818182
BI-APD5	2017-07-13 00:03:44	-33.7481138181818	26.1896659090909
BI-APD5	2017-07-13 00:04:44	-33.7482017714286	26.1897033714286
BI-APD5	2017-07-13 00:05:44	-33.7483597272727	26.1896497272727
BI-APD5	2017-07-13 00:06:44	-33.748531	26.189608
BI-APD5	2017-07-13 00:07:44	-33.7486745294118	26.1895938529412
BI-APD5	2017-07-13 00:08:44	-33.7488353823529	26.1895372647059
BI-APD5	2017-07-13 00:09:44	-33.7489643333333	26.1894243636364
BI-APD5	2017-07-13 00:10:44	-33.7492086969697	26.1893351515152
BI-APD5	2017-07-13 00:11:44	-33.7492634864865	26.1892313513514
BI-APD5	2017-07-13 00:12:44	-33.7493799142857	26.1891191142857
BI-APD5	2017-07-13 00:13:44	-33.749504	26.189072
BI-APD5	2017-07-13 00:14:44	-33.74963925	26.18898025
BI-APD5	2017-07-13 00:15:44	-33.7497625757576	26.1889180909091
BI-APD5	2017-07-13 00:16:44	-33.7499236756757	26.1887958918919
BI-APD5	2017-07-13 00:17:44	-33.7500475294118	26.188714
BI-APD5	2017-07-13 00:18:44	-33.7501869428571	26.1886010571429
BI-APD5	2017-07-13 00:19:44	-33.7503192941176	26.1885270588235
BI-APD5	2017-07-13 00:20:44	-33.7504392058824	26.1884248823529
BI-APD5	2017-07-13 00:21:44	-33.7505213333333	26.1883667222222
BI-APD5	2017-07-13 00:22:44	-33.7506862	26.188311
BI-APD5	2017-07-13 00:23:44	-33.7508207777778	26.1882843333333
BI-APD5	2017-07-13 00:24:44	-33.7508763636364	26.1882773030303
BI-APD5	2017-07-13 00:25:44	-33.7510823783784	26.1881611081081
BI-APD5	2017-07-13 00:26:44	-33.7512668823529	26.188059
BI-APD5	2017-07-13 00:27:44	-33.751362	26.187948
BI-APD5	2017-07-13 00:28:44	-33.7514786216216	26.1878761891892
BI-APD5	2017-07-13 00:29:44	-33.751567	26.1878249411765
BI-APD5	2017-07-13 00:30:44	-33.7516762727273	26.1877287878788
BI-APD5	2017-07-13 00:31:44	-33.7517635454545	26.1876128181818
BI-APD5	2017-07-13 00:32:44	-33.7518847352941	26.1875306764706
BI-APD5	2017-07-13 00:33:44	-33.7519745945946	26.1874325945946
BI-APD5	2017-07-13 00:34:44	-33.7520294411765	26.1873096470588
BI-APD5	2017-07-13 00:35:44	-33.7521390588235	26.1872359411765
BI-APD5	2017-07-13 00:36:44	-33.752195	26.1871202727273
BI-APD5	2017-07-13 00:37:44	-33.7522997058824	26.1869612058824
BI-APD5	2017-07-13 00:38:44	-33.7523712647059	26.1870229411765
BI-APD5	2017-07-13 00:39:44	-33.7525045882353	26.1868204117647
BI-APD5	2017-07-13 00:40:44	-33.7525550277778	26.1867569722222
BI-APD5	2017-07-13 00:41:44	-33.7526379322034	26.1866763728814
BI-APD5	2017-07-13 00:42:44	-33.7526906857143	26.1866334285714
BI-APD5	2017-07-13 00:43:44	-33.7527508484849	26.186586
BI-APD5	2017-07-13 00:44:44	-33.752803	26.1865635833333
BI-APD5	2017-07-13 00:45:44	-33.7528880540541	26.1864699189189
BI-APD5	2017-07-13 00:46:44	-33.7529631891892	26.1864821351351
BI-APD5	2017-07-13 00:47:44	-33.7530952285714	26.1865032
BI-APD5	2017-07-13 00:48:44	-33.7531906666667	26.1864883030303
BI-APD5	2017-07-13 00:49:44	-33.7532398484848	26.1864942727273
BI-APD5	2017-07-13 00:50:44	-33.7533988648649	26.1863539459459
BI-APD5	2017-07-13 00:51:44	-33.7535039090909	26.1863247272727
BI-APD5	2017-07-13 00:52:44	-33.7536571176471	26.1861477647059
BI-APD5	2017-07-13 00:53:44	-33.753792	26.185982
BI-APD5	2017-07-13 00:54:44	-33.7538796486486	26.1858462432432
BI-APD5	2017-07-13 00:55:44	-33.7539844545455	26.1857426363636
BI-APD5	2017-07-13 00:56:44	-33.75407	26.1856317272727
BI-APD5	2017-07-13 00:57:44	-33.7541751538462	26.185592025641
BI-APD5	2017-07-13 00:58:44	-33.7542589705882	26.1855011470588
BI-APD5	2017-07-13 00:59:44	-33.7544304705882	26.1853466470588
BI-APD5	2017-07-13 01:00:44	-33.7544802285714	26.1853447142857
BI-APD5	2017-07-13 01:01:44	-33.754552775	26.185259825
BI-APD5	2017-07-13 01:02:44	-33.7547059411765	26.1850845294118
BI-APD5	2017-07-13 01:03:44	-33.7546592121212	26.1851344242424
BI-APD5	2017-07-13 01:04:44	-33.754758027027	26.1850312972973
BI-APD5	2017-07-13 01:05:44	-33.754826030303	26.184920969697
BI-APD5	2017-07-13 01:06:44	-33.754913	26.184903
BI-APD5	2017-07-13 01:07:44	-33.7549874186046	26.1848281162791
BI-APD5	2017-07-13 01:08:44	-33.7551217575758	26.1846676060606
BI-APD5	2017-07-13 01:09:44	-33.7551996060606	26.1846074242424
BI-APD5	2017-07-13 01:10:44	-33.7553393030303	26.1845113333333
BI-APD5	2017-07-13 01:11:44	-33.7554264666667	26.1844881333333
BI-APD5	2017-07-13 01:12:44	-33.75542525	26.184487375
BI-APD5	2017-07-13 01:13:44	-33.7555562727273	26.1844393636364
BI-APD5	2017-07-13 01:14:44	-33.7555901428571	26.1845583714286
BI-APD5	2017-07-13 01:15:44	-33.7556362352941	26.1845905294118
BI-APD5	2017-07-13 01:16:44	-33.7557377058824	26.1845384705882
BI-APD5	2017-07-13 01:17:44	-33.7558478235294	26.1844487647059
BI-APD5	2017-07-13 01:18:44	-33.7558814444444	26.1844579333333
BI-APD5	2017-07-13 01:19:44	-33.7559881153846	26.1844016346154
BI-APD5	2017-07-13 01:20:44	-33.7560613333333	26.184373
BI-APD5	2017-07-13 01:21:44	-33.756121627451	26.1843546862745
BI-APD5	2017-07-13 01:22:44	-33.7561549183674	26.1844072653061
BI-APD5	2017-07-13 01:23:44	-33.7561609473684	26.1844636842105
BI-APD5	2017-07-13 01:24:44	-33.7562550769231	26.1844268461538
BI-APD5	2017-07-13 01:25:44	-33.7562930625	26.1844355625
BI-APD5	2017-07-13 01:26:44	-33.7562966363636	26.1844134545455
BI-APD5	2017-07-13 01:27:44	-33.7564011818182	26.1843734545455
BI-APD5	2017-07-13 01:28:44	-33.7565039090909	26.1843064545455
BI-APD5	2017-07-13 01:29:44	-33.7565829090909	26.1842455454545
BI-APD5	2017-07-13 01:30:44	-33.7566807272727	26.1841820909091
BI-APD5	2017-07-13 01:31:44	-33.7567261818182	26.1841819090909
BI-APD5	2017-07-13 01:32:44	-33.756775	26.184196
BI-APD5	2017-07-13 01:33:44	-33.7568182727273	26.1841670909091
BI-APD5	2017-07-13 01:34:44	-33.7568955454545	26.1841509090909
BI-APD5	2017-07-13 01:35:44	-33.7569829090909	26.1841659090909
BI-APD5	2017-07-13 01:36:44	-33.7570224545455	26.1841887272727
BI-APD5	2017-07-13 01:37:44	-33.7570974705882	26.1841793529412
BI-APD5	2017-07-13 01:38:44	-33.7571468823529	26.1841340588235
BI-APD5	2017-07-13 01:39:44	-33.7571896666667	26.184165
BI-APD5	2017-07-13 01:40:44	-33.7572459393939	26.1841523333333
BI-APD5	2017-07-13 01:41:44	-33.7573015151515	26.1841948484849
BI-APD5	2017-07-13 01:42:44	-33.7574034242424	26.1841560909091
BI-APD5	2017-07-13 01:43:44	-33.757481	26.1841275294118
BI-APD5	2017-07-13 01:44:44	-33.7575796666667	26.1840831515151
BI-APD5	2017-07-13 01:45:44	-33.7576335	26.183986
BI-APD5	2017-07-13 01:46:44	-33.75777175	26.18387225
BI-APD5	2017-07-13 01:47:44	-33.7578878125	26.18374009375
BI-APD5	2017-07-13 01:48:44	-33.7579852058824	26.1836036764706
BI-APD5	2017-07-13 01:49:44	-33.7580401818182	26.1834157272727
BI-APD5	2017-07-13 01:50:44	-33.7580084545455	26.183197
BI-APD5	2017-07-13 01:51:44	-33.7580558181818	26.1830781818182
BI-APD5	2017-07-13 01:52:44	-33.7581355882353	26.1829729411765
BI-APD5	2017-07-13 01:53:44	-33.7581939411765	26.1828208235294
BI-APD5	2017-07-13 01:54:44	-33.7582771212121	26.1828179090909
BI-APD5	2017-07-13 01:55:44	-33.7583102352941	26.1827509117647
BI-APD5	2017-07-13 01:56:44	-33.7583755882353	26.1826976764706
BI-APD5	2017-07-13 01:57:44	-33.758442	26.1826441176471
BI-APD5	2017-07-13 01:58:44	-33.7585138181818	26.1825722727273
BI-APD5	2017-07-13 01:59:44	-33.7585875151515	26.1825646060606
BI-APD5	2017-07-13 02:00:44	-33.7586676969697	26.1825649090909
BI-APD5	2017-07-13 02:01:44	-33.7586615454545	26.1826134545455
BI-APD5	2017-07-13 02:02:44	-33.7585505454545	26.182619
BI-APD5	2017-07-13 02:03:44	-33.7584505714286	26.1826799428571
BI-APD5	2017-07-13 02:04:44	-33.75832	26.1825981428571
BI-APD5	2017-07-13 02:05:44	-33.7581825	26.182548
BI-APD5	2017-07-13 02:06:44	-33.7580243939394	26.1825170909091
BI-APD5	2017-07-13 02:07:44	-33.7578751515152	26.1824937575758
BI-APD5	2017-07-13 02:08:44	-33.7578100606061	26.1825875757576
BI-APD5	2017-07-13 02:09:44	-33.7577791111111	26.1826779444444
BI-APD5	2017-07-13 02:10:44	-33.7576892352941	26.1827624117647
BI-APD5	2017-07-13 02:11:44	-33.7575967058823	26.1828140588235
BI-APD5	2017-07-13 02:12:44	-33.7575055588235	26.1829437647059
BI-APD5	2017-07-13 02:13:44	-33.7573838823529	26.1829634117647
BI-APD5	2017-07-13 02:14:44	-33.7572445757576	26.1830421818182
BI-APD5	2017-07-13 02:15:44	-33.7570962941176	26.1831162352941
BI-APD5	2017-07-13 02:16:44	-33.7569473333333	26.183153
BI-APD5	2017-07-13 02:17:44	-33.7568126969697	26.1831943333333
BI-APD5	2017-07-13 02:18:44	-33.7566671818182	26.1832698484848
BI-APD5	2017-07-13 02:19:44	-33.7565521818182	26.183321
BI-APD5	2017-07-13 02:20:44	-33.7564533636364	26.1833698181818
BI-APD5	2017-07-13 02:21:44	-33.7562967272727	26.1834028181818
BI-APD5	2017-07-13 02:22:44	-33.756165	26.183317
BI-APD5	2017-07-13 02:23:44	-33.7560483636364	26.1833076363636
BI-APD5	2017-07-13 02:24:44	-33.7559515757576	26.183279969697
BI-APD5	2017-07-13 02:25:44	-33.755957	26.1833343333333
BI-APD5	2017-07-13 02:26:44	-33.7559546	26.1833724
BI-APD5	2017-07-13 02:27:44	-33.7559527142857	26.1835027142857
BI-APD5	2017-07-13 02:28:44	-33.7559077272727	26.1835617878788
BI-APD5	2017-07-13 02:29:44	-33.755909	26.1836258235294
BI-APD5	2017-07-13 02:30:44	-33.7558534545455	26.1837408181818
BI-APD5	2017-07-13 02:31:44	-33.7556771176471	26.1837128235294
BI-APD5	2017-07-13 02:32:44	-33.7555936666667	26.1838546666667
BI-APD5	2017-07-13 02:33:44	-33.7554745588235	26.1839272647059
BI-APD5	2017-07-13 02:34:44	-33.7552056969697	26.1839397272727
BI-APD5	2017-07-13 02:35:44	-33.755263	26.1840189090909
BI-APD5	2017-07-13 02:36:44	-33.755173	26.1840507272727
BI-APD5	2017-07-13 02:37:44	-33.7550299393939	26.1841124242424
BI-APD5	2017-07-13 02:38:44	-33.7550461515152	26.1841399090909
BI-APD5	2017-07-13 02:39:44	-33.7550189393939	26.1842147272727
BI-APD5	2017-07-13 02:40:44	-33.7550771764706	26.184279
BI-APD5	2017-07-13 02:41:44	-33.7550546363636	26.184349
BI-APD5	2017-07-13 02:42:44	-33.7549893636364	26.1844579090909
BI-APD5	2017-07-13 02:43:44	-33.7548769090909	26.1846009090909
BI-APD5	2017-07-13 02:44:44	-33.7547506363636	26.1847620909091
BI-APD5	2017-07-13 02:45:44	-33.7546096363636	26.1849146363636
BI-APD5	2017-07-13 02:46:44	-33.754513	26.185041
BI-APD5	2017-07-13 02:47:44	-33.7543121818182	26.1851003636364
BI-APD5	2017-07-13 02:48:44	-33.7541373333333	26.1852406666667
BI-APD5	2017-07-13 02:49:44	-33.7539688484848	26.1854526969697
BI-APD5	2017-07-13 02:50:44	-33.7537046969697	26.1855435454545
BI-APD5	2017-07-13 02:51:44	-33.753614	26.1857575
BI-APD5	2017-07-13 02:52:44	-33.7535003030303	26.1859533333333
BI-APD5	2017-07-13 02:53:44	-33.7533153589744	26.1861201538462
BI-APD5	2017-07-13 02:54:44	-33.7530683030303	26.186295030303
BI-APD5	2017-07-13 02:55:44	-33.7529391818182	26.1872434545455
BI-APD5	2017-07-13 02:56:44	-33.7525269090909	26.186432030303
BI-APD5	2017-07-13 02:57:44	-33.7523243333333	26.1865273333333
BI-APD5	2017-07-13 02:58:44	-33.7521886176471	26.1866616470588
BI-APD5	2017-07-13 02:59:44	-33.7521296666667	26.1868552424242
BI-APD5	2017-07-13 03:00:44	-33.751928969697	26.1868747878788
BI-APD5	2017-07-13 03:01:44	-33.7518180277778	26.1869865
BI-APD5	2017-07-13 03:02:44	-33.7517508181818	26.1871183636364
BI-APD5	2017-07-13 03:03:44	-33.7516504166667	26.1871204166667
BI-APD5	2017-07-13 03:04:44	-33.7514854411765	26.1872486764706
BI-APD5	2017-07-13 03:05:44	-33.7514241515152	26.1873823939394
BI-APD5	2017-07-13 03:06:44	-33.7513068235294	26.1874598823529
BI-APD5	2017-07-13 03:07:44	-33.7511722121212	26.1875005151515
BI-APD5	2017-07-13 03:08:44	-33.7509760909091	26.1876772424242
BI-APD5	2017-07-13 03:09:44	-33.7507403333333	26.1878386666667
BI-APD5	2017-07-13 03:10:44	-33.750572	26.18797
BI-APD5	2017-07-13 03:11:44	-33.7503048235294	26.1880191176471
BI-APD5	2017-07-13 03:12:44	-33.7501209393939	26.187985
BI-APD5	2017-07-13 03:13:44	-33.7498971818182	26.1881047575758
BI-APD5	2017-07-13 03:14:44	-33.7498684444444	26.1882152222222
BI-APD5	2017-07-13 03:15:44	-33.7496847878788	26.1884888787879
BI-APD5	2017-07-13 03:16:44	-33.7495453529412	26.1883151176471
BI-APD5	2017-07-13 03:17:44	-33.7494022857143	26.188415
BI-APD5	2017-07-13 03:18:44	-33.7493546571429	26.1884454285714
BI-APD5	2017-07-13 03:19:44	-33.7492491176471	26.1886754705882
BI-APD5	2017-07-13 03:20:44	-33.7491702352941	26.1887584705882
BI-APD5	2017-07-13 03:21:44	-33.7490524705882	26.1889443529412
BI-APD5	2017-07-13 03:22:44	-33.7488724324324	26.1889725405405
BI-APD5	2017-07-13 03:23:44	-33.7486767272727	26.189176
BI-APD5	2017-07-13 03:24:44	-33.7485717272727	26.1891390909091
BI-APD5	2017-07-13 03:25:44	-33.7485260810811	26.1891650810811
BI-APD5	2017-07-13 03:26:44	-33.7483194705882	26.1893658823529
BI-APD5	2017-07-13 03:27:44	-33.7480972941176	26.1892417647059
BI-APD5	2017-07-13 03:28:44	-33.7478748169014	26.1892590140845
BI-APD5	2017-07-13 03:29:44	-33.747707	26.189369
BI-APD5	2017-07-13 03:30:44	-33.7475139393939	26.1895862121212
BI-APD5	2017-07-13 03:31:44	-33.7474824848485	26.1895599393939
BI-APD5	2017-07-13 03:32:44	-33.7474259411765	26.189711
BI-APD5	2017-07-13 03:33:44	-33.7473668235294	26.1898079411765
BI-APD5	2017-07-13 03:34:44	-33.7471858529412	26.1900691470588
BI-APD5	2017-07-13 03:35:44	-33.7470159411765	26.1900785882353
BI-APD5	2017-07-13 03:36:44	-33.7469217647059	26.1902102352941
BI-APD5	2017-07-13 03:37:44	-33.746857	26.190483
BI-APD5	2017-07-13 03:38:44	-33.746817	26.1904494
BI-APD5	2017-07-13 03:39:44	-33.7467874411765	26.1905188823529
BI-APD5	2017-07-13 03:40:44	-33.7465793235294	26.1908389705882
BI-APD5	2017-07-13 03:41:44	-33.7464795588235	26.1907070588235
BI-APD5	2017-07-13 03:42:44	-33.7463872857143	26.1909498571429
BI-APD5	2017-07-13 03:43:44	-33.7462653529412	26.1911031764706
BI-APD5	2017-07-13 03:44:44	-33.7461381960784	26.1914170784314
BI-APD5	2017-07-13 03:45:44	-33.7460935277778	26.1912828333333
BI-APD5	2017-07-13 03:46:44	-33.7459646969697	26.1913475757576
BI-APD5	2017-07-13 03:47:44	-33.7457820909091	26.1914693636364
BI-APD5	2017-07-13 03:48:44	-33.7457263636364	26.1916175454545
BI-APD5	2017-07-13 03:49:44	-33.745674	26.1917711818182
BI-APD5	2017-07-13 03:50:44	-33.7455737878788	26.1919514242424
BI-APD5	2017-07-13 03:51:44	-33.7455802058824	26.1920573235294
BI-APD5	2017-07-13 03:52:44	-33.745517030303	26.1922074242424
BI-APD5	2017-07-13 03:53:44	-33.7453993235294	26.1923359705882
BI-APD5	2017-07-13 03:54:44	-33.7452985	26.1924915
BI-APD5	2017-07-13 03:55:44	-33.7453506363636	26.1926363636364
BI-APD5	2017-07-13 03:56:44	-33.7454384242424	26.1926847878788
BI-APD5	2017-07-13 03:57:44	-33.7454652121212	26.1928202727273
BI-APD5	2017-07-13 03:58:44	-33.7454607272727	26.1929108181818
BI-APD5	2017-07-13 03:59:44	-33.7454092727273	26.1929796666667
BI-APD5	2017-07-13 04:00:44	-33.745439	26.1931245
BI-APD5	2017-07-13 04:01:44	-33.7454158181818	26.1932210909091
BI-APD5	2017-07-13 04:02:44	-33.7454318181818	26.1933381818182
BI-APD5	2017-07-13 04:03:44	-33.7454995757576	26.193240030303
BI-APD5	2017-07-13 04:04:44	-33.7455644285714	26.19333
BI-APD5	2017-07-13 04:05:44	-33.7454218181818	26.1933806666667
BI-APD5	2017-07-13 04:06:44	-33.7455358787879	26.1934589090909
BI-APD5	2017-07-13 04:07:44	-33.7455242727273	26.1935071818182
BI-APD5	2017-07-13 04:08:44	-33.7455379142857	26.1935384
BI-APD5	2017-07-13 04:09:44	-33.74548325	26.19352375
BI-APD5	2017-07-13 04:10:44	-33.7456765142857	26.1936121428571
BI-APD5	2017-07-13 04:11:44	-33.7455475454545	26.1935807272727
BI-APD5	2017-07-13 04:12:44	-33.7456154545455	26.1935908181818
BI-APD5	2017-07-13 04:13:44	-33.7455364242424	26.1934817272727
BI-APD5	2017-07-13 04:14:44	-33.7457442702703	26.1934987297297
BI-APD5	2017-07-13 04:15:44	-33.7457727058824	26.1934504117647
BI-APD5	2017-07-13 04:16:44	-33.745705	26.193387
BI-APD5	2017-07-13 04:17:44	-33.7458525490196	26.1934517647059
BI-APD5	2017-07-13 04:18:44	-33.745874	26.1935036363636
BI-APD5	2017-07-13 04:19:44	-33.74597	26.1935165454545
BI-APD5	2017-07-13 04:20:44	-33.7460807272727	26.1936152727273
BI-APD5	2017-07-13 04:21:44	-33.746201	26.193529
BI-APD5	2017-07-13 04:22:44	-33.7462681219512	26.1932894146341
BI-APD5	2017-07-13 04:23:44	-33.7464002121212	26.1931209090909
BI-APD5	2017-07-13 04:24:44	-33.7464176363636	26.1928488181818
BI-APD5	2017-07-13 04:25:44	-33.7465057647059	26.1926838235294
BI-APD5	2017-07-13 04:26:44	-33.7466218518518	26.1924603333333
BI-APD5	2017-07-13 04:27:44	-33.7466976363636	26.192224
BI-APD5	2017-07-13 04:28:44	-33.7467969375	26.192045
BI-APD5	2017-07-13 04:29:44	-33.7467873333333	26.1917731818182
BI-APD5	2017-07-13 04:30:44	-33.7469255757576	26.1916163333333
BI-APD5	2017-07-13 04:31:44	-33.7470428787879	26.1915423030303
BI-APD5	2017-07-13 04:32:44	-33.74717621875	26.19145690625
BI-APD5	2017-07-13 04:33:44	-33.7473036060606	26.1913532424242
BI-APD5	2017-07-13 04:34:44	-33.74736975	26.191145375
BI-APD5	2017-07-13 04:35:44	-33.7475041818182	26.190981
BI-APD5	2017-07-13 04:36:44	-33.7475913636364	26.1908357272727
BI-APD5	2017-07-13 04:37:44	-33.7477202727273	26.1906621818182
BI-APD5	2017-07-13 04:38:44	-33.7478008181818	26.1904840909091
BI-APD5	2017-07-13 04:39:44	-33.7479081818182	26.1902931818182
BI-APD5	2017-07-13 04:40:44	-33.7480156666667	26.1900852727273
BI-APD5	2017-07-13 04:41:44	-33.748005	26.1898058787879
BI-APD5	2017-07-13 04:42:44	-33.7481576666667	26.1896863636364
BI-APD5	2017-07-13 04:43:44	-33.7482666363636	26.1894801515152
BI-APD5	2017-07-13 04:44:44	-33.748337	26.1892386666667
BI-APD5	2017-07-13 04:45:44	-33.7484904545455	26.1890085454545
BI-APD5	2017-07-13 04:46:44	-33.748463	26.188761
BI-APD5	2017-07-13 04:47:44	-33.7486204545455	26.1885751818182
BI-APD5	2017-07-13 04:48:44	-33.7487104545455	26.188358
BI-APD5	2017-07-13 04:49:44	-33.748739	26.1880854545455
BI-APD5	2017-07-13 04:50:44	-33.7488157575758	26.1878221212121
BI-APD5	2017-07-13 04:51:44	-33.7489149090909	26.1875983030303
BI-APD5	2017-07-13 04:52:44	-33.748893030303	26.1873047878788
BI-APD5	2017-07-13 04:53:44	-33.7490064242424	26.1870965151515
BI-APD5	2017-07-13 04:54:44	-33.7491201818182	26.1868788484848
BI-APD5	2017-07-13 04:55:44	-33.7492380606061	26.1866638787879
BI-APD5	2017-07-13 04:56:44	-33.7493543636364	26.1864142424242
BI-APD5	2017-07-13 04:57:44	-33.7494154242424	26.1861493636364
BI-APD5	2017-07-13 04:58:44	-33.7495413636364	26.1859439090909
BI-APD5	2017-07-13 04:59:44	-33.7496146666667	26.1857163333333
BI-APD5	2017-07-13 05:00:44	-33.7497762424242	26.1855544545455
BI-APD5	2017-07-13 05:01:44	-33.7499414242424	26.1853093636364
BI-APD5	2017-07-13 05:02:44	-33.7500531515152	26.1851189393939
BI-APD5	2017-07-13 05:03:44	-33.7501621818182	26.1849005151515
BI-APD5	2017-07-13 05:04:44	-33.7503202424242	26.1846584545455
BI-APD5	2017-07-13 05:05:44	-33.75044465625	26.1844473125
BI-APD5	2017-07-13 05:06:44	-33.7505845757576	26.1842566969697
BI-APD5	2017-07-13 05:07:44	-33.7507213939394	26.1840635757576
BI-APD5	2017-07-13 05:08:44	-33.7508222424242	26.1838749090909
BI-APD5	2017-07-13 05:09:44	-33.7509866666667	26.1836551515152
BI-APD5	2017-07-13 05:10:44	-33.7510859393939	26.1834097272727
BI-APD5	2017-07-13 05:11:44	-33.7511726363636	26.183134
BI-APD5	2017-07-13 05:12:44	-33.7512603636364	26.1828699090909
BI-APD5	2017-07-13 05:13:44	-33.7513032727273	26.1826545454545
BI-APD5	2017-07-13 05:14:44	-33.751415	26.182373
BI-APD5	2017-07-13 05:15:44	-33.7514979090909	26.1821341818182
BI-APD5	2017-07-13 05:16:44	-33.7515769411765	26.1818948823529
BI-APD5	2017-07-13 05:17:44	-33.7516283939394	26.1817118787879
BI-APD5	2017-07-13 05:18:44	-33.7516766969697	26.1814779090909
BI-APD5	2017-07-13 05:19:44	-33.7517988235294	26.1813152352941
BI-APD5	2017-07-13 05:20:44	-33.7518724848485	26.1812071212121
BI-APD5	2017-07-13 05:21:44	-33.7519315	26.1811118529412
BI-APD5	2017-07-13 05:22:44	-33.7520774705882	26.1809894705882
BI-APD5	2017-07-13 05:23:44	-33.7521711764706	26.1808947941176
BI-APD5	2017-07-13 05:24:44	-33.75225175	26.18079725
BI-APD5	2017-07-13 05:25:44	-33.7523611818182	26.1806200909091
BI-APD5	2017-07-13 05:26:44	-33.7523886363636	26.1806005454545
BI-APD5	2017-07-13 05:27:44	-33.7523867272727	26.1804035757576
BI-APD5	2017-07-13 05:28:44	-33.752517030303	26.1802493636364
BI-APD5	2017-07-13 05:29:44	-33.752520375	26.180014
BI-APD5	2017-07-13 05:30:44	-33.7525314545455	26.1796753636364
BI-APD5	2017-07-13 05:31:44	-33.7526258823529	26.1793781764706
BI-APD5	2017-07-13 05:32:44	-33.752745	26.1791335
BI-APD5	2017-07-13 05:33:44	-33.7528967058824	26.1788611176471
BI-APD5	2017-07-13 05:34:44	-33.7530452571429	26.1785796
BI-APD5	2017-07-13 05:35:44	-33.7531264242424	26.1782750606061
BI-APD5	2017-07-13 05:36:44	-33.753293030303	26.1780356969697
BI-APD5	2017-07-13 05:37:44	-33.753376	26.1777185
BI-APD5	2017-07-13 05:38:44	-33.7535413333333	26.177454
BI-APD5	2017-07-13 05:39:44	-33.753601	26.1772116363636
BI-APD5	2017-07-13 05:40:44	-33.7537296060606	26.176964
BI-APD5	2017-07-13 05:41:44	-33.7538259411765	26.1767671176471
BI-APD5	2017-07-13 05:42:44	-33.7539525757576	26.1765706666667
BI-APD5	2017-07-13 05:43:44	-33.7540692352941	26.1764087647059
BI-APD5	2017-07-13 05:44:44	-33.7541797142857	26.1762265428571
BI-APD5	2017-07-13 05:45:44	-33.7542711875	26.17610534375
BI-APD5	2017-07-13 05:46:44	-33.7544016969697	26.176017969697
BI-APD5	2017-07-13 05:47:44	-33.7545705428571	26.1758718571429
BI-APD5	2017-07-13 05:48:44	-33.7547443333333	26.1757553333333
BI-APD5	2017-07-13 05:49:44	-33.7547457352941	26.1755951764706
BI-APD5	2017-07-13 05:50:44	-33.7549236176471	26.1755162941176
BI-APD5	2017-07-13 05:51:44	-33.7550704705882	26.1754378823529
BI-APD5	2017-07-13 05:52:44	-33.7551439090909	26.1753270909091
BI-APD5	2017-07-13 05:53:44	-33.7552637878788	26.1752674848485
BI-APD5	2017-07-13 05:54:44	-33.75540225	26.1751204375
BI-APD5	2017-07-13 05:55:44	-33.7554527647059	26.1751305294118
BI-APD5	2017-07-13 05:56:44	-33.7554638529412	26.1748647941176
BI-APD5	2017-07-13 05:57:44	-33.7554910588235	26.1747027647059
BI-APD5	2017-07-13 05:58:44	-33.7557002424242	26.174521
BI-APD5	2017-07-13 05:59:44	-33.7558484848485	26.174360969697
BI-APD5	2017-07-13 06:00:44	-33.7560000606061	26.174143969697
BI-APD5	2017-07-13 06:01:44	-33.7561471818182	26.1739714545455
BI-APD5	2017-07-13 06:02:44	-33.756285	26.1737528823529
BI-APD5	2017-07-13 06:03:44	-33.7564559090909	26.1735604545455
BI-APD5	2017-07-13 06:04:44	-33.7566478823529	26.1733587647059
BI-APD5	2017-07-13 06:05:44	-33.756839030303	26.173144030303
BI-APD5	2017-07-13 06:06:44	-33.7569488181818	26.1729400909091
BI-APD5	2017-07-13 06:07:44	-33.7570700625	26.172705875
BI-APD5	2017-07-13 06:08:44	-33.7571722352941	26.1724632352941
BI-APD5	2017-07-13 06:09:44	-33.75729075	26.17221865625
BI-APD5	2017-07-13 06:10:44	-33.7574628484848	26.1719804242424
BI-APD5	2017-07-13 06:11:44	-33.7575738235294	26.1718027352941
BI-APD5	2017-07-13 06:12:44	-33.757792	26.1716323333333
BI-APD5	2017-07-13 06:13:44	-33.7579176764706	26.1714154117647
BI-APD5	2017-07-13 06:14:44	-33.7580803333333	26.1711657878788
BI-APD5	2017-07-13 06:15:44	-33.758228	26.170942
BI-APD5	2017-07-13 06:16:44	-33.7583487058824	26.1707262058824
BI-APD5	2017-07-13 06:17:44	-33.7584425454545	26.1704755757576
BI-APD5	2017-07-13 06:18:44	-33.7586405151515	26.1702638484848
BI-APD5	2017-07-13 06:19:44	-33.7587979411765	26.1700288823529
BI-APD5	2017-07-13 06:20:44	-33.7589357272727	26.1697708484848
BI-APD5	2017-07-13 06:21:44	-33.7590461515152	26.1695192121212
BI-APD5	2017-07-13 06:22:44	-33.7592270588235	26.1693157647059
BI-APD5	2017-07-13 06:23:44	-33.7593772941176	26.1690483529412
BI-APD5	2017-07-13 06:24:44	-33.7594695882353	26.1687815882353
BI-APD5	2017-07-13 06:25:44	-33.7596321818182	26.1685428181818
BI-APD5	2017-07-13 06:26:44	-33.7597575294118	26.1682360588235
BI-APD5	2017-07-13 06:27:44	-33.7599041315789	26.1677933421053
BI-APD5	2017-07-13 06:28:44	-33.7600694576271	26.1673536271186
BI-APD5	2017-07-13 06:29:44	-33.760255559322	26.1669453220339
BI-APD5	2017-07-13 06:30:44	-33.7604315762712	26.1665648644068
BI-APD5	2017-07-13 06:31:44	-33.7607031016949	26.1661021525424
BI-APD5	2017-07-13 06:32:44	-33.7609677352941	26.1656647647059
BI-APD5	2017-07-13 06:33:44	-33.761152	26.1655147272727
BI-APD5	2017-07-13 06:34:44	-33.7612755064935	26.1653495584416
BI-APD5	2017-07-13 06:35:44	-33.7614296470588	26.1651834705882
BI-APD5	2017-07-13 06:36:44	-33.761501	26.165077
BI-APD5	2017-07-13 06:37:44	-33.7616068484848	26.1649974848485
BI-APD5	2017-07-13 06:38:44	-33.7617591428571	26.1649294285714
BI-APD5	2017-07-13 06:39:44	-33.7618180588235	26.1648038823529
BI-APD5	2017-07-13 06:40:44	-33.7620022	26.1645226285714
BI-APD5	2017-07-13 06:41:44	-33.7621864698795	26.1641435662651
BI-APD5	2017-07-13 06:42:44	-33.7625166410256	26.1638434615385
BI-APD5	2017-07-13 06:43:44	-33.7628294615385	26.1634726923077
BI-APD5	2017-07-13 06:44:44	-33.7631525121951	26.1631119268293
BI-APD5	2017-07-13 06:45:44	-33.7635676341463	26.162841195122
BI-APD5	2017-07-13 06:46:44	-33.7639780786517	26.1625701797753
BI-APD5	2017-07-13 06:47:44	-33.7642996516854	26.1622937752809
BI-APD5	2017-07-13 06:48:44	-33.76469468	26.1618920266667
BI-APD5	2017-07-13 06:49:44	-33.7652164705882	26.1614592352941
BI-APD5	2017-07-13 06:50:44	-33.7657917307692	26.1613311923077
BI-APD5	2017-07-13 06:51:44	-33.7662612786378	26.1614056873065
BI-APD5	2017-07-13 06:52:44	-33.7666418978328	26.1616605479876
BI-APD5	2017-07-13 06:53:44	-33.7670225170279	26.1619154086687
BI-APD5	2017-07-13 06:54:44	-33.7674031362229	26.1621702693498
BI-APD5	2017-07-13 06:55:44	-33.767783755418	26.162425130031
BI-APD5	2017-07-13 06:56:44	-33.7681638947368	26.1626837368421
BI-APD5	2017-07-13 06:57:44	-33.7685373157895	26.1629947894737
BI-APD5	2017-07-13 06:58:44	-33.7689707368421	26.1634245789474
BI-APD5	2017-07-13 06:59:44	-33.7693115976331	26.1638380059172
BI-APD5	2017-07-13 07:00:44	-33.7695583431953	26.1642111420118
BI-APD5	2017-07-13 07:01:44	-33.7698050887574	26.1645842781065
BI-APD5	2017-07-13 07:02:44	-33.7700428802395	26.1650002694611
BI-APD5	2017-07-13 07:03:44	-33.7702771317365	26.1654332035928
BI-APD5	2017-07-13 07:04:44	-33.7705113832335	26.1658661377245
BI-APD5	2017-07-13 07:05:44	-33.770649051282	26.1664119230769
BI-APD5	2017-07-13 07:06:44	-33.7707798205128	26.1669657692308
BI-APD5	2017-07-13 07:07:44	-33.7704893289474	26.1674547631579
BI-APD5	2017-07-13 07:08:44	-33.7703159647059	26.1676769764706
BI-APD5	2017-07-13 07:09:44	-33.7702073076923	26.1679123846154
BI-APD5	2017-07-13 07:10:44	-33.770135	26.1684236666667
BI-APD5	2017-07-13 07:11:44	-33.7700242820513	26.1688635128205
BI-APD5	2017-07-13 07:12:44	-33.7698422307692	26.1691706923077
BI-APD5	2017-07-13 07:13:44	-33.7696893076923	26.1694803333333
BI-APD5	2017-07-13 07:14:44	-33.7695800769231	26.1697936666667
BI-APD5	2017-07-13 07:15:44	-33.7693898050847	26.170103059322
BI-APD5	2017-07-13 07:16:44	-33.7691004830508	26.1704076355932
BI-APD5	2017-07-13 07:17:44	-33.7687940588235	26.1706537058824
BI-APD5	2017-07-13 07:18:44	-33.7684693529412	26.1708372352941
BI-APD5	2017-07-13 07:19:44	-33.7682704604905	26.1711443133515
BI-APD5	2017-07-13 07:20:44	-33.7681973814714	26.1715749400545
BI-APD5	2017-07-13 07:21:44	-33.7681243024523	26.1720055667575
BI-APD5	2017-07-13 07:22:44	-33.7680512234332	26.1724361934605
BI-APD5	2017-07-13 07:23:44	-33.7679781444142	26.1728668201635
BI-APD5	2017-07-13 07:24:44	-33.7679050653951	26.1732974468665
BI-APD5	2017-07-13 07:25:44	-33.7678167058824	26.1737280588235
BI-APD5	2017-07-13 07:26:44	-33.7678735882353	26.1738967647059
BI-APD5	2017-07-13 07:27:44	-33.7680092702703	26.1739710810811
BI-APD5	2017-07-13 07:28:44	-33.7680687142857	26.1740766857143
BI-APD5	2017-07-13 07:29:44	-33.7680573529412	26.1742038235294
BI-APD5	2017-07-13 07:30:44	-33.7680575882353	26.1743785882353
BI-APD5	2017-07-13 07:31:44	-33.7680355555556	26.174557
BI-APD5	2017-07-13 07:32:44	-33.7679547878788	26.1747766363636
BI-APD5	2017-07-13 07:33:44	-33.7679537647059	26.174903
BI-APD5	2017-07-13 07:34:44	-33.7677957428571	26.1751502285714
BI-APD5	2017-07-13 07:35:44	-33.7675668857143	26.1753336571429
BI-APD5	2017-07-13 07:36:44	-33.7673380285714	26.1755170857143
BI-APD5	2017-07-13 07:37:44	-33.766959974359	26.1756547521368
BI-APD5	2017-07-13 07:38:44	-33.7665276666667	26.1757757777778
BI-APD5	2017-07-13 07:39:44	-33.7661242820513	26.1758831452991
BI-APD5	2017-07-13 07:40:44	-33.7657288974359	26.1759867350427
BI-APD5	2017-07-13 07:41:44	-33.7654155151515	26.176108
BI-APD5	2017-07-13 07:42:44	-33.7651103529412	26.1762663529412
BI-APD5	2017-07-13 07:43:44	-33.7648164242424	26.1764334848485
BI-APD5	2017-07-13 07:44:44	-33.7646418823529	26.1765757058824
BI-APD5	2017-07-13 07:45:44	-33.7641436206897	26.1764315172414
BI-APD5	2017-07-13 07:46:44	-33.7636718214286	26.1762284642857
BI-APD5	2017-07-13 07:47:44	-33.7632784658385	26.1760114409938
BI-APD5	2017-07-13 07:48:44	-33.7628077826087	26.1760002608696
BI-APD5	2017-07-13 07:49:44	-33.7623370993789	26.1759890807453
BI-APD5	2017-07-13 07:50:44	-33.7618966875	26.17588953125
BI-APD5	2017-07-13 07:51:44	-33.7615085625	26.17563734375
BI-APD5	2017-07-13 07:52:44	-33.7610533764706	26.1754156705882
BI-APD5	2017-07-13 07:53:44	-33.7603778470588	26.1752942588235
BI-APD5	2017-07-13 07:54:44	-33.7598594147465	26.1753100506912
BI-APD5	2017-07-13 07:55:44	-33.759383562212	26.1750205576037
BI-APD5	2017-07-13 07:56:44	-33.7589077096774	26.1747310645161
BI-APD5	2017-07-13 07:57:44	-33.7584318571429	26.1744415714286
BI-APD5	2017-07-13 07:58:44	-33.7579757828054	26.1742721855204
BI-APD5	2017-07-13 07:59:44	-33.7575408506787	26.1742311900452
BI-APD5	2017-07-13 08:00:44	-33.757105918552	26.1741901945701
BI-APD5	2017-07-13 08:01:44	-33.7566709864253	26.174149199095
BI-APD5	2017-07-13 08:02:44	-33.756584	26.174141
BI-APD5	2017-07-13 08:03:44	-33.7556246557377	26.1740078852459
BI-APD5	2017-07-13 08:04:44	-33.755539	26.173996
BI-APD5	2017-07-13 08:05:44	-33.755539	26.173996
BI-APD5	2017-07-13 08:06:44	-33.755539	26.173996
BI-APD5	2017-07-13 08:07:44	-33.755539	26.173996
BI-APD5	2017-07-13 08:08:44	-33.755539	26.173996
BI-APD5	2017-07-13 08:09:44	-33.7538366086957	26.1740857246377
BI-APD5	2017-07-13 08:10:44	-33.752674	26.174147
BI-APD5	2017-07-13 08:11:44	-33.7521952121212	26.1745063939394
BI-APD5	2017-07-13 08:12:44	-33.7516593896907	26.1748267876289
BI-APD5	2017-07-13 08:13:44	-33.7512630185567	26.174979942268
BI-APD5	2017-07-13 08:14:44	-33.7508666474227	26.1751330969072
BI-APD5	2017-07-13 08:15:44	-33.7504702762887	26.1752862515464
BI-APD5	2017-07-13 08:16:44	-33.7500739051546	26.1754394061856
BI-APD5	2017-07-13 08:17:44	-33.7496775340206	26.1755925608247
BI-APD5	2017-07-13 08:18:44	-33.7492811628866	26.1757457154639
BI-APD5	2017-07-13 08:19:44	-33.7488847917526	26.1758988701031
BI-APD5	2017-07-13 08:20:44	-33.74868	26.175978
BI-APD5	2017-07-13 08:21:44	-33.748419	26.176263
BI-APD5	2017-07-13 08:22:44	-33.7480371081081	26.1765853243243
BI-APD5	2017-07-13 08:23:44	-33.7476906216216	26.1768058648649
BI-APD5	2017-07-13 08:24:44	-33.747604	26.176861
BI-APD5	2017-07-13 08:25:44	-33.747436625	26.1775166875
BI-APD5	2017-07-13 08:26:44	-33.747398	26.177668
BI-APD5	2017-07-13 08:27:44	-33.747398	26.177668
BI-APD5	2017-07-13 08:28:44	-33.747398	26.177668
BI-APD5	2017-07-13 08:29:44	-33.7472659047619	26.1781372698413
BI-APD5	2017-07-13 08:30:44	-33.74696	26.179224
BI-APD5	2017-07-13 08:31:44	-33.7471417142857	26.179244952381
BI-APD5	2017-07-13 08:32:44	-33.747437	26.179279
BI-APD5	2017-07-13 08:33:44	-33.747437	26.179279
BI-APD5	2017-07-13 08:34:44	-33.747437	26.179279
BI-APD5	2017-07-13 08:35:44	-33.747437	26.179279
BI-APD5	2017-07-13 08:36:44	-33.7467427	26.1805863333333
BI-APD5	2017-07-13 08:37:44	-33.746591	26.1810623888889
BI-APD5	2017-07-13 08:38:44	-33.746291	26.1812590555556
BI-APD5	2017-07-13 08:39:44	-33.7460210543478	26.1816415434783
BI-APD5	2017-07-13 08:40:44	-33.7457699719626	26.1821519579439
BI-APD5	2017-07-13 08:41:44	-33.745469411215	26.1825711168224
BI-APD5	2017-07-13 08:42:44	-33.7451688504673	26.1829902757009
BI-APD5	2017-07-13 08:43:44	-33.7448682897196	26.1834094345794
BI-APD5	2017-07-13 08:44:44	-33.744534128	26.183791648
BI-APD5	2017-07-13 08:45:44	-33.744164048	26.184134368
BI-APD5	2017-07-13 08:46:44	-33.743829125	26.184522625
BI-APD5	2017-07-13 08:47:44	-33.7435469375	26.1849791875
BI-APD5	2017-07-13 08:48:44	-33.7433527346939	26.1853352244898
BI-APD5	2017-07-13 08:49:44	-33.7434004897959	26.1854148163265
BI-APD5	2017-07-13 08:50:44	-33.743448244898	26.1854944081633
BI-APD5	2017-07-13 08:51:44	-33.743496	26.185574
BI-APD5	2017-07-13 08:52:44	-33.7433796923077	26.1860281538462
BI-APD5	2017-07-13 08:53:44	-33.7432633846154	26.1864823076923
BI-APD5	2017-07-13 08:54:44	-33.7432402365591	26.1869252043011
BI-APD5	2017-07-13 08:55:44	-33.7431896899225	26.1873771317829
BI-APD5	2017-07-13 08:56:44	-33.7430227131783	26.1878575968992
BI-APD5	2017-07-13 08:57:44	-33.7428873473684	26.1883325263158
BI-APD5	2017-07-13 08:58:44	-33.7429574526316	26.1887714736842
BI-APD5	2017-07-13 08:59:44	-33.742989	26.188969
BI-APD5	2017-07-13 09:00:44	-33.742989	26.188969
BI-APD5	2017-07-13 09:01:44	-33.742096047619	26.1894901428571
BI-APD5	2017-07-13 09:02:44	-33.7417499090909	26.1893944545455
BI-APD5	2017-07-13 09:03:44	-33.7416604545455	26.1890497272727
BI-APD5	2017-07-13 09:04:44	-33.741571	26.188705
BI-APD5	2017-07-13 09:05:44	-33.7414921868132	26.1883527362637
BI-APD5	2017-07-13 09:06:44	-33.7415304285714	26.1879175714286
BI-APD5	2017-07-13 09:07:44	-33.7416219545455	26.18747825
BI-APD5	2017-07-13 09:08:44	-33.7417594888889	26.1870521333333
BI-APD5	2017-07-13 09:09:44	-33.7419443777778	26.1867734666667
BI-APD5	2017-07-13 09:10:44	-33.7421292666667	26.1864948
BI-APD5	2017-07-13 09:11:44	-33.7422701111111	26.1864885555556
BI-APD5	2017-07-13 09:12:44	-33.7423934565217	26.1864734782609
BI-APD5	2017-07-13 09:13:44	-33.7424545	26.1865324347826
BI-APD5	2017-07-13 09:14:44	-33.7425719090909	26.1865404545455
BI-APD5	2017-07-13 09:15:44	-33.7426466363636	26.1866151818182
BI-APD5	2017-07-13 09:16:44	-33.7427664782609	26.1867150434783
BI-APD5	2017-07-13 09:17:44	-33.7428862903226	26.1866753548387
BI-APD5	2017-07-13 09:18:44	-33.743015	26.186716
BI-APD5	2017-07-13 09:19:44	-33.7430969459459	26.1868701891892
BI-APD5	2017-07-13 09:20:44	-33.7432453243243	26.1869058648649
BI-APD5	2017-07-13 09:21:44	-33.7433552191781	26.1869616575342
BI-APD5	2017-07-13 09:22:44	-33.7434450128205	26.1870852692308
BI-APD5	2017-07-13 09:23:44	-33.7435212266667	26.18728896
BI-APD5	2017-07-13 09:24:44	-33.74358	26.187572
BI-APD5	2017-07-13 09:25:44	-33.74358	26.187572
BI-APD5	2017-07-13 09:26:44	-33.744205	26.188456
BI-APD5	2017-07-13 09:27:44	-33.744205	26.188456
BI-APD5	2017-07-13 09:28:44	-33.744205	26.188456
BI-APD5	2017-07-13 09:29:44	-33.7441096833333	26.1891450666667
BI-APD5	2017-07-13 09:30:44	-33.743904	26.190632
BI-APD5	2017-07-13 09:31:44	-33.743904	26.190632
BI-APD5	2017-07-13 09:32:44	-33.743904	26.190632
BI-APD5	2017-07-13 09:33:44	-33.743904	26.190632
BI-APD5	2017-07-13 09:34:44	-33.7431838387097	26.1917473225806
BI-APD5	2017-07-13 09:35:44	-33.743011	26.192015
BI-APD5	2017-07-13 09:36:44	-33.743011	26.192015
BI-APD5	2017-07-13 09:37:44	-33.7430971492537	26.1924213880597
BI-APD5	2017-07-13 09:38:44	-33.743492	26.194284
BI-APD5	2017-07-13 09:39:44	-33.743492	26.194284
BI-APD5	2017-07-13 09:40:44	-33.743492	26.194284
BI-APD5	2017-07-13 09:41:44	-33.743492	26.194284
BI-APD5	2017-07-13 09:42:44	-33.743492	26.194284
BI-APD5	2017-07-13 09:43:44	-33.743492	26.194284
BI-APD5	2017-07-13 09:44:44	-33.743492	26.194284
BI-APD5	2017-07-13 09:45:44	-33.743492	26.194284
BI-APD5	2017-07-13 09:46:44	-33.743492	26.194284
BI-APD5	2017-07-13 09:47:44	-33.743492	26.194284
BI-APD5	2017-07-13 09:48:44	-33.743492	26.194284
BI-APD5	2017-07-13 09:49:44	-33.743492	26.194284
BI-APD5	2017-07-13 09:50:44	-33.743492	26.194284
