# Supplementary material for: Multi-predator assemblages, dive type, bathymetry and sex influence foraging success and efficiency in African penguins
Source: PeerJ. 2020 Jun 30;8:e9380. doi: 10.7717/peerj.9380 (PMC7333648; doi:10.7717/peerj.9380)
Supplement: Data S1 [file peerj-08-9380-s002.zip › Data S1/BI-APD5-SVM-summary-vedba-preycaps.txt]

divenum	preycaps	dive.time	maxdivedepth	meandepthcap	ID	total_vedba	mean_vedba	dateW	diveNum
1	0	20.9999799728394	1.36	0	1	98.5299248764657	0.187676047383744	2017-07-12 15:31:52.96	1
2	0	11.9999885559082	1.82	0	2	46.3612772116713	0.154537590705571	2017-07-12 15:32:09.96	2
3	0	35.9999656677246	4.55	0	3	139.009696341168	0.154455218156854	2017-07-12 15:32:53.96	3
4	0	32.9999685287476	4.94	0	4	121.009646653242	0.146678359579687	2017-07-12 15:33:30.96	4
5	0	24.9999761581421	4.63	0	5	97.2546839362182	0.155607494297949	2017-07-12 15:33:57.96	5
6	0	22.9999780654907	5.46	0	6	85.8893624508006	0.149372804262262	2017-07-12 15:34:22.96	6
7	0	25.9999752044678	6.32	0	7	89.9596375584591	0.138399442397629	2017-07-12 15:34:52.96	7
8	0	48.9999532699585	7.34	0	8	155.531384317346	0.126964395361098	2017-07-12 15:35:47.96	8
9	0	56.999945640564	8.85	0	9	174.261599292461	0.122288841608745	2017-07-12 15:37:02.96	9
10	0	60.9999418258667	8.84	0	10	181.883255425006	0.119267708475414	2017-07-12 15:38:14.96	10
11	0	55.9999465942383	8.81	0	11	166.427703880134	0.118876931342953	2017-07-12 15:39:20.96	11
12	0	60.9999418258667	8.33	0	12	200.870365247353	0.131718272293346	2017-07-12 15:40:36.96	12
13	0	50.9999513626099	7.67	0	13	152.951650106983	0.119962078515281	2017-07-12 15:41:35.96	13
14	0	45.9999561309814	6.86	0	14	144.234369798852	0.125421191129437	2017-07-12 15:42:30.96	14
15	0	31.9999694824219	5.79	0	15	147.372080611253	0.184215100764066	2017-07-12 15:43:05.96	15
16	0	2.99999713897705	1.66	0	16	13.5559199956185	0.18074559994158	2017-07-12 15:43:12.96	16
17	1	21.999979019165	5.55	3.47	17	161.110210514487	0.292927655480886	2017-07-12 15:43:46.96	17
18	0	5.9999942779541	1.01	0	18	24.2644684975511	0.161763123317007	2017-07-12 15:44:05.96	18
19	0	16.9999837875366	1.81	0	19	64.390252516073	0.151506476508407	2017-07-12 15:58:06.96	19
20	0	40.999960899353	5.8	0	20	113.575962931085	0.110805817493742	2017-07-12 15:59:22.96	20
21	0	5.9999942779541	0.89	0	21	12.9774903938148	0.0865166026254322	2017-07-12 15:59:53.96	21
22	0	3.99999618530273	0.61	0	22	18.5866158661595	0.185866158661595	2017-07-12 16:00:09.96	22
23	0	0.999999046325684	0.56	0	23	6.69475658833274	0.26779026353331	2017-07-12 16:00:11.96	23
24	0	0.999999046325684	0.53	0	24	4.10111135263379	0.164044454105351	2017-07-12 16:00:13.96	24
25	0	11.9999885559082	0.81	0	25	90.3290767571317	0.301096922523772	2017-07-12 16:00:35.96	25
26	0	10.9999895095825	0.92	0	26	42.6998540642892	0.155272196597415	2017-07-12 16:00:50.96	26
27	0	0.999999046325684	0.52	0	27	4.67441238379622	0.186976495351849	2017-07-12 16:01:09.96	27
28	0	1.99999809265137	0.65	0	28	6.23207985136504	0.124641597027301	2017-07-12 16:01:15.96	28
29	0	19.9999809265137	1.27	0	29	66.2915449537684	0.132583089907537	2017-07-12 16:01:39.96	29
30	0	25.9999752044678	1.35	0	30	97.0159891558625	0.149255367932096	2017-07-12 16:02:08.96	30
31	0	15.9999847412109	1.23	0	31	59.2928761457943	0.148232190364486	2017-07-12 16:02:29.96	31
32	0	25.9999752044678	1.23	0	32	90.5596460902443	0.13932253244653	2017-07-12 16:03:01.96	32
33	0	1.99999809265137	0.64	0	33	8.68656933299376	0.173731386659875	2017-07-12 16:03:12.96	33
34	0	1.99999809265137	0.69	0	34	8.27708511802598	0.16554170236052	2017-07-12 16:03:27.96	34
35	0	0.999999046325684	0.7	0	35	4.35559574490557	0.174223829796223	2017-07-12 16:03:35.96	35
36	0	25.9999752044678	1.08	0	36	87.9446458264898	0.135299455117677	2017-07-12 16:04:17.96	36
37	0	27.9999732971191	1.75	0	37	88.8320195124857	0.126902885017837	2017-07-12 16:04:54.96	37
38	0	31.9999694824219	1.91	0	38	101.401027188941	0.126751283986177	2017-07-12 16:05:38.96	38
39	0	32.9999685287476	1.9	0	39	100.589696339046	0.121926904653389	2017-07-12 16:06:21.96	39
40	0	19.9999809265137	1.24	0	40	65.7880123005282	0.131576024601056	2017-07-12 16:06:48.96	40
41	0	22.9999780654907	1.49	0	41	72.8487344185114	0.126693451162628	2017-07-12 16:07:16.96	41
42	0	1.99999809265137	0.71	0	42	10.339059619081	0.206781192381619	2017-07-12 16:07:23.96	42
43	0	23.9999771118164	1.25	0	43	79.2117732944697	0.132019622157449	2017-07-12 16:07:57.96	43
44	0	4.99999523162842	0.72	0	44	18.9520404590021	0.151616323672017	2017-07-12 16:08:07.96	44
45	0	24.9999761581421	1.02	0	45	77.960023573499	0.124736037717598	2017-07-12 16:08:42.96	45
46	0	20.9999799728394	0.77	0	46	69.7216414691475	0.1328031266079	2017-07-12 16:09:07.96	46
47	0	21.999979019165	1.14	0	47	73.4407344993238	0.133528608180589	2017-07-12 16:09:37.96	47
48	0	19.9999809265137	1.58	0	48	72.8846643802973	0.145769328760595	2017-07-12 16:10:02.96	48
49	0	27.9999732971191	1.18	0	49	95.498199448886	0.136425999212694	2017-07-12 16:10:38.96	49
50	0	16.9999837875366	1.1	0	50	57.6001906943302	0.135529860457248	2017-07-12 16:11:01.96	50
51	0	22.9999780654907	1.58	0	51	74.2176749093303	0.129074217233618	2017-07-12 16:11:34.96	51
52	0	24.9999761581421	1.46	0	52	86.6152444108869	0.138584391057419	2017-07-12 16:12:07.96	52
53	0	14.9999856948853	1.23	0	53	50.2046870451091	0.133879165453624	2017-07-12 16:12:27.96	53
54	0	0.999999046325684	0.58	0	54	5.0377461802452	0.201509847209808	2017-07-12 16:12:35.96	54
55	0	37.999963760376	1.78	0	55	123.171468208204	0.129654177061267	2017-07-12 16:13:21.96	55
56	0	9.99999046325684	1.13	0	56	29.8239863914882	0.119295945565953	2017-07-12 16:13:39.96	56
57	0	41.9999599456787	2.05	0	57	124.979651698659	0.119028239713009	2017-07-12 16:14:40.96	57
58	0	33.9999675750732	1.05	0	58	103.953934660309	0.122298746659187	2017-07-12 16:15:32.96	58
59	0	25.9999752044678	1.73	0	59	94.5663452654186	0.145486685023721	2017-07-12 16:23:49.96	59
60	0	18.999981880188	1.04	0	60	65.9773839839914	0.138899755755771	2017-07-12 16:24:15.96	60
61	0	17.9999828338623	0.96	0	61	64.9887716657879	0.14441949259064	2017-07-12 16:24:38.96	61
62	0	1.99999809265137	0.54	0	62	9.61297914664445	0.192259582932889	2017-07-12 16:24:44.96	62
63	0	1.99999809265137	0.63	0	63	9.73133805266629	0.194626761053326	2017-07-12 16:24:48.96	63
64	0	1.99999809265137	0.75	0	64	9.55940760176516	0.191188152035303	2017-07-12 16:24:52.96	64
65	0	2.99999713897705	0.88	0	65	14.9727118809448	0.199636158412598	2017-07-12 16:25:02.96	65
66	0	1.99999809265137	0.73	0	66	7.65706393365849	0.15314127867317	2017-07-12 16:25:05.96	66
67	0	7.99999237060547	0.91	0	67	29.9940866234683	0.149970433117342	2017-07-12 16:25:14.96	67
68	0	5.9999942779541	0.77	0	68	23.3577275776663	0.155718183851109	2017-07-12 16:25:27.96	68
69	0	5.9999942779541	0.76	0	69	22.0778158244165	0.147185438829443	2017-07-12 16:25:37.96	69
70	0	1.99999809265137	0.64	0	70	6.88537790632105	0.137707558126421	2017-07-12 16:25:41.96	70
71	0	0.999999046325684	0.59	0	71	4.38104389487823	0.175241755795129	2017-07-12 16:25:43.96	71
72	0	21.999979019165	1.13	0	72	81.50962932555	0.148199326046455	2017-07-12 16:26:27.96	72
73	0	14.9999856948853	0.9	0	73	57.7378722971198	0.153967659458986	2017-07-12 16:26:46.96	73
74	0	22.9999780654907	1.02	0	74	85.1425884936256	0.148074066945436	2017-07-12 16:27:28.96	74
75	0	6.99999332427979	0.97	0	75	32.2650763927035	0.184371865101163	2017-07-12 16:27:41.96	75
76	0	0.999999046325684	0.51	0	76	3.18333704740766	0.127333481896307	2017-07-12 16:27:43.96	76
77	0	10.9999895095825	3.21	0	77	46.635647414452	0.169584172416189	2017-07-12 16:28:00.96	77
78	0	22.9999780654907	5.31	0	78	88.6893453923453	0.154242339812774	2017-07-12 16:28:39.96	78
79	0	6.99999332427979	1.15	0	79	30.5621324957793	0.174640757118739	2017-07-12 16:28:50.96	79
80	0	5.9999942779541	0.82	0	80	28.5881165593161	0.190587443728774	2017-07-12 16:29:02.96	80
81	0	1.99999809265137	0.71	0	81	9.69438345133	0.1938876690266	2017-07-12 16:29:10.96	81
82	0	0.999999046325684	0.67	0	82	3.49057499883737	0.139622999953495	2017-07-12 16:29:17.96	82
83	0	2.99999713897705	0.67	0	83	12.3823024496692	0.16509736599559	2017-07-12 16:29:26.96	83
84	0	25.9999752044678	0.89	0	84	90.6489342633967	0.139459898866764	2017-07-12 16:29:53.96	84
85	0	13.9999866485596	0.97	0	85	45.9229054736145	0.131208301353184	2017-07-12 16:30:14.96	85
86	0	23.9999771118164	1.02	0	86	82.4312006876015	0.137385334479336	2017-07-12 16:30:45.96	86
87	0	1.99999809265137	0.6	0	87	7.21604259102444	0.144320851820489	2017-07-12 16:30:55.96	87
88	0	0.999999046325684	0.59	0	88	4.53465902019257	0.181386360807703	2017-07-12 16:30:58.96	88
89	0	1.99999809265137	0.68	0	89	8.89691757241235	0.177938351448247	2017-07-12 16:31:02.96	89
90	0	23.9999771118164	0.91	0	90	82.5606082228607	0.137601013704768	2017-07-12 16:31:32.96	90
91	0	0.999999046325684	0.62	0	91	3.95800752159111	0.158320300863644	2017-07-12 16:31:34.96	91
92	0	23.9999771118164	0.98	0	92	79.4558577332944	0.132426429555491	2017-07-12 16:32:13.96	92
93	0	3.99999618530273	0.93	0	93	17.9623276663874	0.179623276663874	2017-07-12 16:32:23.96	93
94	0	5.9999942779541	0.78	0	94	25.3720014150987	0.169146676100658	2017-07-12 16:32:30.96	94
95	0	0.999999046325684	0.51	0	95	3.66171852902327	0.146468741160931	2017-07-12 16:32:32.96	95
96	0	1.99999809265137	0.71	0	96	8.48367571758904	0.169673514351781	2017-07-12 16:32:43.96	96
97	0	12.9999876022339	0.89	0	97	47.50156972422	0.146158676074523	2017-07-12 16:32:58.96	97
98	0	2.99999713897705	0.87	0	98	14.2539283774219	0.190052378365626	2017-07-12 16:33:10.96	98
99	0	0.999999046325684	0.58	0	99	5.85921181692562	0.234368472677025	2017-07-12 16:33:13.96	99
100	0	29.9999713897705	1.13	0	100	100.868052809609	0.134490737079478	2017-07-12 16:33:48.96	100
101	0	49.9999523162842	5.87	0	101	144.302410289282	0.115441928231426	2017-07-12 16:34:52.96	101
102	0	1.99999809265137	0.87	0	102	7.75902250513673	0.155180450102735	2017-07-12 16:35:09.96	102
103	0	1.99999809265137	0.69	0	103	6.37025255978708	0.127405051195742	2017-07-12 16:35:12.96	103
104	0	1.99999809265137	0.75	0	104	7.0266607457502	0.140533214915004	2017-07-12 16:35:16.96	104
105	0	0.999999046325684	0.58	0	105	4.16579396051738	0.166631758420695	2017-07-12 16:35:19.96	105
106	0	45.9999561309814	2.18	0	106	135.790130298137	0.118078374172293	2017-07-12 16:36:11.96	106
107	0	0.999999046325684	0.54	0	107	4.01830265948735	0.160732106379494	2017-07-12 16:36:26.96	107
108	0	36.9999647140503	1.93	0	108	107.322647438373	0.11602448371716	2017-07-12 16:37:04.96	108
109	0	103.999900817871	21.77	0	109	303.311327110863	0.116658202734947	2017-07-12 16:39:02.96	109
110	0	4.99999523162842	0.88	0	110	16.1337775476907	0.129070220381526	2017-07-12 16:39:16.96	110
111	0	13.9999866485596	1.21	0	111	43.960187769162	0.12560053648332	2017-07-12 16:39:36.96	111
112	0	6.99999332427979	1.26	0	112	19.5188558385591	0.111536319077481	2017-07-12 16:39:46.96	112
113	0	102.999901771545	27.63	0	113	318.910501310429	0.123848738372982	2017-07-12 16:41:36.96	113
114	0	109.999895095825	38.48	0	114	355.601283137045	0.12930955750438	2017-07-12 16:43:48.96	114
115	0	11.9999885559082	0.81	0	115	56.8605023661474	0.189535007887158	2017-07-12 16:44:13.96	115
116	0	6.99999332427979	0.67	0	116	40.7576314602288	0.232900751201308	2017-07-12 16:44:30.96	116
117	0	2.99999713897705	0.63	0	117	17.6001374814186	0.234668499752249	2017-07-12 16:44:35.96	117
118	0	8.99999141693115	1.31	0	118	46.5967387964462	0.207096616873094	2017-07-12 16:44:48.96	118
119	0	96.9999074935913	47.34	0	119	454.882876056964	0.187580567446171	2017-07-12 16:46:37.96	119
120	0	0.999999046325684	0.54	0	120	5.63377078074509	0.225350831229804	2017-07-12 16:46:49.96	120
121	0	0.999999046325684	0.53	0	121	7.16064895286518	0.286425958114607	2017-07-12 16:47:02.96	121
122	1	97.999906539917	57.31	53.82	122	622.555645644344	0.254104345160957	2017-07-12 16:48:59.96	122
123	0	123.999881744385	61.34	0	123	542.136959455685	0.174882890146995	2017-07-12 16:51:31.96	123
124	0	4.99999523162842	0.9	0	124	20.1096967440858	0.160877573952687	2017-07-12 16:51:40.96	124
125	0	0.999999046325684	0.53	0	125	4.44851457046619	0.177940582818647	2017-07-12 16:51:44.96	125
126	0	1.99999809265137	0.73	0	126	10.4712486410793	0.209424972821587	2017-07-12 16:51:51.96	126
127	0	1.99999809265137	0.6	0	127	9.65426931605638	0.193085386321128	2017-07-12 16:51:57.96	127
128	0	122.999882698059	60.11	0	128	513.858536181842	0.167108467051005	2017-07-12 16:54:27.96	128
129	0	120.999884605408	57.71	0	129	520.396991365867	0.172032063261444	2017-07-12 16:57:01.96	129
130	1	99.9999046325684	53.35	45.13	130	634.045908078776	0.25361836323151	2017-07-12 16:59:10.96	130
131	0	1.99999809265137	0.56	0	131	15.1018027041618	0.302036054083236	2017-07-12 16:59:24.96	131
132	0	0.999999046325684	0.6	0	132	6.73315341295482	0.269326136518193	2017-07-12 16:59:26.96	132
133	1	101.99990272522	58.74	45.32	133	562.437099368348	0.220563568379744	2017-07-12 17:01:30.96	133
134	1	105.999898910522	58.11	57.99625	134	585.694192895456	0.221016676564323	2017-07-12 17:03:46.96	134
135	0	2.99999713897705	0.95	0	135	8.28405837593314	0.110454111679109	2017-07-12 17:04:09.96	135
136	2	102.999901771545	65.99	50.26	136	806.622740439471	0.313251549685232	2017-07-12 17:06:07.96	136
137	2	108.9998960495	61.15	56.881875	137	787.428617927315	0.288964630432042	2017-07-12 17:08:32.96	137
138	4	110.999894142151	61.74	54.58	138	834.435112272421	0.300697337755827	2017-07-12 17:10:56.96	138
139	3	99.9999046325684	59.84	55.97875	139	593.388616302723	0.237355446521089	2017-07-12 17:13:15.96	139
140	0	23.9999771118164	10.44	0	140	129.822938614444	0.216371564357407	2017-07-12 17:14:20.96	140
141	1	0.999999046325684	0.51	0.61	141	12.3277727075008	0.49311090830003	2017-07-12 17:14:57.96	141
142	2	32.9999685287476	11.22	9.7975	142	332.275801578634	0.402758547368041	2017-07-12 17:15:41.96	142
143	1	47.9999542236328	17.66	8.2	143	312.937041577744	0.260780867981454	2017-07-12 17:16:35.96	143
144	0	103.999900817871	55.27	0	144	529.190642338425	0.203534862437856	2017-07-12 17:18:40.96	144
145	4	108.9998960495	56.86	46.3771875	145	704.155522800601	0.258405696440588	2017-07-12 17:20:57.96	145
146	9	132.999873161316	53.58	48.8266666666667	146	1252.01948842437	0.37654721456372	2017-07-12 17:23:38.96	146
147	1	11.9999885559082	7.72	0.95	147	163.620325679218	0.545401085597394	2017-07-12 17:23:53.96	147
148	0	6.99999332427979	3.97	0	148	135.909434006991	0.776625337182809	2017-07-12 17:24:02.96	148
149	1	24.9999761581421	19.43	9.49375	149	247.807227451168	0.396491563921868	2017-07-12 17:24:29.96	149
150	0	0.999999046325684	0.72	0	150	4.29826321226235	0.171930528490494	2017-07-12 17:24:34.96	150
151	1	67.9999351501465	39.19	30.63	151	383.658910438393	0.225681712022584	2017-07-12 17:26:22.96	151
152	3	95.9999084472656	53.95	46.72	152	584.142298776389	0.243392624490162	2017-07-12 17:28:21.96	152
153	2	98.9999055862427	45.41	40.654375	153	499.832554455075	0.201952547254576	2017-07-12 17:30:40.96	153
154	5	106.999897956848	46.89	39.04825	154	785.349751111772	0.293588692004401	2017-07-12 17:32:54.96	154
155	5	111.999893188477	44.89	39.2775	155	828.567302424952	0.295916893723197	2017-07-12 17:35:21.96	155
156	7	136.999869346619	45.8	35.1191071428571	156	936.924719428916	0.273554662606983	2017-07-12 17:38:09.96	156
157	3	79.9999237060547	31.62	27.0120833333333	157	435.759348381277	0.217879674190638	2017-07-12 17:40:15.96	157
158	1	38.9999628067017	19.68	19.2125	158	264.34044515154	0.271118405283631	2017-07-12 17:41:18.96	158
159	6	114.999890327454	33.8	24.0770833333333	159	726.334512835129	0.252638091420914	2017-07-12 17:43:24.96	159
160	2	108.9998960495	29.16	26.48	160	515.894772522435	0.18931918257704	2017-07-12 17:45:44.96	160
161	0	2.99999713897705	0.62	0	161	12.8990075193883	0.171986766925177	2017-07-13 06:15:22.96	161
162	0	0.999999046325684	0.55	0	162	5.21209800714634	0.208483920285854	2017-07-13 06:15:26.96	162
163	0	2.99999713897705	0.58	0	163	13.8234593096029	0.184312790794705	2017-07-13 06:15:30.96	163
164	0	2.99999713897705	0.6	0	164	13.6134430649302	0.18151257419907	2017-07-13 06:15:39.96	164
165	0	48.9999532699585	2.18	0	165	110.255055945869	0.0900041273027499	2017-07-13 06:27:05.96	165
166	0	56.999945640564	11.4	0	166	176.808929349872	0.124076441649033	2017-07-13 06:48:38.96	166
167	0	47.9999542236328	10.39	0	167	175.52554720477	0.146271289337308	2017-07-13 06:49:44.96	167
168	0	41.9999599456787	6.76	0	168	144.76913721858	0.1378753687796	2017-07-13 06:50:38.96	168
169	0	51.9999504089355	11.96	0	169	204.278495761601	0.157137304432001	2017-07-13 06:51:55.96	169
170	1	51.9999504089355	16	10.97	170	238.420429662565	0.183400330509666	2017-07-13 06:53:06.96	170
171	0	59.999942779541	15.6	0	171	272.077126375386	0.181384750916924	2017-07-13 06:54:22.96	171
172	0	68.9999341964722	18.3	0	172	329.244672358613	0.190866476729631	2017-07-13 06:55:50.96	172
173	0	75.999927520752	19.59	0	173	339.783120690534	0.17883322141607	2017-07-13 06:57:27.96	173
174	2	73.9999294281006	19.41	15.965	174	383.050376358163	0.207054257490899	2017-07-13 06:59:03.96	174
175	2	85.9999179840088	25.35	18.415	175	422.855711189208	0.196677074971725	2017-07-13 07:00:52.96	175
176	2	78.999924659729	23.63	19.62125	176	467.16074036298	0.236537083728091	2017-07-13 07:02:34.96	176
177	2	95.9999084472656	26.4	25.0225	177	476.498723064482	0.198541134610201	2017-07-13 07:04:30.96	177
178	2	92.9999113082886	37.7	27.98625	178	461.92254656218	0.198676364112766	2017-07-13 07:06:31.96	178
179	2	101.99990272522	37.28	31.935	179	534.0194502649	0.209419392260745	2017-07-13 07:08:38.96	179
180	3	134.999871253967	47.94	39.4566666666667	180	811.069435289177	0.240316869715312	2017-07-13 07:11:20.96	180
181	5	119.999885559082	62.86	51.15075	181	813.003501572401	0.2710011671908	2017-07-13 07:13:52.96	181
182	2	122.999882698059	69.72	64.818125	182	698.020705411617	0.226998603385892	2017-07-13 07:16:34.96	182
183	2	131.99987411499	68.67	59.778125	183	713.584446393972	0.216237711028476	2017-07-13 07:19:26.96	183
184	4	160.999846458435	69.47	66.181875	184	878.658862989906	0.218300338631032	2017-07-13 07:22:50.96	184
185	1	135.999870300293	65.85	55.825	185	654.919207024121	0.192623296183565	2017-07-13 07:26:00.96	185
186	0	141.999864578247	69.15	0	186	659.682502211985	0.185826056961123	2017-07-13 07:29:03.96	186
187	1	139.999866485596	69.91	52.8875	187	699.128908520972	0.199751116720278	2017-07-13 07:32:00.96	187
188	0	144.999861717224	66.13	0	188	702.551943641633	0.193807432728726	2017-07-13 07:35:07.96	188
189	1	135.999870300293	72.19	64.12	189	668.032490669915	0.196480144314681	2017-07-13 07:37:59.96	189
190	1	148.999857902527	72.11	67.44	190	674.304902879871	0.181021450437549	2017-07-13 07:41:20.96	190
191	0	18.999981880188	1.28	0	191	57.2527838815888	0.120532176592819	2017-07-13 08:00:55.96	191
192	0	0.999999046325684	0.74	0	192	3.94516908942151	0.15780676357686	2017-07-13 08:00:57.96	192
193	0	0.999999046325684	0.61	0	193	2.88356825745725	0.11534273029829	2017-07-13 08:01:22.96	193
194	0	0.999999046325684	0.58	0	194	4.21679980585043	0.168671992234017	2017-07-13 08:01:25.96	194
195	0	0.999999046325684	0.59	0	195	3.75914668973585	0.150365867589434	2017-07-13 08:01:29.96	195
196	0	0.999999046325684	0.61	0	196	1.79882236634409	0.0719528946537636	2017-07-13 08:01:33.96	196
197	0	0.999999046325684	0.57	0	197	3.75411602781791	0.150164641112717	2017-07-13 08:01:37.96	197
198	0	0.999999046325684	0.57	0	198	3.42171777862682	0.136868711145073	2017-07-13 08:01:45.96	198
199	0	0.999999046325684	0.64	0	199	2.23305197119223	0.0893220788476894	2017-07-13 08:01:48.96	199
200	0	0.999999046325684	0.56	0	200	3.15920960266334	0.126368384106534	2017-07-13 08:01:57.96	200
201	0	0.999999046325684	0.54	0	201	3.09949123987012	0.123979649594805	2017-07-13 08:02:00.96	201
202	0	86.9999170303345	25.58	0	202	306.03988423861	0.140707992753384	2017-07-13 08:03:47.96	202
203	3	142.999863624573	76.65	54.99	203	766.831251421822	0.214498252145964	2017-07-13 08:06:43.96	203
204	0	146.999859809875	72.01	0	204	656.984731240328	0.178771355439545	2017-07-13 08:09:56.96	204
205	1	150.999855995178	75.06	68.62	205	661.995572990626	0.175363065692881	2017-07-13 08:13:14.96	205
206	1	153.999853134155	78.54	66.3975	206	687.437074717138	0.178555084342114	2017-07-13 08:16:41.96	206
207	2	155.999851226807	82.05	71.86	207	807.945711864299	0.207165567144692	2017-07-13 08:20:12.96	207
208	2	162.999844551086	75.95	32.62	208	677.121804001743	0.166164859877728	2017-07-13 08:23:56.96	208
209	0	1.99999809265137	0.6	0	209	5.95401885813371	0.119080377162674	2017-07-13 08:24:26.96	209
210	0	11.9999885559082	0.96	0	210	32.1305312949061	0.10710177098302	2017-07-13 08:25:19.96	210
211	1	154.999852180481	77.09	70.19	211	641.983185952529	0.165673080245814	2017-07-13 08:28:32.96	211
212	0	10.9999895095825	0.86	0	212	35.0702437113832	0.127528158950484	2017-07-13 08:29:09.96	212
213	0	1.99999809265137	0.64	0	213	5.02019523764196	0.100403904752839	2017-07-13 08:29:12.96	213
214	0	36.9999647140503	1.93	0	214	115.571782536831	0.124942467607384	2017-07-13 08:29:57.96	214
215	0	1.99999809265137	0.95	0	215	9.37124952067682	0.187424990413536	2017-07-13 08:30:10.96	215
216	3	147.999858856201	74.07	62.52	216	638.409083562163	0.172542995557341	2017-07-13 08:33:11.96	216
217	2	162.999844551086	79.71	69.1425	217	726.512520726083	0.178285281159775	2017-07-13 08:36:52.96	217
218	0	6.99999332427979	1.08	0	218	17.730644986042	0.101317971348811	2017-07-13 08:37:42.96	218
219	0	8.99999141693115	1.48	0	219	24.5616542120145	0.109162907608953	2017-07-13 08:38:10.96	219
220	2	159.999847412109	79.27	64.2225	220	671.965748583611	0.167991437145903	2017-07-13 08:41:09.96	220
221	0	54.9999475479126	7.54	0	221	177.769936477588	0.129287226529155	2017-07-13 08:42:36.96	221
222	0	95.9999084472656	24.49	0	222	349.009555541278	0.145420648142199	2017-07-13 08:44:46.96	222
223	2	159.999847412109	76.98	63.67125	223	712.869666565009	0.178217416641252	2017-07-13 08:48:02.96	223
224	0	4.99999523162842	0.98	0	224	14.5189795044427	0.116151836035541	2017-07-13 08:48:34.96	224
225	0	16.9999837875366	0.77	0	225	60.2773770309695	0.141829122425811	2017-07-13 08:49:13.96	225
226	0	66.9999361038208	12.92	0	226	227.26765752508	0.135682183597062	2017-07-13 08:50:46.96	226
227	3	166.999840736389	76.03	50.2925	227	803.817654558836	0.192531174744631	2017-07-13 08:54:12.96	227
228	0	3.99999618530273	0.9	0	228	14.1159128725806	0.141159128725806	2017-07-13 08:54:40.96	228
229	0	3.99999618530273	1.1	0	229	10.0980461853394	0.100980461853394	2017-07-13 08:54:52.96	229
230	0	84.9999189376831	20.09	0	230	292.413500288886	0.137606353077123	2017-07-13 08:56:37.96	230
231	0	106.999897956848	30.66	0	231	407.176973881159	0.152215691170527	2017-07-13 08:58:50.96	231
232	0	98.9999055862427	21.6	0	232	361.492076455505	0.146057404628487	2017-07-13 09:00:54.96	232
233	1	99.9999046325684	28.97	22.25	233	421.229017806052	0.168491607122421	2017-07-13 09:03:04.96	233
234	0	101.99990272522	33.71	0	234	487.123579897962	0.191028854861946	2017-07-13 09:05:02.96	234
235	0	122.999882698059	49.76	0	235	548.82317946327	0.178479082752283	2017-07-13 09:07:29.96	235
236	0	112.999892234802	36.65	0	236	459.075237500263	0.162504508849651	2017-07-13 09:09:51.96	236
237	0	104.999899864197	23.46	0	237	413.043193344616	0.157349787940806	2017-07-13 09:12:00.96	237
238	0	99.9999046325684	23.01	0	238	365.748524099992	0.146299409639997	2017-07-13 09:13:59.96	238
239	1	112.999892234802	54.17	25.47	239	779.103270062886	0.275788768163854	2017-07-13 09:16:13.96	239
240	0	100.999903678894	34.45	0	240	456.956990261391	0.180973065450056	2017-07-13 09:18:35.96	240
241	0	123.999881744385	51.72	0	241	539.189598913385	0.173932128681737	2017-07-13 09:21:10.96	241
242	0	120.999884605408	34.07	0	242	477.935416630926	0.157995179051546	2017-07-13 09:23:43.96	242
243	0	124.99988079071	44.78	0	243	520.762304146496	0.166643937326879	2017-07-13 09:26:16.96	243
244	0	113.999891281128	26.8	0	244	456.392624444595	0.160137762963016	2017-07-13 09:28:33.96	244
245	1	136.999869346619	53.96	47.63	245	553.555663133707	0.1616220914259	2017-07-13 09:31:14.96	245
246	0	103.999900817871	24.54	0	246	382.102465421092	0.14696248670042	2017-07-13 09:33:26.96	246
247	4	154.999852180481	67.86	59.6225	247	673.010429814595	0.173680110919896	2017-07-13 09:36:35.96	247
248	0	163.999843597412	71.03	0	248	672.236901149682	0.163960219792605	2017-07-13 09:40:16.96	248
249	0	93.9999103546143	20.84	0	249	332.364282717044	0.141431609666827	2017-07-13 09:42:28.96	249
250	0	98.9999055862427	22.72	0	250	380.266274327458	0.153642939122205	2017-07-13 09:44:27.96	250
251	0	87.9999160766602	20.92	0	251	321.70490962889	0.146229504376768	2017-07-13 09:46:15.96	251
252	0	101.99990272522	26.66	0	252	417.617608402771	0.163771611138342	2017-07-13 09:48:13.96	252
253	0	95.9999084472656	22.28	0	253	377.027134607065	0.15709463941961	2017-07-13 09:50:07.96	253
254	1	86.9999170303345	22.19	21.26	254	359.599567548521	0.165333134505067	2017-07-13 09:51:51.96	254
255	0	76.9999265670776	17.31	0	255	298.680323132979	0.155158609419729	2017-07-13 09:53:53.96	255
256	0	104.999899864197	32.2	0	256	479.162473220134	0.182538085036242	2017-07-13 09:55:59.96	256
257	1	52.9999494552612	10.59	10.26875	257	307.870786230406	0.23235531036257	2017-07-13 09:57:07.96	257
258	1	84.9999189376831	20.43	19.82	258	407.278080452062	0.191660273153912	2017-07-13 09:58:45.96	258
259	0	99.9999046325684	32.78	0	259	465.135547073601	0.18605421882944	2017-07-13 10:00:43.96	259
260	0	104.999899864197	31.39	0	260	447.904838771966	0.170630414770273	2017-07-13 10:02:49.96	260
261	0	65.9999370574951	17.47	0	261	310.661442935333	0.18827966238505	2017-07-13 10:04:11.96	261
262	2	140.999865531921	68.13	57.785	262	643.884402339138	0.182662241798337	2017-07-13 10:06:58.96	262
263	2	148.999857902527	68.06	57.371875	263	647.821883531516	0.173911915042018	2017-07-13 10:10:05.96	263
264	0	83.9999198913574	18.94	0	264	311.439450537892	0.148304500256139	2017-07-13 10:11:55.96	264
265	0	106.999897956848	29.74	0	265	412.613496813054	0.154248036191796	2017-07-13 10:14:04.96	265
266	0	90.9999132156372	23.79	0	266	352.135141857038	0.154784677739357	2017-07-13 10:15:58.96	266
267	0	101.99990272522	26.48	0	267	401.529376455568	0.157462500570811	2017-07-13 10:18:00.96	267
268	2	84.9999189376831	23.82	18.6975	268	511.514905697479	0.240712896798814	2017-07-13 10:19:43.96	268
269	0	24.9999761581421	24.29	0	269	288.474969588791	0.461559951342066	2017-07-13 10:20:10.96	269
270	0	85.9999179840088	46.68	0	270	451.093790111579	0.209811065168176	2017-07-13 10:22:09.96	270
271	0	104.999899864197	67.14	0	271	584.965772965535	0.22284410398687	2017-07-13 10:24:20.96	271
272	1	108.9998960495	61.47	37.89	272	569.985626807257	0.209169037360461	2017-07-13 10:26:37.96	272
273	3	34.9999666213989	18.35	11.6533333333333	273	433.174720487433	0.495056823414209	2017-07-13 10:27:26.96	273
274	0	23.9999771118164	23.37	0	274	301.280255099432	0.502133758499054	2017-07-13 10:27:51.96	274
275	1	41.9999599456787	27.99	27.62	275	538.133090032023	0.512507704792403	2017-07-13 10:29:00.96	275
276	2	83.9999198913574	54.48	40.0675	276	787.711268348301	0.375100603975382	2017-07-13 10:30:44.96	276
277	0	61.9999408721924	24.4	0	277	337.8725485066	0.217982289359097	2017-07-13 10:32:13.96	277
278	0	88.9999151229858	31.84	0	278	428.486422162159	0.192578167263892	2017-07-13 10:34:05.96	278
279	3	114.999890327454	67.13	56.5016666666667	279	780.811407657894	0.271586576576659	2017-07-13 10:36:17.96	279
280	0	124.99988079071	67.49	0	280	580.944552588687	0.18590225682838	2017-07-13 10:39:05.96	280
281	1	118.999886512756	64.89	60.74	281	547.967942942118	0.184190905190628	2017-07-13 10:41:33.96	281
282	0	118.999886512756	56.04	0	282	514.945191999352	0.173090820840118	2017-07-13 10:44:02.96	282
283	2	135.999870300293	67.36	60	283	635.559361215702	0.186929223886971	2017-07-13 10:46:45.96	283
284	1	126.999878883362	64.92	16.14	284	718.920873278047	0.226431771111196	2017-07-13 10:49:24.96	284
285	0	1.99999809265137	1.04	0	285	12.9991001516875	0.259982003033751	2017-07-13 10:49:28.96	285
286	4	118.999886512756	62.05	55.7775	286	834.478083617862	0.280496834829533	2017-07-13 10:51:47.96	286
287	3	117.999887466431	62.84	52.96	287	792.679634741832	0.268704960929435	2017-07-13 10:54:22.96	287
288	1	94.9999094009399	54.43	40.1	288	703.706069466261	0.296297292406847	2017-07-13 10:56:35.96	288
289	1	126.999878883362	70.22	53.47	289	794.98559649748	0.250389164251175	2017-07-13 10:59:15.96	289
290	6	135.999870300293	56.6	48.620625	290	883.329512944022	0.259802797924712	2017-07-13 11:02:13.96	290
291	1	76.9999265670776	39.84	30.38	291	669.982293477082	0.348042749858225	2017-07-13 11:04:01.96	291
292	0	98.9999055862427	42.32	0	292	433.136115683496	0.175004491185251	2017-07-13 11:06:08.96	292
293	1	112.999892234802	64.75	53.75	293	757.049803912387	0.267982231473411	2017-07-13 11:08:31.96	293
294	3	122.999882698059	69.7	59.82375	294	821.862560291171	0.267272377330462	2017-07-13 11:11:17.96	294
295	0	17.9999828338623	8.97	0	295	110.731206000762	0.24606934666836	2017-07-13 11:11:40.96	295
296	0	62.9999399185181	25.13	0	296	294.407034362332	0.186925101182433	2017-07-13 11:13:05.96	296
297	0	126.999878883362	57.91	0	297	557.586667870126	0.175617848148071	2017-07-13 11:15:38.96	297
298	1	121.999883651733	62.81	59.21	298	596.908368338379	0.195707661750288	2017-07-13 11:18:12.96	298
299	0	2.99999713897705	0.72	0	299	22.3228394885348	0.297637859847131	2017-07-13 11:18:26.96	299
300	0	0.999999046325684	0.53	0	300	8.36119948991627	0.334447979596651	2017-07-13 11:18:34.96	300
301	1	1.99999809265137	0.58	0.55	301	16.0421059850281	0.320842119700562	2017-07-13 11:18:37.96	301
302	0	0.999999046325684	0.52	0	302	9.93141099596424	0.39725643983857	2017-07-13 11:18:40.96	302
303	0	1.99999809265137	0.6	0	303	12.8135346290035	0.25627069258007	2017-07-13 11:18:48.96	303
304	1	113.999891281128	62.09	46.49	304	615.843603012942	0.216085474741383	2017-07-13 11:20:56.96	304
305	1	34.9999666213989	13.88	1.51	305	302.65598423063	0.345892553406435	2017-07-13 11:21:38.96	305
306	2	50.9999513626099	21.18	9.968125	306	415.624602589779	0.325980080462572	2017-07-13 11:22:37.96	306
307	1	110.999894142151	53.44	39.605	307	767.029866446494	0.276407159079818	2017-07-13 11:24:58.96	307
308	2	120.999884605408	66.5	59.57	308	872.608383879812	0.288465581447872	2017-07-13 11:27:25.96	308
309	0	117.999887466431	51.57	0	309	522.222423744198	0.177024550421762	2017-07-13 11:30:12.96	309
310	1	119.999885559082	59.5	56.36875	310	568.067342933949	0.189355780977983	2017-07-13 11:32:37.96	310
311	1	100.999903678894	38.03	1.27	311	480.70545110652	0.19037839647783	2017-07-13 11:34:35.96	311
312	1	116.999888420105	58.59	54.84	312	541.543960771187	0.185143234451688	2017-07-13 11:37:02.96	312
313	0	45.9999561309814	15.24	0	313	242.541072859404	0.210905280747308	2017-07-13 11:38:08.96	313
314	4	135.999870300293	71.1	44.69	314	860.668716136534	0.253137857687216	2017-07-13 11:40:42.96	314
315	1	1.99999809265137	0.58	0.58	315	22.1082206685918	0.442164413371836	2017-07-13 11:40:56.96	315
316	1	46.9999551773071	15.81	12.06	316	380.869008976887	0.324143837427138	2017-07-13 11:41:48.96	316
317	0	46.9999551773071	22.07	0	317	276.96162187574	0.235712018617651	2017-07-13 11:42:49.96	317
318	1	122.999882698059	61.55	59.19125	318	690.525181752139	0.224561034716143	2017-07-13 11:45:11.96	318
319	3	115.999889373779	66.33	60.6791666666667	319	688.699520938607	0.237482593427106	2017-07-13 11:47:44.96	319
320	2	133.999872207642	66.08	59.7025	320	794.852111361731	0.237269286973651	2017-07-13 11:50:47.96	320
321	0	20.9999799728394	6.85	0	321	76.8701110499243	0.146419259142713	2017-07-13 11:51:48.96	321
322	0	44.9999570846558	13.15	0	322	206.693101949886	0.183727201733232	2017-07-13 11:52:41.96	322
323	1	124.99988079071	63.04	56.34	323	633.375456330218	0.20268014602567	2017-07-13 11:55:08.96	323
324	2	130.999875068665	68.96	57.514375	324	655.725413161126	0.200221500201871	2017-07-13 11:58:01.96	324
325	1	142.999863624573	70.01	62.54375	325	692.878457826788	0.193812156035465	2017-07-13 12:01:06.96	325
326	0	135.999870300293	63.12	0	326	606.184957191954	0.178289693291751	2017-07-13 12:04:15.96	326
327	0	69.9999332427979	13.07	0	327	189.377107109909	0.108215489777091	2017-07-13 12:44:56.96	327
328	1	124.99988079071	42.98	36.14875	328	354.115800840725	0.113317056269032	2017-07-13 12:47:44.96	328
329	1	151.999855041504	62.97	52.21875	329	500.463815302734	0.131701004027035	2017-07-13 12:51:00.96	329
330	0	134.999871253967	37.42	0	330	426.885653886173	0.126484638188496	2017-07-13 12:54:39.96	330
331	0	59.999942779541	14.21	0	331	214.64943232285	0.143099621548567	2017-07-13 12:56:20.96	331
332	3	157.999849319458	67.12	53.8166666666667	332	595.502835562116	0.150760211534713	2017-07-13 12:59:44.96	332
333	0	59.999942779541	8.12	0	333	230.43378642065	0.153622524280433	2017-07-13 13:02:06.96	333
334	0	66.9999361038208	20.9	0	334	363.433697050234	0.216975341522528	2017-07-13 13:03:37.96	334
335	0	49.9999523162842	13.04	0	335	247.359749992931	0.197887799994345	2017-07-13 13:04:45.96	335
336	2	126.999878883362	67.49	66.025	336	659.904679050032	0.207843993401585	2017-07-13 13:07:16.96	336
337	0	156.999850273132	66.52	0	337	636.096285055827	0.162062747784924	2017-07-13 13:10:43.96	337
338	4	151.999855041504	68.49	61.88625	338	704.934755337185	0.185509146141364	2017-07-13 13:14:34.96	338
339	0	164.999842643738	67.75	0	339	625.564523916341	0.151652005797901	2017-07-13 13:18:36.96	339
340	0	7.99999237060547	0.8	0	340	24.3996619995425	0.121998309997713	2017-07-13 13:19:33.96	340
341	0	2.99999713897705	0.66	0	341	9.62504504854891	0.128333933980652	2017-07-13 13:19:37.96	341
342	0	44.9999570846558	4.73	0	342	141.352064562517	0.125646279611126	2017-07-13 13:20:23.96	342
343	0	65.9999370574951	12.1	0	343	224.859709608666	0.13627861188404	2017-07-13 13:21:52.96	343
344	0	150.999855995178	65.68	0	344	572.735808521502	0.151718094972583	2017-07-13 13:25:15.96	344
345	0	71.9999313354492	12.9	0	345	237.548348664336	0.13197130481352	2017-07-13 13:26:52.96	345
346	0	85.9999179840088	15.68	0	346	277.404349067416	0.129025278636008	2017-07-13 13:28:48.96	346
347	0	72.9999303817749	14.14	0	347	225.342680158758	0.123475441182881	2017-07-13 13:30:34.96	347
348	0	79.9999237060547	16.22	0	348	271.793996185536	0.135896998092768	2017-07-13 13:32:37.96	348
349	0	92.9999113082886	18.12	0	349	300.123808994173	0.129085509244806	2017-07-13 13:34:44.96	349
350	0	73.9999294281006	14.02	0	350	242.629605926074	0.131151138338419	2017-07-13 13:36:29.96	350
351	0	108.9998960495	22.89	0	351	349.307660482003	0.128186297424588	2017-07-13 13:38:55.96	351
352	1	87.9999160766602	23.39	23.39	352	290.823201405913	0.132192364275415	2017-07-13 13:41:25.96	352
353	0	149.999856948853	66.27	0	353	519.611621396649	0.138563099039106	2017-07-13 13:44:29.96	353
354	0	65.9999370574951	9.96	0	354	169.443009925836	0.102692733288385	2017-07-13 14:44:08.96	354
355	0	75.999927520752	12.28	0	355	204.28488222438	0.107518359065463	2017-07-13 14:46:04.96	355
356	0	73.9999294281006	14.49	0	356	194.649908703196	0.105216166866592	2017-07-13 14:47:57.96	356
357	0	97.999906539917	21.07	0	357	266.65697667111	0.108839582314739	2017-07-13 14:50:06.96	357
358	0	75.999927520752	13.16	0	358	211.494936901763	0.111313124685138	2017-07-13 14:51:54.96	358
359	0	70.9999322891235	12.49	0	359	199.905674226661	0.112622915057274	2017-07-13 14:53:23.96	359
360	0	81.9999217987061	17.47	0	360	244.276606500419	0.119159320244107	2017-07-13 14:55:11.96	360
361	0	75.999927520752	14.84	0	361	222.333960377746	0.117017873883024	2017-07-13 14:56:46.96	361
362	0	95.9999084472656	29.29	0	362	285.394491878563	0.118914371616068	2017-07-13 14:58:51.96	362
363	1	126.999878883362	58.37	56.92	363	470.612002531512	0.14822425276583	2017-07-13 15:01:25.96	363
364	5	127.999877929688	60.14	56.73375	364	702.073009498806	0.219397815468377	2017-07-13 15:04:12.96	364
365	3	124.99988079071	58.47	56.2491666666667	365	862.637175879502	0.27604389628144	2017-07-13 15:07:01.96	365
366	3	127.999877929688	59.11	57.435	366	914.956828741851	0.285924008981828	2017-07-13 15:09:53.96	366
367	2	140.999865531921	60.13	57.485	367	804.071594420406	0.228105416856853	2017-07-13 15:13:07.96	367
368	4	135.999870300293	58.73	56.508125	368	798.672809766342	0.234903767578336	2017-07-13 15:16:18.96	368
369	1	124.99988079071	58.57	55.46	369	846.58113634735	0.270905963631152	2017-07-13 15:19:20.96	369
370	4	127.999877929688	58.38	55.263125	370	719.515684330578	0.224848651353306	2017-07-13 15:22:16.96	370
371	3	123.999881744385	58.71	56.2166666666667	371	755.484858731352	0.243704793139146	2017-07-13 15:25:01.96	371
372	2	132.999873161316	59.18	57.6	372	722.05014492714	0.217157938323952	2017-07-13 15:27:54.96	372
373	2	141.999864578247	60.48	55.06	373	680.088807028597	0.191574311839041	2017-07-13 15:30:59.96	373
374	4	125.999879837036	56.13	51.3653125	374	880.884847664172	0.279645983385451	2017-07-13 15:34:00.96	374
375	0	137.999868392944	57.58	0	375	627.401285933574	0.181855445198137	2017-07-13 15:37:03.96	375
376	0	144.999861717224	60.28	0	376	627.657444108985	0.173146881133513	2017-07-13 15:40:15.96	376
377	1	144.999861717224	55.73	52.38	377	629.177924989578	0.173566324135056	2017-07-13 15:43:26.96	377
378	1	141.999864578247	56.31	54.62	378	655.900723911049	0.184760767298887	2017-07-13 15:46:30.96	378
379	1	131.99987411499	55.16	54.435	379	657.568723072668	0.19926324941596	2017-07-13 15:49:32.96	379
380	1	137.999868392944	57.02	55.985	380	702.529180147801	0.203631646419652	2017-07-13 15:52:28.96	380
381	2	142.999863624573	57.67	56.1	381	729.075930628117	0.20393732325262	2017-07-13 15:55:30.96	381
382	0	0.999999046325684	0.57	0	382	4.2867361663041	0.171469446652164	2017-07-13 15:55:46.96	382
383	0	1.99999809265137	0.75	0	383	5.88214452643501	0.1176428905287	2017-07-13 15:55:58.96	383
384	0	13.9999866485596	1.36	0	384	48.6532983193159	0.139009423769474	2017-07-13 15:56:30.96	384
385	0	1.99999809265137	0.63	0	385	8.53164129645036	0.170632825929007	2017-07-13 15:56:39.96	385
386	0	0.999999046325684	0.56	0	386	4.11077583329754	0.164431033331902	2017-07-13 15:56:44.96	386
387	2	135.999870300293	58.42	56.8	387	626.742135950152	0.18433592233828	2017-07-13 15:59:21.96	387
388	0	31.9999694824219	2.96	0	388	118.195114739591	0.147743893424489	2017-07-13 16:00:16.96	388
389	0	0.999999046325684	0.61	0	389	4.71040669975777	0.188416267990311	2017-07-13 16:00:30.96	389
390	0	3.99999618530273	0.8	0	390	13.9172090810346	0.139172090810346	2017-07-13 16:00:42.96	390
391	0	143.999862670898	60.09	0	391	602.923448536693	0.167478735704637	2017-07-13 16:03:32.96	391
392	0	48.9999532699585	7.8	0	392	189.466584467924	0.154666599565652	2017-07-13 16:04:43.96	392
393	0	71.9999313354492	16.09	0	393	289.87117205712	0.161039540031733	2017-07-13 16:06:07.96	393
394	0	155.999851226807	60.82	0	394	677.508258142465	0.173720066190376	2017-07-13 16:09:12.96	394
395	0	20.9999799728394	2.04	0	395	82.9330493292879	0.157967713008167	2017-07-13 16:09:50.96	395
396	0	1.99999809265137	0.85	0	396	11.8823066253375	0.23764613250675	2017-07-13 16:09:57.96	396
397	0	0.999999046325684	0.6	0	397	4.09320454271854	0.163728181708742	2017-07-13 16:10:00.96	397
398	0	1.99999809265137	0.89	0	398	6.6701641132528	0.133403282265056	2017-07-13 16:10:12.96	398
399	0	2.99999713897705	0.8	0	399	13.3893260008688	0.178524346678251	2017-07-13 16:10:20.96	399
400	0	1.99999809265137	0.63	0	400	8.85121860570074	0.177024372114015	2017-07-13 16:10:23.96	400
401	0	0.999999046325684	0.6	0	401	4.76327699170839	0.190531079668336	2017-07-13 16:10:26.96	401
402	0	36.9999647140503	2.11	0	402	124.683453258695	0.134792922441832	2017-07-13 16:11:20.96	402
403	0	0.999999046325684	0.53	0	403	4.19447750630271	0.167779100252108	2017-07-13 16:11:22.96	403
404	0	32.9999685287476	2.15	0	404	127.420903225481	0.15444957966725	2017-07-13 16:12:01.96	404
405	0	71.9999313354492	16	0	405	286.689554740929	0.159271974856072	2017-07-13 16:13:26.96	405
406	0	81.9999217987061	19.7	0	406	333.569800817175	0.162716976008378	2017-07-13 16:15:07.96	406
407	1	73.9999294281006	21.25	20.91	407	376.961632605813	0.203763044651791	2017-07-13 16:16:38.96	407
408	0	92.9999113082886	21.12	0	408	397.09427662444	0.170793237257824	2017-07-13 16:18:28.96	408
409	0	102.999901771545	25.69	0	409	408.139942807593	0.158500948663143	2017-07-13 16:20:30.96	409
410	1	137.999868392944	59.93	57.99	410	638.123187956152	0.184963242885841	2017-07-13 16:23:20.96	410
411	0	88.9999151229858	16.94	0	411	347.295819718051	0.156088008862045	2017-07-13 16:25:16.96	411
412	0	1.99999809265137	0.73	0	412	9.69068168039724	0.193813633607945	2017-07-13 16:25:22.96	412
413	0	0.999999046325684	0.55	0	413	3.52405611493553	0.140962244597421	2017-07-13 16:25:24.96	413
414	0	58.9999437332153	5.5	0	414	227.906948022753	0.154513185100172	2017-07-13 16:26:37.96	414
415	0	34.9999666213989	2.81	0	415	131.190514976097	0.14993201711554	2017-07-13 16:27:22.96	415
416	0	4.99999523162842	0.92	0	416	19.753584457452	0.158028675659616	2017-07-13 16:27:30.96	416
417	0	0.999999046325684	0.66	0	417	4.43654721497518	0.177461888599007	2017-07-13 16:27:36.96	417
418	0	2.99999713897705	0.93	0	418	14.7503791191686	0.196671721588915	2017-07-13 16:27:47.96	418
419	0	0.999999046325684	0.61	0	419	3.80424712499296	0.152169884999719	2017-07-13 16:27:50.96	419
420	0	0.999999046325684	0.65	0	420	5.40865902498265	0.216346360999306	2017-07-13 16:27:55.96	420
421	0	30.9999704360962	1.53	0	421	117.663048063349	0.151823287823676	2017-07-13 16:28:38.96	421
422	0	14.9999856948853	0.85	0	422	60.5970675541868	0.161592180144498	2017-07-13 16:28:59.96	422
423	0	1.99999809265137	0.7	0	423	9.86854298586363	0.197370859717273	2017-07-13 16:29:02.96	423
424	0	1.99999809265137	0.66	0	424	6.63974221296972	0.132794844259394	2017-07-13 16:29:07.96	424
425	0	0.999999046325684	0.54	0	425	3.32252314568752	0.132900925827501	2017-07-13 16:29:10.96	425
426	0	0.999999046325684	0.54	0	426	4.69700578497855	0.187880231399142	2017-07-13 16:29:15.96	426
427	0	1.99999809265137	0.6	0	427	9.7023337319547	0.194046674639094	2017-07-13 16:29:20.96	427
428	0	4.99999523162842	0.79	0	428	22.6186985203852	0.180949588163081	2017-07-13 16:29:27.96	428
429	0	1.99999809265137	0.64	0	429	11.2041328383581	0.224082656767161	2017-07-13 16:29:34.96	429
430	0	0.999999046325684	0.6	0	430	5.01475420299654	0.200590168119862	2017-07-13 16:29:38.96	430
431	0	1.99999809265137	0.67	0	431	10.0102117791341	0.200204235582682	2017-07-13 16:29:48.96	431
432	0	5.9999942779541	0.82	0	432	23.7460878605562	0.158307252403708	2017-07-13 16:30:00.96	432
433	0	9.99999046325684	0.89	0	433	40.1851887579078	0.160740755031631	2017-07-13 16:30:11.96	433
434	0	43.9999580383301	3.03	0	434	151.617679645625	0.137834254223296	2017-07-13 16:31:10.96	434
435	0	2.99999713897705	0.92	0	435	11.5587187664431	0.154116250219241	2017-07-13 16:31:18.96	435
436	0	0.999999046325684	0.72	0	436	4.96196411867034	0.198478564746814	2017-07-13 16:31:24.96	436
437	0	11.9999885559082	1.47	0	437	43.5842142067959	0.145280714022653	2017-07-13 16:31:46.96	437
438	0	1.99999809265137	0.64	0	438	8.06503918869401	0.16130078377388	2017-07-13 16:31:50.96	438
439	0	0.999999046325684	0.62	0	439	4.01100709861419	0.160440283944568	2017-07-13 16:31:53.96	439
440	0	18.999981880188	1.13	0	440	70.064307620344	0.147503805516514	2017-07-13 16:32:17.96	440
441	0	38.9999628067017	2.84	0	441	131.905964260374	0.135288168472178	2017-07-13 16:33:02.96	441
442	0	26.9999742507935	2.5	0	442	93.7313850216199	0.138861311143141	2017-07-13 16:33:37.96	442
443	0	46.9999551773071	9.62	0	443	166.670635303514	0.14184734919448	2017-07-13 16:34:29.96	443
444	0	94.9999094009399	20.55	0	444	381.429438297655	0.160601868756908	2017-07-13 16:36:19.96	444
445	0	2.99999713897705	0.6	0	445	13.2697429575959	0.176929906101279	2017-07-13 16:36:30.96	445
446	0	4.99999523162842	0.98	0	446	19.4133158057159	0.155306526445727	2017-07-13 16:36:40.96	446
447	0	0.999999046325684	0.6	0	447	3.82266707408167	0.152906682963267	2017-07-13 16:36:44.96	447
448	0	60.9999418258667	11.58	0	448	226.044880200699	0.148226150951278	2017-07-13 16:37:54.96	448
449	0	76.9999265670776	16.22	0	449	297.140717683396	0.154358814380985	2017-07-13 16:39:22.96	449
450	0	144.999861717224	60.27	0	450	600.537916515605	0.165665632142236	2017-07-13 16:42:12.96	450
451	0	10.9999895095825	1.07	0	451	42.5510951562412	0.154731255113604	2017-07-13 16:42:41.96	451
452	0	18.999981880188	1.04	0	452	76.2049655228798	0.160431506363958	2017-07-13 16:43:05.96	452
453	0	8.99999141693115	0.92	0	453	35.9888250098253	0.159950333377001	2017-07-13 16:43:21.96	453
454	0	1.99999809265137	0.65	0	454	8.70899307988828	0.174179861597766	2017-07-13 16:43:25.96	454
455	0	2.99999713897705	0.82	0	455	11.4301219300721	0.152401625734294	2017-07-13 16:43:29.96	455
456	0	1.99999809265137	0.71	0	456	7.73965721155114	0.154793144231023	2017-07-13 16:43:33.96	456
457	0	2.99999713897705	0.72	0	457	11.4836220637214	0.153114960849619	2017-07-13 16:43:37.96	457
458	0	1.99999809265137	0.66	0	458	9.19032013892562	0.183806402778512	2017-07-13 16:43:45.96	458
459	0	11.9999885559082	1.14	0	459	45.1961205941834	0.150653735313945	2017-07-13 16:43:58.96	459
460	0	3.99999618530273	0.67	0	460	16.3938828155496	0.163938828155496	2017-07-13 16:44:03.96	460
461	0	0.999999046325684	0.52	0	461	5.52765316133426	0.22110612645337	2017-07-13 16:44:14.96	461
462	0	1.99999809265137	0.68	0	462	8.32057137974704	0.166411427594941	2017-07-13 16:44:21.96	462
463	0	1.99999809265137	0.62	0	463	7.70245486777739	0.154049097355548	2017-07-13 16:44:25.96	463
464	0	1.99999809265137	0.51	0	464	8.52048494789041	0.170409698957808	2017-07-13 16:44:28.96	464
465	0	1.99999809265137	0.75	0	465	7.84326930587482	0.156865386117496	2017-07-13 16:44:35.96	465
466	0	0.999999046325684	0.64	0	466	3.92207311235205	0.156882924494082	2017-07-13 16:44:39.96	466
467	0	1.99999809265137	0.55	0	467	8.25014270511417	0.165002854102283	2017-07-13 16:44:44.96	467
468	0	5.9999942779541	0.9	0	468	23.8584990143468	0.159056660095645	2017-07-13 16:44:58.96	468
469	0	5.9999942779541	0.74	0	469	24.9257560572513	0.166171707048342	2017-07-13 16:45:06.96	469
470	0	20.9999799728394	1.09	0	470	76.8172509826591	0.146318573300303	2017-07-13 16:45:33.96	470
471	0	82.9999208450317	17.1	0	471	317.849428091514	0.153180447273019	2017-07-13 16:47:15.96	471
472	0	83.9999198913574	15.76	0	472	318.805198568472	0.15181199931832	2017-07-13 16:48:56.96	472
473	0	91.9999122619629	17.73	0	473	365.842997308798	0.159062172742956	2017-07-13 16:50:43.96	473
474	0	45.9999561309814	18.24	0	474	184.887119883572	0.16077140859441	2017-07-13 16:51:51.96	474
475	1	119.999885559082	56.91	53.89	475	513.859878329472	0.171286626109824	2017-07-13 16:54:06.96	475
476	0	47.9999542236328	7.48	0	476	176.686478566784	0.147238732138986	2017-07-13 16:55:11.96	476
477	0	91.9999122619629	17.39	0	477	364.804936550897	0.158610841978651	2017-07-13 16:57:01.96	477
478	0	68.9999341964722	12.77	0	478	271.321576736543	0.157287870571909	2017-07-13 16:58:24.96	478
479	2	144.999861717224	56.36	53.855	479	671.481879023014	0.185236380420142	2017-07-13 17:01:12.96	479
480	0	5.9999942779541	0.92	0	480	24.670631275321	0.164470875168807	2017-07-13 17:01:42.96	480
481	0	0.999999046325684	0.69	0	481	2.85934206414159	0.114373682565664	2017-07-13 17:01:46.96	481
482	0	15.9999847412109	1.33	0	482	62.762747516406	0.156906868791015	2017-07-13 17:02:05.96	482
483	0	1.99999809265137	0.83	0	483	10.950002409606	0.21900004819212	2017-07-13 17:02:13.96	483
484	0	2.99999713897705	0.57	0	484	11.937579774425	0.159167730325666	2017-07-13 17:02:22.96	484
485	0	1.99999809265137	0.72	0	485	7.84255426434556	0.156851085286911	2017-07-13 17:02:25.96	485
486	0	25.9999752044678	3.56	0	486	95.3058108975444	0.146624324457761	2017-07-13 17:02:53.96	486
487	0	0.999999046325684	0.55	0	487	6.16479772126295	0.246591908850518	2017-07-13 17:02:56.96	487
488	2	118.999886512756	53.55	52.015	488	691.176197647016	0.232328133662863	2017-07-13 17:05:14.96	488
489	0	136.999869346619	54.58	0	489	630.367415541371	0.184048880450035	2017-07-13 17:08:04.96	489
490	0	117.999887466431	36.48	0	490	532.350763524987	0.180457885940673	2017-07-13 17:10:34.96	490
491	0	0.999999046325684	0.51	0	491	4.18161011295138	0.167264404518055	2017-07-13 17:10:41.96	491
492	0	0.999999046325684	0.74	0	492	3.79081005815907	0.151632402326363	2017-07-13 17:10:47.96	492
493	0	1.99999809265137	0.57	0	493	8.87018175527078	0.177403635105416	2017-07-13 17:11:04.96	493
494	0	1.99999809265137	0.63	0	494	7.81540762416646	0.156308152483329	2017-07-13 17:11:07.96	494
495	0	1.99999809265137	0.64	0	495	8.9866038529113	0.179732077058226	2017-07-13 17:11:10.96	495
496	0	2.99999713897705	0.6	0	496	13.1471504987193	0.175295339982924	2017-07-13 17:11:14.96	496
497	0	1.99999809265137	0.7	0	497	8.3530785866758	0.167061571733516	2017-07-13 17:11:22.96	497
498	0	1.99999809265137	0.55	0	498	10.3601924710127	0.207203849420254	2017-07-13 17:11:26.96	498
499	0	1.99999809265137	0.73	0	499	8.35717555579249	0.16714351111585	2017-07-13 17:11:41.96	499
500	0	2.99999713897705	0.77	0	500	13.498682598964	0.179982434652854	2017-07-13 17:11:46.96	500
501	0	0.999999046325684	0.52	0	501	4.99227755652234	0.199691102260894	2017-07-13 17:11:52.96	501
502	0	18.999981880188	1.72	0	502	80.3259968007042	0.169107361685693	2017-07-13 17:12:13.96	502
503	0	0.999999046325684	0.51	0	503	4.96480426012495	0.198592170404998	2017-07-13 17:12:16.96	503
504	0	3.99999618530273	0.66	0	504	16.6358912360316	0.166358912360316	2017-07-13 17:12:28.96	504
505	0	31.9999694824219	3.29	0	505	133.014445320956	0.166268056651195	2017-07-13 17:13:14.96	505
506	0	3.99999618530273	0.78	0	506	15.977602422302	0.15977602422302	2017-07-13 17:13:24.96	506
507	0	2.99999713897705	0.59	0	507	12.287993760865	0.163839916811534	2017-07-13 17:13:28.96	507
508	0	9.99999046325684	1.18	0	508	39.5011954878116	0.158004781951246	2017-07-13 17:13:50.96	508
509	1	120.999884605408	52.03	48.91	509	609.685217388135	0.201548832194425	2017-07-13 17:16:12.96	509
510	1	17.9999828338623	3.36	2.55	510	100.647840762795	0.223661868361767	2017-07-13 17:16:44.96	510
511	0	6.99999332427979	0.93	0	511	34.2079139603417	0.195473794059096	2017-07-13 17:16:55.96	511
512	0	120.999884605408	48.9	0	512	613.348723176426	0.202759908488075	2017-07-13 17:19:20.96	512
513	2	117.999887466431	48.8	43.845	513	789.710665655671	0.267698530730736	2017-07-13 17:21:49.96	513
514	4	107.999897003174	46.2	44.015	514	706.685785290097	0.261735476033369	2017-07-13 17:24:07.96	514
515	1	109.999895095825	42.85	37.93875	515	593.926372399464	0.215973226327078	2017-07-13 17:26:26.96	515
516	0	78.999924659729	19.68	0	516	368.694630718665	0.186680825680337	2017-07-13 17:28:08.96	516
517	1	107.999897003174	41.18	38.58	517	586.749040473311	0.21731445943456	2017-07-13 17:30:16.96	517
518	1	112.999892234802	41.96	40.62	518	588.119981334688	0.20818406418927	2017-07-13 17:32:33.96	518
519	2	111.999893188477	42.54	38.515	519	625.594560283816	0.223426628672792	2017-07-13 17:34:50.96	519
520	3	104.999899864197	36.34	30.3520833333333	520	832.32890927432	0.31707767972355	2017-07-13 17:36:59.96	520
521	3	88.9999151229858	36.45	32.5866666666667	521	686.5595606132	0.308566094657618	2017-07-13 17:38:53.96	521
522	1	67.9999351501465	33.94	33.37	522	543.602398180624	0.319766116576838	2017-07-13 17:40:28.96	522
523	4	88.9999151229858	35.24	30.6325	523	654.412260173097	0.294117869740718	2017-07-13 17:42:12.96	523
524	0	94.9999094009399	29.21	0	524	510.713542968538	0.215037281249911	2017-07-13 17:44:08.96	524
525	0	1.99999809265137	0.64	0	525	10.7261908320489	0.214523816640978	2017-07-13 17:44:25.96	525
526	0	0.999999046325684	0.56	0	526	5.15688385895911	0.206275354358364	2017-07-13 17:44:29.96	526
527	0	0.999999046325684	0.52	0	527	5.03378522467517	0.201351408987007	2017-07-13 17:44:32.96	527
528	0	1.99999809265137	0.62	0	528	11.3956232998839	0.227912465997678	2017-07-13 17:44:37.96	528
529	0	3.99999618530273	0.76	0	529	23.2134111997872	0.232134111997872	2017-07-13 17:44:49.96	529
530	0	1.99999809265137	0.64	0	530	11.0226010526009	0.220452021052017	2017-07-13 17:44:53.96	530
531	0	1.99999809265137	0.62	0	531	9.73820129979849	0.19476402599597	2017-07-13 17:44:58.96	531
532	0	8.99999141693115	0.92	0	532	43.2245528503298	0.192109123779244	2017-07-13 17:45:11.96	532
533	0	1.99999809265137	0.64	0	533	11.5611376986881	0.231222753973761	2017-07-13 17:45:20.96	533
534	0	1.99999809265137	0.73	0	534	10.8766620040374	0.217533240080749	2017-07-13 17:45:23.96	534
535	0	0.999999046325684	0.51	0	535	6.67241645249326	0.26689665809973	2017-07-13 17:45:28.96	535
536	0	0.999999046325684	0.55	0	536	6.30631654461105	0.252252661784442	2017-07-13 17:45:43.96	536
537	0	1.99999809265137	0.76	0	537	9.66573693125039	0.193314738625008	2017-07-13 17:45:47.96	537
538	0	7.99999237060547	1.06	0	538	37.5803652544008	0.187901826272004	2017-07-13 17:45:57.96	538
539	0	1.99999809265137	0.72	0	539	10.6348872036333	0.212697744072667	2017-07-13 17:46:02.96	539
540	0	2.99999713897705	1.1	0	540	17.5238051969097	0.233650735958796	2017-07-13 17:46:09.96	540
541	0	1.99999809265137	0.63	0	541	9.44086304891085	0.188817260978217	2017-07-13 17:46:12.96	541
542	0	0.999999046325684	0.57	0	542	6.21549609155656	0.248619843662263	2017-07-13 17:46:15.96	542
543	0	2.99999713897705	0.68	0	543	15.9066079605083	0.21208810614011	2017-07-13 17:46:21.96	543
544	0	1.99999809265137	0.7	0	544	10.533760014885	0.2106752002977	2017-07-13 17:46:30.96	544
545	0	2.99999713897705	0.75	0	545	13.1093627075888	0.174791502767851	2017-07-13 17:46:34.96	545
546	0	6.99999332427979	0.81	0	546	34.1633200438498	0.195218971679142	2017-07-13 17:46:43.96	546
547	0	4.99999523162842	0.79	0	547	20.9192430601667	0.167353944481333	2017-07-13 17:46:49.96	547
548	0	53.9999485015869	9.59	0	548	248.740850334661	0.184252481729379	2017-07-13 17:47:48.96	548
549	0	2.99999713897705	0.6	0	549	13.0256621398435	0.173675495197913	2017-07-13 17:47:58.96	549
550	0	28.9999723434448	1.14	0	550	138.092886219869	0.190472946510164	2017-07-13 17:48:34.96	550
551	0	2.99999713897705	0.77	0	551	20.5142031012929	0.273522708017238	2017-07-13 17:48:38.96	551
552	0	19.9999809265137	0.96	0	552	96.1112403206205	0.192222480641241	2017-07-13 17:49:06.96	552
553	0	0.999999046325684	0.61	0	553	6.12562869928224	0.24502514797129	2017-07-13 17:49:13.96	553
554	0	8.99999141693115	0.87	0	554	44.2732583730922	0.196770037213743	2017-07-13 17:49:23.96	554
555	0	0.999999046325684	0.64	0	555	4.88608265346912	0.195443306138765	2017-07-13 17:49:26.96	555
556	0	0.999999046325684	0.54	0	556	5.06841673970921	0.202736669588369	2017-07-13 17:49:30.96	556
557	0	1.99999809265137	0.84	0	557	8.31872132977728	0.166374426595546	2017-07-13 17:49:37.96	557
558	0	0.999999046325684	0.58	0	558	5.72717088272238	0.229086835308895	2017-07-13 17:49:41.96	558
559	0	5.9999942779541	1.05	0	559	28.5060655235217	0.190040436823478	2017-07-13 17:49:52.96	559
560	0	1.99999809265137	0.6	0	560	10.383041745888	0.20766083491776	2017-07-13 17:49:56.96	560
561	0	2.99999713897705	1.09	0	561	14.9410400157434	0.199213866876579	2017-07-13 17:50:15.96	561
562	0	1.99999809265137	0.6	0	562	8.70575447199024	0.174115089439805	2017-07-13 17:50:19.96	562
563	0	1.99999809265137	0.68	0	563	12.6889023024216	0.253778046048431	2017-07-13 17:50:30.96	563
564	0	2.99999713897705	0.72	0	564	14.7725732009388	0.196967642679184	2017-07-13 17:50:34.96	564
565	0	2.99999713897705	0.68	0	565	15.0237232853916	0.200316310471888	2017-07-13 17:50:42.96	565
566	0	0.999999046325684	0.55	0	566	6.46759530874923	0.258703812349969	2017-07-13 17:50:45.96	566
567	0	0.999999046325684	0.54	0	567	6.18315334240761	0.247326133696304	2017-07-13 17:50:50.96	567
568	0	4.99999523162842	0.75	0	568	23.1168481401707	0.184934785121366	2017-07-13 17:51:03.96	568
569	0	0.999999046325684	0.62	0	569	5.84753444655821	0.233901377862329	2017-07-13 17:51:08.96	569
570	0	0.999999046325684	0.55	0	570	5.01865803397768	0.200746321359107	2017-07-13 17:51:12.96	570
571	0	1.99999809265137	0.59	0	571	10.5565527422941	0.211131054845882	2017-07-13 17:51:25.96	571
572	0	8.99999141693115	1.18	0	572	37.5380097881254	0.166835599058335	2017-07-13 17:51:57.96	572
573	0	1.99999809265137	0.53	0	573	9.20384675099631	0.184076935019926	2017-07-13 17:52:46.96	573
574	0	3.99999618530273	0.63	0	574	8.0357401397013	0.080357401397013	2017-07-13 18:54:30.96	574
575	0	1.99999809265137	0.65	0	575	4.64850651150868	0.0929701302301735	2017-07-13 18:54:35.96	575
576	0	1.99999809265137	0.64	0	576	6.03586175932429	0.120717235186486	2017-07-13 18:54:39.96	576
577	0	0.999999046325684	0.51	0	577	2.72609602304719	0.109043840921888	2017-07-13 18:54:42.96	577
578	0	0.999999046325684	0.58	0	578	1.69260081980991	0.0677040327923964	2017-07-13 18:54:56.96	578
579	0	0.999999046325684	0.54	0	579	3.43586061497861	0.137434424599144	2017-07-13 18:55:04.96	579
580	0	10.9999895095825	0.7	0	580	33.130374453259	0.120474088920942	2017-07-13 18:55:33.96	580
581	0	0.999999046325684	0.52	0	581	3.18918593876804	0.127567437550722	2017-07-13 18:55:37.96	581
582	0	0.999999046325684	0.54	0	582	3.14588871174776	0.12583554846991	2017-07-13 18:55:44.96	582
583	0	19.9999809265137	0.93	0	583	58.3205917034178	0.116641183406836	2017-07-13 18:56:35.96	583
584	0	8.99999141693115	0.99	0	584	23.9157563198076	0.106292250310256	2017-07-13 18:57:15.96	584
585	0	13.9999866485596	0.85	0	585	42.3135192010452	0.120895769145843	2017-07-13 18:57:31.96	585
586	0	1.99999809265137	0.65	0	586	3.47868577036179	0.0695737154072358	2017-07-13 18:57:35.96	586
587	0	0.999999046325684	0.58	0	587	2.05315621661784	0.0821262486647136	2017-07-13 18:57:39.96	587
588	0	45.9999561309814	1.94	0	588	129.571520338479	0.112670887250851	2017-07-13 18:58:48.96	588
589	0	32.9999685287476	1.18	0	589	96.4940283272419	0.116962458578475	2017-07-13 18:59:40.96	589
590	0	46.9999551773071	2.42	0	590	140.764093052638	0.119799228129905	2017-07-13 19:00:44.96	590
591	0	45.9999561309814	2.1	0	591	140.003755037849	0.121742395685086	2017-07-13 19:01:46.96	591
592	0	61.9999408721924	3.62	0	592	183.156386122343	0.118165410401512	2017-07-13 19:03:06.96	592
593	0	55.9999465942383	3.42	0	593	167.297124799759	0.119497946285542	2017-07-13 19:04:18.96	593
594	0	65.9999370574951	5.2	0	594	201.720300980848	0.122254727867181	2017-07-13 19:05:42.96	594
595	0	63.9999389648438	4.33	0	595	198.87677897209	0.124297986857556	2017-07-13 19:07:14.96	595
596	0	62.9999399185181	4.88	0	596	190.176419406115	0.120746932956263	2017-07-13 19:08:32.96	596
597	0	59.999942779541	4.66	0	597	181.961799683062	0.121307866455375	2017-07-13 19:09:46.96	597
598	0	60.9999418258667	4.28	0	598	191.536329593801	0.125597593176263	2017-07-13 19:11:04.96	598
599	0	54.9999475479126	4.07	0	599	177.400466237562	0.129018520900045	2017-07-13 19:12:10.96	599
600	0	65.9999370574951	4	0	600	211.679354326448	0.128290517773605	2017-07-13 19:13:34.96	600
601	0	59.999942779541	3.5	0	601	185.374937340694	0.123583291560463	2017-07-13 19:14:49.96	601
602	0	64.9999380111694	4.33	0	602	193.256853230909	0.118927294295944	2017-07-13 19:16:14.96	602
603	0	58.9999437332153	5.12	0	603	184.275829073884	0.12493276547382	2017-07-13 19:17:25.96	603
604	0	56.999945640564	3.34	0	604	181.451400361098	0.127334316042876	2017-07-13 19:18:38.96	604
605	0	58.9999437332153	3.87	0	605	192.260030526328	0.13034578340768	2017-07-13 19:19:51.96	605
606	0	33.9999675750732	1.67	0	606	113.913765813397	0.134016195074584	2017-07-13 19:20:33.96	606
607	0	63.9999389648438	3.39	0	607	206.91097034014	0.129319356462588	2017-07-13 19:21:53.96	607
608	0	65.9999370574951	5.74	0	608	200.95795141565	0.121792697827667	2017-07-13 19:23:18.96	608
609	0	26.9999742507935	1.71	0	609	83.0209867616219	0.122994054461662	2017-07-13 19:23:51.96	609
610	0	55.9999465942383	5.22	0	610	171.890966834978	0.122779262024984	2017-07-13 19:25:02.96	610
611	0	52.9999494552612	3.79	0	611	179.402987154472	0.135398480871299	2017-07-13 19:26:16.96	611
612	0	57.9999446868896	4.11	0	612	188.963776646368	0.130319845963012	2017-07-13 19:27:33.96	612
613	0	55.9999465942383	3.62	0	613	188.463962764937	0.134617116260669	2017-07-13 19:28:46.96	613
614	0	38.9999628067017	2.84	0	614	128.359463443398	0.131650731736819	2017-07-13 19:29:37.96	614
615	0	48.9999532699585	3.92	0	615	165.302455698887	0.134940780162357	2017-07-13 19:30:40.96	615
616	0	57.9999446868896	4.41	0	616	195.39399167415	0.134754477016655	2017-07-13 19:32:06.96	616
617	0	49.9999523162842	4.01	0	617	173.970233427817	0.139176186742253	2017-07-13 19:33:15.96	617
618	0	43.9999580383301	2.28	0	618	157.473394466003	0.14315763133273	2017-07-13 19:34:22.96	618
619	0	42.9999589920044	2.68	0	619	152.223604474754	0.141603352999771	2017-07-13 19:35:28.96	619
620	0	42.9999589920044	1.87	0	620	157.326319347503	0.146350064509305	2017-07-13 19:36:31.96	620
621	0	41.9999599456787	4.78	0	621	138.000623206019	0.131429164958114	2017-07-13 19:37:31.96	621
622	0	40.999960899353	3.09	0	622	140.218879044482	0.136798906384861	2017-07-13 19:38:28.96	622
623	0	33.9999675750732	2.68	0	623	115.613073820058	0.136015380964774	2017-07-13 19:39:20.96	623
624	0	36.9999647140503	1.93	0	624	133.428869586748	0.144247426580268	2017-07-13 19:40:16.96	624
625	0	30.9999704360962	1.36	0	625	114.950534426043	0.148323270227153	2017-07-13 19:41:06.96	625
626	0	27.9999732971191	1.39	0	626	104.300370386267	0.149000529123239	2017-07-13 19:41:58.96	626
627	0	1.99999809265137	0.62	0	627	8.62578363803971	0.172515672760794	2017-07-13 19:42:01.96	627
628	0	30.9999704360962	0.99	0	628	120.168917610875	0.155056667885	2017-07-13 19:43:06.96	628
629	0	31.9999694824219	2.29	0	629	121.617731876595	0.152022164845744	2017-07-13 19:43:58.96	629
630	0	26.9999742507935	1.87	0	630	100.678543669619	0.149153398029065	2017-07-13 19:44:38.96	630
631	0	31.9999694824219	2.62	0	631	128.605725560833	0.160757156951041	2017-07-13 19:45:25.96	631
632	0	3.99999618530273	1.45	0	632	20.252232620063	0.20252232620063	2017-07-13 19:45:41.96	632
633	0	2.99999713897705	1.1	0	633	13.6676208762856	0.182234945017141	2017-07-13 19:45:52.96	633
634	0	12.9999876022339	1.27	0	634	61.2717066826438	0.188528328254289	2017-07-13 19:46:15.96	634
635	0	10.9999895095825	1.1	0	635	55.2956043100322	0.201074924763753	2017-07-13 19:46:49.96	635
636	0	11.9999885559082	1.59	0	636	58.4750377575682	0.194916792525227	2017-07-13 19:47:16.96	636
637	0	3.99999618530273	0.74	0	637	19.072053454019	0.19072053454019	2017-07-13 19:47:35.96	637
638	0	8.99999141693115	0.78	0	638	38.2132716846666	0.169836763042963	2017-07-13 19:48:09.96	638
639	0	0.999999046325684	0.59	0	639	4.40229063980106	0.176091625592042	2017-07-13 19:48:12.96	639
640	0	2.99999713897705	0.68	0	640	15.0778414069953	0.201037885426604	2017-07-13 19:48:16.96	640
641	0	6.99999332427979	0.73	0	641	33.6048260786734	0.192027577592419	2017-07-13 19:48:35.96	641
642	0	1.99999809265137	0.66	0	642	8.43808025692236	0.168761605138447	2017-07-13 19:48:38.96	642
643	0	0.999999046325684	0.61	0	643	4.1257783638293	0.165031134553172	2017-07-13 19:48:41.96	643
644	0	9.99999046325684	0.67	0	644	45.3490968292254	0.181396387316902	2017-07-13 19:49:17.96	644
645	0	0.999999046325684	0.56	0	645	5.22609817843498	0.209043927137399	2017-07-13 19:49:21.96	645
646	0	3.99999618530273	0.55	0	646	18.9993958138534	0.189993958138534	2017-07-13 19:49:26.96	646
647	0	0.999999046325684	0.54	0	647	4.36920508751283	0.174768203500513	2017-07-13 19:49:30.96	647
648	0	6.99999332427979	0.88	0	648	30.331911071729	0.173325206124166	2017-07-13 19:49:58.96	648
649	0	1.99999809265137	0.57	0	649	9.05340252954749	0.18106805059095	2017-07-13 19:50:02.96	649
650	0	0.999999046325684	0.54	0	650	3.31977366420337	0.132790946568135	2017-07-13 19:50:10.96	650
651	0	3.99999618530273	0.67	0	651	16.614979703124	0.16614979703124	2017-07-13 19:50:42.96	651
652	0	20.9999799728394	2.02	0	652	94.6752390780471	0.18033378872009	2017-07-13 19:51:14.96	652
653	0	19.9999809265137	2.17	0	653	91.83858227705	0.1836771645541	2017-07-13 19:51:42.96	653
654	0	15.9999847412109	2.64	0	654	74.7484555720198	0.18687113893005	2017-07-13 19:52:05.96	654
655	0	2.99999713897705	0.69	0	655	11.7509599745606	0.156679466327475	2017-07-13 19:52:11.96	655
656	0	15.9999847412109	0.83	0	656	78.5092524436247	0.196273131109062	2017-07-13 19:52:38.96	656
657	0	0.999999046325684	0.53	0	657	5.14337122461269	0.205734848984507	2017-07-13 19:52:46.96	657
658	0	9.99999046325684	0.8	0	658	50.2367526622119	0.200947010648848	2017-07-13 19:53:09.96	658
659	0	1.99999809265137	0.56	0	659	8.26040057406071	0.165208011481214	2017-07-13 19:53:13.96	659
660	0	16.9999837875366	1.35	0	660	73.5740401795048	0.173115388657658	2017-07-13 19:53:45.96	660
661	0	18.999981880188	1.28	0	661	80.9337839532367	0.170386913585761	2017-07-13 19:54:23.96	661
662	0	31.9999694824219	5.15	0	662	129.428393679745	0.161785492099682	2017-07-13 19:55:12.96	662
663	0	7.99999237060547	0.95	0	663	33.7573433060434	0.168786716530217	2017-07-13 19:55:37.96	663
664	0	1.99999809265137	0.58	0	664	8.66290579444607	0.173258115888921	2017-07-13 19:55:43.96	664
665	0	8.99999141693115	0.84	0	665	38.5696062649639	0.171420472288728	2017-07-13 19:56:20.96	665
666	0	1.99999809265137	0.54	0	666	8.15994745052778	0.163198949010556	2017-07-13 19:56:24.96	666
667	0	2.99999713897705	0.73	0	667	11.1961396716098	0.149281862288131	2017-07-13 19:56:46.96	667
668	0	0.999999046325684	0.51	0	668	5.13678495376773	0.205471398150709	2017-07-13 19:56:53.96	668
669	0	7.99999237060547	0.66	0	669	32.834331027795	0.164171655138975	2017-07-13 19:57:23.96	669
670	0	0.999999046325684	0.57	0	670	4.66155705249362	0.186462282099745	2017-07-13 19:57:27.96	670
671	0	1.99999809265137	0.51	0	671	9.79140030964106	0.195828006192821	2017-07-13 19:57:47.96	671
672	0	18.999981880188	1.98	0	672	79.4165567504217	0.167192751053519	2017-07-13 19:58:32.96	672
673	0	26.9999742507935	4.51	0	673	101.597124820509	0.150514258993346	2017-07-13 19:59:17.96	673
674	0	36.9999647140503	2.96	0	674	163.990678922295	0.177287220456535	2017-07-13 20:00:11.96	674
675	0	6.99999332427979	0.74	0	675	36.9136595677917	0.210935197530238	2017-07-13 20:00:24.96	675
676	0	4.99999523162842	0.95	0	676	27.4945740225405	0.219956592180324	2017-07-13 20:00:45.96	676
677	0	2.99999713897705	0.75	0	677	20.6050884687237	0.274734512916317	2017-07-13 20:00:55.96	677
678	0	1.99999809265137	0.71	0	678	16.5051701155381	0.330103402310762	2017-07-13 20:01:07.96	678
