# Supplementary material for: Multi-predator assemblages, dive type, bathymetry and sex influence foraging success and efficiency in African penguins
Source: PeerJ. 2020 Jun 30;8:e9380. doi: 10.7717/peerj.9380 (PMC7333648; doi:10.7717/peerj.9380)
Supplement: Data S1 [file peerj-08-9380-s002.zip › Data S1/BI-APD6gps-interp60s.txt]

Track_id	date	lat	long
BI-APD6	2017-07-11 20:29:11	-33.838413	26.285936
BI-APD6	2017-07-11 20:30:11	-33.8383063255814	26.286103
BI-APD6	2017-07-11 20:31:11	-33.837944	26.286619
BI-APD6	2017-07-11 20:32:11	-33.8377215714286	26.2870359714286
BI-APD6	2017-07-11 20:33:11	-33.8376302352941	26.2872349411765
BI-APD6	2017-07-11 20:34:11	-33.8375444444444	26.2874455555556
BI-APD6	2017-07-11 20:35:11	-33.8374363529412	26.2877586470588
BI-APD6	2017-07-11 20:36:11	-33.8372859090909	26.2880032727273
BI-APD6	2017-07-11 20:37:11	-33.8372856764706	26.2882502941176
BI-APD6	2017-07-11 20:38:11	-33.8372755882353	26.2885337352941
BI-APD6	2017-07-11 20:39:11	-33.8372463529412	26.288809
BI-APD6	2017-07-11 20:40:11	-33.8372709705882	26.2891712352941
BI-APD6	2017-07-11 20:41:11	-33.8373244285714	26.2895377142857
BI-APD6	2017-07-11 20:42:11	-33.8373695882353	26.2898916176471
BI-APD6	2017-07-11 20:43:11	-33.8374188285714	26.2902512571429
BI-APD6	2017-07-11 20:44:11	-33.8373505714286	26.2906758285714
BI-APD6	2017-07-11 20:45:11	-33.8374260588235	26.2910331176471
BI-APD6	2017-07-11 20:46:11	-33.8374019411765	26.2914272941176
BI-APD6	2017-07-11 20:47:11	-33.8373275882353	26.2918084411765
BI-APD6	2017-07-11 20:48:11	-33.8373358529412	26.2922453823529
BI-APD6	2017-07-11 20:49:11	-33.8373842352941	26.2926462352941
BI-APD6	2017-07-11 20:50:11	-33.8374401764706	26.2930872941176
BI-APD6	2017-07-11 20:51:11	-33.8375407647059	26.293412
BI-APD6	2017-07-11 20:52:11	-33.8376258823529	26.293806
BI-APD6	2017-07-11 20:53:11	-33.8376871764706	26.2941686470588
BI-APD6	2017-07-11 20:54:11	-33.8377488823529	26.2946065882353
BI-APD6	2017-07-11 20:55:11	-33.8378727647059	26.2949582352941
BI-APD6	2017-07-11 20:56:11	-33.8379728571429	26.2953203714286
BI-APD6	2017-07-11 20:57:11	-33.8380502	26.295728
BI-APD6	2017-07-11 20:58:11	-33.8381831470588	26.2960770588235
BI-APD6	2017-07-11 20:59:11	-33.8382802941177	26.2963705882353
BI-APD6	2017-07-11 21:00:11	-33.8383661470588	26.2967183529412
BI-APD6	2017-07-11 21:01:11	-33.8383261176471	26.297123
BI-APD6	2017-07-11 21:02:11	-33.8383364117647	26.2975252941176
BI-APD6	2017-07-11 21:03:11	-33.8383964117647	26.2978934117647
BI-APD6	2017-07-11 21:04:11	-33.8383896	26.29832
BI-APD6	2017-07-11 21:05:11	-33.8384824285714	26.2986147142857
BI-APD6	2017-07-11 21:06:11	-33.8385526764706	26.2989672352941
BI-APD6	2017-07-11 21:07:11	-33.8387231470588	26.2993227352941
BI-APD6	2017-07-11 21:08:11	-33.8388284571429	26.2997133714286
BI-APD6	2017-07-11 21:09:11	-33.8389852647059	26.3000509411765
BI-APD6	2017-07-11 21:10:11	-33.8391174705882	26.3004312647059
BI-APD6	2017-07-11 21:11:11	-33.8392460571429	26.3008424285714
BI-APD6	2017-07-11 21:12:11	-33.8393717058823	26.3012327647059
BI-APD6	2017-07-11 21:13:11	-33.8395473529412	26.3015988823529
BI-APD6	2017-07-11 21:14:11	-33.8396957058824	26.3018487941176
BI-APD6	2017-07-11 21:15:11	-33.8397819117647	26.302238
BI-APD6	2017-07-11 21:16:11	-33.8399181714286	26.3025435714286
BI-APD6	2017-07-11 21:17:11	-33.84019175	26.30276725
BI-APD6	2017-07-11 21:18:11	-33.8402772058824	26.3031768823529
BI-APD6	2017-07-11 21:19:11	-33.8404282	26.3035474
BI-APD6	2017-07-11 21:20:11	-33.8405586	26.3039682
BI-APD6	2017-07-11 21:21:11	-33.8407846666667	26.3042366666667
BI-APD6	2017-07-11 21:22:11	-33.8408652	26.3046476
BI-APD6	2017-07-11 21:23:11	-33.8411085294118	26.3049031764706
BI-APD6	2017-07-11 21:24:11	-33.8411722352941	26.3053341764706
BI-APD6	2017-07-11 21:25:11	-33.8413867428571	26.3055753142857
BI-APD6	2017-07-11 21:26:11	-33.8415454117647	26.3058917058824
BI-APD6	2017-07-11 21:27:11	-33.8416726285714	26.3062592285714
BI-APD6	2017-07-11 21:28:11	-33.8417836153846	26.3066314615385
BI-APD6	2017-07-11 21:29:11	-33.8419004285714	26.3069767142857
BI-APD6	2017-07-11 21:30:11	-33.8419976470588	26.3073333529412
BI-APD6	2017-07-11 21:31:11	-33.8421338529412	26.3076646764706
BI-APD6	2017-07-11 21:32:11	-33.8422429428571	26.3080040285714
BI-APD6	2017-07-11 21:33:11	-33.8422946	26.3083822
BI-APD6	2017-07-11 21:34:11	-33.8423764571429	26.3087191714286
BI-APD6	2017-07-11 21:35:11	-33.8424599142857	26.3090232
BI-APD6	2017-07-11 21:36:11	-33.8426030571429	26.3092682285714
BI-APD6	2017-07-11 21:37:11	-33.8426569166667	26.3096276666667
BI-APD6	2017-07-11 21:38:11	-33.8426444878049	26.3100375609756
BI-APD6	2017-07-11 21:39:11	-33.8428331578947	26.3103105789474
BI-APD6	2017-07-11 21:40:11	-33.8429330769231	26.3106235128205
BI-APD6	2017-07-11 21:41:11	-33.8430495348837	26.3109461627907
BI-APD6	2017-07-11 21:42:11	-33.8433015609756	26.3111046829268
BI-APD6	2017-07-11 21:43:11	-33.84335675	26.3114645
BI-APD6	2017-07-11 21:44:11	-33.8434847272727	26.3118140909091
BI-APD6	2017-07-11 21:45:11	-33.8436776	26.312071
BI-APD6	2017-07-11 21:46:11	-33.8437181590909	26.3123875
BI-APD6	2017-07-11 21:47:11	-33.8438266829268	26.312695804878
BI-APD6	2017-07-11 21:48:11	-33.84396	26.312981
BI-APD6	2017-07-11 21:49:11	-33.8441335	26.3132915
BI-APD6	2017-07-11 21:50:11	-33.8442498461538	26.3135116923077
BI-APD6	2017-07-11 21:51:11	-33.8442961142857	26.3138732571429
BI-APD6	2017-07-11 21:52:11	-33.844358125	26.3142251
BI-APD6	2017-07-11 21:53:11	-33.8444126285714	26.3145465714286
BI-APD6	2017-07-11 21:54:11	-33.8445426511628	26.3148146744186
BI-APD6	2017-07-11 21:55:11	-33.844559625	26.31518435
BI-APD6	2017-07-11 21:56:11	-33.8446817368421	26.3155197631579
BI-APD6	2017-07-11 21:57:11	-33.8448589	26.3158204
BI-APD6	2017-07-11 21:58:11	-33.8449227	26.3162435
BI-APD6	2017-07-11 21:59:11	-33.8451071785714	26.3165125357143
BI-APD6	2017-07-11 22:00:11	-33.8452078333333	26.3168395
BI-APD6	2017-07-11 22:01:11	-33.84531	26.317097
BI-APD6	2017-07-11 22:02:11	-33.8454244705882	26.3174425882353
BI-APD6	2017-07-11 22:03:11	-33.8454904545455	26.3177506363636
BI-APD6	2017-07-11 22:04:11	-33.8455944705882	26.3180482058824
BI-APD6	2017-07-11 22:05:11	-33.8457001176471	26.3182702352941
BI-APD6	2017-07-11 22:06:11	-33.8458272058824	26.3185744705882
BI-APD6	2017-07-11 22:07:11	-33.8459254705882	26.318832
BI-APD6	2017-07-11 22:08:11	-33.8460308823529	26.3190620588235
BI-APD6	2017-07-11 22:09:11	-33.8461553529412	26.3192929411765
BI-APD6	2017-07-11 22:10:11	-33.8462639411765	26.3195943529412
BI-APD6	2017-07-11 22:11:11	-33.8463790588235	26.3198784117647
BI-APD6	2017-07-11 22:12:11	-33.8464512352941	26.3201597058824
BI-APD6	2017-07-11 22:13:11	-33.8465221176471	26.3202998823529
BI-APD6	2017-07-11 22:14:11	-33.846588	26.320429
BI-APD6	2017-07-11 22:15:11	-33.8466234117647	26.3205345294118
BI-APD6	2017-07-11 22:16:11	-33.8466022702703	26.3206351891892
BI-APD6	2017-07-11 22:17:11	-33.846704	26.3207426764706
BI-APD6	2017-07-11 22:18:11	-33.8467584411765	26.3209159705882
BI-APD6	2017-07-11 22:19:11	-33.8468753823529	26.3211135
BI-APD6	2017-07-11 22:20:11	-33.8469566744186	26.3212803953488
BI-APD6	2017-07-11 22:21:11	-33.8471245882353	26.3215003823529
BI-APD6	2017-07-11 22:22:11	-33.8472993235294	26.3217106470588
BI-APD6	2017-07-11 22:23:11	-33.8474466176471	26.3219303235294
BI-APD6	2017-07-11 22:24:11	-33.8475943529412	26.3221502352941
BI-APD6	2017-07-11 22:25:11	-33.8477487647059	26.3224096470588
BI-APD6	2017-07-11 22:26:11	-33.8478821764706	26.3226699411765
BI-APD6	2017-07-11 22:27:11	-33.8479955882353	26.3229677058824
BI-APD6	2017-07-11 22:28:11	-33.8481369117647	26.3232250588235
BI-APD6	2017-07-11 22:29:11	-33.848194	26.32353
BI-APD6	2017-07-11 22:30:11	-33.8479842894737	26.3237008157895
BI-APD6	2017-07-11 22:31:11	-33.8476777647059	26.3239411176471
BI-APD6	2017-07-11 22:32:11	-33.847549	26.3239761764706
BI-APD6	2017-07-11 22:33:11	-33.8474182941176	26.324101
BI-APD6	2017-07-11 22:34:11	-33.8473004117647	26.3242889411765
BI-APD6	2017-07-11 22:35:11	-33.8472082727273	26.3245327272727
BI-APD6	2017-07-11 22:36:11	-33.8469264069767	26.3245946162791
BI-APD6	2017-07-11 22:37:11	-33.8465169736842	26.3244971052632
BI-APD6	2017-07-11 22:38:11	-33.8460322368421	26.3242160526316
BI-APD6	2017-07-11 22:39:11	-33.8456386103896	26.3242071818182
BI-APD6	2017-07-11 22:40:11	-33.8452870952381	26.3244651904762
BI-APD6	2017-07-11 22:41:11	-33.8451367058824	26.3247246470588
BI-APD6	2017-07-11 22:42:11	-33.8450364117647	26.3250242941176
BI-APD6	2017-07-11 22:43:11	-33.8449580588235	26.3252880588235
BI-APD6	2017-07-11 22:44:11	-33.8448837941176	26.3255915294118
BI-APD6	2017-07-11 22:45:11	-33.8448822058824	26.3258398235294
BI-APD6	2017-07-11 22:46:11	-33.8448197647059	26.3261223823529
BI-APD6	2017-07-11 22:47:11	-33.8447927352941	26.3263627647059
BI-APD6	2017-07-11 22:48:11	-33.844787	26.3266594411765
BI-APD6	2017-07-11 22:49:11	-33.8448052058824	26.3269048529412
BI-APD6	2017-07-11 22:50:11	-33.8447732058824	26.3271453235294
BI-APD6	2017-07-11 22:51:11	-33.8447640588235	26.3273871764706
BI-APD6	2017-07-11 22:52:11	-33.8447567647059	26.3276300588235
BI-APD6	2017-07-11 22:53:11	-33.8448173529412	26.3279021764706
BI-APD6	2017-07-11 22:54:11	-33.8448309411765	26.3281830588235
BI-APD6	2017-07-11 22:55:11	-33.8448088235294	26.3284363529412
BI-APD6	2017-07-11 22:56:11	-33.8448335294118	26.3286736470588
BI-APD6	2017-07-11 22:57:11	-33.844833	26.32892
BI-APD6	2017-07-11 22:58:11	-33.8448745294118	26.3291473529412
BI-APD6	2017-07-11 22:59:11	-33.8448656470588	26.3293959411765
BI-APD6	2017-07-11 23:00:11	-33.8448806470588	26.3296476470588
BI-APD6	2017-07-11 23:01:11	-33.8447045696203	26.3299550632911
BI-APD6	2017-07-11 23:02:11	-33.8446011341463	26.3303192073171
BI-APD6	2017-07-11 23:03:11	-33.8449545487805	26.3307399390244
BI-APD6	2017-07-11 23:04:11	-33.8453079634146	26.3311606707317
BI-APD6	2017-07-11 23:05:11	-33.8458342209302	26.3312375697674
BI-APD6	2017-07-11 23:06:11	-33.8464811136364	26.3310490454545
BI-APD6	2017-07-11 23:07:11	-33.8470383589744	26.3308922948718
BI-APD6	2017-07-11 23:08:11	-33.8476859291339	26.3306065826772
BI-APD6	2017-07-11 23:09:11	-33.8481290787402	26.3304695748031
BI-APD6	2017-07-11 23:10:11	-33.8485722283465	26.3303325669291
BI-APD6	2017-07-11 23:11:11	-33.8491537317073	26.3301587560976
BI-APD6	2017-07-11 23:12:11	-33.8497566585366	26.3301777804878
BI-APD6	2017-07-11 23:13:11	-33.8503784285714	26.3302404285714
BI-APD6	2017-07-11 23:14:11	-33.8509271680672	26.3303612689076
BI-APD6	2017-07-11 23:15:11	-33.8513275042017	26.3303658067227
BI-APD6	2017-07-11 23:16:11	-33.8516522941176	26.3304154117647
BI-APD6	2017-07-11 23:17:11	-33.8519493529412	26.3305469705882
BI-APD6	2017-07-11 23:18:11	-33.8522144411765	26.3307542352941
BI-APD6	2017-07-11 23:19:11	-33.8524309411765	26.3309437647059
BI-APD6	2017-07-11 23:20:11	-33.8526511764706	26.3311654117647
BI-APD6	2017-07-11 23:21:11	-33.8528657941176	26.3313796470588
BI-APD6	2017-07-11 23:22:11	-33.853071	26.3315565
BI-APD6	2017-07-11 23:23:11	-33.8532564117647	26.3317377352941
BI-APD6	2017-07-11 23:24:11	-33.8534539117647	26.3319448235294
BI-APD6	2017-07-11 23:25:11	-33.8536317941176	26.3321778529412
BI-APD6	2017-07-11 23:26:11	-33.8538034117647	26.3324168235294
BI-APD6	2017-07-11 23:27:11	-33.8539675882353	26.3326335882353
BI-APD6	2017-07-11 23:28:11	-33.8541594117647	26.3328145882353
BI-APD6	2017-07-11 23:29:11	-33.8543650882353	26.3329854117647
BI-APD6	2017-07-11 23:30:11	-33.8545069411765	26.3332016470588
BI-APD6	2017-07-11 23:31:11	-33.8546564117647	26.333427
BI-APD6	2017-07-11 23:32:11	-33.8548192058824	26.3336271764706
BI-APD6	2017-07-11 23:33:11	-33.8549846470588	26.333891
BI-APD6	2017-07-11 23:34:11	-33.8550978529412	26.3341432352941
BI-APD6	2017-07-11 23:35:11	-33.855246	26.334389
BI-APD6	2017-07-11 23:36:11	-33.8554163823529	26.3346068235294
BI-APD6	2017-07-11 23:37:11	-33.8555584705882	26.3348513235294
BI-APD6	2017-07-11 23:38:11	-33.8557043235294	26.3350515294118
BI-APD6	2017-07-11 23:39:11	-33.8558642352941	26.3352778823529
BI-APD6	2017-07-11 23:40:11	-33.856018	26.3355058235294
BI-APD6	2017-07-11 23:41:11	-33.8561711176471	26.3356679705882
BI-APD6	2017-07-11 23:42:11	-33.8563428529412	26.3358557352941
BI-APD6	2017-07-11 23:43:11	-33.8564999411765	26.3360572647059
BI-APD6	2017-07-11 23:44:11	-33.8566741176471	26.3362484411765
BI-APD6	2017-07-11 23:45:11	-33.8568297352941	26.3364950294118
BI-APD6	2017-07-11 23:46:11	-33.8568982	26.3366641714286
BI-APD6	2017-07-11 23:47:11	-33.8568244864865	26.3367936486486
BI-APD6	2017-07-11 23:48:11	-33.857144	26.3369141176471
BI-APD6	2017-07-11 23:49:11	-33.8572254117647	26.3370628235294
BI-APD6	2017-07-11 23:50:11	-33.8573295294118	26.3373151764706
BI-APD6	2017-07-11 23:51:11	-33.8574371764706	26.3375345882353
BI-APD6	2017-07-11 23:52:11	-33.8575626470588	26.3377503529412
BI-APD6	2017-07-11 23:53:11	-33.8576650588235	26.3379617647059
BI-APD6	2017-07-11 23:54:11	-33.8577515294118	26.3381210588235
BI-APD6	2017-07-11 23:55:11	-33.8578792352941	26.3383261176471
BI-APD6	2017-07-11 23:56:11	-33.8579640588235	26.3385268235294
BI-APD6	2017-07-11 23:57:11	-33.8580998823529	26.3387097647059
BI-APD6	2017-07-11 23:58:11	-33.858181	26.33877
BI-APD6	2017-07-11 23:59:11	-33.858247	26.3388107647059
BI-APD6	2017-07-12 00:00:11	-33.8581967647059	26.3388104117647
BI-APD6	2017-07-12 00:01:11	-33.8581737647059	26.3389737058824
BI-APD6	2017-07-12 00:02:11	-33.8581648823529	26.3391269411765
BI-APD6	2017-07-12 00:03:11	-33.8581338235294	26.3393291764706
BI-APD6	2017-07-12 00:04:11	-33.8582018823529	26.3394978823529
BI-APD6	2017-07-12 00:05:11	-33.8583100571429	26.3396890571429
BI-APD6	2017-07-12 00:06:11	-33.8584343823529	26.3398667647059
BI-APD6	2017-07-12 00:07:11	-33.8585582352941	26.340005
BI-APD6	2017-07-12 00:08:11	-33.8585563823529	26.3400931176471
BI-APD6	2017-07-12 00:09:11	-33.8585880588235	26.3402080294118
BI-APD6	2017-07-12 00:10:11	-33.8586590294118	26.3403125588235
BI-APD6	2017-07-12 00:11:11	-33.8587279117647	26.3404453235294
BI-APD6	2017-07-12 00:12:11	-33.8588102647059	26.3406130588235
BI-APD6	2017-07-12 00:13:11	-33.8588621470588	26.3408078235294
BI-APD6	2017-07-12 00:14:11	-33.8589169117647	26.3409897941176
BI-APD6	2017-07-12 00:15:11	-33.8589508571429	26.3411275142857
BI-APD6	2017-07-12 00:16:11	-33.8589695882353	26.3412562352941
BI-APD6	2017-07-12 00:17:11	-33.8590187142857	26.3414217428571
BI-APD6	2017-07-12 00:18:11	-33.8590572058824	26.3415963823529
BI-APD6	2017-07-12 00:19:11	-33.8590527941176	26.3417421470588
BI-APD6	2017-07-12 00:20:11	-33.8591417941176	26.3419407647059
BI-APD6	2017-07-12 00:21:11	-33.85919	26.342099
BI-APD6	2017-07-12 00:22:11	-33.859226	26.3422596764706
BI-APD6	2017-07-12 00:23:11	-33.8592526470588	26.3423840294118
BI-APD6	2017-07-12 00:24:11	-33.8592719705882	26.3425864411765
BI-APD6	2017-07-12 00:25:11	-33.8593286176471	26.3427565588235
BI-APD6	2017-07-12 00:26:11	-33.8594068529412	26.3428726470588
BI-APD6	2017-07-12 00:27:11	-33.8594784117647	26.3430111470588
BI-APD6	2017-07-12 00:28:11	-33.8594825714286	26.3431622
BI-APD6	2017-07-12 00:29:11	-33.8596073529412	26.3432141764706
BI-APD6	2017-07-12 00:30:11	-33.8596244117647	26.3433906470588
BI-APD6	2017-07-12 00:31:11	-33.8596480571429	26.3435697428571
BI-APD6	2017-07-12 00:32:11	-33.8597086470588	26.3436842647059
BI-APD6	2017-07-12 00:33:11	-33.8597442058824	26.3437876764706
BI-APD6	2017-07-12 00:34:11	-33.8597687941176	26.3439506176471
BI-APD6	2017-07-12 00:35:11	-33.8597898235294	26.3440843823529
BI-APD6	2017-07-12 00:36:11	-33.8597620294118	26.3441886176471
BI-APD6	2017-07-12 00:37:11	-33.8597201470588	26.3443050294118
BI-APD6	2017-07-12 00:38:11	-33.8597326176471	26.3444404117647
BI-APD6	2017-07-12 00:39:11	-33.8597466176471	26.3445674411765
BI-APD6	2017-07-12 00:40:11	-33.8597336470588	26.3447093235294
BI-APD6	2017-07-12 00:41:11	-33.8597157941176	26.3448461470588
BI-APD6	2017-07-12 00:42:11	-33.8597185	26.344979
BI-APD6	2017-07-12 00:43:11	-33.8597099117647	26.3451377941176
BI-APD6	2017-07-12 00:44:11	-33.859718	26.345282
BI-APD6	2017-07-12 00:45:11	-33.8597303142857	26.3454247428571
BI-APD6	2017-07-12 00:46:11	-33.8597795	26.3455305
BI-APD6	2017-07-12 00:47:11	-33.8597928529412	26.3456764411765
BI-APD6	2017-07-12 00:48:11	-33.859795	26.345852
BI-APD6	2017-07-12 00:49:11	-33.859817	26.3459942352941
BI-APD6	2017-07-12 00:50:11	-33.8598437647059	26.3461354705882
BI-APD6	2017-07-12 00:51:11	-33.8598498823529	26.3462222352941
BI-APD6	2017-07-12 00:52:11	-33.8598936571429	26.346351
BI-APD6	2017-07-12 00:53:11	-33.8599108823529	26.3464506764706
BI-APD6	2017-07-12 00:54:11	-33.8599426388889	26.3466200555556
BI-APD6	2017-07-12 00:55:11	-33.8600183529412	26.3467131176471
BI-APD6	2017-07-12 00:56:11	-33.8600789705882	26.3468014411765
BI-APD6	2017-07-12 00:57:11	-33.8600629117647	26.3469614117647
BI-APD6	2017-07-12 00:58:11	-33.8601705	26.34699
BI-APD6	2017-07-12 00:59:11	-33.8601160588235	26.3471595882353
BI-APD6	2017-07-12 01:00:11	-33.8601559444444	26.3471941388889
BI-APD6	2017-07-12 01:01:11	-33.8601749411765	26.3473049411765
BI-APD6	2017-07-12 01:02:11	-33.860216	26.347377
BI-APD6	2017-07-12 01:03:11	-33.8601774705882	26.3474729117647
BI-APD6	2017-07-12 01:04:11	-33.8602693235294	26.3474753823529
BI-APD6	2017-07-12 01:05:11	-33.8602470588235	26.3476029117647
BI-APD6	2017-07-12 01:06:11	-33.8602127941176	26.3476715882353
BI-APD6	2017-07-12 01:07:11	-33.8602276176471	26.3477717058824
BI-APD6	2017-07-12 01:08:11	-33.8602442941176	26.3478600882353
BI-APD6	2017-07-12 01:09:11	-33.8602095277778	26.3479313333333
BI-APD6	2017-07-12 01:10:11	-33.86018	26.3480378529412
BI-APD6	2017-07-12 01:11:11	-33.860234	26.3481038529412
BI-APD6	2017-07-12 01:12:11	-33.8602390540541	26.3481955405405
BI-APD6	2017-07-12 01:13:11	-33.8602729189189	26.3482768648649
BI-APD6	2017-07-12 01:14:11	-33.8603062352941	26.3483812352941
BI-APD6	2017-07-12 01:15:11	-33.8603838823529	26.3484615882353
BI-APD6	2017-07-12 01:16:11	-33.8604112972973	26.3485595405405
BI-APD6	2017-07-12 01:17:11	-33.860511027027	26.348589972973
BI-APD6	2017-07-12 01:18:11	-33.8605613846154	26.3486686153846
BI-APD6	2017-07-12 01:19:11	-33.860607631579	26.3487162368421
BI-APD6	2017-07-12 01:20:11	-33.8606641025641	26.3488011794872
BI-APD6	2017-07-12 01:21:11	-33.8606780769231	26.3488600769231
BI-APD6	2017-07-12 01:22:11	-33.8606783	26.3489529
BI-APD6	2017-07-12 01:23:11	-33.8607840285714	26.3490717428571
BI-APD6	2017-07-12 01:24:11	-33.860898	26.3491295714286
BI-APD6	2017-07-12 01:25:11	-33.860911075	26.3493117
BI-APD6	2017-07-12 01:26:11	-33.861	26.349325
BI-APD6	2017-07-12 01:27:11	-33.8610682727273	26.3493739318182
BI-APD6	2017-07-12 01:28:11	-33.8611139411765	26.3494331764706
BI-APD6	2017-07-12 01:29:11	-33.8610982093023	26.349543627907
BI-APD6	2017-07-12 01:30:11	-33.8610975	26.349612
BI-APD6	2017-07-12 01:31:11	-33.8610417058824	26.3497489705882
BI-APD6	2017-07-12 01:32:11	-33.8610901162791	26.3497549767442
BI-APD6	2017-07-12 01:33:11	-33.861164	26.3497819642857
BI-APD6	2017-07-12 01:34:11	-33.8611825714286	26.34984125
BI-APD6	2017-07-12 01:35:11	-33.861111	26.3499436842105
BI-APD6	2017-07-12 01:36:11	-33.8610640163934	26.3499901147541
BI-APD6	2017-07-12 01:37:11	-33.8609791538462	26.3501239538462
BI-APD6	2017-07-12 01:38:11	-33.8609599104478	26.3500856268657
BI-APD6	2017-07-12 01:39:11	-33.8609774857143	26.3501053428571
BI-APD6	2017-07-12 01:40:11	-33.8610050555556	26.3501596388889
BI-APD6	2017-07-12 01:41:11	-33.8609982112676	26.3502228873239
BI-APD6	2017-07-12 01:42:11	-33.8609364423077	26.3502921923077
BI-APD6	2017-07-12 01:43:11	-33.8608991470588	26.3503223529412
BI-APD6	2017-07-12 01:44:11	-33.8608957058824	26.3503582352941
BI-APD6	2017-07-12 01:45:11	-33.8609253529412	26.3503818529412
BI-APD6	2017-07-12 01:46:11	-33.8608175294118	26.3503847941176
BI-APD6	2017-07-12 01:47:11	-33.860815	26.3504217058824
BI-APD6	2017-07-12 01:48:11	-33.8608032647059	26.3504928529412
BI-APD6	2017-07-12 01:49:11	-33.8607620294118	26.3505487941176
BI-APD6	2017-07-12 01:50:11	-33.8606580294118	26.3505722941176
BI-APD6	2017-07-12 01:51:11	-33.8606348529412	26.3506000588235
BI-APD6	2017-07-12 01:52:11	-33.8606344705882	26.3506385588235
BI-APD6	2017-07-12 01:53:11	-33.8605942647059	26.3506648235294
BI-APD6	2017-07-12 01:54:11	-33.8605923235294	26.3507087647059
BI-APD6	2017-07-12 01:55:11	-33.8605431470588	26.3507625294118
BI-APD6	2017-07-12 01:56:11	-33.8605345	26.3508035
BI-APD6	2017-07-12 01:57:11	-33.8604945588235	26.3508370588235
BI-APD6	2017-07-12 01:58:11	-33.8604505294118	26.3508702352941
BI-APD6	2017-07-12 01:59:11	-33.8604262647059	26.3508811764706
BI-APD6	2017-07-12 02:00:11	-33.8603855294118	26.3509267941176
BI-APD6	2017-07-12 02:01:11	-33.8603374117647	26.3509533529412
BI-APD6	2017-07-12 02:02:11	-33.8602619117647	26.3509646176471
BI-APD6	2017-07-12 02:03:11	-33.8601631764706	26.350942
BI-APD6	2017-07-12 02:04:11	-33.8600220588235	26.3509082647059
BI-APD6	2017-07-12 02:05:11	-33.8599144117647	26.3508903529412
BI-APD6	2017-07-12 02:06:11	-33.8597913823529	26.3508507058824
BI-APD6	2017-07-12 02:07:11	-33.8596618235294	26.3507933823529
BI-APD6	2017-07-12 02:08:11	-33.8595105882353	26.3506842352941
BI-APD6	2017-07-12 02:09:11	-33.8593543235294	26.3505743235294
BI-APD6	2017-07-12 02:10:11	-33.8592190588235	26.3504129117647
BI-APD6	2017-07-12 02:11:11	-33.8590190294118	26.3503990588235
BI-APD6	2017-07-12 02:12:11	-33.8588202941176	26.3503616176471
BI-APD6	2017-07-12 02:13:11	-33.8586865	26.3503675
BI-APD6	2017-07-12 02:14:11	-33.8585348823529	26.3503784117647
BI-APD6	2017-07-12 02:15:11	-33.8584101764706	26.3503693529412
BI-APD6	2017-07-12 02:16:11	-33.8582236470588	26.3503265588235
BI-APD6	2017-07-12 02:17:11	-33.8580270588235	26.3502745882353
BI-APD6	2017-07-12 02:18:11	-33.8578916764706	26.3501684411765
BI-APD6	2017-07-12 02:19:11	-33.8577494545455	26.3501121818182
BI-APD6	2017-07-12 02:20:11	-33.8576572352941	26.3501310588235
BI-APD6	2017-07-12 02:21:11	-33.8576238235294	26.3501751176471
BI-APD6	2017-07-12 02:22:11	-33.8575961764706	26.3502010588235
BI-APD6	2017-07-12 02:23:11	-33.8575649411765	26.3501957058824
BI-APD6	2017-07-12 02:24:11	-33.8575532941176	26.3502027647059
BI-APD6	2017-07-12 02:25:11	-33.857516	26.3501941764706
BI-APD6	2017-07-12 02:26:11	-33.8573874117647	26.3501511176471
BI-APD6	2017-07-12 02:27:11	-33.8572640588235	26.3501308235294
BI-APD6	2017-07-12 02:28:11	-33.85717	26.350132
BI-APD6	2017-07-12 02:29:11	-33.8569952941176	26.3500849411765
BI-APD6	2017-07-12 02:30:11	-33.8568714705882	26.3500689411765
BI-APD6	2017-07-12 02:31:11	-33.8566955294118	26.3500302941176
BI-APD6	2017-07-12 02:32:11	-33.8565299411765	26.3499928235294
BI-APD6	2017-07-12 02:33:11	-33.8563887647059	26.3499807647059
BI-APD6	2017-07-12 02:34:11	-33.8562985882353	26.3499665
BI-APD6	2017-07-12 02:35:11	-33.8561583529412	26.34989
BI-APD6	2017-07-12 02:36:11	-33.8559676176471	26.3498198823529
BI-APD6	2017-07-12 02:37:11	-33.8557931212121	26.3498231212121
BI-APD6	2017-07-12 02:38:11	-33.8557515882353	26.3498278823529
BI-APD6	2017-07-12 02:39:11	-33.8556385882353	26.3499170588235
BI-APD6	2017-07-12 02:40:11	-33.8556475294118	26.349999
BI-APD6	2017-07-12 02:41:11	-33.8557171686747	26.3501376506024
BI-APD6	2017-07-12 02:42:11	-33.8558004285714	26.350351
BI-APD6	2017-07-12 02:43:11	-33.8557973116883	26.3506291818182
BI-APD6	2017-07-12 02:44:11	-33.8555959638554	26.3508860120482
BI-APD6	2017-07-12 02:45:11	-33.8551699243697	26.3510131680672
BI-APD6	2017-07-12 02:46:11	-33.8545542941176	26.3510212352941
BI-APD6	2017-07-12 02:47:11	-33.8539671142857	26.3507982571429
BI-APD6	2017-07-12 02:48:11	-33.853464	26.3509275851064
BI-APD6	2017-07-12 02:49:11	-33.852964	26.3510860957447
BI-APD6	2017-07-12 02:50:11	-33.852464	26.351244606383
BI-APD6	2017-07-12 02:51:11	-33.851964	26.3514031170213
BI-APD6	2017-07-12 02:52:11	-33.8514560038168	26.3515580687023
BI-APD6	2017-07-12 02:53:11	-33.850924019084	26.3517023435114
BI-APD6	2017-07-12 02:54:11	-33.8503920343511	26.3518466183206
BI-APD6	2017-07-12 02:55:11	-33.8498600496183	26.3519908931298
BI-APD6	2017-07-12 02:56:11	-33.8493280648855	26.3521351679389
BI-APD6	2017-07-12 02:57:11	-33.8487115384615	26.3522036410256
BI-APD6	2017-07-12 02:58:11	-33.848176125	26.3523020833333
BI-APD6	2017-07-12 02:59:11	-33.847706625	26.3524290833333
BI-APD6	2017-07-12 03:00:11	-33.8474126176471	26.3525164117647
BI-APD6	2017-07-12 03:01:11	-33.8472017352941	26.3526841470588
BI-APD6	2017-07-12 03:02:11	-33.8470242058824	26.3527949705882
BI-APD6	2017-07-12 03:03:11	-33.8468574117647	26.3529428529412
BI-APD6	2017-07-12 03:04:11	-33.8467112941176	26.3531333529412
BI-APD6	2017-07-12 03:05:11	-33.8466544285714	26.3532028
BI-APD6	2017-07-12 03:06:11	-33.846644	26.3532562941176
BI-APD6	2017-07-12 03:07:11	-33.8466391	26.3532857
BI-APD6	2017-07-12 03:08:11	-33.8465814117647	26.353292
BI-APD6	2017-07-12 03:09:11	-33.846545	26.3533698823529
BI-APD6	2017-07-12 03:10:11	-33.8464131176471	26.3535022352941
BI-APD6	2017-07-12 03:11:11	-33.8462416470588	26.3536287647059
BI-APD6	2017-07-12 03:12:11	-33.8461	26.353815
BI-APD6	2017-07-12 03:13:11	-33.8459970588235	26.3539143823529
BI-APD6	2017-07-12 03:14:11	-33.8459303714286	26.3540548857143
BI-APD6	2017-07-12 03:15:11	-33.8458841176471	26.3541888235294
BI-APD6	2017-07-12 03:16:11	-33.845795	26.354343
BI-APD6	2017-07-12 03:17:11	-33.8456997647059	26.3545434117647
BI-APD6	2017-07-12 03:18:11	-33.8456068235294	26.3546884117647
BI-APD6	2017-07-12 03:19:11	-33.8455234117647	26.3548652941176
BI-APD6	2017-07-12 03:20:11	-33.84549	26.3550579411765
BI-APD6	2017-07-12 03:21:11	-33.8454611764706	26.3552078235294
BI-APD6	2017-07-12 03:22:11	-33.8454065294118	26.3553695882353
BI-APD6	2017-07-12 03:23:11	-33.8453342941176	26.3555227647059
BI-APD6	2017-07-12 03:24:11	-33.845272	26.3556755882353
BI-APD6	2017-07-12 03:25:11	-33.8452217058824	26.3558185294118
BI-APD6	2017-07-12 03:26:11	-33.8451864117647	26.3559366470588
BI-APD6	2017-07-12 03:27:11	-33.8451490588235	26.3560865882353
BI-APD6	2017-07-12 03:28:11	-33.8451197058824	26.3562207058824
BI-APD6	2017-07-12 03:29:11	-33.8451126470588	26.3563554117647
BI-APD6	2017-07-12 03:30:11	-33.8451058235294	26.3564977058824
BI-APD6	2017-07-12 03:31:11	-33.8449941764706	26.3566223529412
BI-APD6	2017-07-12 03:32:11	-33.8449594705882	26.3567329411765
BI-APD6	2017-07-12 03:33:11	-33.844913	26.356892
BI-APD6	2017-07-12 03:34:11	-33.8448611764706	26.3570272941176
BI-APD6	2017-07-12 03:35:11	-33.8448635294118	26.3571669411765
BI-APD6	2017-07-12 03:36:11	-33.8448511176471	26.3573542941176
BI-APD6	2017-07-12 03:37:11	-33.8448361176471	26.3575112352941
BI-APD6	2017-07-12 03:38:11	-33.8447808235294	26.3576674705882
BI-APD6	2017-07-12 03:39:11	-33.8447399411765	26.3578394705882
BI-APD6	2017-07-12 03:40:11	-33.8446917058824	26.3579928823529
BI-APD6	2017-07-12 03:41:11	-33.8446548235294	26.3581155882353
BI-APD6	2017-07-12 03:42:11	-33.8446248235294	26.3582902941176
BI-APD6	2017-07-12 03:43:11	-33.8445429411765	26.3584082352941
BI-APD6	2017-07-12 03:44:11	-33.8444535294118	26.3585696470588
BI-APD6	2017-07-12 03:45:11	-33.8443802941176	26.3587332941176
BI-APD6	2017-07-12 03:46:11	-33.8443414705882	26.3588727058824
BI-APD6	2017-07-12 03:47:11	-33.8442414411765	26.3590463235294
BI-APD6	2017-07-12 03:48:11	-33.8442345588235	26.3592168529412
BI-APD6	2017-07-12 03:49:11	-33.8441770588235	26.3593636176471
BI-APD6	2017-07-12 03:50:11	-33.8441387647059	26.3595128235294
BI-APD6	2017-07-12 03:51:11	-33.8440811176471	26.3596821470588
BI-APD6	2017-07-12 03:52:11	-33.8440345	26.3598515
BI-APD6	2017-07-12 03:53:11	-33.844044	26.3599637058824
BI-APD6	2017-07-12 03:54:11	-33.844006	26.360107
BI-APD6	2017-07-12 03:55:11	-33.8440542941176	26.3602327058824
BI-APD6	2017-07-12 03:56:11	-33.8440643428571	26.3603659714286
BI-APD6	2017-07-12 03:57:11	-33.8440397647059	26.3605079411765
BI-APD6	2017-07-12 03:58:11	-33.844006	26.360596
BI-APD6	2017-07-12 03:59:11	-33.8439982352941	26.3607953529412
BI-APD6	2017-07-12 04:00:11	-33.8440441081081	26.3609231081081
BI-APD6	2017-07-12 04:01:11	-33.8441468235294	26.3610291764706
BI-APD6	2017-07-12 04:02:11	-33.8442724117647	26.3610392352941
BI-APD6	2017-07-12 04:03:11	-33.8443285882353	26.3611526764706
BI-APD6	2017-07-12 04:04:11	-33.8443004	26.3612806571429
BI-APD6	2017-07-12 04:05:11	-33.8442588823529	26.3613624117647
BI-APD6	2017-07-12 04:06:11	-33.8442827058824	26.3614718235294
BI-APD6	2017-07-12 04:07:11	-33.8442555882353	26.3615937647059
BI-APD6	2017-07-12 04:08:11	-33.8442618823529	26.3617082941176
BI-APD6	2017-07-12 04:09:11	-33.8442490588235	26.3618098823529
BI-APD6	2017-07-12 04:10:11	-33.8442082352941	26.3619434117647
BI-APD6	2017-07-12 04:11:11	-33.8442313529412	26.3620392352941
BI-APD6	2017-07-12 04:12:11	-33.8443008823529	26.3621378823529
BI-APD6	2017-07-12 04:13:11	-33.8443562941176	26.3622325294118
BI-APD6	2017-07-12 04:14:11	-33.844364	26.362316
BI-APD6	2017-07-12 04:15:11	-33.8444644705882	26.3624480588235
BI-APD6	2017-07-12 04:16:11	-33.8444521764706	26.3625181764706
BI-APD6	2017-07-12 04:17:11	-33.8444127058823	26.3626111176471
BI-APD6	2017-07-12 04:18:11	-33.8444681176471	26.3627004705882
BI-APD6	2017-07-12 04:19:11	-33.8445115294118	26.3628288235294
BI-APD6	2017-07-12 04:20:11	-33.8445365714286	26.362918
BI-APD6	2017-07-12 04:21:11	-33.8445001470588	26.3630131764706
BI-APD6	2017-07-12 04:22:11	-33.8444942941176	26.3631365588235
BI-APD6	2017-07-12 04:23:11	-33.844485	26.3632502941176
BI-APD6	2017-07-12 04:24:11	-33.8444487941176	26.3633540588235
BI-APD6	2017-07-12 04:25:11	-33.8444452058824	26.3634302941176
BI-APD6	2017-07-12 04:26:11	-33.8443002058823	26.3634912352941
BI-APD6	2017-07-12 04:27:11	-33.8442912941177	26.3635927941176
BI-APD6	2017-07-12 04:28:11	-33.8442596285714	26.3636985142857
BI-APD6	2017-07-12 04:29:11	-33.8441882941177	26.3637868823529
BI-APD6	2017-07-12 04:30:11	-33.8441482352941	26.3639192941176
BI-APD6	2017-07-12 04:31:11	-33.8441182352941	26.3640172941176
BI-APD6	2017-07-12 04:32:11	-33.8440904117647	26.3641206470588
BI-APD6	2017-07-12 04:33:11	-33.8441308235294	26.3642449411765
BI-APD6	2017-07-12 04:34:11	-33.8441619117647	26.3643450588235
BI-APD6	2017-07-12 04:35:11	-33.844177	26.3644110588235
BI-APD6	2017-07-12 04:36:11	-33.8441511764706	26.3645213235294
BI-APD6	2017-07-12 04:37:11	-33.8441355	26.364583
BI-APD6	2017-07-12 04:38:11	-33.8441243428571	26.3646871142857
BI-APD6	2017-07-12 04:39:11	-33.844093	26.364735
BI-APD6	2017-07-12 04:40:11	-33.8441014705882	26.3648354705882
BI-APD6	2017-07-12 04:41:11	-33.8441178823529	26.3649658823529
BI-APD6	2017-07-12 04:42:11	-33.8441362352941	26.3650627058824
BI-APD6	2017-07-12 04:43:11	-33.8441590857143	26.3651787142857
BI-APD6	2017-07-12 04:44:11	-33.8441952647059	26.3652685882353
BI-APD6	2017-07-12 04:45:11	-33.8442570882353	26.3653426764706
BI-APD6	2017-07-12 04:46:11	-33.8442825882353	26.3654427941176
BI-APD6	2017-07-12 04:47:11	-33.8443107058824	26.3655489411765
BI-APD6	2017-07-12 04:48:11	-33.8443524117647	26.3656753529412
BI-APD6	2017-07-12 04:49:11	-33.8443610882353	26.3657504705882
BI-APD6	2017-07-12 04:50:11	-33.8443945882353	26.3658406764706
BI-APD6	2017-07-12 04:51:11	-33.8443847352941	26.3659163235294
BI-APD6	2017-07-12 04:52:11	-33.8444663235294	26.3660368823529
BI-APD6	2017-07-12 04:53:11	-33.8444988529412	26.3661169705882
BI-APD6	2017-07-12 04:54:11	-33.8445766176471	26.3662211470588
BI-APD6	2017-07-12 04:55:11	-33.8446056470588	26.3662888235294
BI-APD6	2017-07-12 04:56:11	-33.8446943235294	26.3664149117647
BI-APD6	2017-07-12 04:57:11	-33.8447277058823	26.3665122352941
BI-APD6	2017-07-12 04:58:11	-33.8448014117647	26.3665568823529
BI-APD6	2017-07-12 04:59:11	-33.8448928823529	26.3666543529412
BI-APD6	2017-07-12 05:00:11	-33.844906	26.366781
BI-APD6	2017-07-12 05:01:11	-33.844971	26.3668105882353
BI-APD6	2017-07-12 05:02:11	-33.8451025294118	26.3669408823529
BI-APD6	2017-07-12 05:03:11	-33.8452003529412	26.3670595882353
BI-APD6	2017-07-12 05:04:11	-33.8452208235294	26.3671305882353
BI-APD6	2017-07-12 05:05:11	-33.8453765882353	26.3673155294118
BI-APD6	2017-07-12 05:06:11	-33.8454275294118	26.3674532941176
BI-APD6	2017-07-12 05:07:11	-33.8454792352941	26.3675688823529
BI-APD6	2017-07-12 05:08:11	-33.8454632	26.3676898285714
BI-APD6	2017-07-12 05:09:11	-33.8455082352941	26.3678288235294
BI-APD6	2017-07-12 05:10:11	-33.8455491176471	26.368
BI-APD6	2017-07-12 05:11:11	-33.8456468421053	26.3681651578947
BI-APD6	2017-07-12 05:12:11	-33.84567	26.3682297714286
BI-APD6	2017-07-12 05:13:11	-33.8457375588235	26.3683319117647
BI-APD6	2017-07-12 05:14:11	-33.8458974411765	26.3684655882353
BI-APD6	2017-07-12 05:15:11	-33.8460111764706	26.3685696764706
BI-APD6	2017-07-12 05:16:11	-33.8461118529412	26.3687207352941
BI-APD6	2017-07-12 05:17:11	-33.8462198235294	26.3688474411765
BI-APD6	2017-07-12 05:18:11	-33.846344	26.368922
BI-APD6	2017-07-12 05:19:11	-33.8464682058824	26.3690485588235
BI-APD6	2017-07-12 05:20:11	-33.8465703529412	26.3691028823529
BI-APD6	2017-07-12 05:21:11	-33.8466753529412	26.3692332941176
BI-APD6	2017-07-12 05:22:11	-33.8467657941176	26.3693423529412
BI-APD6	2017-07-12 05:23:11	-33.8469077647059	26.3694292941176
BI-APD6	2017-07-12 05:24:11	-33.8470676470588	26.3695827352941
BI-APD6	2017-07-12 05:25:11	-33.8471572647059	26.3697008529412
BI-APD6	2017-07-12 05:26:11	-33.8472626764706	26.3698162941176
BI-APD6	2017-07-12 05:27:11	-33.8473357352941	26.3699303235294
BI-APD6	2017-07-12 05:28:11	-33.8474367941176	26.3700828529412
BI-APD6	2017-07-12 05:29:11	-33.8476158529412	26.3702621764706
BI-APD6	2017-07-12 05:30:11	-33.8477663823529	26.3704196176471
BI-APD6	2017-07-12 05:31:11	-33.8479282941176	26.3705609411765
BI-APD6	2017-07-12 05:32:11	-33.8480852941176	26.3706555588235
BI-APD6	2017-07-12 05:33:11	-33.848212	26.3707572058824
BI-APD6	2017-07-12 05:34:11	-33.848406	26.3708675
BI-APD6	2017-07-12 05:35:11	-33.8485925	26.371028
BI-APD6	2017-07-12 05:36:11	-33.8487430571429	26.3711172571429
BI-APD6	2017-07-12 05:37:11	-33.8489246176471	26.3712473529412
BI-APD6	2017-07-12 05:38:11	-33.8490729705882	26.3713080588235
BI-APD6	2017-07-12 05:39:11	-33.8492227837838	26.3712798108108
BI-APD6	2017-07-12 05:40:11	-33.8493788857143	26.3713236285714
BI-APD6	2017-07-12 05:41:11	-33.8495697058824	26.3713689411765
BI-APD6	2017-07-12 05:42:11	-33.8497630294118	26.3714002941176
BI-APD6	2017-07-12 05:43:11	-33.8500299117647	26.3714609411765
BI-APD6	2017-07-12 05:44:11	-33.850269	26.371513
BI-APD6	2017-07-12 05:45:11	-33.8505202941176	26.3715568235294
BI-APD6	2017-07-12 05:46:11	-33.8507938285714	26.3716528
BI-APD6	2017-07-12 05:47:11	-33.8510456470588	26.3717301764706
BI-APD6	2017-07-12 05:48:11	-33.8512865116279	26.3718436976744
BI-APD6	2017-07-12 05:49:11	-33.8515412352941	26.3719685882353
BI-APD6	2017-07-12 05:50:11	-33.8517610588235	26.3720912352941
BI-APD6	2017-07-12 05:51:11	-33.8519634117647	26.3721414705882
BI-APD6	2017-07-12 05:52:11	-33.8522293529412	26.3723009411765
BI-APD6	2017-07-12 05:53:11	-33.8524485882353	26.3723548235294
BI-APD6	2017-07-12 05:54:11	-33.8526827058824	26.3724358235294
BI-APD6	2017-07-12 05:55:11	-33.852909	26.372484
BI-APD6	2017-07-12 05:56:11	-33.8531404705882	26.372564
BI-APD6	2017-07-12 05:57:11	-33.8534011818182	26.3726385454545
BI-APD6	2017-07-12 05:58:11	-33.8535855	26.3726598529412
BI-APD6	2017-07-12 05:59:11	-33.853783	26.372723
BI-APD6	2017-07-12 06:00:11	-33.8540904705882	26.3726720588235
BI-APD6	2017-07-12 06:01:11	-33.8543376470588	26.3726647647059
BI-APD6	2017-07-12 06:02:11	-33.8546252941176	26.372617
BI-APD6	2017-07-12 06:03:11	-33.8549088823529	26.3726747058824
BI-APD6	2017-07-12 06:04:11	-33.8552085294118	26.3726863529412
BI-APD6	2017-07-12 06:05:11	-33.8555225882353	26.3727717058824
BI-APD6	2017-07-12 06:06:11	-33.8558187647059	26.3728190588235
BI-APD6	2017-07-12 06:07:11	-33.856194	26.372795
BI-APD6	2017-07-12 06:08:11	-33.856701	26.372918
BI-APD6	2017-07-12 06:09:11	-33.857208	26.373041
BI-APD6	2017-07-12 06:10:11	-33.8574734705882	26.3730265882353
BI-APD6	2017-07-12 06:11:11	-33.8577594117647	26.3730310588235
BI-APD6	2017-07-12 06:12:11	-33.8580563529412	26.3730402352941
BI-APD6	2017-07-12 06:13:11	-33.8583617647059	26.3730524117647
BI-APD6	2017-07-12 06:14:11	-33.8587043529412	26.3730537058824
BI-APD6	2017-07-12 06:15:11	-33.8590123529412	26.3731402352941
BI-APD6	2017-07-12 06:16:11	-33.859358	26.3732409411765
BI-APD6	2017-07-12 06:17:11	-33.8597169117647	26.3733332647059
BI-APD6	2017-07-12 06:18:11	-33.8600181470588	26.3734172647059
BI-APD6	2017-07-12 06:19:11	-33.860525656	26.37355752
BI-APD6	2017-07-12 06:20:11	-33.861042136	26.37369912
BI-APD6	2017-07-12 06:21:11	-33.8613938655462	26.3737751344538
BI-APD6	2017-07-12 06:22:11	-33.861986302521	26.373962697479
BI-APD6	2017-07-12 06:23:11	-33.8625675630252	26.3741495882353
BI-APD6	2017-07-12 06:24:11	-33.8630929411765	26.3743331176471
BI-APD6	2017-07-12 06:25:11	-33.8636297721519	26.3745222658228
BI-APD6	2017-07-12 06:26:11	-33.8642176202532	26.374736443038
BI-APD6	2017-07-12 06:27:11	-33.8645213142857	26.3748114857143
BI-APD6	2017-07-12 06:28:11	-33.8647566764706	26.3748704705882
BI-APD6	2017-07-12 06:29:11	-33.8650951470588	26.3748710882353
BI-APD6	2017-07-12 06:30:11	-33.865271	26.3748365714286
BI-APD6	2017-07-12 06:31:11	-33.8655260588235	26.3748482941176
BI-APD6	2017-07-12 06:32:11	-33.8657480310078	26.3749161395349
BI-APD6	2017-07-12 06:33:11	-33.8661382635659	26.3752621860465
BI-APD6	2017-07-12 06:34:11	-33.866528496124	26.3756082325581
BI-APD6	2017-07-12 06:35:11	-33.8669354262295	26.376018295082
BI-APD6	2017-07-12 06:36:11	-33.8673426393443	26.3764294426229
BI-APD6	2017-07-12 06:37:11	-33.867723525	26.376841875
BI-APD6	2017-07-12 06:38:11	-33.868103025	26.377254375
BI-APD6	2017-07-12 06:39:11	-33.8685927529412	26.3777947058824
BI-APD6	2017-07-12 06:40:11	-33.8690333807107	26.3782650659898
BI-APD6	2017-07-12 06:41:11	-33.8694259695431	26.3786683147208
BI-APD6	2017-07-12 06:42:11	-33.8698185583756	26.3790715634518
BI-APD6	2017-07-12 06:43:11	-33.8702166708861	26.3794945696203
BI-APD6	2017-07-12 06:44:11	-33.8706313544304	26.3799768481013
BI-APD6	2017-07-12 06:45:11	-33.8710273235294	26.3804067647059
BI-APD6	2017-07-12 06:46:11	-33.8714219558824	26.3808329411765
BI-APD6	2017-07-12 06:47:11	-33.8718165882353	26.3812591176471
BI-APD6	2017-07-12 06:48:11	-33.8722112205882	26.3816852941176
BI-APD6	2017-07-12 06:49:11	-33.8724672631579	26.3821819473684
BI-APD6	2017-07-12 06:50:11	-33.8725583684211	26.3827684210526
BI-APD6	2017-07-12 06:51:11	-33.872928631579	26.3832515789474
BI-APD6	2017-07-12 06:52:11	-33.8730403206107	26.3835795725191
BI-APD6	2017-07-12 06:53:11	-33.8731122290076	26.3838836946565
BI-APD6	2017-07-12 06:54:11	-33.8732340833333	26.38428878125
BI-APD6	2017-07-12 06:55:11	-33.8733683690476	26.3847543095238
BI-APD6	2017-07-12 06:56:11	-33.873384797619	26.3853700238095
BI-APD6	2017-07-12 06:57:11	-33.8734913736264	26.3858767802198
BI-APD6	2017-07-12 06:58:11	-33.8736716666667	26.3863141969697
BI-APD6	2017-07-12 06:59:11	-33.8740116666667	26.3866573787879
BI-APD6	2017-07-12 07:00:11	-33.8743516666667	26.3870005606061
BI-APD6	2017-07-12 07:01:11	-33.8749278958333	26.387689875
BI-APD6	2017-07-12 07:02:11	-33.8752621829268	26.3881058292683
BI-APD6	2017-07-12 07:03:11	-33.8751645	26.388029
BI-APD6	2017-07-12 07:04:11	-33.8750668170732	26.3879521707317
BI-APD6	2017-07-12 07:05:11	-33.8752682888889	26.3881021777778
BI-APD6	2017-07-12 07:06:11	-33.8756429555556	26.3883835111111
BI-APD6	2017-07-12 07:07:11	-33.8758929649123	26.3885439532164
BI-APD6	2017-07-12 07:08:11	-33.8759424385965	26.3885099181287
BI-APD6	2017-07-12 07:09:11	-33.8759919122807	26.3884758830409
BI-APD6	2017-07-12 07:10:11	-33.8762478275862	26.3884382988506
BI-APD6	2017-07-12 07:11:11	-33.8766843793103	26.3883976091954
BI-APD6	2017-07-12 07:12:11	-33.8771209310345	26.3883569195402
BI-APD6	2017-07-12 07:13:11	-33.8774799366053	26.3884601186094
BI-APD6	2017-07-12 07:14:11	-33.8777940470348	26.3886466216769
BI-APD6	2017-07-12 07:15:11	-33.8781081574642	26.3888331247444
BI-APD6	2017-07-12 07:16:11	-33.8784222678937	26.3890196278119
BI-APD6	2017-07-12 07:17:11	-33.8787363783231	26.3892061308793
BI-APD6	2017-07-12 07:18:11	-33.8790504887526	26.3893926339468
BI-APD6	2017-07-12 07:19:11	-33.879364599182	26.3895791370143
BI-APD6	2017-07-12 07:20:11	-33.8796787096115	26.3897656400818
BI-APD6	2017-07-12 07:21:11	-33.879841	26.389862
BI-APD6	2017-07-12 07:22:11	-33.8794602	26.3901574
BI-APD6	2017-07-12 07:23:11	-33.8789609139785	26.3904847849462
BI-APD6	2017-07-12 07:24:11	-33.878768655914	26.3904541397849
BI-APD6	2017-07-12 07:25:11	-33.8785763978495	26.3904234946237
BI-APD6	2017-07-12 07:26:11	-33.8784051311475	26.3904853770492
BI-APD6	2017-07-12 07:27:11	-33.8783028360656	26.3908512786885
BI-APD6	2017-07-12 07:28:11	-33.8782005409836	26.3912171803279
BI-APD6	2017-07-12 07:29:11	-33.8780742147239	26.3915863865031
BI-APD6	2017-07-12 07:30:11	-33.8778408404908	26.3919703128834
BI-APD6	2017-07-12 07:31:11	-33.8776074662577	26.3923542392638
BI-APD6	2017-07-12 07:32:11	-33.8773946790123	26.3926675432099
BI-APD6	2017-07-12 07:33:11	-33.8772054197531	26.3929001358025
BI-APD6	2017-07-12 07:34:11	-33.8770161604938	26.3931327283951
BI-APD6	2017-07-12 07:35:11	-33.8768550387597	26.3934876046512
BI-APD6	2017-07-12 07:36:11	-33.8767024806202	26.3938796976744
BI-APD6	2017-07-12 07:37:11	-33.8766986590909	26.3940661590909
BI-APD6	2017-07-12 07:38:11	-33.8766131583333	26.3941820916667
BI-APD6	2017-07-12 07:39:11	-33.8765046583333	26.3943055916667
BI-APD6	2017-07-12 07:40:11	-33.8765202666667	26.3944639833333
BI-APD6	2017-07-12 07:41:11	-33.8765522666667	26.3946269833333
BI-APD6	2017-07-12 07:42:11	-33.8762149141104	26.3945286196319
BI-APD6	2017-07-12 07:43:11	-33.8758287791411	26.3943957361963
BI-APD6	2017-07-12 07:44:11	-33.8755375714286	26.3943361428571
BI-APD6	2017-07-12 07:45:11	-33.8754253888889	26.394418845679
BI-APD6	2017-07-12 07:46:11	-33.8751020555556	26.3943414382716
BI-APD6	2017-07-12 07:47:11	-33.8747787222222	26.3942640308642
BI-APD6	2017-07-12 07:48:11	-33.8747737569444	26.3944552222222
BI-APD6	2017-07-12 07:49:11	-33.8748108402778	26.3946818888889
BI-APD6	2017-07-12 07:50:11	-33.8748479236111	26.3949085555556
BI-APD6	2017-07-12 07:51:11	-33.8748850069444	26.3951352222222
BI-APD6	2017-07-12 07:52:11	-33.8749220902778	26.3953618888889
BI-APD6	2017-07-12 07:53:11	-33.8749591736111	26.3955885555556
BI-APD6	2017-07-12 07:54:11	-33.8749962569444	26.3958152222222
BI-APD6	2017-07-12 07:55:11	-33.8750271165644	26.3961184110429
BI-APD6	2017-07-12 07:56:11	-33.8750550920245	26.3964570613497
BI-APD6	2017-07-12 07:57:11	-33.8750830674847	26.3967957116564
BI-APD6	2017-07-12 07:58:11	-33.875034	26.396801
BI-APD6	2017-07-12 07:59:11	-33.875034	26.396801
BI-APD6	2017-07-12 08:00:11	-33.875034	26.396801
BI-APD6	2017-07-12 08:01:11	-33.875034	26.396801
BI-APD6	2017-07-12 08:02:11	-33.875034	26.396801
BI-APD6	2017-07-12 08:03:11	-33.875034	26.396801
BI-APD6	2017-07-12 08:04:11	-33.875034	26.396801
BI-APD6	2017-07-12 08:05:11	-33.875034	26.396801
BI-APD6	2017-07-12 08:06:11	-33.875034	26.396801
BI-APD6	2017-07-12 08:07:11	-33.8756095555556	26.397527962963
BI-APD6	2017-07-12 08:08:11	-33.8760824538462	26.3982023538462
BI-APD6	2017-07-12 08:09:11	-33.8759066076923	26.3982005076923
BI-APD6	2017-07-12 08:10:11	-33.8757616666667	26.398197
BI-APD6	2017-07-12 08:11:11	-33.8758657730061	26.3982011595092
BI-APD6	2017-07-12 08:12:11	-33.8760343619632	26.3982140429448
BI-APD6	2017-07-12 08:13:11	-33.8762029509202	26.3982269263804
BI-APD6	2017-07-12 08:14:11	-33.876295446281	26.3982035371901
BI-APD6	2017-07-12 08:15:11	-33.8763995785124	26.398362214876
BI-APD6	2017-07-12 08:16:11	-33.8764775714286	26.398576
BI-APD6	2017-07-12 08:17:11	-33.8765311428571	26.3987031428571
BI-APD6	2017-07-12 08:18:11	-33.8765865588235	26.3988275
BI-APD6	2017-07-12 08:19:11	-33.8766391142857	26.3988818
BI-APD6	2017-07-12 08:20:11	-33.8767369444444	26.3989207222222
BI-APD6	2017-07-12 08:21:11	-33.8770311428571	26.3989352
BI-APD6	2017-07-12 08:22:11	-33.8771818823529	26.3990055
BI-APD6	2017-07-12 08:23:11	-33.8772252857143	26.3991048571429
BI-APD6	2017-07-12 08:24:11	-33.8774012857143	26.3992047142857
BI-APD6	2017-07-12 08:25:11	-33.8775486435185	26.3988692083333
BI-APD6	2017-07-12 08:26:11	-33.8776800324074	26.3982267083333
BI-APD6	2017-07-12 08:27:11	-33.8778114212963	26.3975842083333
BI-APD6	2017-07-12 08:28:11	-33.8779428101852	26.3969417083333
BI-APD6	2017-07-12 08:29:11	-33.8776004691358	26.3968905740741
BI-APD6	2017-07-12 08:30:11	-33.8772500987654	26.396849462963
BI-APD6	2017-07-12 08:31:11	-33.8769455	26.396841
BI-APD6	2017-07-12 08:32:11	-33.8766353190184	26.3967448711656
BI-APD6	2017-07-12 08:33:11	-33.8762771595092	26.3965814355828
BI-APD6	2017-07-12 08:34:11	-33.875919	26.396418
BI-APD6	2017-07-12 08:35:11	-33.8756638372093	26.3963202790698
BI-APD6	2017-07-12 08:36:11	-33.875435	26.396104
BI-APD6	2017-07-12 08:37:11	-33.8752061627907	26.3958877209302
BI-APD6	2017-07-12 08:38:11	-33.875178686747	26.3961299036145
BI-APD6	2017-07-12 08:39:11	-33.8752666	26.3966410285714
BI-APD6	2017-07-12 08:40:11	-33.8753278857143	26.3966090285714
BI-APD6	2017-07-12 08:41:11	-33.8755307682927	26.3962619573171
BI-APD6	2017-07-12 08:42:11	-33.8756924756098	26.3958196402439
BI-APD6	2017-07-12 08:43:11	-33.8758541829268	26.3953773231707
BI-APD6	2017-07-12 08:44:11	-33.875851	26.395363
BI-APD6	2017-07-12 08:45:11	-33.87585990625	26.39477471875
BI-APD6	2017-07-12 08:46:11	-33.8758688125	26.3941864375
BI-APD6	2017-07-12 08:47:11	-33.8756757777778	26.3939223333333
BI-APD6	2017-07-12 08:48:11	-33.8754117037037	26.3935767777778
BI-APD6	2017-07-12 08:49:11	-33.8751476296296	26.3932312222222
BI-APD6	2017-07-12 08:50:11	-33.8751606666667	26.3928052222222
BI-APD6	2017-07-12 08:51:11	-33.8753584444444	26.3923255925926
BI-APD6	2017-07-12 08:52:11	-33.8755562222222	26.391845962963
BI-APD6	2017-07-12 08:53:11	-33.8756675365854	26.391506597561
BI-APD6	2017-07-12 08:54:11	-33.8757692439024	26.3911828170732
BI-APD6	2017-07-12 08:55:11	-33.875844	26.390918
BI-APD6	2017-07-12 08:56:11	-33.875679	26.390919
BI-APD6	2017-07-12 08:57:11	-33.875681962963	26.3908241851852
BI-APD6	2017-07-12 08:58:11	-33.8756849259259	26.3907293703704
BI-APD6	2017-07-12 08:59:11	-33.8757284453782	26.3906206470588
BI-APD6	2017-07-12 09:00:11	-33.8758665966387	26.3904794705882
BI-APD6	2017-07-12 09:01:11	-33.875961	26.3902824117647
BI-APD6	2017-07-12 09:02:11	-33.8759424130435	26.3901423478261
BI-APD6	2017-07-12 09:03:11	-33.875854024911	26.3899990640569
BI-APD6	2017-07-12 09:04:11	-33.8757645587189	26.3898547224199
BI-APD6	2017-07-12 09:05:11	-33.8756750925267	26.3897103807829
BI-APD6	2017-07-12 09:06:11	-33.8755856263345	26.3895660391459
BI-APD6	2017-07-12 09:07:11	-33.875477	26.3894535
BI-APD6	2017-07-12 09:08:11	-33.8753346687117	26.3893435092025
BI-APD6	2017-07-12 09:09:11	-33.8752632576687	26.3890221595092
BI-APD6	2017-07-12 09:10:11	-33.8751918466258	26.388700809816
BI-APD6	2017-07-12 09:11:11	-33.8749908709677	26.3884389032258
BI-APD6	2017-07-12 09:12:11	-33.8745955483871	26.3882661612903
BI-APD6	2017-07-12 09:13:11	-33.8744112307692	26.388329974359
BI-APD6	2017-07-12 09:14:11	-33.874645169697	26.388865969697
BI-APD6	2017-07-12 09:15:11	-33.8747702606061	26.3893750606061
BI-APD6	2017-07-12 09:16:11	-33.8748953515152	26.3898841515152
BI-APD6	2017-07-12 09:17:11	-33.8749471411043	26.3903579877301
BI-APD6	2017-07-12 09:18:11	-33.8748135214724	26.3907426503067
BI-APD6	2017-07-12 09:19:11	-33.8746799018405	26.3911273128834
BI-APD6	2017-07-12 09:20:11	-33.8748393166667	26.3914302833333
BI-APD6	2017-07-12 09:21:11	-33.8752228166667	26.3916707833333
BI-APD6	2017-07-12 09:22:11	-33.875378	26.391878
BI-APD6	2017-07-12 09:23:11	-33.875061	26.392252
BI-APD6	2017-07-12 09:24:11	-33.874744	26.392626
BI-APD6	2017-07-12 09:25:11	-33.8745058333333	26.392720625
BI-APD6	2017-07-12 09:26:11	-33.8740878333333	26.392998125
BI-APD6	2017-07-12 09:27:11	-33.8736855584416	26.3933655194805
BI-APD6	2017-07-12 09:28:11	-33.8732981298701	26.3938602207792
BI-APD6	2017-07-12 09:29:11	-33.8728641038961	26.3943643766234
BI-APD6	2017-07-12 09:30:11	-33.8724596538462	26.3947826153846
BI-APD6	2017-07-12 09:31:11	-33.8720714723926	26.3952482453988
BI-APD6	2017-07-12 09:32:11	-33.8716923312883	26.3957650552147
BI-APD6	2017-07-12 09:33:11	-33.8713131901841	26.3962818650307
BI-APD6	2017-07-12 09:34:11	-33.8709232758621	26.3964651264368
BI-APD6	2017-07-12 09:35:11	-33.8705312068966	26.3965816781609
BI-APD6	2017-07-12 09:36:11	-33.870139137931	26.3966982298851
BI-APD6	2017-07-12 09:37:11	-33.8696940909091	26.396618
BI-APD6	2017-07-12 09:38:11	-33.8692398815789	26.3965737105263
BI-APD6	2017-07-12 09:39:11	-33.8689393456221	26.3966969723502
BI-APD6	2017-07-12 09:40:11	-33.8688906820276	26.3970464654378
BI-APD6	2017-07-12 09:41:11	-33.8688420184332	26.3973959585253
BI-APD6	2017-07-12 09:42:11	-33.8687933548387	26.3977454516129
BI-APD6	2017-07-12 09:43:11	-33.8687389428571	26.3978526
BI-APD6	2017-07-12 09:44:11	-33.8687359727273	26.3981142090909
BI-APD6	2017-07-12 09:45:11	-33.8686953363636	26.3984657545455
BI-APD6	2017-07-12 09:46:11	-33.8686547	26.3988173
BI-APD6	2017-07-12 09:47:11	-33.8686140636364	26.3991688454545
BI-APD6	2017-07-12 09:48:11	-33.8688509428571	26.3992035142857
BI-APD6	2017-07-12 09:49:11	-33.868853	26.3992107142857
BI-APD6	2017-07-12 09:50:11	-33.8689199705882	26.3992365294118
BI-APD6	2017-07-12 09:51:11	-33.869151875	26.399526575
BI-APD6	2017-07-12 09:52:11	-33.869418125	26.400041825
BI-APD6	2017-07-12 09:53:11	-33.8693810276498	26.4007360230415
BI-APD6	2017-07-12 09:54:11	-33.8693334700461	26.4014363917051
BI-APD6	2017-07-12 09:55:11	-33.8692859124424	26.4021367603687
BI-APD6	2017-07-12 09:56:11	-33.869441809816	26.4026209877301
BI-APD6	2017-07-12 09:57:11	-33.8699755521472	26.402703809816
BI-APD6	2017-07-12 09:58:11	-33.8705092944785	26.4027866319018
BI-APD6	2017-07-12 09:59:11	-33.8709418214286	26.4029408392857
BI-APD6	2017-07-12 10:00:11	-33.87131575	26.403136375
BI-APD6	2017-07-12 10:01:11	-33.8716896785714	26.4033319107143
BI-APD6	2017-07-12 10:02:11	-33.8720636071429	26.4035274464286
BI-APD6	2017-07-12 10:03:11	-33.8724402470588	26.4036988352941
BI-APD6	2017-07-12 10:04:11	-33.8727351818182	26.40369175
BI-APD6	2017-07-12 10:05:11	-33.872904627907	26.4038079534884
BI-APD6	2017-07-12 10:06:11	-33.8730485	26.4039775
BI-APD6	2017-07-12 10:07:11	-33.8732752	26.4040898
BI-APD6	2017-07-12 10:08:11	-33.8734201111111	26.4042898222222
BI-APD6	2017-07-12 10:09:11	-33.8736534893617	26.4044659787234
BI-APD6	2017-07-12 10:10:11	-33.874066	26.40457516
BI-APD6	2017-07-12 10:11:11	-33.8745213225806	26.4041642258065
BI-APD6	2017-07-12 10:12:11	-33.8750107446809	26.4035669148936
BI-APD6	2017-07-12 10:13:11	-33.8753890425532	26.4030396808511
BI-APD6	2017-07-12 10:14:11	-33.8757673404255	26.4025124468085
BI-APD6	2017-07-12 10:15:11	-33.8758697692308	26.4023330307692
BI-APD6	2017-07-12 10:16:11	-33.8762713076923	26.4012234923077
BI-APD6	2017-07-12 10:17:11	-33.8764531901841	26.4004995337423
BI-APD6	2017-07-12 10:18:11	-33.8766313496933	26.3997821104294
BI-APD6	2017-07-12 10:19:11	-33.876762	26.399256
BI-APD6	2017-07-12 10:20:11	-33.876762	26.399256
BI-APD6	2017-07-12 10:21:11	-33.876762	26.399256
BI-APD6	2017-07-12 10:22:11	-33.8774745	26.3993588225806
BI-APD6	2017-07-12 10:23:11	-33.8785775555556	26.3995161111111
BI-APD6	2017-07-12 10:24:11	-33.878624	26.399521
BI-APD6	2017-07-12 10:25:11	-33.878624	26.399521
BI-APD6	2017-07-12 10:26:11	-33.878624	26.399521
BI-APD6	2017-07-12 10:27:11	-33.878624	26.399521
BI-APD6	2017-07-12 10:28:11	-33.8789828636364	26.3988541818182
BI-APD6	2017-07-12 10:29:11	-33.8801858729792	26.3964850900693
BI-APD6	2017-07-12 10:30:11	-33.8800716928407	26.3958056905312
BI-APD6	2017-07-12 10:31:11	-33.8799575127021	26.3951262909931
BI-APD6	2017-07-12 10:32:11	-33.8798433325635	26.394446891455
BI-APD6	2017-07-12 10:33:11	-33.879729152425	26.3937674919169
BI-APD6	2017-07-12 10:34:11	-33.8796149722864	26.3930880923788
BI-APD6	2017-07-12 10:35:11	-33.8795007921478	26.3924086928406
BI-APD6	2017-07-12 10:36:11	-33.8793866120092	26.3917292933025
BI-APD6	2017-07-12 10:37:11	-33.8789502888889	26.3912277037037
BI-APD6	2017-07-12 10:38:11	-33.8784909555556	26.3907388148148
BI-APD6	2017-07-12 10:39:11	-33.8780316222222	26.3902499259259
BI-APD6	2017-07-12 10:40:11	-33.8775722888889	26.389761037037
BI-APD6	2017-07-12 10:41:11	-33.877197808642	26.3892098765432
BI-APD6	2017-07-12 10:42:11	-33.8769342901235	26.3885772839506
BI-APD6	2017-07-12 10:43:11	-33.8766707716049	26.387944691358
BI-APD6	2017-07-12 10:44:11	-33.8764072530864	26.3873120987654
BI-APD6	2017-07-12 10:45:11	-33.8761437345679	26.3866795061728
BI-APD6	2017-07-12 10:46:11	-33.8758855726872	26.3860497004405
BI-APD6	2017-07-12 10:47:11	-33.875782753304	26.3855007136564
BI-APD6	2017-07-12 10:48:11	-33.8756799339207	26.3849517268722
BI-APD6	2017-07-12 10:49:11	-33.8755771145374	26.3844027400881
BI-APD6	2017-07-12 10:50:11	-33.8754521363636	26.3838040454545
BI-APD6	2017-07-12 10:51:11	-33.8752606818182	26.3830562272727
BI-APD6	2017-07-12 10:52:11	-33.8751151392405	26.3823247468354
BI-APD6	2017-07-12 10:53:11	-33.8750338734177	26.3816161392405
BI-APD6	2017-07-12 10:54:11	-33.8749526075949	26.3809075316456
BI-APD6	2017-07-12 10:55:11	-33.8750195615942	26.3803468586957
BI-APD6	2017-07-12 10:56:11	-33.875003692029	26.3796262065217
BI-APD6	2017-07-12 10:57:11	-33.8749878224638	26.3789055543478
BI-APD6	2017-07-12 10:58:11	-33.8749719528985	26.3781849021739
BI-APD6	2017-07-12 10:59:11	-33.8749560833333	26.37746425
BI-APD6	2017-07-12 11:00:11	-33.8750857198795	26.3769657590361
BI-APD6	2017-07-12 11:01:11	-33.8757401174699	26.376680939759
BI-APD6	2017-07-12 11:02:11	-33.8763945150602	26.3763961204819
BI-APD6	2017-07-12 11:03:11	-33.8770489126506	26.3761113012048
BI-APD6	2017-07-12 11:04:11	-33.877703310241	26.3758264819277
BI-APD6	2017-07-12 11:05:11	-33.8783577078313	26.3755416626506
BI-APD6	2017-07-12 11:06:11	-33.8790136808511	26.3760385106383
BI-APD6	2017-07-12 11:07:11	-33.8793445361446	26.3761684819277
BI-APD6	2017-07-12 11:08:11	-33.8796837530121	26.376051373494
BI-APD6	2017-07-12 11:09:11	-33.8800229698795	26.3759342650602
BI-APD6	2017-07-12 11:10:11	-33.880362186747	26.3758171566265
BI-APD6	2017-07-12 11:11:11	-33.8807014036145	26.3757000481928
BI-APD6	2017-07-12 11:12:11	-33.8810406204819	26.375582939759
BI-APD6	2017-07-12 11:13:11	-33.8813151216931	26.3754625449735
BI-APD6	2017-07-12 11:14:11	-33.8813919470899	26.3760257195767
BI-APD6	2017-07-12 11:15:11	-33.8814687724868	26.3765888941799
BI-APD6	2017-07-12 11:16:11	-33.8815455978836	26.3771520687831
BI-APD6	2017-07-12 11:17:11	-33.8816224232804	26.3777152433862
BI-APD6	2017-07-12 11:18:11	-33.8816992486772	26.3782784179894
BI-APD6	2017-07-12 11:19:11	-33.8817760740741	26.3788415925926
BI-APD6	2017-07-12 11:20:11	-33.8819948950617	26.3785919382716
BI-APD6	2017-07-12 11:21:11	-33.8822569320988	26.3780949012346
BI-APD6	2017-07-12 11:22:11	-33.8825189691358	26.3775978641975
BI-APD6	2017-07-12 11:23:11	-33.8827810061728	26.3771008271605
BI-APD6	2017-07-12 11:24:11	-33.8830430432099	26.3766037901235
BI-APD6	2017-07-12 11:25:11	-33.8832588801843	26.3761596359447
BI-APD6	2017-07-12 11:26:11	-33.8833949170507	26.3758068248848
BI-APD6	2017-07-12 11:27:11	-33.8835309539171	26.3754540138249
BI-APD6	2017-07-12 11:28:11	-33.8836669907834	26.375101202765
BI-APD6	2017-07-12 11:29:11	-33.8837661345646	26.3748975725594
BI-APD6	2017-07-12 11:30:11	-33.88372323219	26.3748079683377
BI-APD6	2017-07-12 11:31:11	-33.8836803298153	26.3747183641161
BI-APD6	2017-07-12 11:32:11	-33.8836374274406	26.3746287598945
BI-APD6	2017-07-12 11:33:11	-33.883594525066	26.3745391556728
BI-APD6	2017-07-12 11:34:11	-33.8835516226913	26.3744495514512
BI-APD6	2017-07-12 11:35:11	-33.8835087203166	26.3743599472296
BI-APD6	2017-07-12 11:36:11	-33.8832094516129	26.3740182672811
BI-APD6	2017-07-12 11:37:11	-33.8828707419355	26.3736378064516
BI-APD6	2017-07-12 11:38:11	-33.8825320322581	26.3732573456221
BI-APD6	2017-07-12 11:39:11	-33.8822109411765	26.3729865588235
BI-APD6	2017-07-12 11:40:11	-33.8818945483871	26.3727580552995
BI-APD6	2017-07-12 11:41:11	-33.8815558387097	26.3723966728111
BI-APD6	2017-07-12 11:42:11	-33.8812171290323	26.3720352903226
BI-APD6	2017-07-12 11:43:11	-33.8808688333333	26.3716686333333
BI-APD6	2017-07-12 11:44:11	-33.8803863333333	26.3712281333333
BI-APD6	2017-07-12 11:45:11	-33.8799005619835	26.3707796776859
BI-APD6	2017-07-12 11:46:11	-33.8793689917355	26.3702198429752
BI-APD6	2017-07-12 11:47:11	-33.878840202454	26.3696620306748
BI-APD6	2017-07-12 11:48:11	-33.8783642515337	26.3691426441718
BI-APD6	2017-07-12 11:49:11	-33.8778883006135	26.3686232576687
BI-APD6	2017-07-12 11:50:11	-33.8774038333333	26.3680983333333
BI-APD6	2017-07-12 11:51:11	-33.8769023333333	26.3675623333333
BI-APD6	2017-07-12 11:52:11	-33.8764266776859	26.3670164049587
BI-APD6	2017-07-12 11:53:11	-33.8760027107438	26.3664506198347
BI-APD6	2017-07-12 11:54:11	-33.8755499166667	26.3658885666667
BI-APD6	2017-07-12 11:55:11	-33.8750349166667	26.3653345666667
BI-APD6	2017-07-12 11:56:11	-33.8745321918819	26.3647831070111
BI-APD6	2017-07-12 11:57:11	-33.8740559557196	26.3642371291513
BI-APD6	2017-07-12 11:58:11	-33.8735797195572	26.3636911512915
BI-APD6	2017-07-12 11:59:11	-33.8731034833948	26.3631451734317
BI-APD6	2017-07-12 12:00:11	-33.8726272472325	26.362599195572
BI-APD6	2017-07-12 12:01:11	-33.8721657478992	26.3620830084034
BI-APD6	2017-07-12 12:02:11	-33.8717079327731	26.3615742689076
BI-APD6	2017-07-12 12:03:11	-33.8712157923077	26.3610705307692
BI-APD6	2017-07-12 12:04:11	-33.8707159461539	26.3605679153846
BI-APD6	2017-07-12 12:05:11	-33.8702491079137	26.3600106043165
BI-APD6	2017-07-12 12:06:11	-33.8698000431655	26.3594238417266
BI-APD6	2017-07-12 12:07:11	-33.8693509784173	26.3588370791367
BI-APD6	2017-07-12 12:08:11	-33.8689019136691	26.3582503165468
BI-APD6	2017-07-12 12:09:11	-33.8684528489209	26.3576635539568
BI-APD6	2017-07-12 12:10:11	-33.8680037841727	26.3570767913669
BI-APD6	2017-07-12 12:11:11	-33.8675547194245	26.356490028777
BI-APD6	2017-07-12 12:12:11	-33.8671205365854	26.355908
BI-APD6	2017-07-12 12:13:11	-33.8666927317073	26.355328
BI-APD6	2017-07-12 12:14:11	-33.86624588	26.35476164
BI-APD6	2017-07-12 12:15:11	-33.8657887723077	26.3542026246154
BI-APD6	2017-07-12 12:16:11	-33.8653316646154	26.3536436092308
BI-APD6	2017-07-12 12:17:11	-33.8648745569231	26.3530845938462
BI-APD6	2017-07-12 12:18:11	-33.8644174492308	26.3525255784615
BI-APD6	2017-07-12 12:19:11	-33.8639648083832	26.3519597245509
BI-APD6	2017-07-12 12:20:11	-33.8635268443114	26.3513714011976
BI-APD6	2017-07-12 12:21:11	-33.8630888802395	26.3507830778443
BI-APD6	2017-07-12 12:22:11	-33.8626509161677	26.350194754491
BI-APD6	2017-07-12 12:23:11	-33.8622129520958	26.3496064311377
BI-APD6	2017-07-12 12:24:11	-33.861774988024	26.3490181077844
BI-APD6	2017-07-12 12:25:11	-33.8613456666667	26.3484016666667
BI-APD6	2017-07-12 12:26:11	-33.8609206666667	26.3477711666667
BI-APD6	2017-07-12 12:27:11	-33.8605154814815	26.3470554444444
BI-APD6	2017-07-12 12:28:11	-33.8601202037037	26.3462971111111
BI-APD6	2017-07-12 12:29:11	-33.8597249259259	26.3455387777778
BI-APD6	2017-07-12 12:30:11	-33.8593329074074	26.3447798703704
BI-APD6	2017-07-12 12:31:11	-33.8589865185185	26.3440129259259
BI-APD6	2017-07-12 12:32:11	-33.8586401296296	26.3432459814815
BI-APD6	2017-07-12 12:33:11	-33.8582937407407	26.342479037037
BI-APD6	2017-07-12 12:34:11	-33.8579634408015	26.341711712204
BI-APD6	2017-07-12 12:35:11	-33.8576515282331	26.3409439526412
BI-APD6	2017-07-12 12:36:11	-33.8573396156648	26.3401761930783
BI-APD6	2017-07-12 12:37:11	-33.8570277030965	26.3394084335155
BI-APD6	2017-07-12 12:38:11	-33.8567157905282	26.3386406739526
BI-APD6	2017-07-12 12:39:11	-33.8564038779599	26.3378729143898
BI-APD6	2017-07-12 12:40:11	-33.8560919653916	26.337105154827
BI-APD6	2017-07-12 12:41:11	-33.8557800528233	26.3363373952641
BI-APD6	2017-07-12 12:42:11	-33.855468140255	26.3355696357013
BI-APD6	2017-07-12 12:43:11	-33.8551302685185	26.3348138333333
BI-APD6	2017-07-12 12:44:11	-33.8547363796296	26.3340838333333
BI-APD6	2017-07-12 12:45:11	-33.8544199907407	26.333443962963
BI-APD6	2017-07-12 12:46:11	-33.8541761018518	26.3328884074074
BI-APD6	2017-07-12 12:47:11	-33.8538540233645	26.3321585373832
BI-APD6	2017-07-12 12:48:11	-33.8535010327103	26.3313597523364
BI-APD6	2017-07-12 12:49:11	-33.8531480420561	26.3305609672897
BI-APD6	2017-07-12 12:50:11	-33.8528013138866	26.3297809219392
BI-APD6	2017-07-12 12:51:11	-33.8524900731307	26.3291070682005
BI-APD6	2017-07-12 12:52:11	-33.8521788323747	26.3284332144618
BI-APD6	2017-07-12 12:53:11	-33.8518675916187	26.3277593607231
BI-APD6	2017-07-12 12:54:11	-33.8515563508628	26.3270855069844
BI-APD6	2017-07-12 12:55:11	-33.8512451101068	26.3264116532457
BI-APD6	2017-07-12 12:56:11	-33.8509338693509	26.325737799507
BI-APD6	2017-07-12 12:57:11	-33.8506226285949	26.3250639457683
BI-APD6	2017-07-12 12:58:11	-33.850311387839	26.3243900920296
BI-APD6	2017-07-12 12:59:11	-33.850000147083	26.3237162382909
BI-APD6	2017-07-12 13:00:11	-33.8496889063271	26.3230423845522
BI-APD6	2017-07-12 13:01:11	-33.8493776655711	26.3223685308135
BI-APD6	2017-07-12 13:02:11	-33.8490664248151	26.3216946770748
BI-APD6	2017-07-12 13:03:11	-33.8487551840592	26.3210208233361
BI-APD6	2017-07-12 13:04:11	-33.8484439433032	26.3203469695974
BI-APD6	2017-07-12 13:05:11	-33.8481327025473	26.3196731158587
BI-APD6	2017-07-12 13:06:11	-33.8478214617913	26.31899926212
BI-APD6	2017-07-12 13:07:11	-33.8475102210353	26.3183254083813
BI-APD6	2017-07-12 13:08:11	-33.8471989802794	26.3176515546426
BI-APD6	2017-07-12 13:09:11	-33.8468877395234	26.3169777009039
BI-APD6	2017-07-12 13:10:11	-33.8465764987675	26.3163038471652
BI-APD6	2017-07-12 13:11:11	-33.845731516129	26.3144023870968
BI-APD6	2017-07-12 13:12:11	-33.845577	26.314054
BI-APD6	2017-07-12 13:13:11	-33.84555303125	26.3139825625
BI-APD6	2017-07-12 13:14:11	-33.84483396875	26.3118394375
BI-APD6	2017-07-12 13:15:11	-33.8446042839879	26.3110413353474
BI-APD6	2017-07-12 13:16:11	-33.8443914743202	26.3102896132931
BI-APD6	2017-07-12 13:17:11	-33.8441786646526	26.3095378912387
BI-APD6	2017-07-12 13:18:11	-33.8439658549849	26.3087861691843
BI-APD6	2017-07-12 13:19:11	-33.8437530453172	26.3080344471299
BI-APD6	2017-07-12 13:20:11	-33.84358605	26.30745
BI-APD6	2017-07-12 13:21:11	-33.8433411	26.3069309
BI-APD6	2017-07-12 13:22:11	-33.8429324333333	26.3062417888889
BI-APD6	2017-07-12 13:23:11	-33.8425237666667	26.3055526777778
BI-APD6	2017-07-12 13:24:11	-33.8421151	26.3048635666667
BI-APD6	2017-07-12 13:25:11	-33.8417064333333	26.3041744555556
BI-APD6	2017-07-12 13:26:11	-33.841686	26.30414
BI-APD6	2017-07-12 13:27:11	-33.841686	26.30414
BI-APD6	2017-07-12 13:28:11	-33.841686	26.30414
BI-APD6	2017-07-12 13:29:11	-33.8411058064516	26.3032159193548
BI-APD6	2017-07-12 13:30:11	-33.8401495820896	26.3015443134328
BI-APD6	2017-07-12 13:31:11	-33.8402255272727	26.3013475818182
BI-APD6	2017-07-12 13:32:11	-33.8402384285714	26.3012802922674
BI-APD6	2017-07-12 13:33:11	-33.8401355714286	26.3007664783748
BI-APD6	2017-07-12 13:34:11	-33.8400327142857	26.3002526644823
BI-APD6	2017-07-12 13:35:11	-33.8399298571429	26.2997388505898
BI-APD6	2017-07-12 13:36:11	-33.839827	26.2992250366973
BI-APD6	2017-07-12 13:37:11	-33.8397241428572	26.2987112228047
BI-APD6	2017-07-12 13:38:11	-33.8396212857143	26.2981974089122
BI-APD6	2017-07-12 13:39:11	-33.8395184285714	26.2976835950197
BI-APD6	2017-07-12 13:40:11	-33.8394155714286	26.2971697811271
BI-APD6	2017-07-12 13:41:11	-33.8393127142857	26.2966559672346
BI-APD6	2017-07-12 13:42:11	-33.8392098571429	26.2961421533421
BI-APD6	2017-07-12 13:43:11	-33.839107	26.2956283394495
BI-APD6	2017-07-12 13:44:11	-33.8390041428571	26.295114525557
BI-APD6	2017-07-12 13:45:11	-33.8383816885246	26.293513852459
BI-APD6	2017-07-12 13:46:11	-33.8377852307692	26.2921836923077
BI-APD6	2017-07-12 13:47:11	-33.8376616317365	26.2916029670659
BI-APD6	2017-07-12 13:48:11	-33.8377448952096	26.2910609011976
BI-APD6	2017-07-12 13:49:11	-33.8378281586826	26.2905188353293
BI-APD6	2017-07-12 13:50:11	-33.8379114221557	26.2899767694611
BI-APD6	2017-07-12 13:51:11	-33.8379946856287	26.2894347035928
BI-APD6	2017-07-12 13:52:11	-33.8380779491018	26.2888926377246
BI-APD6	2017-07-12 13:53:11	-33.8381612125748	26.2883505718563
BI-APD6	2017-07-12 13:54:11	-33.8382444760479	26.287808505988
BI-APD6	2017-07-12 13:55:11	-33.838327739521	26.2872664401198
BI-APD6	2017-07-12 13:56:11	-33.838411002994	26.2867243742515
BI-APD6	2017-07-12 13:57:11	-33.8384942664671	26.2861823083832
BI-APD6	2017-07-12 13:58:11	-33.8385336166667	26.2858408333333
BI-APD6	2017-07-12 13:59:11	-33.8384971166667	26.2858458333333
