# Supplementary material for: Multi-predator assemblages, dive type, bathymetry and sex influence foraging success and efficiency in African penguins
Source: PeerJ. 2020 Jun 30;8:e9380. doi: 10.7717/peerj.9380 (PMC7333648; doi:10.7717/peerj.9380)
Supplement: Data S1 [file peerj-08-9380-s002.zip › Data S1/BI-D6-SVM-summary-vedba-preycaps.txt]

dateW	aX	aY	aZ	depth	num	dive	diveNum	pred	sumdepth	sumdivenum	sumdivenum1	forage1	forage	forage2	preds
11/07/2017 20:29:58.400	-0.0703	0.0391	1.0859	0.5016	336937	TRUE	1	swim		NA	NA	NA	NA	NA	0
11/07/2017 20:29:58.440	-0.0469	0.125	0.8906	0.5072	336938	TRUE	1	swim		NA	NA	NA	NA	NA	0
11/07/2017 20:29:58.480	-0.0547	0.1641	0.9688	0.5128	336939	TRUE	1	swim		NA	NA	NA	NA	NA	0
11/07/2017 20:29:58.500	-0.0391	0.1484	1.0156	0.517	336940	TRUE	1	swim		NA	NA	NA	NA	NA	0
11/07/2017 20:29:58.530	-0.0156	0.1172	0.8125	0.5226	336941	TRUE	1	swim		NA	NA	NA	NA	NA	0
11/07/2017 20:29:58.570	0.0234	0.0938	0.8906	0.5282	336942	TRUE	1	swim		NA	NA	NA	NA	NA	0
11/07/2017 20:29:58.640	0.0312	0.0625	0.8359	0.5352	336943	TRUE	1	swim		NA	NA	NA	NA	NA	0
11/07/2017 20:29:58.680	0.0391	0	0.9609	0.5408	336944	TRUE	1	swim		NA	NA	NA	NA	NA	0
11/07/2017 20:29:58.720	0.0391	-0.0469	0.9297	0.5464	336945	TRUE	1	swim		NA	NA	NA	NA	NA	0
11/07/2017 20:29:58.750	0.0234	-0.0391	1.0234	0.5506	336946	TRUE	1	swim		NA	NA	NA	NA	NA	0
11/07/2017 20:29:58.770	-0.0312	0.1172	0.8672	0.5562	336947	TRUE	1	swim		NA	NA	NA	NA	NA	0
11/07/2017 20:29:58.810	-0.0391	0.1172	0.9766	0.5618	336948	TRUE	1	swim		NA	NA	NA	NA	NA	0
11/07/2017 20:29:58.880	-0.0156	0.1016	1.0391	0.5688	336949	TRUE	1	swim		NA	NA	NA	NA	NA	0
11/07/2017 20:29:58.920	-0.0078	0.0625	1.0391	0.5744	336950	TRUE	1	swim		NA	NA	NA	NA	NA	0
11/07/2017 20:29:58.960	-0.0156	0.1172	0.9688	0.58	336951	TRUE	1	swim		NA	NA	NA	NA	NA	0
11/07/2017 20:29:59.000	-0.0312	0.1328	0.9297	0.5836	336952	TRUE	1	swim		NA	NA	NA	NA	NA	0
11/07/2017 20:29:59.010	0.0078	0.125	0.7422	0.5863	336953	TRUE	1	swim		NA	NA	NA	NA	NA	0
11/07/2017 20:29:59.050	0.0156	0.1172	0.8359	0.5899	336954	TRUE	1	swim		NA	NA	NA	NA	NA	0
11/07/2017 20:29:59.090	0.0156	0.0859	0.8438	0.5935	336955	TRUE	1	swim		NA	NA	NA	NA	NA	0
11/07/2017 20:29:59.160	-0.0078	0.0938	0.875	0.598	336956	TRUE	1	swim		NA	NA	NA	NA	NA	0
11/07/2017 20:29:59.200	-0.0625	0.125	0.8828	0.6016	336957	TRUE	1	swim		NA	NA	NA	NA	NA	0
11/07/2017 20:29:59.240	-0.0938	0.1484	0.9609	0.6052	336958	TRUE	1	swim		NA	NA	NA	NA	NA	0
11/07/2017 20:29:59.250	-0.0859	0.1797	0.9688	0.6079	336959	TRUE	1	swim		NA	NA	NA	NA	NA	0
11/07/2017 20:29:59.290	-0.0156	0.1406	1.0469	0.6115	336960	TRUE	1	swim		NA	NA	NA	NA	NA	0
11/07/2017 20:29:59.330	0.0078	0.125	1.0078	0.6151	336961	TRUE	1	swim		NA	NA	NA	NA	NA	0
11/07/2017 20:29:59.400	-0.0156	0.1328	0.9922	0.6196	336962	TRUE	1	swim		NA	NA	NA	NA	NA	0
11/07/2017 20:29:59.440	-0.0156	0.1562	1	0.6232	336963	TRUE	1	swim		NA	NA	NA	NA	NA	0
11/07/2017 20:29:59.480	0.0234	0.1797	0.7891	0.6268	336964	TRUE	1	swim		NA	NA	NA	NA	NA	0
11/07/2017 20:29:59.500	0.0703	0.1328	0.7812	0.6295	336965	TRUE	1	swim		NA	NA	NA	NA	NA	0
11/07/2017 20:29:59.530	0.1016	0.1562	0.7656	0.6331	336966	TRUE	1	swim		NA	NA	NA	NA	NA	0
11/07/2017 20:29:59.570	0.1094	0.1016	0.8047	0.6367	336967	TRUE	1	swim		NA	NA	NA	NA	NA	0
11/07/2017 20:29:59.640	0.0859	0.0547	0.8906	0.6412	336968	TRUE	1	swim		NA	NA	NA	NA	NA	0
11/07/2017 20:29:59.680	0	0.0703	0.9453	0.6448	336969	TRUE	1	swim		NA	NA	NA	NA	NA	0
11/07/2017 20:29:59.720	-0.0391	0.1016	0.9688	0.6484	336970	TRUE	1	swim		NA	NA	NA	NA	NA	0
11/07/2017 20:29:59.750	-0.0391	0.0781	0.9844	0.6511	336971	TRUE	1	swim		NA	NA	NA	NA	NA	0
11/07/2017 20:29:59.770	0	0.0469	1.0547	0.6547	336972	TRUE	1	swim		NA	NA	NA	NA	NA	0
11/07/2017 20:29:59.810	0.0234	0.0625	1	0.6583	336973	TRUE	1	swim		NA	NA	NA	NA	NA	0
11/07/2017 20:29:59.880	0.0234	0.0859	1.0156	0.6628	336974	TRUE	1	swim		NA	NA	NA	NA	NA	0
11/07/2017 20:29:59.920	0.0312	0.0391	0.9844	0.6664	336975	TRUE	1	swim		NA	NA	NA	NA	NA	0
11/07/2017 20:29:59.960	0.0859	0.0625	0.9141	0.67	336976	TRUE	1	swim		NA	NA	NA	NA	NA	0
11/07/2017 20:30:00.000	0.1172	0.0391	0.875	0.6708	336977	TRUE	1	swim		NA	NA	NA	NA	NA	0
11/07/2017 20:30:00.010	0.1328	0.0312	0.9062	0.6714	336978	TRUE	1	swim		NA	NA	NA	NA	NA	0
11/07/2017 20:30:00.050	0.1328	0.0156	0.9141	0.6722	336979	TRUE	1	swim		NA	NA	NA	NA	NA	0
11/07/2017 20:30:00.090	0.1406	0.0312	0.8906	0.673	336980	TRUE	1	swim		NA	NA	NA	NA	NA	0
11/07/2017 20:30:00.160	0.1328	0.0078	0.9453	0.674	336981	TRUE	1	swim		NA	NA	NA	NA	NA	0
11/07/2017 20:30:00.200	0.1094	0.0547	0.9922	0.6748	336982	TRUE	1	swim		NA	NA	NA	NA	NA	0
11/07/2017 20:30:00.240	0.1094	0.0938	0.9766	0.6756	336983	TRUE	1	swim		NA	NA	NA	NA	NA	0
11/07/2017 20:30:00.250	0.1094	0.0938	0.9922	0.6762	336984	TRUE	1	swim		NA	NA	NA	NA	NA	0
11/07/2017 20:30:00.290	0.1406	0.0859	1.0469	0.677	336985	TRUE	1	swim		NA	NA	NA	NA	NA	0
11/07/2017 20:30:00.330	0.1562	0.1406	0.9219	0.6778	336986	TRUE	1	swim		NA	NA	NA	NA	NA	0
11/07/2017 20:30:00.400	0.1562	0.1406	0.9766	0.6788	336987	TRUE	1	swim		NA	NA	NA	NA	NA	0
11/07/2017 20:30:00.440	0.1641	0.1328	0.9531	0.6796	336988	TRUE	1	swim		NA	NA	NA	NA	NA	0
11/07/2017 20:30:00.480	0.1953	0.1328	0.9297	0.6804	336989	TRUE	1	swim		NA	NA	NA	NA	NA	0
11/07/2017 20:30:00.500	0.2188	0.1328	0.875	0.681	336990	TRUE	1	swim		NA	NA	NA	NA	NA	0
11/07/2017 20:30:00.530	0.2344	0.125	0.8828	0.6818	336991	TRUE	1	swim		NA	NA	NA	NA	NA	0
11/07/2017 20:30:00.570	0.2578	0.1016	0.8438	0.6826	336992	TRUE	1	swim		NA	NA	NA	NA	NA	0
11/07/2017 20:30:00.640	0.2734	0.0547	0.8828	0.6836	336993	TRUE	1	swim		NA	NA	NA	NA	NA	0
11/07/2017 20:30:00.680	0.2578	-0.0078	0.9141	0.6844	336994	TRUE	1	swim		NA	NA	NA	NA	NA	0
11/07/2017 20:30:00.720	0.2344	-0.0234	0.8906	0.6852	336995	TRUE	1	swim		NA	NA	NA	NA	NA	0
11/07/2017 20:30:00.750	0.1953	-0.0234	0.8828	0.6858	336996	TRUE	1	swim		NA	NA	NA	NA	NA	0
11/07/2017 20:30:00.770	0.1484	-0.0078	0.9297	0.6866	336997	TRUE	1	swim		NA	NA	NA	NA	NA	0
11/07/2017 20:30:00.810	0.1172	0.0469	0.9141	0.6874	336998	TRUE	1	swim		NA	NA	NA	NA	NA	0
11/07/2017 20:30:00.880	0.1094	0.0781	0.9297	0.6884	336999	TRUE	1	swim		NA	NA	NA	NA	NA	0
11/07/2017 20:30:00.920	0.1016	0.0625	0.9844	0.6892	337000	TRUE	1	swim		NA	NA	NA	NA	NA	0
11/07/2017 20:30:00.960	0.1016	0.0625	0.9844	0.69	337001	TRUE	1	swim		NA	NA	NA	NA	NA	0
11/07/2017 20:30:01.000	0.125	0.0938	0.9609	0.6856	337002	TRUE	1	swim		NA	NA	NA	NA	NA	0
11/07/2017 20:30:01.010	0.1328	0.0938	0.9062	0.6823	337003	TRUE	1	swim		NA	NA	NA	NA	NA	0
11/07/2017 20:30:01.050	0.125	0.0547	0.9922	0.6779	337004	TRUE	1	swim		NA	NA	NA	NA	NA	0
11/07/2017 20:30:01.090	0.1328	0.0547	0.9219	0.6735	337005	TRUE	1	swim		NA	NA	NA	NA	NA	0
11/07/2017 20:30:01.160	0.1328	0.0156	0.9297	0.668	337006	TRUE	1	swim		NA	NA	NA	NA	NA	0
11/07/2017 20:30:01.200	0.1641	0.0078	0.8438	0.6636	337007	TRUE	1	swim		NA	NA	NA	NA	NA	0
11/07/2017 20:30:01.240	0.1719	0.0078	0.8359	0.6592	337008	TRUE	1	swim		NA	NA	NA	NA	NA	0
11/07/2017 20:30:01.250	0.1797	-0.0078	0.9219	0.6559	337009	TRUE	1	swim		NA	NA	NA	NA	NA	0
11/07/2017 20:30:01.290	0.1562	-0.0078	0.8984	0.6515	337010	TRUE	1	swim		NA	NA	NA	NA	NA	0
11/07/2017 20:30:01.330	0.1406	0.0234	0.9062	0.6471	337011	TRUE	1	swim		NA	NA	NA	NA	NA	0
11/07/2017 20:30:01.400	0.1328	0.0234	0.9766	0.6416	337012	TRUE	1	swim		NA	NA	NA	NA	NA	0
11/07/2017 20:30:01.440	0.125	0.0156	0.9922	0.6372	337013	TRUE	1	swim		NA	NA	NA	NA	NA	0
11/07/2017 20:30:01.480	0.1328	0.0469	0.9531	0.6328	337014	TRUE	1	swim		NA	NA	NA	NA	NA	0
11/07/2017 20:30:01.500	0.1562	0.0781	0.9609	0.6295	337015	TRUE	1	swim		NA	NA	NA	NA	NA	0
11/07/2017 20:30:01.530	0.1484	0.1328	0.9219	0.6251	337016	TRUE	1	swim		NA	NA	NA	NA	NA	0
11/07/2017 20:30:01.570	0.1484	0.1328	0.9375	0.6207	337017	TRUE	1	swim		NA	NA	NA	NA	NA	0
11/07/2017 20:30:01.640	0.1719	0.125	0.9062	0.6152	337018	TRUE	1	swim		NA	NA	NA	NA	NA	0
11/07/2017 20:30:01.680	0.2109	0.1094	0.8828	0.6108	337019	TRUE	1	swim		NA	NA	NA	NA	NA	0
11/07/2017 20:30:01.720	0.2344	0.1328	0.7656	0.6064	337020	TRUE	1	swim		NA	NA	NA	NA	NA	0
11/07/2017 20:30:01.750	0.25	0.1094	0.8125	0.6031	337021	TRUE	1	swim		NA	NA	NA	NA	NA	0
11/07/2017 20:30:01.770	0.2344	0.1094	0.8828	0.5987	337022	TRUE	1	swim		NA	NA	NA	NA	NA	0
11/07/2017 20:30:01.810	0.1875	0.1406	0.9141	0.5943	337023	TRUE	1	swim		NA	NA	NA	NA	NA	0
11/07/2017 20:30:01.880	0.1406	0.2188	0.875	0.5888	337024	TRUE	1	swim		NA	NA	NA	NA	NA	0
11/07/2017 20:30:01.920	0.1406	0.1875	0.9766	0.5844	337025	TRUE	1	swim		NA	NA	NA	NA	NA	0
11/07/2017 20:30:01.960	0.1875	0.1953	0.9531	0.58	337026	TRUE	1	swim		NA	NA	NA	NA	NA	0
11/07/2017 20:30:02.000	0.1797	0.1719	0.9688	0.5752	337027	TRUE	1	swim		NA	NA	NA	NA	NA	0
11/07/2017 20:30:02.010	0.1641	0.2188	0.9141	0.5716	337028	TRUE	1	swim		NA	NA	NA	NA	NA	0
11/07/2017 20:30:02.050	0.1797	0.1953	0.8125	0.5668	337029	TRUE	1	swim		NA	NA	NA	NA	NA	0
11/07/2017 20:30:02.090	0.2031	0.2344	0.7109	0.562	337030	TRUE	1	swim		NA	NA	NA	NA	NA	0
11/07/2017 20:30:02.160	0.1797	0.2188	0.6094	0.556	337031	TRUE	1	swim		NA	NA	NA	NA	NA	0
11/07/2017 20:30:02.200	0.1719	0.2266	0.8359	0.5512	337032	TRUE	1	swim		NA	NA	NA	NA	NA	0
11/07/2017 20:30:02.240	0.1094	0.2266	0.8125	0.5464	337033	TRUE	1	swim		NA	NA	NA	NA	NA	0
11/07/2017 20:30:02.250	0.0234	0.2031	0.8359	0.5428	337034	TRUE	1	swim		NA	NA	NA	NA	NA	0
11/07/2017 20:30:02.290	-0.0078	0.2188	1	0.538	337035	TRUE	1	swim		NA	NA	NA	NA	NA	0
11/07/2017 20:30:02.330	-0.0156	0.2188	0.9375	0.5332	337036	TRUE	1	swim		NA	NA	NA	NA	NA	0
11/07/2017 20:30:02.400	0.0234	0.2031	1.0625	0.5272	337037	TRUE	1	swim		NA	NA	NA	NA	NA	0
11/07/2017 20:30:02.440	0.0312	0.1641	0.9766	0.5224	337038	TRUE	1	swim		NA	NA	NA	NA	NA	0
11/07/2017 20:30:02.480	0.0078	0.1562	1.0312	0.5176	337039	TRUE	1	swim		NA	NA	NA	NA	NA	0
11/07/2017 20:30:02.500	-0.0234	0.1797	0.9141	0.514	337040	TRUE	1	swim		NA	NA	NA	NA	NA	0
11/07/2017 20:30:02.530	0.0391	0.1641	0.7109	0.5092	337041	TRUE	1	swim		NA	NA	NA	NA	NA	0
11/07/2017 20:30:02.570	0.0859	0.1953	0.8984	0.5044	337042	TRUE	1	swim		NA	NA	NA	NA	NA	0
11/07/2017 20:30:07.330	-0.125	0.1094	0.9766	0.508	337161	TRUE	2	swim		NA	NA	NA	NA	NA	0
11/07/2017 20:30:07.400	-0.0703	0.0781	0.9375	0.518	337162	TRUE	2	swim		NA	NA	NA	NA	NA	0
11/07/2017 20:30:07.440	-0.0547	0.0703	0.9688	0.526	337163	TRUE	2	swim		NA	NA	NA	NA	NA	0
11/07/2017 20:30:07.480	-0.0625	0.0938	0.9844	0.534	337164	TRUE	2	swim		NA	NA	NA	NA	NA	0
11/07/2017 20:30:07.500	-0.0547	0.0938	0.9688	0.54	337165	TRUE	2	swim		NA	NA	NA	NA	NA	0
11/07/2017 20:30:07.530	-0.0234	0.1016	0.9844	0.548	337166	TRUE	2	swim		NA	NA	NA	NA	NA	0
11/07/2017 20:30:07.570	0.0234	0.0625	0.9531	0.556	337167	TRUE	2	swim		NA	NA	NA	NA	NA	0
11/07/2017 20:30:07.640	0.0781	0.0859	0.9141	0.566	337168	TRUE	2	swim		NA	NA	NA	NA	NA	0
11/07/2017 20:30:07.680	0.1016	0.1016	0.8594	0.574	337169	TRUE	2	swim		NA	NA	NA	NA	NA	0
11/07/2017 20:30:07.720	0.1172	0.1406	0.8672	0.582	337170	TRUE	2	swim		NA	NA	NA	NA	NA	0
11/07/2017 20:30:07.750	0.1016	0.1641	0.8438	0.588	337171	TRUE	2	swim		NA	NA	NA	NA	NA	0
11/07/2017 20:30:07.770	0.0547	0.1641	0.9375	0.596	337172	TRUE	2	swim		NA	NA	NA	NA	NA	0
11/07/2017 20:30:07.810	-0.0078	0.2031	0.9375	0.604	337173	TRUE	2	swim		NA	NA	NA	NA	NA	0
11/07/2017 20:30:07.880	-0.0156	0.2031	1.0312	0.614	337174	TRUE	2	swim		NA	NA	NA	NA	NA	0
11/07/2017 20:30:07.920	0.0391	0.2188	1.0703	0.622	337175	TRUE	2	swim		NA	NA	NA	NA	NA	0
11/07/2017 20:30:07.960	0.0469	0.2109	0.9141	0.63	337176	TRUE	2	swim		NA	NA	NA	NA	NA	0
11/07/2017 20:30:08.000	0.0156	0.1797	0.9531	0.634	337177	TRUE	2	swim		NA	NA	NA	NA	NA	0
11/07/2017 20:30:08.010	0.0156	0.1172	0.8594	0.637	337178	TRUE	2	swim		NA	NA	NA	NA	NA	0
11/07/2017 20:30:08.050	0.1016	0.1562	0.7578	0.641	337179	TRUE	2	swim		NA	NA	NA	NA	NA	0
11/07/2017 20:30:08.090	0.1094	0.125	0.7578	0.645	337180	TRUE	2	swim		NA	NA	NA	NA	NA	0
11/07/2017 20:30:08.160	0.0938	0.0859	0.7812	0.65	337181	TRUE	2	swim		NA	NA	NA	NA	NA	0
11/07/2017 20:30:08.200	0.0547	0.0078	0.9219	0.654	337182	TRUE	2	swim		NA	NA	NA	NA	NA	0
11/07/2017 20:30:08.240	-0.0234	-0.0078	0.9062	0.658	337183	TRUE	2	swim		NA	NA	NA	NA	NA	0
11/07/2017 20:30:08.250	-0.0625	0.0156	0.9844	0.661	337184	TRUE	2	swim		NA	NA	NA	NA	NA	0
11/07/2017 20:30:08.290	-0.0625	0	0.9688	0.665	337185	TRUE	2	swim		NA	NA	NA	NA	NA	0
11/07/2017 20:30:08.330	-0.0156	-0.0078	1.0234	0.669	337186	TRUE	2	swim		NA	NA	NA	NA	NA	0
11/07/2017 20:30:08.400	-0.0078	0.0234	0.9531	0.674	337187	TRUE	2	swim		NA	NA	NA	NA	NA	0
11/07/2017 20:30:08.440	-0.0391	0.0391	1	0.678	337188	TRUE	2	swim		NA	NA	NA	NA	NA	0
11/07/2017 20:30:08.480	-0.0469	0.0312	1	0.682	337189	TRUE	2	swim		NA	NA	NA	NA	NA	0
11/07/2017 20:30:08.500	-0.0312	0.0312	0.8906	0.685	337190	TRUE	2	swim		NA	NA	NA	NA	NA	0
11/07/2017 20:30:08.530	0.0078	0.0469	0.9297	0.689	337191	TRUE	2	swim		NA	NA	NA	NA	NA	0
11/07/2017 20:30:08.570	0.0391	0.0625	0.9062	0.693	337192	TRUE	2	swim		NA	NA	NA	NA	NA	0
11/07/2017 20:30:08.640	0.0859	0.0703	0.8828	0.698	337193	TRUE	2	swim		NA	NA	NA	NA	NA	0
11/07/2017 20:30:08.680	0.1094	0.0781	0.9062	0.702	337194	TRUE	2	swim		NA	NA	NA	NA	NA	0
11/07/2017 20:30:08.720	0.1094	0.0781	0.9531	0.706	337195	TRUE	2	swim		NA	NA	NA	NA	NA	0
11/07/2017 20:30:08.750	0.0703	0.1016	1	0.709	337196	TRUE	2	swim		NA	NA	NA	NA	NA	0
11/07/2017 20:30:08.770	0.0547	0.1406	0.9766	0.713	337197	TRUE	2	swim		NA	NA	NA	NA	NA	0
11/07/2017 20:30:08.810	0.0703	0.1172	1.0625	0.717	337198	TRUE	2	swim		NA	NA	NA	NA	NA	0
11/07/2017 20:30:08.880	0.1172	0.1875	1	0.722	337199	TRUE	2	swim		NA	NA	NA	NA	NA	0
11/07/2017 20:30:08.920	0.1328	0.1719	1.0156	0.726	337200	TRUE	2	swim		NA	NA	NA	NA	NA	0
11/07/2017 20:30:08.960	0.1328	0.1719	1.0156	0.73	337201	TRUE	2	swim		NA	NA	NA	NA	NA	0
11/07/2017 20:30:09.000	0.1094	0.2188	0.9141	0.732	337202	TRUE	2	swim		NA	NA	NA	NA	NA	0
11/07/2017 20:30:09.010	0.1484	0.2578	0.7734	0.7335	337203	TRUE	2	swim		NA	NA	NA	NA	NA	0
11/07/2017 20:30:09.050	0.1641	0.2891	0.7969	0.7355	337204	TRUE	2	swim		NA	NA	NA	NA	NA	0
11/07/2017 20:30:09.090	0.1406	0.3203	0.6562	0.7375	337205	TRUE	2	swim		NA	NA	NA	NA	NA	0
11/07/2017 20:30:09.160	0.125	0.2891	0.7734	0.74	337206	TRUE	2	swim		NA	NA	NA	NA	NA	0
11/07/2017 20:30:09.200	0.0703	0.2969	0.8125	0.742	337207	TRUE	2	swim		NA	NA	NA	NA	NA	0
11/07/2017 20:30:09.240	0.0078	0.2578	0.8516	0.744	337208	TRUE	2	swim		NA	NA	NA	NA	NA	0
11/07/2017 20:30:09.250	-0.0078	0.2188	1.0312	0.7455	337209	TRUE	2	swim		NA	NA	NA	NA	NA	0
11/07/2017 20:30:09.290	0.0156	0.1953	1.0078	0.7475	337210	TRUE	2	swim		NA	NA	NA	NA	NA	0
11/07/2017 20:30:09.330	0.0625	0.2578	0.9688	0.7495	337211	TRUE	2	swim		NA	NA	NA	NA	NA	0
11/07/2017 20:30:09.400	0.0547	0.2578	0.875	0.752	337212	TRUE	2	swim		NA	NA	NA	NA	NA	0
11/07/2017 20:30:09.440	0.0312	0.2422	1	0.754	337213	TRUE	2	swim		NA	NA	NA	NA	NA	0
11/07/2017 20:30:09.480	0.0234	0.2422	0.9219	0.756	337214	TRUE	2	swim		NA	NA	NA	NA	NA	0
11/07/2017 20:30:09.500	0.0469	0.25	0.7812	0.7575	337215	TRUE	2	swim		NA	NA	NA	NA	NA	0
11/07/2017 20:30:09.530	0.0859	0.25	0.7812	0.7595	337216	TRUE	2	swim		NA	NA	NA	NA	NA	0
11/07/2017 20:30:09.570	0.0703	0.2188	0.7578	0.7615	337217	TRUE	2	swim		NA	NA	NA	NA	NA	0
11/07/2017 20:30:09.640	0.0625	0.1641	0.8672	0.764	337218	TRUE	2	swim		NA	NA	NA	NA	NA	0
11/07/2017 20:30:09.680	0.0234	0.1484	0.8984	0.766	337219	TRUE	2	swim		NA	NA	NA	NA	NA	0
11/07/2017 20:30:09.720	-0.0234	0.1719	0.8984	0.768	337220	TRUE	2	swim		NA	NA	NA	NA	NA	0
11/07/2017 20:30:09.750	-0.0312	0.1719	0.9609	0.7695	337221	TRUE	2	swim		NA	NA	NA	NA	NA	0
11/07/2017 20:30:09.770	-0.0234	0.1953	0.9531	0.7715	337222	TRUE	2	swim		NA	NA	NA	NA	NA	0
11/07/2017 20:30:09.810	-0.0078	0.1797	0.9844	0.7735	337223	TRUE	2	swim		NA	NA	NA	NA	NA	0
11/07/2017 20:30:09.880	0.0078	0.2109	0.9375	0.776	337224	TRUE	2	swim		NA	NA	NA	NA	NA	0
11/07/2017 20:30:09.920	0	0.1875	1	0.778	337225	TRUE	2	swim		NA	NA	NA	NA	NA	0
11/07/2017 20:30:09.960	0.0234	0.1562	1	0.78	337226	TRUE	2	swim		NA	NA	NA	NA	NA	0
11/07/2017 20:30:10.000	0.0547	0.1719	0.9141	0.7852	337227	TRUE	2	swim		NA	NA	NA	NA	NA	0
11/07/2017 20:30:10.010	0.0781	0.2422	0.8516	0.7891	337228	TRUE	2	swim		NA	NA	NA	NA	NA	0
11/07/2017 20:30:10.050	0.1094	0.3125	0.8281	0.7943	337229	TRUE	2	swim		NA	NA	NA	NA	NA	0
11/07/2017 20:30:10.090	0.1094	0.3203	0.8828	0.7995	337230	TRUE	2	swim		NA	NA	NA	NA	NA	0
11/07/2017 20:30:10.160	0.1094	0.3203	0.9375	0.806	337231	TRUE	2	swim		NA	NA	NA	NA	NA	0
11/07/2017 20:30:10.200	0.1172	0.3047	0.9766	0.8112	337232	TRUE	2	swim		NA	NA	NA	NA	NA	0
11/07/2017 20:30:10.240	0.1406	0.2422	0.9922	0.8164	337233	TRUE	2	swim		NA	NA	NA	NA	NA	0
11/07/2017 20:30:10.250	0.1797	0.2109	1.0703	0.8203	337234	TRUE	2	swim		NA	NA	NA	NA	NA	0
11/07/2017 20:30:10.290	0.2109	0.1953	0.9688	0.8255	337235	TRUE	2	swim		NA	NA	NA	NA	NA	0
11/07/2017 20:30:10.330	0.2266	0.1719	0.9922	0.8307	337236	TRUE	2	swim		NA	NA	NA	NA	NA	0
11/07/2017 20:30:10.400	0.25	0.1406	1	0.8372	337237	TRUE	2	swim		NA	NA	NA	NA	NA	0
11/07/2017 20:30:10.440	0.2656	0.1719	0.9219	0.8424	337238	TRUE	2	swim		NA	NA	NA	NA	NA	0
11/07/2017 20:30:10.480	0.2734	0.1797	0.8984	0.8476	337239	TRUE	2	swim		NA	NA	NA	NA	NA	0
11/07/2017 20:30:10.500	0.2734	0.1797	0.8906	0.8515	337240	TRUE	2	swim		NA	NA	NA	NA	NA	0
11/07/2017 20:30:10.530	0.2656	0.2031	0.8281	0.8567	337241	TRUE	2	swim		NA	NA	NA	NA	NA	0
11/07/2017 20:30:10.570	0.2656	0.1953	0.8438	0.8619	337242	TRUE	2	swim		NA	NA	NA	NA	NA	0
11/07/2017 20:30:10.640	0.2578	0.1875	0.8281	0.8684	337243	TRUE	2	swim		NA	NA	NA	NA	NA	0
11/07/2017 20:30:10.680	0.2656	0.1797	0.9062	0.8736	337244	TRUE	2	swim		NA	NA	NA	NA	NA	0
11/07/2017 20:30:10.720	0.2422	0.1953	0.8906	0.8788	337245	TRUE	2	swim		NA	NA	NA	NA	NA	0
11/07/2017 20:30:10.750	0.2188	0.1875	0.8984	0.8827	337246	TRUE	2	swim		NA	NA	NA	NA	NA	0
11/07/2017 20:30:10.770	0.2188	0.1953	0.9219	0.8879	337247	TRUE	2	swim		NA	NA	NA	NA	NA	0
11/07/2017 20:30:10.810	0.2188	0.2031	0.9062	0.8931	337248	TRUE	2	swim		NA	NA	NA	NA	NA	0
11/07/2017 20:30:10.880	0.2344	0.1719	1.0234	0.8996	337249	TRUE	2	swim		NA	NA	NA	NA	NA	0
11/07/2017 20:30:10.920	0.2578	0.2031	0.9375	0.9048	337250	TRUE	2	swim		NA	NA	NA	NA	NA	0
11/07/2017 20:30:10.960	0.2656	0.1953	0.8984	0.91	337251	TRUE	2	swim		NA	NA	NA	NA	NA	0
11/07/2017 20:30:11.000	0.2891	0.2031	0.8516	0.9064	337252	TRUE	2	swim		NA	NA	NA	NA	NA	0
11/07/2017 20:30:11.010	0.2969	0.1953	0.8672	0.9037	337253	TRUE	2	swim		NA	NA	NA	NA	NA	0
11/07/2017 20:30:11.050	0.3203	0.1406	0.7969	0.9001	337254	TRUE	2	swim		NA	NA	NA	NA	NA	0
11/07/2017 20:30:11.090	0.3438	0.125	0.8203	0.8965	337255	TRUE	2	swim		NA	NA	NA	NA	NA	0
11/07/2017 20:30:11.160	0.3281	0.125	0.7812	0.892	337256	TRUE	2	swim		NA	NA	NA	NA	NA	0
11/07/2017 20:30:11.200	0.2969	0.1406	0.7656	0.8884	337257	TRUE	2	swim		NA	NA	NA	NA	NA	0
11/07/2017 20:30:11.240	0.2812	0.1094	0.8125	0.8848	337258	TRUE	2	swim		NA	NA	NA	NA	NA	0
11/07/2017 20:30:11.250	0.25	0.1094	0.875	0.8821	337259	TRUE	2	swim		NA	NA	NA	NA	NA	0
11/07/2017 20:30:11.290	0.2188	0.125	0.8984	0.8785	337260	TRUE	2	swim		NA	NA	NA	NA	NA	0
11/07/2017 20:30:11.330	0.2266	0.1484	0.9453	0.8749	337261	TRUE	2	swim		NA	NA	NA	NA	NA	0
11/07/2017 20:30:11.400	0.2344	0.1484	0.9609	0.8704	337262	TRUE	2	swim		NA	NA	NA	NA	NA	0
11/07/2017 20:30:11.440	0.2422	0.1406	0.9609	0.8668	337263	TRUE	2	swim		NA	NA	NA	NA	NA	0
11/07/2017 20:30:11.480	0.25	0.125	0.9531	0.8632	337264	TRUE	2	swim		NA	NA	NA	NA	NA	0
11/07/2017 20:30:11.500	0.25	0.1328	0.9453	0.8605	337265	TRUE	2	swim		NA	NA	NA	NA	NA	0
11/07/2017 20:30:11.530	0.2656	0.1016	0.9141	0.8569	337266	TRUE	2	swim		NA	NA	NA	NA	NA	0
11/07/2017 20:30:11.570	0.2656	0.1094	0.8906	0.8533	337267	TRUE	2	swim		NA	NA	NA	NA	NA	0
11/07/2017 20:30:11.640	0.2734	0.1016	0.8828	0.8488	337268	TRUE	2	swim		NA	NA	NA	NA	NA	0
11/07/2017 20:30:11.680	0.2656	0.1016	0.8125	0.8452	337269	TRUE	2	swim		NA	NA	NA	NA	NA	0
11/07/2017 20:30:11.720	0.2422	0.0859	0.8047	0.8416	337270	TRUE	2	swim		NA	NA	NA	NA	NA	0
11/07/2017 20:30:11.750	0.1875	0.125	0.7734	0.8389	337271	TRUE	2	swim		NA	NA	NA	NA	NA	0
11/07/2017 20:30:11.770	0.1562	0.1094	0.9375	0.8353	337272	TRUE	2	swim		NA	NA	NA	NA	NA	0
11/07/2017 20:30:11.810	0.0938	0.0625	0.8594	0.8317	337273	TRUE	2	swim		NA	NA	NA	NA	NA	0
11/07/2017 20:30:11.880	0.0547	0.0312	0.7891	0.8272	337274	TRUE	2	swim		NA	NA	NA	NA	NA	0
11/07/2017 20:30:11.920	0.0312	0.0078	1.0078	0.8236	337275	TRUE	2	swim		NA	NA	NA	NA	NA	0
11/07/2017 20:30:11.960	0.0078	0.0234	0.9297	0.82	337276	TRUE	2	swim		NA	NA	NA	NA	NA	0
11/07/2017 20:30:12.000	-0.0234	-0.0078	0.9922	0.8132	337277	TRUE	2	swim		NA	NA	NA	NA	NA	0
11/07/2017 20:30:12.010	-0.0312	0.0078	0.9531	0.8081	337278	TRUE	2	swim		NA	NA	NA	NA	NA	0
11/07/2017 20:30:12.050	-0.0469	-0.0547	1.0469	0.8013	337279	TRUE	2	swim		NA	NA	NA	NA	NA	0
11/07/2017 20:30:12.090	-0.0547	-0.1172	1.0625	0.7945	337280	TRUE	2	swim		NA	NA	NA	NA	NA	0
11/07/2017 20:30:12.160	-0.0156	-0.125	1.0547	0.786	337281	TRUE	2	swim		NA	NA	NA	NA	NA	0
11/07/2017 20:30:12.200	-0.0312	-0.1094	0.9453	0.7792	337282	TRUE	2	swim		NA	NA	NA	NA	NA	0
11/07/2017 20:30:12.240	-0.0312	-0.1172	1.0234	0.7724	337283	TRUE	2	swim		NA	NA	NA	NA	NA	0
11/07/2017 20:30:12.250	-0.0156	-0.125	0.7344	0.7673	337284	TRUE	2	swim		NA	NA	NA	NA	NA	0
11/07/2017 20:30:12.290	0.0625	-0.2031	0.9297	0.7605	337285	TRUE	2	swim		NA	NA	NA	NA	NA	0
11/07/2017 20:30:12.330	0.0859	-0.1562	0.8047	0.7537	337286	TRUE	2	swim		NA	NA	NA	NA	NA	0
11/07/2017 20:30:12.400	0.0703	-0.1797	0.8359	0.7452	337287	TRUE	2	swim		NA	NA	NA	NA	NA	0
11/07/2017 20:30:12.440	0.0312	-0.1406	0.9297	0.7384	337288	TRUE	2	swim		NA	NA	NA	NA	NA	0
11/07/2017 20:30:12.480	-0.0312	-0.125	0.9844	0.7316	337289	TRUE	2	swim		NA	NA	NA	NA	NA	0
11/07/2017 20:30:12.500	-0.0781	-0.0312	0.9609	0.7265	337290	TRUE	2	swim		NA	NA	NA	NA	NA	0
11/07/2017 20:30:12.530	-0.0625	-0.0156	1.1094	0.7197	337291	TRUE	2	swim		NA	NA	NA	NA	NA	0
11/07/2017 20:30:12.570	-0.0234	-0.0859	1.0234	0.7129	337292	TRUE	2	swim		NA	NA	NA	NA	NA	0
11/07/2017 20:30:12.640	-0.0156	-0.1016	1.1484	0.7044	337293	TRUE	2	swim		NA	NA	NA	NA	NA	0
11/07/2017 20:30:12.680	-0.0156	-0.0312	1.0469	0.6976	337294	TRUE	2	swim		NA	NA	NA	NA	NA	0
11/07/2017 20:30:12.720	-0.0078	0.0234	0.8438	0.6908	337295	TRUE	2	swim		NA	NA	NA	NA	NA	0
11/07/2017 20:30:12.750	0.0547	-0.0078	0.8438	0.6857	337296	TRUE	2	swim		NA	NA	NA	NA	NA	0
11/07/2017 20:30:12.770	0.125	0.0781	0.8047	0.6789	337297	TRUE	2	swim		NA	NA	NA	NA	NA	0
11/07/2017 20:30:12.810	0.1094	0.1328	0.6953	0.6721	337298	TRUE	2	swim		NA	NA	NA	NA	NA	0
11/07/2017 20:30:12.880	0.0703	0.1875	0.875	0.6636	337299	TRUE	2	swim		NA	NA	NA	NA	NA	0
11/07/2017 20:30:12.920	0	0.2188	0.7344	0.6568	337300	TRUE	2	swim		NA	NA	NA	NA	NA	0
11/07/2017 20:30:12.960	0	0.2188	0.7344	0.65	337301	TRUE	2	swim		NA	NA	NA	NA	NA	0
11/07/2017 20:30:13.000	-0.0391	0.1719	0.9297	0.6604	337302	TRUE	2	swim		NA	NA	NA	NA	NA	0
11/07/2017 20:30:13.010	-0.0078	0.1719	0.9609	0.6682	337303	TRUE	2	swim		NA	NA	NA	NA	NA	0
11/07/2017 20:30:13.050	0.1172	0.2109	0.9844	0.6786	337304	TRUE	2	swim		NA	NA	NA	NA	NA	0
11/07/2017 20:30:13.090	0.1484	0.125	0.9141	0.689	337305	TRUE	2	swim		NA	NA	NA	NA	NA	0
11/07/2017 20:30:13.160	0.125	0.1016	0.7891	0.702	337306	TRUE	2	swim		NA	NA	NA	NA	NA	0
11/07/2017 20:30:13.200	0.1094	0.0391	0.875	0.7124	337307	TRUE	2	swim		NA	NA	NA	NA	NA	0
11/07/2017 20:30:13.240	0.125	0.0703	0.75	0.7228	337308	TRUE	2	swim		NA	NA	NA	NA	NA	0
11/07/2017 20:30:13.250	0.1484	0.0625	0.6953	0.7306	337309	TRUE	2	swim		NA	NA	NA	NA	NA	0
11/07/2017 20:30:13.290	0.2031	0.0234	0.8281	0.741	337310	TRUE	2	swim		NA	NA	NA	NA	NA	0
11/07/2017 20:30:13.330	0.2422	0.1172	0.7578	0.7514	337311	TRUE	2	swim		NA	NA	NA	NA	NA	0
11/07/2017 20:30:13.400	0.25	0.1719	0.8047	0.7644	337312	TRUE	2	swim		NA	NA	NA	NA	NA	0
11/07/2017 20:30:13.440	0.25	0.2109	0.8906	0.7748	337313	TRUE	2	swim		NA	NA	NA	NA	NA	0
11/07/2017 20:30:13.480	0.2266	0.3125	0.7891	0.7852	337314	TRUE	2	swim		NA	NA	NA	NA	NA	0
11/07/2017 20:30:13.500	0.2578	0.2812	1.125	0.793	337315	TRUE	2	swim		NA	NA	NA	NA	NA	0
11/07/2017 20:30:13.530	0.25	0.2734	0.9062	0.8034	337316	TRUE	2	swim		NA	NA	NA	NA	NA	0
11/07/2017 20:30:13.570	0.2812	0.2578	0.9922	0.8138	337317	TRUE	2	swim		NA	NA	NA	NA	NA	0
11/07/2017 20:30:13.640	0.2656	0.2109	1.0625	0.8268	337318	TRUE	2	swim		NA	NA	NA	NA	NA	0
11/07/2017 20:30:13.680	0.25	0.2656	0.9141	0.8372	337319	TRUE	2	swim		NA	NA	NA	NA	NA	0
11/07/2017 20:30:13.720	0.2344	0.2812	0.9062	0.8476	337320	TRUE	2	swim		NA	NA	NA	NA	NA	0
11/07/2017 20:30:13.750	0.2188	0.2969	0.8438	0.8554	337321	TRUE	2	swim		NA	NA	NA	NA	NA	0
11/07/2017 20:30:13.770	0.2266	0.2891	0.8594	0.8658	337322	TRUE	2	swim		NA	NA	NA	NA	NA	0
11/07/2017 20:30:13.810	0.2188	0.2422	0.9062	0.8762	337323	TRUE	2	swim		NA	NA	NA	NA	NA	0
11/07/2017 20:30:13.880	0.1953	0.2109	0.9141	0.8892	337324	TRUE	2	swim		NA	NA	NA	NA	NA	0
11/07/2017 20:30:13.920	0.0859	0.2188	0.9844	0.8996	337325	TRUE	2	swim		NA	NA	NA	NA	NA	0
11/07/2017 20:30:13.960	0.0938	0.2188	1.1719	0.91	337326	TRUE	2	swim		NA	NA	NA	NA	NA	0
11/07/2017 20:30:14.000	0.125	0.2266	0.9844	0.9008	337327	TRUE	2	swim		NA	NA	NA	NA	NA	0
11/07/2017 20:30:14.010	0.1016	0.1797	1.1328	0.8939	337328	TRUE	2	swim		NA	NA	NA	NA	NA	0
11/07/2017 20:30:14.050	0.0625	0.3672	0.8281	0.8847	337329	TRUE	2	swim		NA	NA	NA	NA	NA	0
11/07/2017 20:30:14.090	0.0859	0.1406	0.9297	0.8755	337330	TRUE	2	swim		NA	NA	NA	NA	NA	0
11/07/2017 20:30:14.160	0.125	0.2031	0.9141	0.864	337331	TRUE	2	swim		NA	NA	NA	NA	NA	0
11/07/2017 20:30:14.200	0.0781	0.2109	0.7188	0.8548	337332	TRUE	2	swim		NA	NA	NA	NA	NA	0
11/07/2017 20:30:14.240	0.0547	0.0547	0.8828	0.8456	337333	TRUE	2	swim		NA	NA	NA	NA	NA	0
11/07/2017 20:30:14.250	0.0781	0.2422	0.9141	0.8387	337334	TRUE	2	swim		NA	NA	NA	NA	NA	0
11/07/2017 20:30:14.290	0	0.1406	0.6641	0.8295	337335	TRUE	2	swim		NA	NA	NA	NA	NA	0
11/07/2017 20:30:14.330	0	0.125	1.1172	0.8203	337336	TRUE	2	swim		NA	NA	NA	NA	NA	0
11/07/2017 20:30:14.400	0.0078	0.3672	0.8438	0.8088	337337	TRUE	2	swim		NA	NA	NA	NA	NA	0
11/07/2017 20:30:14.440	0.0547	0.0391	0.9766	0.7996	337338	TRUE	2	swim		NA	NA	NA	NA	NA	0
11/07/2017 20:30:14.480	0.1328	0.1875	1.0625	0.7904	337339	TRUE	2	swim		NA	NA	NA	NA	NA	0
11/07/2017 20:30:14.500	0.0469	0.2266	0.8047	0.7835	337340	TRUE	2	swim		NA	NA	NA	NA	NA	0
11/07/2017 20:30:14.530	0.0938	0.1172	1.0547	0.7743	337341	TRUE	2	swim		NA	NA	NA	NA	NA	0
11/07/2017 20:30:14.570	0.1172	0.2422	1.0234	0.7651	337342	TRUE	2	swim		NA	NA	NA	NA	NA	0
11/07/2017 20:30:14.640	0.1484	0.0547	0.8594	0.7536	337343	TRUE	2	swim		NA	NA	NA	NA	NA	0
11/07/2017 20:30:14.680	0.2266	0.2969	0.6953	0.7444	337344	TRUE	2	swim		NA	NA	NA	NA	NA	0
11/07/2017 20:30:14.720	0.2109	0.2812	0.6484	0.7352	337345	TRUE	2	swim		NA	NA	NA	NA	NA	0
11/07/2017 20:30:14.750	0.2266	0.3047	0.7578	0.7283	337346	TRUE	2	swim		NA	NA	NA	NA	NA	0
11/07/2017 20:30:14.770	0.1797	0.4609	0.5859	0.7191	337347	TRUE	2	swim		NA	NA	NA	NA	NA	0
11/07/2017 20:30:14.810	0.1875	0.25	0.7734	0.7099	337348	TRUE	2	swim		NA	NA	NA	NA	NA	0
11/07/2017 20:30:14.880	0.1484	0.3281	0.8047	0.6984	337349	TRUE	2	swim		NA	NA	NA	NA	NA	0
11/07/2017 20:30:14.920	0.1484	0.3281	0.8047	0.6892	337350	TRUE	2	swim		NA	NA	NA	NA	NA	0
11/07/2017 20:30:14.960	0.1484	0.3281	0.8047	0.68	337351	TRUE	2	swim		NA	NA	NA	NA	NA	0
11/07/2017 20:30:15.000	0.0703	0.2344	0.7422	0.6768	337352	TRUE	2	swim		NA	NA	NA	NA	NA	0
11/07/2017 20:30:15.010	0.0703	0.0469	1.1484	0.6744	337353	TRUE	2	swim		NA	NA	NA	NA	NA	0
11/07/2017 20:30:15.050	0.0703	0.1875	1.0156	0.6712	337354	TRUE	2	swim		NA	NA	NA	NA	NA	0
11/07/2017 20:30:15.090	0.0781	0.1406	0.8828	0.668	337355	TRUE	2	swim		NA	NA	NA	NA	NA	0
11/07/2017 20:30:15.160	0.0625	0.2109	1.0391	0.664	337356	TRUE	2	swim		NA	NA	NA	NA	NA	0
11/07/2017 20:30:15.200	0.0234	0.3047	0.8281	0.6608	337357	TRUE	2	swim		NA	NA	NA	NA	NA	0
11/07/2017 20:30:15.240	-0.0156	0.2031	0.7656	0.6576	337358	TRUE	2	swim		NA	NA	NA	NA	NA	0
11/07/2017 20:30:15.250	0.0156	0.2188	1.0391	0.6552	337359	TRUE	2	swim		NA	NA	NA	NA	NA	0
11/07/2017 20:30:15.290	0.0078	0.1172	0.9062	0.652	337360	TRUE	2	swim		NA	NA	NA	NA	NA	0
11/07/2017 20:30:15.330	0.0156	0.0625	1.1953	0.6488	337361	TRUE	2	swim		NA	NA	NA	NA	NA	0
11/07/2017 20:30:15.400	0.0078	0.1094	0.9766	0.6448	337362	TRUE	2	swim		NA	NA	NA	NA	NA	0
11/07/2017 20:30:15.440	0.0156	0.125	1.0938	0.6416	337363	TRUE	2	swim		NA	NA	NA	NA	NA	0
11/07/2017 20:30:15.480	0.0469	0.2344	0.9844	0.6384	337364	TRUE	2	swim		NA	NA	NA	NA	NA	0
11/07/2017 20:30:15.500	0.0859	0.2734	1.1016	0.636	337365	TRUE	2	swim		NA	NA	NA	NA	NA	0
11/07/2017 20:30:15.530	0.1172	0.3125	1	0.6328	337366	TRUE	2	swim		NA	NA	NA	NA	NA	0
11/07/2017 20:30:15.570	0.1484	0.2891	1.0234	0.6296	337367	TRUE	2	swim		NA	NA	NA	NA	NA	0
11/07/2017 20:30:15.640	0.1875	0.2734	1.0234	0.6256	337368	TRUE	2	swim		NA	NA	NA	NA	NA	0
11/07/2017 20:30:15.680	0.2188	0.3281	0.9453	0.6224	337369	TRUE	2	swim		NA	NA	NA	NA	NA	0
11/07/2017 20:30:15.720	0.2656	0.375	0.8359	0.6192	337370	TRUE	2	swim		NA	NA	NA	NA	NA	0
11/07/2017 20:30:15.750	0.2969	0.3438	0.8203	0.6168	337371	TRUE	2	swim		NA	NA	NA	NA	NA	0
11/07/2017 20:30:15.770	0.3438	0.3516	0.7812	0.6136	337372	TRUE	2	swim		NA	NA	NA	NA	NA	0
11/07/2017 20:30:15.810	0.3516	0.3359	0.7109	0.6104	337373	TRUE	2	swim		NA	NA	NA	NA	NA	0
11/07/2017 20:30:15.880	0.3828	0.1328	0.75	0.6064	337374	TRUE	2	swim		NA	NA	NA	NA	NA	0
11/07/2017 20:30:15.920	0.3984	0.1641	0.7891	0.6032	337375	TRUE	2	swim		NA	NA	NA	NA	NA	0
11/07/2017 20:30:15.960	0.3906	0.1953	0.6094	0.6	337376	TRUE	2	swim		NA	NA	NA	NA	NA	0
11/07/2017 20:30:16.000	0.3594	0.0547	0.8125	0.5956	337377	TRUE	2	swim		NA	NA	NA	NA	NA	0
11/07/2017 20:30:16.010	0.4062	0.1484	0.7031	0.5923	337378	TRUE	2	swim		NA	NA	NA	NA	NA	0
11/07/2017 20:30:16.050	0.3438	0.1484	0.6016	0.5879	337379	TRUE	2	swim		NA	NA	NA	NA	NA	0
11/07/2017 20:30:16.090	0.3281	0.0781	0.8828	0.5835	337380	TRUE	2	swim		NA	NA	NA	NA	NA	0
11/07/2017 20:30:16.160	0.3594	0.2734	0.6719	0.578	337381	TRUE	2	swim		NA	NA	NA	NA	NA	0
11/07/2017 20:30:16.200	0.3672	0.0391	0.7188	0.5736	337382	TRUE	2	swim		NA	NA	NA	NA	NA	0
11/07/2017 20:30:16.240	0.3359	0.1328	0.9688	0.5692	337383	TRUE	2	swim		NA	NA	NA	NA	NA	0
11/07/2017 20:30:16.250	0.2969	0.3047	0.6328	0.5659	337384	TRUE	2	swim		NA	NA	NA	NA	NA	0
11/07/2017 20:30:16.290	0.1719	0.1016	1.0859	0.5615	337385	TRUE	2	swim		NA	NA	NA	NA	NA	0
11/07/2017 20:30:16.330	0.1953	0.2734	0.8984	0.5571	337386	TRUE	2	swim		NA	NA	NA	NA	NA	0
11/07/2017 20:30:16.400	0.1406	0.1406	0.7422	0.5516	337387	TRUE	2	swim		NA	NA	NA	NA	NA	0
11/07/2017 20:30:16.440	0.1094	0.1328	1.1719	0.5472	337388	TRUE	2	swim		NA	NA	NA	NA	NA	0
11/07/2017 20:30:16.480	0.1172	0.2969	0.8359	0.5428	337389	TRUE	2	swim		NA	NA	NA	NA	NA	0
11/07/2017 20:30:16.500	0.0625	0.0078	1.0078	0.5395	337390	TRUE	2	swim		NA	NA	NA	NA	NA	0
11/07/2017 20:30:16.530	0.125	-0.0547	1.1094	0.5351	337391	TRUE	2	swim		NA	NA	NA	NA	NA	0
11/07/2017 20:30:16.570	0.1094	-0.0859	0.9453	0.5307	337392	TRUE	2	swim		NA	NA	NA	NA	NA	0
11/07/2017 20:30:16.640	0.0703	-0.1094	0.9688	0.5252	337393	TRUE	2	swim		NA	NA	NA	NA	NA	0
11/07/2017 20:30:16.680	0.0625	0.0078	1	0.5208	337394	TRUE	2	swim		NA	NA	NA	NA	NA	0
11/07/2017 20:30:16.720	-0.0234	0.1016	0.9609	0.5164	337395	TRUE	2	swim		NA	NA	NA	NA	NA	0
11/07/2017 20:30:16.750	-0.0469	0.0312	1.0547	0.5131	337396	TRUE	2	swim		NA	NA	NA	NA	NA	0
11/07/2017 20:30:16.770	-0.0469	0.1406	1.0312	0.5087	337397	TRUE	2	swim		NA	NA	NA	NA	NA	0
11/07/2017 20:30:16.810	-0.0312	0.2188	0.9375	0.5043	337398	TRUE	2	swim		NA	NA	NA	NA	NA	0
11/07/2017 20:30:20.400	-0.0781	0.3906	0.7969	0.514	337487	TRUE	3	swim		NA	NA	NA	NA	NA	0
11/07/2017 20:30:20.440	-0.1016	0.3438	1.0078	0.528	337488	TRUE	3	swim		NA	NA	NA	NA	NA	0
11/07/2017 20:30:20.480	-0.0859	0.3438	1	0.542	337489	TRUE	3	swim		NA	NA	NA	NA	NA	0
11/07/2017 20:30:20.500	0	0.3516	1.0859	0.5525	337490	TRUE	3	swim		NA	NA	NA	NA	NA	0
11/07/2017 20:30:20.530	0.0156	0.3516	1.0234	0.5665	337491	TRUE	3	swim		NA	NA	NA	NA	NA	0
11/07/2017 20:30:20.570	0.0312	0.3281	1.0703	0.5805	337492	TRUE	3	swim		NA	NA	NA	NA	NA	0
11/07/2017 20:30:20.640	0.0469	0.3125	0.9922	0.598	337493	TRUE	3	swim		NA	NA	NA	NA	NA	0
11/07/2017 20:30:20.680	0.0703	0.3203	0.9844	0.612	337494	TRUE	3	swim		NA	NA	NA	NA	NA	0
11/07/2017 20:30:20.720	0.0938	0.2734	0.8047	0.626	337495	TRUE	3	swim		NA	NA	NA	NA	NA	0
11/07/2017 20:30:20.750	0.1484	0.1562	0.9141	0.6365	337496	TRUE	3	swim		NA	NA	NA	NA	NA	0
11/07/2017 20:30:20.770	0.1641	0.0469	0.7812	0.6505	337497	TRUE	3	swim		NA	NA	NA	NA	NA	0
11/07/2017 20:30:20.810	0.1406	0.0234	0.9844	0.6645	337498	TRUE	3	swim		NA	NA	NA	NA	NA	0
11/07/2017 20:30:20.880	0.0547	0.0391	0.8672	0.682	337499	TRUE	3	swim		NA	NA	NA	NA	NA	0
11/07/2017 20:30:20.920	0	0.1875	0.9766	0.696	337500	TRUE	3	swim		NA	NA	NA	NA	NA	0
11/07/2017 20:30:20.960	0.0469	0.2188	1.0078	0.71	337501	TRUE	3	swim		NA	NA	NA	NA	NA	0
11/07/2017 20:30:21.000	0.1094	0.1875	1.0312	0.714	337502	TRUE	3	swim		NA	NA	NA	NA	NA	0
11/07/2017 20:30:21.010	0.1562	0.2578	1.0625	0.717	337503	TRUE	3	swim		NA	NA	NA	NA	NA	0
11/07/2017 20:30:21.050	0.1719	0.3125	0.9766	0.721	337504	TRUE	3	swim		NA	NA	NA	NA	NA	0
11/07/2017 20:30:21.090	0.2031	0.3125	0.9297	0.725	337505	TRUE	3	swim		NA	NA	NA	NA	NA	0
11/07/2017 20:30:21.160	0.2734	0.3594	0.8984	0.73	337506	TRUE	3	swim		NA	NA	NA	NA	NA	0
11/07/2017 20:30:21.200	0.3281	0.3125	0.7891	0.734	337507	TRUE	3	swim		NA	NA	NA	NA	NA	0
11/07/2017 20:30:21.240	0.4062	0.3359	0.6641	0.738	337508	TRUE	3	swim		NA	NA	NA	NA	NA	0
11/07/2017 20:30:21.250	0.4531	0.2891	0.6641	0.741	337509	TRUE	3	swim		NA	NA	NA	NA	NA	0
11/07/2017 20:30:21.290	0.4297	0.3047	0.8672	0.745	337510	TRUE	3	swim		NA	NA	NA	NA	NA	0
11/07/2017 20:30:21.330	0.2266	0.3281	0.6172	0.749	337511	TRUE	3	swim		NA	NA	NA	NA	NA	0
11/07/2017 20:30:21.400	0.3359	0.4219	1.1719	0.754	337512	TRUE	3	swim		NA	NA	NA	NA	NA	0
11/07/2017 20:30:21.440	0.4141	0.3203	0.6094	0.758	337513	TRUE	3	swim		NA	NA	NA	NA	NA	0
11/07/2017 20:30:21.480	0.3672	0.2266	1.0312	0.762	337514	TRUE	3	swim		NA	NA	NA	NA	NA	0
11/07/2017 20:30:21.500	0.2969	0.2344	0.9531	0.765	337515	TRUE	3	swim		NA	NA	NA	NA	NA	0
11/07/2017 20:30:21.530	0.3125	0.2422	0.4688	0.769	337516	TRUE	3	swim		NA	NA	NA	NA	NA	0
11/07/2017 20:30:21.570	0.75	0.3516	0.3672	0.773	337517	TRUE	3	swim		NA	NA	NA	NA	NA	0
11/07/2017 20:30:21.640	0.4922	0.3594	0.1797	0.778	337518	TRUE	3	swim		NA	NA	NA	NA	NA	0
11/07/2017 20:30:21.680	0.1719	0.5547	-0.1953	0.782	337519	TRUE	3	swim		NA	NA	NA	NA	NA	0
11/07/2017 20:30:21.720	0.0156	0.6875	0.7656	0.786	337520	TRUE	3	swim		NA	NA	NA	NA	NA	0
11/07/2017 20:30:21.750	-0.3594	0.7188	0.2656	0.789	337521	TRUE	3	swim		NA	NA	NA	NA	NA	0
11/07/2017 20:30:21.770	-0.2344	0.7344	1.0625	0.793	337522	TRUE	3	prey	0.795625	3	3	1	1	1	1
11/07/2017 20:30:21.810	-0.25	0.7031	0.7266	0.797	337523	TRUE	3	swim		NA	NA	NA	NA	NA	0
11/07/2017 20:30:21.880	-0.1797	0.4844	1.25	0.802	337524	TRUE	3	swim		NA	NA	NA	NA	NA	0
11/07/2017 20:30:21.920	-0.1406	0.4375	1.1875	0.806	337525	TRUE	3	swim		NA	NA	NA	NA	NA	0
11/07/2017 20:30:21.960	-0.1406	0.4375	1.1875	0.81	337526	TRUE	3	swim		NA	NA	NA	NA	NA	0
11/07/2017 20:30:22.000	-0.0625	0.3984	1.0859	0.808	337527	TRUE	3	swim		NA	NA	NA	NA	NA	0
11/07/2017 20:30:22.010	-0.0234	0.3984	0.9141	0.8065	337528	TRUE	3	swim		NA	NA	NA	NA	NA	0
11/07/2017 20:30:22.050	0	0.3359	0.7266	0.8045	337529	TRUE	3	swim		NA	NA	NA	NA	NA	0
11/07/2017 20:30:22.090	0.0078	0.1406	0.8906	0.8025	337530	TRUE	3	swim		NA	NA	NA	NA	NA	0
11/07/2017 20:30:22.160	-0.0234	0.0547	0.5938	0.8	337531	TRUE	3	swim		NA	NA	NA	NA	NA	0
11/07/2017 20:30:22.200	-0.0547	0.0469	0.9062	0.798	337532	TRUE	3	swim		NA	NA	NA	NA	NA	0
11/07/2017 20:30:22.240	-0.1719	0.0156	0.8047	0.796	337533	TRUE	3	swim		NA	NA	NA	NA	NA	0
11/07/2017 20:30:22.250	-0.2109	-0.0703	1.125	0.7945	337534	TRUE	3	swim		NA	NA	NA	NA	NA	0
11/07/2017 20:30:22.290	-0.2188	-0.0469	1.0312	0.7925	337535	TRUE	3	swim		NA	NA	NA	NA	NA	0
11/07/2017 20:30:22.330	-0.2109	0.0859	0.9922	0.7905	337536	TRUE	3	swim		NA	NA	NA	NA	NA	0
11/07/2017 20:30:22.400	-0.1172	0.2188	1.0469	0.788	337537	TRUE	3	swim		NA	NA	NA	NA	NA	0
11/07/2017 20:30:22.440	-0.0234	0.1641	1.2344	0.786	337538	TRUE	3	swim		NA	NA	NA	NA	NA	0
11/07/2017 20:30:22.480	0.0938	0.2422	1.0859	0.784	337539	TRUE	3	swim		NA	NA	NA	NA	NA	0
11/07/2017 20:30:22.500	0.125	0.2656	1.0547	0.7825	337540	TRUE	3	swim		NA	NA	NA	NA	NA	0
11/07/2017 20:30:22.530	0.1562	0.375	0.9375	0.7805	337541	TRUE	3	swim		NA	NA	NA	NA	NA	0
11/07/2017 20:30:22.570	0.2031	0.3828	0.9219	0.7785	337542	TRUE	3	swim		NA	NA	NA	NA	NA	0
11/07/2017 20:30:22.640	0.2734	0.3203	0.9688	0.776	337543	TRUE	3	swim		NA	NA	NA	NA	NA	0
11/07/2017 20:30:22.680	0.3359	0.1797	0.8906	0.774	337544	TRUE	3	swim		NA	NA	NA	NA	NA	0
11/07/2017 20:30:22.720	0.3828	0.0391	0.9688	0.772	337545	TRUE	3	swim		NA	NA	NA	NA	NA	0
11/07/2017 20:30:22.750	0.4062	-0.0703	1.0547	0.7705	337546	TRUE	3	swim		NA	NA	NA	NA	NA	0
11/07/2017 20:30:22.770	0.4375	-0.0547	0.8828	0.7685	337547	TRUE	3	swim		NA	NA	NA	NA	NA	0
11/07/2017 20:30:22.810	0.4375	-0.0547	0.9922	0.7665	337548	TRUE	3	swim		NA	NA	NA	NA	NA	0
11/07/2017 20:30:22.880	0.3828	0.1484	0.6953	0.764	337549	TRUE	3	swim		NA	NA	NA	NA	NA	0
11/07/2017 20:30:22.920	0.3203	0.2812	0.7188	0.762	337550	TRUE	3	swim		NA	NA	NA	NA	NA	0
11/07/2017 20:30:22.960	0.2734	0.3594	0.6953	0.76	337551	TRUE	3	swim		NA	NA	NA	NA	NA	0
11/07/2017 20:30:23.000	0.2812	0.3828	1.0312	0.7572	337552	TRUE	3	swim		NA	NA	NA	NA	NA	0
11/07/2017 20:30:23.010	0.2734	0.4375	0.8281	0.7551	337553	TRUE	3	swim		NA	NA	NA	NA	NA	0
11/07/2017 20:30:23.050	0.2734	0.4375	0.8594	0.7523	337554	TRUE	3	swim		NA	NA	NA	NA	NA	0
11/07/2017 20:30:23.090	0.2891	0.4375	0.8203	0.7495	337555	TRUE	3	swim		NA	NA	NA	NA	NA	0
11/07/2017 20:30:23.160	0.3047	0.3438	0.875	0.746	337556	TRUE	3	swim		NA	NA	NA	NA	NA	0
11/07/2017 20:30:23.200	0.3281	0.2969	0.8516	0.7432	337557	TRUE	3	swim		NA	NA	NA	NA	NA	0
11/07/2017 20:30:23.240	0.3438	0.25	0.8828	0.7404	337558	TRUE	3	swim		NA	NA	NA	NA	NA	0
11/07/2017 20:30:23.250	0.3672	0.2344	0.9141	0.7383	337559	TRUE	3	swim		NA	NA	NA	NA	NA	0
11/07/2017 20:30:23.290	0.3594	0.2266	0.9609	0.7355	337560	TRUE	3	swim		NA	NA	NA	NA	NA	0
11/07/2017 20:30:23.330	0.3828	0.2344	1.0078	0.7327	337561	TRUE	3	swim		NA	NA	NA	NA	NA	0
11/07/2017 20:30:23.400	0.5	0.1953	1.1172	0.7292	337562	TRUE	3	swim		NA	NA	NA	NA	NA	0
11/07/2017 20:30:23.440	0.5938	0.1875	1	0.7264	337563	TRUE	3	swim		NA	NA	NA	NA	NA	0
11/07/2017 20:30:23.480	0.5781	0.2734	0.7656	0.7236	337564	TRUE	3	swim		NA	NA	NA	NA	NA	0
11/07/2017 20:30:23.500	0.5938	0.2109	0.9375	0.7215	337565	TRUE	3	swim		NA	NA	NA	NA	NA	0
11/07/2017 20:30:23.530	0.6484	0.2578	0.5859	0.7187	337566	TRUE	3	swim		NA	NA	NA	NA	NA	0
11/07/2017 20:30:23.570	0.6641	0.1172	0.5547	0.7159	337567	TRUE	3	swim		NA	NA	NA	NA	NA	0
11/07/2017 20:30:23.640	0.7422	0.1016	0.625	0.7124	337568	TRUE	3	swim		NA	NA	NA	NA	NA	0
11/07/2017 20:30:23.680	0.6484	0.0859	0.3047	0.7096	337569	TRUE	3	swim		NA	NA	NA	NA	NA	0
11/07/2017 20:30:23.720	0.5703	0.1641	0.6484	0.7068	337570	TRUE	3	swim		NA	NA	NA	NA	NA	0
11/07/2017 20:30:23.750	0.3125	0.2031	0.2969	0.7047	337571	TRUE	3	swim		NA	NA	NA	NA	NA	0
11/07/2017 20:30:23.770	0.2188	0.1953	0.7891	0.7019	337572	TRUE	3	swim		NA	NA	NA	NA	NA	0
11/07/2017 20:30:23.810	0.1094	0.125	0.8828	0.6991	337573	TRUE	3	swim		NA	NA	NA	NA	NA	0
11/07/2017 20:30:23.880	0.2344	0.0938	0.9688	0.6956	337574	TRUE	3	swim		NA	NA	NA	NA	NA	0
11/07/2017 20:30:23.920	0.1953	0.1016	0.5859	0.6928	337575	TRUE	3	swim		NA	NA	NA	NA	NA	0
11/07/2017 20:30:23.960	0.1719	0.1406	0.7812	0.69	337576	TRUE	3	swim		NA	NA	NA	NA	NA	0
11/07/2017 20:30:24.000	0.1406	0.1797	0.6484	0.674	337577	TRUE	3	swim		NA	NA	NA	NA	NA	0
11/07/2017 20:30:24.010	0.1406	0.1641	0.7031	0.662	337578	TRUE	3	swim		NA	NA	NA	NA	NA	0
11/07/2017 20:30:24.050	0.1484	0.2812	0.4844	0.646	337579	TRUE	3	swim		NA	NA	NA	NA	NA	0
11/07/2017 20:30:24.090	0.1016	0.2812	0.7031	0.63	337580	TRUE	3	swim		NA	NA	NA	NA	NA	0
11/07/2017 20:30:24.160	0.0234	0.3828	0.4531	0.61	337581	TRUE	3	swim		NA	NA	NA	NA	NA	0
11/07/2017 20:30:24.200	-0.1172	0.3438	0.4766	0.594	337582	TRUE	3	swim		NA	NA	NA	NA	NA	0
11/07/2017 20:30:24.240	-0.1953	0.3359	0.8516	0.578	337583	TRUE	3	swim		NA	NA	NA	NA	NA	0
11/07/2017 20:30:24.250	-0.1797	0.2656	1.0234	0.566	337584	TRUE	3	swim		NA	NA	NA	NA	NA	0
11/07/2017 20:30:24.290	-0.0938	0.1875	1.1562	0.55	337585	TRUE	3	swim		NA	NA	NA	NA	NA	0
11/07/2017 20:30:24.330	-0.0781	0.1641	1.0547	0.534	337586	TRUE	3	swim		NA	NA	NA	NA	NA	0
11/07/2017 20:30:24.400	-0.0859	0.1641	1.1094	0.514	337587	TRUE	3	swim		NA	NA	NA	NA	NA	0
11/07/2017 20:30:43.200	-0.0312	0.3594	0.7031	0.5036	338057	TRUE	4	swim		NA	NA	NA	NA	NA	0
11/07/2017 20:30:43.240	-0.1094	0.2578	1.0703	0.5092	338058	TRUE	4	swim		NA	NA	NA	NA	NA	0
11/07/2017 20:30:43.250	-0.0391	0.3125	1.1562	0.5134	338059	TRUE	4	swim		NA	NA	NA	NA	NA	0
11/07/2017 20:30:43.290	0.0703	0.2891	1.1484	0.519	338060	TRUE	4	swim		NA	NA	NA	NA	NA	0
11/07/2017 20:30:43.330	0.1328	0.2188	1.1562	0.5246	338061	TRUE	4	swim		NA	NA	NA	NA	NA	0
11/07/2017 20:30:43.400	0.1016	0.1797	1.2344	0.5316	338062	TRUE	4	swim		NA	NA	NA	NA	NA	0
11/07/2017 20:30:43.440	0.1016	0.1719	0.8594	0.5372	338063	TRUE	4	swim		NA	NA	NA	NA	NA	0
11/07/2017 20:30:43.480	0.1406	0.1875	0.8047	0.5428	338064	TRUE	4	swim		NA	NA	NA	NA	NA	0
11/07/2017 20:30:43.500	0.1953	0.0938	0.8984	0.547	338065	TRUE	4	swim		NA	NA	NA	NA	NA	0
11/07/2017 20:30:43.530	0.2031	0.0781	0.4922	0.5526	338066	TRUE	4	swim		NA	NA	NA	NA	NA	0
11/07/2017 20:30:43.570	0.2578	-0.0391	0.8672	0.5582	338067	TRUE	4	swim		NA	NA	NA	NA	NA	0
11/07/2017 20:30:43.640	0.2109	-0.0391	0.7734	0.5652	338068	TRUE	4	swim		NA	NA	NA	NA	NA	0
11/07/2017 20:30:43.680	0.0859	-0.0391	0.6172	0.5708	338069	TRUE	4	swim		NA	NA	NA	NA	NA	0
11/07/2017 20:30:43.720	-0.0234	0.0703	0.9531	0.5764	338070	TRUE	4	swim		NA	NA	NA	NA	NA	0
11/07/2017 20:30:43.750	0.0312	0.0703	1.0078	0.5806	338071	TRUE	4	swim		NA	NA	NA	NA	NA	0
11/07/2017 20:30:43.770	0.125	0.1328	1.1094	0.5862	338072	TRUE	4	swim		NA	NA	NA	NA	NA	0
11/07/2017 20:30:43.810	0.1562	0.2344	1.0391	0.5918	338073	TRUE	4	swim		NA	NA	NA	NA	NA	0
11/07/2017 20:30:43.880	0.1172	0.1953	1.0312	0.5988	338074	TRUE	4	swim		NA	NA	NA	NA	NA	0
11/07/2017 20:30:43.920	0.1094	0.2422	0.875	0.6044	338075	TRUE	4	swim		NA	NA	NA	NA	NA	0
11/07/2017 20:30:43.960	0.1484	0.1953	0.875	0.61	338076	TRUE	4	swim		NA	NA	NA	NA	NA	0
11/07/2017 20:30:44.000	0.1875	0.2344	0.4531	0.6064	338077	TRUE	4	swim		NA	NA	NA	NA	NA	0
11/07/2017 20:30:44.010	0.2266	0.2109	0.5156	0.6037	338078	TRUE	4	swim		NA	NA	NA	NA	NA	0
11/07/2017 20:30:44.050	0.2266	0.1016	0.8438	0.6001	338079	TRUE	4	swim		NA	NA	NA	NA	NA	0
11/07/2017 20:30:44.090	0.1406	0.0391	0.8281	0.5965	338080	TRUE	4	swim		NA	NA	NA	NA	NA	0
11/07/2017 20:30:44.160	0.0234	0.0547	1.0469	0.592	338081	TRUE	4	swim		NA	NA	NA	NA	NA	0
11/07/2017 20:30:44.200	-0.0391	0.0781	0.9609	0.5884	338082	TRUE	4	swim		NA	NA	NA	NA	NA	0
11/07/2017 20:30:44.240	0.0703	0.0469	1.2188	0.5848	338083	TRUE	4	swim		NA	NA	NA	NA	NA	0
11/07/2017 20:30:44.250	0.1172	0.0703	1.1562	0.5821	338084	TRUE	4	swim		NA	NA	NA	NA	NA	0
11/07/2017 20:30:44.290	0.0938	0.0781	0.9453	0.5785	338085	TRUE	4	swim		NA	NA	NA	NA	NA	0
11/07/2017 20:30:44.330	0.0938	0.0625	1.1172	0.5749	338086	TRUE	4	swim		NA	NA	NA	NA	NA	0
11/07/2017 20:30:44.400	0.0859	0.0625	0.8594	0.5704	338087	TRUE	4	swim		NA	NA	NA	NA	NA	0
11/07/2017 20:30:44.440	0.1328	0.0234	0.8281	0.5668	338088	TRUE	4	swim		NA	NA	NA	NA	NA	0
11/07/2017 20:30:44.480	0.1797	0.0312	0.7109	0.5632	338089	TRUE	4	swim		NA	NA	NA	NA	NA	0
11/07/2017 20:30:44.500	0.2188	0	0.8672	0.5605	338090	TRUE	4	swim		NA	NA	NA	NA	NA	0
11/07/2017 20:30:44.530	0.1562	-0.0078	0.8125	0.5569	338091	TRUE	4	swim		NA	NA	NA	NA	NA	0
11/07/2017 20:30:44.570	0.0234	-0.0234	0.5547	0.5533	338092	TRUE	4	swim		NA	NA	NA	NA	NA	0
11/07/2017 20:30:44.640	-0.0703	-0.0469	0.9609	0.5488	338093	TRUE	4	swim		NA	NA	NA	NA	NA	0
11/07/2017 20:30:44.680	0.0156	-0.0234	1.1797	0.5452	338094	TRUE	4	swim		NA	NA	NA	NA	NA	0
11/07/2017 20:30:44.720	0.0859	-0.0625	1.1406	0.5416	338095	TRUE	4	swim		NA	NA	NA	NA	NA	0
11/07/2017 20:30:44.750	0.0703	-0.0078	0.9531	0.5389	338096	TRUE	4	swim		NA	NA	NA	NA	NA	0
11/07/2017 20:30:44.770	0.0859	-0.0312	1.3359	0.5353	338097	TRUE	4	swim		NA	NA	NA	NA	NA	0
11/07/2017 20:30:44.810	0.0391	-0.0547	0.8984	0.5317	338098	TRUE	4	swim		NA	NA	NA	NA	NA	0
11/07/2017 20:30:44.880	0.0781	-0.0391	0.9141	0.5272	338099	TRUE	4	swim		NA	NA	NA	NA	NA	0
11/07/2017 20:30:44.920	0.1172	-0.0234	0.7734	0.5236	338100	TRUE	4	swim		NA	NA	NA	NA	NA	0
11/07/2017 20:30:44.960	0.1719	0	0.6562	0.52	338101	TRUE	4	swim		NA	NA	NA	NA	NA	0
11/07/2017 20:30:45.000	0.1719	-0.0625	0.6719	0.5204	338102	TRUE	4	swim		NA	NA	NA	NA	NA	0
11/07/2017 20:30:45.010	0.1094	-0.0469	0.6953	0.5207	338103	TRUE	4	swim		NA	NA	NA	NA	NA	0
11/07/2017 20:30:45.050	0.0312	-0.0312	0.8125	0.5211	338104	TRUE	4	swim		NA	NA	NA	NA	NA	0
11/07/2017 20:30:45.090	-0.0703	0.0078	0.9141	0.5215	338105	TRUE	4	swim		NA	NA	NA	NA	NA	0
11/07/2017 20:30:45.160	-0.0469	0.0781	1.1094	0.522	338106	TRUE	4	swim		NA	NA	NA	NA	NA	0
11/07/2017 20:30:45.200	0.0625	0.0781	1.2344	0.5224	338107	TRUE	4	swim		NA	NA	NA	NA	NA	0
11/07/2017 20:30:45.240	0.0938	0.1484	1.0938	0.5228	338108	TRUE	4	swim		NA	NA	NA	NA	NA	0
11/07/2017 20:30:45.250	0.1094	0.1875	1.0859	0.5231	338109	TRUE	4	swim		NA	NA	NA	NA	NA	0
11/07/2017 20:30:45.290	0.1094	0.1719	1.2266	0.5235	338110	TRUE	4	swim		NA	NA	NA	NA	NA	0
11/07/2017 20:30:45.330	0.125	0.2188	0.7891	0.5239	338111	TRUE	4	swim		NA	NA	NA	NA	NA	0
11/07/2017 20:30:45.400	0.1484	0.2266	0.625	0.5244	338112	TRUE	4	swim		NA	NA	NA	NA	NA	0
11/07/2017 20:30:45.440	0.2266	0.2031	0.75	0.5248	338113	TRUE	4	swim		NA	NA	NA	NA	NA	0
11/07/2017 20:30:45.480	0.2578	0.0859	0.9844	0.5252	338114	TRUE	4	swim		NA	NA	NA	NA	NA	0
11/07/2017 20:30:45.500	0.1719	0.0391	0.7031	0.5255	338115	TRUE	4	swim		NA	NA	NA	NA	NA	0
11/07/2017 20:30:45.530	0.0781	0.0781	0.9844	0.5259	338116	TRUE	4	swim		NA	NA	NA	NA	NA	0
11/07/2017 20:30:45.570	-0.0156	0.1641	0.9844	0.5263	338117	TRUE	4	swim		NA	NA	NA	NA	NA	0
11/07/2017 20:30:45.640	0.0547	0.25	1.1172	0.5268	338118	TRUE	4	swim		NA	NA	NA	NA	NA	0
11/07/2017 20:30:45.680	0.0938	0.2656	0.9297	0.5272	338119	TRUE	4	swim		NA	NA	NA	NA	NA	0
11/07/2017 20:30:45.720	0.1641	0.2891	1.2031	0.5276	338120	TRUE	4	swim		NA	NA	NA	NA	NA	0
11/07/2017 20:30:45.750	0.1484	0.2578	1.0078	0.5279	338121	TRUE	4	swim		NA	NA	NA	NA	NA	0
11/07/2017 20:30:45.770	0.1641	0.2422	0.9766	0.5283	338122	TRUE	4	swim		NA	NA	NA	NA	NA	0
11/07/2017 20:30:45.810	0.1875	0.2109	1.0234	0.5287	338123	TRUE	4	swim		NA	NA	NA	NA	NA	0
11/07/2017 20:30:45.880	0.2109	0.2188	0.7188	0.5292	338124	TRUE	4	swim		NA	NA	NA	NA	NA	0
11/07/2017 20:30:45.920	0.2031	0.2344	0.4922	0.5296	338125	TRUE	4	swim		NA	NA	NA	NA	NA	0
11/07/2017 20:30:45.960	0.1875	0.2422	0.5156	0.53	338126	TRUE	4	swim		NA	NA	NA	NA	NA	0
11/07/2017 20:30:46.000	0.2266	0.2812	0.9375	0.5284	338127	TRUE	4	swim		NA	NA	NA	NA	NA	0
11/07/2017 20:30:46.010	0.1094	0.2734	0.6953	0.5272	338128	TRUE	4	swim		NA	NA	NA	NA	NA	0
11/07/2017 20:30:46.050	-0.0234	0.2031	0.8516	0.5256	338129	TRUE	4	swim		NA	NA	NA	NA	NA	0
11/07/2017 20:30:46.090	-0.0234	0.3047	0.9609	0.524	338130	TRUE	4	swim		NA	NA	NA	NA	NA	0
11/07/2017 20:30:46.160	0.0938	0.2969	1.1406	0.522	338131	TRUE	4	swim		NA	NA	NA	NA	NA	0
11/07/2017 20:30:46.200	0.1016	0.2422	0.9688	0.5204	338132	TRUE	4	swim		NA	NA	NA	NA	NA	0
11/07/2017 20:30:46.240	0.0859	0.2344	0.9219	0.5188	338133	TRUE	4	swim		NA	NA	NA	NA	NA	0
11/07/2017 20:30:46.250	0.0781	0.2578	0.9297	0.5176	338134	TRUE	4	swim		NA	NA	NA	NA	NA	0
11/07/2017 20:30:46.290	0.1406	0.2422	1.0781	0.516	338135	TRUE	4	swim		NA	NA	NA	NA	NA	0
11/07/2017 20:30:46.330	0.1875	0.1094	0.9453	0.5144	338136	TRUE	4	swim		NA	NA	NA	NA	NA	0
11/07/2017 20:30:46.400	0.2188	0.1406	0.7031	0.5124	338137	TRUE	4	swim		NA	NA	NA	NA	NA	0
11/07/2017 20:30:46.440	0.1172	0.125	0.5469	0.5108	338138	TRUE	4	swim		NA	NA	NA	NA	NA	0
11/07/2017 20:30:46.480	0.0547	0.2422	0.2891	0.5092	338139	TRUE	4	swim		NA	NA	NA	NA	NA	0
11/07/2017 20:30:46.500	-0.0312	0.2344	0.8203	0.508	338140	TRUE	4	swim		NA	NA	NA	NA	NA	0
11/07/2017 20:30:46.530	-0.1562	0.2344	0.6484	0.5064	338141	TRUE	4	swim		NA	NA	NA	NA	NA	0
11/07/2017 20:30:46.570	-0.0781	0.2031	1.1797	0.5048	338142	TRUE	4	swim		NA	NA	NA	NA	NA	0
11/07/2017 20:30:46.640	0.0078	0.1094	1.0156	0.5028	338143	TRUE	4	swim		NA	NA	NA	NA	NA	0
11/07/2017 20:30:46.680	0.0156	0.0312	0.9219	0.5012	338144	TRUE	4	swim		NA	NA	NA	NA	NA	0
11/07/2017 20:30:47.240	0.0234	0.0234	1.3438	0.5012	338158	TRUE	5	swim		NA	NA	NA	NA	NA	0
11/07/2017 20:30:47.250	0.0156	0.0234	0.9297	0.5024	338159	TRUE	5	swim		NA	NA	NA	NA	NA	0
11/07/2017 20:30:47.290	0.0547	0	1	0.504	338160	TRUE	5	swim		NA	NA	NA	NA	NA	0
11/07/2017 20:30:47.330	0.0859	-0.0078	0.6875	0.5056	338161	TRUE	5	swim		NA	NA	NA	NA	NA	0
11/07/2017 20:30:47.400	0.1406	-0.0547	0.8906	0.5076	338162	TRUE	5	swim		NA	NA	NA	NA	NA	0
11/07/2017 20:30:47.440	0.1016	-0.1094	0.8281	0.5092	338163	TRUE	5	swim		NA	NA	NA	NA	NA	0
11/07/2017 20:30:47.480	-0.0078	-0.0938	0.9531	0.5108	338164	TRUE	5	swim		NA	NA	NA	NA	NA	0
11/07/2017 20:30:47.500	-0.125	-0.0078	0.9609	0.512	338165	TRUE	5	swim		NA	NA	NA	NA	NA	0
11/07/2017 20:30:47.530	-0.0703	0.0625	1.1641	0.5136	338166	TRUE	5	swim		NA	NA	NA	NA	NA	0
11/07/2017 20:30:47.570	-0.0078	0.1172	1.0234	0.5152	338167	TRUE	5	swim		NA	NA	NA	NA	NA	0
11/07/2017 20:30:47.640	0.0078	0.2266	1.0156	0.5172	338168	TRUE	5	swim		NA	NA	NA	NA	NA	0
11/07/2017 20:30:47.680	0.0078	0.2812	1.0078	0.5188	338169	TRUE	5	swim		NA	NA	NA	NA	NA	0
11/07/2017 20:30:47.720	0.0156	0.3203	0.8438	0.5204	338170	TRUE	5	swim		NA	NA	NA	NA	NA	0
11/07/2017 20:30:47.750	0.0391	0.2891	0.8125	0.5216	338171	TRUE	5	swim		NA	NA	NA	NA	NA	0
11/07/2017 20:30:47.770	0.0703	0.2422	0.6641	0.5232	338172	TRUE	5	swim		NA	NA	NA	NA	NA	0
11/07/2017 20:30:47.810	0.0938	0.2109	0.5156	0.5248	338173	TRUE	5	swim		NA	NA	NA	NA	NA	0
11/07/2017 20:30:47.880	0.0781	0.1484	0.6797	0.5268	338174	TRUE	5	swim		NA	NA	NA	NA	NA	0
11/07/2017 20:30:47.920	0.0078	0.1719	0.7422	0.5284	338175	TRUE	5	swim		NA	NA	NA	NA	NA	0
11/07/2017 20:30:47.960	-0.1016	0.2031	1.0078	0.53	338176	TRUE	5	swim		NA	NA	NA	NA	NA	0
11/07/2017 20:30:48.000	-0.1172	0.25	1.0156	0.534	338177	TRUE	5	swim		NA	NA	NA	NA	NA	0
11/07/2017 20:30:48.010	-0.0391	0.2734	0.8984	0.537	338178	TRUE	5	swim		NA	NA	NA	NA	NA	0
11/07/2017 20:30:48.050	0.0156	0.2266	1.1328	0.541	338179	TRUE	5	swim		NA	NA	NA	NA	NA	0
11/07/2017 20:30:48.090	0.0234	0.2266	1.1562	0.545	338180	TRUE	5	swim		NA	NA	NA	NA	NA	0
11/07/2017 20:30:48.160	0.0547	0.2344	1.1484	0.55	338181	TRUE	5	swim		NA	NA	NA	NA	NA	0
11/07/2017 20:30:48.200	0.0781	0.2422	0.9297	0.554	338182	TRUE	5	swim		NA	NA	NA	NA	NA	0
11/07/2017 20:30:48.240	0.125	0.2734	0.8281	0.558	338183	TRUE	5	swim		NA	NA	NA	NA	NA	0
11/07/2017 20:30:48.250	0.1328	0.2031	0.5469	0.561	338184	TRUE	5	swim		NA	NA	NA	NA	NA	0
11/07/2017 20:30:48.290	0.1719	0.1094	0.7891	0.565	338185	TRUE	5	swim		NA	NA	NA	NA	NA	0
11/07/2017 20:30:48.330	0.1641	0.0391	0.9219	0.569	338186	TRUE	5	swim		NA	NA	NA	NA	NA	0
11/07/2017 20:30:48.400	0.0625	0.0391	0.6875	0.574	338187	TRUE	5	swim		NA	NA	NA	NA	NA	0
11/07/2017 20:30:48.440	-0.0703	0.0078	1.0391	0.578	338188	TRUE	5	swim		NA	NA	NA	NA	NA	0
11/07/2017 20:30:48.480	-0.1562	0.1484	0.8438	0.582	338189	TRUE	5	swim		NA	NA	NA	NA	NA	0
11/07/2017 20:30:48.500	-0.0703	0.2266	1.0469	0.585	338190	TRUE	5	swim		NA	NA	NA	NA	NA	0
11/07/2017 20:30:48.530	-0.0156	0.25	1.125	0.589	338191	TRUE	5	swim		NA	NA	NA	NA	NA	0
11/07/2017 20:30:48.570	0.0078	0.1875	1.1406	0.593	338192	TRUE	5	swim		NA	NA	NA	NA	NA	0
11/07/2017 20:30:48.640	0.0078	0.1641	1.1875	0.598	338193	TRUE	5	swim		NA	NA	NA	NA	NA	0
11/07/2017 20:30:48.680	0	0.2344	0.9062	0.602	338194	TRUE	5	swim		NA	NA	NA	NA	NA	0
11/07/2017 20:30:48.720	0.0234	0.2969	0.7812	0.606	338195	TRUE	5	swim		NA	NA	NA	NA	NA	0
11/07/2017 20:30:48.750	0.0703	0.3516	0.7891	0.609	338196	TRUE	5	swim		NA	NA	NA	NA	NA	0
11/07/2017 20:30:48.770	0.1172	0.2891	1.0391	0.613	338197	TRUE	5	swim		NA	NA	NA	NA	NA	0
11/07/2017 20:30:48.810	0.1172	0.3203	0.6094	0.617	338198	TRUE	5	swim		NA	NA	NA	NA	NA	0
11/07/2017 20:30:48.880	0.1016	0.3359	0.7656	0.622	338199	TRUE	5	swim		NA	NA	NA	NA	NA	0
11/07/2017 20:30:48.920	0	0.3516	0.6484	0.626	338200	TRUE	5	swim		NA	NA	NA	NA	NA	0
11/07/2017 20:30:48.960	-0.0547	0.2891	1.0938	0.63	338201	TRUE	5	swim		NA	NA	NA	NA	NA	0
11/07/2017 20:30:49.000	-0.0547	0.25	0.9609	0.6324	338202	TRUE	5	swim		NA	NA	NA	NA	NA	0
11/07/2017 20:30:49.010	0.0547	0.2578	1.1406	0.6342	338203	TRUE	5	swim		NA	NA	NA	NA	NA	0
11/07/2017 20:30:49.050	0.0859	0.2031	1.0703	0.6366	338204	TRUE	5	swim		NA	NA	NA	NA	NA	0
11/07/2017 20:30:49.090	0.0781	0.1719	1.1016	0.639	338205	TRUE	5	swim		NA	NA	NA	NA	NA	0
11/07/2017 20:30:49.160	0.0703	0.1797	0.9141	0.642	338206	TRUE	5	swim		NA	NA	NA	NA	NA	0
11/07/2017 20:30:49.200	0.1094	0.1562	1.0391	0.6444	338207	TRUE	5	swim		NA	NA	NA	NA	NA	0
11/07/2017 20:30:49.240	0.1172	0.1641	0.8203	0.6468	338208	TRUE	5	swim		NA	NA	NA	NA	NA	0
11/07/2017 20:30:49.250	0.1797	0.1484	0.7422	0.6486	338209	TRUE	5	swim		NA	NA	NA	NA	NA	0
11/07/2017 20:30:49.290	0.2266	0.1172	0.8359	0.651	338210	TRUE	5	swim		NA	NA	NA	NA	NA	0
11/07/2017 20:30:49.330	0.2266	0.0938	0.7578	0.6534	338211	TRUE	5	swim		NA	NA	NA	NA	NA	0
11/07/2017 20:30:49.400	0.1641	0.125	0.875	0.6564	338212	TRUE	5	swim		NA	NA	NA	NA	NA	0
11/07/2017 20:30:49.440	0.0703	0.1094	0.9297	0.6588	338213	TRUE	5	swim		NA	NA	NA	NA	NA	0
11/07/2017 20:30:49.480	0.0312	0.0938	1.0703	0.6612	338214	TRUE	5	swim		NA	NA	NA	NA	NA	0
11/07/2017 20:30:49.500	0.1016	0.1484	1.1016	0.663	338215	TRUE	5	swim		NA	NA	NA	NA	NA	0
11/07/2017 20:30:49.530	0.125	0.1094	0.9844	0.6654	338216	TRUE	5	swim		NA	NA	NA	NA	NA	0
11/07/2017 20:30:49.570	0.125	0.0703	1.0859	0.6678	338217	TRUE	5	swim		NA	NA	NA	NA	NA	0
11/07/2017 20:30:49.640	0.1016	0.0547	1.0156	0.6708	338218	TRUE	5	swim		NA	NA	NA	NA	NA	0
11/07/2017 20:30:49.680	0.1328	0.0703	0.9922	0.6732	338219	TRUE	5	swim		NA	NA	NA	NA	NA	0
11/07/2017 20:30:49.720	0.1406	0.0859	0.8359	0.6756	338220	TRUE	5	swim		NA	NA	NA	NA	NA	0
11/07/2017 20:30:49.750	0.1797	0.0781	0.6797	0.6774	338221	TRUE	5	swim		NA	NA	NA	NA	NA	0
11/07/2017 20:30:49.770	0.2109	0.0469	0.8984	0.6798	338222	TRUE	5	swim		NA	NA	NA	NA	NA	0
11/07/2017 20:30:49.810	0.2031	0.1094	0.6172	0.6822	338223	TRUE	5	swim		NA	NA	NA	NA	NA	0
11/07/2017 20:30:49.880	0.1328	0.1328	0.6484	0.6852	338224	TRUE	5	swim		NA	NA	NA	NA	NA	0
11/07/2017 20:30:49.920	0.0312	0.0703	0.8672	0.6876	338225	TRUE	5	swim		NA	NA	NA	NA	NA	0
11/07/2017 20:30:49.960	0.0078	0.1094	1.0156	0.69	338226	TRUE	5	swim		NA	NA	NA	NA	NA	0
11/07/2017 20:30:50.000	0.0391	0.1172	0.9141	0.6884	338227	TRUE	5	swim		NA	NA	NA	NA	NA	0
11/07/2017 20:30:50.010	0.1094	0.0938	1.1641	0.6872	338228	TRUE	5	swim		NA	NA	NA	NA	NA	0
11/07/2017 20:30:50.050	0.1094	0.0625	1.0938	0.6856	338229	TRUE	5	swim		NA	NA	NA	NA	NA	0
11/07/2017 20:30:50.090	0.1016	0.0391	1.0156	0.684	338230	TRUE	5	swim		NA	NA	NA	NA	NA	0
11/07/2017 20:30:50.160	0.1016	0.0312	0.9141	0.682	338231	TRUE	5	swim		NA	NA	NA	NA	NA	0
11/07/2017 20:30:50.200	0.1172	0.0469	0.875	0.6804	338232	TRUE	5	swim		NA	NA	NA	NA	NA	0
11/07/2017 20:30:50.240	0.1484	0.0312	0.7266	0.6788	338233	TRUE	5	swim		NA	NA	NA	NA	NA	0
11/07/2017 20:30:50.250	0.2031	0.0078	0.7031	0.6776	338234	TRUE	5	swim		NA	NA	NA	NA	NA	0
11/07/2017 20:30:50.290	0.1797	-0.0859	0.6016	0.676	338235	TRUE	5	swim		NA	NA	NA	NA	NA	0
11/07/2017 20:30:50.330	0.1484	-0.0938	0.7734	0.6744	338236	TRUE	5	swim		NA	NA	NA	NA	NA	0
11/07/2017 20:30:50.400	0.0625	-0.0938	0.8906	0.6724	338237	TRUE	5	swim		NA	NA	NA	NA	NA	0
11/07/2017 20:30:50.440	-0.0156	-0.0078	0.875	0.6708	338238	TRUE	5	swim		NA	NA	NA	NA	NA	0
11/07/2017 20:30:50.480	-0.0156	0.0469	1.0703	0.6692	338239	TRUE	5	swim		NA	NA	NA	NA	NA	0
11/07/2017 20:30:50.500	0.0781	0.0547	1.1562	0.668	338240	TRUE	5	swim		NA	NA	NA	NA	NA	0
11/07/2017 20:30:50.530	0.0703	0.1172	0.8984	0.6664	338241	TRUE	5	swim		NA	NA	NA	NA	NA	0
11/07/2017 20:30:50.570	0.0469	0.125	0.8984	0.6648	338242	TRUE	5	swim		NA	NA	NA	NA	NA	0
11/07/2017 20:30:50.640	0.0703	0.1406	1.0391	0.6628	338243	TRUE	5	swim		NA	NA	NA	NA	NA	0
11/07/2017 20:30:50.680	0.0781	0.1875	0.8516	0.6612	338244	TRUE	5	swim		NA	NA	NA	NA	NA	0
11/07/2017 20:30:50.720	0.1094	0.2031	0.9141	0.6596	338245	TRUE	5	swim		NA	NA	NA	NA	NA	0
11/07/2017 20:30:50.750	0.1562	0.1641	0.7578	0.6584	338246	TRUE	5	swim		NA	NA	NA	NA	NA	0
11/07/2017 20:30:50.770	0.1719	0.1641	0.6641	0.6568	338247	TRUE	5	swim		NA	NA	NA	NA	NA	0
11/07/2017 20:30:50.810	0.1484	0.1172	0.7656	0.6552	338248	TRUE	5	swim		NA	NA	NA	NA	NA	0
11/07/2017 20:30:50.880	0.0703	0.1016	0.7266	0.6532	338249	TRUE	5	swim		NA	NA	NA	NA	NA	0
11/07/2017 20:30:50.920	-0.0156	0.0781	1.0547	0.6516	338250	TRUE	5	swim		NA	NA	NA	NA	NA	0
11/07/2017 20:30:50.960	-0.0156	0.0781	1.0547	0.65	338251	TRUE	5	swim		NA	NA	NA	NA	NA	0
11/07/2017 20:30:51.000	-0.0312	0.1484	1.0078	0.65	338252	TRUE	5	swim		NA	NA	NA	NA	NA	0
11/07/2017 20:30:51.010	0.0547	0.1953	1.125	0.65	338253	TRUE	5	swim		NA	NA	NA	NA	NA	0
11/07/2017 20:30:51.050	0.0859	0.2109	1.0078	0.65	338254	TRUE	5	swim		NA	NA	NA	NA	NA	0
11/07/2017 20:30:51.090	0.1016	0.1719	1.1953	0.65	338255	TRUE	5	swim		NA	NA	NA	NA	NA	0
11/07/2017 20:30:51.160	0.1016	0.1875	1.0234	0.65	338256	TRUE	5	swim		NA	NA	NA	NA	NA	0
11/07/2017 20:30:51.200	0.0859	0.1484	0.9609	0.65	338257	TRUE	5	swim		NA	NA	NA	NA	NA	0
11/07/2017 20:30:51.240	0.1016	0.1953	0.8359	0.65	338258	TRUE	5	swim		NA	NA	NA	NA	NA	0
11/07/2017 20:30:51.250	0.1094	0.1953	0.7109	0.65	338259	TRUE	5	swim		NA	NA	NA	NA	NA	0
11/07/2017 20:30:51.290	0.1719	0.1875	0.9141	0.65	338260	TRUE	5	swim		NA	NA	NA	NA	NA	0
11/07/2017 20:30:51.330	0.1484	0.2578	0.4531	0.65	338261	TRUE	5	swim		NA	NA	NA	NA	NA	0
11/07/2017 20:30:51.400	0.1484	0.2969	1.0312	0.65	338262	TRUE	5	swim		NA	NA	NA	NA	NA	0
11/07/2017 20:30:51.440	0.0469	0.3281	0.6953	0.65	338263	TRUE	5	swim		NA	NA	NA	NA	NA	0
11/07/2017 20:30:51.480	-0.0078	0.3047	1.0312	0.65	338264	TRUE	5	swim		NA	NA	NA	NA	NA	0
11/07/2017 20:30:51.500	-0.0156	0.2969	1.0469	0.65	338265	TRUE	5	swim		NA	NA	NA	NA	NA	0
11/07/2017 20:30:51.530	0.0859	0.2969	1.2812	0.65	338266	TRUE	5	swim		NA	NA	NA	NA	NA	0
11/07/2017 20:30:51.570	0.1328	0.2031	1.1641	0.65	338267	TRUE	5	swim		NA	NA	NA	NA	NA	0
11/07/2017 20:30:51.640	0.1328	0.2031	1.0156	0.65	338268	TRUE	5	swim		NA	NA	NA	NA	NA	0
11/07/2017 20:30:51.680	0.1406	0.1641	1.125	0.65	338269	TRUE	5	swim		NA	NA	NA	NA	NA	0
11/07/2017 20:30:51.720	0.1562	0.1562	0.9688	0.65	338270	TRUE	5	swim		NA	NA	NA	NA	NA	0
11/07/2017 20:30:51.750	0.1797	0.1484	0.8984	0.65	338271	TRUE	5	swim		NA	NA	NA	NA	NA	0
11/07/2017 20:30:51.770	0.2188	0.1484	0.8203	0.65	338272	TRUE	5	swim		NA	NA	NA	NA	NA	0
11/07/2017 20:30:51.810	0.2422	0.1562	0.7031	0.65	338273	TRUE	5	swim		NA	NA	NA	NA	NA	0
11/07/2017 20:30:51.880	0.2266	0.1484	0.5781	0.65	338274	TRUE	5	swim		NA	NA	NA	NA	NA	0
11/07/2017 20:30:51.920	0.2031	0.0938	0.9688	0.65	338275	TRUE	5	swim		NA	NA	NA	NA	NA	0
11/07/2017 20:30:51.960	0.0781	0.1172	0.7812	0.65	338276	TRUE	5	swim		NA	NA	NA	NA	NA	0
11/07/2017 20:30:52.000	0.1797	0.2812	0.6953	0.6484	338277	TRUE	5	swim		NA	NA	NA	NA	NA	0
11/07/2017 20:30:52.010	0.1953	0.2031	0.8672	0.6472	338278	TRUE	5	swim		NA	NA	NA	NA	NA	0
11/07/2017 20:30:52.050	0.2031	0.1641	0.5312	0.6456	338279	TRUE	5	swim		NA	NA	NA	NA	NA	0
11/07/2017 20:30:52.090	0.2188	0.1328	0.7422	0.644	338280	TRUE	5	swim		NA	NA	NA	NA	NA	0
11/07/2017 20:30:52.160	0.1875	0.1094	0.6641	0.642	338281	TRUE	5	swim		NA	NA	NA	NA	NA	0
11/07/2017 20:30:52.200	0.1406	0.0859	0.8438	0.6404	338282	TRUE	5	swim		NA	NA	NA	NA	NA	0
11/07/2017 20:30:52.240	0.0625	0.1484	0.8828	0.6388	338283	TRUE	5	swim		NA	NA	NA	NA	NA	0
11/07/2017 20:30:52.250	0.0312	0.1953	0.9844	0.6376	338284	TRUE	5	swim		NA	NA	NA	NA	NA	0
11/07/2017 20:30:52.290	0.1016	0.1797	0.9922	0.636	338285	TRUE	5	swim		NA	NA	NA	NA	NA	0
11/07/2017 20:30:52.330	0.125	0.1875	0.9609	0.6344	338286	TRUE	5	swim		NA	NA	NA	NA	NA	0
11/07/2017 20:30:52.400	0.1094	0.2188	0.8125	0.6324	338287	TRUE	5	swim		NA	NA	NA	NA	NA	0
11/07/2017 20:30:52.440	0.1172	0.2188	0.8828	0.6308	338288	TRUE	5	swim		NA	NA	NA	NA	NA	0
11/07/2017 20:30:52.480	0.1172	0.2344	0.6562	0.6292	338289	TRUE	5	swim		NA	NA	NA	NA	NA	0
11/07/2017 20:30:52.500	0.1562	0.1797	0.8828	0.628	338290	TRUE	5	swim		NA	NA	NA	NA	NA	0
11/07/2017 20:30:52.530	0.1875	0.1328	0.7266	0.6264	338291	TRUE	5	swim		NA	NA	NA	NA	NA	0
11/07/2017 20:30:52.570	0.2344	0.1094	0.5078	0.6248	338292	TRUE	5	swim		NA	NA	NA	NA	NA	0
11/07/2017 20:30:52.640	0.25	0.0469	0.7422	0.6228	338293	TRUE	5	swim		NA	NA	NA	NA	NA	0
11/07/2017 20:30:52.680	0.2031	-0.0156	1.0078	0.6212	338294	TRUE	5	swim		NA	NA	NA	NA	NA	0
11/07/2017 20:30:52.720	0.0859	0.0781	0.7812	0.6196	338295	TRUE	5	swim		NA	NA	NA	NA	NA	0
11/07/2017 20:30:52.750	0.0859	0.0781	0.7812	0.6184	338296	TRUE	5	swim		NA	NA	NA	NA	NA	0
11/07/2017 20:30:52.770	0.0859	0.0781	0.7812	0.6168	338297	TRUE	5	swim		NA	NA	NA	NA	NA	0
11/07/2017 20:30:52.810	0.0859	0.0781	0.7812	0.6152	338298	TRUE	5	swim		NA	NA	NA	NA	NA	0
11/07/2017 20:30:52.880	0.0859	0.0781	0.7812	0.6132	338299	TRUE	5	swim		NA	NA	NA	NA	NA	0
11/07/2017 20:30:52.920	0.0859	0.0781	0.7812	0.6116	338300	TRUE	5	swim		NA	NA	NA	NA	NA	0
11/07/2017 20:30:52.960	0.0859	0.0781	0.7812	0.61	338301	TRUE	5	swim		NA	NA	NA	NA	NA	0
11/07/2017 20:30:53.000	0	0.1406	0.8906	0.6088	338302	TRUE	5	swim		NA	NA	NA	NA	NA	0
11/07/2017 20:30:53.010	0.0859	0.1719	1.0703	0.6079	338303	TRUE	5	swim		NA	NA	NA	NA	NA	0
11/07/2017 20:30:53.050	0.1484	0.2344	1.1094	0.6067	338304	TRUE	5	swim		NA	NA	NA	NA	NA	0
11/07/2017 20:30:53.090	0.1406	0.3125	1.0391	0.6055	338305	TRUE	5	swim		NA	NA	NA	NA	NA	0
11/07/2017 20:30:53.160	0.1094	0.3125	0.9766	0.604	338306	TRUE	5	swim		NA	NA	NA	NA	NA	0
11/07/2017 20:30:53.200	0.1172	0.2969	1.0469	0.6028	338307	TRUE	5	swim		NA	NA	NA	NA	NA	0
11/07/2017 20:30:53.240	0.125	0.3125	0.8281	0.6016	338308	TRUE	5	swim		NA	NA	NA	NA	NA	0
11/07/2017 20:30:53.250	0.125	0.2812	0.7578	0.6007	338309	TRUE	5	swim		NA	NA	NA	NA	NA	0
11/07/2017 20:30:53.290	0.1875	0.2344	0.6797	0.5995	338310	TRUE	5	swim		NA	NA	NA	NA	NA	0
11/07/2017 20:30:53.330	0.2031	0.1719	0.7734	0.5983	338311	TRUE	5	swim		NA	NA	NA	NA	NA	0
11/07/2017 20:30:53.400	0.1875	0.125	0.7734	0.5968	338312	TRUE	5	swim		NA	NA	NA	NA	NA	0
11/07/2017 20:30:53.440	0.1094	0.125	0.7422	0.5956	338313	TRUE	5	swim		NA	NA	NA	NA	NA	0
11/07/2017 20:30:53.480	0.0391	0.1953	0.9297	0.5944	338314	TRUE	5	swim		NA	NA	NA	NA	NA	0
11/07/2017 20:30:53.500	0	0.2344	0.8594	0.5935	338315	TRUE	5	swim		NA	NA	NA	NA	NA	0
11/07/2017 20:30:53.530	0.0938	0.25	1.0156	0.5923	338316	TRUE	5	swim		NA	NA	NA	NA	NA	0
11/07/2017 20:30:53.570	0.125	0.2578	1.0469	0.5911	338317	TRUE	5	swim		NA	NA	NA	NA	NA	0
11/07/2017 20:30:53.640	0.1094	0.25	0.9375	0.5896	338318	TRUE	5	swim		NA	NA	NA	NA	NA	0
11/07/2017 20:30:53.680	0.0781	0.2734	0.6484	0.5884	338319	TRUE	5	swim		NA	NA	NA	NA	NA	0
11/07/2017 20:30:53.720	0.0938	0.2969	0.8438	0.5872	338320	TRUE	5	swim		NA	NA	NA	NA	NA	0
11/07/2017 20:30:53.750	0.1484	0.2422	0.7266	0.5863	338321	TRUE	5	swim		NA	NA	NA	NA	NA	0
11/07/2017 20:30:53.770	0.2266	0.25	0.8984	0.5851	338322	TRUE	5	swim		NA	NA	NA	NA	NA	0
11/07/2017 20:30:53.810	0.2031	0.3359	0.25	0.5839	338323	TRUE	5	swim		NA	NA	NA	NA	NA	0
11/07/2017 20:30:53.880	0.1797	0.3281	0.7734	0.5824	338324	TRUE	5	swim		NA	NA	NA	NA	NA	0
11/07/2017 20:30:53.920	0.1016	0.2109	0.9844	0.5812	338325	TRUE	5	swim		NA	NA	NA	NA	NA	0
11/07/2017 20:30:53.960	0.0156	0.2188	0.8359	0.58	338326	TRUE	5	swim		NA	NA	NA	NA	NA	0
11/07/2017 20:30:54.000	0.0781	0.2578	1.0312	0.5788	338327	TRUE	5	swim		NA	NA	NA	NA	NA	0
11/07/2017 20:30:54.010	0.1406	0.2031	1.1172	0.5779	338328	TRUE	5	swim		NA	NA	NA	NA	NA	0
11/07/2017 20:30:54.050	0.1172	0.1797	1.0234	0.5767	338329	TRUE	5	swim		NA	NA	NA	NA	NA	0
11/07/2017 20:30:54.090	0.1328	0.1484	1.1641	0.5755	338330	TRUE	5	swim		NA	NA	NA	NA	NA	0
11/07/2017 20:30:54.160	0.1094	0.1641	0.8203	0.574	338331	TRUE	5	swim		NA	NA	NA	NA	NA	0
11/07/2017 20:30:54.200	0.1328	0.0938	1.1875	0.5728	338332	TRUE	5	swim		NA	NA	NA	NA	NA	0
11/07/2017 20:30:54.240	0.125	0.125	0.7734	0.5716	338333	TRUE	5	swim		NA	NA	NA	NA	NA	0
11/07/2017 20:30:54.250	0.2031	0.0625	0.9688	0.5707	338334	TRUE	5	swim		NA	NA	NA	NA	NA	0
11/07/2017 20:30:54.290	0.2109	0	0.9609	0.5695	338335	TRUE	5	swim		NA	NA	NA	NA	NA	0
11/07/2017 20:30:54.330	0.1641	0.0312	0.7656	0.5683	338336	TRUE	5	swim		NA	NA	NA	NA	NA	0
11/07/2017 20:30:54.400	0.0625	0.0469	0.7422	0.5668	338337	TRUE	5	swim		NA	NA	NA	NA	NA	0
11/07/2017 20:30:54.440	0	0.0703	1.125	0.5656	338338	TRUE	5	swim		NA	NA	NA	NA	NA	0
11/07/2017 20:30:54.480	0.0391	0.1328	1.0625	0.5644	338339	TRUE	5	swim		NA	NA	NA	NA	NA	0
11/07/2017 20:30:54.500	0.125	0.1172	1.2812	0.5635	338340	TRUE	5	swim		NA	NA	NA	NA	NA	0
11/07/2017 20:30:54.530	0.1094	0.0781	0.8828	0.5623	338341	TRUE	5	swim		NA	NA	NA	NA	NA	0
11/07/2017 20:30:54.570	0.0781	0.0391	1.0547	0.5611	338342	TRUE	5	swim		NA	NA	NA	NA	NA	0
11/07/2017 20:30:54.640	0.0859	0.0234	1.0938	0.5596	338343	TRUE	5	swim		NA	NA	NA	NA	NA	0
11/07/2017 20:30:54.680	0.0781	0.0312	0.8828	0.5584	338344	TRUE	5	swim		NA	NA	NA	NA	NA	0
11/07/2017 20:30:54.720	0.0703	0.0234	0.7422	0.5572	338345	TRUE	5	swim		NA	NA	NA	NA	NA	0
11/07/2017 20:30:54.750	0.0859	-0.0156	0.6875	0.5563	338346	TRUE	5	swim		NA	NA	NA	NA	NA	0
11/07/2017 20:30:54.770	0.1016	0	0.6875	0.5551	338347	TRUE	5	swim		NA	NA	NA	NA	NA	0
11/07/2017 20:30:54.810	0.0859	0.0312	0.6641	0.5539	338348	TRUE	5	swim		NA	NA	NA	NA	NA	0
11/07/2017 20:30:54.880	0.0391	0.0312	0.7734	0.5524	338349	TRUE	5	swim		NA	NA	NA	NA	NA	0
11/07/2017 20:30:54.920	-0.0547	0.0156	0.9609	0.5512	338350	TRUE	5	swim		NA	NA	NA	NA	NA	0
11/07/2017 20:30:54.960	-0.0547	0.0156	0.9609	0.55	338351	TRUE	5	swim		NA	NA	NA	NA	NA	0
11/07/2017 20:30:55.000	-0.0781	0.0391	1.0312	0.5492	338352	TRUE	5	swim		NA	NA	NA	NA	NA	0
11/07/2017 20:30:55.010	0.0312	0.0234	1.1797	0.5486	338353	TRUE	5	swim		NA	NA	NA	NA	NA	0
11/07/2017 20:30:55.050	0.0703	0.0391	1.0547	0.5478	338354	TRUE	5	swim		NA	NA	NA	NA	NA	0
11/07/2017 20:30:55.090	0.0469	0.0469	1.0312	0.547	338355	TRUE	5	swim		NA	NA	NA	NA	NA	0
11/07/2017 20:30:55.160	0.0391	0.0234	1.0625	0.546	338356	TRUE	5	swim		NA	NA	NA	NA	NA	0
11/07/2017 20:30:55.200	0.0469	0.0703	0.8516	0.5452	338357	TRUE	5	swim		NA	NA	NA	NA	NA	0
11/07/2017 20:30:55.240	0.0625	0.0469	0.8828	0.5444	338358	TRUE	5	swim		NA	NA	NA	NA	NA	0
11/07/2017 20:30:55.250	0.0938	-0.0078	0.7734	0.5438	338359	TRUE	5	swim		NA	NA	NA	NA	NA	0
11/07/2017 20:30:55.290	0.1484	-0.0156	0.8984	0.543	338360	TRUE	5	swim		NA	NA	NA	NA	NA	0
11/07/2017 20:30:55.330	0.1406	0.0078	0.7344	0.5422	338361	TRUE	5	swim		NA	NA	NA	NA	NA	0
11/07/2017 20:30:55.400	0.0625	0	0.8125	0.5412	338362	TRUE	5	swim		NA	NA	NA	NA	NA	0
11/07/2017 20:30:55.440	-0.0547	-0.0078	0.875	0.5404	338363	TRUE	5	swim		NA	NA	NA	NA	NA	0
11/07/2017 20:30:55.480	-0.0859	0.0156	1.0078	0.5396	338364	TRUE	5	swim		NA	NA	NA	NA	NA	0
11/07/2017 20:30:55.500	0.0391	-0.0078	1.25	0.539	338365	TRUE	5	swim		NA	NA	NA	NA	NA	0
11/07/2017 20:30:55.530	0.0938	-0.0312	1.125	0.5382	338366	TRUE	5	swim		NA	NA	NA	NA	NA	0
11/07/2017 20:30:55.570	0.0547	0.0781	0.9219	0.5374	338367	TRUE	5	swim		NA	NA	NA	NA	NA	0
11/07/2017 20:30:55.640	0.0547	0.1172	1.0234	0.5364	338368	TRUE	5	swim		NA	NA	NA	NA	NA	0
11/07/2017 20:30:55.680	0.0625	0.125	1	0.5356	338369	TRUE	5	swim		NA	NA	NA	NA	NA	0
11/07/2017 20:30:55.720	0.0938	0.0703	0.9219	0.5348	338370	TRUE	5	swim		NA	NA	NA	NA	NA	0
11/07/2017 20:30:55.750	0.1172	0.0312	0.5938	0.5342	338371	TRUE	5	swim		NA	NA	NA	NA	NA	0
11/07/2017 20:30:55.770	0.1484	0.0078	0.8984	0.5334	338372	TRUE	5	swim		NA	NA	NA	NA	NA	0
11/07/2017 20:30:55.810	0.0859	0.0078	0.6562	0.5326	338373	TRUE	5	swim		NA	NA	NA	NA	NA	0
11/07/2017 20:30:55.880	0	0	0.7656	0.5316	338374	TRUE	5	swim		NA	NA	NA	NA	NA	0
11/07/2017 20:30:55.920	-0.0625	0.0391	1.0234	0.5308	338375	TRUE	5	swim		NA	NA	NA	NA	NA	0
11/07/2017 20:30:55.960	-0.0781	0.0938	1.0469	0.53	338376	TRUE	5	swim		NA	NA	NA	NA	NA	0
11/07/2017 20:30:56.000	0.0156	0.1094	1.1406	0.5316	338377	TRUE	5	swim		NA	NA	NA	NA	NA	0
11/07/2017 20:30:56.010	0.0391	0.1719	0.9609	0.5328	338378	TRUE	5	swim		NA	NA	NA	NA	NA	0
11/07/2017 20:30:56.050	0.0391	0.1875	1	0.5344	338379	TRUE	5	swim		NA	NA	NA	NA	NA	0
11/07/2017 20:30:56.090	0.0469	0.1953	0.9844	0.536	338380	TRUE	5	swim		NA	NA	NA	NA	NA	0
11/07/2017 20:30:56.160	0.0703	0.1719	1.0234	0.538	338381	TRUE	5	swim		NA	NA	NA	NA	NA	0
11/07/2017 20:30:56.200	0.0859	0.1797	0.7656	0.5396	338382	TRUE	5	swim		NA	NA	NA	NA	NA	0
11/07/2017 20:30:56.240	0.125	0.1562	0.7266	0.5412	338383	TRUE	5	swim		NA	NA	NA	NA	NA	0
11/07/2017 20:30:56.250	0.1641	0.1562	0.7188	0.5424	338384	TRUE	5	swim		NA	NA	NA	NA	NA	0
11/07/2017 20:30:56.290	0.1406	0.1406	0.7266	0.544	338385	TRUE	5	swim		NA	NA	NA	NA	NA	0
11/07/2017 20:30:56.330	0.0938	0.1641	0.8984	0.5456	338386	TRUE	5	swim		NA	NA	NA	NA	NA	0
11/07/2017 20:30:56.400	-0.0156	0.2031	0.9219	0.5476	338387	TRUE	5	swim		NA	NA	NA	NA	NA	0
11/07/2017 20:30:56.440	-0.0469	0.1953	1.0391	0.5492	338388	TRUE	5	swim		NA	NA	NA	NA	NA	0
11/07/2017 20:30:56.480	0.0391	0.2344	1.0078	0.5508	338389	TRUE	5	swim		NA	NA	NA	NA	NA	0
11/07/2017 20:30:56.500	0.0703	0.2188	0.9844	0.552	338390	TRUE	5	swim		NA	NA	NA	NA	NA	0
11/07/2017 20:30:56.530	0.0625	0.2266	1.0469	0.5536	338391	TRUE	5	swim		NA	NA	NA	NA	NA	0
11/07/2017 20:30:56.570	0.0547	0.2422	0.9922	0.5552	338392	TRUE	5	swim		NA	NA	NA	NA	NA	0
11/07/2017 20:30:56.640	0.0703	0.25	0.875	0.5572	338393	TRUE	5	swim		NA	NA	NA	NA	NA	0
11/07/2017 20:30:56.680	0.0938	0.2188	0.7344	0.5588	338394	TRUE	5	swim		NA	NA	NA	NA	NA	0
11/07/2017 20:30:56.720	0.1562	0.2031	0.8359	0.5604	338395	TRUE	5	swim		NA	NA	NA	NA	NA	0
11/07/2017 20:30:56.750	0.1719	0.1797	0.5625	0.5616	338396	TRUE	5	swim		NA	NA	NA	NA	NA	0
11/07/2017 20:30:56.770	0.1562	0.1953	0.6953	0.5632	338397	TRUE	5	swim		NA	NA	NA	NA	NA	0
11/07/2017 20:30:56.810	0.0781	0.2188	0.875	0.5648	338398	TRUE	5	swim		NA	NA	NA	NA	NA	0
11/07/2017 20:30:56.880	-0.0312	0.2344	0.75	0.5668	338399	TRUE	5	swim		NA	NA	NA	NA	NA	0
11/07/2017 20:30:56.920	-0.0234	0.2344	0.9766	0.5684	338400	TRUE	5	swim		NA	NA	NA	NA	NA	0
11/07/2017 20:30:56.960	0.0625	0.2422	1.0547	0.57	338401	TRUE	5	swim		NA	NA	NA	NA	NA	0
11/07/2017 20:30:57.000	0.1016	0.2344	1.0156	0.57	338402	TRUE	5	swim		NA	NA	NA	NA	NA	0
11/07/2017 20:30:57.010	0.0938	0.2266	0.9453	0.57	338403	TRUE	5	swim		NA	NA	NA	NA	NA	0
11/07/2017 20:30:57.050	0.1094	0.2031	1.0938	0.57	338404	TRUE	5	swim		NA	NA	NA	NA	NA	0
11/07/2017 20:30:57.090	0.1016	0.1953	0.7969	0.57	338405	TRUE	5	swim		NA	NA	NA	NA	NA	0
11/07/2017 20:30:57.160	0.125	0.2109	0.8906	0.57	338406	TRUE	5	swim		NA	NA	NA	NA	NA	0
11/07/2017 20:30:57.200	0.1484	0.1953	0.8203	0.57	338407	TRUE	5	swim		NA	NA	NA	NA	NA	0
11/07/2017 20:30:57.240	0.1641	0.2188	0.7344	0.57	338408	TRUE	5	swim		NA	NA	NA	NA	NA	0
11/07/2017 20:30:57.250	0.1797	0.2109	0.5234	0.57	338409	TRUE	5	swim		NA	NA	NA	NA	NA	0
11/07/2017 20:30:57.290	0.1641	0.2422	0.7109	0.57	338410	TRUE	5	swim		NA	NA	NA	NA	NA	0
11/07/2017 20:30:57.330	0.0938	0.2109	0.7109	0.57	338411	TRUE	5	swim		NA	NA	NA	NA	NA	0
11/07/2017 20:30:57.400	0.0156	0.2031	0.8984	0.57	338412	TRUE	5	swim		NA	NA	NA	NA	NA	0
11/07/2017 20:30:57.440	-0.0078	0.2031	0.9062	0.57	338413	TRUE	5	swim		NA	NA	NA	NA	NA	0
11/07/2017 20:30:57.480	0.0781	0.2344	1.0156	0.57	338414	TRUE	5	swim		NA	NA	NA	NA	NA	0
11/07/2017 20:30:57.500	0.1094	0.1953	1.1016	0.57	338415	TRUE	5	swim		NA	NA	NA	NA	NA	0
11/07/2017 20:30:57.530	0.0859	0.2266	0.9297	0.57	338416	TRUE	5	swim		NA	NA	NA	NA	NA	0
11/07/2017 20:30:57.570	0.0938	0.2031	0.9922	0.57	338417	TRUE	5	swim		NA	NA	NA	NA	NA	0
11/07/2017 20:30:57.640	0.0938	0.2031	0.7969	0.57	338418	TRUE	5	swim		NA	NA	NA	NA	NA	0
11/07/2017 20:30:57.680	0.125	0.1172	0.9609	0.57	338419	TRUE	5	swim		NA	NA	NA	NA	NA	0
11/07/2017 20:30:57.720	0.1719	0.1797	0.6406	0.57	338420	TRUE	5	swim		NA	NA	NA	NA	NA	0
11/07/2017 20:30:57.750	0.2031	0.1328	0.7031	0.57	338421	TRUE	5	swim		NA	NA	NA	NA	NA	0
11/07/2017 20:30:57.770	0.2109	0.0391	0.8594	0.57	338422	TRUE	5	swim		NA	NA	NA	NA	NA	0
11/07/2017 20:30:57.810	0.1406	0.0234	0.8359	0.57	338423	TRUE	5	swim		NA	NA	NA	NA	NA	0
11/07/2017 20:30:57.880	0.0312	0.0625	0.9609	0.57	338424	TRUE	5	swim		NA	NA	NA	NA	NA	0
11/07/2017 20:30:57.920	-0.0391	0.1406	1.0156	0.57	338425	TRUE	5	swim		NA	NA	NA	NA	NA	0
11/07/2017 20:30:57.960	-0.0391	0.1406	1.0156	0.57	338426	TRUE	5	swim		NA	NA	NA	NA	NA	0
11/07/2017 20:30:58.000	0.0391	0.1953	1.1484	0.5696	338427	TRUE	5	swim		NA	NA	NA	NA	NA	0
11/07/2017 20:30:58.010	0.0625	0.2422	1.0469	0.5693	338428	TRUE	5	swim		NA	NA	NA	NA	NA	0
11/07/2017 20:30:58.050	0.0703	0.2891	1.0156	0.5689	338429	TRUE	5	swim		NA	NA	NA	NA	NA	0
11/07/2017 20:30:58.090	0.0547	0.2734	1.1016	0.5685	338430	TRUE	5	swim		NA	NA	NA	NA	NA	0
11/07/2017 20:30:58.160	0.0469	0.3438	0.8359	0.568	338431	TRUE	5	swim		NA	NA	NA	NA	NA	0
11/07/2017 20:30:58.200	0.0547	0.3516	0.875	0.5676	338432	TRUE	5	swim		NA	NA	NA	NA	NA	0
11/07/2017 20:30:58.240	0.0625	0.2734	0.9531	0.5672	338433	TRUE	5	swim		NA	NA	NA	NA	NA	0
11/07/2017 20:30:58.250	0.1094	0.2969	0.7109	0.5669	338434	TRUE	5	swim		NA	NA	NA	NA	NA	0
11/07/2017 20:30:58.290	0.1094	0.2656	0.7031	0.5665	338435	TRUE	5	swim		NA	NA	NA	NA	NA	0
11/07/2017 20:30:58.330	0.1016	0.2578	0.7969	0.5661	338436	TRUE	5	swim		NA	NA	NA	NA	NA	0
11/07/2017 20:30:58.400	0.0156	0.2734	0.8047	0.5656	338437	TRUE	5	swim		NA	NA	NA	NA	NA	0
11/07/2017 20:30:58.440	-0.0469	0.2891	1.0312	0.5652	338438	TRUE	5	swim		NA	NA	NA	NA	NA	0
11/07/2017 20:30:58.480	-0.0391	0.2891	1.0391	0.5648	338439	TRUE	5	swim		NA	NA	NA	NA	NA	0
11/07/2017 20:30:58.500	0.0547	0.2656	1.1094	0.5645	338440	TRUE	5	swim		NA	NA	NA	NA	NA	0
11/07/2017 20:30:58.530	0.0547	0.2656	1.0391	0.5641	338441	TRUE	5	swim		NA	NA	NA	NA	NA	0
11/07/2017 20:30:58.570	0.0312	0.25	0.8906	0.5637	338442	TRUE	5	swim		NA	NA	NA	NA	NA	0
11/07/2017 20:30:58.640	0.0312	0.2344	0.9609	0.5632	338443	TRUE	5	swim		NA	NA	NA	NA	NA	0
11/07/2017 20:30:58.680	0.0781	0.2188	1.0781	0.5628	338444	TRUE	5	swim		NA	NA	NA	NA	NA	0
11/07/2017 20:30:58.720	0.0703	0.2344	0.75	0.5624	338445	TRUE	5	swim		NA	NA	NA	NA	NA	0
11/07/2017 20:30:58.750	0.1094	0.1797	0.6641	0.5621	338446	TRUE	5	swim		NA	NA	NA	NA	NA	0
11/07/2017 20:30:58.770	0.1875	0.1562	1.0625	0.5617	338447	TRUE	5	swim		NA	NA	NA	NA	NA	0
11/07/2017 20:30:58.810	0.1406	0.1719	0.6484	0.5613	338448	TRUE	5	swim		NA	NA	NA	NA	NA	0
11/07/2017 20:30:58.880	0.0703	0.2422	0.8047	0.5608	338449	TRUE	5	swim		NA	NA	NA	NA	NA	0
11/07/2017 20:30:58.920	-0.0234	0.1562	0.875	0.5604	338450	TRUE	5	swim		NA	NA	NA	NA	NA	0
11/07/2017 20:30:58.960	-0.0625	0.2188	0.8984	0.56	338451	TRUE	5	swim		NA	NA	NA	NA	NA	0
11/07/2017 20:30:59.000	-0.0156	0.2109	1.0625	0.562	338452	TRUE	5	swim		NA	NA	NA	NA	NA	0
11/07/2017 20:30:59.010	0.0703	0.1484	1.1016	0.5635	338453	TRUE	5	swim		NA	NA	NA	NA	NA	0
11/07/2017 20:30:59.050	0.0781	0.0938	1.1719	0.5655	338454	TRUE	5	swim		NA	NA	NA	NA	NA	0
11/07/2017 20:30:59.090	0.0391	0.0938	0.875	0.5675	338455	TRUE	5	swim		NA	NA	NA	NA	NA	0
11/07/2017 20:30:59.160	0.0625	0.0781	1.0156	0.57	338456	TRUE	5	swim		NA	NA	NA	NA	NA	0
11/07/2017 20:30:59.200	0.0781	0.1172	0.8281	0.572	338457	TRUE	5	swim		NA	NA	NA	NA	NA	0
11/07/2017 20:30:59.240	0.1172	0.0625	0.8203	0.574	338458	TRUE	5	swim		NA	NA	NA	NA	NA	0
11/07/2017 20:30:59.250	0.1641	0.1016	0.7812	0.5755	338459	TRUE	5	swim		NA	NA	NA	NA	NA	0
11/07/2017 20:30:59.290	0.1641	0.1172	0.8359	0.5775	338460	TRUE	5	swim		NA	NA	NA	NA	NA	0
11/07/2017 20:30:59.330	0.1016	0.125	0.8203	0.5795	338461	TRUE	5	swim		NA	NA	NA	NA	NA	0
11/07/2017 20:30:59.400	-0.0078	0.0859	0.7812	0.582	338462	TRUE	5	swim		NA	NA	NA	NA	NA	0
11/07/2017 20:30:59.440	-0.0234	0.0859	1.1953	0.584	338463	TRUE	5	swim		NA	NA	NA	NA	NA	0
11/07/2017 20:30:59.480	0.0625	0.0781	1.1875	0.586	338464	TRUE	5	swim		NA	NA	NA	NA	NA	0
11/07/2017 20:30:59.500	0.125	0.1094	1.1797	0.5875	338465	TRUE	5	swim		NA	NA	NA	NA	NA	0
11/07/2017 20:30:59.530	0.1172	0.1406	1.0547	0.5895	338466	TRUE	5	swim		NA	NA	NA	NA	NA	0
11/07/2017 20:30:59.570	0.0781	0.125	0.9141	0.5915	338467	TRUE	5	swim		NA	NA	NA	NA	NA	0
11/07/2017 20:30:59.640	0.0938	0.1406	1	0.594	338468	TRUE	5	swim		NA	NA	NA	NA	NA	0
11/07/2017 20:30:59.680	0.125	0.1406	1.0391	0.596	338469	TRUE	5	swim		NA	NA	NA	NA	NA	0
11/07/2017 20:30:59.720	0.1719	0.1328	1.0625	0.598	338470	TRUE	5	swim		NA	NA	NA	NA	NA	0
11/07/2017 20:30:59.750	0.1797	0.0859	0.75	0.5995	338471	TRUE	5	swim		NA	NA	NA	NA	NA	0
11/07/2017 20:30:59.770	0.2344	0.0938	0.8672	0.6015	338472	TRUE	5	swim		NA	NA	NA	NA	NA	0
11/07/2017 20:30:59.810	0.2188	0.0469	0.7812	0.6035	338473	TRUE	5	swim		NA	NA	NA	NA	NA	0
11/07/2017 20:30:59.880	0.1875	0.0234	0.8906	0.606	338474	TRUE	5	swim		NA	NA	NA	NA	NA	0
11/07/2017 20:30:59.920	0.1016	0.0156	0.9375	0.608	338475	TRUE	5	swim		NA	NA	NA	NA	NA	0
11/07/2017 20:30:59.960	0.0391	0.0938	0.8672	0.61	338476	TRUE	5	swim		NA	NA	NA	NA	NA	0
11/07/2017 20:31:00.000	0.0859	0.1406	1.0156	0.6096	338477	TRUE	5	swim		NA	NA	NA	NA	NA	0
11/07/2017 20:31:00.010	0.1484	0.1484	1	0.6093	338478	TRUE	5	swim		NA	NA	NA	NA	NA	0
11/07/2017 20:31:00.050	0.1562	0.1875	1.0938	0.6089	338479	TRUE	5	swim		NA	NA	NA	NA	NA	0
11/07/2017 20:31:00.090	0.1562	0.2031	1.0391	0.6085	338480	TRUE	5	swim		NA	NA	NA	NA	NA	0
11/07/2017 20:31:00.160	0.1484	0.2188	0.875	0.608	338481	TRUE	5	swim		NA	NA	NA	NA	NA	0
11/07/2017 20:31:00.200	0.1641	0.2188	0.9375	0.6076	338482	TRUE	5	swim		NA	NA	NA	NA	NA	0
11/07/2017 20:31:00.240	0.1797	0.2266	0.8906	0.6072	338483	TRUE	5	swim		NA	NA	NA	NA	NA	0
11/07/2017 20:31:00.250	0.1875	0.2109	0.8906	0.6069	338484	TRUE	5	swim		NA	NA	NA	NA	NA	0
11/07/2017 20:31:00.290	0.2266	0.2188	0.6953	0.6065	338485	TRUE	5	swim		NA	NA	NA	NA	NA	0
11/07/2017 20:31:00.330	0.2266	0.1875	0.5938	0.6061	338486	TRUE	5	swim		NA	NA	NA	NA	NA	0
11/07/2017 20:31:00.400	0.2031	0.125	0.7969	0.6056	338487	TRUE	5	swim		NA	NA	NA	NA	NA	0
11/07/2017 20:31:00.440	0.1641	0.1016	0.8906	0.6052	338488	TRUE	5	swim		NA	NA	NA	NA	NA	0
11/07/2017 20:31:00.480	0.0703	0.0781	0.8125	0.6048	338489	TRUE	5	swim		NA	NA	NA	NA	NA	0
11/07/2017 20:31:00.500	0.0625	0.0625	1.0391	0.6045	338490	TRUE	5	swim		NA	NA	NA	NA	NA	0
11/07/2017 20:31:00.530	0.1328	0.0625	1.1172	0.6041	338491	TRUE	5	swim		NA	NA	NA	NA	NA	0
11/07/2017 20:31:00.570	0.1641	0.0312	1.0391	0.6037	338492	TRUE	5	swim		NA	NA	NA	NA	NA	0
11/07/2017 20:31:00.640	0.1484	0.0234	1.0156	0.6032	338493	TRUE	5	swim		NA	NA	NA	NA	NA	0
11/07/2017 20:31:00.680	0.1172	0.0312	0.8438	0.6028	338494	TRUE	5	swim		NA	NA	NA	NA	NA	0
11/07/2017 20:31:00.720	0.125	0.0078	0.8984	0.6024	338495	TRUE	5	swim		NA	NA	NA	NA	NA	0
11/07/2017 20:31:00.750	0.1641	0.0078	1.1016	0.6021	338496	TRUE	5	swim		NA	NA	NA	NA	NA	0
11/07/2017 20:31:00.770	0.1562	0.0078	0.8281	0.6017	338497	TRUE	5	swim		NA	NA	NA	NA	NA	0
11/07/2017 20:31:00.810	0.1719	-0.0078	0.7969	0.6013	338498	TRUE	5	swim		NA	NA	NA	NA	NA	0
11/07/2017 20:31:00.880	0.2031	0	0.8047	0.6008	338499	TRUE	5	swim		NA	NA	NA	NA	NA	0
11/07/2017 20:31:00.920	0.1875	-0.0312	0.6641	0.6004	338500	TRUE	5	swim		NA	NA	NA	NA	NA	0
11/07/2017 20:31:00.960	0.1562	-0.0234	0.7422	0.6	338501	TRUE	5	swim		NA	NA	NA	NA	NA	0
11/07/2017 20:31:01.000	0.0859	-0.0547	0.9297	0.5976	338502	TRUE	5	swim		NA	NA	NA	NA	NA	0
11/07/2017 20:31:01.010	0.0391	-0.0312	0.9609	0.5958	338503	TRUE	5	swim		NA	NA	NA	NA	NA	0
11/07/2017 20:31:01.050	0.0625	-0.0156	1.125	0.5934	338504	TRUE	5	swim		NA	NA	NA	NA	NA	0
11/07/2017 20:31:01.090	0.1016	0.0312	0.9297	0.591	338505	TRUE	5	swim		NA	NA	NA	NA	NA	0
11/07/2017 20:31:01.160	0.125	0.0859	1.0547	0.588	338506	TRUE	5	swim		NA	NA	NA	NA	NA	0
11/07/2017 20:31:01.200	0.1016	0.1641	0.8594	0.5856	338507	TRUE	5	swim		NA	NA	NA	NA	NA	0
11/07/2017 20:31:01.240	0.1016	0.2109	0.9219	0.5832	338508	TRUE	5	swim		NA	NA	NA	NA	NA	0
11/07/2017 20:31:01.250	0.1094	0.2656	0.8203	0.5814	338509	TRUE	5	swim		NA	NA	NA	NA	NA	0
11/07/2017 20:31:01.290	0.1484	0.25	0.7734	0.579	338510	TRUE	5	swim		NA	NA	NA	NA	NA	0
11/07/2017 20:31:01.330	0.1797	0.1953	0.6797	0.5766	338511	TRUE	5	swim		NA	NA	NA	NA	NA	0
11/07/2017 20:31:01.400	0.1797	0.1875	0.8125	0.5736	338512	TRUE	5	swim		NA	NA	NA	NA	NA	0
11/07/2017 20:31:01.440	0.1016	0.2109	0.8359	0.5712	338513	TRUE	5	swim		NA	NA	NA	NA	NA	0
11/07/2017 20:31:01.480	-0.0078	0.25	0.9844	0.5688	338514	TRUE	5	swim		NA	NA	NA	NA	NA	0
11/07/2017 20:31:01.500	-0.0391	0.3125	1.0078	0.567	338515	TRUE	5	swim		NA	NA	NA	NA	NA	0
11/07/2017 20:31:01.530	0.0625	0.2891	1.0859	0.5646	338516	TRUE	5	swim		NA	NA	NA	NA	NA	0
11/07/2017 20:31:01.570	0.1016	0.3125	1.2344	0.5622	338517	TRUE	5	swim		NA	NA	NA	NA	NA	0
11/07/2017 20:31:01.640	0.0938	0.3359	1.1562	0.5592	338518	TRUE	5	swim		NA	NA	NA	NA	NA	0
11/07/2017 20:31:01.680	0.0781	0.3359	1.0859	0.5568	338519	TRUE	5	swim		NA	NA	NA	NA	NA	0
11/07/2017 20:31:01.720	0.0859	0.3125	1.0312	0.5544	338520	TRUE	5	swim		NA	NA	NA	NA	NA	0
11/07/2017 20:31:01.750	0.0859	0.3281	0.7812	0.5526	338521	TRUE	5	swim		NA	NA	NA	NA	NA	0
11/07/2017 20:31:01.770	0.1328	0.2734	1.0234	0.5502	338522	TRUE	5	swim		NA	NA	NA	NA	NA	0
11/07/2017 20:31:01.810	0.1641	0.2578	0.75	0.5478	338523	TRUE	5	swim		NA	NA	NA	NA	NA	0
11/07/2017 20:31:01.880	0.1875	0.2266	0.7969	0.5448	338524	TRUE	5	swim		NA	NA	NA	NA	NA	0
11/07/2017 20:31:01.920	0.1719	0.25	0.7656	0.5424	338525	TRUE	5	swim		NA	NA	NA	NA	NA	0
11/07/2017 20:31:01.960	0.1016	0.2422	0.8047	0.54	338526	TRUE	5	swim		NA	NA	NA	NA	NA	0
11/07/2017 20:31:02.000	0.0469	0.25	0.9688	0.5404	338527	TRUE	5	swim		NA	NA	NA	NA	NA	0
11/07/2017 20:31:02.010	0.0781	0.2656	1.0234	0.5407	338528	TRUE	5	swim		NA	NA	NA	NA	NA	0
11/07/2017 20:31:02.050	0.1328	0.2891	0.8828	0.5411	338529	TRUE	5	swim		NA	NA	NA	NA	NA	0
11/07/2017 20:31:02.090	0.1484	0.2656	1.0234	0.5415	338530	TRUE	5	swim		NA	NA	NA	NA	NA	0
11/07/2017 20:31:02.160	0.1328	0.2578	0.8438	0.542	338531	TRUE	5	swim		NA	NA	NA	NA	NA	0
11/07/2017 20:31:02.200	0.1328	0.2344	0.875	0.5424	338532	TRUE	5	swim		NA	NA	NA	NA	NA	0
11/07/2017 20:31:02.240	0.1406	0.2734	0.5938	0.5428	338533	TRUE	5	swim		NA	NA	NA	NA	NA	0
11/07/2017 20:31:02.250	0.1719	0.2031	0.7891	0.5431	338534	TRUE	5	swim		NA	NA	NA	NA	NA	0
11/07/2017 20:31:02.290	0.1641	0.2422	0.5547	0.5435	338535	TRUE	5	swim		NA	NA	NA	NA	NA	0
11/07/2017 20:31:02.330	0.1719	0.2188	0.5703	0.5439	338536	TRUE	5	swim		NA	NA	NA	NA	NA	0
11/07/2017 20:31:02.400	0.1562	0.1953	0.8125	0.5444	338537	TRUE	5	swim		NA	NA	NA	NA	NA	0
11/07/2017 20:31:02.440	0.0859	0.1953	0.7969	0.5448	338538	TRUE	5	swim		NA	NA	NA	NA	NA	0
11/07/2017 20:31:02.480	0.0625	0.2422	0.9453	0.5452	338539	TRUE	5	swim		NA	NA	NA	NA	NA	0
11/07/2017 20:31:02.500	0.0469	0.2344	0.8828	0.5455	338540	TRUE	5	swim		NA	NA	NA	NA	NA	0
11/07/2017 20:31:02.530	0.0703	0.25	0.9844	0.5459	338541	TRUE	5	swim		NA	NA	NA	NA	NA	0
11/07/2017 20:31:02.570	0.1016	0.1875	1.0312	0.5463	338542	TRUE	5	swim		NA	NA	NA	NA	NA	0
11/07/2017 20:31:02.640	0.1094	0.1719	0.9922	0.5468	338543	TRUE	5	swim		NA	NA	NA	NA	NA	0
11/07/2017 20:31:02.680	0.125	0.1172	0.9766	0.5472	338544	TRUE	5	swim		NA	NA	NA	NA	NA	0
11/07/2017 20:31:02.720	0.1484	0.125	1	0.5476	338545	TRUE	5	swim		NA	NA	NA	NA	NA	0
11/07/2017 20:31:02.750	0.1562	0.125	0.9766	0.5479	338546	TRUE	5	swim		NA	NA	NA	NA	NA	0
11/07/2017 20:31:02.770	0.1719	0.1406	0.9844	0.5483	338547	TRUE	5	swim		NA	NA	NA	NA	NA	0
11/07/2017 20:31:02.810	0.1875	0.1719	0.9688	0.5487	338548	TRUE	5	swim		NA	NA	NA	NA	NA	0
11/07/2017 20:31:02.880	0.2188	0.1797	1.0391	0.5492	338549	TRUE	5	swim		NA	NA	NA	NA	NA	0
11/07/2017 20:31:02.920	0.2344	0.2109	0.9141	0.5496	338550	TRUE	5	swim		NA	NA	NA	NA	NA	0
11/07/2017 20:31:02.960	0.2344	0.2109	0.9141	0.55	338551	TRUE	5	swim		NA	NA	NA	NA	NA	0
11/07/2017 20:31:03.000	0.25	0.2266	0.875	0.546	338552	TRUE	5	swim		NA	NA	NA	NA	NA	0
11/07/2017 20:31:03.010	0.2656	0.2344	0.9453	0.543	338553	TRUE	5	swim		NA	NA	NA	NA	NA	0
11/07/2017 20:31:03.050	0.2812	0.2734	0.8984	0.539	338554	TRUE	5	swim		NA	NA	NA	NA	NA	0
11/07/2017 20:31:03.090	0.2891	0.2812	0.8984	0.535	338555	TRUE	5	swim		NA	NA	NA	NA	NA	0
11/07/2017 20:31:03.160	0.3047	0.2891	0.9141	0.53	338556	TRUE	5	swim		NA	NA	NA	NA	NA	0
11/07/2017 20:31:03.200	0.3281	0.3125	0.9062	0.526	338557	TRUE	5	swim		NA	NA	NA	NA	NA	0
11/07/2017 20:31:03.240	0.3203	0.3359	0.8438	0.522	338558	TRUE	5	swim		NA	NA	NA	NA	NA	0
11/07/2017 20:31:03.250	0.3281	0.3594	0.7969	0.519	338559	TRUE	5	swim		NA	NA	NA	NA	NA	0
11/07/2017 20:31:03.290	0.3359	0.3047	0.8359	0.515	338560	TRUE	5	swim		NA	NA	NA	NA	NA	0
11/07/2017 20:31:03.330	0.3984	0.3125	0.9453	0.511	338561	TRUE	5	swim		NA	NA	NA	NA	NA	0
11/07/2017 20:31:03.400	0.4062	0.2969	0.7109	0.506	338562	TRUE	5	swim		NA	NA	NA	NA	NA	0
11/07/2017 20:31:03.440	0.4219	0.1484	0.9531	0.502	338563	TRUE	5	swim		NA	NA	NA	NA	NA	0
11/07/2017 20:31:20.530	-0.0938	-0.0703	0.7344	0.5032	338991	TRUE	6	swim		NA	NA	NA	NA	NA	0
11/07/2017 20:31:20.570	-0.1328	-0.0938	0.8594	0.5224	338992	TRUE	6	swim		NA	NA	NA	NA	NA	0
11/07/2017 20:31:20.640	-0.25	-0.0625	0.9062	0.5464	338993	TRUE	6	swim		NA	NA	NA	NA	NA	0
11/07/2017 20:31:20.680	-0.3672	-0.0312	0.9922	0.5656	338994	TRUE	6	swim		NA	NA	NA	NA	NA	0
11/07/2017 20:31:20.720	-0.2109	-0.0312	1.3359	0.5848	338995	TRUE	6	swim		NA	NA	NA	NA	NA	0
11/07/2017 20:31:20.750	-0.1484	-0.0469	1.1328	0.5992	338996	TRUE	6	swim		NA	NA	NA	NA	NA	0
11/07/2017 20:31:20.770	-0.1719	0.0781	0.8672	0.6184	338997	TRUE	6	swim		NA	NA	NA	NA	NA	0
11/07/2017 20:31:20.810	-0.1953	0.1328	1.0703	0.6376	338998	TRUE	6	swim		NA	NA	NA	NA	NA	0
11/07/2017 20:31:20.880	-0.1953	0.1641	0.9531	0.6616	338999	TRUE	6	swim		NA	NA	NA	NA	NA	0
11/07/2017 20:31:20.920	-0.1094	0.1953	0.7422	0.6808	339000	TRUE	6	swim		NA	NA	NA	NA	NA	0
11/07/2017 20:31:20.960	-0.0547	0.1094	0.8438	0.7	339001	TRUE	6	swim		NA	NA	NA	NA	NA	0
11/07/2017 20:31:21.000	-0.0391	0.125	0.7656	0.7156	339002	TRUE	6	swim		NA	NA	NA	NA	NA	0
11/07/2017 20:31:21.010	-0.1328	0.1094	0.7031	0.7273	339003	TRUE	6	swim		NA	NA	NA	NA	NA	0
11/07/2017 20:31:21.050	-0.2188	0.1094	0.9922	0.7429	339004	TRUE	6	swim		NA	NA	NA	NA	NA	0
11/07/2017 20:31:21.090	-0.2891	0.1641	0.8438	0.7585	339005	TRUE	6	swim		NA	NA	NA	NA	NA	0
11/07/2017 20:31:21.160	-0.2188	0.2344	1.1484	0.778	339006	TRUE	6	swim		NA	NA	NA	NA	NA	0
11/07/2017 20:31:21.200	-0.125	0.2266	1.0703	0.7936	339007	TRUE	6	swim		NA	NA	NA	NA	NA	0
11/07/2017 20:31:21.240	-0.1094	0.2266	1.0781	0.8092	339008	TRUE	6	swim		NA	NA	NA	NA	NA	0
11/07/2017 20:31:21.250	-0.1406	0.2266	1.0781	0.8209	339009	TRUE	6	swim		NA	NA	NA	NA	NA	0
11/07/2017 20:31:21.290	-0.1406	0.2344	0.9766	0.8365	339010	TRUE	6	swim		NA	NA	NA	NA	NA	0
11/07/2017 20:31:21.330	-0.0859	0.2266	0.8984	0.8521	339011	TRUE	6	swim		NA	NA	NA	NA	NA	0
11/07/2017 20:31:21.400	-0.0234	0.1719	0.75	0.8716	339012	TRUE	6	swim		NA	NA	NA	NA	NA	0
11/07/2017 20:31:21.440	0.0156	0.1641	0.6875	0.8872	339013	TRUE	6	swim		NA	NA	NA	NA	NA	0
11/07/2017 20:31:21.480	-0.0391	0.1484	0.7031	0.9028	339014	TRUE	6	swim		NA	NA	NA	NA	NA	0
11/07/2017 20:31:21.500	-0.0859	0.1484	0.9453	0.9145	339015	TRUE	6	swim		NA	NA	NA	NA	NA	0
11/07/2017 20:31:21.530	-0.2031	0.125	0.8047	0.9301	339016	TRUE	6	swim		NA	NA	NA	NA	NA	0
11/07/2017 20:31:21.570	-0.2344	0.1719	1.0547	0.9457	339017	TRUE	6	swim		NA	NA	NA	NA	NA	0
11/07/2017 20:31:21.640	-0.0938	0.2031	1.0938	0.9652	339018	TRUE	6	swim		NA	NA	NA	NA	NA	0
11/07/2017 20:31:21.680	-0.0391	0.1562	1.125	0.9808	339019	TRUE	6	swim		NA	NA	NA	NA	NA	0
11/07/2017 20:31:21.720	-0.0391	0.1562	1.0391	0.9964	339020	TRUE	6	swim		NA	NA	NA	NA	NA	0
11/07/2017 20:31:21.750	-0.0547	0.1641	0.9688	1.0081	339021	TRUE	6	swim		NA	NA	NA	NA	NA	0
11/07/2017 20:31:21.770	-0.0078	0.0938	1.2734	1.0237	339022	TRUE	6	swim		NA	NA	NA	NA	NA	0
11/07/2017 20:31:21.810	0.0234	0.1484	0.8594	1.0393	339023	TRUE	6	swim		NA	NA	NA	NA	NA	0
11/07/2017 20:31:21.880	0.0625	0.0312	1.0938	1.0588	339024	TRUE	6	swim		NA	NA	NA	NA	NA	0
11/07/2017 20:31:21.920	0.0703	0.1484	0.4844	1.0744	339025	TRUE	6	swim		NA	NA	NA	NA	NA	0
11/07/2017 20:31:21.960	0.0938	0.1641	0.7891	1.09	339026	TRUE	6	swim		NA	NA	NA	NA	NA	0
11/07/2017 20:31:22.000	0.0391	0.1719	0.7344	1.0996	339027	TRUE	6	swim		NA	NA	NA	NA	NA	0
11/07/2017 20:31:22.010	-0.0312	0.2109	0.7734	1.1068	339028	TRUE	6	swim		NA	NA	NA	NA	NA	0
11/07/2017 20:31:22.050	-0.1016	0.1797	1.1406	1.1164	339029	TRUE	6	swim		NA	NA	NA	NA	NA	0
11/07/2017 20:31:22.090	-0.0938	0.2031	0.9844	1.126	339030	TRUE	6	swim		NA	NA	NA	NA	NA	0
11/07/2017 20:31:22.160	-0.0078	0.1484	1.0859	1.138	339031	TRUE	6	swim		NA	NA	NA	NA	NA	0
11/07/2017 20:31:22.200	0.0312	0.0859	1.1016	1.1476	339032	TRUE	6	swim		NA	NA	NA	NA	NA	0
11/07/2017 20:31:22.240	0.0078	0.0391	1.0547	1.1572	339033	TRUE	6	swim		NA	NA	NA	NA	NA	0
11/07/2017 20:31:22.250	0.0078	0.0312	0.9766	1.1644	339034	TRUE	6	swim		NA	NA	NA	NA	NA	0
11/07/2017 20:31:22.290	0.0156	0.0312	0.9062	1.174	339035	TRUE	6	swim		NA	NA	NA	NA	NA	0
11/07/2017 20:31:22.330	0.0469	0.0234	0.8047	1.1836	339036	TRUE	6	swim		NA	NA	NA	NA	NA	0
11/07/2017 20:31:22.400	0.1328	0	0.9453	1.1956	339037	TRUE	6	swim		NA	NA	NA	NA	NA	0
11/07/2017 20:31:22.440	0.1094	0.0547	0.5703	1.2052	339038	TRUE	6	swim		NA	NA	NA	NA	NA	0
11/07/2017 20:31:22.480	0.1016	0.0469	0.9297	1.2148	339039	TRUE	6	swim		NA	NA	NA	NA	NA	0
11/07/2017 20:31:22.500	0.0469	0.0391	0.8281	1.222	339040	TRUE	6	swim		NA	NA	NA	NA	NA	0
11/07/2017 20:31:22.530	-0.0391	0	0.875	1.2316	339041	TRUE	6	swim		NA	NA	NA	NA	NA	0
11/07/2017 20:31:22.570	-0.0234	0	1.1406	1.2412	339042	TRUE	6	swim		NA	NA	NA	NA	NA	0
11/07/2017 20:31:22.640	0.0547	-0.0156	1.1328	1.2532	339043	TRUE	6	swim		NA	NA	NA	NA	NA	0
11/07/2017 20:31:22.680	0.0859	-0.0234	1.1016	1.2628	339044	TRUE	6	swim		NA	NA	NA	NA	NA	0
11/07/2017 20:31:22.720	0.0547	0.0156	0.9297	1.2724	339045	TRUE	6	swim		NA	NA	NA	NA	NA	0
11/07/2017 20:31:22.750	0.0703	0.0156	1.1094	1.2796	339046	TRUE	6	swim		NA	NA	NA	NA	NA	0
11/07/2017 20:31:22.770	0.0703	0.0156	0.875	1.2892	339047	TRUE	6	swim		NA	NA	NA	NA	NA	0
11/07/2017 20:31:22.810	0.0859	0.0078	0.8281	1.2988	339048	TRUE	6	swim		NA	NA	NA	NA	NA	0
11/07/2017 20:31:22.880	0.125	0	0.8359	1.3108	339049	TRUE	6	swim		NA	NA	NA	NA	NA	0
11/07/2017 20:31:22.920	0.1328	0.0156	0.75	1.3204	339050	TRUE	6	swim		NA	NA	NA	NA	NA	0
11/07/2017 20:31:22.960	0.1328	0.0156	0.75	1.33	339051	TRUE	6	swim		NA	NA	NA	NA	NA	0
11/07/2017 20:31:23.000	0.1172	-0.0156	0.8281	1.336	339052	TRUE	6	swim		NA	NA	NA	NA	NA	0
11/07/2017 20:31:23.010	0.0547	0	0.9141	1.3405	339053	TRUE	6	swim		NA	NA	NA	NA	NA	0
11/07/2017 20:31:23.050	-0.0391	0.0391	0.9766	1.3465	339054	TRUE	6	swim		NA	NA	NA	NA	NA	0
11/07/2017 20:31:23.090	-0.0781	0.0703	0.8984	1.3525	339055	TRUE	6	swim		NA	NA	NA	NA	NA	0
11/07/2017 20:31:23.160	0.0156	0.1016	1.1328	1.36	339056	TRUE	6	swim		NA	NA	NA	NA	NA	0
11/07/2017 20:31:23.200	0.0547	0.0469	1.2422	1.366	339057	TRUE	6	swim		NA	NA	NA	NA	NA	0
11/07/2017 20:31:23.240	0.0547	0.1016	0.9844	1.372	339058	TRUE	6	swim		NA	NA	NA	NA	NA	0
11/07/2017 20:31:23.250	0.0391	0.1406	1.0078	1.3765	339059	TRUE	6	swim		NA	NA	NA	NA	NA	0
11/07/2017 20:31:23.290	0.0547	0.1797	0.9453	1.3825	339060	TRUE	6	swim		NA	NA	NA	NA	NA	0
11/07/2017 20:31:23.330	0.0781	0.1719	1.0156	1.3885	339061	TRUE	6	swim		NA	NA	NA	NA	NA	0
11/07/2017 20:31:23.400	0.0938	0.1484	0.8125	1.396	339062	TRUE	6	swim		NA	NA	NA	NA	NA	0
11/07/2017 20:31:23.440	0.1406	0.1484	0.7812	1.402	339063	TRUE	6	swim		NA	NA	NA	NA	NA	0
11/07/2017 20:31:23.480	0.1797	0.0938	0.7734	1.408	339064	TRUE	6	swim		NA	NA	NA	NA	NA	0
11/07/2017 20:31:23.500	0.1797	0.0625	0.8516	1.4125	339065	TRUE	6	swim		NA	NA	NA	NA	NA	0
11/07/2017 20:31:23.530	0.1094	0.0625	0.7812	1.4185	339066	TRUE	6	swim		NA	NA	NA	NA	NA	0
11/07/2017 20:31:23.570	0.0234	0.1172	0.9922	1.4245	339067	TRUE	6	swim		NA	NA	NA	NA	NA	0
11/07/2017 20:31:23.640	0	0.1562	0.9609	1.432	339068	TRUE	6	swim		NA	NA	NA	NA	NA	0
11/07/2017 20:31:23.680	0.125	0.1875	1.1484	1.438	339069	TRUE	6	swim		NA	NA	NA	NA	NA	0
11/07/2017 20:31:23.720	0.1406	0.1953	0.9688	1.444	339070	TRUE	6	swim		NA	NA	NA	NA	NA	0
11/07/2017 20:31:23.750	0.1562	0.2266	1.2109	1.4485	339071	TRUE	6	swim		NA	NA	NA	NA	NA	0
11/07/2017 20:31:23.770	0.1172	0.2812	0.8594	1.4545	339072	TRUE	6	swim		NA	NA	NA	NA	NA	0
11/07/2017 20:31:23.810	0.1328	0.2891	0.9844	1.4605	339073	TRUE	6	swim		NA	NA	NA	NA	NA	0
11/07/2017 20:31:23.880	0.1484	0.2734	0.9375	1.468	339074	TRUE	6	swim		NA	NA	NA	NA	NA	0
11/07/2017 20:31:23.920	0.1562	0.25	0.8203	1.474	339075	TRUE	6	swim		NA	NA	NA	NA	NA	0
11/07/2017 20:31:23.960	0.1797	0.1953	0.8672	1.48	339076	TRUE	6	swim		NA	NA	NA	NA	NA	0
11/07/2017 20:31:24.000	0.2109	0.2266	0.7109	1.4808	339077	TRUE	6	swim		NA	NA	NA	NA	NA	0
11/07/2017 20:31:24.010	0.2188	0.2031	0.6797	1.4814	339078	TRUE	6	swim		NA	NA	NA	NA	NA	0
11/07/2017 20:31:24.050	0.1719	0.25	0.6797	1.4822	339079	TRUE	6	swim		NA	NA	NA	NA	NA	0
11/07/2017 20:31:24.090	0.0859	0.2891	0.6641	1.483	339080	TRUE	6	swim		NA	NA	NA	NA	NA	0
11/07/2017 20:31:24.160	0.0625	0.25	1.0234	1.484	339081	TRUE	6	swim		NA	NA	NA	NA	NA	0
11/07/2017 20:31:24.200	0.1094	0.2109	1.0625	1.4848	339082	TRUE	6	swim		NA	NA	NA	NA	NA	0
11/07/2017 20:31:24.240	0.1484	0.25	0.9453	1.4856	339083	TRUE	6	swim		NA	NA	NA	NA	NA	0
11/07/2017 20:31:24.250	0.1797	0.2344	1.0391	1.4862	339084	TRUE	6	swim		NA	NA	NA	NA	NA	0
11/07/2017 20:31:24.290	0.1797	0.2422	0.9375	1.487	339085	TRUE	6	swim		NA	NA	NA	NA	NA	0
11/07/2017 20:31:24.330	0.2109	0.1875	1.1406	1.4878	339086	TRUE	6	swim		NA	NA	NA	NA	NA	0
11/07/2017 20:31:24.400	0.2031	0.2031	0.7656	1.4888	339087	TRUE	6	swim		NA	NA	NA	NA	NA	0
11/07/2017 20:31:24.440	0.2422	0.2266	0.9531	1.4896	339088	TRUE	6	swim		NA	NA	NA	NA	NA	0
11/07/2017 20:31:24.480	0.2344	0.1797	0.8984	1.4904	339089	TRUE	6	swim		NA	NA	NA	NA	NA	0
11/07/2017 20:31:24.500	0.2266	0.1875	0.6719	1.491	339090	TRUE	6	swim		NA	NA	NA	NA	NA	0
11/07/2017 20:31:24.530	0.25	0.1797	0.6641	1.4918	339091	TRUE	6	swim		NA	NA	NA	NA	NA	0
11/07/2017 20:31:24.570	0.2656	0.1875	0.75	1.4926	339092	TRUE	6	swim		NA	NA	NA	NA	NA	0
11/07/2017 20:31:24.640	0.2812	0.1875	0.7422	1.4936	339093	TRUE	6	swim		NA	NA	NA	NA	NA	0
11/07/2017 20:31:24.680	0.25	0.1875	0.7109	1.4944	339094	TRUE	6	swim		NA	NA	NA	NA	NA	0
11/07/2017 20:31:24.720	0.1406	0.1719	0.6719	1.4952	339095	TRUE	6	swim		NA	NA	NA	NA	NA	0
11/07/2017 20:31:24.750	0.1016	0.2109	0.9141	1.4958	339096	TRUE	6	swim		NA	NA	NA	NA	NA	0
11/07/2017 20:31:24.770	0.1094	0.1953	0.9844	1.4966	339097	TRUE	6	swim		NA	NA	NA	NA	NA	0
11/07/2017 20:31:24.810	0.1719	0.1875	1.0312	1.4974	339098	TRUE	6	swim		NA	NA	NA	NA	NA	0
11/07/2017 20:31:24.880	0.1797	0.1328	0.9609	1.4984	339099	TRUE	6	swim		NA	NA	NA	NA	NA	0
11/07/2017 20:31:24.920	0.1719	0.1172	0.9531	1.4992	339100	TRUE	6	swim		NA	NA	NA	NA	NA	0
11/07/2017 20:31:24.960	0.1719	0.1172	0.9531	1.5	339101	TRUE	6	swim		NA	NA	NA	NA	NA	0
11/07/2017 20:31:25.000	0.1875	0.1172	0.875	1.4952	339102	TRUE	6	swim		NA	NA	NA	NA	NA	0
11/07/2017 20:31:25.010	0.1953	0.125	0.7891	1.4916	339103	TRUE	6	swim		NA	NA	NA	NA	NA	0
11/07/2017 20:31:25.050	0.2266	0.0703	0.9609	1.4868	339104	TRUE	6	swim		NA	NA	NA	NA	NA	0
11/07/2017 20:31:25.090	0.2188	0.0859	0.6172	1.482	339105	TRUE	6	swim		NA	NA	NA	NA	NA	0
11/07/2017 20:31:25.160	0.2578	0.0391	0.9531	1.476	339106	TRUE	6	swim		NA	NA	NA	NA	NA	0
11/07/2017 20:31:25.200	0.2656	0.0625	0.5781	1.4712	339107	TRUE	6	swim		NA	NA	NA	NA	NA	0
11/07/2017 20:31:25.240	0.2344	0.1016	0.7578	1.4664	339108	TRUE	6	swim		NA	NA	NA	NA	NA	0
11/07/2017 20:31:25.250	0.2266	0.1016	0.9219	1.4628	339109	TRUE	6	swim		NA	NA	NA	NA	NA	0
11/07/2017 20:31:25.290	0.1797	0.1016	0.75	1.458	339110	TRUE	6	swim		NA	NA	NA	NA	NA	0
11/07/2017 20:31:25.330	0.1797	0.0938	0.9922	1.4532	339111	TRUE	6	swim		NA	NA	NA	NA	NA	0
11/07/2017 20:31:25.400	0.2109	0.0938	0.9609	1.4472	339112	TRUE	6	swim		NA	NA	NA	NA	NA	0
11/07/2017 20:31:25.440	0.2344	0.0625	1.0312	1.4424	339113	TRUE	6	swim		NA	NA	NA	NA	NA	0
11/07/2017 20:31:25.480	0.2188	0.0625	0.9062	1.4376	339114	TRUE	6	swim		NA	NA	NA	NA	NA	0
11/07/2017 20:31:25.500	0.2266	0.0312	1.0938	1.434	339115	TRUE	6	swim		NA	NA	NA	NA	NA	0
11/07/2017 20:31:25.530	0.2031	0.0391	0.8672	1.4292	339116	TRUE	6	swim		NA	NA	NA	NA	NA	0
11/07/2017 20:31:25.570	0.2188	0.0469	0.9375	1.4244	339117	TRUE	6	swim		NA	NA	NA	NA	NA	0
11/07/2017 20:31:25.640	0.2344	0.0469	0.7188	1.4184	339118	TRUE	6	swim		NA	NA	NA	NA	NA	0
11/07/2017 20:31:25.680	0.2891	0.0625	0.7109	1.4136	339119	TRUE	6	swim		NA	NA	NA	NA	NA	0
11/07/2017 20:31:25.720	0.2969	0.0859	0.5469	1.4088	339120	TRUE	6	swim		NA	NA	NA	NA	NA	0
11/07/2017 20:31:25.750	0.2969	0	0.9766	1.4052	339121	TRUE	6	swim		NA	NA	NA	NA	NA	0
11/07/2017 20:31:25.770	0.1875	0	0.7891	1.4004	339122	TRUE	6	swim		NA	NA	NA	NA	NA	0
11/07/2017 20:31:25.810	0.0625	0.0078	0.9922	1.3956	339123	TRUE	6	swim		NA	NA	NA	NA	NA	0
11/07/2017 20:31:25.880	0.0391	0.1328	0.9531	1.3896	339124	TRUE	6	swim		NA	NA	NA	NA	NA	0
11/07/2017 20:31:25.920	0.1172	0.1172	1.1094	1.3848	339125	TRUE	6	swim		NA	NA	NA	NA	NA	0
11/07/2017 20:31:25.960	0.1484	0.1641	1	1.38	339126	TRUE	6	swim		NA	NA	NA	NA	NA	0
11/07/2017 20:31:26.000	0.1328	0.1953	0.9609	1.3744	339127	TRUE	6	swim		NA	NA	NA	NA	NA	0
11/07/2017 20:31:26.010	0.1484	0.2031	1.0312	1.3702	339128	TRUE	6	swim		NA	NA	NA	NA	NA	0
11/07/2017 20:31:26.050	0.1641	0.1641	1.0312	1.3646	339129	TRUE	6	swim		NA	NA	NA	NA	NA	0
11/07/2017 20:31:26.090	0.1797	0.1719	0.8984	1.359	339130	TRUE	6	swim		NA	NA	NA	NA	NA	0
11/07/2017 20:31:26.160	0.1875	0.1641	0.8047	1.352	339131	TRUE	6	swim		NA	NA	NA	NA	NA	0
11/07/2017 20:31:26.200	0.2266	0.1406	0.9766	1.3464	339132	TRUE	6	swim		NA	NA	NA	NA	NA	0
11/07/2017 20:31:26.240	0.2578	0.1172	0.6953	1.3408	339133	TRUE	6	swim		NA	NA	NA	NA	NA	0
11/07/2017 20:31:26.250	0.2969	0.0781	0.9609	1.3366	339134	TRUE	6	swim		NA	NA	NA	NA	NA	0
11/07/2017 20:31:26.290	0.2656	0.0781	0.6641	1.331	339135	TRUE	6	swim		NA	NA	NA	NA	NA	0
11/07/2017 20:31:26.330	0.1719	0.0781	0.8359	1.3254	339136	TRUE	6	swim		NA	NA	NA	NA	NA	0
11/07/2017 20:31:26.400	0.0781	0.1094	0.8906	1.3184	339137	TRUE	6	swim		NA	NA	NA	NA	NA	0
11/07/2017 20:31:26.440	0.0547	0.1719	0.9766	1.3128	339138	TRUE	6	swim		NA	NA	NA	NA	NA	0
11/07/2017 20:31:26.480	0.1172	0.2031	0.9766	1.3072	339139	TRUE	6	swim		NA	NA	NA	NA	NA	0
11/07/2017 20:31:26.500	0.1328	0.1875	1.0781	1.303	339140	TRUE	6	swim		NA	NA	NA	NA	NA	0
11/07/2017 20:31:26.530	0.0938	0.2188	0.7578	1.2974	339141	TRUE	6	swim		NA	NA	NA	NA	NA	0
11/07/2017 20:31:26.570	0.125	0.1719	1.1562	1.2918	339142	TRUE	6	swim		NA	NA	NA	NA	NA	0
11/07/2017 20:31:26.640	0.1406	0.1797	0.9141	1.2848	339143	TRUE	6	swim		NA	NA	NA	NA	NA	0
11/07/2017 20:31:26.680	0.1562	0.2109	0.8906	1.2792	339144	TRUE	6	swim		NA	NA	NA	NA	NA	0
11/07/2017 20:31:26.720	0.1641	0.1875	0.7266	1.2736	339145	TRUE	6	swim		NA	NA	NA	NA	NA	0
11/07/2017 20:31:26.750	0.2031	0.1719	0.7344	1.2694	339146	TRUE	6	swim		NA	NA	NA	NA	NA	0
11/07/2017 20:31:26.770	0.2188	0.125	0.6641	1.2638	339147	TRUE	6	swim		NA	NA	NA	NA	NA	0
11/07/2017 20:31:26.810	0.1875	0.1328	0.625	1.2582	339148	TRUE	6	swim		NA	NA	NA	NA	NA	0
11/07/2017 20:31:26.880	0.1172	0.1328	0.7812	1.2512	339149	TRUE	6	swim		NA	NA	NA	NA	NA	0
11/07/2017 20:31:26.920	0.0469	0.1484	1.0234	1.2456	339150	TRUE	6	swim		NA	NA	NA	NA	NA	0
11/07/2017 20:31:26.960	0.0391	0.1719	1.0703	1.24	339151	TRUE	6	swim		NA	NA	NA	NA	NA	0
11/07/2017 20:31:27.000	0.0938	0.1641	1.0312	1.2352	339152	TRUE	6	swim		NA	NA	NA	NA	NA	0
11/07/2017 20:31:27.010	0.1172	0.1875	0.9844	1.2316	339153	TRUE	6	swim		NA	NA	NA	NA	NA	0
11/07/2017 20:31:27.050	0.0938	0.2188	0.875	1.2268	339154	TRUE	6	swim		NA	NA	NA	NA	NA	0
11/07/2017 20:31:27.090	0.0938	0.2031	0.9531	1.222	339155	TRUE	6	swim		NA	NA	NA	NA	NA	0
11/07/2017 20:31:27.160	0.125	0.1562	1.0312	1.216	339156	TRUE	6	swim		NA	NA	NA	NA	NA	0
11/07/2017 20:31:27.200	0.1641	0.1484	1.0156	1.2112	339157	TRUE	6	swim		NA	NA	NA	NA	NA	0
11/07/2017 20:31:27.240	0.1953	0.1641	0.7578	1.2064	339158	TRUE	6	swim		NA	NA	NA	NA	NA	0
11/07/2017 20:31:27.250	0.2188	0.1484	0.7812	1.2028	339159	TRUE	6	swim		NA	NA	NA	NA	NA	0
11/07/2017 20:31:27.290	0.2188	0.125	0.8125	1.198	339160	TRUE	6	swim		NA	NA	NA	NA	NA	0
11/07/2017 20:31:27.330	0.1953	0.0703	0.9062	1.1932	339161	TRUE	6	swim		NA	NA	NA	NA	NA	0
11/07/2017 20:31:27.400	0.125	0.0859	0.8359	1.1872	339162	TRUE	6	swim		NA	NA	NA	NA	NA	0
11/07/2017 20:31:27.440	0.0469	0.1016	0.9766	1.1824	339163	TRUE	6	swim		NA	NA	NA	NA	NA	0
11/07/2017 20:31:27.480	0.0469	0.125	1.0859	1.1776	339164	TRUE	6	swim		NA	NA	NA	NA	NA	0
11/07/2017 20:31:27.500	0.125	0.1641	1.1016	1.174	339165	TRUE	6	swim		NA	NA	NA	NA	NA	0
11/07/2017 20:31:27.530	0.1641	0.1562	1.1484	1.1692	339166	TRUE	6	swim		NA	NA	NA	NA	NA	0
11/07/2017 20:31:27.570	0.1484	0.1953	1.0312	1.1644	339167	TRUE	6	swim		NA	NA	NA	NA	NA	0
11/07/2017 20:31:27.640	0.1641	0.1953	1.0156	1.1584	339168	TRUE	6	swim		NA	NA	NA	NA	NA	0
11/07/2017 20:31:27.680	0.2031	0.2109	1.0234	1.1536	339169	TRUE	6	swim		NA	NA	NA	NA	NA	0
11/07/2017 20:31:27.720	0.2109	0.2109	0.8594	1.1488	339170	TRUE	6	swim		NA	NA	NA	NA	NA	0
11/07/2017 20:31:27.750	0.2422	0.1797	0.8672	1.1452	339171	TRUE	6	swim		NA	NA	NA	NA	NA	0
11/07/2017 20:31:27.770	0.2734	0.125	0.8047	1.1404	339172	TRUE	6	swim		NA	NA	NA	NA	NA	0
11/07/2017 20:31:27.810	0.2734	0.0859	0.625	1.1356	339173	TRUE	6	swim		NA	NA	NA	NA	NA	0
11/07/2017 20:31:27.880	0.2656	0.0391	1	1.1296	339174	TRUE	6	swim		NA	NA	NA	NA	NA	0
11/07/2017 20:31:27.920	0.1641	0.0469	0.9062	1.1248	339175	TRUE	6	swim		NA	NA	NA	NA	NA	0
11/07/2017 20:31:27.960	0.1641	0.0469	0.9062	1.12	339176	TRUE	6	swim		NA	NA	NA	NA	NA	0
11/07/2017 20:31:28.000	0.0859	0.1016	0.9922	1.1168	339177	TRUE	6	swim		NA	NA	NA	NA	NA	0
11/07/2017 20:31:28.010	0.0859	0.1172	1.1797	1.1144	339178	TRUE	6	swim		NA	NA	NA	NA	NA	0
11/07/2017 20:31:28.050	0.1406	0.1328	1.0469	1.1112	339179	TRUE	6	swim		NA	NA	NA	NA	NA	0
11/07/2017 20:31:28.090	0.1406	0.1641	1.1875	1.108	339180	TRUE	6	swim		NA	NA	NA	NA	NA	0
11/07/2017 20:31:28.160	0.1406	0.1797	1.1172	1.104	339181	TRUE	6	swim		NA	NA	NA	NA	NA	0
11/07/2017 20:31:28.200	0.125	0.1719	0.9375	1.1008	339182	TRUE	6	swim		NA	NA	NA	NA	NA	0
11/07/2017 20:31:28.240	0.1406	0.1484	0.9766	1.0976	339183	TRUE	6	swim		NA	NA	NA	NA	NA	0
11/07/2017 20:31:28.250	0.1562	0.1562	0.8516	1.0952	339184	TRUE	6	swim		NA	NA	NA	NA	NA	0
11/07/2017 20:31:28.290	0.2031	0.1719	0.7656	1.092	339185	TRUE	6	swim		NA	NA	NA	NA	NA	0
11/07/2017 20:31:28.330	0.2266	0.1484	0.7969	1.0888	339186	TRUE	6	swim		NA	NA	NA	NA	NA	0
11/07/2017 20:31:28.400	0.1875	0.1094	0.6016	1.0848	339187	TRUE	6	swim		NA	NA	NA	NA	NA	0
11/07/2017 20:31:28.440	0.125	0.0938	0.875	1.0816	339188	TRUE	6	swim		NA	NA	NA	NA	NA	0
11/07/2017 20:31:28.480	0.0312	0.1484	0.875	1.0784	339189	TRUE	6	swim		NA	NA	NA	NA	NA	0
11/07/2017 20:31:28.500	0.0156	0.1641	1.0312	1.076	339190	TRUE	6	swim		NA	NA	NA	NA	NA	0
11/07/2017 20:31:28.530	0.0781	0.2109	1.0469	1.0728	339191	TRUE	6	swim		NA	NA	NA	NA	NA	0
11/07/2017 20:31:28.570	0.0938	0.2109	0.9922	1.0696	339192	TRUE	6	swim		NA	NA	NA	NA	NA	0
11/07/2017 20:31:28.640	0.0547	0.1797	0.8203	1.0656	339193	TRUE	6	swim		NA	NA	NA	NA	NA	0
11/07/2017 20:31:28.680	0.0859	0.1875	1.0312	1.0624	339194	TRUE	6	swim		NA	NA	NA	NA	NA	0
11/07/2017 20:31:28.720	0.0703	0.2031	0.8516	1.0592	339195	TRUE	6	swim		NA	NA	NA	NA	NA	0
11/07/2017 20:31:28.750	0.1016	0.1719	0.8906	1.0568	339196	TRUE	6	swim		NA	NA	NA	NA	NA	0
11/07/2017 20:31:28.770	0.1797	0.2266	1.1641	1.0536	339197	TRUE	6	swim		NA	NA	NA	NA	NA	0
11/07/2017 20:31:28.810	0.1875	0.2734	0.8359	1.0504	339198	TRUE	6	swim		NA	NA	NA	NA	NA	0
11/07/2017 20:31:28.880	0.1953	0.2031	0.9141	1.0464	339199	TRUE	6	swim		NA	NA	NA	NA	NA	0
11/07/2017 20:31:28.920	0.2266	0.2812	1.0391	1.0432	339200	TRUE	6	swim		NA	NA	NA	NA	NA	0
11/07/2017 20:31:28.960	0.2422	0.1797	0.6172	1.04	339201	TRUE	6	swim		NA	NA	NA	NA	NA	0
11/07/2017 20:31:29.000	0.1953	0.2031	1	1.034	339202	TRUE	6	swim		NA	NA	NA	NA	NA	0
11/07/2017 20:31:29.010	0.2109	0.3125	0.5156	1.0295	339203	TRUE	6	swim		NA	NA	NA	NA	NA	0
11/07/2017 20:31:29.050	0.25	0.1562	1.2031	1.0235	339204	TRUE	6	swim		NA	NA	NA	NA	NA	0
11/07/2017 20:31:29.090	0.3203	0.3438	0.8906	1.0175	339205	TRUE	6	swim		NA	NA	NA	NA	NA	0
11/07/2017 20:31:29.160	0.2578	0.2969	0.3672	1.01	339206	TRUE	6	swim		NA	NA	NA	NA	NA	0
11/07/2017 20:31:29.200	0.2734	0.2578	1.1328	1.004	339207	TRUE	6	swim		NA	NA	NA	NA	NA	0
11/07/2017 20:31:29.240	0.2188	0.375	0.7031	0.998	339208	TRUE	6	swim		NA	NA	NA	NA	NA	0
11/07/2017 20:31:29.250	0.1797	0.1875	0.5078	0.9935	339209	TRUE	6	swim		NA	NA	NA	NA	NA	0
11/07/2017 20:31:29.290	0.2578	0.3125	0.8906	0.9875	339210	TRUE	6	swim		NA	NA	NA	NA	NA	0
11/07/2017 20:31:29.330	0.1797	0.2891	0.5703	0.9815	339211	TRUE	6	swim		NA	NA	NA	NA	NA	0
11/07/2017 20:31:29.400	0.2109	0.2578	0.9609	0.974	339212	TRUE	6	swim		NA	NA	NA	NA	NA	0
11/07/2017 20:31:29.440	0.2266	0.3828	0.7812	0.968	339213	TRUE	6	swim		NA	NA	NA	NA	NA	0
11/07/2017 20:31:29.480	0.2578	0.1406	0.8594	0.962	339214	TRUE	6	swim		NA	NA	NA	NA	NA	0
11/07/2017 20:31:29.500	0.2031	0.1953	1.0234	0.9575	339215	TRUE	6	swim		NA	NA	NA	NA	NA	0
11/07/2017 20:31:29.530	0.2266	0.3359	0.7422	0.9515	339216	TRUE	6	swim		NA	NA	NA	NA	NA	0
11/07/2017 20:31:29.570	0.2656	0.3047	1.2188	0.9455	339217	TRUE	6	swim		NA	NA	NA	NA	NA	0
11/07/2017 20:31:29.640	0.2812	0.4219	0.8906	0.938	339218	TRUE	6	swim		NA	NA	NA	NA	NA	0
11/07/2017 20:31:29.680	0.2734	0.1797	0.8359	0.932	339219	TRUE	6	swim		NA	NA	NA	NA	NA	0
11/07/2017 20:31:29.720	0.2891	0.2031	1.2656	0.926	339220	TRUE	6	swim		NA	NA	NA	NA	NA	0
11/07/2017 20:31:29.750	0.2188	0.2969	0.5625	0.9215	339221	TRUE	6	swim		NA	NA	NA	NA	NA	0
11/07/2017 20:31:29.770	0.2031	0.1484	1.0938	0.9155	339222	TRUE	6	swim		NA	NA	NA	NA	NA	0
11/07/2017 20:31:29.810	0.2422	0.3516	0.8984	0.9095	339223	TRUE	6	swim		NA	NA	NA	NA	NA	0
11/07/2017 20:31:29.880	0.2734	0.1562	0.8828	0.902	339224	TRUE	6	swim		NA	NA	NA	NA	NA	0
11/07/2017 20:31:29.920	0.2422	0.2578	0.9844	0.896	339225	TRUE	6	swim		NA	NA	NA	NA	NA	0
11/07/2017 20:31:29.960	0.2031	0.3359	0.5	0.89	339226	TRUE	6	swim		NA	NA	NA	NA	NA	0
11/07/2017 20:31:30.000	0.1797	0.1719	1.0547	0.8752	339227	TRUE	6	swim		NA	NA	NA	NA	NA	0
11/07/2017 20:31:30.010	0.1797	0.3516	0.7422	0.8641	339228	TRUE	6	swim		NA	NA	NA	NA	NA	0
11/07/2017 20:31:30.050	0.1406	0.2266	0.6797	0.8493	339229	TRUE	6	swim		NA	NA	NA	NA	NA	0
11/07/2017 20:31:30.090	0.1484	0.2344	1.0391	0.8345	339230	TRUE	6	swim		NA	NA	NA	NA	NA	0
11/07/2017 20:31:30.160	0.125	0.2812	0.8125	0.816	339231	TRUE	6	swim		NA	NA	NA	NA	NA	0
11/07/2017 20:31:30.200	0.1094	0.0938	0.8203	0.8012	339232	TRUE	6	swim		NA	NA	NA	NA	NA	0
11/07/2017 20:31:30.240	0.1328	0.1328	1.1719	0.7864	339233	TRUE	6	swim		NA	NA	NA	NA	NA	0
11/07/2017 20:31:30.250	0.0391	0.1797	0.9219	0.7753	339234	TRUE	6	swim		NA	NA	NA	NA	NA	0
11/07/2017 20:31:30.290	0.0391	0.125	1.0547	0.7605	339235	TRUE	6	swim		NA	NA	NA	NA	NA	0
11/07/2017 20:31:30.330	0.0625	0.2344	1	0.7457	339236	TRUE	6	swim		NA	NA	NA	NA	NA	0
11/07/2017 20:31:30.400	0.0469	0.0547	0.7109	0.7272	339237	TRUE	6	swim		NA	NA	NA	NA	NA	0
11/07/2017 20:31:30.440	0.0938	0.0625	1.1719	0.7124	339238	TRUE	6	swim		NA	NA	NA	NA	NA	0
11/07/2017 20:31:30.480	0.0625	0.0859	0.75	0.6976	339239	TRUE	6	swim		NA	NA	NA	NA	NA	0
11/07/2017 20:31:30.500	0.0547	-0.0547	0.8672	0.6865	339240	TRUE	6	swim		NA	NA	NA	NA	NA	0
11/07/2017 20:31:30.530	0.1016	0	0.9766	0.6717	339241	TRUE	6	swim		NA	NA	NA	NA	NA	0
11/07/2017 20:31:30.570	0.0781	-0.0078	0.75	0.6569	339242	TRUE	6	swim		NA	NA	NA	NA	NA	0
11/07/2017 20:31:30.640	0.0781	-0.0156	0.875	0.6384	339243	TRUE	6	swim		NA	NA	NA	NA	NA	0
11/07/2017 20:31:30.680	0.0938	0.1172	0.8359	0.6236	339244	TRUE	6	swim		NA	NA	NA	NA	NA	0
11/07/2017 20:31:30.720	0.0391	0.1406	0.7344	0.6088	339245	TRUE	6	swim		NA	NA	NA	NA	NA	0
11/07/2017 20:31:30.750	0.0547	0.1094	0.9531	0.5977	339246	TRUE	6	swim		NA	NA	NA	NA	NA	0
11/07/2017 20:31:30.770	0.0547	0.2109	0.9531	0.5829	339247	TRUE	6	swim		NA	NA	NA	NA	NA	0
11/07/2017 20:31:30.810	0.1172	0.0469	0.9219	0.5681	339248	TRUE	6	swim		NA	NA	NA	NA	NA	0
11/07/2017 20:31:30.880	0.1875	0.1172	1.1016	0.5496	339249	TRUE	6	swim		NA	NA	NA	NA	NA	0
11/07/2017 20:31:30.920	0.1328	0.2031	0.8359	0.5348	339250	TRUE	6	swim		NA	NA	NA	NA	NA	0
11/07/2017 20:31:30.960	0.1328	0.2031	0.8359	0.52	339251	TRUE	6	swim		NA	NA	NA	NA	NA	0
11/07/2017 20:31:31.000	0.1172	0.0938	0.9688	0.5108	339252	TRUE	6	swim		NA	NA	NA	NA	NA	0
11/07/2017 20:31:31.010	0.1562	0.2891	0.9531	0.5039	339253	TRUE	6	swim		NA	NA	NA	NA	NA	0
11/07/2017 20:31:50.880	-0.0625	0.0703	0.8594	0.512	339749	TRUE	7	swim		NA	NA	NA	NA	NA	0
11/07/2017 20:31:50.920	-0.0312	0.0469	1.0469	0.526	339750	TRUE	7	swim		NA	NA	NA	NA	NA	0
11/07/2017 20:31:50.960	-0.0312	0.0469	1.0469	0.54	339751	TRUE	7	swim		NA	NA	NA	NA	NA	0
11/07/2017 20:31:51.000	-0.0156	0.0938	0.6719	0.546	339752	TRUE	7	swim		NA	NA	NA	NA	NA	0
11/07/2017 20:31:51.010	0.0469	0.0391	0.7969	0.5505	339753	TRUE	7	swim		NA	NA	NA	NA	NA	0
11/07/2017 20:31:51.050	0.0703	0.0859	0.5938	0.5565	339754	TRUE	7	swim		NA	NA	NA	NA	NA	0
11/07/2017 20:31:51.090	0.0391	0.0547	0.7344	0.5625	339755	TRUE	7	swim		NA	NA	NA	NA	NA	0
11/07/2017 20:31:51.160	-0.0391	0.0625	0.7812	0.57	339756	TRUE	7	swim		NA	NA	NA	NA	NA	0
11/07/2017 20:31:51.200	-0.1016	0.0391	0.9062	0.576	339757	TRUE	7	swim		NA	NA	NA	NA	NA	0
11/07/2017 20:31:51.240	-0.1172	0.0156	0.9844	0.582	339758	TRUE	7	swim		NA	NA	NA	NA	NA	0
11/07/2017 20:31:51.250	-0.0156	0.0234	1.0781	0.5865	339759	TRUE	7	swim		NA	NA	NA	NA	NA	0
11/07/2017 20:31:51.290	0.0156	0	1.1719	0.5925	339760	TRUE	7	swim		NA	NA	NA	NA	NA	0
11/07/2017 20:31:51.330	-0.0312	0.0078	0.9375	0.5985	339761	TRUE	7	swim		NA	NA	NA	NA	NA	0
11/07/2017 20:31:51.400	-0.0234	0.0391	0.9766	0.606	339762	TRUE	7	swim		NA	NA	NA	NA	NA	0
11/07/2017 20:31:51.440	-0.0156	0.0156	1	0.612	339763	TRUE	7	swim		NA	NA	NA	NA	NA	0
11/07/2017 20:31:51.480	0	0.0234	0.7891	0.618	339764	TRUE	7	swim		NA	NA	NA	NA	NA	0
11/07/2017 20:31:51.500	0.0391	0.0156	0.6562	0.6225	339765	TRUE	7	swim		NA	NA	NA	NA	NA	0
11/07/2017 20:31:51.530	0.0547	0	0.9141	0.6285	339766	TRUE	7	swim		NA	NA	NA	NA	NA	0
11/07/2017 20:31:51.570	0	0.0156	0.6719	0.6345	339767	TRUE	7	swim		NA	NA	NA	NA	NA	0
11/07/2017 20:31:51.640	-0.0703	0	0.8359	0.642	339768	TRUE	7	swim		NA	NA	NA	NA	NA	0
11/07/2017 20:31:51.680	-0.1562	-0.0156	0.9453	0.648	339769	TRUE	7	swim		NA	NA	NA	NA	NA	0
11/07/2017 20:31:51.720	-0.1484	0	1.0703	0.654	339770	TRUE	7	swim		NA	NA	NA	NA	NA	0
11/07/2017 20:31:51.750	-0.0312	0	1.1719	0.6585	339771	TRUE	7	swim		NA	NA	NA	NA	NA	0
11/07/2017 20:31:51.770	-0.0312	-0.0391	1.1094	0.6645	339772	TRUE	7	swim		NA	NA	NA	NA	NA	0
11/07/2017 20:31:51.810	-0.0469	-0.0469	1.0625	0.6705	339773	TRUE	7	swim		NA	NA	NA	NA	NA	0
11/07/2017 20:31:51.880	-0.0469	-0.0312	1.0781	0.678	339774	TRUE	7	swim		NA	NA	NA	NA	NA	0
11/07/2017 20:31:51.920	-0.0469	-0.0234	0.8203	0.684	339775	TRUE	7	swim		NA	NA	NA	NA	NA	0
11/07/2017 20:31:51.960	0	-0.0625	0.9922	0.69	339776	TRUE	7	swim		NA	NA	NA	NA	NA	0
11/07/2017 20:31:52.000	0.0625	-0.1094	0.8438	0.696	339777	TRUE	7	swim		NA	NA	NA	NA	NA	0
11/07/2017 20:31:52.010	0.0625	-0.0938	0.8047	0.7005	339778	TRUE	7	swim		NA	NA	NA	NA	NA	0
11/07/2017 20:31:52.050	0.0547	-0.0625	0.8047	0.7065	339779	TRUE	7	swim		NA	NA	NA	NA	NA	0
11/07/2017 20:31:52.090	-0.0234	-0.0781	0.8125	0.7125	339780	TRUE	7	swim		NA	NA	NA	NA	NA	0
11/07/2017 20:31:52.160	-0.1172	-0.0391	0.8828	0.72	339781	TRUE	7	swim		NA	NA	NA	NA	NA	0
11/07/2017 20:31:52.200	-0.125	-0.0234	1.1406	0.726	339782	TRUE	7	swim		NA	NA	NA	NA	NA	0
11/07/2017 20:31:52.240	-0.0391	-0.0234	1.1094	0.732	339783	TRUE	7	swim		NA	NA	NA	NA	NA	0
11/07/2017 20:31:52.250	0	0.0156	1.0938	0.7365	339784	TRUE	7	swim		NA	NA	NA	NA	NA	0
11/07/2017 20:31:52.290	-0.0078	0.0625	1.0391	0.7425	339785	TRUE	7	swim		NA	NA	NA	NA	NA	0
11/07/2017 20:31:52.330	-0.0078	0.0859	1.0234	0.7485	339786	TRUE	7	swim		NA	NA	NA	NA	NA	0
11/07/2017 20:31:52.400	0.0312	0.0625	1.125	0.756	339787	TRUE	7	swim		NA	NA	NA	NA	NA	0
11/07/2017 20:31:52.440	0.0312	0.0547	0.9219	0.762	339788	TRUE	7	swim		NA	NA	NA	NA	NA	0
11/07/2017 20:31:52.480	0.0859	0.0547	0.7109	0.768	339789	TRUE	7	swim		NA	NA	NA	NA	NA	0
11/07/2017 20:31:52.500	0.1328	-0.0078	0.9062	0.7725	339790	TRUE	7	swim		NA	NA	NA	NA	NA	0
11/07/2017 20:31:52.530	0.1406	0	0.7891	0.7785	339791	TRUE	7	swim		NA	NA	NA	NA	NA	0
11/07/2017 20:31:52.570	0.1094	0.0156	0.75	0.7845	339792	TRUE	7	swim		NA	NA	NA	NA	NA	0
11/07/2017 20:31:52.640	0.0469	0.0156	0.9297	0.792	339793	TRUE	7	swim		NA	NA	NA	NA	NA	0
11/07/2017 20:31:52.680	-0.0234	0.0391	0.9766	0.798	339794	TRUE	7	swim		NA	NA	NA	NA	NA	0
11/07/2017 20:31:52.720	-0.0078	0.0312	1.0781	0.804	339795	TRUE	7	swim		NA	NA	NA	NA	NA	0
11/07/2017 20:31:52.750	0.0781	0.0859	1.0781	0.8085	339796	TRUE	7	swim		NA	NA	NA	NA	NA	0
11/07/2017 20:31:52.770	0.0859	0.1016	1.0156	0.8145	339797	TRUE	7	swim		NA	NA	NA	NA	NA	0
11/07/2017 20:31:52.810	0.0703	0.0938	1.0781	0.8205	339798	TRUE	7	swim		NA	NA	NA	NA	NA	0
11/07/2017 20:31:52.880	0.0703	0.1094	0.9062	0.828	339799	TRUE	7	swim		NA	NA	NA	NA	NA	0
11/07/2017 20:31:52.920	0.0781	0.1094	0.8906	0.834	339800	TRUE	7	swim		NA	NA	NA	NA	NA	0
11/07/2017 20:31:52.960	0.1016	0.1328	0.8672	0.84	339801	TRUE	7	swim		NA	NA	NA	NA	NA	0
11/07/2017 20:31:53.000	0.125	0.0859	0.8828	0.8424	339802	TRUE	7	swim		NA	NA	NA	NA	NA	0
11/07/2017 20:31:53.010	0.1484	0.0781	0.6641	0.8442	339803	TRUE	7	swim		NA	NA	NA	NA	NA	0
11/07/2017 20:31:53.050	0.1641	0.0391	0.7812	0.8466	339804	TRUE	7	swim		NA	NA	NA	NA	NA	0
11/07/2017 20:31:53.090	0.1094	0.0234	0.7188	0.849	339805	TRUE	7	swim		NA	NA	NA	NA	NA	0
11/07/2017 20:31:53.160	0.0547	0.0391	0.9609	0.852	339806	TRUE	7	swim		NA	NA	NA	NA	NA	0
11/07/2017 20:31:53.200	-0.0391	0.0703	0.8281	0.8544	339807	TRUE	7	swim		NA	NA	NA	NA	NA	0
11/07/2017 20:31:53.240	-0.0234	0.0859	1.0312	0.8568	339808	TRUE	7	swim		NA	NA	NA	NA	NA	0
11/07/2017 20:31:53.250	0.0469	0.0938	0.9922	0.8586	339809	TRUE	7	swim		NA	NA	NA	NA	NA	0
11/07/2017 20:31:53.290	0.0547	0.1016	1.0391	0.861	339810	TRUE	7	swim		NA	NA	NA	NA	NA	0
11/07/2017 20:31:53.330	0.0312	0.1172	0.9297	0.8634	339811	TRUE	7	swim		NA	NA	NA	NA	NA	0
11/07/2017 20:31:53.400	0.0312	0.1172	0.9609	0.8664	339812	TRUE	7	swim		NA	NA	NA	NA	NA	0
11/07/2017 20:31:53.440	0.0547	0.0938	0.9766	0.8688	339813	TRUE	7	swim		NA	NA	NA	NA	NA	0
11/07/2017 20:31:53.480	0.0859	0.1016	0.875	0.8712	339814	TRUE	7	swim		NA	NA	NA	NA	NA	0
11/07/2017 20:31:53.500	0.1406	0.0781	0.7578	0.873	339815	TRUE	7	swim		NA	NA	NA	NA	NA	0
11/07/2017 20:31:53.530	0.1719	0.0469	0.7344	0.8754	339816	TRUE	7	swim		NA	NA	NA	NA	NA	0
11/07/2017 20:31:53.570	0.1484	0.0234	0.9297	0.8778	339817	TRUE	7	swim		NA	NA	NA	NA	NA	0
11/07/2017 20:31:53.640	0.0781	0.0469	0.7578	0.8808	339818	TRUE	7	swim		NA	NA	NA	NA	NA	0
11/07/2017 20:31:53.680	0	0.0391	0.9844	0.8832	339819	TRUE	7	swim		NA	NA	NA	NA	NA	0
11/07/2017 20:31:53.720	0	0.0781	1.0859	0.8856	339820	TRUE	7	swim		NA	NA	NA	NA	NA	0
11/07/2017 20:31:53.750	0.1016	0.0938	1.0859	0.8874	339821	TRUE	7	swim		NA	NA	NA	NA	NA	0
11/07/2017 20:31:53.770	0.1016	0.1172	0.8984	0.8898	339822	TRUE	7	swim		NA	NA	NA	NA	NA	0
11/07/2017 20:31:53.810	0.1094	0.0859	1.2344	0.8922	339823	TRUE	7	swim		NA	NA	NA	NA	NA	0
11/07/2017 20:31:53.880	0.0781	0.125	0.7891	0.8952	339824	TRUE	7	swim		NA	NA	NA	NA	NA	0
11/07/2017 20:31:53.920	0.0938	0.0938	1	0.8976	339825	TRUE	7	swim		NA	NA	NA	NA	NA	0
11/07/2017 20:31:53.960	0.125	0.0938	1.1484	0.9	339826	TRUE	7	swim		NA	NA	NA	NA	NA	0
11/07/2017 20:31:54.000	0.1172	0.1406	0.6875	0.8996	339827	TRUE	7	swim		NA	NA	NA	NA	NA	0
11/07/2017 20:31:54.010	0.1797	0.1406	0.9766	0.8993	339828	TRUE	7	swim		NA	NA	NA	NA	NA	0
11/07/2017 20:31:54.050	0.1953	0.1406	0.5781	0.8989	339829	TRUE	7	swim		NA	NA	NA	NA	NA	0
11/07/2017 20:31:54.090	0.2266	0.1172	0.9531	0.8985	339830	TRUE	7	swim		NA	NA	NA	NA	NA	0
11/07/2017 20:31:54.160	0.1641	0.1172	0.6797	0.898	339831	TRUE	7	swim		NA	NA	NA	NA	NA	0
11/07/2017 20:31:54.200	0.1094	0.1172	0.8984	0.8976	339832	TRUE	7	swim		NA	NA	NA	NA	NA	0
11/07/2017 20:31:54.240	0.0625	0.1328	1.0078	0.8972	339833	TRUE	7	swim		NA	NA	NA	NA	NA	0
11/07/2017 20:31:54.250	0.0625	0.1641	0.8984	0.8969	339834	TRUE	7	swim		NA	NA	NA	NA	NA	0
11/07/2017 20:31:54.290	0.1641	0.1484	1.0859	0.8965	339835	TRUE	7	swim		NA	NA	NA	NA	NA	0
11/07/2017 20:31:54.330	0.1719	0.1172	1.125	0.8961	339836	TRUE	7	swim		NA	NA	NA	NA	NA	0
11/07/2017 20:31:54.400	0.1406	0.125	0.8984	0.8956	339837	TRUE	7	swim		NA	NA	NA	NA	NA	0
11/07/2017 20:31:54.440	0.1641	0.1172	1.0625	0.8952	339838	TRUE	7	swim		NA	NA	NA	NA	NA	0
11/07/2017 20:31:54.480	0.1719	0.1016	0.9609	0.8948	339839	TRUE	7	swim		NA	NA	NA	NA	NA	0
11/07/2017 20:31:54.500	0.1953	0.0938	1.0312	0.8945	339840	TRUE	7	swim		NA	NA	NA	NA	NA	0
11/07/2017 20:31:54.530	0.2031	0.0547	0.7109	0.8941	339841	TRUE	7	swim		NA	NA	NA	NA	NA	0
11/07/2017 20:31:54.570	0.2266	0.0703	0.6562	0.8937	339842	TRUE	7	swim		NA	NA	NA	NA	NA	0
11/07/2017 20:31:54.640	0.25	0.0625	0.8359	0.8932	339843	TRUE	7	swim		NA	NA	NA	NA	NA	0
11/07/2017 20:31:54.680	0.2031	0.0625	0.7812	0.8928	339844	TRUE	7	swim		NA	NA	NA	NA	NA	0
11/07/2017 20:31:54.720	0.1094	0.0781	0.8594	0.8924	339845	TRUE	7	swim		NA	NA	NA	NA	NA	0
11/07/2017 20:31:54.750	0.0547	0.0547	1	0.8921	339846	TRUE	7	swim		NA	NA	NA	NA	NA	0
11/07/2017 20:31:54.770	0.0781	0.0625	1.0781	0.8917	339847	TRUE	7	swim		NA	NA	NA	NA	NA	0
11/07/2017 20:31:54.810	0.1328	0.0781	1.0234	0.8913	339848	TRUE	7	swim		NA	NA	NA	NA	NA	0
11/07/2017 20:31:54.880	0.1406	0.0469	1.125	0.8908	339849	TRUE	7	swim		NA	NA	NA	NA	NA	0
11/07/2017 20:31:54.920	0.1094	0.0547	0.875	0.8904	339850	TRUE	7	swim		NA	NA	NA	NA	NA	0
11/07/2017 20:31:54.960	0.1094	0.0547	0.875	0.89	339851	TRUE	7	swim		NA	NA	NA	NA	NA	0
11/07/2017 20:31:55.000	0.1641	0.0469	1.1328	0.8872	339852	TRUE	7	swim		NA	NA	NA	NA	NA	0
11/07/2017 20:31:55.010	0.1562	0.0859	0.7812	0.8851	339853	TRUE	7	swim		NA	NA	NA	NA	NA	0
11/07/2017 20:31:55.050	0.1797	0.0391	1.0625	0.8823	339854	TRUE	7	swim		NA	NA	NA	NA	NA	0
11/07/2017 20:31:55.090	0.1797	0.0078	0.9219	0.8795	339855	TRUE	7	swim		NA	NA	NA	NA	NA	0
11/07/2017 20:31:55.160	0.1641	-0.0078	0.6797	0.876	339856	TRUE	7	swim		NA	NA	NA	NA	NA	0
11/07/2017 20:31:55.200	0.1875	-0.0078	0.9453	0.8732	339857	TRUE	7	swim		NA	NA	NA	NA	NA	0
11/07/2017 20:31:55.240	0.1719	0.0078	0.5938	0.8704	339858	TRUE	7	swim		NA	NA	NA	NA	NA	0
11/07/2017 20:31:55.250	0.1797	-0.0078	0.8281	0.8683	339859	TRUE	7	swim		NA	NA	NA	NA	NA	0
11/07/2017 20:31:55.290	0.1484	0	0.8438	0.8655	339860	TRUE	7	swim		NA	NA	NA	NA	NA	0
11/07/2017 20:31:55.330	0.0703	0.0078	0.9609	0.8627	339861	TRUE	7	swim		NA	NA	NA	NA	NA	0
11/07/2017 20:31:55.400	0.0312	0.0312	0.9453	0.8592	339862	TRUE	7	swim		NA	NA	NA	NA	NA	0
11/07/2017 20:31:55.440	0.1016	0.0547	1.0625	0.8564	339863	TRUE	7	swim		NA	NA	NA	NA	NA	0
11/07/2017 20:31:55.480	0.1172	0.0625	0.9375	0.8536	339864	TRUE	7	swim		NA	NA	NA	NA	NA	0
11/07/2017 20:31:55.500	0.1094	0.0781	0.9219	0.8515	339865	TRUE	7	swim		NA	NA	NA	NA	NA	0
11/07/2017 20:31:55.530	0.125	0.0547	1.0391	0.8487	339866	TRUE	7	swim		NA	NA	NA	NA	NA	0
11/07/2017 20:31:55.570	0.125	0.0703	0.9375	0.8459	339867	TRUE	7	swim		NA	NA	NA	NA	NA	0
11/07/2017 20:31:55.640	0.1641	0.0859	0.8984	0.8424	339868	TRUE	7	swim		NA	NA	NA	NA	NA	0
11/07/2017 20:31:55.680	0.1562	0.0938	0.6953	0.8396	339869	TRUE	7	swim		NA	NA	NA	NA	NA	0
11/07/2017 20:31:55.720	0.2266	0.0312	0.7891	0.8368	339870	TRUE	7	swim		NA	NA	NA	NA	NA	0
11/07/2017 20:31:55.750	0.2266	-0.0156	0.75	0.8347	339871	TRUE	7	swim		NA	NA	NA	NA	NA	0
11/07/2017 20:31:55.770	0.2109	0.0156	0.7734	0.8319	339872	TRUE	7	swim		NA	NA	NA	NA	NA	0
11/07/2017 20:31:55.810	0.1406	0.0078	0.7969	0.8291	339873	TRUE	7	swim		NA	NA	NA	NA	NA	0
11/07/2017 20:31:55.880	0.0781	-0.0391	1.0938	0.8256	339874	TRUE	7	swim		NA	NA	NA	NA	NA	0
11/07/2017 20:31:55.920	0.0469	-0.0234	0.9844	0.8228	339875	TRUE	7	swim		NA	NA	NA	NA	NA	0
11/07/2017 20:31:55.960	0.0938	-0.0078	1.1562	0.82	339876	TRUE	7	swim		NA	NA	NA	NA	NA	0
11/07/2017 20:31:56.000	0.1328	-0.0078	0.9922	0.8184	339877	TRUE	7	swim		NA	NA	NA	NA	NA	0
11/07/2017 20:31:56.010	0.125	-0.0391	1.1172	0.8172	339878	TRUE	7	swim		NA	NA	NA	NA	NA	0
11/07/2017 20:31:56.050	0.1172	-0.0312	1.0312	0.8156	339879	TRUE	7	swim		NA	NA	NA	NA	NA	0
11/07/2017 20:31:56.090	0.1328	-0.0156	0.9688	0.814	339880	TRUE	7	swim		NA	NA	NA	NA	NA	0
11/07/2017 20:31:56.160	0.1406	-0.0156	0.9219	0.812	339881	TRUE	7	swim		NA	NA	NA	NA	NA	0
11/07/2017 20:31:56.200	0.1719	-0.0234	0.8281	0.8104	339882	TRUE	7	swim		NA	NA	NA	NA	NA	0
11/07/2017 20:31:56.240	0.2031	0.0078	0.7969	0.8088	339883	TRUE	7	swim		NA	NA	NA	NA	NA	0
11/07/2017 20:31:56.250	0.2188	0.0234	0.8438	0.8076	339884	TRUE	7	swim		NA	NA	NA	NA	NA	0
11/07/2017 20:31:56.290	0.1719	0.0391	0.7969	0.806	339885	TRUE	7	swim		NA	NA	NA	NA	NA	0
11/07/2017 20:31:56.330	0.1172	0.0469	1.0703	0.8044	339886	TRUE	7	swim		NA	NA	NA	NA	NA	0
11/07/2017 20:31:56.400	0.0703	0.0391	0.9844	0.8024	339887	TRUE	7	swim		NA	NA	NA	NA	NA	0
11/07/2017 20:31:56.440	0.0781	0.0312	1.0703	0.8008	339888	TRUE	7	swim		NA	NA	NA	NA	NA	0
11/07/2017 20:31:56.480	0.1562	0.0312	1.1719	0.7992	339889	TRUE	7	swim		NA	NA	NA	NA	NA	0
11/07/2017 20:31:56.500	0.1641	0.0391	1.0703	0.798	339890	TRUE	7	swim		NA	NA	NA	NA	NA	0
11/07/2017 20:31:56.530	0.1641	0.0703	0.9453	0.7964	339891	TRUE	7	swim		NA	NA	NA	NA	NA	0
11/07/2017 20:31:56.570	0.2109	0.0547	1.0938	0.7948	339892	TRUE	7	swim		NA	NA	NA	NA	NA	0
11/07/2017 20:31:56.640	0.2188	0.0703	1	0.7928	339893	TRUE	7	swim		NA	NA	NA	NA	NA	0
11/07/2017 20:31:56.680	0.2344	0.1094	0.7891	0.7912	339894	TRUE	7	swim		NA	NA	NA	NA	NA	0
11/07/2017 20:31:56.720	0.2344	0.0859	0.9688	0.7896	339895	TRUE	7	swim		NA	NA	NA	NA	NA	0
11/07/2017 20:31:56.750	0.25	0.0781	0.6562	0.7884	339896	TRUE	7	swim		NA	NA	NA	NA	NA	0
11/07/2017 20:31:56.770	0.2891	0.0547	0.7891	0.7868	339897	TRUE	7	swim		NA	NA	NA	NA	NA	0
11/07/2017 20:31:56.810	0.2891	0.0469	0.7578	0.7852	339898	TRUE	7	swim		NA	NA	NA	NA	NA	0
11/07/2017 20:31:56.880	0.2344	0.0703	0.8359	0.7832	339899	TRUE	7	swim		NA	NA	NA	NA	NA	0
11/07/2017 20:31:56.920	0.1328	0.1094	0.8125	0.7816	339900	TRUE	7	swim		NA	NA	NA	NA	NA	0
11/07/2017 20:31:56.960	0.0469	0.1328	0.8672	0.78	339901	TRUE	7	swim		NA	NA	NA	NA	NA	0
11/07/2017 20:31:57.000	0.0469	0.1172	1.0234	0.7764	339902	TRUE	7	swim		NA	NA	NA	NA	NA	0
11/07/2017 20:31:57.010	0.1172	0.1562	1.0391	0.7737	339903	TRUE	7	swim		NA	NA	NA	NA	NA	0
11/07/2017 20:31:57.050	0.1094	0.1562	0.9375	0.7701	339904	TRUE	7	swim		NA	NA	NA	NA	NA	0
11/07/2017 20:31:57.090	0.0938	0.1719	0.9844	0.7665	339905	TRUE	7	swim		NA	NA	NA	NA	NA	0
11/07/2017 20:31:57.160	0.1094	0.1641	0.9922	0.762	339906	TRUE	7	swim		NA	NA	NA	NA	NA	0
11/07/2017 20:31:57.200	0.1172	0.1797	0.9375	0.7584	339907	TRUE	7	swim		NA	NA	NA	NA	NA	0
11/07/2017 20:31:57.240	0.1328	0.1953	0.875	0.7548	339908	TRUE	7	swim		NA	NA	NA	NA	NA	0
11/07/2017 20:31:57.250	0.1484	0.1875	0.7969	0.7521	339909	TRUE	7	swim		NA	NA	NA	NA	NA	0
11/07/2017 20:31:57.290	0.1875	0.1719	0.6562	0.7485	339910	TRUE	7	swim		NA	NA	NA	NA	NA	0
11/07/2017 20:31:57.330	0.2031	0.1094	0.8672	0.7449	339911	TRUE	7	swim		NA	NA	NA	NA	NA	0
11/07/2017 20:31:57.400	0.1875	0.1172	0.7734	0.7404	339912	TRUE	7	swim		NA	NA	NA	NA	NA	0
11/07/2017 20:31:57.440	0.125	0.1172	0.8672	0.7368	339913	TRUE	7	swim		NA	NA	NA	NA	NA	0
11/07/2017 20:31:57.480	0.0469	0.1484	0.9531	0.7332	339914	TRUE	7	swim		NA	NA	NA	NA	NA	0
11/07/2017 20:31:57.500	0.0234	0.1719	0.9375	0.7305	339915	TRUE	7	swim		NA	NA	NA	NA	NA	0
11/07/2017 20:31:57.530	0.0781	0.1719	0.9609	0.7269	339916	TRUE	7	swim		NA	NA	NA	NA	NA	0
11/07/2017 20:31:57.570	0.1094	0.1953	0.9609	0.7233	339917	TRUE	7	swim		NA	NA	NA	NA	NA	0
11/07/2017 20:31:57.640	0.1094	0.2031	1.0078	0.7188	339918	TRUE	7	swim		NA	NA	NA	NA	NA	0
11/07/2017 20:31:57.680	0.1016	0.2188	0.7812	0.7152	339919	TRUE	7	swim		NA	NA	NA	NA	NA	0
11/07/2017 20:31:57.720	0.1328	0.1875	1.0234	0.7116	339920	TRUE	7	swim		NA	NA	NA	NA	NA	0
11/07/2017 20:31:57.750	0.125	0.2188	0.6641	0.7089	339921	TRUE	7	swim		NA	NA	NA	NA	NA	0
11/07/2017 20:31:57.770	0.1641	0.1328	0.9219	0.7053	339922	TRUE	7	swim		NA	NA	NA	NA	NA	0
11/07/2017 20:31:57.810	0.2109	0.1172	0.7266	0.7017	339923	TRUE	7	swim		NA	NA	NA	NA	NA	0
11/07/2017 20:31:57.880	0.2109	0.0859	0.8828	0.6972	339924	TRUE	7	swim		NA	NA	NA	NA	NA	0
11/07/2017 20:31:57.920	0.1641	0.0938	0.7891	0.6936	339925	TRUE	7	swim		NA	NA	NA	NA	NA	0
11/07/2017 20:31:57.960	0.1641	0.0938	0.7891	0.69	339926	TRUE	7	swim		NA	NA	NA	NA	NA	0
11/07/2017 20:31:58.000	0.0859	0.0781	0.8438	0.6876	339927	TRUE	7	swim		NA	NA	NA	NA	NA	0
11/07/2017 20:31:58.010	0.0234	0.1562	0.8438	0.6858	339928	TRUE	7	swim		NA	NA	NA	NA	NA	0
11/07/2017 20:31:58.050	0.0078	0.1719	0.9531	0.6834	339929	TRUE	7	swim		NA	NA	NA	NA	NA	0
11/07/2017 20:31:58.090	0.0859	0.1953	1.0781	0.681	339930	TRUE	7	swim		NA	NA	NA	NA	NA	0
11/07/2017 20:31:58.160	0.1094	0.2109	0.9688	0.678	339931	TRUE	7	swim		NA	NA	NA	NA	NA	0
11/07/2017 20:31:58.200	0.1016	0.2266	1.0391	0.6756	339932	TRUE	7	swim		NA	NA	NA	NA	NA	0
11/07/2017 20:31:58.240	0.1172	0.25	1.0547	0.6732	339933	TRUE	7	swim		NA	NA	NA	NA	NA	0
11/07/2017 20:31:58.250	0.1094	0.2344	0.8438	0.6714	339934	TRUE	7	swim		NA	NA	NA	NA	NA	0
11/07/2017 20:31:58.290	0.1172	0.2188	0.8594	0.669	339935	TRUE	7	swim		NA	NA	NA	NA	NA	0
11/07/2017 20:31:58.330	0.1484	0.1953	0.8906	0.6666	339936	TRUE	7	swim		NA	NA	NA	NA	NA	0
11/07/2017 20:31:58.400	0.1797	0.1641	0.8047	0.6636	339937	TRUE	7	swim		NA	NA	NA	NA	NA	0
11/07/2017 20:31:58.440	0.1797	0.1562	0.625	0.6612	339938	TRUE	7	swim		NA	NA	NA	NA	NA	0
11/07/2017 20:31:58.480	0.1797	0.1719	0.8047	0.6588	339939	TRUE	7	swim		NA	NA	NA	NA	NA	0
11/07/2017 20:31:58.500	0.125	0.1953	0.8984	0.657	339940	TRUE	7	swim		NA	NA	NA	NA	NA	0
11/07/2017 20:31:58.530	0.0469	0.1719	0.9922	0.6546	339941	TRUE	7	swim		NA	NA	NA	NA	NA	0
11/07/2017 20:31:58.570	0.0156	0.1406	0.9688	0.6522	339942	TRUE	7	swim		NA	NA	NA	NA	NA	0
11/07/2017 20:31:58.640	0.0781	0.1719	1.1797	0.6492	339943	TRUE	7	swim		NA	NA	NA	NA	NA	0
11/07/2017 20:31:58.680	0.1016	0.1328	0.9688	0.6468	339944	TRUE	7	swim		NA	NA	NA	NA	NA	0
11/07/2017 20:31:58.720	0.1094	0.125	1.1016	0.6444	339945	TRUE	7	swim		NA	NA	NA	NA	NA	0
11/07/2017 20:31:58.750	0.1016	0.125	0.9609	0.6426	339946	TRUE	7	swim		NA	NA	NA	NA	NA	0
11/07/2017 20:31:58.770	0.1172	0.1172	1.0078	0.6402	339947	TRUE	7	swim		NA	NA	NA	NA	NA	0
11/07/2017 20:31:58.810	0.125	0.1328	0.8516	0.6378	339948	TRUE	7	swim		NA	NA	NA	NA	NA	0
11/07/2017 20:31:58.880	0.1484	0.1328	0.7812	0.6348	339949	TRUE	7	swim		NA	NA	NA	NA	NA	0
11/07/2017 20:31:58.920	0.1953	0.125	0.8438	0.6324	339950	TRUE	7	swim		NA	NA	NA	NA	NA	0
11/07/2017 20:31:58.960	0.2109	0.0938	0.8906	0.63	339951	TRUE	7	swim		NA	NA	NA	NA	NA	0
11/07/2017 20:31:59.000	0.2109	0.0781	1	0.6268	339952	TRUE	7	swim		NA	NA	NA	NA	NA	0
11/07/2017 20:31:59.010	0.125	0.0859	0.8516	0.6244	339953	TRUE	7	swim		NA	NA	NA	NA	NA	0
11/07/2017 20:31:59.050	0.0469	0.1328	0.9062	0.6212	339954	TRUE	7	swim		NA	NA	NA	NA	NA	0
11/07/2017 20:31:59.090	0.0469	0.125	1.1094	0.618	339955	TRUE	7	swim		NA	NA	NA	NA	NA	0
11/07/2017 20:31:59.160	0.0938	0.1484	1.1016	0.614	339956	TRUE	7	swim		NA	NA	NA	NA	NA	0
11/07/2017 20:31:59.200	0.1016	0.1562	0.9844	0.6108	339957	TRUE	7	swim		NA	NA	NA	NA	NA	0
11/07/2017 20:31:59.240	0.1094	0.1797	1.0859	0.6076	339958	TRUE	7	swim		NA	NA	NA	NA	NA	0
11/07/2017 20:31:59.250	0.1016	0.1953	0.9219	0.6052	339959	TRUE	7	swim		NA	NA	NA	NA	NA	0
11/07/2017 20:31:59.290	0.1172	0.1797	0.9766	0.602	339960	TRUE	7	swim		NA	NA	NA	NA	NA	0
11/07/2017 20:31:59.330	0.1094	0.1953	0.8828	0.5988	339961	TRUE	7	swim		NA	NA	NA	NA	NA	0
11/07/2017 20:31:59.400	0.125	0.1875	0.9609	0.5948	339962	TRUE	7	swim		NA	NA	NA	NA	NA	0
11/07/2017 20:31:59.440	0.1406	0.1797	0.7969	0.5916	339963	TRUE	7	swim		NA	NA	NA	NA	NA	0
11/07/2017 20:31:59.480	0.1406	0.1484	0.8516	0.5884	339964	TRUE	7	swim		NA	NA	NA	NA	NA	0
11/07/2017 20:31:59.500	0.1484	0.125	0.75	0.586	339965	TRUE	7	swim		NA	NA	NA	NA	NA	0
11/07/2017 20:31:59.530	0.125	0.1562	0.7812	0.5828	339966	TRUE	7	swim		NA	NA	NA	NA	NA	0
11/07/2017 20:31:59.570	0.0859	0.1719	0.8359	0.5796	339967	TRUE	7	swim		NA	NA	NA	NA	NA	0
11/07/2017 20:31:59.640	0.0391	0.1875	0.9219	0.5756	339968	TRUE	7	swim		NA	NA	NA	NA	NA	0
11/07/2017 20:31:59.680	0.0078	0.2109	0.7969	0.5724	339969	TRUE	7	swim		NA	NA	NA	NA	NA	0
11/07/2017 20:31:59.720	0.0469	0.1719	1.0625	0.5692	339970	TRUE	7	swim		NA	NA	NA	NA	NA	0
11/07/2017 20:31:59.750	0.0781	0.1875	0.9922	0.5668	339971	TRUE	7	swim		NA	NA	NA	NA	NA	0
11/07/2017 20:31:59.770	0.0938	0.1484	0.9531	0.5636	339972	TRUE	7	swim		NA	NA	NA	NA	NA	0
11/07/2017 20:31:59.810	0.125	0.1328	1.0391	0.5604	339973	TRUE	7	swim		NA	NA	NA	NA	NA	0
11/07/2017 20:31:59.880	0.1406	0.1172	0.9688	0.5564	339974	TRUE	7	swim		NA	NA	NA	NA	NA	0
11/07/2017 20:31:59.920	0.1562	0.1016	0.9609	0.5532	339975	TRUE	7	swim		NA	NA	NA	NA	NA	0
11/07/2017 20:31:59.960	0.1797	0.1328	0.9688	0.55	339976	TRUE	7	swim		NA	NA	NA	NA	NA	0
11/07/2017 20:32:00.000	0.2109	0.1406	1.0625	0.5488	339977	TRUE	7	swim		NA	NA	NA	NA	NA	0
11/07/2017 20:32:00.010	0.2266	0.1719	0.9062	0.5479	339978	TRUE	7	swim		NA	NA	NA	NA	NA	0
11/07/2017 20:32:00.050	0.2344	0.2109	0.9609	0.5467	339979	TRUE	7	swim		NA	NA	NA	NA	NA	0
11/07/2017 20:32:00.090	0.2422	0.1797	0.9844	0.5455	339980	TRUE	7	swim		NA	NA	NA	NA	NA	0
11/07/2017 20:32:00.160	0.2734	0.2344	0.9688	0.544	339981	TRUE	7	swim		NA	NA	NA	NA	NA	0
11/07/2017 20:32:00.200	0.2656	0.2969	0.8672	0.5428	339982	TRUE	7	swim		NA	NA	NA	NA	NA	0
11/07/2017 20:32:00.240	0.2969	0.2188	0.9922	0.5416	339983	TRUE	7	swim		NA	NA	NA	NA	NA	0
11/07/2017 20:32:00.250	0.2969	0.1875	0.9219	0.5407	339984	TRUE	7	swim		NA	NA	NA	NA	NA	0
11/07/2017 20:32:00.290	0.3047	0.2031	0.9922	0.5395	339985	TRUE	7	swim		NA	NA	NA	NA	NA	0
11/07/2017 20:32:00.330	0.2969	0.0938	0.9766	0.5383	339986	TRUE	7	swim		NA	NA	NA	NA	NA	0
11/07/2017 20:32:00.400	0.2969	0.1172	0.9141	0.5368	339987	TRUE	7	swim		NA	NA	NA	NA	NA	0
11/07/2017 20:32:00.440	0.2656	0.2578	0.8594	0.5356	339988	TRUE	7	swim		NA	NA	NA	NA	NA	0
11/07/2017 20:32:00.480	0.2969	0.0938	0.8516	0.5344	339989	TRUE	7	swim		NA	NA	NA	NA	NA	0
11/07/2017 20:32:00.500	0.3516	0.2422	1.0156	0.5335	339990	TRUE	7	swim		NA	NA	NA	NA	NA	0
11/07/2017 20:32:00.530	0.3125	0.1797	0.7031	0.5323	339991	TRUE	7	swim		NA	NA	NA	NA	NA	0
11/07/2017 20:32:00.570	0.2578	0	1.0859	0.5311	339992	TRUE	7	swim		NA	NA	NA	NA	NA	0
11/07/2017 20:32:00.640	0.2656	0.2656	0.6797	0.5296	339993	TRUE	7	swim		NA	NA	NA	NA	NA	0
11/07/2017 20:32:00.680	0.3047	-0.0312	0.9766	0.5284	339994	TRUE	7	swim		NA	NA	NA	NA	NA	0
11/07/2017 20:32:00.720	0.1953	0.0781	0.9141	0.5272	339995	TRUE	7	swim		NA	NA	NA	NA	NA	0
11/07/2017 20:32:00.750	0.1953	0.2812	0.4609	0.5263	339996	TRUE	7	swim		NA	NA	NA	NA	NA	0
11/07/2017 20:32:00.770	0.1562	-0.0703	0.6953	0.5251	339997	TRUE	7	swim		NA	NA	NA	NA	NA	0
11/07/2017 20:32:00.810	0.2109	0.1641	1.1016	0.5239	339998	TRUE	7	swim		NA	NA	NA	NA	NA	0
11/07/2017 20:32:00.880	0.2578	0.3594	0.0391	0.5224	339999	TRUE	7	swim		NA	NA	NA	NA	NA	0
11/07/2017 20:32:00.920	0.1484	-0.1172	0.7109	0.5212	340000	TRUE	7	swim		NA	NA	NA	NA	NA	0
11/07/2017 20:32:00.960	0.125	0.1406	1.2891	0.52	340001	TRUE	7	swim		NA	NA	NA	NA	NA	0
11/07/2017 20:32:01.000	0.2734	0.4062	-0.0469	0.5084	340002	TRUE	7	swim		NA	NA	NA	NA	NA	0
11/07/2017 21:10:51.090	-0.1094	-0.0547	1.0859	0.501	398255	TRUE	8	swim		NA	NA	NA	NA	NA	0
11/07/2017 21:10:51.160	-0.125	0.0156	1	0.508	398256	TRUE	8	swim		NA	NA	NA	NA	NA	0
11/07/2017 21:10:51.200	-0.1562	0.0078	1.0469	0.5136	398257	TRUE	8	swim		NA	NA	NA	NA	NA	0
11/07/2017 21:10:51.240	-0.0938	0.0938	0.7891	0.5192	398258	TRUE	8	swim		NA	NA	NA	NA	NA	0
11/07/2017 21:10:51.250	-0.0234	0.0703	0.7969	0.5234	398259	TRUE	8	swim		NA	NA	NA	NA	NA	0
11/07/2017 21:10:51.290	-0.0078	0.0703	0.875	0.529	398260	TRUE	8	swim		NA	NA	NA	NA	NA	0
11/07/2017 21:10:51.330	-0.0469	0.0312	0.8828	0.5346	398261	TRUE	8	swim		NA	NA	NA	NA	NA	0
11/07/2017 21:10:51.400	-0.1484	0.0234	1.0391	0.5416	398262	TRUE	8	swim		NA	NA	NA	NA	NA	0
11/07/2017 21:10:51.440	-0.25	0.0781	1.0469	0.5472	398263	TRUE	8	swim		NA	NA	NA	NA	NA	0
11/07/2017 21:10:51.480	-0.1719	0.1016	1.2266	0.5528	398264	TRUE	8	swim		NA	NA	NA	NA	NA	0
11/07/2017 21:10:51.500	-0.0938	0.1172	1.0391	0.557	398265	TRUE	8	swim		NA	NA	NA	NA	NA	0
11/07/2017 21:10:51.530	-0.1484	0.1328	1.0703	0.5626	398266	TRUE	8	swim		NA	NA	NA	NA	NA	0
11/07/2017 21:10:51.570	-0.2031	0.125	1.0547	0.5682	398267	TRUE	8	swim		NA	NA	NA	NA	NA	0
11/07/2017 21:10:51.640	-0.1094	0.1406	0.7578	0.5752	398268	TRUE	8	swim		NA	NA	NA	NA	NA	0
11/07/2017 21:10:51.680	-0.0312	0.1016	0.7891	0.5808	398269	TRUE	8	swim		NA	NA	NA	NA	NA	0
11/07/2017 21:10:51.720	-0.0156	0.0703	0.8984	0.5864	398270	TRUE	8	swim		NA	NA	NA	NA	NA	0
11/07/2017 21:10:51.750	-0.0703	0.0703	0.8516	0.5906	398271	TRUE	8	swim		NA	NA	NA	NA	NA	0
11/07/2017 21:10:51.770	-0.1953	0.0391	0.9688	0.5962	398272	TRUE	8	swim		NA	NA	NA	NA	NA	0
11/07/2017 21:10:51.810	-0.2266	0.0703	1.0547	0.6018	398273	TRUE	8	swim		NA	NA	NA	NA	NA	0
11/07/2017 21:10:51.880	-0.1172	0.0859	1.1406	0.6088	398274	TRUE	8	swim		NA	NA	NA	NA	NA	0
11/07/2017 21:10:51.920	-0.1172	0.1094	0.9531	0.6144	398275	TRUE	8	swim		NA	NA	NA	NA	NA	0
11/07/2017 21:10:51.960	-0.1172	0.1094	0.9531	0.62	398276	TRUE	8	swim		NA	NA	NA	NA	NA	0
11/07/2017 21:10:52.000	-0.1562	0.1016	1.0547	0.626	398277	TRUE	8	swim		NA	NA	NA	NA	NA	0
11/07/2017 21:10:52.010	-0.1719	0.1172	0.9375	0.6305	398278	TRUE	8	swim		NA	NA	NA	NA	NA	0
11/07/2017 21:10:52.050	-0.1094	0.1406	0.8438	0.6365	398279	TRUE	8	swim		NA	NA	NA	NA	NA	0
11/07/2017 21:10:52.090	-0.0469	0.1562	0.7891	0.6425	398280	TRUE	8	swim		NA	NA	NA	NA	NA	0
11/07/2017 21:10:52.160	-0.0469	0.1797	0.6406	0.65	398281	TRUE	8	swim		NA	NA	NA	NA	NA	0
11/07/2017 21:10:52.200	-0.0781	0.1719	0.8594	0.656	398282	TRUE	8	swim		NA	NA	NA	NA	NA	0
11/07/2017 21:10:52.240	-0.1484	0.1797	0.8047	0.662	398283	TRUE	8	swim		NA	NA	NA	NA	NA	0
11/07/2017 21:10:52.250	-0.2344	0.1562	1.0234	0.6665	398284	TRUE	8	swim		NA	NA	NA	NA	NA	0
11/07/2017 21:10:52.290	-0.2344	0.2109	0.9375	0.6725	398285	TRUE	8	swim		NA	NA	NA	NA	NA	0
11/07/2017 21:10:52.330	-0.1875	0.2031	0.9531	0.6785	398286	TRUE	8	swim		NA	NA	NA	NA	NA	0
11/07/2017 21:10:52.400	-0.1953	0.1953	0.9375	0.686	398287	TRUE	8	swim		NA	NA	NA	NA	NA	0
11/07/2017 21:10:52.440	-0.2188	0.1797	0.8984	0.692	398288	TRUE	8	swim		NA	NA	NA	NA	NA	0
11/07/2017 21:10:52.480	-0.1953	0.1875	0.8125	0.698	398289	TRUE	8	swim		NA	NA	NA	NA	NA	0
11/07/2017 21:10:52.500	-0.1719	0.1641	0.8047	0.7025	398290	TRUE	8	swim		NA	NA	NA	NA	NA	0
11/07/2017 21:10:52.530	-0.125	0.1641	0.7656	0.7085	398291	TRUE	8	swim		NA	NA	NA	NA	NA	0
11/07/2017 21:10:52.570	-0.1172	0.1562	0.7344	0.7145	398292	TRUE	8	swim		NA	NA	NA	NA	NA	0
11/07/2017 21:10:52.640	-0.1172	0.1484	0.8047	0.722	398293	TRUE	8	swim		NA	NA	NA	NA	NA	0
11/07/2017 21:10:52.680	-0.1719	0.1719	0.8359	0.728	398294	TRUE	8	swim		NA	NA	NA	NA	NA	0
11/07/2017 21:10:52.720	-0.2109	0.1328	1.0078	0.734	398295	TRUE	8	swim		NA	NA	NA	NA	NA	0
11/07/2017 21:10:52.750	-0.1797	0.1562	0.9922	0.7385	398296	TRUE	8	swim		NA	NA	NA	NA	NA	0
11/07/2017 21:10:52.770	-0.1172	0.1406	0.9688	0.7445	398297	TRUE	8	swim		NA	NA	NA	NA	NA	0
11/07/2017 21:10:52.810	-0.125	0.125	0.9922	0.7505	398298	TRUE	8	swim		NA	NA	NA	NA	NA	0
11/07/2017 21:10:52.880	-0.1484	0.1406	0.9062	0.758	398299	TRUE	8	swim		NA	NA	NA	NA	NA	0
11/07/2017 21:10:52.920	-0.1172	0.125	0.8594	0.764	398300	TRUE	8	swim		NA	NA	NA	NA	NA	0
11/07/2017 21:10:52.960	-0.0625	0.1016	0.7656	0.77	398301	TRUE	8	swim		NA	NA	NA	NA	NA	0
11/07/2017 21:10:53.000	-0.0312	0.1094	0.75	0.7772	398302	TRUE	8	swim		NA	NA	NA	NA	NA	0
11/07/2017 21:10:53.010	-0.0469	0.0938	0.8203	0.7826	398303	TRUE	8	swim		NA	NA	NA	NA	NA	0
11/07/2017 21:10:53.050	-0.0859	0.1094	0.8516	0.7898	398304	TRUE	8	swim		NA	NA	NA	NA	NA	0
11/07/2017 21:10:53.090	-0.1406	0.0938	0.9844	0.797	398305	TRUE	8	swim		NA	NA	NA	NA	NA	0
11/07/2017 21:10:53.160	-0.1484	0.1016	1.0078	0.806	398306	TRUE	8	swim		NA	NA	NA	NA	NA	0
11/07/2017 21:10:53.200	-0.1094	0.1328	1.0625	0.8132	398307	TRUE	8	swim		NA	NA	NA	NA	NA	0
11/07/2017 21:10:53.240	-0.0781	0.125	1	0.8204	398308	TRUE	8	swim		NA	NA	NA	NA	NA	0
11/07/2017 21:10:53.250	-0.0859	0.1484	1.0078	0.8258	398309	TRUE	8	swim		NA	NA	NA	NA	NA	0
11/07/2017 21:10:53.290	-0.0781	0.1328	0.9609	0.833	398310	TRUE	8	swim		NA	NA	NA	NA	NA	0
11/07/2017 21:10:53.330	-0.0469	0.1562	0.8906	0.8402	398311	TRUE	8	swim		NA	NA	NA	NA	NA	0
11/07/2017 21:10:53.400	-0.0156	0.1641	0.8125	0.8492	398312	TRUE	8	swim		NA	NA	NA	NA	NA	0
11/07/2017 21:10:53.440	0.0156	0.1484	0.8281	0.8564	398313	TRUE	8	swim		NA	NA	NA	NA	NA	0
11/07/2017 21:10:53.480	0.0234	0.0938	0.9062	0.8636	398314	TRUE	8	swim		NA	NA	NA	NA	NA	0
11/07/2017 21:10:53.500	0.0078	0.1016	0.9219	0.869	398315	TRUE	8	swim		NA	NA	NA	NA	NA	0
11/07/2017 21:10:53.530	-0.0234	0.1094	0.9766	0.8762	398316	TRUE	8	swim		NA	NA	NA	NA	NA	0
11/07/2017 21:10:53.570	-0.0234	0.1094	1.0703	0.8834	398317	TRUE	8	swim		NA	NA	NA	NA	NA	0
11/07/2017 21:10:53.640	0.0312	0.125	1.0703	0.8924	398318	TRUE	8	swim		NA	NA	NA	NA	NA	0
11/07/2017 21:10:53.680	0.0625	0.1406	1.0078	0.8996	398319	TRUE	8	swim		NA	NA	NA	NA	NA	0
11/07/2017 21:10:53.720	0.0547	0.1484	1.0156	0.9068	398320	TRUE	8	swim		NA	NA	NA	NA	NA	0
11/07/2017 21:10:53.750	0.0547	0.1406	0.9766	0.9122	398321	TRUE	8	swim		NA	NA	NA	NA	NA	0
11/07/2017 21:10:53.770	0.0938	0.1406	0.9531	0.9194	398322	TRUE	8	swim		NA	NA	NA	NA	NA	0
11/07/2017 21:10:53.810	0.1328	0.125	0.8438	0.9266	398323	TRUE	8	swim		NA	NA	NA	NA	NA	0
11/07/2017 21:10:53.880	0.1562	0.0781	0.8594	0.9356	398324	TRUE	8	swim		NA	NA	NA	NA	NA	0
11/07/2017 21:10:53.920	0.1562	0.0469	0.8828	0.9428	398325	TRUE	8	swim		NA	NA	NA	NA	NA	0
11/07/2017 21:10:53.960	0.1406	0.0312	0.9062	0.95	398326	TRUE	8	swim		NA	NA	NA	NA	NA	0
11/07/2017 21:10:54.000	0.0938	0.0312	0.9688	0.9524	398327	TRUE	8	swim		NA	NA	NA	NA	NA	0
11/07/2017 21:10:54.010	0.0625	0.0469	1.0703	0.9542	398328	TRUE	8	swim		NA	NA	NA	NA	NA	0
11/07/2017 21:10:54.050	0.0547	0.0625	1.0391	0.9566	398329	TRUE	8	swim		NA	NA	NA	NA	NA	0
11/07/2017 21:10:54.090	0.0703	0.1172	1.0234	0.959	398330	TRUE	8	swim		NA	NA	NA	NA	NA	0
11/07/2017 21:10:54.160	0.0781	0.1406	1.0312	0.962	398331	TRUE	8	swim		NA	NA	NA	NA	NA	0
11/07/2017 21:10:54.200	0.0781	0.125	1.0625	0.9644	398332	TRUE	8	swim		NA	NA	NA	NA	NA	0
11/07/2017 21:10:54.240	0.1016	0.1406	1.0078	0.9668	398333	TRUE	8	swim		NA	NA	NA	NA	NA	0
11/07/2017 21:10:54.250	0.125	0.1562	0.9844	0.9686	398334	TRUE	8	swim		NA	NA	NA	NA	NA	0
11/07/2017 21:10:54.290	0.1406	0.125	0.9922	0.971	398335	TRUE	8	swim		NA	NA	NA	NA	NA	0
11/07/2017 21:10:54.330	0.1406	0.1562	0.9297	0.9734	398336	TRUE	8	swim		NA	NA	NA	NA	NA	0
11/07/2017 21:10:54.400	0.1328	0.1484	0.9609	0.9764	398337	TRUE	8	swim		NA	NA	NA	NA	NA	0
11/07/2017 21:10:54.440	0.125	0.1562	0.9375	0.9788	398338	TRUE	8	swim		NA	NA	NA	NA	NA	0
11/07/2017 21:10:54.480	0.125	0.1562	0.8594	0.9812	398339	TRUE	8	swim		NA	NA	NA	NA	NA	0
11/07/2017 21:10:54.500	0.125	0.1641	0.9062	0.983	398340	TRUE	8	swim		NA	NA	NA	NA	NA	0
11/07/2017 21:10:54.530	0.1094	0.2031	0.8516	0.9854	398341	TRUE	8	swim		NA	NA	NA	NA	NA	0
11/07/2017 21:10:54.570	0.0625	0.2266	0.9453	0.9878	398342	TRUE	8	swim		NA	NA	NA	NA	NA	0
11/07/2017 21:10:54.640	0.0312	0.2656	1.0078	0.9908	398343	TRUE	8	swim		NA	NA	NA	NA	NA	0
11/07/2017 21:10:54.680	0.0469	0.2891	1.0156	0.9932	398344	TRUE	8	swim		NA	NA	NA	NA	NA	0
11/07/2017 21:10:54.720	0.0547	0.2656	1.0312	0.9956	398345	TRUE	8	swim		NA	NA	NA	NA	NA	0
11/07/2017 21:10:54.750	0.0547	0.2578	1.0156	0.9974	398346	TRUE	8	swim		NA	NA	NA	NA	NA	0
11/07/2017 21:10:54.770	0.0312	0.2344	0.9453	0.9998	398347	TRUE	8	swim		NA	NA	NA	NA	NA	0
11/07/2017 21:10:54.810	0.0625	0.2656	0.8203	1.0022	398348	TRUE	8	swim		NA	NA	NA	NA	NA	0
11/07/2017 21:10:54.880	0.0781	0.25	0.7891	1.0052	398349	TRUE	8	swim		NA	NA	NA	NA	NA	0
11/07/2017 21:10:54.920	0.0625	0.2188	0.7578	1.0076	398350	TRUE	8	swim		NA	NA	NA	NA	NA	0
11/07/2017 21:10:54.960	0.0391	0.2109	0.8203	1.01	398351	TRUE	8	swim		NA	NA	NA	NA	NA	0
11/07/2017 21:10:55.000	0	0.2188	0.875	1.0068	398352	TRUE	8	swim		NA	NA	NA	NA	NA	0
11/07/2017 21:10:55.010	-0.0469	0.2188	0.9609	1.0044	398353	TRUE	8	swim		NA	NA	NA	NA	NA	0
11/07/2017 21:10:55.050	-0.0547	0.2109	1.0156	1.0012	398354	TRUE	8	swim		NA	NA	NA	NA	NA	0
11/07/2017 21:10:55.090	-0.0391	0.2266	1.0391	0.998	398355	TRUE	8	swim		NA	NA	NA	NA	NA	0
11/07/2017 21:10:55.160	0	0.2188	0.9922	0.994	398356	TRUE	8	swim		NA	NA	NA	NA	NA	0
11/07/2017 21:10:55.200	-0.0078	0.1797	1.0781	0.9908	398357	TRUE	8	swim		NA	NA	NA	NA	NA	0
11/07/2017 21:10:55.240	0	0.1406	0.9922	0.9876	398358	TRUE	8	swim		NA	NA	NA	NA	NA	0
11/07/2017 21:10:55.250	0.0234	0.1484	0.9609	0.9852	398359	TRUE	8	swim		NA	NA	NA	NA	NA	0
11/07/2017 21:10:55.290	0.0469	0.1484	0.9141	0.982	398360	TRUE	8	swim		NA	NA	NA	NA	NA	0
11/07/2017 21:10:55.330	0.0547	0.1562	0.9062	0.9788	398361	TRUE	8	swim		NA	NA	NA	NA	NA	0
11/07/2017 21:10:55.400	0.0547	0.1562	0.9297	0.9748	398362	TRUE	8	swim		NA	NA	NA	NA	NA	0
11/07/2017 21:10:55.440	0.0469	0.1797	0.9219	0.9716	398363	TRUE	8	swim		NA	NA	NA	NA	NA	0
11/07/2017 21:10:55.480	0.0312	0.1797	0.9375	0.9684	398364	TRUE	8	swim		NA	NA	NA	NA	NA	0
11/07/2017 21:10:55.500	0.0312	0.1797	0.9922	0.966	398365	TRUE	8	swim		NA	NA	NA	NA	NA	0
11/07/2017 21:10:55.530	0.0234	0.1953	0.9688	0.9628	398366	TRUE	8	swim		NA	NA	NA	NA	NA	0
11/07/2017 21:10:55.570	0.0312	0.2031	0.9922	0.9596	398367	TRUE	8	swim		NA	NA	NA	NA	NA	0
11/07/2017 21:10:55.640	0.0391	0.2188	0.9922	0.9556	398368	TRUE	8	swim		NA	NA	NA	NA	NA	0
11/07/2017 21:10:55.680	0.0547	0.2109	0.9844	0.9524	398369	TRUE	8	swim		NA	NA	NA	NA	NA	0
11/07/2017 21:10:55.720	0.0703	0.2031	0.9688	0.9492	398370	TRUE	8	swim		NA	NA	NA	NA	NA	0
11/07/2017 21:10:55.750	0.0859	0.2031	0.9766	0.9468	398371	TRUE	8	swim		NA	NA	NA	NA	NA	0
11/07/2017 21:10:55.770	0.0938	0.1953	0.9609	0.9436	398372	TRUE	8	swim		NA	NA	NA	NA	NA	0
11/07/2017 21:10:55.810	0.1094	0.2109	0.9375	0.9404	398373	TRUE	8	swim		NA	NA	NA	NA	NA	0
11/07/2017 21:10:55.880	0.1094	0.2266	0.9062	0.9364	398374	TRUE	8	swim		NA	NA	NA	NA	NA	0
11/07/2017 21:10:55.920	0.125	0.2344	0.8984	0.9332	398375	TRUE	8	swim		NA	NA	NA	NA	NA	0
11/07/2017 21:10:55.960	0.125	0.2344	0.8984	0.93	398376	TRUE	8	swim		NA	NA	NA	NA	NA	0
11/07/2017 21:10:56.000	0.1328	0.2344	0.9297	0.9276	398377	TRUE	8	swim		NA	NA	NA	NA	NA	0
11/07/2017 21:10:56.010	0.125	0.2344	0.9062	0.9258	398378	TRUE	8	swim		NA	NA	NA	NA	NA	0
11/07/2017 21:10:56.050	0.1328	0.2578	0.8828	0.9234	398379	TRUE	8	swim		NA	NA	NA	NA	NA	0
11/07/2017 21:10:56.090	0.1406	0.2812	0.8594	0.921	398380	TRUE	8	swim		NA	NA	NA	NA	NA	0
11/07/2017 21:10:56.160	0.1484	0.2422	0.8906	0.918	398381	TRUE	8	swim		NA	NA	NA	NA	NA	0
11/07/2017 21:10:56.200	0.1562	0.2188	0.8984	0.9156	398382	TRUE	8	swim		NA	NA	NA	NA	NA	0
11/07/2017 21:10:56.240	0.1641	0.2109	0.8906	0.9132	398383	TRUE	8	swim		NA	NA	NA	NA	NA	0
11/07/2017 21:10:56.250	0.1641	0.1953	0.875	0.9114	398384	TRUE	8	swim		NA	NA	NA	NA	NA	0
11/07/2017 21:10:56.290	0.1719	0.1797	0.8828	0.909	398385	TRUE	8	swim		NA	NA	NA	NA	NA	0
11/07/2017 21:10:56.330	0.1719	0.1641	0.8984	0.9066	398386	TRUE	8	swim		NA	NA	NA	NA	NA	0
11/07/2017 21:10:56.400	0.1719	0.1641	0.8828	0.9036	398387	TRUE	8	swim		NA	NA	NA	NA	NA	0
11/07/2017 21:10:56.440	0.1719	0.1484	0.9141	0.9012	398388	TRUE	8	swim		NA	NA	NA	NA	NA	0
11/07/2017 21:10:56.480	0.1875	0.1328	0.9219	0.8988	398389	TRUE	8	swim		NA	NA	NA	NA	NA	0
11/07/2017 21:10:56.500	0.1953	0.1328	0.9219	0.897	398390	TRUE	8	swim		NA	NA	NA	NA	NA	0
11/07/2017 21:10:56.530	0.2031	0.1328	0.9141	0.8946	398391	TRUE	8	swim		NA	NA	NA	NA	NA	0
11/07/2017 21:10:56.570	0.2031	0.1406	0.9219	0.8922	398392	TRUE	8	swim		NA	NA	NA	NA	NA	0
11/07/2017 21:10:56.640	0.2109	0.1328	0.9141	0.8892	398393	TRUE	8	swim		NA	NA	NA	NA	NA	0
11/07/2017 21:10:56.680	0.2109	0.1328	0.9141	0.8868	398394	TRUE	8	swim		NA	NA	NA	NA	NA	0
11/07/2017 21:10:56.720	0.2109	0.125	0.9453	0.8844	398395	TRUE	8	swim		NA	NA	NA	NA	NA	0
11/07/2017 21:10:56.750	0.2266	0.125	0.9141	0.8826	398396	TRUE	8	swim		NA	NA	NA	NA	NA	0
11/07/2017 21:10:56.770	0.2344	0.1406	0.9297	0.8802	398397	TRUE	8	swim		NA	NA	NA	NA	NA	0
11/07/2017 21:10:56.810	0.2344	0.1562	0.9219	0.8778	398398	TRUE	8	swim		NA	NA	NA	NA	NA	0
11/07/2017 21:10:56.880	0.25	0.1328	0.9453	0.8748	398399	TRUE	8	swim		NA	NA	NA	NA	NA	0
11/07/2017 21:10:56.920	0.25	0.125	0.9531	0.8724	398400	TRUE	8	swim		NA	NA	NA	NA	NA	0
11/07/2017 21:10:56.960	0.2578	0.125	0.9453	0.87	398401	TRUE	8	swim		NA	NA	NA	NA	NA	0
11/07/2017 21:10:57.000	0.2578	0.1328	0.9219	0.8604	398402	TRUE	8	swim		NA	NA	NA	NA	NA	0
11/07/2017 21:10:57.010	0.2578	0.1406	0.9453	0.8532	398403	TRUE	8	swim		NA	NA	NA	NA	NA	0
11/07/2017 21:10:57.050	0.2578	0.1172	0.9141	0.8436	398404	TRUE	8	swim		NA	NA	NA	NA	NA	0
11/07/2017 21:10:57.090	0.2578	0.1094	0.9453	0.834	398405	TRUE	8	swim		NA	NA	NA	NA	NA	0
11/07/2017 21:10:57.160	0.2578	0.1016	0.9219	0.822	398406	TRUE	8	swim		NA	NA	NA	NA	NA	0
11/07/2017 21:10:57.200	0.2578	0.1094	0.9531	0.8124	398407	TRUE	8	swim		NA	NA	NA	NA	NA	0
11/07/2017 21:10:57.240	0.25	0.1094	0.8984	0.8028	398408	TRUE	8	swim		NA	NA	NA	NA	NA	0
11/07/2017 21:10:57.250	0.25	0.1016	0.9375	0.7956	398409	TRUE	8	swim		NA	NA	NA	NA	NA	0
11/07/2017 21:10:57.290	0.25	0.1016	0.9688	0.786	398410	TRUE	8	swim		NA	NA	NA	NA	NA	0
11/07/2017 21:10:57.330	0.2422	0.0938	0.9219	0.7764	398411	TRUE	8	swim		NA	NA	NA	NA	NA	0
11/07/2017 21:10:57.400	0.2422	0.0859	0.9688	0.7644	398412	TRUE	8	swim		NA	NA	NA	NA	NA	0
11/07/2017 21:10:57.440	0.2344	0.0938	0.9844	0.7548	398413	TRUE	8	swim		NA	NA	NA	NA	NA	0
11/07/2017 21:10:57.480	0.2266	0.1016	0.9688	0.7452	398414	TRUE	8	swim		NA	NA	NA	NA	NA	0
11/07/2017 21:10:57.500	0.2188	0.125	0.9688	0.738	398415	TRUE	8	swim		NA	NA	NA	NA	NA	0
11/07/2017 21:10:57.530	0.2344	0.1328	0.9531	0.7284	398416	TRUE	8	swim		NA	NA	NA	NA	NA	0
11/07/2017 21:10:57.570	0.2422	0.1406	0.9531	0.7188	398417	TRUE	8	swim		NA	NA	NA	NA	NA	0
11/07/2017 21:10:57.640	0.25	0.1641	0.9141	0.7068	398418	TRUE	8	swim		NA	NA	NA	NA	NA	0
11/07/2017 21:10:57.680	0.2656	0.1797	0.9141	0.6972	398419	TRUE	8	swim		NA	NA	NA	NA	NA	0
11/07/2017 21:10:57.720	0.2812	0.1953	0.8906	0.6876	398420	TRUE	8	swim		NA	NA	NA	NA	NA	0
11/07/2017 21:10:57.750	0.2891	0.1797	0.8594	0.6804	398421	TRUE	8	swim		NA	NA	NA	NA	NA	0
11/07/2017 21:10:57.770	0.2891	0.1719	0.8828	0.6708	398422	TRUE	8	swim		NA	NA	NA	NA	NA	0
11/07/2017 21:10:57.810	0.2969	0.1641	0.8047	0.6612	398423	TRUE	8	swim		NA	NA	NA	NA	NA	0
11/07/2017 21:10:57.880	0.2812	0.1797	0.7891	0.6492	398424	TRUE	8	swim		NA	NA	NA	NA	NA	0
11/07/2017 21:10:57.920	0.2734	0.1797	0.8594	0.6396	398425	TRUE	8	swim		NA	NA	NA	NA	NA	0
11/07/2017 21:10:57.960	0.2578	0.1484	0.8516	0.63	398426	TRUE	8	swim		NA	NA	NA	NA	NA	0
11/07/2017 21:10:58.000	0.2422	0.1484	0.8906	0.6144	398427	TRUE	8	swim		NA	NA	NA	NA	NA	0
11/07/2017 21:10:58.010	0.2188	0.1484	0.8828	0.6027	398428	TRUE	8	swim		NA	NA	NA	NA	NA	0
11/07/2017 21:10:58.050	0.1719	0.1719	0.7812	0.5871	398429	TRUE	8	swim		NA	NA	NA	NA	NA	0
11/07/2017 21:10:58.090	0.1406	0.1953	0.8906	0.5715	398430	TRUE	8	swim		NA	NA	NA	NA	NA	0
11/07/2017 21:10:58.160	0.0938	0.2344	0.7891	0.552	398431	TRUE	8	swim		NA	NA	NA	NA	NA	0
11/07/2017 21:10:58.200	0.0547	0.2578	0.7969	0.5364	398432	TRUE	8	swim		NA	NA	NA	NA	NA	0
11/07/2017 21:10:58.240	0.0156	0.2734	0.875	0.5208	398433	TRUE	8	swim		NA	NA	NA	NA	NA	0
11/07/2017 21:10:58.250	-0.0078	0.2656	0.8438	0.5091	398434	TRUE	8	swim		NA	NA	NA	NA	NA	0
11/07/2017 21:44:24.640	0.0469	0.0547	0.8125	0.504	448593	TRUE	9	swim		NA	NA	NA	NA	NA	0
11/07/2017 21:44:24.680	0.0312	0.1016	0.7812	0.516	448594	TRUE	9	swim		NA	NA	NA	NA	NA	0
11/07/2017 21:44:24.720	0.0078	0.1328	0.8281	0.528	448595	TRUE	9	swim		NA	NA	NA	NA	NA	0
11/07/2017 21:44:24.750	-0.0391	0.1016	0.9766	0.537	448596	TRUE	9	swim		NA	NA	NA	NA	NA	0
11/07/2017 21:44:24.770	-0.0312	0.0938	1.0625	0.549	448597	TRUE	9	swim		NA	NA	NA	NA	NA	0
11/07/2017 21:44:24.810	0.0469	0.125	1.0859	0.561	448598	TRUE	9	swim		NA	NA	NA	NA	NA	0
11/07/2017 21:44:24.880	0.0469	0.125	0.9844	0.576	448599	TRUE	9	swim		NA	NA	NA	NA	NA	0
11/07/2017 21:44:24.920	0.0312	0.0781	1.0312	0.588	448600	TRUE	9	swim		NA	NA	NA	NA	NA	0
11/07/2017 21:44:24.960	0.0312	0.0781	1.0312	0.6	448601	TRUE	9	swim		NA	NA	NA	NA	NA	0
11/07/2017 21:44:25.000	0.0625	0.0859	0.9531	0.6016	448602	TRUE	9	swim		NA	NA	NA	NA	NA	0
11/07/2017 21:44:25.010	0.0781	0.0703	0.875	0.6028	448603	TRUE	9	swim		NA	NA	NA	NA	NA	0
11/07/2017 21:44:25.050	0.1094	0.0859	0.9062	0.6044	448604	TRUE	9	swim		NA	NA	NA	NA	NA	0
11/07/2017 21:44:25.090	0.1016	0.0703	0.8516	0.606	448605	TRUE	9	swim		NA	NA	NA	NA	NA	0
11/07/2017 21:44:25.160	0.0938	0.0859	0.8672	0.608	448606	TRUE	9	swim		NA	NA	NA	NA	NA	0
11/07/2017 21:44:25.200	0.0625	0.1016	0.9688	0.6096	448607	TRUE	9	swim		NA	NA	NA	NA	NA	0
11/07/2017 21:44:25.240	0	0.1172	1.0078	0.6112	448608	TRUE	9	swim		NA	NA	NA	NA	NA	0
11/07/2017 21:44:25.250	0.0156	0.0469	1.3594	0.6124	448609	TRUE	9	swim		NA	NA	NA	NA	NA	0
11/07/2017 21:44:25.290	0.0781	0.0469	1.1875	0.614	448610	TRUE	9	swim		NA	NA	NA	NA	NA	0
11/07/2017 21:44:25.330	0.0391	0.0625	1.1562	0.6156	448611	TRUE	9	swim		NA	NA	NA	NA	NA	0
11/07/2017 21:44:25.400	0.0156	0.0312	1.1875	0.6176	448612	TRUE	9	swim		NA	NA	NA	NA	NA	0
11/07/2017 21:44:25.440	0.0312	0.1016	1.0156	0.6192	448613	TRUE	9	swim		NA	NA	NA	NA	NA	0
11/07/2017 21:44:25.480	0.0703	0.0938	0.9453	0.6208	448614	TRUE	9	swim		NA	NA	NA	NA	NA	0
11/07/2017 21:44:25.500	0.0703	0.0391	0.9297	0.622	448615	TRUE	9	swim		NA	NA	NA	NA	NA	0
11/07/2017 21:44:25.530	0.0469	0.0391	0.9609	0.6236	448616	TRUE	9	swim		NA	NA	NA	NA	NA	0
11/07/2017 21:44:25.570	-0.0156	0.0391	1.0703	0.6252	448617	TRUE	9	swim		NA	NA	NA	NA	NA	0
11/07/2017 21:44:25.640	-0.0938	0.0469	1.0859	0.6272	448618	TRUE	9	swim		NA	NA	NA	NA	NA	0
11/07/2017 21:44:25.680	-0.0547	0.0469	1.2891	0.6288	448619	TRUE	9	swim		NA	NA	NA	NA	NA	0
11/07/2017 21:44:25.720	0	0.0703	1.0938	0.6304	448620	TRUE	9	swim		NA	NA	NA	NA	NA	0
11/07/2017 21:44:25.750	-0.0391	0.0859	1.0625	0.6316	448621	TRUE	9	swim		NA	NA	NA	NA	NA	0
11/07/2017 21:44:25.770	-0.0781	0.0859	1.0469	0.6332	448622	TRUE	9	swim		NA	NA	NA	NA	NA	0
11/07/2017 21:44:25.810	-0.0547	0.1406	0.9453	0.6348	448623	TRUE	9	swim		NA	NA	NA	NA	NA	0
11/07/2017 21:44:25.880	-0.0391	0.125	0.8438	0.6368	448624	TRUE	9	swim		NA	NA	NA	NA	NA	0
11/07/2017 21:44:25.920	0.0156	0.1641	0.7891	0.6384	448625	TRUE	9	swim		NA	NA	NA	NA	NA	0
11/07/2017 21:44:25.960	0.0156	0.125	0.7656	0.64	448626	TRUE	9	swim		NA	NA	NA	NA	NA	0
11/07/2017 21:44:26.000	-0.0078	0.1172	0.8438	0.644	448627	TRUE	9	swim		NA	NA	NA	NA	NA	0
11/07/2017 21:44:26.010	-0.0625	0.1406	0.8828	0.647	448628	TRUE	9	swim		NA	NA	NA	NA	NA	0
11/07/2017 21:44:26.050	-0.1406	0.1328	0.9297	0.651	448629	TRUE	9	swim		NA	NA	NA	NA	NA	0
11/07/2017 21:44:26.090	-0.1094	0.1172	1.0703	0.655	448630	TRUE	9	swim		NA	NA	NA	NA	NA	0
11/07/2017 21:44:26.160	-0.0391	0.1562	0.9062	0.66	448631	TRUE	9	swim		NA	NA	NA	NA	NA	0
11/07/2017 21:44:26.200	-0.0547	0.1484	0.9219	0.664	448632	TRUE	9	swim		NA	NA	NA	NA	NA	0
11/07/2017 21:44:26.240	-0.0547	0.1172	0.9141	0.668	448633	TRUE	9	swim		NA	NA	NA	NA	NA	0
11/07/2017 21:44:26.250	-0.0391	0.1172	0.8359	0.671	448634	TRUE	9	swim		NA	NA	NA	NA	NA	0
11/07/2017 21:44:26.290	-0.0078	0.1016	0.8125	0.675	448635	TRUE	9	swim		NA	NA	NA	NA	NA	0
11/07/2017 21:44:26.330	0.0078	0.1094	0.7344	0.679	448636	TRUE	9	swim		NA	NA	NA	NA	NA	0
11/07/2017 21:44:26.400	0.0234	0.1094	0.75	0.684	448637	TRUE	9	swim		NA	NA	NA	NA	NA	0
11/07/2017 21:44:26.440	0.0391	0.0938	0.7656	0.688	448638	TRUE	9	swim		NA	NA	NA	NA	NA	0
11/07/2017 21:44:26.480	0.0391	0.0703	0.7812	0.692	448639	TRUE	9	swim		NA	NA	NA	NA	NA	0
11/07/2017 21:44:26.500	0.0156	0.0703	0.8047	0.695	448640	TRUE	9	swim		NA	NA	NA	NA	NA	0
11/07/2017 21:44:26.530	0	0.0781	0.8281	0.699	448641	TRUE	9	swim		NA	NA	NA	NA	NA	0
11/07/2017 21:44:26.570	0	0.0859	0.8281	0.703	448642	TRUE	9	swim		NA	NA	NA	NA	NA	0
11/07/2017 21:44:26.640	0.0078	0.0469	0.8047	0.708	448643	TRUE	9	swim		NA	NA	NA	NA	NA	0
11/07/2017 21:44:26.680	0.0469	0.0625	0.7188	0.712	448644	TRUE	9	swim		NA	NA	NA	NA	NA	0
11/07/2017 21:44:26.720	0.0625	0.0781	0.6953	0.716	448645	TRUE	9	swim		NA	NA	NA	NA	NA	0
11/07/2017 21:44:26.750	0.0391	0.0781	0.8125	0.719	448646	TRUE	9	swim		NA	NA	NA	NA	NA	0
11/07/2017 21:44:26.770	-0.0312	0.0781	0.9219	0.723	448647	TRUE	9	swim		NA	NA	NA	NA	NA	0
11/07/2017 21:44:26.810	-0.0469	0.0938	0.9688	0.727	448648	TRUE	9	swim		NA	NA	NA	NA	NA	0
11/07/2017 21:44:26.880	-0.0078	0.1016	1.0312	0.732	448649	TRUE	9	swim		NA	NA	NA	NA	NA	0
11/07/2017 21:44:26.920	0.0312	0.1172	0.9688	0.736	448650	TRUE	9	swim		NA	NA	NA	NA	NA	0
11/07/2017 21:44:26.960	0.0391	0.1172	1.0234	0.74	448651	TRUE	9	swim		NA	NA	NA	NA	NA	0
11/07/2017 21:44:27.000	0.0312	0.1016	1.0234	0.7404	448652	TRUE	9	swim		NA	NA	NA	NA	NA	0
11/07/2017 21:44:27.010	0.0469	0.1094	0.9531	0.7407	448653	TRUE	9	swim		NA	NA	NA	NA	NA	0
11/07/2017 21:44:27.050	0.0938	0.1094	0.9219	0.7411	448654	TRUE	9	swim		NA	NA	NA	NA	NA	0
11/07/2017 21:44:27.090	0.1172	0.0938	0.9297	0.7415	448655	TRUE	9	swim		NA	NA	NA	NA	NA	0
11/07/2017 21:44:27.160	0.1328	0.1016	0.9297	0.742	448656	TRUE	9	swim		NA	NA	NA	NA	NA	0
11/07/2017 21:44:27.200	0.1328	0.1094	0.9297	0.7424	448657	TRUE	9	swim		NA	NA	NA	NA	NA	0
11/07/2017 21:44:27.240	0.1328	0.1172	0.9688	0.7428	448658	TRUE	9	swim		NA	NA	NA	NA	NA	0
11/07/2017 21:44:27.250	0.1328	0.1484	0.9453	0.7431	448659	TRUE	9	swim		NA	NA	NA	NA	NA	0
11/07/2017 21:44:27.290	0.1484	0.1562	0.9766	0.7435	448660	TRUE	9	swim		NA	NA	NA	NA	NA	0
11/07/2017 21:44:27.330	0.1641	0.1641	0.9453	0.7439	448661	TRUE	9	swim		NA	NA	NA	NA	NA	0
11/07/2017 21:44:27.400	0.1719	0.1641	0.9609	0.7444	448662	TRUE	9	swim		NA	NA	NA	NA	NA	0
11/07/2017 21:44:27.440	0.1797	0.1719	0.9531	0.7448	448663	TRUE	9	swim		NA	NA	NA	NA	NA	0
11/07/2017 21:44:27.480	0.1875	0.1562	0.9297	0.7452	448664	TRUE	9	swim		NA	NA	NA	NA	NA	0
11/07/2017 21:44:27.500	0.1719	0.1562	0.8828	0.7455	448665	TRUE	9	swim		NA	NA	NA	NA	NA	0
11/07/2017 21:44:27.530	0.1797	0.1562	0.9141	0.7459	448666	TRUE	9	swim		NA	NA	NA	NA	NA	0
11/07/2017 21:44:27.570	0.1875	0.1719	0.8672	0.7463	448667	TRUE	9	swim		NA	NA	NA	NA	NA	0
11/07/2017 21:44:27.640	0.1875	0.1562	0.9062	0.7468	448668	TRUE	9	swim		NA	NA	NA	NA	NA	0
11/07/2017 21:44:27.680	0.1875	0.1562	0.9141	0.7472	448669	TRUE	9	swim		NA	NA	NA	NA	NA	0
11/07/2017 21:44:27.720	0.1797	0.1641	0.9219	0.7476	448670	TRUE	9	swim		NA	NA	NA	NA	NA	0
11/07/2017 21:44:27.750	0.2031	0.1719	0.9297	0.7479	448671	TRUE	9	swim		NA	NA	NA	NA	NA	0
11/07/2017 21:44:27.770	0.2109	0.1797	0.9219	0.7483	448672	TRUE	9	swim		NA	NA	NA	NA	NA	0
11/07/2017 21:44:27.810	0.2031	0.2031	0.9219	0.7487	448673	TRUE	9	swim		NA	NA	NA	NA	NA	0
11/07/2017 21:44:27.880	0.2031	0.2109	0.9062	0.7492	448674	TRUE	9	swim		NA	NA	NA	NA	NA	0
11/07/2017 21:44:27.920	0.1953	0.2109	0.9375	0.7496	448675	TRUE	9	swim		NA	NA	NA	NA	NA	0
11/07/2017 21:44:27.960	0.1875	0.2109	0.9375	0.75	448676	TRUE	9	swim		NA	NA	NA	NA	NA	0
11/07/2017 21:44:28.000	0.1797	0.2266	0.9375	0.7404	448677	TRUE	9	swim		NA	NA	NA	NA	NA	0
11/07/2017 21:44:28.010	0.1641	0.2266	0.9141	0.7332	448678	TRUE	9	swim		NA	NA	NA	NA	NA	0
11/07/2017 21:44:28.050	0.1641	0.2188	0.9453	0.7236	448679	TRUE	9	swim		NA	NA	NA	NA	NA	0
11/07/2017 21:44:28.090	0.1562	0.2188	0.9375	0.714	448680	TRUE	9	swim		NA	NA	NA	NA	NA	0
11/07/2017 21:44:28.160	0.1562	0.2188	0.9453	0.702	448681	TRUE	9	swim		NA	NA	NA	NA	NA	0
11/07/2017 21:44:28.200	0.1562	0.2109	0.9531	0.6924	448682	TRUE	9	swim		NA	NA	NA	NA	NA	0
11/07/2017 21:44:28.240	0.1641	0.2109	0.9297	0.6828	448683	TRUE	9	swim		NA	NA	NA	NA	NA	0
11/07/2017 21:44:28.250	0.1562	0.1875	0.9219	0.6756	448684	TRUE	9	swim		NA	NA	NA	NA	NA	0
11/07/2017 21:44:28.290	0.1562	0.1641	0.9453	0.666	448685	TRUE	9	swim		NA	NA	NA	NA	NA	0
11/07/2017 21:44:28.330	0.1641	0.1484	0.8984	0.6564	448686	TRUE	9	swim		NA	NA	NA	NA	NA	0
11/07/2017 21:44:28.400	0.1953	0.1172	0.9141	0.6444	448687	TRUE	9	swim		NA	NA	NA	NA	NA	0
11/07/2017 21:44:28.440	0.1953	0.0938	0.7969	0.6348	448688	TRUE	9	swim		NA	NA	NA	NA	NA	0
11/07/2017 21:44:28.480	0.2109	0.0938	0.7969	0.6252	448689	TRUE	9	swim		NA	NA	NA	NA	NA	0
11/07/2017 21:44:28.500	0.2031	0.0938	0.8203	0.618	448690	TRUE	9	swim		NA	NA	NA	NA	NA	0
11/07/2017 21:44:28.530	0.1953	0.0781	0.7344	0.6084	448691	TRUE	9	swim		NA	NA	NA	NA	NA	0
11/07/2017 21:44:28.570	0.1719	0.0312	0.8438	0.5988	448692	TRUE	9	swim		NA	NA	NA	NA	NA	0
11/07/2017 21:44:28.640	0.125	0	0.9922	0.5868	448693	TRUE	9	swim		NA	NA	NA	NA	NA	0
11/07/2017 21:44:28.680	0.0781	0.0312	0.9297	0.5772	448694	TRUE	9	swim		NA	NA	NA	NA	NA	0
11/07/2017 21:44:28.720	0.0391	0.0312	1.0391	0.5676	448695	TRUE	9	swim		NA	NA	NA	NA	NA	0
11/07/2017 21:44:28.750	0.0547	0.0703	1.0312	0.5604	448696	TRUE	9	swim		NA	NA	NA	NA	NA	0
11/07/2017 21:44:28.770	0.0703	0.0781	0.9531	0.5508	448697	TRUE	9	swim		NA	NA	NA	NA	NA	0
11/07/2017 21:44:28.810	0.0547	0.1094	0.9688	0.5412	448698	TRUE	9	swim		NA	NA	NA	NA	NA	0
11/07/2017 21:44:28.880	0.0547	0.1328	0.9688	0.5292	448699	TRUE	9	swim		NA	NA	NA	NA	NA	0
11/07/2017 21:44:28.920	0.0781	0.1094	0.9844	0.5196	448700	TRUE	9	swim		NA	NA	NA	NA	NA	0
11/07/2017 21:44:28.960	0.0781	0.1094	0.9844	0.51	448701	TRUE	9	swim		NA	NA	NA	NA	NA	0
11/07/2017 21:44:29.000	0.0938	0.0938	0.9688	0.5044	448702	TRUE	9	swim		NA	NA	NA	NA	NA	0
11/07/2017 21:44:29.010	0.0938	0.1172	1	0.5002	448703	TRUE	9	swim		NA	NA	NA	NA	NA	0
11/07/2017 22:30:00.160	0.0859	0.3672	0.8984	0.5	516981	TRUE	10	swim		NA	NA	NA	NA	NA	0
11/07/2017 22:30:00.200	0.0625	0.375	0.8516	0.502	516982	TRUE	10	swim		NA	NA	NA	NA	NA	0
11/07/2017 22:30:00.240	0.0547	0.3672	0.8672	0.504	516983	TRUE	10	swim		NA	NA	NA	NA	NA	0
11/07/2017 22:30:00.250	0.0469	0.3516	0.9062	0.5055	516984	TRUE	10	swim		NA	NA	NA	NA	NA	0
11/07/2017 22:30:00.290	0.0469	0.3438	0.9375	0.5075	516985	TRUE	10	swim		NA	NA	NA	NA	NA	0
11/07/2017 22:30:00.330	0.0391	0.3359	0.9141	0.5095	516986	TRUE	10	swim		NA	NA	NA	NA	NA	0
11/07/2017 22:30:00.400	0.0234	0.3359	0.9219	0.512	516987	TRUE	10	swim		NA	NA	NA	NA	NA	0
11/07/2017 22:30:00.440	0.0156	0.3438	0.9688	0.514	516988	TRUE	10	swim		NA	NA	NA	NA	NA	0
11/07/2017 22:30:00.480	0.0156	0.3438	0.9609	0.516	516989	TRUE	10	swim		NA	NA	NA	NA	NA	0
11/07/2017 22:30:00.500	0.0234	0.3516	0.9062	0.5175	516990	TRUE	10	swim		NA	NA	NA	NA	NA	0
11/07/2017 22:30:00.530	0.0547	0.3984	0.8828	0.5195	516991	TRUE	10	swim		NA	NA	NA	NA	NA	0
11/07/2017 22:30:00.570	0.0312	0.4219	0.9062	0.5215	516992	TRUE	10	swim		NA	NA	NA	NA	NA	0
11/07/2017 22:30:00.640	0	0.4141	0.9453	0.524	516993	TRUE	10	swim		NA	NA	NA	NA	NA	0
11/07/2017 22:30:00.680	-0.0078	0.3047	1.1094	0.526	516994	TRUE	10	swim		NA	NA	NA	NA	NA	0
11/07/2017 22:30:00.720	0.0391	0.3047	1.1328	0.528	516995	TRUE	10	swim		NA	NA	NA	NA	NA	0
11/07/2017 22:30:00.750	0.0859	0.25	1.1562	0.5295	516996	TRUE	10	swim		NA	NA	NA	NA	NA	0
11/07/2017 22:30:00.770	0.0469	0.3125	0.9453	0.5315	516997	TRUE	10	swim		NA	NA	NA	NA	NA	0
11/07/2017 22:30:00.810	0.0391	0.25	1.0859	0.5335	516998	TRUE	10	swim		NA	NA	NA	NA	NA	0
11/07/2017 22:30:00.880	0.0703	0.2266	1.0078	0.536	516999	TRUE	10	swim		NA	NA	NA	NA	NA	0
11/07/2017 22:30:00.920	0.0938	0.2266	0.7969	0.538	517000	TRUE	10	swim		NA	NA	NA	NA	NA	0
11/07/2017 22:30:00.960	0.1406	0.1406	0.8516	0.54	517001	TRUE	10	swim		NA	NA	NA	NA	NA	0
11/07/2017 22:30:01.000	0.1797	0.0156	0.8281	0.5368	517002	TRUE	10	swim		NA	NA	NA	NA	NA	0
11/07/2017 22:30:01.010	0.2031	-0.1172	0.9297	0.5344	517003	TRUE	10	swim		NA	NA	NA	NA	NA	0
11/07/2017 22:30:01.050	0.1797	-0.1797	0.8828	0.5312	517004	TRUE	10	swim		NA	NA	NA	NA	NA	0
11/07/2017 22:30:01.090	0.0938	-0.25	0.9766	0.528	517005	TRUE	10	swim		NA	NA	NA	NA	NA	0
11/07/2017 22:30:01.160	0	-0.125	0.8359	0.524	517006	TRUE	10	swim		NA	NA	NA	NA	NA	0
11/07/2017 22:30:01.200	0	-0.1641	1.1406	0.5208	517007	TRUE	10	swim		NA	NA	NA	NA	NA	0
11/07/2017 22:30:01.240	0.0234	-0.1328	1.0781	0.5176	517008	TRUE	10	swim		NA	NA	NA	NA	NA	0
11/07/2017 22:30:01.250	0.0469	-0.0156	1.0234	0.5152	517009	TRUE	10	swim		NA	NA	NA	NA	NA	0
11/07/2017 22:30:01.290	0.0547	0.0547	1.0469	0.512	517010	TRUE	10	swim		NA	NA	NA	NA	NA	0
11/07/2017 22:30:01.330	0.0703	0.0625	1.0391	0.5088	517011	TRUE	10	swim		NA	NA	NA	NA	NA	0
11/07/2017 22:30:01.400	0.0859	0.1094	0.9609	0.5048	517012	TRUE	10	swim		NA	NA	NA	NA	NA	0
11/07/2017 22:30:01.440	0.1094	0.0703	1.0547	0.5016	517013	TRUE	10	swim		NA	NA	NA	NA	NA	0
11/07/2017 22:30:03.810	0.1016	0.5469	0.9922	0.5031	517073	TRUE	11	swim		NA	NA	NA	NA	NA	0
11/07/2017 22:30:03.880	0.1875	0.5312	1.0859	0.5096	517074	TRUE	11	swim		NA	NA	NA	NA	NA	0
11/07/2017 22:30:03.920	0.2188	0.5156	0.9766	0.5148	517075	TRUE	11	swim		NA	NA	NA	NA	NA	0
11/07/2017 22:30:03.960	0.2188	0.5156	0.9766	0.52	517076	TRUE	11	swim		NA	NA	NA	NA	NA	0
11/07/2017 22:30:04.000	0.2031	0.5	0.9844	0.522	517077	TRUE	11	swim		NA	NA	NA	NA	NA	0
11/07/2017 22:30:04.010	0.2266	0.4453	0.9922	0.5235	517078	TRUE	11	swim		NA	NA	NA	NA	NA	0
11/07/2017 22:30:04.050	0.2578	0.3438	1.0078	0.5255	517079	TRUE	11	swim		NA	NA	NA	NA	NA	0
11/07/2017 22:30:04.090	0.2578	0.3047	0.875	0.5275	517080	TRUE	11	swim		NA	NA	NA	NA	NA	0
11/07/2017 22:30:04.160	0.2578	0.2656	0.9219	0.53	517081	TRUE	11	swim		NA	NA	NA	NA	NA	0
11/07/2017 22:30:04.200	0.25	0.2422	0.8672	0.532	517082	TRUE	11	swim		NA	NA	NA	NA	NA	0
11/07/2017 22:30:04.240	0.2422	0.1875	0.8594	0.534	517083	TRUE	11	swim		NA	NA	NA	NA	NA	0
11/07/2017 22:30:04.250	0.2344	0.1484	0.8984	0.5355	517084	TRUE	11	swim		NA	NA	NA	NA	NA	0
11/07/2017 22:30:04.290	0.2266	0.1172	0.8984	0.5375	517085	TRUE	11	swim		NA	NA	NA	NA	NA	0
11/07/2017 22:30:04.330	0.2188	0.1094	0.8906	0.5395	517086	TRUE	11	swim		NA	NA	NA	NA	NA	0
11/07/2017 22:30:04.400	0.1875	0.0859	0.8828	0.542	517087	TRUE	11	swim		NA	NA	NA	NA	NA	0
11/07/2017 22:30:04.440	0.1719	0.0781	0.9297	0.544	517088	TRUE	11	swim		NA	NA	NA	NA	NA	0
11/07/2017 22:30:04.480	0.1562	0.1016	0.875	0.546	517089	TRUE	11	swim		NA	NA	NA	NA	NA	0
11/07/2017 22:30:04.500	0.1406	0.1016	0.9297	0.5475	517090	TRUE	11	swim		NA	NA	NA	NA	NA	0
11/07/2017 22:30:04.530	0.1172	0.1172	0.9219	0.5495	517091	TRUE	11	swim		NA	NA	NA	NA	NA	0
11/07/2017 22:30:04.570	0.0859	0.1328	0.8906	0.5515	517092	TRUE	11	swim		NA	NA	NA	NA	NA	0
11/07/2017 22:30:04.640	0.0938	0.1406	0.9062	0.554	517093	TRUE	11	swim		NA	NA	NA	NA	NA	0
11/07/2017 22:30:04.680	0.0781	0.125	0.8516	0.556	517094	TRUE	11	swim		NA	NA	NA	NA	NA	0
11/07/2017 22:30:04.720	0.0469	0.1172	0.8203	0.558	517095	TRUE	11	swim		NA	NA	NA	NA	NA	0
11/07/2017 22:30:04.750	0.0234	0.1562	0.7344	0.5595	517096	TRUE	11	swim		NA	NA	NA	NA	NA	0
11/07/2017 22:30:04.770	0.0156	0.1406	0.6797	0.5615	517097	TRUE	11	swim		NA	NA	NA	NA	NA	0
11/07/2017 22:30:04.810	0.0156	0.0938	0.6172	0.5635	517098	TRUE	11	swim		NA	NA	NA	NA	NA	0
11/07/2017 22:30:04.880	0	0.0547	0.6562	0.566	517099	TRUE	11	swim		NA	NA	NA	NA	NA	0
11/07/2017 22:30:04.920	-0.0547	0.0312	0.6875	0.568	517100	TRUE	11	swim		NA	NA	NA	NA	NA	0
11/07/2017 22:30:04.960	-0.125	0.0859	0.8047	0.57	517101	TRUE	11	swim		NA	NA	NA	NA	NA	0
11/07/2017 22:30:05.000	-0.1797	0.0938	0.7812	0.566	517102	TRUE	11	swim		NA	NA	NA	NA	NA	0
11/07/2017 22:30:05.010	-0.1328	0.0547	0.9688	0.563	517103	TRUE	11	swim		NA	NA	NA	NA	NA	0
11/07/2017 22:30:05.050	-0.0859	0.0781	0.9453	0.559	517104	TRUE	11	swim		NA	NA	NA	NA	NA	0
11/07/2017 22:30:05.090	-0.0938	0.1562	0.8438	0.555	517105	TRUE	11	swim		NA	NA	NA	NA	NA	0
11/07/2017 22:30:05.160	-0.1094	0.1797	0.8828	0.55	517106	TRUE	11	swim		NA	NA	NA	NA	NA	0
11/07/2017 22:30:05.200	-0.1172	0.1953	0.9062	0.546	517107	TRUE	11	swim		NA	NA	NA	NA	NA	0
11/07/2017 22:30:05.240	-0.1016	0.2422	0.7812	0.542	517108	TRUE	11	swim		NA	NA	NA	NA	NA	0
11/07/2017 22:30:05.250	-0.0625	0.2344	0.7969	0.539	517109	TRUE	11	swim		NA	NA	NA	NA	NA	0
11/07/2017 22:30:05.290	-0.0312	0.2109	0.7188	0.535	517110	TRUE	11	swim		NA	NA	NA	NA	NA	0
11/07/2017 22:30:05.330	0	0.1172	0.7578	0.531	517111	TRUE	11	swim		NA	NA	NA	NA	NA	0
11/07/2017 22:30:05.400	0	0.0547	0.9219	0.526	517112	TRUE	11	swim		NA	NA	NA	NA	NA	0
11/07/2017 22:30:05.440	-0.0781	0.0781	0.8281	0.522	517113	TRUE	11	swim		NA	NA	NA	NA	NA	0
11/07/2017 22:30:05.480	-0.1484	0.1875	0.9688	0.518	517114	TRUE	11	swim		NA	NA	NA	NA	NA	0
11/07/2017 22:30:05.500	-0.1641	0.2266	1.0156	0.515	517115	TRUE	11	swim		NA	NA	NA	NA	NA	0
11/07/2017 22:30:05.530	-0.1172	0.2812	1.0312	0.511	517116	TRUE	11	swim		NA	NA	NA	NA	NA	0
11/07/2017 22:30:05.570	-0.0938	0.2891	0.9922	0.507	517117	TRUE	11	swim		NA	NA	NA	NA	NA	0
11/07/2017 22:30:05.640	-0.1016	0.2969	1.0625	0.502	517118	TRUE	11	swim		NA	NA	NA	NA	NA	0
11/07/2017 22:30:06.250	0.1016	0.25	1.0234	0.501	517134	TRUE	12	swim		NA	NA	NA	NA	NA	0
11/07/2017 22:30:06.290	0.1406	0.2891	0.8672	0.505	517135	TRUE	12	swim		NA	NA	NA	NA	NA	0
11/07/2017 22:30:06.330	0.2031	0.2422	0.7578	0.509	517136	TRUE	12	swim		NA	NA	NA	NA	NA	0
11/07/2017 22:30:06.400	0.25	0.1172	0.7578	0.514	517137	TRUE	12	swim		NA	NA	NA	NA	NA	0
11/07/2017 22:30:06.440	0.2578	0	0.875	0.518	517138	TRUE	12	swim		NA	NA	NA	NA	NA	0
11/07/2017 22:30:06.480	0.1875	-0.0625	1	0.522	517139	TRUE	12	swim		NA	NA	NA	NA	NA	0
11/07/2017 22:30:06.500	0.0781	0.0625	0.8359	0.525	517140	TRUE	12	swim		NA	NA	NA	NA	NA	0
11/07/2017 22:30:06.530	0.0703	0.0781	1.0859	0.529	517141	TRUE	12	swim		NA	NA	NA	NA	NA	0
11/07/2017 22:30:06.570	0.1719	0.0547	1.1562	0.533	517142	TRUE	12	swim		NA	NA	NA	NA	NA	0
11/07/2017 22:30:06.640	0.1719	0.1328	0.9688	0.538	517143	TRUE	12	swim		NA	NA	NA	NA	NA	0
11/07/2017 22:30:06.680	0.1328	0.2344	0.9922	0.542	517144	TRUE	12	swim		NA	NA	NA	NA	NA	0
11/07/2017 22:30:06.720	0.0938	0.2734	0.8906	0.546	517145	TRUE	12	swim		NA	NA	NA	NA	NA	0
11/07/2017 22:30:06.750	0.1094	0.2656	0.9141	0.549	517146	TRUE	12	swim		NA	NA	NA	NA	NA	0
11/07/2017 22:30:06.770	0.1094	0.2266	0.9062	0.553	517147	TRUE	12	swim		NA	NA	NA	NA	NA	0
11/07/2017 22:30:06.810	0.1094	0.1875	0.8828	0.557	517148	TRUE	12	swim		NA	NA	NA	NA	NA	0
11/07/2017 22:30:06.880	0.1172	0.2188	0.9297	0.562	517149	TRUE	12	swim		NA	NA	NA	NA	NA	0
11/07/2017 22:30:06.920	0.1094	0.2188	0.7969	0.566	517150	TRUE	12	swim		NA	NA	NA	NA	NA	0
11/07/2017 22:30:06.960	0.1172	0.2578	0.8047	0.57	517151	TRUE	12	swim		NA	NA	NA	NA	NA	0
11/07/2017 22:30:07.000	0.1094	0.2578	0.8047	0.568	517152	TRUE	12	swim		NA	NA	NA	NA	NA	0
11/07/2017 22:30:07.010	0.0781	0.2969	0.6719	0.5665	517153	TRUE	12	swim		NA	NA	NA	NA	NA	0
11/07/2017 22:30:07.050	0.0234	0.2812	0.8594	0.5645	517154	TRUE	12	swim		NA	NA	NA	NA	NA	0
11/07/2017 22:30:07.090	-0.0391	0.3125	0.9531	0.5625	517155	TRUE	12	swim		NA	NA	NA	NA	NA	0
11/07/2017 22:30:07.160	-0.0547	0.3672	0.9219	0.56	517156	TRUE	12	swim		NA	NA	NA	NA	NA	0
11/07/2017 22:30:07.200	-0.0234	0.3906	0.9453	0.558	517157	TRUE	12	swim		NA	NA	NA	NA	NA	0
11/07/2017 22:30:07.240	-0.0234	0.3672	1.0078	0.556	517158	TRUE	12	swim		NA	NA	NA	NA	NA	0
11/07/2017 22:30:07.250	-0.0234	0.3828	0.8984	0.5545	517159	TRUE	12	swim		NA	NA	NA	NA	NA	0
11/07/2017 22:30:07.290	0	0.3594	1.0078	0.5525	517160	TRUE	12	swim		NA	NA	NA	NA	NA	0
11/07/2017 22:30:07.330	0	0.3438	0.9609	0.5505	517161	TRUE	12	swim		NA	NA	NA	NA	NA	0
11/07/2017 22:30:07.400	0.0078	0.3438	0.9922	0.548	517162	TRUE	12	swim		NA	NA	NA	NA	NA	0
11/07/2017 22:30:07.440	0.0078	0.3438	0.8906	0.546	517163	TRUE	12	swim		NA	NA	NA	NA	NA	0
11/07/2017 22:30:07.480	0.0078	0.3516	0.8516	0.544	517164	TRUE	12	swim		NA	NA	NA	NA	NA	0
11/07/2017 22:30:07.500	0.0391	0.3281	0.9609	0.5425	517165	TRUE	12	swim		NA	NA	NA	NA	NA	0
11/07/2017 22:30:07.530	0.0547	0.4062	0.5625	0.5405	517166	TRUE	12	swim		NA	NA	NA	NA	NA	0
11/07/2017 22:30:07.570	0.0625	0.4219	0.8203	0.5385	517167	TRUE	12	swim		NA	NA	NA	NA	NA	0
11/07/2017 22:30:07.640	0	0.4688	0.6641	0.536	517168	TRUE	12	swim		NA	NA	NA	NA	NA	0
11/07/2017 22:30:07.680	-0.0703	0.2891	0.9453	0.534	517169	TRUE	12	swim		NA	NA	NA	NA	NA	0
11/07/2017 22:30:07.720	-0.1016	0.3906	0.8594	0.532	517170	TRUE	12	swim		NA	NA	NA	NA	NA	0
11/07/2017 22:30:07.750	-0.0859	0.4375	0.8359	0.5305	517171	TRUE	12	swim		NA	NA	NA	NA	NA	0
11/07/2017 22:30:07.770	-0.0703	0.375	1.0625	0.5285	517172	TRUE	12	swim		NA	NA	NA	NA	NA	0
11/07/2017 22:30:07.810	-0.0938	0.3359	0.9922	0.5265	517173	TRUE	12	swim		NA	NA	NA	NA	NA	0
11/07/2017 22:30:07.880	-0.1094	0.3516	0.8594	0.524	517174	TRUE	12	swim		NA	NA	NA	NA	NA	0
11/07/2017 22:30:07.920	-0.1016	0.3359	0.9531	0.522	517175	TRUE	12	swim		NA	NA	NA	NA	NA	0
11/07/2017 22:30:07.960	-0.1016	0.3359	0.9531	0.52	517176	TRUE	12	swim		NA	NA	NA	NA	NA	0
11/07/2017 22:30:08.000	-0.1094	0.4141	0.6953	0.5208	517177	TRUE	12	swim		NA	NA	NA	NA	NA	0
11/07/2017 22:30:08.010	-0.0781	0.3594	0.8281	0.5214	517178	TRUE	12	swim		NA	NA	NA	NA	NA	0
11/07/2017 22:30:08.050	-0.0625	0.3984	0.6172	0.5222	517179	TRUE	12	swim		NA	NA	NA	NA	NA	0
11/07/2017 22:30:08.090	-0.0703	0.4531	0.6641	0.523	517180	TRUE	12	swim		NA	NA	NA	NA	NA	0
11/07/2017 22:30:08.160	-0.1328	0.5234	0.6562	0.524	517181	TRUE	12	swim		NA	NA	NA	NA	NA	0
11/07/2017 22:30:08.200	-0.1875	0.4531	0.8594	0.5248	517182	TRUE	12	swim		NA	NA	NA	NA	NA	0
11/07/2017 22:30:08.240	-0.1875	0.4844	0.9141	0.5256	517183	TRUE	12	swim		NA	NA	NA	NA	NA	0
11/07/2017 22:30:08.250	-0.0781	0.4609	1.0156	0.5262	517184	TRUE	12	swim		NA	NA	NA	NA	NA	0
11/07/2017 22:30:08.290	-0.0234	0.4297	1.0625	0.527	517185	TRUE	12	swim		NA	NA	NA	NA	NA	0
11/07/2017 22:30:08.330	-0.0234	0.4219	0.9531	0.5278	517186	TRUE	12	swim		NA	NA	NA	NA	NA	0
11/07/2017 22:30:08.400	-0.0312	0.3906	0.9297	0.5288	517187	TRUE	12	swim		NA	NA	NA	NA	NA	0
11/07/2017 22:30:08.440	-0.0234	0.375	0.9375	0.5296	517188	TRUE	12	swim		NA	NA	NA	NA	NA	0
11/07/2017 22:30:08.480	0	0.3984	0.8359	0.5304	517189	TRUE	12	swim		NA	NA	NA	NA	NA	0
11/07/2017 22:30:08.500	0.0391	0.375	0.7734	0.531	517190	TRUE	12	swim		NA	NA	NA	NA	NA	0
11/07/2017 22:30:08.530	0.0938	0.3203	0.6953	0.5318	517191	TRUE	12	swim		NA	NA	NA	NA	NA	0
11/07/2017 22:30:08.570	0.1484	0.2188	0.7422	0.5326	517192	TRUE	12	swim		NA	NA	NA	NA	NA	0
11/07/2017 22:30:08.640	0.1484	0.125	0.8281	0.5336	517193	TRUE	12	swim		NA	NA	NA	NA	NA	0
11/07/2017 22:30:08.680	0.0781	0.0938	0.9219	0.5344	517194	TRUE	12	swim		NA	NA	NA	NA	NA	0
11/07/2017 22:30:08.720	-0.0312	0.2422	0.7422	0.5352	517195	TRUE	12	swim		NA	NA	NA	NA	NA	0
11/07/2017 22:30:08.750	-0.0312	0.1875	1.1406	0.5358	517196	TRUE	12	swim		NA	NA	NA	NA	NA	0
11/07/2017 22:30:08.770	0.0312	0.2266	1.1094	0.5366	517197	TRUE	12	swim		NA	NA	NA	NA	NA	0
11/07/2017 22:30:08.810	0.0312	0.25	1.0312	0.5374	517198	TRUE	12	swim		NA	NA	NA	NA	NA	0
11/07/2017 22:30:08.880	0.0234	0.3047	0.9766	0.5384	517199	TRUE	12	swim		NA	NA	NA	NA	NA	0
11/07/2017 22:30:08.920	0.0234	0.2891	1.0469	0.5392	517200	TRUE	12	swim		NA	NA	NA	NA	NA	0
11/07/2017 22:30:08.960	0.0469	0.3047	0.9766	0.54	517201	TRUE	12	swim		NA	NA	NA	NA	NA	0
11/07/2017 22:30:09.000	0.0703	0.3047	0.9688	0.54	517202	TRUE	12	swim		NA	NA	NA	NA	NA	0
11/07/2017 22:30:09.010	0.1016	0.2812	0.9609	0.54	517203	TRUE	12	swim		NA	NA	NA	NA	NA	0
11/07/2017 22:30:09.050	0.1094	0.2344	0.9453	0.54	517204	TRUE	12	swim		NA	NA	NA	NA	NA	0
11/07/2017 22:30:09.090	0.1406	0.1953	0.9609	0.54	517205	TRUE	12	swim		NA	NA	NA	NA	NA	0
11/07/2017 22:30:09.160	0.1484	0.1875	0.875	0.54	517206	TRUE	12	swim		NA	NA	NA	NA	NA	0
11/07/2017 22:30:09.200	0.1641	0.1484	0.8281	0.54	517207	TRUE	12	swim		NA	NA	NA	NA	NA	0
11/07/2017 22:30:09.240	0.1719	0.0938	0.8594	0.54	517208	TRUE	12	swim		NA	NA	NA	NA	NA	0
11/07/2017 22:30:09.250	0.1406	0.0625	0.8594	0.54	517209	TRUE	12	swim		NA	NA	NA	NA	NA	0
11/07/2017 22:30:09.290	0.0781	0.0312	0.9922	0.54	517210	TRUE	12	swim		NA	NA	NA	NA	NA	0
11/07/2017 22:30:09.330	0.0078	0.1016	0.9531	0.54	517211	TRUE	12	swim		NA	NA	NA	NA	NA	0
11/07/2017 22:30:09.400	-0.0156	0.1406	1.0781	0.54	517212	TRUE	12	swim		NA	NA	NA	NA	NA	0
11/07/2017 22:30:09.440	0.0156	0.2109	1.0625	0.54	517213	TRUE	12	swim		NA	NA	NA	NA	NA	0
11/07/2017 22:30:09.480	0.0078	0.2422	1.0469	0.54	517214	TRUE	12	swim		NA	NA	NA	NA	NA	0
11/07/2017 22:30:09.500	-0.0078	0.2812	1.0547	0.54	517215	TRUE	12	swim		NA	NA	NA	NA	NA	0
11/07/2017 22:30:09.530	0	0.3047	0.9766	0.54	517216	TRUE	12	swim		NA	NA	NA	NA	NA	0
11/07/2017 22:30:09.570	0.0078	0.2969	0.9922	0.54	517217	TRUE	12	swim		NA	NA	NA	NA	NA	0
11/07/2017 22:30:09.640	0.0078	0.2734	0.9297	0.54	517218	TRUE	12	swim		NA	NA	NA	NA	NA	0
11/07/2017 22:30:09.680	0.0156	0.2734	0.9531	0.54	517219	TRUE	12	swim		NA	NA	NA	NA	NA	0
11/07/2017 22:30:09.720	0.0078	0.2891	0.8203	0.54	517220	TRUE	12	swim		NA	NA	NA	NA	NA	0
11/07/2017 22:30:09.750	0.0312	0.3047	0.7891	0.54	517221	TRUE	12	swim		NA	NA	NA	NA	NA	0
11/07/2017 22:30:09.770	0.0547	0.2656	0.7422	0.54	517222	TRUE	12	swim		NA	NA	NA	NA	NA	0
11/07/2017 22:30:09.810	0.0938	0.2188	0.7188	0.54	517223	TRUE	12	swim		NA	NA	NA	NA	NA	0
11/07/2017 22:30:09.880	0.0625	0.1406	0.8281	0.54	517224	TRUE	12	swim		NA	NA	NA	NA	NA	0
11/07/2017 22:30:09.920	-0.0234	0.1641	0.9141	0.54	517225	TRUE	12	swim		NA	NA	NA	NA	NA	0
11/07/2017 22:30:09.960	-0.125	0.1719	0.8672	0.54	517226	TRUE	12	swim		NA	NA	NA	NA	NA	0
11/07/2017 22:30:10.000	-0.0938	0.1484	1.1328	0.5412	517227	TRUE	12	swim		NA	NA	NA	NA	NA	0
11/07/2017 22:30:10.010	-0.0234	0.1875	1.0391	0.5421	517228	TRUE	12	swim		NA	NA	NA	NA	NA	0
11/07/2017 22:30:10.050	-0.0156	0.2656	0.9609	0.5433	517229	TRUE	12	swim		NA	NA	NA	NA	NA	0
11/07/2017 22:30:10.090	-0.0625	0.3047	0.8984	0.5445	517230	TRUE	12	swim		NA	NA	NA	NA	NA	0
11/07/2017 22:30:10.160	-0.0781	0.2891	1.0078	0.546	517231	TRUE	12	swim		NA	NA	NA	NA	NA	0
11/07/2017 22:30:10.200	-0.0625	0.2734	0.9141	0.5472	517232	TRUE	12	swim		NA	NA	NA	NA	NA	0
11/07/2017 22:30:10.240	-0.0547	0.2734	0.6875	0.5484	517233	TRUE	12	swim		NA	NA	NA	NA	NA	0
11/07/2017 22:30:10.250	0	0.25	0.8438	0.5493	517234	TRUE	12	swim		NA	NA	NA	NA	NA	0
11/07/2017 22:30:10.290	0.0312	0.2344	0.6562	0.5505	517235	TRUE	12	swim		NA	NA	NA	NA	NA	0
11/07/2017 22:30:10.330	0.0312	0.1875	0.8516	0.5517	517236	TRUE	12	swim		NA	NA	NA	NA	NA	0
11/07/2017 22:30:10.400	-0.0156	0.2031	0.75	0.5532	517237	TRUE	12	swim		NA	NA	NA	NA	NA	0
11/07/2017 22:30:10.440	-0.0859	0.2656	0.9297	0.5544	517238	TRUE	12	swim		NA	NA	NA	NA	NA	0
11/07/2017 22:30:10.480	-0.1094	0.3125	0.875	0.5556	517239	TRUE	12	swim		NA	NA	NA	NA	NA	0
11/07/2017 22:30:10.500	-0.0391	0.3594	0.9609	0.5565	517240	TRUE	12	swim		NA	NA	NA	NA	NA	0
11/07/2017 22:30:10.530	-0.0156	0.3359	0.9453	0.5577	517241	TRUE	12	swim		NA	NA	NA	NA	NA	0
11/07/2017 22:30:10.570	-0.0234	0.3125	0.9531	0.5589	517242	TRUE	12	swim		NA	NA	NA	NA	NA	0
11/07/2017 22:30:10.640	-0.0469	0.3281	0.875	0.5604	517243	TRUE	12	swim		NA	NA	NA	NA	NA	0
11/07/2017 22:30:10.680	-0.0391	0.3281	0.8125	0.5616	517244	TRUE	12	swim		NA	NA	NA	NA	NA	0
11/07/2017 22:30:10.720	-0.0234	0.3125	0.8359	0.5628	517245	TRUE	12	swim		NA	NA	NA	NA	NA	0
11/07/2017 22:30:10.750	-0.0078	0.2969	0.7578	0.5637	517246	TRUE	12	swim		NA	NA	NA	NA	NA	0
11/07/2017 22:30:10.770	0	0.2656	0.75	0.5649	517247	TRUE	12	swim		NA	NA	NA	NA	NA	0
11/07/2017 22:30:10.810	0.0078	0.2734	0.6562	0.5661	517248	TRUE	12	swim		NA	NA	NA	NA	NA	0
11/07/2017 22:30:10.880	0.0078	0.3047	0.7969	0.5676	517249	TRUE	12	swim		NA	NA	NA	NA	NA	0
11/07/2017 22:30:10.920	-0.0234	0.3125	0.7344	0.5688	517250	TRUE	12	swim		NA	NA	NA	NA	NA	0
11/07/2017 22:30:10.960	-0.0625	0.3281	0.9844	0.57	517251	TRUE	12	swim		NA	NA	NA	NA	NA	0
11/07/2017 22:30:11.000	-0.0938	0.3516	0.8594	0.572	517252	TRUE	12	swim		NA	NA	NA	NA	NA	0
11/07/2017 22:30:11.010	-0.0547	0.3125	1.0391	0.5735	517253	TRUE	12	swim		NA	NA	NA	NA	NA	0
11/07/2017 22:30:11.050	-0.0391	0.3125	0.9375	0.5755	517254	TRUE	12	swim		NA	NA	NA	NA	NA	0
11/07/2017 22:30:11.090	-0.0234	0.3125	0.9609	0.5775	517255	TRUE	12	swim		NA	NA	NA	NA	NA	0
11/07/2017 22:30:11.160	-0.0078	0.3047	0.9844	0.58	517256	TRUE	12	swim		NA	NA	NA	NA	NA	0
11/07/2017 22:30:11.200	0.0078	0.3125	0.8672	0.582	517257	TRUE	12	swim		NA	NA	NA	NA	NA	0
11/07/2017 22:30:11.240	0.0156	0.3047	0.8984	0.584	517258	TRUE	12	swim		NA	NA	NA	NA	NA	0
11/07/2017 22:30:11.250	0.0312	0.2969	0.8516	0.5855	517259	TRUE	12	swim		NA	NA	NA	NA	NA	0
11/07/2017 22:30:11.290	0.0469	0.2891	0.8828	0.5875	517260	TRUE	12	swim		NA	NA	NA	NA	NA	0
11/07/2017 22:30:11.330	0.0625	0.2891	0.8828	0.5895	517261	TRUE	12	swim		NA	NA	NA	NA	NA	0
11/07/2017 22:30:11.400	0.0703	0.2812	0.8906	0.592	517262	TRUE	12	swim		NA	NA	NA	NA	NA	0
11/07/2017 22:30:11.440	0.0703	0.2734	0.8828	0.594	517263	TRUE	12	swim		NA	NA	NA	NA	NA	0
11/07/2017 22:30:11.480	0.0625	0.2656	0.8438	0.596	517264	TRUE	12	swim		NA	NA	NA	NA	NA	0
11/07/2017 22:30:11.500	0.0703	0.25	0.8828	0.5975	517265	TRUE	12	swim		NA	NA	NA	NA	NA	0
11/07/2017 22:30:11.530	0.0703	0.2422	0.9141	0.5995	517266	TRUE	12	swim		NA	NA	NA	NA	NA	0
11/07/2017 22:30:11.570	0.0703	0.2578	0.8594	0.6015	517267	TRUE	12	swim		NA	NA	NA	NA	NA	0
11/07/2017 22:30:11.640	0.0938	0.2891	0.7891	0.604	517268	TRUE	12	swim		NA	NA	NA	NA	NA	0
11/07/2017 22:30:11.680	0.1016	0.2578	0.6953	0.606	517269	TRUE	12	swim		NA	NA	NA	NA	NA	0
11/07/2017 22:30:11.720	0.1406	0.2266	0.6172	0.608	517270	TRUE	12	swim		NA	NA	NA	NA	NA	0
11/07/2017 22:30:11.750	0.1719	0.1406	0.7656	0.6095	517271	TRUE	12	swim		NA	NA	NA	NA	NA	0
11/07/2017 22:30:11.770	0.1328	0.0938	0.75	0.6115	517272	TRUE	12	swim		NA	NA	NA	NA	NA	0
11/07/2017 22:30:11.810	0.0547	0.1484	0.8594	0.6135	517273	TRUE	12	swim		NA	NA	NA	NA	NA	0
11/07/2017 22:30:11.880	-0.0078	0.1484	0.8516	0.616	517274	TRUE	12	swim		NA	NA	NA	NA	NA	0
11/07/2017 22:30:11.920	0.0469	0.1406	1.0547	0.618	517275	TRUE	12	swim		NA	NA	NA	NA	NA	0
11/07/2017 22:30:11.960	0.0469	0.1406	1.0547	0.62	517276	TRUE	12	swim		NA	NA	NA	NA	NA	0
11/07/2017 22:30:12.000	0.0625	0.1719	0.8828	0.6184	517277	TRUE	12	swim		NA	NA	NA	NA	NA	0
11/07/2017 22:30:12.010	0.0469	0.2266	0.8672	0.6172	517278	TRUE	12	swim		NA	NA	NA	NA	NA	0
11/07/2017 22:30:12.050	0.0078	0.2344	0.8359	0.6156	517279	TRUE	12	swim		NA	NA	NA	NA	NA	0
11/07/2017 22:30:12.090	0.0078	0.2656	0.8281	0.614	517280	TRUE	12	swim		NA	NA	NA	NA	NA	0
11/07/2017 22:30:12.160	0.0078	0.2578	0.8281	0.612	517281	TRUE	12	swim		NA	NA	NA	NA	NA	0
11/07/2017 22:30:12.200	0	0.2578	0.7578	0.6104	517282	TRUE	12	swim		NA	NA	NA	NA	NA	0
11/07/2017 22:30:12.240	-0.0078	0.2422	0.7812	0.6088	517283	TRUE	12	swim		NA	NA	NA	NA	NA	0
11/07/2017 22:30:12.250	0	0.1953	0.8594	0.6076	517284	TRUE	12	swim		NA	NA	NA	NA	NA	0
11/07/2017 22:30:12.290	-0.0078	0.1797	0.7969	0.606	517285	TRUE	12	swim		NA	NA	NA	NA	NA	0
11/07/2017 22:30:12.330	-0.0234	0.2109	0.7109	0.6044	517286	TRUE	12	swim		NA	NA	NA	NA	NA	0
11/07/2017 22:30:12.400	-0.0312	0.2188	0.7188	0.6024	517287	TRUE	12	swim		NA	NA	NA	NA	NA	0
11/07/2017 22:30:12.440	-0.0312	0.2031	0.6641	0.6008	517288	TRUE	12	swim		NA	NA	NA	NA	NA	0
11/07/2017 22:30:12.480	-0.0391	0.1641	0.6719	0.5992	517289	TRUE	12	swim		NA	NA	NA	NA	NA	0
11/07/2017 22:30:12.500	-0.0859	0.1562	0.6797	0.598	517290	TRUE	12	swim		NA	NA	NA	NA	NA	0
11/07/2017 22:30:12.530	-0.1641	0.1562	0.7344	0.5964	517291	TRUE	12	swim		NA	NA	NA	NA	NA	0
11/07/2017 22:30:12.570	-0.2266	0.1953	0.8047	0.5948	517292	TRUE	12	swim		NA	NA	NA	NA	NA	0
11/07/2017 22:30:12.640	-0.2266	0.2188	0.8672	0.5928	517293	TRUE	12	swim		NA	NA	NA	NA	NA	0
11/07/2017 22:30:12.680	-0.1875	0.2578	0.8125	0.5912	517294	TRUE	12	swim		NA	NA	NA	NA	NA	0
11/07/2017 22:30:12.720	-0.1875	0.2891	0.875	0.5896	517295	TRUE	12	swim		NA	NA	NA	NA	NA	0
11/07/2017 22:30:12.750	-0.2266	0.3047	0.7969	0.5884	517296	TRUE	12	swim		NA	NA	NA	NA	NA	0
11/07/2017 22:30:12.770	-0.25	0.2891	0.8438	0.5868	517297	TRUE	12	swim		NA	NA	NA	NA	NA	0
11/07/2017 22:30:12.810	-0.2266	0.3047	0.7266	0.5852	517298	TRUE	12	swim		NA	NA	NA	NA	NA	0
11/07/2017 22:30:12.880	-0.2109	0.2422	0.6719	0.5832	517299	TRUE	12	swim		NA	NA	NA	NA	NA	0
11/07/2017 22:30:12.920	-0.1641	0.1797	0.6172	0.5816	517300	TRUE	12	swim		NA	NA	NA	NA	NA	0
11/07/2017 22:30:12.960	-0.125	0.0859	0.6953	0.58	517301	TRUE	12	swim		NA	NA	NA	NA	NA	0
11/07/2017 22:30:13.000	-0.1406	0.0156	0.8828	0.5864	517302	TRUE	12	swim		NA	NA	NA	NA	NA	0
11/07/2017 22:30:13.010	-0.2266	0.0391	0.8047	0.5912	517303	TRUE	12	swim		NA	NA	NA	NA	NA	0
11/07/2017 22:30:13.050	-0.2891	0.1094	0.8281	0.5976	517304	TRUE	12	swim		NA	NA	NA	NA	NA	0
11/07/2017 22:30:13.090	-0.25	0.125	1.0391	0.604	517305	TRUE	12	swim		NA	NA	NA	NA	NA	0
11/07/2017 22:30:13.160	-0.1719	0.1406	1	0.612	517306	TRUE	12	swim		NA	NA	NA	NA	NA	0
[truncated: 536,761 more rows]
