# Supplementary material for: Multi-predator assemblages, dive type, bathymetry and sex influence foraging success and efficiency in African penguins
Source: PeerJ. 2020 Jun 30;8:e9380. doi: 10.7717/peerj.9380 (PMC7333648; doi:10.7717/peerj.9380)
Supplement: Data S1 [file peerj-08-9380-s002.zip › Data S1/SC-AP21gps-interp60s.txt]

Track_id	date	lat	long
SC-AP21	2017-06-04 18:47:07	-33.799179	25.767519
SC-AP21	2017-06-04 18:48:07	-33.7992261802326	25.7679657270862
SC-AP21	2017-06-04 18:49:07	-33.7992733604651	25.7684124541724
SC-AP21	2017-06-04 18:50:07	-33.7993205406977	25.7688591812585
SC-AP21	2017-06-04 18:51:07	-33.7993677209302	25.7693059083447
SC-AP21	2017-06-04 18:52:07	-33.7994149011628	25.7697526354309
SC-AP21	2017-06-04 18:53:07	-33.7994620813953	25.7701993625171
SC-AP21	2017-06-04 18:54:07	-33.7995092616279	25.7706460896033
SC-AP21	2017-06-04 18:55:07	-33.7995564418605	25.7710928166895
SC-AP21	2017-06-04 18:56:07	-33.799603622093	25.7715395437756
SC-AP21	2017-06-04 18:57:07	-33.7996508023256	25.7719862708618
SC-AP21	2017-06-04 18:58:07	-33.7996979825581	25.772432997948
SC-AP21	2017-06-04 18:59:07	-33.7997451627907	25.7728797250342
SC-AP21	2017-06-04 19:00:07	-33.7997923430232	25.7733264521204
SC-AP21	2017-06-04 19:01:07	-33.7998395232558	25.7737731792065
SC-AP21	2017-06-04 19:02:07	-33.7998867034883	25.7742199062927
SC-AP21	2017-06-04 19:03:07	-33.7999338837209	25.7746666333789
SC-AP21	2017-06-04 19:04:07	-33.7999810639535	25.7751133604651
SC-AP21	2017-06-04 19:05:07	-33.800028244186	25.7755600875513
SC-AP21	2017-06-04 19:06:07	-33.8000754244186	25.7760068146375
SC-AP21	2017-06-04 19:07:07	-33.8001226046511	25.7764535417236
SC-AP21	2017-06-04 19:08:07	-33.8001697848837	25.7769002688098
SC-AP21	2017-06-04 19:09:07	-33.8002169651162	25.777346995896
SC-AP21	2017-06-04 19:10:07	-33.8002641453488	25.7777937229822
SC-AP21	2017-06-04 19:11:07	-33.8003113255814	25.7782404500684
SC-AP21	2017-06-04 19:12:07	-33.8003585058139	25.7786871771546
SC-AP21	2017-06-04 19:13:07	-33.8004056860465	25.7791339042407
SC-AP21	2017-06-04 19:14:07	-33.800452866279	25.7795806313269
SC-AP21	2017-06-04 19:15:07	-33.8005000465116	25.7800273584131
SC-AP21	2017-06-04 19:16:07	-33.8005472267441	25.7804740854993
SC-AP21	2017-06-04 19:17:07	-33.8005944069767	25.7809208125855
SC-AP21	2017-06-04 19:18:07	-33.8006415872092	25.7813675396717
SC-AP21	2017-06-04 19:19:07	-33.8006887674418	25.7818142667578
SC-AP21	2017-06-04 19:20:07	-33.8007359476744	25.782260993844
SC-AP21	2017-06-04 19:21:07	-33.8007831279069	25.7827077209302
SC-AP21	2017-06-04 19:22:07	-33.8008303081395	25.7831544480164
SC-AP21	2017-06-04 19:23:07	-33.800877488372	25.7836011751026
SC-AP21	2017-06-04 19:24:07	-33.8009246686046	25.7840479021888
SC-AP21	2017-06-04 19:25:07	-33.8009718488371	25.7844946292749
SC-AP21	2017-06-04 19:26:07	-33.8010190290697	25.7849413563611
SC-AP21	2017-06-04 19:27:07	-33.8010662093023	25.7853880834473
SC-AP21	2017-06-04 19:28:07	-33.8011133895348	25.7858348105335
SC-AP21	2017-06-04 19:29:07	-33.8011605697674	25.7862815376197
SC-AP21	2017-06-04 19:30:07	-33.8012077499999	25.7867282647059
SC-AP21	2017-06-04 19:31:07	-33.8012549302325	25.787174991792
SC-AP21	2017-06-04 19:32:07	-33.801302110465	25.7876217188782
SC-AP21	2017-06-04 19:33:07	-33.8013492906976	25.7880684459644
SC-AP21	2017-06-04 19:34:07	-33.8013964709302	25.7885151730506
SC-AP21	2017-06-04 19:35:07	-33.8014436511627	25.7889619001368
SC-AP21	2017-06-04 19:36:07	-33.8014908313953	25.789408627223
SC-AP21	2017-06-04 19:37:07	-33.8015380116278	25.7898553543091
SC-AP21	2017-06-04 19:38:07	-33.8015851918604	25.7903020813953
SC-AP21	2017-06-04 19:39:07	-33.8016323720929	25.7907488084815
SC-AP21	2017-06-04 19:40:07	-33.8016795523255	25.7911955355677
SC-AP21	2017-06-04 19:41:07	-33.801726732558	25.7916422626539
SC-AP21	2017-06-04 19:42:07	-33.8017739127906	25.7920889897401
SC-AP21	2017-06-04 19:43:07	-33.8018210930232	25.7925357168262
SC-AP21	2017-06-04 19:44:07	-33.8018682732557	25.7929824439124
SC-AP21	2017-06-04 19:45:07	-33.8019154534883	25.7934291709986
SC-AP21	2017-06-04 19:46:07	-33.8019626337208	25.7938758980848
SC-AP21	2017-06-04 19:47:07	-33.8020098139534	25.794322625171
SC-AP21	2017-06-04 19:48:07	-33.8020569941859	25.7947693522572
SC-AP21	2017-06-04 19:49:07	-33.8021041744185	25.7952160793433
SC-AP21	2017-06-04 19:50:07	-33.8021513546511	25.7956628064295
SC-AP21	2017-06-04 19:51:07	-33.8021985348836	25.7961095335157
SC-AP21	2017-06-04 19:52:07	-33.8022457151162	25.7965562606019
SC-AP21	2017-06-04 19:53:07	-33.8022928953487	25.7970029876881
SC-AP21	2017-06-04 19:54:07	-33.8023400755813	25.7974497147743
SC-AP21	2017-06-04 19:55:07	-33.8023872558138	25.7978964418604
SC-AP21	2017-06-04 19:56:07	-33.8024344360464	25.7983431689466
SC-AP21	2017-06-04 19:57:07	-33.8024816162789	25.7987898960328
SC-AP21	2017-06-04 19:58:07	-33.8025287965115	25.799236623119
SC-AP21	2017-06-04 19:59:07	-33.8025759767441	25.7996833502052
SC-AP21	2017-06-04 20:00:07	-33.8026231569766	25.8001300772914
SC-AP21	2017-06-04 20:01:07	-33.8026703372092	25.8005768043775
SC-AP21	2017-06-04 20:02:07	-33.8027175174417	25.8010235314637
SC-AP21	2017-06-04 20:03:07	-33.8027646976743	25.8014702585499
SC-AP21	2017-06-04 20:04:07	-33.8028118779068	25.8019169856361
SC-AP21	2017-06-04 20:05:07	-33.8028590581394	25.8023637127223
SC-AP21	2017-06-04 20:06:07	-33.802906238372	25.8028104398085
SC-AP21	2017-06-04 20:07:07	-33.8029534186045	25.8032571668946
SC-AP21	2017-06-04 20:08:07	-33.8030005988371	25.8037038939808
SC-AP21	2017-06-04 20:09:07	-33.8030477790696	25.804150621067
SC-AP21	2017-06-04 20:10:07	-33.8030949593022	25.8045973481532
SC-AP21	2017-06-04 20:11:07	-33.8031421395347	25.8050440752394
SC-AP21	2017-06-04 20:12:07	-33.8031893197673	25.8054908023256
SC-AP21	2017-06-04 20:13:07	-33.8032364999998	25.8059375294118
SC-AP21	2017-06-04 20:14:07	-33.8032836802324	25.8063842564979
SC-AP21	2017-06-04 20:15:07	-33.803330860465	25.8068309835841
SC-AP21	2017-06-04 20:16:07	-33.8033780406975	25.8072777106703
SC-AP21	2017-06-04 20:17:07	-33.8034252209301	25.8077244377565
SC-AP21	2017-06-04 20:18:07	-33.8034724011626	25.8081711648427
SC-AP21	2017-06-04 20:19:07	-33.8035195813952	25.8086178919289
SC-AP21	2017-06-04 20:20:07	-33.8035667616277	25.809064619015
SC-AP21	2017-06-04 20:21:07	-33.8036139418603	25.8095113461012
SC-AP21	2017-06-04 20:22:07	-33.8036611220929	25.8099580731874
SC-AP21	2017-06-04 20:23:07	-33.8037083023254	25.8104048002736
SC-AP21	2017-06-04 20:24:07	-33.803755482558	25.8108515273598
SC-AP21	2017-06-04 20:25:07	-33.8038026627905	25.811298254446
SC-AP21	2017-06-04 20:26:07	-33.8038498430231	25.8117449815321
SC-AP21	2017-06-04 20:27:07	-33.8038970232557	25.8121917086183
SC-AP21	2017-06-04 20:28:07	-33.8039442034882	25.8126384357045
SC-AP21	2017-06-04 20:29:07	-33.8039913837208	25.8130851627907
SC-AP21	2017-06-04 20:30:07	-33.8040385639533	25.8135318898769
SC-AP21	2017-06-04 20:31:07	-33.8040857441859	25.8139786169631
SC-AP21	2017-06-04 20:32:07	-33.8041329244184	25.8144253440492
SC-AP21	2017-06-04 20:33:07	-33.804180104651	25.8148720711354
SC-AP21	2017-06-04 20:34:07	-33.8042272848836	25.8153187982216
SC-AP21	2017-06-04 20:35:07	-33.8042744651161	25.8157655253078
SC-AP21	2017-06-04 20:36:07	-33.8043216453487	25.816212252394
SC-AP21	2017-06-04 20:37:07	-33.8043688255812	25.8166589794802
SC-AP21	2017-06-04 20:38:07	-33.8044160058138	25.8171057065663
SC-AP21	2017-06-04 20:39:07	-33.8044631860464	25.8175524336525
SC-AP21	2017-06-04 20:40:07	-33.8045103662789	25.8179991607387
SC-AP21	2017-06-04 20:41:07	-33.8045575465115	25.8184458878249
SC-AP21	2017-06-04 20:42:07	-33.804604726744	25.8188926149111
SC-AP21	2017-06-04 20:43:07	-33.8046519069766	25.8193393419973
SC-AP21	2017-06-04 20:44:07	-33.8046990872092	25.8197860690834
SC-AP21	2017-06-04 20:45:07	-33.8047462674417	25.8202327961696
SC-AP21	2017-06-04 20:46:07	-33.8047934476743	25.8206795232558
SC-AP21	2017-06-04 20:47:07	-33.8048406279068	25.821126250342
SC-AP21	2017-06-04 20:48:07	-33.8048878081394	25.8215729774282
SC-AP21	2017-06-04 20:49:07	-33.804934988372	25.8220197045144
SC-AP21	2017-06-04 20:50:07	-33.8049821686045	25.8224664316005
SC-AP21	2017-06-04 20:51:07	-33.8050293488371	25.8229131586867
SC-AP21	2017-06-04 20:52:07	-33.8050765290696	25.8233598857729
SC-AP21	2017-06-04 20:53:07	-33.8051237093022	25.8238066128591
SC-AP21	2017-06-04 20:54:07	-33.8051708895348	25.8242533399453
SC-AP21	2017-06-04 20:55:07	-33.8052180697673	25.8247000670315
SC-AP21	2017-06-04 20:56:07	-33.8052652499999	25.8251467941176
SC-AP21	2017-06-04 20:57:07	-33.8053124302324	25.8255935212038
SC-AP21	2017-06-04 20:58:07	-33.805359610465	25.82604024829
SC-AP21	2017-06-04 20:59:07	-33.8054067906976	25.8264869753762
SC-AP21	2017-06-04 21:00:07	-33.8054539709301	25.8269337024624
SC-AP21	2017-06-04 21:01:07	-33.8055011511627	25.8273804295486
SC-AP21	2017-06-04 21:02:07	-33.8055483313952	25.8278271566347
SC-AP21	2017-06-04 21:03:07	-33.8055955116278	25.8282738837209
SC-AP21	2017-06-04 21:04:07	-33.8056426918604	25.8287206108071
SC-AP21	2017-06-04 21:05:07	-33.8056898720929	25.8291673378933
SC-AP21	2017-06-04 21:06:07	-33.8057370523255	25.8296140649795
SC-AP21	2017-06-04 21:07:07	-33.805784232558	25.8300607920657
SC-AP21	2017-06-04 21:08:07	-33.8058314127906	25.8305075191518
SC-AP21	2017-06-04 21:09:07	-33.8058785930232	25.830954246238
SC-AP21	2017-06-04 21:10:07	-33.8059257732557	25.8314009733242
SC-AP21	2017-06-04 21:11:07	-33.8059729534883	25.8318477004104
SC-AP21	2017-06-04 21:12:07	-33.8060201337208	25.8322944274966
SC-AP21	2017-06-04 21:13:07	-33.8060673139534	25.8327411545828
SC-AP21	2017-06-04 21:14:07	-33.806114494186	25.8331878816689
SC-AP21	2017-06-04 21:15:07	-33.8061616744185	25.8336346087551
SC-AP21	2017-06-04 21:16:07	-33.8062088546511	25.8340813358413
SC-AP21	2017-06-04 21:17:07	-33.8062560348836	25.8345280629275
SC-AP21	2017-06-04 21:18:07	-33.8063032151162	25.8349747900137
SC-AP21	2017-06-04 21:19:07	-33.8063503953488	25.8354215170999
SC-AP21	2017-06-04 21:20:07	-33.8063975755813	25.835868244186
SC-AP21	2017-06-04 21:21:07	-33.8064447558139	25.8363149712722
SC-AP21	2017-06-04 21:22:07	-33.8064919360464	25.8367616983584
SC-AP21	2017-06-04 21:23:07	-33.806539116279	25.8372084254446
SC-AP21	2017-06-04 21:24:07	-33.8065862965116	25.8376551525308
SC-AP21	2017-06-04 21:25:07	-33.8066334767441	25.838101879617
SC-AP21	2017-06-04 21:26:07	-33.8066806569767	25.8385486067031
SC-AP21	2017-06-04 21:27:07	-33.8067278372092	25.8389953337893
SC-AP21	2017-06-04 21:28:07	-33.8067750174418	25.8394420608755
SC-AP21	2017-06-04 21:29:07	-33.8068221976744	25.8398887879617
SC-AP21	2017-06-04 21:30:07	-33.8068693779069	25.8403355150479
SC-AP21	2017-06-04 21:31:07	-33.8069165581395	25.8407822421341
SC-AP21	2017-06-04 21:32:07	-33.806963738372	25.8412289692202
SC-AP21	2017-06-04 21:33:07	-33.8070109186046	25.8416756963064
SC-AP21	2017-06-04 21:34:07	-33.8070580988372	25.8421224233926
SC-AP21	2017-06-04 21:35:07	-33.8071052790697	25.8425691504788
SC-AP21	2017-06-04 21:36:07	-33.8071524593023	25.843015877565
SC-AP21	2017-06-04 21:37:07	-33.8071996395348	25.8434626046512
SC-AP21	2017-06-04 21:38:07	-33.8072468197674	25.8439093317373
SC-AP21	2017-06-04 21:39:07	-33.807294	25.8443560588235
SC-AP21	2017-06-04 21:40:07	-33.8073411802325	25.8448027859097
SC-AP21	2017-06-04 21:41:07	-33.8073883604651	25.8452495129959
SC-AP21	2017-06-04 21:42:07	-33.8074355406976	25.8456962400821
SC-AP21	2017-06-04 21:43:07	-33.8074827209302	25.8461429671683
SC-AP21	2017-06-04 21:44:07	-33.8075299011628	25.8465896942544
SC-AP21	2017-06-04 21:45:07	-33.8075770813953	25.8470364213406
SC-AP21	2017-06-04 21:46:07	-33.8076242616279	25.8474831484268
SC-AP21	2017-06-04 21:47:07	-33.8076714418604	25.847929875513
SC-AP21	2017-06-04 21:48:07	-33.807718622093	25.8483766025992
SC-AP21	2017-06-04 21:49:07	-33.8077658023256	25.8488233296854
SC-AP21	2017-06-04 21:50:07	-33.8078129825581	25.8492700567715
SC-AP21	2017-06-04 21:51:07	-33.8078601627907	25.8497167838577
SC-AP21	2017-06-04 21:52:07	-33.8079073430232	25.8501635109439
SC-AP21	2017-06-04 21:53:07	-33.8079545232558	25.8506102380301
SC-AP21	2017-06-04 21:54:07	-33.8080017034884	25.8510569651163
SC-AP21	2017-06-04 21:55:07	-33.8080488837209	25.8515036922025
SC-AP21	2017-06-04 21:56:07	-33.8080960639535	25.8519504192886
SC-AP21	2017-06-04 21:57:07	-33.808143244186	25.8523971463748
SC-AP21	2017-06-04 21:58:07	-33.8081904244186	25.852843873461
SC-AP21	2017-06-04 21:59:07	-33.8082376046512	25.8532906005472
SC-AP21	2017-06-04 22:00:07	-33.8082847848837	25.8537373276334
SC-AP21	2017-06-04 22:01:07	-33.8083319651163	25.8541840547196
SC-AP21	2017-06-04 22:02:07	-33.8083714814815	25.8546145555556
SC-AP21	2017-06-04 22:03:07	-33.8083186363636	25.8548336969697
SC-AP21	2017-06-04 22:04:07	-33.8083498823529	25.8550355882353
SC-AP21	2017-06-04 22:05:07	-33.8083028717949	25.8553118717949
SC-AP21	2017-06-04 22:06:07	-33.8082978529412	25.8555674705882
SC-AP21	2017-06-04 22:07:07	-33.8083027045455	25.8558374772727
SC-AP21	2017-06-04 22:08:07	-33.8083	25.8560353823529
SC-AP21	2017-06-04 22:09:07	-33.8083132352941	25.8562932352941
SC-AP21	2017-06-04 22:10:07	-33.8083151764706	25.8565390882353
SC-AP21	2017-06-04 22:11:07	-33.8082626764706	25.8568024705882
SC-AP21	2017-06-04 22:12:07	-33.8082509705882	25.8570692352941
SC-AP21	2017-06-04 22:13:07	-33.8082481142857	25.8572970571429
SC-AP21	2017-06-04 22:14:07	-33.8082305882353	25.8575291176471
SC-AP21	2017-06-04 22:15:07	-33.808231	25.857777
SC-AP21	2017-06-04 22:16:07	-33.8082516470588	25.8579807647059
SC-AP21	2017-06-04 22:17:07	-33.8082731764706	25.8581746470588
SC-AP21	2017-06-04 22:18:07	-33.8083124117647	25.8583610588235
SC-AP21	2017-06-04 22:19:07	-33.8083387058823	25.8585732941176
SC-AP21	2017-06-04 22:20:07	-33.8083467058824	25.8587888235294
SC-AP21	2017-06-04 22:21:07	-33.8083705294118	25.8589928823529
SC-AP21	2017-06-04 22:22:07	-33.8083918823529	25.8592317647059
SC-AP21	2017-06-04 22:23:07	-33.8084083333333	25.8594117575758
SC-AP21	2017-06-04 22:24:07	-33.8084574545455	25.8596313333333
SC-AP21	2017-06-04 22:25:07	-33.8084899117647	25.8598002647059
SC-AP21	2017-06-04 22:26:07	-33.8084905	25.860022
SC-AP21	2017-06-04 22:27:07	-33.8085195294118	25.8602204705882
SC-AP21	2017-06-04 22:28:07	-33.8085531176471	25.8604266470588
SC-AP21	2017-06-04 22:29:07	-33.8085957058824	25.8606351176471
SC-AP21	2017-06-04 22:30:07	-33.8086009411765	25.8608227058824
SC-AP21	2017-06-04 22:31:07	-33.8086034117647	25.861028
SC-AP21	2017-06-04 22:32:07	-33.8086451818182	25.8612275757576
SC-AP21	2017-06-04 22:33:07	-33.8086566176471	25.8614253823529
SC-AP21	2017-06-04 22:34:07	-33.808659	25.8617009090909
SC-AP21	2017-06-04 22:35:07	-33.8086724545455	25.8618971818182
SC-AP21	2017-06-04 22:36:07	-33.8087017352941	25.8621155294118
SC-AP21	2017-06-04 22:37:07	-33.8087146764706	25.8623489411765
SC-AP21	2017-06-04 22:38:07	-33.8087197647059	25.8625265294118
SC-AP21	2017-06-04 22:39:07	-33.8087285294118	25.8627437058824
SC-AP21	2017-06-04 22:40:07	-33.8087755882353	25.8629712058824
SC-AP21	2017-06-04 22:41:07	-33.8088305882353	25.8631826764706
SC-AP21	2017-06-04 22:42:07	-33.8088823235294	25.8633942058824
SC-AP21	2017-06-04 22:43:07	-33.8089132647059	25.8636093823529
SC-AP21	2017-06-04 22:44:07	-33.8089612941176	25.8638045588235
SC-AP21	2017-06-04 22:45:07	-33.8090033823529	25.8639742058824
SC-AP21	2017-06-04 22:46:07	-33.8090773235294	25.8641812058824
SC-AP21	2017-06-04 22:47:07	-33.8091258823529	25.8643762647059
SC-AP21	2017-06-04 22:48:07	-33.809187	25.8645545
SC-AP21	2017-06-04 22:49:07	-33.8092479705882	25.8647197941176
SC-AP21	2017-06-04 22:50:07	-33.8093129117647	25.8649001764706
SC-AP21	2017-06-04 22:51:07	-33.809403	25.8650709117647
SC-AP21	2017-06-04 22:52:07	-33.8094714705882	25.8652637058824
SC-AP21	2017-06-04 22:53:07	-33.8095521764706	25.8654399117647
SC-AP21	2017-06-04 22:54:07	-33.8096467058824	25.8656645882353
SC-AP21	2017-06-04 22:55:07	-33.8097370294118	25.8658669705882
SC-AP21	2017-06-04 22:56:07	-33.8098019411765	25.8661024705882
SC-AP21	2017-06-04 22:57:07	-33.8098277142857	25.8663644857143
SC-AP21	2017-06-04 22:58:07	-33.8099127058824	25.8665907647059
SC-AP21	2017-06-04 22:59:07	-33.8099741176471	25.8668720588235
SC-AP21	2017-06-04 23:00:07	-33.8100475757576	25.8670860909091
SC-AP21	2017-06-04 23:01:07	-33.8100867941176	25.8672904411765
SC-AP21	2017-06-04 23:02:07	-33.8101475	25.8675230789474
SC-AP21	2017-06-04 23:03:07	-33.8101762647059	25.8677403235294
SC-AP21	2017-06-04 23:04:07	-33.8102216176471	25.8679877058824
SC-AP21	2017-06-04 23:05:07	-33.8102565588235	25.8682191176471
SC-AP21	2017-06-04 23:06:07	-33.8103510294118	25.8684425
SC-AP21	2017-06-04 23:07:07	-33.81037	25.8686988529412
SC-AP21	2017-06-04 23:08:07	-33.8104073333333	25.8689613333333
SC-AP21	2017-06-04 23:09:07	-33.8104091515152	25.8692136666667
SC-AP21	2017-06-04 23:10:07	-33.8104583030303	25.8694817575758
SC-AP21	2017-06-04 23:11:07	-33.8105003529412	25.8697127941176
SC-AP21	2017-06-04 23:12:07	-33.8105614411765	25.8699018529412
SC-AP21	2017-06-04 23:13:07	-33.8106318181818	25.8700794545455
SC-AP21	2017-06-04 23:14:07	-33.8107017575758	25.8702564242424
SC-AP21	2017-06-04 23:15:07	-33.8107536060606	25.8704097272727
SC-AP21	2017-06-04 23:16:07	-33.8108018181818	25.8706158484848
SC-AP21	2017-06-04 23:17:07	-33.8108121818182	25.8708793030303
SC-AP21	2017-06-04 23:18:07	-33.8108429090909	25.871052
SC-AP21	2017-06-04 23:19:07	-33.8108499393939	25.8712946363636
SC-AP21	2017-06-04 23:20:07	-33.810875	25.87155
SC-AP21	2017-06-04 23:21:07	-33.8109406060606	25.8717527272727
SC-AP21	2017-06-04 23:22:07	-33.8109953939394	25.8719170909091
SC-AP21	2017-06-04 23:23:07	-33.8110548181818	25.872125030303
SC-AP21	2017-06-04 23:24:07	-33.8111286060606	25.8722897878788
SC-AP21	2017-06-04 23:25:07	-33.8111956470588	25.8724564117647
SC-AP21	2017-06-04 23:26:07	-33.8112610909091	25.8726260909091
SC-AP21	2017-06-04 23:27:07	-33.8113256969697	25.8727968181818
SC-AP21	2017-06-04 23:28:07	-33.8113997575758	25.8729936666667
SC-AP21	2017-06-04 23:29:07	-33.811465	25.8731516666667
SC-AP21	2017-06-04 23:30:07	-33.8115509090909	25.8733078787879
SC-AP21	2017-06-04 23:31:07	-33.8116188484848	25.8734742727273
SC-AP21	2017-06-04 23:32:07	-33.8117182424242	25.8736147878788
SC-AP21	2017-06-04 23:33:07	-33.8117846969697	25.8737578181818
SC-AP21	2017-06-04 23:34:07	-33.8119021818182	25.8739328484848
SC-AP21	2017-06-04 23:35:07	-33.8119855757576	25.874124
SC-AP21	2017-06-04 23:36:07	-33.8120007272727	25.8743183636364
SC-AP21	2017-06-04 23:37:07	-33.8120802121212	25.8744707272727
SC-AP21	2017-06-04 23:38:07	-33.8121603636364	25.8746447575758
SC-AP21	2017-06-04 23:39:07	-33.8122076363636	25.8748447575758
SC-AP21	2017-06-04 23:40:07	-33.812224	25.8750966666667
SC-AP21	2017-06-04 23:41:07	-33.8122849411765	25.8753102941176
SC-AP21	2017-06-04 23:42:07	-33.812348	25.8755170909091
SC-AP21	2017-06-04 23:43:07	-33.8124909411765	25.8756846764706
SC-AP21	2017-06-04 23:44:07	-33.8125988787879	25.8758690606061
SC-AP21	2017-06-04 23:45:07	-33.8126198529412	25.8762047647059
SC-AP21	2017-06-04 23:46:07	-33.8126397058824	25.8764296470588
SC-AP21	2017-06-04 23:47:07	-33.8127170588235	25.8766582941176
SC-AP21	2017-06-04 23:48:07	-33.812828	25.876858
SC-AP21	2017-06-04 23:49:07	-33.8128986470588	25.8770601176471
SC-AP21	2017-06-04 23:50:07	-33.8129931212121	25.8772300909091
SC-AP21	2017-06-04 23:51:07	-33.8131378181818	25.8774046666667
SC-AP21	2017-06-04 23:52:07	-33.8131994242424	25.8775850606061
SC-AP21	2017-06-04 23:53:07	-33.8133503333333	25.8777163030303
SC-AP21	2017-06-04 23:54:07	-33.8135316666667	25.8778320606061
SC-AP21	2017-06-04 23:55:07	-33.8136204705882	25.8780880588235
SC-AP21	2017-06-04 23:56:07	-33.8137324705882	25.8782934117647
SC-AP21	2017-06-04 23:57:07	-33.8138258235294	25.8784758235294
SC-AP21	2017-06-04 23:58:07	-33.8139804117647	25.8786345294118
SC-AP21	2017-06-04 23:59:07	-33.8141187647059	25.8787614117647
SC-AP21	2017-06-05 00:00:07	-33.8141905294118	25.8789566470588
SC-AP21	2017-06-05 00:01:07	-33.8143138823529	25.8791007058824
SC-AP21	2017-06-05 00:02:07	-33.8144097058824	25.8792349411765
SC-AP21	2017-06-05 00:03:07	-33.8145077352941	25.8794710588235
SC-AP21	2017-06-05 00:04:07	-33.8146164848485	25.8796689393939
SC-AP21	2017-06-05 00:05:07	-33.8147229411765	25.8798887058824
SC-AP21	2017-06-05 00:06:07	-33.8148285294118	25.8800905294118
SC-AP21	2017-06-05 00:07:07	-33.8148833529412	25.8803772352941
SC-AP21	2017-06-05 00:08:07	-33.8150314117647	25.8805705294118
SC-AP21	2017-06-05 00:09:07	-33.8151586470588	25.8807833529412
SC-AP21	2017-06-05 00:10:07	-33.8152102121212	25.8810600909091
SC-AP21	2017-06-05 00:11:07	-33.8152981714286	25.8813106
SC-AP21	2017-06-05 00:12:07	-33.8153842352941	25.8815657058824
SC-AP21	2017-06-05 00:13:07	-33.8154291764706	25.8818051176471
SC-AP21	2017-06-05 00:14:07	-33.8154644705882	25.8820634117647
SC-AP21	2017-06-05 00:15:07	-33.8156389411765	25.8822291176471
SC-AP21	2017-06-05 00:16:07	-33.8157467058824	25.8824948823529
SC-AP21	2017-06-05 00:17:07	-33.8158395	25.8827365
SC-AP21	2017-06-05 00:18:07	-33.8159829705882	25.8829220294118
SC-AP21	2017-06-05 00:19:07	-33.8160786764706	25.8831614117647
SC-AP21	2017-06-05 00:20:07	-33.8160601142857	25.8834668571429
SC-AP21	2017-06-05 00:21:07	-33.8162084705882	25.8836144705882
SC-AP21	2017-06-05 00:22:07	-33.8163165294118	25.8838140588235
SC-AP21	2017-06-05 00:23:07	-33.8163972941176	25.8840501176471
SC-AP21	2017-06-05 00:24:07	-33.8165404	25.8841864
SC-AP21	2017-06-05 00:25:07	-33.8166471764706	25.8843669411765
SC-AP21	2017-06-05 00:26:07	-33.8166385294118	25.8846631470588
SC-AP21	2017-06-05 00:27:07	-33.816799	25.884819
SC-AP21	2017-06-05 00:28:07	-33.8168619428571	25.8850152
SC-AP21	2017-06-05 00:29:07	-33.8169170810811	25.8853286486486
SC-AP21	2017-06-05 00:30:07	-33.8170414705882	25.8854936764706
SC-AP21	2017-06-05 00:31:07	-33.8170741176471	25.8858205
SC-AP21	2017-06-05 00:32:07	-33.8171074782609	25.8860588913043
SC-AP21	2017-06-05 00:33:07	-33.8172345882353	25.8862326176471
SC-AP21	2017-06-05 00:34:07	-33.817238	25.8864728823529
SC-AP21	2017-06-05 00:35:07	-33.8173299230769	25.8866256923077
SC-AP21	2017-06-05 00:36:07	-33.8173648235294	25.8868401176471
SC-AP21	2017-06-05 00:37:07	-33.8173581176471	25.8871400588235
SC-AP21	2017-06-05 00:38:07	-33.8174555151515	25.8873997878788
SC-AP21	2017-06-05 00:39:07	-33.817554	25.8875847352941
SC-AP21	2017-06-05 00:40:07	-33.8176185882353	25.8878185882353
SC-AP21	2017-06-05 00:41:07	-33.8176772941176	25.8880864117647
SC-AP21	2017-06-05 00:42:07	-33.8178383636364	25.8883197272727
SC-AP21	2017-06-05 00:43:07	-33.81789	25.8885525
SC-AP21	2017-06-05 00:44:07	-33.8180717058824	25.8887368823529
SC-AP21	2017-06-05 00:45:07	-33.818092	25.888958
SC-AP21	2017-06-05 00:46:07	-33.8182768823529	25.8890344705882
SC-AP21	2017-06-05 00:47:07	-33.8182365294118	25.8893268823529
SC-AP21	2017-06-05 00:48:07	-33.8183010588235	25.8895597941176
SC-AP21	2017-06-05 00:49:07	-33.818375	25.889748
SC-AP21	2017-06-05 00:50:07	-33.8184678378378	25.8899458108108
SC-AP21	2017-06-05 00:51:07	-33.8185494	25.8901842
SC-AP21	2017-06-05 00:52:07	-33.8186298571429	25.8904194285714
SC-AP21	2017-06-05 00:53:07	-33.8187296666667	25.8906353333333
SC-AP21	2017-06-05 00:54:07	-33.8188741818182	25.8907886363636
SC-AP21	2017-06-05 00:55:07	-33.8188445294118	25.8910813529412
SC-AP21	2017-06-05 00:56:07	-33.8189457352941	25.8912856764706
SC-AP21	2017-06-05 00:57:07	-33.8190452	25.8914845714286
SC-AP21	2017-06-05 00:58:07	-33.8191336	25.8917314
SC-AP21	2017-06-05 00:59:07	-33.8191788823529	25.8919648823529
SC-AP21	2017-06-05 01:00:07	-33.8192548571429	25.8921714285714
SC-AP21	2017-06-05 01:01:07	-33.8193204736842	25.8924183421053
SC-AP21	2017-06-05 01:02:07	-33.8193281428571	25.8926945714286
SC-AP21	2017-06-05 01:03:07	-33.8193214411765	25.8929566176471
SC-AP21	2017-06-05 01:04:07	-33.8194300526316	25.893206
SC-AP21	2017-06-05 01:05:07	-33.81955	25.8934465142857
SC-AP21	2017-06-05 01:06:07	-33.8196374117647	25.8936597647059
SC-AP21	2017-06-05 01:07:07	-33.8197493333333	25.8938531111111
SC-AP21	2017-06-05 01:08:07	-33.8198256216216	25.8940952432432
SC-AP21	2017-06-05 01:09:07	-33.81990125	25.8943187222222
SC-AP21	2017-06-05 01:10:07	-33.8200123611111	25.8944828888889
SC-AP21	2017-06-05 01:11:07	-33.8201171470588	25.8946302647059
SC-AP21	2017-06-05 01:12:07	-33.8201815	25.8949239411765
SC-AP21	2017-06-05 01:13:07	-33.8203289705882	25.8951432352941
SC-AP21	2017-06-05 01:14:07	-33.8203636764706	25.8954096470588
SC-AP21	2017-06-05 01:15:07	-33.8206198823529	25.8955578823529
SC-AP21	2017-06-05 01:16:07	-33.8206965	25.8957598888889
SC-AP21	2017-06-05 01:17:07	-33.8207971764706	25.8959585882353
SC-AP21	2017-06-05 01:18:07	-33.8209480588235	25.8961121176471
SC-AP21	2017-06-05 01:19:07	-33.8210811944444	25.8963204166667
SC-AP21	2017-06-05 01:20:07	-33.8212107647059	25.8964664705882
SC-AP21	2017-06-05 01:21:07	-33.8212810588235	25.8967002647059
SC-AP21	2017-06-05 01:22:07	-33.8214708285714	25.8968370857143
SC-AP21	2017-06-05 01:23:07	-33.8215917647059	25.8969765588235
SC-AP21	2017-06-05 01:24:07	-33.8216720294118	25.8971933235294
SC-AP21	2017-06-05 01:25:07	-33.8217220277778	25.8974034444444
SC-AP21	2017-06-05 01:26:07	-33.821768	25.8976325714286
SC-AP21	2017-06-05 01:27:07	-33.821954	25.8977902941176
SC-AP21	2017-06-05 01:28:07	-33.822014	25.8979796086957
SC-AP21	2017-06-05 01:29:07	-33.8220597826087	25.8982107826087
SC-AP21	2017-06-05 01:30:07	-33.822139	25.898380952381
SC-AP21	2017-06-05 01:31:07	-33.82219196	25.89857456
SC-AP21	2017-06-05 01:32:07	-33.8222895333333	25.8986965333333
SC-AP21	2017-06-05 01:33:07	-33.8223555	25.898879
SC-AP21	2017-06-05 01:34:07	-33.822419625	25.899058
SC-AP21	2017-06-05 01:35:07	-33.8225345813954	25.8992074651163
SC-AP21	2017-06-05 01:36:07	-33.8226024782609	25.8993879782609
SC-AP21	2017-06-05 01:37:07	-33.8226693333333	25.8995355333333
SC-AP21	2017-06-05 01:38:07	-33.8227348181818	25.8996889090909
SC-AP21	2017-06-05 01:39:07	-33.822832	25.899873
SC-AP21	2017-06-05 01:40:07	-33.8229312	25.8999988
SC-AP21	2017-06-05 01:41:07	-33.823033	25.9001443333333
SC-AP21	2017-06-05 01:42:07	-33.823109	25.9003265555556
SC-AP21	2017-06-05 01:43:07	-33.8231980697674	25.9004722790698
SC-AP21	2017-06-05 01:44:07	-33.8232663571429	25.9006532857143
SC-AP21	2017-06-05 01:45:07	-33.8233327346939	25.9008221020408
SC-AP21	2017-06-05 01:46:07	-33.8234576744186	25.9009277906977
SC-AP21	2017-06-05 01:47:07	-33.8235387954545	25.9010600681818
SC-AP21	2017-06-05 01:48:07	-33.8236278863636	25.9012147272727
SC-AP21	2017-06-05 01:49:07	-33.8237035681818	25.9014013863636
SC-AP21	2017-06-05 01:50:07	-33.8238260930233	25.9015487906977
SC-AP21	2017-06-05 01:51:07	-33.8239368	25.901696
SC-AP21	2017-06-05 01:52:07	-33.8240532352941	25.9018177647059
SC-AP21	2017-06-05 01:53:07	-33.8240902941176	25.9019668823529
SC-AP21	2017-06-05 01:54:07	-33.8242248529412	25.9020841470588
SC-AP21	2017-06-05 01:55:07	-33.8243025882353	25.9022262352941
SC-AP21	2017-06-05 01:56:07	-33.8244149705882	25.9023276470588
SC-AP21	2017-06-05 01:57:07	-33.8245343142857	25.9024550285714
SC-AP21	2017-06-05 01:58:07	-33.8246398	25.9026152
SC-AP21	2017-06-05 01:59:07	-33.8247641142857	25.9027576857143
SC-AP21	2017-06-05 02:00:07	-33.8248424193548	25.9029395967742
SC-AP21	2017-06-05 02:01:07	-33.8249741176471	25.9031149117647
SC-AP21	2017-06-05 02:02:07	-33.8250383529412	25.9032204411765
SC-AP21	2017-06-05 02:03:07	-33.8251468529412	25.9033704705882
SC-AP21	2017-06-05 02:04:07	-33.8252342941176	25.9034961470588
SC-AP21	2017-06-05 02:05:07	-33.8253537352941	25.9036241764706
SC-AP21	2017-06-05 02:06:07	-33.8254292058824	25.9037391764706
SC-AP21	2017-06-05 02:07:07	-33.8255014705882	25.9038603235294
SC-AP21	2017-06-05 02:08:07	-33.8255972647059	25.9039708529412
SC-AP21	2017-06-05 02:09:07	-33.8256999705882	25.9041101764706
SC-AP21	2017-06-05 02:10:07	-33.8258076176471	25.9042016176471
SC-AP21	2017-06-05 02:11:07	-33.8259144117647	25.9043681764706
SC-AP21	2017-06-05 02:12:07	-33.8260961764706	25.9044226764706
SC-AP21	2017-06-05 02:13:07	-33.8261533846154	25.9044621538462
SC-AP21	2017-06-05 02:14:07	-33.8262635294118	25.9044432941176
SC-AP21	2017-06-05 02:15:07	-33.8263387058823	25.9045072352941
SC-AP21	2017-06-05 02:16:07	-33.8264144117647	25.9046775294118
SC-AP21	2017-06-05 02:17:07	-33.8264942352941	25.90487
SC-AP21	2017-06-05 02:18:07	-33.8265701428571	25.9050075714286
SC-AP21	2017-06-05 02:19:07	-33.8266893243243	25.905165027027
SC-AP21	2017-06-05 02:20:07	-33.8267613809524	25.905400952381
SC-AP21	2017-06-05 02:21:07	-33.8267848823529	25.9055991764706
SC-AP21	2017-06-05 02:22:07	-33.8268615294118	25.905806
SC-AP21	2017-06-05 02:23:07	-33.8269244705882	25.9059874117647
SC-AP21	2017-06-05 02:24:07	-33.8270721764706	25.9061639411765
SC-AP21	2017-06-05 02:25:07	-33.8272098235294	25.9063589411765
SC-AP21	2017-06-05 02:26:07	-33.827353	25.9065373333333
SC-AP21	2017-06-05 02:27:07	-33.8273999411765	25.9067454117647
SC-AP21	2017-06-05 02:28:07	-33.8274571764706	25.9068798529412
SC-AP21	2017-06-05 02:29:07	-33.8274486764706	25.9070969411765
SC-AP21	2017-06-05 02:30:07	-33.8274505428571	25.9073627428571
SC-AP21	2017-06-05 02:31:07	-33.8274286470588	25.9075871764706
SC-AP21	2017-06-05 02:32:07	-33.8274345294118	25.9078903529412
SC-AP21	2017-06-05 02:33:07	-33.8273706470588	25.9081292941176
SC-AP21	2017-06-05 02:34:07	-33.8273927647059	25.9083229411765
SC-AP21	2017-06-05 02:35:07	-33.8274350588235	25.9084978235294
SC-AP21	2017-06-05 02:36:07	-33.82753	25.9086257058824
SC-AP21	2017-06-05 02:37:07	-33.827579	25.908714
SC-AP21	2017-06-05 02:38:07	-33.827602	25.9088735294118
SC-AP21	2017-06-05 02:39:07	-33.8276533636364	25.9090059090909
SC-AP21	2017-06-05 02:40:07	-33.827714	25.9091426666667
SC-AP21	2017-06-05 02:41:07	-33.8277977272727	25.9092702424242
SC-AP21	2017-06-05 02:42:07	-33.8277986176471	25.9094275588235
SC-AP21	2017-06-05 02:43:07	-33.8278658484848	25.909573969697
SC-AP21	2017-06-05 02:44:07	-33.8279137878788	25.909732030303
SC-AP21	2017-06-05 02:45:07	-33.8279455151515	25.9098493333333
SC-AP21	2017-06-05 02:46:07	-33.8280163823529	25.9099922647059
SC-AP21	2017-06-05 02:47:07	-33.8280734117647	25.9101218235294
SC-AP21	2017-06-05 02:48:07	-33.8281115454545	25.9102539090909
SC-AP21	2017-06-05 02:49:07	-33.8281548181818	25.9103528181818
SC-AP21	2017-06-05 02:50:07	-33.828213	25.9104917272727
SC-AP21	2017-06-05 02:51:07	-33.8282323636364	25.9106912727273
SC-AP21	2017-06-05 02:52:07	-33.8282187272727	25.9108112727273
SC-AP21	2017-06-05 02:53:07	-33.8282478484848	25.9109181212121
SC-AP21	2017-06-05 02:54:07	-33.828293	25.9110305757576
SC-AP21	2017-06-05 02:55:07	-33.8283195151515	25.9111682424242
SC-AP21	2017-06-05 02:56:07	-33.828376030303	25.9112801212121
SC-AP21	2017-06-05 02:57:07	-33.8283765151515	25.9114019393939
SC-AP21	2017-06-05 02:58:07	-33.8284210606061	25.9115178181818
SC-AP21	2017-06-05 02:59:07	-33.8284848235294	25.9116485294118
SC-AP21	2017-06-05 03:00:07	-33.828529	25.9117762941176
SC-AP21	2017-06-05 03:01:07	-33.8285337272727	25.9119081818182
SC-AP21	2017-06-05 03:02:07	-33.8285373636364	25.9120263636364
SC-AP21	2017-06-05 03:03:07	-33.828561	25.9121508823529
SC-AP21	2017-06-05 03:04:07	-33.8285591515152	25.9122887575758
SC-AP21	2017-06-05 03:05:07	-33.8286255454545	25.9124236666667
SC-AP21	2017-06-05 03:06:07	-33.8286475151515	25.9125823939394
SC-AP21	2017-06-05 03:07:07	-33.8286505757576	25.9126998787879
SC-AP21	2017-06-05 03:08:07	-33.8286910909091	25.9128083636364
SC-AP21	2017-06-05 03:09:07	-33.8286938181818	25.9129230909091
SC-AP21	2017-06-05 03:10:07	-33.8287185454545	25.9130652727273
SC-AP21	2017-06-05 03:11:07	-33.8287309090909	25.9132056363636
SC-AP21	2017-06-05 03:12:07	-33.828808	25.913338
SC-AP21	2017-06-05 03:13:07	-33.8288230882353	25.9134356176471
SC-AP21	2017-06-05 03:14:07	-33.8288559393939	25.9135723333333
SC-AP21	2017-06-05 03:15:07	-33.8288930606061	25.913676030303
SC-AP21	2017-06-05 03:16:07	-33.8289286470588	25.9138128235294
SC-AP21	2017-06-05 03:17:07	-33.8289805294118	25.9138981176471
SC-AP21	2017-06-05 03:18:07	-33.8290057941176	25.9139988235294
SC-AP21	2017-06-05 03:19:07	-33.8290510909091	25.9141245454545
SC-AP21	2017-06-05 03:20:07	-33.829079	25.9142730909091
SC-AP21	2017-06-05 03:21:07	-33.8290636470588	25.9145061470588
SC-AP21	2017-06-05 03:22:07	-33.8290181818182	25.914762969697
SC-AP21	2017-06-05 03:23:07	-33.8289111176471	25.9150107647059
SC-AP21	2017-06-05 03:24:07	-33.8288424545455	25.9152624242424
SC-AP21	2017-06-05 03:25:07	-33.8287858529412	25.9155189117647
SC-AP21	2017-06-05 03:26:07	-33.8287248235294	25.9157300588235
SC-AP21	2017-06-05 03:27:07	-33.8286929411765	25.9159578235294
SC-AP21	2017-06-05 03:28:07	-33.8287501764706	25.916124
SC-AP21	2017-06-05 03:29:07	-33.8288551176471	25.9162705294118
SC-AP21	2017-06-05 03:30:07	-33.8289980606061	25.9164174848485
SC-AP21	2017-06-05 03:31:07	-33.8291220606061	25.9166334848485
SC-AP21	2017-06-05 03:32:07	-33.8292418787879	25.9168172121212
SC-AP21	2017-06-05 03:33:07	-33.8293594848485	25.9169608484848
SC-AP21	2017-06-05 03:34:07	-33.8295134848485	25.9171199393939
SC-AP21	2017-06-05 03:35:07	-33.8296163333333	25.9173051818182
SC-AP21	2017-06-05 03:36:07	-33.8298435882353	25.9174079411765
SC-AP21	2017-06-05 03:37:07	-33.8299486470588	25.9176273529412
SC-AP21	2017-06-05 03:38:07	-33.8301128181818	25.9177625454545
SC-AP21	2017-06-05 03:39:07	-33.8301889117647	25.9179481764706
SC-AP21	2017-06-05 03:40:07	-33.8302890909091	25.918130969697
SC-AP21	2017-06-05 03:41:07	-33.8303344242424	25.9182869090909
SC-AP21	2017-06-05 03:42:07	-33.8304113030303	25.918481
SC-AP21	2017-06-05 03:43:07	-33.830544	25.9186083333333
SC-AP21	2017-06-05 03:44:07	-33.8306459393939	25.9187784848485
SC-AP21	2017-06-05 03:45:07	-33.8306750294118	25.9189417352941
SC-AP21	2017-06-05 03:46:07	-33.8308112727273	25.919064
SC-AP21	2017-06-05 03:47:07	-33.8308494545455	25.9192930909091
SC-AP21	2017-06-05 03:48:07	-33.8309078181818	25.9194434545455
SC-AP21	2017-06-05 03:49:07	-33.8309704545455	25.9195746363636
SC-AP21	2017-06-05 03:50:07	-33.8310431818182	25.9197741818182
SC-AP21	2017-06-05 03:51:07	-33.8311639090909	25.9199222727273
SC-AP21	2017-06-05 03:52:07	-33.831169	25.920141
SC-AP21	2017-06-05 03:53:07	-33.8312519090909	25.9203149090909
SC-AP21	2017-06-05 03:54:07	-33.8312117941176	25.9205806176471
SC-AP21	2017-06-05 03:55:07	-33.8309116	25.9206430266667
SC-AP21	2017-06-05 03:56:07	-33.8307238823529	25.9207666470588
SC-AP21	2017-06-05 03:57:07	-33.8305902941176	25.9210271764706
SC-AP21	2017-06-05 03:58:07	-33.8304446470588	25.9213580588235
SC-AP21	2017-06-05 03:59:07	-33.830409	25.9216285294118
SC-AP21	2017-06-05 04:00:07	-33.8301860285714	25.9220627714286
SC-AP21	2017-06-05 04:01:07	-33.8301833235294	25.9222527352941
SC-AP21	2017-06-05 04:02:07	-33.830078	25.92255
SC-AP21	2017-06-05 04:03:07	-33.829952	25.9228854411765
SC-AP21	2017-06-05 04:04:07	-33.8299866470588	25.923071
SC-AP21	2017-06-05 04:05:07	-33.8298932058824	25.9233753235294
SC-AP21	2017-06-05 04:06:07	-33.8297875294118	25.9236375882353
SC-AP21	2017-06-05 04:07:07	-33.8297516470588	25.9238454117647
SC-AP21	2017-06-05 04:08:07	-33.8296217941176	25.9241502058824
SC-AP21	2017-06-05 04:09:07	-33.8295843823529	25.9243885882353
SC-AP21	2017-06-05 04:10:07	-33.8295561764706	25.9246002941176
SC-AP21	2017-06-05 04:11:07	-33.8294891176471	25.9248609411765
SC-AP21	2017-06-05 04:12:07	-33.8293847647059	25.9251342352941
SC-AP21	2017-06-05 04:13:07	-33.8293495882353	25.9253409411765
SC-AP21	2017-06-05 04:14:07	-33.8292601176471	25.9255851176471
SC-AP21	2017-06-05 04:15:07	-33.8292375882353	25.9257897647059
SC-AP21	2017-06-05 04:16:07	-33.829213	25.9260231764706
SC-AP21	2017-06-05 04:17:07	-33.829151	25.926287
SC-AP21	2017-06-05 04:18:07	-33.8291904117647	25.9264578235294
SC-AP21	2017-06-05 04:19:07	-33.8292764545455	25.9266304545455
SC-AP21	2017-06-05 04:20:07	-33.8293353333333	25.9268006666667
SC-AP21	2017-06-05 04:21:07	-33.8293875294118	25.9269681176471
SC-AP21	2017-06-05 04:22:07	-33.8294321818182	25.9270558181818
SC-AP21	2017-06-05 04:23:07	-33.8294532941176	25.9271685294118
SC-AP21	2017-06-05 04:24:07	-33.8296612285714	25.9271129428571
SC-AP21	2017-06-05 04:25:07	-33.8295334705882	25.9273907352941
SC-AP21	2017-06-05 04:26:07	-33.8296008823529	25.9275207941176
SC-AP21	2017-06-05 04:27:07	-33.8296337142857	25.9276368571429
SC-AP21	2017-06-05 04:28:07	-33.8296761142857	25.9278142285714
SC-AP21	2017-06-05 04:29:07	-33.8297319411765	25.9279029411765
SC-AP21	2017-06-05 04:30:07	-33.8297141764706	25.9281377647059
SC-AP21	2017-06-05 04:31:07	-33.8296773529412	25.9283654705882
SC-AP21	2017-06-05 04:32:07	-33.829704	25.9284482941176
SC-AP21	2017-06-05 04:33:07	-33.8297219428571	25.9286320857143
SC-AP21	2017-06-05 04:34:07	-33.8297321176471	25.9288570882353
SC-AP21	2017-06-05 04:35:07	-33.8297252647059	25.9290327941176
SC-AP21	2017-06-05 04:36:07	-33.8296898823529	25.9293898823529
SC-AP21	2017-06-05 04:37:07	-33.8299740588235	25.9294164705882
SC-AP21	2017-06-05 04:38:07	-33.8300295294118	25.9296364705882
SC-AP21	2017-06-05 04:39:07	-33.8302129411765	25.9297591764706
SC-AP21	2017-06-05 04:40:07	-33.8302673235294	25.9300068823529
SC-AP21	2017-06-05 04:41:07	-33.8302189411765	25.9302555882353
SC-AP21	2017-06-05 04:42:07	-33.8302397941176	25.9304295
SC-AP21	2017-06-05 04:43:07	-33.8302655405405	25.9305703783784
SC-AP21	2017-06-05 04:44:07	-33.8302343529412	25.9307585294118
SC-AP21	2017-06-05 04:45:07	-33.8303041818182	25.930881
SC-AP21	2017-06-05 04:46:07	-33.8302789411765	25.9311610588235
SC-AP21	2017-06-05 04:47:07	-33.8303789705882	25.9312156764706
SC-AP21	2017-06-05 04:48:07	-33.8304478823529	25.9313015294118
SC-AP21	2017-06-05 04:49:07	-33.8305363823529	25.9314356176471
SC-AP21	2017-06-05 04:50:07	-33.8306085555556	25.9314880555556
SC-AP21	2017-06-05 04:51:07	-33.8307459411765	25.9314973235294
SC-AP21	2017-06-05 04:52:07	-33.8308451176471	25.9315555588235
SC-AP21	2017-06-05 04:53:07	-33.8309462352941	25.9316291764706
SC-AP21	2017-06-05 04:54:07	-33.8309923030303	25.9317416060606
SC-AP21	2017-06-05 04:55:07	-33.831036	25.931862
SC-AP21	2017-06-05 04:56:07	-33.8310503529412	25.9320066470588
SC-AP21	2017-06-05 04:57:07	-33.8311374117647	25.9320807058824
SC-AP21	2017-06-05 04:58:07	-33.8312217878788	25.9321193333333
SC-AP21	2017-06-05 04:59:07	-33.8313064705882	25.9321887058824
SC-AP21	2017-06-05 05:00:07	-33.831376	25.9322716470588
SC-AP21	2017-06-05 05:01:07	-33.8314952352941	25.9322613823529
SC-AP21	2017-06-05 05:02:07	-33.8315587058824	25.9323855882353
SC-AP21	2017-06-05 05:03:07	-33.831748	25.932328
SC-AP21	2017-06-05 05:04:07	-33.8318177777778	25.9324707777778
SC-AP21	2017-06-05 05:05:07	-33.8319255555556	25.9325187222222
SC-AP21	2017-06-05 05:06:07	-33.8320705882353	25.9324839411765
SC-AP21	2017-06-05 05:07:07	-33.8321684285714	25.9325655714286
SC-AP21	2017-06-05 05:08:07	-33.8322551470588	25.9325765882353
SC-AP21	2017-06-05 05:09:07	-33.8324327352941	25.9324667058824
SC-AP21	2017-06-05 05:10:07	-33.8324888857143	25.9325162285714
SC-AP21	2017-06-05 05:11:07	-33.83271575	25.93251025
SC-AP21	2017-06-05 05:12:07	-33.8328536764706	25.9325624117647
SC-AP21	2017-06-05 05:13:07	-33.8329487941176	25.9326177352941
SC-AP21	2017-06-05 05:14:07	-33.8331038235294	25.9325639117647
SC-AP21	2017-06-05 05:15:07	-33.8332193529412	25.9326477352941
SC-AP21	2017-06-05 05:16:07	-33.8333946764706	25.9325309117647
SC-AP21	2017-06-05 05:17:07	-33.8334678	25.9327596
SC-AP21	2017-06-05 05:18:07	-33.8336519411765	25.9327643529412
SC-AP21	2017-06-05 05:19:07	-33.8336802941176	25.9328901176471
SC-AP21	2017-06-05 05:20:07	-33.8338688	25.9328476
SC-AP21	2017-06-05 05:21:07	-33.8339845714286	25.9329038571429
SC-AP21	2017-06-05 05:22:07	-33.8340298235294	25.9330851176471
SC-AP21	2017-06-05 05:23:07	-33.8341549117647	25.933151
SC-AP21	2017-06-05 05:24:07	-33.8342984117647	25.9331985294118
SC-AP21	2017-06-05 05:25:07	-33.8343749411765	25.9332634411765
SC-AP21	2017-06-05 05:26:07	-33.8344463529412	25.9333728529412
SC-AP21	2017-06-05 05:27:07	-33.8344542352941	25.9335737352941
SC-AP21	2017-06-05 05:28:07	-33.8344818648649	25.933673972973
SC-AP21	2017-06-05 05:29:07	-33.8346145294118	25.9336314117647
SC-AP21	2017-06-05 05:30:07	-33.8347197058823	25.9337718823529
SC-AP21	2017-06-05 05:31:07	-33.8347523333333	25.9338837777778
SC-AP21	2017-06-05 05:32:07	-33.8347387058824	25.9341102352941
SC-AP21	2017-06-05 05:33:07	-33.834619	25.9344317714286
SC-AP21	2017-06-05 05:34:07	-33.8347920588235	25.9343511176471
SC-AP21	2017-06-05 05:35:07	-33.834793	25.9364080545455
SC-AP21	2017-06-05 05:36:07	-33.834789	25.936663
SC-AP21	2017-06-05 05:37:07	-33.8348613287671	25.9352221780822
SC-AP21	2017-06-05 05:38:07	-33.834860109375	25.93512590625
SC-AP21	2017-06-05 05:39:07	-33.8348504897959	25.9353242244898
SC-AP21	2017-06-05 05:40:07	-33.834892974359	25.9355642564103
SC-AP21	2017-06-05 05:41:07	-33.8349126428571	25.9357428392857
SC-AP21	2017-06-05 05:42:07	-33.8349476842105	25.9359452631579
SC-AP21	2017-06-05 05:43:07	-33.8349537142857	25.9361015714286
SC-AP21	2017-06-05 05:44:07	-33.8349756571429	25.9363133714286
SC-AP21	2017-06-05 05:45:07	-33.8349668571429	25.9364473142857
SC-AP21	2017-06-05 05:46:07	-33.8349443142857	25.9365188571429
SC-AP21	2017-06-05 05:47:07	-33.8349516285714	25.9367049428571
SC-AP21	2017-06-05 05:48:07	-33.8350278333333	25.9371128333333
SC-AP21	2017-06-05 05:49:07	-33.8350424444444	25.9371228888889
SC-AP21	2017-06-05 05:50:07	-33.8350402702703	25.9371466756757
SC-AP21	2017-06-05 05:51:07	-33.8350911891892	25.9374195945946
SC-AP21	2017-06-05 05:52:07	-33.8351285	25.9374435
SC-AP21	2017-06-05 05:53:07	-33.8352272093023	25.9377412790698
SC-AP21	2017-06-05 05:54:07	-33.8353166216216	25.9380002702703
SC-AP21	2017-06-05 05:55:07	-33.8356226842105	25.9393487368421
SC-AP21	2017-06-05 05:56:07	-33.8359048035714	25.9407348928571
SC-AP21	2017-06-05 05:57:07	-33.8359456779661	25.9411028474576
SC-AP21	2017-06-05 05:58:07	-33.8359783333333	25.9413661269841
SC-AP21	2017-06-05 05:59:07	-33.8360036307692	25.9416258461538
SC-AP21	2017-06-05 06:00:07	-33.8358024705882	25.9401906176471
SC-AP21	2017-06-05 06:01:07	-33.8356982857143	25.9393715714286
SC-AP21	2017-06-05 06:02:07	-33.8357642941176	25.9395941176471
SC-AP21	2017-06-05 06:03:07	-33.8358425294118	25.9397545294118
SC-AP21	2017-06-05 06:04:07	-33.8359095882353	25.9399821764706
SC-AP21	2017-06-05 06:05:07	-33.8359706666667	25.940186
SC-AP21	2017-06-05 06:06:07	-33.8360313529412	25.9403598823529
SC-AP21	2017-06-05 06:07:07	-33.8360111764706	25.9406038235294
SC-AP21	2017-06-05 06:08:07	-33.835953	25.94084
SC-AP21	2017-06-05 06:09:07	-33.8359447647059	25.9410768823529
SC-AP21	2017-06-05 06:10:07	-33.8359161764706	25.9413098823529
SC-AP21	2017-06-05 06:11:07	-33.8358957647059	25.9415608823529
SC-AP21	2017-06-05 06:12:07	-33.8358868823529	25.9418257647059
SC-AP21	2017-06-05 06:13:07	-33.8358333636364	25.9420569090909
SC-AP21	2017-06-05 06:14:07	-33.8357769411765	25.9422843529412
SC-AP21	2017-06-05 06:15:07	-33.8356832352941	25.942544
SC-AP21	2017-06-05 06:16:07	-33.8355766363636	25.9427381818182
SC-AP21	2017-06-05 06:17:07	-33.8354781176471	25.9429063823529
SC-AP21	2017-06-05 06:18:07	-33.8353482058824	25.9431177941176
SC-AP21	2017-06-05 06:19:07	-33.8352375	25.943281
SC-AP21	2017-06-05 06:20:07	-33.8351337105263	25.9434779736842
SC-AP21	2017-06-05 06:21:07	-33.835062375	25.94391135
SC-AP21	2017-06-05 06:22:07	-33.8349180246914	25.9443690617284
SC-AP21	2017-06-05 06:23:07	-33.8347654320988	25.9447675802469
SC-AP21	2017-06-05 06:24:07	-33.834711	25.9450294705882
SC-AP21	2017-06-05 06:25:07	-33.8346515294118	25.9453600588235
SC-AP21	2017-06-05 06:26:07	-33.8345715714286	25.9457975714286
SC-AP21	2017-06-05 06:27:07	-33.8344102268908	25.9462538739496
SC-AP21	2017-06-05 06:28:07	-33.8342310864197	25.9466812222222
SC-AP21	2017-06-05 06:29:07	-33.834074	25.9470555714286
SC-AP21	2017-06-05 06:30:07	-33.8340320882353	25.9473311176471
SC-AP21	2017-06-05 06:31:07	-33.8337883863636	25.9477553409091
SC-AP21	2017-06-05 06:32:07	-33.8335088409091	25.9482039772727
SC-AP21	2017-06-05 06:33:07	-33.8332292954545	25.9486526136364
SC-AP21	2017-06-05 06:34:07	-33.8328585	25.949135
SC-AP21	2017-06-05 06:35:07	-33.8324794090909	25.9496204545455
SC-AP21	2017-06-05 06:36:07	-33.8320589655172	25.9500552413793
SC-AP21	2017-06-05 06:37:07	-33.8315617241379	25.9503959310345
SC-AP21	2017-06-05 06:38:07	-33.8311693076923	25.9508024615385
SC-AP21	2017-06-05 06:39:07	-33.8307346	25.9510992
SC-AP21	2017-06-05 06:40:07	-33.8302639333333	25.9513178666667
SC-AP21	2017-06-05 06:41:07	-33.8297932666667	25.9515365333333
SC-AP21	2017-06-05 06:42:07	-33.8293031721854	25.951793986755
SC-AP21	2017-06-05 06:43:07	-33.8288001258278	25.9520772980132
SC-AP21	2017-06-05 06:44:07	-33.8283012651934	25.9523623038674
SC-AP21	2017-06-05 06:45:07	-33.8278484475138	25.9526659502762
SC-AP21	2017-06-05 06:46:07	-33.8273956298343	25.9529695966851
SC-AP21	2017-06-05 06:47:07	-33.8269326734694	25.9532662244898
SC-AP21	2017-06-05 06:48:07	-33.8263277755102	25.9534645918367
SC-AP21	2017-06-05 06:49:07	-33.8257916115703	25.9536840082645
SC-AP21	2017-06-05 06:50:07	-33.8253453305785	25.9539309504132
SC-AP21	2017-06-05 06:51:07	-33.8244727906977	25.9538843023256
SC-AP21	2017-06-05 06:52:07	-33.8242595813953	25.9542295116279
SC-AP21	2017-06-05 06:53:07	-33.8237534393064	25.9543975375723
SC-AP21	2017-06-05 06:54:07	-33.8232332080925	25.9545567283237
SC-AP21	2017-06-05 06:55:07	-33.8227232608696	25.9546936086957
SC-AP21	2017-06-05 06:56:07	-33.8223684782609	25.954738826087
SC-AP21	2017-06-05 06:57:07	-33.8220763333333	25.9550086444444
SC-AP21	2017-06-05 06:58:07	-33.822845	25.955677
SC-AP21	2017-06-05 06:59:07	-33.822845	25.955677
SC-AP21	2017-06-05 07:00:07	-33.8229884507042	25.9559243943662
SC-AP21	2017-06-05 07:01:07	-33.8235409924812	25.956886887218
SC-AP21	2017-06-05 07:02:07	-33.8237958796992	25.9574701954887
SC-AP21	2017-06-05 07:03:07	-33.8240507669173	25.9580535037594
SC-AP21	2017-06-05 07:04:07	-33.824344421875	25.9586956328125
SC-AP21	2017-06-05 07:05:07	-33.824624734375	25.9593261015625
SC-AP21	2017-06-05 07:06:07	-33.8249060344828	25.9599359655172
SC-AP21	2017-06-05 07:07:07	-33.8251929310345	25.9604290689655
SC-AP21	2017-06-05 07:08:07	-33.8253651	25.9610229875
SC-AP21	2017-06-05 07:09:07	-33.8254881	25.9616601125
SC-AP21	2017-06-05 07:10:07	-33.825606703125	25.9622973125
SC-AP21	2017-06-05 07:11:07	-33.825597796875	25.9629366875
SC-AP21	2017-06-05 07:12:07	-33.825588890625	25.9635760625
SC-AP21	2017-06-05 07:13:07	-33.8255736280992	25.964114785124
SC-AP21	2017-06-05 07:14:07	-33.8253356115702	25.9648372644628
SC-AP21	2017-06-05 07:15:07	-33.8251123529412	25.9654806470588
SC-AP21	2017-06-05 07:16:07	-33.8247018387097	25.9660139032258
SC-AP21	2017-06-05 07:17:07	-33.8242107096774	25.9665742258065
SC-AP21	2017-06-05 07:18:07	-33.823982	25.967007
SC-AP21	2017-06-05 07:19:07	-33.8233968051948	25.9672516753247
SC-AP21	2017-06-05 07:20:07	-33.8228840681818	25.9674353409091
SC-AP21	2017-06-05 07:21:07	-33.8221082857143	25.9673787619048
SC-AP21	2017-06-05 07:22:07	-33.8215484660633	25.9675918144796
SC-AP21	2017-06-05 07:23:07	-33.8209704570136	25.9678440316742
SC-AP21	2017-06-05 07:24:07	-33.8203924479638	25.9680962488688
SC-AP21	2017-06-05 07:25:07	-33.819814438914	25.9683484660633
SC-AP21	2017-06-05 07:26:07	-33.8192284181818	25.9680335454545
SC-AP21	2017-06-05 07:27:07	-33.8186652020202	25.9673815454545
SC-AP21	2017-06-05 07:28:07	-33.8181427777778	25.967387
SC-AP21	2017-06-05 07:29:07	-33.8180121842105	25.9677052105263
SC-AP21	2017-06-05 07:30:07	-33.817749625	25.96807903125
SC-AP21	2017-06-05 07:31:07	-33.817307125	25.96844090625
SC-AP21	2017-06-05 07:32:07	-33.816864625	25.96880278125
SC-AP21	2017-06-05 07:33:07	-33.816422125	25.96916465625
SC-AP21	2017-06-05 07:34:07	-33.8158783384146	25.9693449847561
SC-AP21	2017-06-05 07:35:07	-33.8153118140244	25.9694845579268
SC-AP21	2017-06-05 07:36:07	-33.8147452896341	25.9696241310976
SC-AP21	2017-06-05 07:37:07	-33.8141787652439	25.9697637042683
SC-AP21	2017-06-05 07:38:07	-33.8136122408537	25.969903277439
SC-AP21	2017-06-05 07:39:07	-33.8130272941176	25.9699673529412
SC-AP21	2017-06-05 07:40:07	-33.8124081344538	25.9698912184874
SC-AP21	2017-06-05 07:41:07	-33.8119546610169	25.9698732033898
SC-AP21	2017-06-05 07:42:07	-33.8117873728814	25.9699555762712
SC-AP21	2017-06-05 07:43:07	-33.8115964	25.9699578
SC-AP21	2017-06-05 07:44:07	-33.8113699	25.9698398
SC-AP21	2017-06-05 07:45:07	-33.81106405	25.9698179
SC-AP21	2017-06-05 07:46:07	-33.810639175	25.96994015
SC-AP21	2017-06-05 07:47:07	-33.8102143	25.9700624
SC-AP21	2017-06-05 07:48:07	-33.8098526213018	25.9702850591716
SC-AP21	2017-06-05 07:49:07	-33.8095139230769	25.9705442307692
SC-AP21	2017-06-05 07:50:07	-33.8091752248521	25.9708034023669
SC-AP21	2017-06-05 07:51:07	-33.80934929375	25.9709551375
SC-AP21	2017-06-05 07:52:07	-33.80949816875	25.9714358875
SC-AP21	2017-06-05 07:53:07	-33.80964704375	25.9719166375
SC-AP21	2017-06-05 07:54:07	-33.8099577	25.97231349375
SC-AP21	2017-06-05 07:55:07	-33.8104197	25.97263186875
SC-AP21	2017-06-05 07:56:07	-33.8108817	25.97295024375
SC-AP21	2017-06-05 07:57:07	-33.8111265182927	25.9725544268293
SC-AP21	2017-06-05 07:58:07	-33.8112673719512	25.9720210121951
SC-AP21	2017-06-05 07:59:07	-33.8114082256098	25.971487597561
SC-AP21	2017-06-05 08:00:07	-33.8113685655738	25.9709200983607
SC-AP21	2017-06-05 08:01:07	-33.811135942623	25.9703161639344
SC-AP21	2017-06-05 08:02:07	-33.8109987476636	25.9697932336449
SC-AP21	2017-06-05 08:03:07	-33.8109781869159	25.9693693084112
SC-AP21	2017-06-05 08:04:07	-33.8109576261682	25.9689453831776
SC-AP21	2017-06-05 08:05:07	-33.8109370654206	25.9685214579439
SC-AP21	2017-06-05 08:06:07	-33.8109165046729	25.9680975327103
SC-AP21	2017-06-05 08:07:07	-33.810859686747	25.9676526024096
SC-AP21	2017-06-05 08:08:07	-33.8104765542169	25.967018626506
SC-AP21	2017-06-05 08:09:07	-33.8103916741573	25.9665254382022
SC-AP21	2017-06-05 08:10:07	-33.8104223435115	25.9662025038168
SC-AP21	2017-06-05 08:11:07	-33.8104452442748	25.9662560916031
SC-AP21	2017-06-05 08:12:07	-33.8104341578947	25.9663289868421
SC-AP21	2017-06-05 08:13:07	-33.8097773157895	25.9667687236842
SC-AP21	2017-06-05 08:14:07	-33.8091210921053	25.9670396315789
SC-AP21	2017-06-05 08:15:07	-33.8086720512821	25.9674548205128
SC-AP21	2017-06-05 08:16:07	-33.8084302631579	25.9678960526316
SC-AP21	2017-06-05 08:17:07	-33.8082989189189	25.9678263513514
SC-AP21	2017-06-05 08:18:07	-33.8082894324324	25.9677726216216
SC-AP21	2017-06-05 08:19:07	-33.8083677142857	25.9676908
SC-AP21	2017-06-05 08:20:07	-33.8083626470588	25.9675810588235
SC-AP21	2017-06-05 08:21:07	-33.8084307647059	25.9673225882353
SC-AP21	2017-06-05 08:22:07	-33.8083587317073	25.9671507560976
SC-AP21	2017-06-05 08:23:07	-33.80827925	25.96726675
SC-AP21	2017-06-05 08:24:07	-33.8078602647059	25.9678462058824
SC-AP21	2017-06-05 08:25:07	-33.8075227073171	25.9681584878049
SC-AP21	2017-06-05 08:26:07	-33.8071568536585	25.9679682439024
SC-AP21	2017-06-05 08:27:07	-33.806791	25.967778
SC-AP21	2017-06-05 08:28:07	-33.8064923823529	25.9675893235294
SC-AP21	2017-06-05 08:29:07	-33.8061325169492	25.9675799915254
SC-AP21	2017-06-05 08:30:07	-33.8057038728814	25.9676293135593
SC-AP21	2017-06-05 08:31:07	-33.8053715764706	25.9674348588235
SC-AP21	2017-06-05 08:32:07	-33.8050659294118	25.9671729764706
SC-AP21	2017-06-05 08:33:07	-33.8047602823529	25.9669110941176
SC-AP21	2017-06-05 08:34:07	-33.804314	25.967604
SC-AP21	2017-06-05 08:35:07	-33.8038096521739	25.9677967536232
SC-AP21	2017-06-05 08:36:07	-33.8033053043478	25.9679895072464
SC-AP21	2017-06-05 08:37:07	-33.8028009565217	25.9681822608696
SC-AP21	2017-06-05 08:38:07	-33.8024856764706	25.9683301470588
SC-AP21	2017-06-05 08:39:07	-33.8022655	25.968318
SC-AP21	2017-06-05 08:40:07	-33.8020391101695	25.9683013813559
SC-AP21	2017-06-05 08:41:07	-33.801505720339	25.9681442627119
SC-AP21	2017-06-05 08:42:07	-33.8009736956522	25.9680131490683
SC-AP21	2017-06-05 08:43:07	-33.8004676086956	25.9683761304348
SC-AP21	2017-06-05 08:44:07	-33.7999615217391	25.9687391118012
SC-AP21	2017-06-05 08:45:07	-33.799641	25.968969
SC-AP21	2017-06-05 08:46:07	-33.799641	25.968969
SC-AP21	2017-06-05 08:47:07	-33.799641	25.968969
SC-AP21	2017-06-05 08:48:07	-33.799641	25.968969
SC-AP21	2017-06-05 08:49:07	-33.799641	25.968969
SC-AP21	2017-06-05 08:50:07	-33.799641	25.968969
SC-AP21	2017-06-05 08:51:07	-33.799641	25.968969
SC-AP21	2017-06-05 08:52:07	-33.799641	25.968969
SC-AP21	2017-06-05 08:53:07	-33.799641	25.968969
SC-AP21	2017-06-05 08:54:07	-33.799641	25.968969
SC-AP21	2017-06-05 08:55:07	-33.8004906	25.96883265
SC-AP21	2017-06-05 08:56:07	-33.8017985090909	25.9683964909091
SC-AP21	2017-06-05 08:57:07	-33.802048962963	25.9677697407407
SC-AP21	2017-06-05 08:58:07	-33.8022308989899	25.967517949495
SC-AP21	2017-06-05 08:59:07	-33.8025496868687	25.9674973434343
SC-AP21	2017-06-05 09:00:07	-33.8029067875	25.96734065
SC-AP21	2017-06-05 09:01:07	-33.8032645375	25.96718165
SC-AP21	2017-06-05 09:02:07	-33.803392605042	25.9670501680672
SC-AP21	2017-06-05 09:03:07	-33.8030250420168	25.9669780672269
SC-AP21	2017-06-05 09:04:07	-33.8027326708075	25.9668814285714
SC-AP21	2017-06-05 09:05:07	-33.8025906832298	25.9667357142857
SC-AP21	2017-06-05 09:06:07	-33.8024486956522	25.96659
SC-AP21	2017-06-05 09:07:07	-33.8026183148148	25.9665317777778
SC-AP21	2017-06-05 09:08:07	-33.8029557222222	25.9665206666667
SC-AP21	2017-06-05 09:09:07	-33.8032931296296	25.9665095555556
SC-AP21	2017-06-05 09:10:07	-33.8032439830508	25.9663021355932
SC-AP21	2017-06-05 09:11:07	-33.8035078813559	25.9659909491525
SC-AP21	2017-06-05 09:12:07	-33.8037225675676	25.965693027027
SC-AP21	2017-06-05 09:13:07	-33.8035527083333	25.965372875
SC-AP21	2017-06-05 09:14:07	-33.8032487797619	25.9649989464286
SC-AP21	2017-06-05 09:15:07	-33.8029448511905	25.9646250178571
SC-AP21	2017-06-05 09:16:07	-33.8029275932203	25.9646176864407
SC-AP21	2017-06-05 09:17:07	-33.8029896271186	25.9647117542373
SC-AP21	2017-06-05 09:18:07	-33.8028176927711	25.9644993493976
SC-AP21	2017-06-05 09:19:07	-33.8025932349398	25.9642181445783
SC-AP21	2017-06-05 09:20:07	-33.8023698529412	25.9639532058824
SC-AP21	2017-06-05 09:21:07	-33.80219376875	25.96389896875
SC-AP21	2017-06-05 09:22:07	-33.80204639375	25.96373959375
SC-AP21	2017-06-05 09:23:07	-33.80189901875	25.96358021875
SC-AP21	2017-06-05 09:24:07	-33.8018335882353	25.9636408235294
SC-AP21	2017-06-05 09:25:07	-33.8016396470588	25.9639837352941
SC-AP21	2017-06-05 09:26:07	-33.80157238	25.96411606
SC-AP21	2017-06-05 09:27:07	-33.80146	25.964203
SC-AP21	2017-06-05 09:28:07	-33.8013826470588	25.9642522352941
SC-AP21	2017-06-05 09:29:07	-33.8013252727273	25.9641198181818
SC-AP21	2017-06-05 09:30:07	-33.8011302352941	25.9637802352941
SC-AP21	2017-06-05 09:31:07	-33.8009285428571	25.9633078571429
SC-AP21	2017-06-05 09:32:07	-33.8008172419355	25.9628862258065
SC-AP21	2017-06-05 09:33:07	-33.800914983871	25.9626094516129
SC-AP21	2017-06-05 09:34:07	-33.8008455294118	25.9621869705882
SC-AP21	2017-06-05 09:35:07	-33.8005382561984	25.9616753057851
SC-AP21	2017-06-05 09:36:07	-33.8002303223141	25.9611839008264
SC-AP21	2017-06-05 09:37:07	-33.8001890775194	25.9607876589147
SC-AP21	2017-06-05 09:38:07	-33.8002011705426	25.9604104496124
SC-AP21	2017-06-05 09:39:07	-33.8001816046512	25.9601551860465
SC-AP21	2017-06-05 09:40:07	-33.8002899830508	25.9599301186441
SC-AP21	2017-06-05 09:41:07	-33.799987440678	25.9597379152542
SC-AP21	2017-06-05 09:42:07	-33.7996402531646	25.9594733291139
SC-AP21	2017-06-05 09:43:07	-33.7993001176471	25.9591378823529
SC-AP21	2017-06-05 09:44:07	-33.7991960508475	25.9590036779661
SC-AP21	2017-06-05 09:45:07	-33.798879779661	25.9588867288136
SC-AP21	2017-06-05 09:46:07	-33.7988709487179	25.9589645384615
SC-AP21	2017-06-05 09:47:07	-33.7991331230769	25.9589738307692
SC-AP21	2017-06-05 09:48:07	-33.7993989692308	25.9589682923077
SC-AP21	2017-06-05 09:49:07	-33.7996479811321	25.9591265283019
SC-AP21	2017-06-05 09:50:07	-33.7999128867925	25.9593691698113
SC-AP21	2017-06-05 09:51:07	-33.8001777924528	25.9596118113208
SC-AP21	2017-06-05 09:52:07	-33.8001653666667	25.9597474
SC-AP21	2017-06-05 09:53:07	-33.7999553142857	25.9597841714286
SC-AP21	2017-06-05 09:54:07	-33.8003047868852	25.9595828196721
SC-AP21	2017-06-05 09:55:07	-33.8006579016393	25.959353147541
SC-AP21	2017-06-05 09:56:07	-33.8010053333333	25.9594403333333
SC-AP21	2017-06-05 09:57:07	-33.8014882936508	25.9595697063492
SC-AP21	2017-06-05 09:58:07	-33.8020078174603	25.9597701825397
SC-AP21	2017-06-05 09:59:07	-33.8025273412698	25.9599706587302
SC-AP21	2017-06-05 10:00:07	-33.802536	25.959974
SC-AP21	2017-06-05 10:01:07	-33.802536	25.959974
SC-AP21	2017-06-05 10:02:07	-33.8026101125	25.9600122375
SC-AP21	2017-06-05 10:03:07	-33.8032453625	25.9603399875
SC-AP21	2017-06-05 10:04:07	-33.8034408012422	25.9602556956522
SC-AP21	2017-06-05 10:05:07	-33.8035145900621	25.9600574347826
SC-AP21	2017-06-05 10:06:07	-33.8035817058824	25.9598445882353
SC-AP21	2017-06-05 10:07:07	-33.8036186	25.9594624
SC-AP21	2017-06-05 10:08:07	-33.8036816	25.9590469
SC-AP21	2017-06-05 10:09:07	-33.8037446	25.9586314
SC-AP21	2017-06-05 10:10:07	-33.803838488189	25.9583667401575
SC-AP21	2017-06-05 10:11:07	-33.8037534488189	25.9579358740157
SC-AP21	2017-06-05 10:12:07	-33.8037146666667	25.9575523333333
SC-AP21	2017-06-05 10:13:07	-33.8038371204819	25.957262373494
SC-AP21	2017-06-05 10:14:07	-33.803933626506	25.9569045421687
SC-AP21	2017-06-05 10:15:07	-33.8040301325301	25.9565467108434
SC-AP21	2017-06-05 10:16:07	-33.8039646233766	25.9562050649351
SC-AP21	2017-06-05 10:17:07	-33.803688	25.95557
SC-AP21	2017-06-05 10:18:07	-33.8037780178571	25.9552824880952
SC-AP21	2017-06-05 10:19:07	-33.8039676607143	25.9549860595238
SC-AP21	2017-06-05 10:20:07	-33.8041573035714	25.9546896309524
SC-AP21	2017-06-05 10:21:07	-33.8032707924528	25.9539609622642
SC-AP21	2017-06-05 10:22:07	-33.8027426490066	25.9534694635762
SC-AP21	2017-06-05 10:23:07	-33.8025880794702	25.9531619139073
SC-AP21	2017-06-05 10:24:07	-33.8024831621622	25.952835972973
SC-AP21	2017-06-05 10:25:07	-33.8026201219512	25.9524726585366
SC-AP21	2017-06-05 10:26:07	-33.8027211764706	25.9521863529412
SC-AP21	2017-06-05 10:27:07	-33.802822195122	25.9519530243902
SC-AP21	2017-06-05 10:28:07	-33.8026186779661	25.9516926949153
SC-AP21	2017-06-05 10:29:07	-33.8021763050847	25.9513367627119
SC-AP21	2017-06-05 10:30:07	-33.8019136235294	25.9509847176471
SC-AP21	2017-06-05 10:31:07	-33.8018667625	25.950635275
SC-AP21	2017-06-05 10:32:07	-33.8017096375	25.950223525
SC-AP21	2017-06-05 10:33:07	-33.8015525125	25.949811775
SC-AP21	2017-06-05 10:34:07	-33.8015688235294	25.9496357647059
SC-AP21	2017-06-05 10:35:07	-33.8019405070423	25.9495109577465
SC-AP21	2017-06-05 10:36:07	-33.8023261408451	25.9492971549296
SC-AP21	2017-06-05 10:37:07	-33.8027117746479	25.9490833521127
SC-AP21	2017-06-05 10:38:07	-33.8029570613208	25.9488334245283
SC-AP21	2017-06-05 10:39:07	-33.8027813066038	25.9484751226415
SC-AP21	2017-06-05 10:40:07	-33.8026055518868	25.9481168207547
SC-AP21	2017-06-05 10:41:07	-33.8024297971698	25.9477585188679
SC-AP21	2017-06-05 10:42:07	-33.8023696771654	25.9474597637795
SC-AP21	2017-06-05 10:43:07	-33.8027608582677	25.9477781889764
SC-AP21	2017-06-05 10:44:07	-33.8031310995025	25.9480674129353
SC-AP21	2017-06-05 10:45:07	-33.8028940845771	25.947509800995
SC-AP21	2017-06-05 10:46:07	-33.8026570696517	25.9469521890547
SC-AP21	2017-06-05 10:47:07	-33.8024200547264	25.9463945771144
SC-AP21	2017-06-05 10:48:07	-33.8020008484849	25.9459028383838
SC-AP21	2017-06-05 10:49:07	-33.8015052727273	25.9454413116883
SC-AP21	2017-06-05 10:50:07	-33.8012434545455	25.9449706623377
SC-AP21	2017-06-05 10:51:07	-33.8011441111111	25.9445121666667
SC-AP21	2017-06-05 10:52:07	-33.8010989259259	25.9440577222222
SC-AP21	2017-06-05 10:53:07	-33.8010469647059	25.9435961411765
SC-AP21	2017-06-05 10:54:07	-33.8008662588235	25.9429989647059
SC-AP21	2017-06-05 10:55:07	-33.8008713230769	25.9424610923077
SC-AP21	2017-06-05 10:56:07	-33.8009839384615	25.9419575538462
SC-AP21	2017-06-05 10:57:07	-33.8010264	25.9415162
SC-AP21	2017-06-05 10:58:07	-33.8008140960187	25.9413415550351
SC-AP21	2017-06-05 10:59:07	-33.8005787330211	25.9411927494145
SC-AP21	2017-06-05 11:00:07	-33.8003433700234	25.9410439437939
SC-AP21	2017-06-05 11:01:07	-33.8001080070258	25.9408951381733
SC-AP21	2017-06-05 11:02:07	-33.7998726440281	25.9407463325527
SC-AP21	2017-06-05 11:03:07	-33.7996372810304	25.9405975269321
SC-AP21	2017-06-05 11:04:07	-33.7994019180328	25.9404487213115
SC-AP21	2017-06-05 11:05:07	-33.7991274837209	25.9405744651163
SC-AP21	2017-06-05 11:06:07	-33.7988411581395	25.9407837674419
SC-AP21	2017-06-05 11:07:07	-33.7985548325581	25.9409930697674
SC-AP21	2017-06-05 11:08:07	-33.7982397692308	25.9411876923077
SC-AP21	2017-06-05 11:09:07	-33.7977966923077	25.9413169230769
SC-AP21	2017-06-05 11:10:07	-33.7972693361345	25.9413582773109
SC-AP21	2017-06-05 11:11:07	-33.7967308487395	25.9413880252101
SC-AP21	2017-06-05 11:12:07	-33.796237987013	25.9412703766234
SC-AP21	2017-06-05 11:13:07	-33.7957214201681	25.9410613613445
SC-AP21	2017-06-05 11:14:07	-33.7951869663866	25.9408057310924
SC-AP21	2017-06-05 11:15:07	-33.794874875	25.9405018035714
SC-AP21	2017-06-05 11:16:07	-33.794692375	25.940297875
SC-AP21	2017-06-05 11:17:07	-33.794509875	25.9400939464286
SC-AP21	2017-06-05 11:18:07	-33.7944301551724	25.9400219482759
SC-AP21	2017-06-05 11:19:07	-33.7945837105263	25.9401786184211
SC-AP21	2017-06-05 11:20:07	-33.7945498770492	25.9399056803279
SC-AP21	2017-06-05 11:21:07	-33.7946625	25.9392265
SC-AP21	2017-06-05 11:22:07	-33.7947751229508	25.9385473196721
SC-AP21	2017-06-05 11:23:07	-33.7947554545455	25.9389132727273
SC-AP21	2017-06-05 11:24:07	-33.7948427906977	25.9392449534884
SC-AP21	2017-06-05 11:25:07	-33.795077106383	25.9393898085106
SC-AP21	2017-06-05 11:26:07	-33.7953517777778	25.9393194444444
SC-AP21	2017-06-05 11:27:07	-33.7949973801653	25.9388418429752
SC-AP21	2017-06-05 11:28:07	-33.7946115950413	25.9383777107438
SC-AP21	2017-06-05 11:29:07	-33.7942856506024	25.9382888915663
SC-AP21	2017-06-05 11:30:07	-33.7939921566265	25.9384678072289
SC-AP21	2017-06-05 11:31:07	-33.7936986626506	25.9386467228916
SC-AP21	2017-06-05 11:32:07	-33.7934113333333	25.9386276666667
SC-AP21	2017-06-05 11:33:07	-33.7931363333333	25.9382126666667
SC-AP21	2017-06-05 11:34:07	-33.7932977894737	25.9388061578947
SC-AP21	2017-06-05 11:35:07	-33.7934833636364	25.9394607272727
SC-AP21	2017-06-05 11:36:07	-33.7934338571429	25.9399271428571
SC-AP21	2017-06-05 11:37:07	-33.7924581428571	25.9396628571429
SC-AP21	2017-06-05 11:38:07	-33.7917721027027	25.9399221297297
SC-AP21	2017-06-05 11:39:07	-33.7911584810811	25.9403122918919
SC-AP21	2017-06-05 11:40:07	-33.7905448594595	25.9407024540541
SC-AP21	2017-06-05 11:41:07	-33.7902774285714	25.9407997714286
SC-AP21	2017-06-05 11:42:07	-33.790184	25.940704
SC-AP21	2017-06-05 11:43:07	-33.7900908823529	25.9406554705882
SC-AP21	2017-06-05 11:44:07	-33.7900491470588	25.9407465588235
SC-AP21	2017-06-05 11:45:07	-33.7899669411765	25.9408659411765
SC-AP21	2017-06-05 11:46:07	-33.7902291111111	25.9409207777778
SC-AP21	2017-06-05 11:47:07	-33.7906342962963	25.9410204074074
SC-AP21	2017-06-05 11:48:07	-33.7910394814815	25.941120037037
SC-AP21	2017-06-05 11:49:07	-33.7909880661157	25.9405980330579
SC-AP21	2017-06-05 11:50:07	-33.7908859173554	25.9400069586777
SC-AP21	2017-06-05 11:51:07	-33.7906952975207	25.9400236115702
SC-AP21	2017-06-05 11:52:07	-33.7903814132231	25.9401084049587
SC-AP21	2017-06-05 11:53:07	-33.7901922162162	25.9403507837838
SC-AP21	2017-06-05 11:54:07	-33.7902899480519	25.9406465584416
SC-AP21	2017-06-05 11:55:07	-33.7899689090909	25.9408577272727
SC-AP21	2017-06-05 11:56:07	-33.7901865	25.9405606842105
SC-AP21	2017-06-05 11:57:07	-33.7902915	25.9404327894737
SC-AP21	2017-06-05 11:58:07	-33.789963	25.9403536470588
SC-AP21	2017-06-05 11:59:07	-33.7897048857143	25.9412142
SC-AP21	2017-06-05 12:00:07	-33.7895160571429	25.9410337714286
SC-AP21	2017-06-05 12:01:07	-33.789459	25.9407417647059
SC-AP21	2017-06-05 12:02:07	-33.7894262571429	25.9404835428571
SC-AP21	2017-06-05 12:03:07	-33.7894851428571	25.9403412571429
SC-AP21	2017-06-05 12:04:07	-33.7895972941176	25.9400071764706
SC-AP21	2017-06-05 12:05:07	-33.7896786153846	25.9395803076923
SC-AP21	2017-06-05 12:06:07	-33.7896993333333	25.939366
SC-AP21	2017-06-05 12:07:07	-33.7890735384615	25.9393186538462
SC-AP21	2017-06-05 12:08:07	-33.7883886046512	25.9390776046512
SC-AP21	2017-06-05 12:09:07	-33.7878394705882	25.9390251764706
SC-AP21	2017-06-05 12:10:07	-33.7872621366907	25.9393639280576
SC-AP21	2017-06-05 12:11:07	-33.7867631438849	25.9396723453237
SC-AP21	2017-06-05 12:12:07	-33.7862641510791	25.9399807625899
SC-AP21	2017-06-05 12:13:07	-33.7857651582734	25.9402891798561
SC-AP21	2017-06-05 12:14:07	-33.7852661654676	25.9405975971223
SC-AP21	2017-06-05 12:15:07	-33.7854765483871	25.9409628248848
SC-AP21	2017-06-05 12:16:07	-33.7858288064516	25.9413394147465
SC-AP21	2017-06-05 12:17:07	-33.7861810645161	25.9417160046083
SC-AP21	2017-06-05 12:18:07	-33.7863751351351	25.9419484594595
SC-AP21	2017-06-05 12:19:07	-33.7860486666667	25.9416918888889
SC-AP21	2017-06-05 12:20:07	-33.7857564444444	25.9414567037037
SC-AP21	2017-06-05 12:21:07	-33.7854642222222	25.9412215185185
SC-AP21	2017-06-05 12:22:07	-33.7852394411765	25.9411569117647
SC-AP21	2017-06-05 12:23:07	-33.7848826111111	25.9409513888889
SC-AP21	2017-06-05 12:24:07	-33.7844674259259	25.9406732407407
SC-AP21	2017-06-05 12:25:07	-33.7840672647059	25.9404224117647
SC-AP21	2017-06-05 12:26:07	-33.7839659089069	25.9407783238866
SC-AP21	2017-06-05 12:27:07	-33.7838788238866	25.9412279595142
SC-AP21	2017-06-05 12:28:07	-33.7837917388664	25.9416775951417
SC-AP21	2017-06-05 12:29:07	-33.7837046538462	25.9421272307692
SC-AP21	2017-06-05 12:30:07	-33.7836175688259	25.9425768663968
SC-AP21	2017-06-05 12:31:07	-33.7835304838057	25.9430265020243
SC-AP21	2017-06-05 12:32:07	-33.7834433987854	25.9434761376518
SC-AP21	2017-06-05 12:33:07	-33.7833563137652	25.9439257732794
SC-AP21	2017-06-05 12:34:07	-33.783432728972	25.9443852429907
SC-AP21	2017-06-05 12:35:07	-33.7839996448598	25.9448742149533
SC-AP21	2017-06-05 12:36:07	-33.7845101273885	25.9454679681529
SC-AP21	2017-06-05 12:37:07	-33.7849561146497	25.9461814713376
SC-AP21	2017-06-05 12:38:07	-33.7854021019108	25.9468949745223
SC-AP21	2017-06-05 12:39:07	-33.7859398604651	25.9475226744186
SC-AP21	2017-06-05 12:40:07	-33.7863792337662	25.9482426623377
SC-AP21	2017-06-05 12:41:07	-33.7866460434783	25.9490934968944
SC-AP21	2017-06-05 12:42:07	-33.7868338695652	25.9498172236025
SC-AP21	2017-06-05 12:43:07	-33.7870216956522	25.9505409503106
SC-AP21	2017-06-05 12:44:07	-33.7871835	25.9512051428571
SC-AP21	2017-06-05 12:45:07	-33.7872986875	25.9517445
SC-AP21	2017-06-05 12:46:07	-33.7874089375	25.9522665
SC-AP21	2017-06-05 12:47:07	-33.7875278278688	25.952797704918
SC-AP21	2017-06-05 12:48:07	-33.7877417622951	25.9534301639344
SC-AP21	2017-06-05 12:49:07	-33.7879468139535	25.9540654651163
SC-AP21	2017-06-05 12:50:07	-33.7879089591837	25.9548131632653
SC-AP21	2017-06-05 12:51:07	-33.7884641351351	25.9550885675676
SC-AP21	2017-06-05 12:52:07	-33.7888753333333	25.955342
SC-AP21	2017-06-05 12:53:07	-33.7891934814815	25.9556542222222
SC-AP21	2017-06-05 12:54:07	-33.7895469837838	25.9559007567568
SC-AP21	2017-06-05 12:55:07	-33.7900419027027	25.9558845405405
SC-AP21	2017-06-05 12:56:07	-33.7905368216216	25.9558683243243
SC-AP21	2017-06-05 12:57:07	-33.7910395925926	25.9558631604938
SC-AP21	2017-06-05 12:58:07	-33.7916018148148	25.9559416790123
SC-AP21	2017-06-05 12:59:07	-33.792164037037	25.9560201975309
SC-AP21	2017-06-05 13:00:07	-33.7927310625	25.95606459375
SC-AP21	2017-06-05 13:01:07	-33.7933048125	25.95606121875
SC-AP21	2017-06-05 13:02:07	-33.7938785625	25.95605784375
SC-AP21	2017-06-05 13:03:07	-33.7941071086956	25.9560384130435
SC-AP21	2017-06-05 13:04:07	-33.794736796875	25.955786328125
SC-AP21	2017-06-05 13:05:07	-33.795375234375	25.955530390625
SC-AP21	2017-06-05 13:06:07	-33.79571823125	25.955652425
SC-AP21	2017-06-05 13:07:07	-33.79626610625	25.955713925
SC-AP21	2017-06-05 13:08:07	-33.79681398125	25.955775425
SC-AP21	2017-06-05 13:09:07	-33.7973905619469	25.9556991327434
SC-AP21	2017-06-05 13:10:07	-33.7979849867257	25.9555371858407
SC-AP21	2017-06-05 13:11:07	-33.7985794115044	25.9553752389381
SC-AP21	2017-06-05 13:12:07	-33.7991738362832	25.9552132920354
SC-AP21	2017-06-05 13:13:07	-33.7996639337349	25.9549945240964
SC-AP21	2017-06-05 13:14:07	-33.8001356204819	25.9547657289157
SC-AP21	2017-06-05 13:15:07	-33.8006029691358	25.9545130679012
SC-AP21	2017-06-05 13:16:07	-33.8010225987654	25.953997882716
SC-AP21	2017-06-05 13:17:07	-33.8014422283951	25.9534826975309
SC-AP21	2017-06-05 13:18:07	-33.801701	25.953165
SC-AP21	2017-06-05 13:19:07	-33.801701	25.953165
SC-AP21	2017-06-05 13:20:07	-33.8020300153846	25.9528417384615
SC-AP21	2017-06-05 13:21:07	-33.802959	25.951929
SC-AP21	2017-06-05 13:22:07	-33.802959	25.951929
SC-AP21	2017-06-05 13:23:07	-33.8031944166667	25.95121775
SC-AP21	2017-06-05 13:24:07	-33.8035658604651	25.9500888604651
SC-AP21	2017-06-05 13:25:07	-33.8036594883721	25.9497038837209
SC-AP21	2017-06-05 13:26:07	-33.8037536428571	25.9494063571429
SC-AP21	2017-06-05 13:27:07	-33.8037668181818	25.9491320454545
SC-AP21	2017-06-05 13:28:07	-33.8037688829787	25.9488035744681
SC-AP21	2017-06-05 13:29:07	-33.8038665425532	25.9482750638298
SC-AP21	2017-06-05 13:30:07	-33.8039782222222	25.9476443333333
SC-AP21	2017-06-05 13:31:07	-33.8041242	25.9469812
SC-AP21	2017-06-05 13:32:07	-33.8042839714286	25.9463729714286
SC-AP21	2017-06-05 13:33:07	-33.8044437428571	25.9457647428571
SC-AP21	2017-06-05 13:34:07	-33.8045658	25.9450964
SC-AP21	2017-06-05 13:35:07	-33.804669	25.944398
SC-AP21	2017-06-05 13:36:07	-33.8047722	25.9436996
SC-AP21	2017-06-05 13:37:07	-33.8048971525424	25.9430772881356
SC-AP21	2017-06-05 13:38:07	-33.8050794827586	25.942301137931
SC-AP21	2017-06-05 13:39:07	-33.8053075508982	25.9416343053892
SC-AP21	2017-06-05 13:40:07	-33.805543239521	25.9410084371257
SC-AP21	2017-06-05 13:41:07	-33.8057768795181	25.940381939759
SC-AP21	2017-06-05 13:42:07	-33.8058896506024	25.9397183253012
SC-AP21	2017-06-05 13:43:07	-33.8060024216867	25.9390547108434
SC-AP21	2017-06-05 13:44:07	-33.8061699787234	25.9384054042553
SC-AP21	2017-06-05 13:45:07	-33.8064994819277	25.9377463373494
SC-AP21	2017-06-05 13:46:07	-33.8068262289157	25.937027060241
SC-AP21	2017-06-05 13:47:07	-33.8071529759036	25.9363077831325
SC-AP21	2017-06-05 13:48:07	-33.8072849230769	25.9354821923077
SC-AP21	2017-06-05 13:49:07	-33.8073345	25.9348358857143
SC-AP21	2017-06-05 13:50:07	-33.8076795	25.9341724571429
SC-AP21	2017-06-05 13:51:07	-33.8080245	25.9335090285714
SC-AP21	2017-06-05 13:52:07	-33.80843499375	25.9328816
SC-AP21	2017-06-05 13:53:07	-33.80887355625	25.9322696
SC-AP21	2017-06-05 13:54:07	-33.80931211875	25.9316576
SC-AP21	2017-06-05 13:55:07	-33.80975068125	25.9310456
SC-AP21	2017-06-05 13:56:07	-33.81018924375	25.9304336
SC-AP21	2017-06-05 13:57:07	-33.8105951176471	25.9299152941176
SC-AP21	2017-06-05 13:58:07	-33.810764	25.929743
SC-AP21	2017-06-05 13:59:07	-33.810764	25.929743
SC-AP21	2017-06-05 14:00:07	-33.810764	25.929743
SC-AP21	2017-06-05 14:01:07	-33.810764	25.929743
SC-AP21	2017-06-05 14:02:07	-33.810764	25.929743
SC-AP21	2017-06-05 14:03:07	-33.810764	25.929743
SC-AP21	2017-06-05 14:04:07	-33.810764	25.929743
SC-AP21	2017-06-05 14:05:07	-33.810764	25.929743
SC-AP21	2017-06-05 14:06:07	-33.810803032967	25.929367967033
SC-AP21	2017-06-05 14:07:07	-33.8111933626374	25.9256176373626
SC-AP21	2017-06-05 14:08:07	-33.8114457058824	25.92375
SC-AP21	2017-06-05 14:09:07	-33.811599487395	25.9232271428571
SC-AP21	2017-06-05 14:10:07	-33.8118307142857	25.9227022732919
SC-AP21	2017-06-05 14:11:07	-33.8121135714286	25.9221760621118
SC-AP21	2017-06-05 14:12:07	-33.8123964285714	25.9216498509317
SC-AP21	2017-06-05 14:13:07	-33.81273075	25.9211116875
SC-AP21	2017-06-05 14:14:07	-33.81306975	25.9205724375
SC-AP21	2017-06-05 14:15:07	-33.8133582857143	25.9201375714286
SC-AP21	2017-06-05 14:16:07	-33.8135981666667	25.9202645
SC-AP21	2017-06-05 14:17:07	-33.8137075084746	25.9205002711864
SC-AP21	2017-06-05 14:18:07	-33.8137888644068	25.9207336610169
SC-AP21	2017-06-05 14:19:07	-33.8142266358025	25.9208909567901
SC-AP21	2017-06-05 14:20:07	-33.8146403395062	25.9209461419753
SC-AP21	2017-06-05 14:21:07	-33.8150540432099	25.9210013271605
SC-AP21	2017-06-05 14:22:07	-33.8151774117647	25.9210435
SC-AP21	2017-06-05 14:23:07	-33.81560498125	25.921234525
SC-AP21	2017-06-05 14:24:07	-33.81606285625	25.921434025
SC-AP21	2017-06-05 14:25:07	-33.816521502994	25.9216232155689
SC-AP21	2017-06-05 14:26:07	-33.8169821017964	25.9217863293413
SC-AP21	2017-06-05 14:27:07	-33.8174427005988	25.9219494431138
SC-AP21	2017-06-05 14:28:07	-33.817838	25.9219171764706
SC-AP21	2017-06-05 14:29:07	-33.81820685	25.9220609
SC-AP21	2017-06-05 14:30:07	-33.818578475	25.92223115
SC-AP21	2017-06-05 14:31:07	-33.8187358	25.9223307555556
SC-AP21	2017-06-05 14:32:07	-33.8182278313253	25.9224773493976
SC-AP21	2017-06-05 14:33:07	-33.8177907058824	25.9227847058824
SC-AP21	2017-06-05 14:34:07	-33.8182512910798	25.9226954131455
SC-AP21	2017-06-05 14:35:07	-33.8186929812207	25.9226255539906
SC-AP21	2017-06-05 14:36:07	-33.8191346713615	25.9225556948357
SC-AP21	2017-06-05 14:37:07	-33.8195774848485	25.9224880424242
SC-AP21	2017-06-05 14:38:07	-33.8200865757576	25.9225505878788
SC-AP21	2017-06-05 14:39:07	-33.8205956666667	25.9226131333333
SC-AP21	2017-06-05 14:40:07	-33.8210245294118	25.9226166470588
SC-AP21	2017-06-05 14:41:07	-33.8213351111111	25.9224054074074
SC-AP21	2017-06-05 14:42:07	-33.8216895555556	25.9221717037037
SC-AP21	2017-06-05 14:43:07	-33.822044	25.921938
SC-AP21	2017-06-05 14:44:07	-33.8223043291925	25.9220058819876
SC-AP21	2017-06-05 14:45:07	-33.8227366273292	25.921906378882
SC-AP21	2017-06-05 14:46:07	-33.8231689254658	25.9218068757764
SC-AP21	2017-06-05 14:47:07	-33.823213	25.9223222857143
SC-AP21	2017-06-05 14:48:07	-33.8233379411765	25.9231285294118
SC-AP21	2017-06-05 14:49:07	-33.8230880779221	25.9238471558442
SC-AP21	2017-06-05 14:50:07	-33.8227584675325	25.9244479350649
SC-AP21	2017-06-05 14:51:07	-33.82257115625	25.92464684375
SC-AP21	2017-06-05 14:52:07	-33.82239678125	25.92480921875
SC-AP21	2017-06-05 14:53:07	-33.8222505588235	25.9249989411765
SC-AP21	2017-06-05 14:54:07	-33.8223903875	25.925381225
SC-AP21	2017-06-05 14:55:07	-33.8226236375	25.925814725
SC-AP21	2017-06-05 14:56:07	-33.8228517118644	25.9262423559322
SC-AP21	2017-06-05 14:57:07	-33.8227744237288	25.9263237118644
SC-AP21	2017-06-05 14:58:07	-33.8227186697248	25.9264241834862
SC-AP21	2017-06-05 14:59:07	-33.8230720642202	25.926887853211
SC-AP21	2017-06-05 15:00:07	-33.8234254587156	25.9273515229358
SC-AP21	2017-06-05 15:01:07	-33.823778853211	25.9278151926605
SC-AP21	2017-06-05 15:02:07	-33.8241322477064	25.9282788623853
SC-AP21	2017-06-05 15:03:07	-33.8244856422018	25.9287425321101
SC-AP21	2017-06-05 15:04:07	-33.8248369277108	25.9291175421687
SC-AP21	2017-06-05 15:05:07	-33.8251373823529	25.9294139411765
SC-AP21	2017-06-05 15:06:07	-33.8251153333333	25.9297563333333
SC-AP21	2017-06-05 15:07:07	-33.8250158461538	25.9301614615385
SC-AP21	2017-06-05 15:08:07	-33.82496085	25.9304649
SC-AP21	2017-06-05 15:09:07	-33.825237225	25.93097415
SC-AP21	2017-06-05 15:10:07	-33.8255136	25.9314834
SC-AP21	2017-06-05 15:11:07	-33.8257079411765	25.9318917058824
SC-AP21	2017-06-05 15:12:07	-33.8258067625	25.9321764875
SC-AP21	2017-06-05 15:13:07	-33.8259053875	25.9324603625
SC-AP21	2017-06-05 15:14:07	-33.8260166363636	25.9327581818182
SC-AP21	2017-06-05 15:15:07	-33.826216536	25.93317368
SC-AP21	2017-06-05 15:16:07	-33.826438296	25.93362248
SC-AP21	2017-06-05 15:17:07	-33.8266595449102	25.9337954610778
SC-AP21	2017-06-05 15:18:07	-33.826872239521	25.9342431257485
SC-AP21	2017-06-05 15:19:07	-33.8270849341317	25.9346907904192
SC-AP21	2017-06-05 15:20:07	-33.8272821495327	25.9350352429907
SC-AP21	2017-06-05 15:21:07	-33.8274285046729	25.9350405700935
SC-AP21	2017-06-05 15:22:07	-33.8275748598131	25.9350458971963
SC-AP21	2017-06-05 15:23:07	-33.8277212149533	25.9350512242991
SC-AP21	2017-06-05 15:24:07	-33.8278489813665	25.9349502670807
SC-AP21	2017-06-05 15:25:07	-33.8281787950311	25.9351429378882
SC-AP21	2017-06-05 15:26:07	-33.8285086086957	25.9353356086957
SC-AP21	2017-06-05 15:27:07	-33.828701	25.935448
SC-AP21	2017-06-05 15:28:07	-33.828701	25.935448
SC-AP21	2017-06-05 15:29:07	-33.828701	25.935448
SC-AP21	2017-06-05 15:30:07	-33.8288228153846	25.9359745384615
SC-AP21	2017-06-05 15:31:07	-33.8289847639752	25.9364236832298
SC-AP21	2017-06-05 15:32:07	-33.8291155714286	25.9365187142857
SC-AP21	2017-06-05 15:33:07	-33.829246378882	25.9366137453416
SC-AP21	2017-06-05 15:34:07	-33.8295977684211	25.9369989578947
SC-AP21	2017-06-05 15:35:07	-33.8299988235294	25.937415
SC-AP21	2017-06-05 15:36:07	-33.8302336349206	25.9374301904762
SC-AP21	2017-06-05 15:37:07	-33.8305383968254	25.9374616190476
SC-AP21	2017-06-05 15:38:07	-33.8308343529412	25.9374870588235
SC-AP21	2017-06-05 15:39:07	-33.8308516444444	25.9374820444444
SC-AP21	2017-06-05 15:40:07	-33.8310718778626	25.9375631068702
SC-AP21	2017-06-05 15:41:07	-33.831382870229	25.9376134885496
SC-AP21	2017-06-05 15:42:07	-33.831477948718	25.9379906410256
SC-AP21	2017-06-05 15:43:07	-33.8313126375	25.93845755
SC-AP21	2017-06-05 15:44:07	-33.8312275144509	25.9389768439306
SC-AP21	2017-06-05 15:45:07	-33.8312157225434	25.9395601965318
SC-AP21	2017-06-05 15:46:07	-33.8312039306358	25.9401435491329
SC-AP21	2017-06-05 15:47:07	-33.8309358136646	25.9404284223602
SC-AP21	2017-06-05 15:48:07	-33.8305135776397	25.9407574906832
SC-AP21	2017-06-05 15:49:07	-33.8300913416149	25.9410865590062
SC-AP21	2017-06-05 15:50:07	-33.8297116470588	25.9412381176471
SC-AP21	2017-06-05 15:51:07	-33.8294136583851	25.9414289378882
SC-AP21	2017-06-05 15:52:07	-33.8291192484472	25.941680863354
SC-AP21	2017-06-05 15:53:07	-33.82888525	25.9418405
SC-AP21	2017-06-05 15:54:07	-33.8290556285714	25.9414035714286
SC-AP21	2017-06-05 15:55:07	-33.8291032644628	25.9412518264463
SC-AP21	2017-06-05 15:56:07	-33.8291449173554	25.9411119917355
SC-AP21	2017-06-05 15:57:07	-33.82929860625	25.9410694125
SC-AP21	2017-06-05 15:58:07	-33.82938898125	25.9412861625
SC-AP21	2017-06-05 15:59:07	-33.82947935625	25.9415029125
SC-AP21	2017-06-05 16:00:07	-33.829514	25.941586
SC-AP21	2017-06-05 16:01:07	-33.829514	25.941586
SC-AP21	2017-06-05 16:02:07	-33.8300162	25.9418500166667
SC-AP21	2017-06-05 16:03:07	-33.830486	25.942097
SC-AP21	2017-06-05 16:04:07	-33.830486	25.942097
SC-AP21	2017-06-05 16:05:07	-33.8300705245902	25.9425148360656
SC-AP21	2017-06-05 16:06:07	-33.82943	25.943159
SC-AP21	2017-06-05 16:07:07	-33.82943	25.943159
SC-AP21	2017-06-05 16:08:07	-33.8297278695652	25.9432839130435
SC-AP21	2017-06-05 16:09:07	-33.8306898	25.9435857333333
SC-AP21	2017-06-05 16:10:07	-33.8310698181818	25.9430595959596
SC-AP21	2017-06-05 16:11:07	-33.8314434545455	25.9430265656566
SC-AP21	2017-06-05 16:12:07	-33.8318170909091	25.9429935353535
SC-AP21	2017-06-05 16:13:07	-33.8321907272727	25.9429605050505
SC-AP21	2017-06-05 16:14:07	-33.8320663152174	25.9434675
SC-AP21	2017-06-05 16:15:07	-33.8318422934783	25.9440825
SC-AP21	2017-06-05 16:16:07	-33.8316182717391	25.9446975
SC-AP21	2017-06-05 16:17:07	-33.8313982045455	25.9452299090909
SC-AP21	2017-06-05 16:18:07	-33.831245	25.945585
SC-AP21	2017-06-05 16:19:07	-33.831245	25.945585
SC-AP21	2017-06-05 16:20:07	-33.832004151751	25.9456198793774
SC-AP21	2017-06-05 16:21:07	-33.8328476536965	25.9456586342412
SC-AP21	2017-06-05 16:22:07	-33.833691155642	25.9456973891051
SC-AP21	2017-06-05 16:23:07	-33.8345346575875	25.9457361439689
SC-AP21	2017-06-05 16:24:07	-33.8349337950311	25.9458277950311
SC-AP21	2017-06-05 16:25:07	-33.8351614968944	25.9459354968944
SC-AP21	2017-06-05 16:26:07	-33.8353891987578	25.9460431987578
SC-AP21	2017-06-05 16:27:07	-33.8355474705882	25.9460861764706
SC-AP21	2017-06-05 16:28:07	-33.8358309248555	25.9460532369942
SC-AP21	2017-06-05 16:29:07	-33.8361947398844	25.9460365895954
SC-AP21	2017-06-05 16:30:07	-33.8365585549133	25.9460199421965
SC-AP21	2017-06-05 16:31:07	-33.8365344705882	25.9456132352941
SC-AP21	2017-06-05 16:32:07	-33.8363238136646	25.9450298944099
SC-AP21	2017-06-05 16:33:07	-33.8360808322981	25.9444802049689
SC-AP21	2017-06-05 16:34:07	-33.8358402058824	25.9439319705882
SC-AP21	2017-06-05 16:35:07	-33.8355762965116	25.9434004825581
SC-AP21	2017-06-05 16:36:07	-33.8352396686047	25.9428573430233
SC-AP21	2017-06-05 16:37:07	-33.8349030406977	25.9423142034884
SC-AP21	2017-06-05 16:38:07	-33.8346662484472	25.9417926273292
SC-AP21	2017-06-05 16:39:07	-33.8342712173913	25.941245173913
SC-AP21	2017-06-05 16:40:07	-33.8338761863354	25.9406977204969
SC-AP21	2017-06-05 16:41:07	-33.8334242285714	25.9401102571429
SC-AP21	2017-06-05 16:42:07	-33.8330786578947	25.9393427763158
SC-AP21	2017-06-05 16:43:07	-33.8327397962963	25.9386879506173
SC-AP21	2017-06-05 16:44:07	-33.8323542407407	25.9381672098765
SC-AP21	2017-06-05 16:45:07	-33.8319686851852	25.9376464691358
SC-AP21	2017-06-05 16:46:07	-33.8316446184211	25.9370410131579
SC-AP21	2017-06-05 16:47:07	-33.8312730205479	25.9364720410959
SC-AP21	2017-06-05 16:48:07	-33.830851239726	25.9359484794521
SC-AP21	2017-06-05 16:49:07	-33.8304294589041	25.9354249178082
SC-AP21	2017-06-05 16:50:07	-33.8300076780822	25.9349013561644
SC-AP21	2017-06-05 16:51:07	-33.8295858972603	25.9343777945206
SC-AP21	2017-06-05 16:52:07	-33.8291641164384	25.9338542328767
SC-AP21	2017-06-05 16:53:07	-33.8287423356164	25.9333306712329
SC-AP21	2017-06-05 16:54:07	-33.8283499751553	25.9329376273292
SC-AP21	2017-06-05 16:55:07	-33.8280458757764	25.932936136646
SC-AP21	2017-06-05 16:56:07	-33.8277417763975	25.9329346459627
SC-AP21	2017-06-05 16:57:07	-33.82761	25.932934
SC-AP21	2017-06-05 16:58:07	-33.82761	25.932934
SC-AP21	2017-06-05 16:59:07	-33.82686568	25.93172632
SC-AP21	2017-06-05 17:00:07	-33.826447	25.931047
SC-AP21	2017-06-05 17:01:07	-33.826447	25.931047
SC-AP21	2017-06-05 17:02:07	-33.8256098	25.9304320153846
SC-AP21	2017-06-05 17:03:07	-33.825264	25.930178
SC-AP21	2017-06-05 17:04:07	-33.82488075	25.92964025
SC-AP21	2017-06-05 17:05:07	-33.8245736917293	25.929079556391
SC-AP21	2017-06-05 17:06:07	-33.8243291804511	25.928559406015
SC-AP21	2017-06-05 17:07:07	-33.8241443960396	25.9281084950495
SC-AP21	2017-06-05 17:08:07	-33.8240154851485	25.9277223564356
SC-AP21	2017-06-05 17:09:07	-33.8240610818505	25.9270460782918
SC-AP21	2017-06-05 17:10:07	-33.8241415800712	25.926311772242
SC-AP21	2017-06-05 17:11:07	-33.8242220782918	25.9255774661922
SC-AP21	2017-06-05 17:12:07	-33.8243025765125	25.9248431601424
SC-AP21	2017-06-05 17:13:07	-33.8243309017857	25.9241169464286
SC-AP21	2017-06-05 17:14:07	-33.8240635803571	25.9234365892857
SC-AP21	2017-06-05 17:15:07	-33.8237608817204	25.9227836774194
SC-AP21	2017-06-05 17:16:07	-33.8233686995572	25.9222001859583
SC-AP21	2017-06-05 17:17:07	-33.8229765173941	25.9216166944972
SC-AP21	2017-06-05 17:18:07	-33.8225843352309	25.9210332030361
SC-AP21	2017-06-05 17:19:07	-33.8221921530677	25.920449711575
SC-AP21	2017-06-05 17:20:07	-33.8217999709045	25.9198662201139
SC-AP21	2017-06-05 17:21:07	-33.8214077887413	25.9192827286528
SC-AP21	2017-06-05 17:22:07	-33.8210156065781	25.9186992371917
SC-AP21	2017-06-05 17:23:07	-33.8206234244149	25.9181157457306
SC-AP21	2017-06-05 17:24:07	-33.8202312422517	25.9175322542695
SC-AP21	2017-06-05 17:25:07	-33.8198390600885	25.9169487628084
SC-AP21	2017-06-05 17:26:07	-33.8194468779254	25.9163652713473
SC-AP21	2017-06-05 17:27:07	-33.8190546957622	25.9157817798862
SC-AP21	2017-06-05 17:28:07	-33.818662513599	25.9151982884251
SC-AP21	2017-06-05 17:29:07	-33.8182703314358	25.914614796964
SC-AP21	2017-06-05 17:30:07	-33.8178781492726	25.9140313055029
SC-AP21	2017-06-05 17:31:07	-33.8174859671094	25.9134478140418
SC-AP21	2017-06-05 17:32:07	-33.8170937849462	25.9128643225807
SC-AP21	2017-06-05 17:33:07	-33.816701602783	25.9122808311196
SC-AP21	2017-06-05 17:34:07	-33.8163094206198	25.9116973396585
SC-AP21	2017-06-05 17:35:07	-33.8159172384567	25.9111138481974
SC-AP21	2017-06-05 17:36:07	-33.8155250562935	25.9105303567362
SC-AP21	2017-06-05 17:37:07	-33.8151328741303	25.9099468652751
SC-AP21	2017-06-05 17:38:07	-33.8147406919671	25.909363373814
SC-AP21	2017-06-05 17:39:07	-33.8143485098039	25.9087798823529
SC-AP21	2017-06-05 17:40:07	-33.8139563276407	25.9081963908918
SC-AP21	2017-06-05 17:41:07	-33.8135641454775	25.9076128994307
SC-AP21	2017-06-05 17:42:07	-33.8134760571429	25.9073251714286
SC-AP21	2017-06-05 17:43:07	-33.8134617058824	25.9070598235294
SC-AP21	2017-06-05 17:44:07	-33.813358	25.906708
SC-AP21	2017-06-05 17:45:07	-33.8132642857143	25.9062914285714
SC-AP21	2017-06-05 17:46:07	-33.8131093529412	25.9057998823529
SC-AP21	2017-06-05 17:47:07	-33.8129595	25.9054686
SC-AP21	2017-06-05 17:48:07	-33.8128155294118	25.9049818235294
SC-AP21	2017-06-05 17:49:07	-33.8126882352941	25.9045578235294
SC-AP21	2017-06-05 17:50:07	-33.8125004411765	25.9041659705882
SC-AP21	2017-06-05 17:51:07	-33.8123011176471	25.9037992647059
SC-AP21	2017-06-05 17:52:07	-33.8120970294118	25.9033791470588
SC-AP21	2017-06-05 17:53:07	-33.8118965882353	25.9029944705882
SC-AP21	2017-06-05 17:54:07	-33.8117574285714	25.9026064285714
SC-AP21	2017-06-05 17:55:07	-33.8116830588235	25.902276
SC-AP21	2017-06-05 17:56:07	-33.8116109411765	25.9019344705882
SC-AP21	2017-06-05 17:57:07	-33.811544	25.9015578
SC-AP21	2017-06-05 17:58:07	-33.8114282	25.9011813
SC-AP21	2017-06-05 17:59:07	-33.8112179767442	25.900764
SC-AP21	2017-06-05 18:00:07	-33.8110681666667	25.900301047619
SC-AP21	2017-06-05 18:01:07	-33.8108527692308	25.8998876153846
SC-AP21	2017-06-05 18:02:07	-33.8106163333333	25.899434
SC-AP21	2017-06-05 18:03:07	-33.8102099230769	25.8989681538462
SC-AP21	2017-06-05 18:04:07	-33.8097553076923	25.8984793846154
SC-AP21	2017-06-05 18:05:07	-33.8092821558442	25.8979612987013
SC-AP21	2017-06-05 18:06:07	-33.8087904675325	25.8974138961039
SC-AP21	2017-06-05 18:07:07	-33.8082987792208	25.8968664935065
SC-AP21	2017-06-05 18:08:07	-33.8078957777778	25.8963757777778
SC-AP21	2017-06-05 18:09:07	-33.8074982385321	25.8958659633028
SC-AP21	2017-06-05 18:10:07	-33.8070950275229	25.8952056880734
SC-AP21	2017-06-05 18:11:07	-33.8066918165138	25.894545412844
SC-AP21	2017-06-05 18:12:07	-33.8062886055046	25.8938851376147
SC-AP21	2017-06-05 18:13:07	-33.8059642727273	25.8931240909091
SC-AP21	2017-06-05 18:14:07	-33.805721	25.8923123858268
SC-AP21	2017-06-05 18:15:07	-33.805481	25.8915758503937
SC-AP21	2017-06-05 18:16:07	-33.8052448938547	25.8908329832402
SC-AP21	2017-06-05 18:17:07	-33.8050186368715	25.8900741005587
SC-AP21	2017-06-05 18:18:07	-33.8047923798883	25.8893152178771
SC-AP21	2017-06-05 18:19:07	-33.8045762105263	25.8885244210526
SC-AP21	2017-06-05 18:20:07	-33.8043342105263	25.8877486842105
SC-AP21	2017-06-05 18:21:07	-33.8040570243902	25.8870809512195
SC-AP21	2017-06-05 18:22:07	-33.8038645853659	25.8863258292683
SC-AP21	2017-06-05 18:23:07	-33.8036721463415	25.8855707073171
SC-AP21	2017-06-05 18:24:07	-33.8034647164179	25.8848324328358
SC-AP21	2017-06-05 18:25:07	-33.803368	25.884504
SC-AP21	2017-06-05 18:26:07	-33.803368	25.884504
SC-AP21	2017-06-05 18:27:07	-33.8028864516129	25.8828944516129
SC-AP21	2017-06-05 18:28:07	-33.8027037096774	25.8818292258065
SC-AP21	2017-06-05 18:29:07	-33.8025408235294	25.8810868823529
SC-AP21	2017-06-05 18:30:07	-33.80246	25.880795
SC-AP21	2017-06-05 18:31:07	-33.80246	25.880795
SC-AP21	2017-06-05 18:32:07	-33.80246	25.880795
SC-AP21	2017-06-05 18:33:07	-33.8024263538462	25.880627
SC-AP21	2017-06-05 18:34:07	-33.8017534307692	25.877267
SC-AP21	2017-06-05 18:35:07	-33.801731	25.877155
SC-AP21	2017-06-05 18:36:07	-33.801731	25.877155
SC-AP21	2017-06-05 18:37:07	-33.8015406557377	25.8763406721311
SC-AP21	2017-06-05 18:38:07	-33.8009832380952	25.8740173809524
SC-AP21	2017-06-05 18:39:07	-33.800793	25.873384
SC-AP21	2017-06-05 18:40:07	-33.800793	25.873384
SC-AP21	2017-06-05 18:41:07	-33.800793	25.873384
SC-AP21	2017-06-05 18:42:07	-33.8005522424242	25.8717893787879
SC-AP21	2017-06-05 18:43:07	-33.8003223030303	25.8699235454545
SC-AP21	2017-06-05 18:44:07	-33.8002363970588	25.8690223235294
SC-AP21	2017-06-05 18:45:07	-33.80011	25.868391
SC-AP21	2017-06-05 18:46:07	-33.80011	25.868391
SC-AP21	2017-06-05 18:47:07	-33.80011	25.868391
SC-AP21	2017-06-05 18:48:07	-33.7996071076923	25.8671952461538
SC-AP21	2017-06-05 18:49:07	-33.7992254848485	25.8656937272727
SC-AP21	2017-06-05 18:50:07	-33.7990512537313	25.8649315223881
SC-AP21	2017-06-05 18:51:07	-33.798714	25.864672
SC-AP21	2017-06-05 18:52:07	-33.798714	25.864672
SC-AP21	2017-06-05 18:53:07	-33.7982436	25.8643221333333
SC-AP21	2017-06-05 18:54:07	-33.797837896668	25.8635992920545
SC-AP21	2017-06-05 18:55:07	-33.7978489529205	25.8628179646567
SC-AP21	2017-06-05 18:56:07	-33.7978600091731	25.8620366372589
SC-AP21	2017-06-05 18:57:07	-33.7978710654256	25.8612553098611
SC-AP21	2017-06-05 18:58:07	-33.7978821216781	25.8604739824632
SC-AP21	2017-06-05 18:59:07	-33.7978931779307	25.8596926550654
SC-AP21	2017-06-05 19:00:07	-33.7979042341832	25.8589113276676
SC-AP21	2017-06-05 19:01:07	-33.7979152904357	25.8581300002698
SC-AP21	2017-06-05 19:02:07	-33.7979263466883	25.857348672872
SC-AP21	2017-06-05 19:03:07	-33.7979374029408	25.8565673454742
SC-AP21	2017-06-05 19:04:07	-33.7979484591933	25.8557860180764
SC-AP21	2017-06-05 19:05:07	-33.7979595154459	25.8550046906785
SC-AP21	2017-06-05 19:06:07	-33.7979705716984	25.8542233632807
SC-AP21	2017-06-05 19:07:07	-33.7979816279509	25.8534420358829
SC-AP21	2017-06-05 19:08:07	-33.7979926842035	25.8526607084851
SC-AP21	2017-06-05 19:09:07	-33.798003740456	25.8518793810873
SC-AP21	2017-06-05 19:10:07	-33.7980147967085	25.8510980536895
SC-AP21	2017-06-05 19:11:07	-33.7980258529611	25.8503167262917
SC-AP21	2017-06-05 19:12:07	-33.7980369092136	25.8495353988939
SC-AP21	2017-06-05 19:13:07	-33.7980479654661	25.848754071496
SC-AP21	2017-06-05 19:14:07	-33.7980590217187	25.8479727440982
SC-AP21	2017-06-05 19:15:07	-33.7980700779712	25.8471914167004
SC-AP21	2017-06-05 19:16:07	-33.7980811342237	25.8464100893026
SC-AP21	2017-06-05 19:17:07	-33.7980921904763	25.8456287619048
SC-AP21	2017-06-05 19:18:07	-33.7981032467288	25.844847434507
SC-AP21	2017-06-05 19:19:07	-33.7981143029813	25.8440661071092
SC-AP21	2017-06-05 19:20:07	-33.7981253592338	25.8432847797113
SC-AP21	2017-06-05 19:21:07	-33.7981364154864	25.8425034523135
SC-AP21	2017-06-05 19:22:07	-33.7981474717389	25.8417221249157
SC-AP21	2017-06-05 19:23:07	-33.7981585279914	25.8409407975179
SC-AP21	2017-06-05 19:24:07	-33.798169584244	25.8401594701201
SC-AP21	2017-06-05 19:25:07	-33.7981806404965	25.8393781427223
SC-AP21	2017-06-05 19:26:07	-33.798191696749	25.8385968153245
SC-AP21	2017-06-05 19:27:07	-33.7982027530015	25.8378154879266
SC-AP21	2017-06-05 19:28:07	-33.7982138092541	25.8370341605288
SC-AP21	2017-06-05 19:29:07	-33.7982248655066	25.836252833131
SC-AP21	2017-06-05 19:30:07	-33.7982359217591	25.8354715057332
SC-AP21	2017-06-05 19:31:07	-33.7982469780117	25.8346901783354
SC-AP21	2017-06-05 19:32:07	-33.7982580342642	25.8339088509376
SC-AP21	2017-06-05 19:33:07	-33.7982690905167	25.8331275235398
SC-AP21	2017-06-05 19:34:07	-33.7982801467692	25.832346196142
SC-AP21	2017-06-05 19:35:07	-33.7982912030218	25.8315648687441
SC-AP21	2017-06-05 19:36:07	-33.7983022592743	25.8307835413463
SC-AP21	2017-06-05 19:37:07	-33.7983133155268	25.8300022139485
SC-AP21	2017-06-05 19:38:07	-33.7983243717794	25.8292208865507
SC-AP21	2017-06-05 19:39:07	-33.7983354280319	25.8284395591529
SC-AP21	2017-06-05 19:40:07	-33.7983464842844	25.8276582317551
SC-AP21	2017-06-05 19:41:07	-33.7983575405369	25.8268769043573
SC-AP21	2017-06-05 19:42:07	-33.7983685967895	25.8260955769594
SC-AP21	2017-06-05 19:43:07	-33.798379653042	25.8253142495616
SC-AP21	2017-06-05 19:44:07	-33.7983907092945	25.8245329221638
SC-AP21	2017-06-05 19:45:07	-33.7984017655471	25.823751594766
SC-AP21	2017-06-05 19:46:07	-33.7984128217996	25.8229702673682
SC-AP21	2017-06-05 19:47:07	-33.7984238780521	25.8221889399704
SC-AP21	2017-06-05 19:48:07	-33.7984349343046	25.8214076125726
SC-AP21	2017-06-05 19:49:07	-33.7984459905572	25.8206262851747
SC-AP21	2017-06-05 19:50:07	-33.7984570468097	25.8198449577769
SC-AP21	2017-06-05 19:51:07	-33.7984681030622	25.8190636303791
SC-AP21	2017-06-05 19:52:07	-33.7984791593148	25.8182823029813
SC-AP21	2017-06-05 19:53:07	-33.7984902155673	25.8175009755835
SC-AP21	2017-06-05 19:54:07	-33.7985012718198	25.8167196481857
SC-AP21	2017-06-05 19:55:07	-33.7985123280723	25.8159383207879
SC-AP21	2017-06-05 19:56:07	-33.7985233843249	25.81515699339
SC-AP21	2017-06-05 19:57:07	-33.7985344405774	25.8143756659922
SC-AP21	2017-06-05 19:58:07	-33.7985454968299	25.8135943385944
SC-AP21	2017-06-05 19:59:07	-33.7985565530825	25.8128130111966
SC-AP21	2017-06-05 20:00:07	-33.798567609335	25.8120316837988
SC-AP21	2017-06-05 20:01:07	-33.7985786655875	25.811250356401
SC-AP21	2017-06-05 20:02:07	-33.79858972184	25.8104690290031
SC-AP21	2017-06-05 20:03:07	-33.7986007780926	25.8096877016053
SC-AP21	2017-06-05 20:04:07	-33.7986118343451	25.8089063742075
SC-AP21	2017-06-05 20:05:07	-33.7986228905976	25.8081250468097
SC-AP21	2017-06-05 20:06:07	-33.7986339468502	25.8073437194119
SC-AP21	2017-06-05 20:07:07	-33.7986450031027	25.8065623920141
SC-AP21	2017-06-05 20:08:07	-33.7986560593552	25.8057810646163
SC-AP21	2017-06-05 20:09:07	-33.7986671156077	25.8049997372184
SC-AP21	2017-06-05 20:10:07	-33.7986781718603	25.8042184098206
SC-AP21	2017-06-05 20:11:07	-33.7986892281128	25.8034370824228
SC-AP21	2017-06-05 20:12:07	-33.7987002843653	25.802655755025
SC-AP21	2017-06-05 20:13:07	-33.7987113406179	25.8018744276272
SC-AP21	2017-06-05 20:14:07	-33.7987223968704	25.8010931002294
SC-AP21	2017-06-05 20:15:07	-33.7987334531229	25.8003117728315
SC-AP21	2017-06-05 20:16:07	-33.7987445093754	25.7995304454337
SC-AP21	2017-06-05 20:17:07	-33.798755565628	25.7987491180359
SC-AP21	2017-06-05 20:18:07	-33.7987666218805	25.7979677906381
SC-AP21	2017-06-05 20:19:07	-33.798777678133	25.7971864632403
SC-AP21	2017-06-05 20:20:07	-33.7987887343856	25.7964051358425
SC-AP21	2017-06-05 20:21:07	-33.7987997906381	25.7956238084447
SC-AP21	2017-06-05 20:22:07	-33.7988108468906	25.7948424810468
SC-AP21	2017-06-05 20:23:07	-33.7988219031431	25.794061153649
SC-AP21	2017-06-05 20:24:07	-33.7988329593957	25.7932798262512
SC-AP21	2017-06-05 20:25:07	-33.7988440156482	25.7924984988534
SC-AP21	2017-06-05 20:26:07	-33.7988550719007	25.7917171714556
SC-AP21	2017-06-05 20:27:07	-33.7988661281533	25.7909358440578
SC-AP21	2017-06-05 20:28:07	-33.7988771844058	25.7901545166599
SC-AP21	2017-06-05 20:29:07	-33.7988882406583	25.7893731892621
SC-AP21	2017-06-05 20:30:07	-33.7988992969108	25.7885918618643
SC-AP21	2017-06-05 20:31:07	-33.7989103531634	25.7878105344665
SC-AP21	2017-06-05 20:32:07	-33.7989214094159	25.7870292070687
SC-AP21	2017-06-05 20:33:07	-33.7989324656684	25.7862478796709
SC-AP21	2017-06-05 20:34:07	-33.798943521921	25.785466552273
SC-AP21	2017-06-05 20:35:07	-33.7989545781735	25.7846852248752
SC-AP21	2017-06-05 20:36:07	-33.798965634426	25.7839038974774
SC-AP21	2017-06-05 20:37:07	-33.7989766906786	25.7831225700796
SC-AP21	2017-06-05 20:38:07	-33.7989877469311	25.7823412426818
SC-AP21	2017-06-05 20:39:07	-33.7989988031836	25.781559915284
SC-AP21	2017-06-05 20:40:07	-33.7990098594361	25.7807785878862
SC-AP21	2017-06-05 20:41:07	-33.7990209156887	25.7799972604883
SC-AP21	2017-06-05 20:42:07	-33.7990319719412	25.7792159330905
SC-AP21	2017-06-05 20:43:07	-33.7990430281937	25.7784346056927
SC-AP21	2017-06-05 20:44:07	-33.7990540844462	25.7776532782949
SC-AP21	2017-06-05 20:45:07	-33.7990651406988	25.7768719508971
SC-AP21	2017-06-05 20:46:07	-33.7990761969513	25.7760906234993
SC-AP21	2017-06-05 20:47:07	-33.7990872532038	25.7753092961015
SC-AP21	2017-06-05 20:48:07	-33.7990983094564	25.7745279687036
SC-AP21	2017-06-05 20:49:07	-33.7991093657089	25.7737466413058
SC-AP21	2017-06-05 20:50:07	-33.7991204219614	25.772965313908
SC-AP21	2017-06-05 20:51:07	-33.799131478214	25.7721839865102
SC-AP21	2017-06-05 20:52:07	-33.7991425344665	25.7714026591124
SC-AP21	2017-06-05 20:53:07	-33.799153590719	25.7706213317146
SC-AP21	2017-06-05 20:54:07	-33.7991646469715	25.7698400043167
SC-AP21	2017-06-05 20:55:07	-33.7991757032241	25.7690586769189
SC-AP21	2017-06-05 20:56:07	-33.7991867594766	25.7682773495211
SC-AP21	2017-06-05 20:57:07	-33.7991978157291	25.7674960221233
SC-AP21	2017-06-05 20:58:07	-33.7992144852941	25.767483
SC-AP21	2017-06-05 20:59:07	-33.7991797619048	25.7675105238095
SC-AP21	2017-06-05 21:00:07	-33.7991647777778	25.7675223333333
SC-AP21	2017-06-05 21:01:07	-33.7991506071429	25.7675227857143
