# Supplementary material for: Multi-predator assemblages, dive type, bathymetry and sex influence foraging success and efficiency in African penguins
Source: PeerJ. 2020 Jun 30;8:e9380. doi: 10.7717/peerj.9380 (PMC7333648; doi:10.7717/peerj.9380)
Supplement: Data S1 [file peerj-08-9380-s002.zip › Data S1/SC-AP21-SVM-summary-vedba-preycaps.txt]

divenum	preycaps	dive.time	maxdivedepth	meandepthcap	ID	total_vedba	mean_vedba	dateW	diveNum
1	1	71.3999319076538	17.4	13.2557	1	225.656087877751	0.126417976402101	2017-06-05 07:07:55.07	1
2	0	110.319894790649	25.28	0	2	358.195662495657	0.129875149563327	2017-06-05 07:10:26.92	2
3	2	108.319896697998	29.17	21.99045	3	420.276844151498	0.155198243778249	2017-06-05 07:12:56.75	3
4	1	113.479891777039	30.52	26.3807875	4	406.166607086882	0.14316764437324	2017-06-05 07:15:32.68	4
5	0	2.919997215271	0.54	0	5	9.29829606339687	0.127373918676669	2017-06-05 07:15:58.31	5
6	0	110.19989490509	29.41	0	6	356.882287426204	0.129539850245446	2017-06-05 07:18:12.72	6
7	0	11.75998878479	1.3	0	7	33.7652375835552	0.114847746882841	2017-06-05 07:18:50.96	7
8	0	58.3199443817139	7.6	0	8	186.423897666122	0.127862755600907	2017-06-05 07:20:06.44	8
9	0	16.4399843215942	1.59	0	9	57.6259495570052	0.140209123009745	2017-06-05 07:20:34.07	9
10	0	12.0399885177612	1.33	0	10	38.6777320769156	0.128497448760517	2017-06-05 07:20:57.24	10
11	0	21.2399797439575	1.34	0	11	75.7876419361497	0.142726256000282	2017-06-05 07:21:29.00	11
12	1	11.4799890518188	0.92	0.8100875	12	59.0440612147183	0.205728436288217	2017-06-05 07:21:49.31	12
13	0	6.75999355316162	0.82	0	13	33.2745905446421	0.196891068311492	2017-06-05 07:22:03.07	13
14	0	14.679986000061	0.8	0	14	61.9561422583279	0.16881782631697	2017-06-05 07:22:21.75	14
15	0	8.75999164581299	0.88	0	15	35.8043491942115	0.163490178969002	2017-06-05 07:22:41.44	15
16	0	15.7199850082397	1.18	0	16	67.1873953037288	0.170960293393712	2017-06-05 07:23:11.48	16
17	0	21.5199794769287	2.66	0	17	72.4779662970817	0.13471740947413	2017-06-05 07:23:44.00	17
18	0	38.079963684082	3.99	0	18	128.757947753894	0.135249945119636	2017-06-05 07:24:28.55	18
19	0	25.7599754333496	3.05	0	19	100.662817400784	0.156308722672025	2017-06-05 07:25:07.31	19
20	0	32.5599689483643	3.94	0	20	131.49310110027	0.161539436241118	2017-06-05 07:25:45.55	20
21	0	30.9999704360962	1.79	0	21	123.704605167173	0.159618845376997	2017-06-05 07:26:31.16	21
22	0	20.5599803924561	1.67	0	22	78.6638749011727	0.153042558173488	2017-06-05 07:27:01.92	22
23	0	16.3199844360352	1.24	0	23	62.1426555923539	0.152310430373416	2017-06-05 07:27:33.68	23
24	0	45.7999563217163	7.48	0	24	165.193089154785	0.144273440309856	2017-06-05 07:28:30.00	24
25	0	2.31999778747559	0.63	0	25	4.844387633442	0.0835239247145173	2017-06-05 07:29:32.68	25
26	0	2.11999797821045	0.57	0	26	7.17211498486319	0.135322924242702	2017-06-05 07:29:40.31	26
27	0	0.799999237060547	0.58	0	27	1.35065923418943	0.0675329617094716	2017-06-05 07:29:42.25	27
28	0	2.75999736785889	0.62	0	28	9.49877449248137	0.137663398441759	2017-06-05 07:29:48.75	28
29	0	4.07999610900879	0.73	0	29	10.351644514361	0.101486710925108	2017-06-05 07:29:54.25	29
30	0	39.9199619293213	1.5	0	30	128.924258780644	0.129182624028701	2017-06-05 07:31:06.68	30
31	0	99.519905090332	27.07	0	31	288.452038908347	0.115937314673773	2017-06-05 07:33:11.55	31
32	0	19.5199813842773	1.6	0	32	56.2306943999963	0.115226832786878	2017-06-05 07:33:56.51	32
33	0	118.039887428284	33.56	0	33	361.369320314454	0.12245656398321	2017-06-05 07:36:10.55	33
34	0	21.3599796295166	1.96	0	34	59.5702475985081	0.111554770783723	2017-06-05 07:37:00.55	34
35	0	115.999889373779	34.94	0	35	372.927457505314	0.128595675001833	2017-06-05 07:39:16.20	35
36	0	17.559983253479	1.38	0	36	63.3335959423376	0.144267872306008	2017-06-05 07:39:53.92	36
37	0	17.3599834442139	1.2	0	37	57.4817600290404	0.132446451679817	2017-06-05 07:40:24.24	37
38	0	53.5199489593506	7.43	0	38	187.703654521401	0.140286737310464	2017-06-05 07:41:26.40	38
39	4	79.3599243164062	34.81	31.874509375	39	551.512281968998	0.277979980831148	2017-06-05 07:43:15.03	39
40	1	88.9599151611328	38.16	27.295225	40	417.416756089684	0.187687390328095	2017-06-05 07:45:26.75	40
41	1	115.519889831543	43.16	33.4557625	41	536.432804202625	0.185745430818083	2017-06-05 07:47:56.00	41
42	1	110.19989490509	37.25	27.92875	42	471.486940897782	0.171138635534585	2017-06-05 07:50:24.55	42
43	0	8.75999164581299	0.88	0	43	32.8775049981935	0.150125593599057	2017-06-05 07:50:59.25	43
44	2	6.19999408721924	2.39	1.29160625	44	86.8335680948825	0.56021656835408	2017-06-05 07:51:09.51	44
45	0	2.75999736785889	0.83	0	45	35.5983262525623	0.515917771776266	2017-06-05 07:51:12.88	45
46	0	2.59999752044678	0.8	0	46	53.2956379978482	0.819932892274588	2017-06-05 07:51:15.51	46
47	0	0.75999927520752	0.61	0	47	2.80003625149032	0.147370329025806	2017-06-05 07:51:17.16	47
48	3	122.399883270264	42.44	37.0923708333333	48	555.806894966917	0.181636240185267	2017-06-05 07:53:59.88	48
49	1	129.319876670837	41.59	33.3756	49	484.141830600832	0.149750024930663	2017-06-05 07:56:54.27	49
50	1	8.19999217987061	0.93	0.645325	50	36.9537421097321	0.18026215663284	2017-06-05 07:57:19.88	50
51	0	5.23999500274658	1.09	0	51	13.6374431912771	0.104102619780741	2017-06-05 07:57:31.07	51
52	2	124.399881362915	42.06	32.8665375	52	490.702131867373	0.157782035970216	2017-06-05 07:59:54.03	52
53	0	11.0799894332886	1.15	0	53	38.7961893201866	0.14005844519923	2017-06-05 08:00:22.50	53
54	0	10.9599895477295	1.43	0	54	35.8420909641033	0.130810550963881	2017-06-05 08:00:46.00	54
55	0	14.9599857330322	2.57	0	55	40.6231359070598	0.108618010446684	2017-06-05 08:01:10.64	55
56	0	45.6799564361572	6.81	0	56	158.285048713088	0.138603370151565	2017-06-05 08:02:04.64	56
57	0	85.7599182128906	31.05	0	57	355.912609968211	0.166004015843382	2017-06-05 08:03:58.72	57
58	1	42.7999591827393	17.53	17.5203125	58	409.330124536167	0.3825515182581	2017-06-05 08:05:00.64	58
59	0	16.4799842834473	6.88	0	59	85.0282933846555	0.206379352875377	2017-06-05 08:05:19.51	59
60	0	104.399900436401	39.19	0	60	376.405996333298	0.144216856832681	2017-06-05 08:07:34.00	60
61	0	10.9199895858765	1.47	0	61	38.874428733216	0.142397174846945	2017-06-05 08:08:01.27	61
62	0	56.6799459457397	12.12	0	62	188.946295057133	0.133342480633122	2017-06-05 08:09:08.00	62
63	0	4.6799955368042	1.21	0	63	14.1692274267852	0.121104507921241	2017-06-05 08:09:21.72	63
64	0	8.71999168395996	1.88	0	64	31.8613806870669	0.146153122417738	2017-06-05 08:09:33.55	64
65	0	15.9599847793579	3	0	65	54.4130153554514	0.136373472068801	2017-06-05 08:09:52.50	65
66	3	36.9599647521973	9.15	5.55024166666667	66	288.634060542883	0.31237452439706	2017-06-05 08:10:32.75	66
67	3	56.1999464035034	19.06	6.90785833333333	67	544.222732104293	0.387347140287753	2017-06-05 08:11:34.55	67
68	2	21.1999797821045	6.97	3.76238125	68	150.92348940103	0.28476130075666	2017-06-05 08:12:08.27	68
69	0	0.399999618530273	0.56	0	69	0.678157590331194	0.0678157590331194	2017-06-05 08:12:20.03	69
70	0	7.5999927520752	1.26	0	70	33.6351290244312	0.177026994865427	2017-06-05 08:12:30.44	70
71	0	1.67999839782715	0.55	0	71	9.05937663658092	0.215699443728117	2017-06-05 08:12:36.20	71
72	0	8.39999198913574	1.64	0	72	33.8118544477402	0.161008830703525	2017-06-05 08:12:49.40	72
73	0	18.6399822235107	3.09	0	73	84.7445043373554	0.181855159522222	2017-06-05 08:13:15.96	73
74	0	42.479959487915	9.79	0	74	224.27811969875	0.211184670149482	2017-06-05 08:14:02.64	74
75	0	3.11999702453613	0.66	0	75	9.64767740618759	0.1236881718742	2017-06-05 08:14:15.75	75
76	0	51.2799510955811	11.67	0	76	236.357381208161	0.184366131987645	2017-06-05 08:15:12.44	76
77	0	52.9599494934082	12.97	0	77	210.13003673926	0.158708486963187	2017-06-05 08:16:21.25	77
78	0	14.3999862670898	0.82	0	78	64.2015060506682	0.178337516807412	2017-06-05 08:24:14.51	78
79	0	3.75999641418457	0.73	0	79	20.7278245461392	0.220508771767438	2017-06-05 08:24:24.75	79
80	0	0.799999237060547	0.52	0	80	4.19687254713452	0.209843627356726	2017-06-05 08:24:26.24	80
81	0	10.1599903106689	1.01	0	81	56.4864387523011	0.222387554142918	2017-06-05 08:24:40.75	81
82	0	16.7999839782715	1.78	0	82	59.3249150603205	0.141249797762668	2017-06-05 08:25:37.27	82
83	4	112.239892959595	42.1	37.240821875	83	596.247310210358	0.212490131935267	2017-06-05 08:28:15.40	83
84	2	98.8799057006836	43.05	37.3919375	84	491.527401791328	0.198837945708466	2017-06-05 08:30:49.31	84
85	3	109.039896011353	40.67	37.2818291666667	85	489.68055657409	0.17963336631478	2017-06-05 08:33:23.92	85
86	0	0.399999618530273	0.51	0	86	1.61926918225962	0.161926918225962	2017-06-05 08:33:43.25	86
87	0	4.47999572753906	0.61	0	87	16.5407442949515	0.14768521691921	2017-06-05 08:33:57.03	87
88	0	9.11999130249023	0.82	0	88	36.4969122998465	0.160074176753713	2017-06-05 08:34:15.51	88
89	0	9.39999103546143	0.84	0	89	57.1362322260973	0.243132903089776	2017-06-05 08:34:31.00	89
90	0	8.0399923324585	1.04	0	90	52.2220629214351	0.259811258315597	2017-06-05 08:34:44.07	90
91	0	25.3599758148193	5.12	0	91	99.8107961262893	0.157430277801718	2017-06-05 08:35:16.27	91
92	0	28.1199731826782	3.89	0	92	117.061201379435	0.16651664492096	2017-06-05 08:35:55.40	92
93	3	116.559888839722	45.01	36.7518125	93	579.324957396266	0.198807466505239	2017-06-05 08:38:18.68	93
94	4	54.119948387146	10.93	6.862840625	94	407.893410920197	0.301473326622467	2017-06-05 08:39:52.75	94
95	1	28.3599729537964	11.49	0.6602625	95	126.677424376786	0.178670556243703	2017-06-05 08:40:25.96	95
96	1	90.7999134063721	27.59	21.9207875	96	376.619563817861	0.165911702122406	2017-06-05 08:42:30.25	96
97	0	10.8399896621704	1.38	0	97	50.4652078145069	0.186218479020321	2017-06-05 08:42:48.50	97
98	0	114.359890937805	32.01	0	98	418.011164241685	0.146208871717973	2017-06-05 08:44:59.50	98
99	4	125.319880485535	44.02	40.69040625	99	534.538482258518	0.170615538544053	2017-06-05 08:47:51.92	99
100	0	12.8799877166748	1.54	0	100	39.9381955631543	0.12403166323961	2017-06-05 08:48:21.79	100
101	0	22.5999784469604	1.55	0	101	97.1522567773656	0.17195089695109	2017-06-05 08:48:58.92	101
102	0	11.4799890518188	1.13	0	102	46.5677263027633	0.162256886072346	2017-06-05 08:49:17.16	102
103	0	140.559865951538	42.38	0	103	453.706252932215	0.129113902371148	2017-06-05 08:52:07.03	103
104	0	29.6399717330933	3.83	0	104	92.6978046947434	0.125098251949721	2017-06-05 08:53:03.27	104
105	0	29.1599721908569	3.72	0	105	87.3436962033809	0.119813026342086	2017-06-05 08:53:46.25	105
106	3	128.319877624512	48.34	43.9204125	106	570.01914967193	0.177686767354093	2017-06-05 08:56:14.44	106
107	0	10.3199901580811	0.95	0	107	48.1427306237029	0.186599731099624	2017-06-05 08:56:34.03	107
108	0	9.67999076843262	1.12	0	108	42.3366919234068	0.174945007947962	2017-06-05 08:56:48.03	108
109	0	14.1199865341187	1.45	0	109	63.6215955414805	0.180231148842721	2017-06-05 08:57:10.31	109
110	0	9.71999073028564	1.29	0	110	45.2069277566855	0.186036739739447	2017-06-05 08:57:25.27	110
111	0	11.639988899231	1.76	0	111	49.628470398628	0.170544571816591	2017-06-05 08:57:40.40	111
112	1	23.3199777603149	9.22	6.3449875	112	356.484511201058	0.611465713895468	2017-06-05 08:58:08.44	112
113	0	14.599986076355	6.91	0	113	87.7758012158527	0.24048164716672	2017-06-05 08:58:24.31	113
114	1	51.4799509048462	20.21	4.72515	114	198.813345108877	0.154478123627721	2017-06-05 08:59:30.50	114
115	0	132.559873580933	49.06	0	115	486.361479171355	0.146759649719781	2017-06-05 09:02:18.88	115
116	1	67.319935798645	24.73	24.50185	116	481.148417006742	0.285887354133537	2017-06-05 09:04:02.44	116
117	2	127.959877967834	47.3	34.3980875	117	630.910022556761	0.197221013615743	2017-06-05 09:06:51.40	117
118	1	126.959878921509	49.68	46.0857	118	477.235602069967	0.150357782630739	2017-06-05 09:09:50.75	118
119	3	124.799880981445	49.33	46.77494375	119	577.775405886883	0.185184424963745	2017-06-05 09:12:37.75	119
120	3	124.119881629944	47.84	46.7389	120	591.570038577217	0.190644549976544	2017-06-05 09:15:27.51	120
121	0	63.1199398040771	18.17	0	121	181.893709471576	0.115268510438261	2017-06-05 09:17:31.72	121
122	3	126.719879150391	49.92	43.4392958333333	122	729.918735712356	0.230403641323345	2017-06-05 09:20:23.03	122
