# Supplementary material for: Multi-predator assemblages, dive type, bathymetry and sex influence foraging success and efficiency in African penguins
Source: PeerJ. 2020 Jun 30;8:e9380. doi: 10.7717/peerj.9380 (PMC7333648; doi:10.7717/peerj.9380)
Supplement: Data S1 [file peerj-08-9380-s002.zip › Data S1/SC-AP24gps-interp60s.txt]

Track_id	date	lat	long
SC-AP24	2017-06-05 02:17:50	-33.798717	25.766232
SC-AP24	2017-06-05 02:18:50	-33.7988254857143	25.7658541142857
SC-AP24	2017-06-05 02:19:50	-33.7989789	25.765539975
SC-AP24	2017-06-05 02:20:50	-33.7992369545455	25.7652538636364
SC-AP24	2017-06-05 02:21:50	-33.7994592352941	25.7646554117647
SC-AP24	2017-06-05 02:22:50	-33.7995537142857	25.7645460571429
SC-AP24	2017-06-05 02:23:50	-33.7996488947368	25.7644323157895
SC-AP24	2017-06-05 02:24:50	-33.7997015	25.7641636842105
SC-AP24	2017-06-05 02:25:50	-33.7998601111111	25.7639121111111
SC-AP24	2017-06-05 02:26:50	-33.800167	25.763691
SC-AP24	2017-06-05 02:27:50	-33.8002092352941	25.7633340588235
SC-AP24	2017-06-05 02:28:50	-33.8005653157895	25.7632079473684
SC-AP24	2017-06-05 02:29:50	-33.8009731176471	25.7629954705882
SC-AP24	2017-06-05 02:30:50	-33.8011220555556	25.7628850555556
SC-AP24	2017-06-05 02:31:50	-33.8012834117647	25.7628145294118
SC-AP24	2017-06-05 02:32:50	-33.801434	25.762766
SC-AP24	2017-06-05 02:33:50	-33.8016895714286	25.7626458571429
SC-AP24	2017-06-05 02:34:50	-33.8018163478261	25.7625703913043
SC-AP24	2017-06-05 02:35:50	-33.8020576470588	25.7625426470588
SC-AP24	2017-06-05 02:36:50	-33.8023606060606	25.7624762424242
SC-AP24	2017-06-05 02:37:50	-33.8026686470588	25.7624098823529
SC-AP24	2017-06-05 02:38:50	-33.8028413181818	25.7623496818182
SC-AP24	2017-06-05 02:39:50	-33.8031740857143	25.7622832285714
SC-AP24	2017-06-05 02:40:50	-33.8035013846154	25.7621961538462
SC-AP24	2017-06-05 02:41:50	-33.8037663404255	25.7621139148936
SC-AP24	2017-06-05 02:42:50	-33.8040195121951	25.7620532195122
SC-AP24	2017-06-05 02:43:50	-33.8042146341463	25.7619681463415
SC-AP24	2017-06-05 02:44:50	-33.8043706666667	25.761906
SC-AP24	2017-06-05 02:45:50	-33.8044333023256	25.7618870232558
SC-AP24	2017-06-05 02:46:50	-33.804514	25.7618275
SC-AP24	2017-06-05 02:47:50	-33.8046301764706	25.7617494313726
SC-AP24	2017-06-05 02:48:50	-33.8047985116279	25.7617002093023
SC-AP24	2017-06-05 02:49:50	-33.804974	25.7616208974359
SC-AP24	2017-06-05 02:50:50	-33.8051550212766	25.7615492340426
SC-AP24	2017-06-05 02:51:50	-33.8053462181818	25.7614782909091
SC-AP24	2017-06-05 02:52:50	-33.8055128	25.7614152666667
SC-AP24	2017-06-05 02:53:50	-33.8057206511628	25.7612831860465
SC-AP24	2017-06-05 02:54:50	-33.8059446829268	25.7611697317073
SC-AP24	2017-06-05 02:55:50	-33.8061462857143	25.761199
SC-AP24	2017-06-05 02:56:50	-33.806366	25.761219
SC-AP24	2017-06-05 02:57:50	-33.8065436585366	25.7612398536585
SC-AP24	2017-06-05 02:58:50	-33.8067495365854	25.7612274878049
SC-AP24	2017-06-05 02:59:50	-33.806966	25.761244
SC-AP24	2017-06-05 03:00:50	-33.8071798431373	25.7612305882353
SC-AP24	2017-06-05 03:01:50	-33.807397173913	25.7611929130435
SC-AP24	2017-06-05 03:02:50	-33.8075982682927	25.7612028292683
SC-AP24	2017-06-05 03:03:50	-33.8078682	25.7611776
SC-AP24	2017-06-05 03:04:50	-33.8081214418605	25.7611574186047
SC-AP24	2017-06-05 03:05:50	-33.8083825714286	25.7611222857143
SC-AP24	2017-06-05 03:06:50	-33.8086361666667	25.7610498333333
SC-AP24	2017-06-05 03:07:50	-33.808892	25.7610210238095
SC-AP24	2017-06-05 03:08:50	-33.8091461136364	25.7609742954545
SC-AP24	2017-06-05 03:09:50	-33.8093358571429	25.7609488571429
SC-AP24	2017-06-05 03:10:50	-33.8095669534884	25.7609250697674
SC-AP24	2017-06-05 03:11:50	-33.8097164634146	25.7609268292683
SC-AP24	2017-06-05 03:12:50	-33.8100015	25.760874
SC-AP24	2017-06-05 03:13:50	-33.8102384444444	25.7608208
SC-AP24	2017-06-05 03:14:50	-33.8104833333333	25.760763
SC-AP24	2017-06-05 03:15:50	-33.8107452272727	25.7606908863636
SC-AP24	2017-06-05 03:16:50	-33.8109678409091	25.76063725
SC-AP24	2017-06-05 03:17:50	-33.8111551956522	25.7605738043478
SC-AP24	2017-06-05 03:18:50	-33.8113736086957	25.7605195434783
SC-AP24	2017-06-05 03:19:50	-33.811607	25.7604249333333
SC-AP24	2017-06-05 03:20:50	-33.8118241363636	25.7603785909091
SC-AP24	2017-06-05 03:21:50	-33.8120413404255	25.7603312978723
SC-AP24	2017-06-05 03:22:50	-33.8122903636364	25.7602156136364
SC-AP24	2017-06-05 03:23:50	-33.81250575	25.76010675
SC-AP24	2017-06-05 03:24:50	-33.81275475	25.760026625
SC-AP24	2017-06-05 03:25:50	-33.812989	25.7599066
SC-AP24	2017-06-05 03:26:50	-33.813201	25.7598438
SC-AP24	2017-06-05 03:27:50	-33.813454	25.759655
SC-AP24	2017-06-05 03:28:50	-33.8135957368421	25.7595373333333
SC-AP24	2017-06-05 03:29:50	-33.8138242727273	25.7594419636364
SC-AP24	2017-06-05 03:30:50	-33.8140055084746	25.7592671864407
SC-AP24	2017-06-05 03:31:50	-33.8142073692308	25.7591714769231
SC-AP24	2017-06-05 03:32:50	-33.8144018636364	25.7590862727273
SC-AP24	2017-06-05 03:33:50	-33.8146200869565	25.758969173913
SC-AP24	2017-06-05 03:34:50	-33.814821826087	25.7588726521739
SC-AP24	2017-06-05 03:35:50	-33.81507403125	25.75878115625
SC-AP24	2017-06-05 03:36:50	-33.8153190588235	25.7587037352941
SC-AP24	2017-06-05 03:37:50	-33.8154585588235	25.7586555588235
SC-AP24	2017-06-05 03:38:50	-33.8158200208333	25.7584736666667
SC-AP24	2017-06-05 03:39:50	-33.8160950857143	25.7583041428571
SC-AP24	2017-06-05 03:40:50	-33.8163176	25.7582242
SC-AP24	2017-06-05 03:41:50	-33.8165668235294	25.7581118235294
SC-AP24	2017-06-05 03:42:50	-33.8168085882353	25.7580337647059
SC-AP24	2017-06-05 03:43:50	-33.8170953529412	25.7578958235294
SC-AP24	2017-06-05 03:44:50	-33.817337	25.7578502352941
SC-AP24	2017-06-05 03:45:50	-33.817543	25.75786
SC-AP24	2017-06-05 03:46:50	-33.8178612352941	25.7577692352941
SC-AP24	2017-06-05 03:47:50	-33.8181275357143	25.7577204285714
SC-AP24	2017-06-05 03:48:50	-33.8183877142857	25.7577154857143
SC-AP24	2017-06-05 03:49:50	-33.8186252285714	25.7577118857143
SC-AP24	2017-06-05 03:50:50	-33.8189358	25.7575609142857
SC-AP24	2017-06-05 03:51:50	-33.8191262	25.757584
SC-AP24	2017-06-05 03:52:50	-33.819439	25.757498
SC-AP24	2017-06-05 03:53:50	-33.8195558	25.7576154
SC-AP24	2017-06-05 03:54:50	-33.8198644857143	25.7575470571429
SC-AP24	2017-06-05 03:55:50	-33.8202828214286	25.7573202142857
SC-AP24	2017-06-05 03:56:50	-33.8205364444444	25.7572468333333
SC-AP24	2017-06-05 03:57:50	-33.820829	25.7571585714286
SC-AP24	2017-06-05 03:58:50	-33.8209702857143	25.7572417142857
SC-AP24	2017-06-05 03:59:50	-33.8212736363636	25.7572209090909
SC-AP24	2017-06-05 04:00:50	-33.8215361714286	25.7571877142857
SC-AP24	2017-06-05 04:01:50	-33.8217941176471	25.7571666470588
SC-AP24	2017-06-05 04:02:50	-33.8220525	25.7571409411765
SC-AP24	2017-06-05 04:03:50	-33.8222962941176	25.7571
SC-AP24	2017-06-05 04:04:50	-33.8224929117647	25.757049
SC-AP24	2017-06-05 04:05:50	-33.822771	25.7570785
SC-AP24	2017-06-05 04:06:50	-33.8230316363636	25.7572143636364
SC-AP24	2017-06-05 04:07:50	-33.8232399411765	25.7572961176471
SC-AP24	2017-06-05 04:08:50	-33.8234620588235	25.7573316470588
SC-AP24	2017-06-05 04:09:50	-33.8236640588235	25.7573266470588
SC-AP24	2017-06-05 04:10:50	-33.8238934705882	25.7572611176471
SC-AP24	2017-06-05 04:11:50	-33.8241343529412	25.7572234705882
SC-AP24	2017-06-05 04:12:50	-33.8244105294118	25.7571828823529
SC-AP24	2017-06-05 04:13:50	-33.8246695294118	25.7571140588235
SC-AP24	2017-06-05 04:14:50	-33.8249243529412	25.7570537647059
SC-AP24	2017-06-05 04:15:50	-33.8251677058824	25.7570088235294
SC-AP24	2017-06-05 04:16:50	-33.8254322941176	25.7569614117647
SC-AP24	2017-06-05 04:17:50	-33.8256865882353	25.7568843529412
SC-AP24	2017-06-05 04:18:50	-33.8259502352941	25.7568482941176
SC-AP24	2017-06-05 04:19:50	-33.8261817058824	25.7567970588235
SC-AP24	2017-06-05 04:20:50	-33.826397	25.756815
SC-AP24	2017-06-05 04:21:50	-33.8266338823529	25.7567981176471
SC-AP24	2017-06-05 04:22:50	-33.8268656470588	25.7567557647059
SC-AP24	2017-06-05 04:23:50	-33.8271008823529	25.7567242352941
SC-AP24	2017-06-05 04:24:50	-33.8273428823529	25.7566790588235
SC-AP24	2017-06-05 04:25:50	-33.8275571176471	25.7566549411765
SC-AP24	2017-06-05 04:26:50	-33.8278037647059	25.7565794705882
SC-AP24	2017-06-05 04:27:50	-33.8280283529412	25.756528
SC-AP24	2017-06-05 04:28:50	-33.8282097647059	25.7564585882353
SC-AP24	2017-06-05 04:29:50	-33.8284859411765	25.7564082941176
SC-AP24	2017-06-05 04:30:50	-33.8286644117647	25.7563768823529
SC-AP24	2017-06-05 04:31:50	-33.8289083529412	25.7563524705882
SC-AP24	2017-06-05 04:32:50	-33.8291412352941	25.7563526470588
SC-AP24	2017-06-05 04:33:50	-33.8293840588235	25.7563641764706
SC-AP24	2017-06-05 04:34:50	-33.8296213714286	25.7563091714286
SC-AP24	2017-06-05 04:35:50	-33.8298582058824	25.7563337941176
SC-AP24	2017-06-05 04:36:50	-33.8301475	25.7563629705882
SC-AP24	2017-06-05 04:37:50	-33.8304359411765	25.7563918235294
SC-AP24	2017-06-05 04:38:50	-33.8306835882353	25.75647
SC-AP24	2017-06-05 04:39:50	-33.8309385	25.756521
SC-AP24	2017-06-05 04:40:50	-33.8312212727273	25.7565490909091
SC-AP24	2017-06-05 04:41:50	-33.8314471515151	25.7565605151515
SC-AP24	2017-06-05 04:42:50	-33.8316816764706	25.756584
SC-AP24	2017-06-05 04:43:50	-33.8319380909091	25.7566106363636
SC-AP24	2017-06-05 04:44:50	-33.8321837058824	25.7566058235294
SC-AP24	2017-06-05 04:45:50	-33.8324488823529	25.756617
SC-AP24	2017-06-05 04:46:50	-33.8326873529412	25.7566057058824
SC-AP24	2017-06-05 04:47:50	-33.8329526176471	25.7566515294118
SC-AP24	2017-06-05 04:48:50	-33.8331795	25.756644
SC-AP24	2017-06-05 04:49:50	-33.8334851176471	25.7567013823529
SC-AP24	2017-06-05 04:50:50	-33.8337337058824	25.7567027941176
SC-AP24	2017-06-05 04:51:50	-33.8339739705882	25.7567091470588
SC-AP24	2017-06-05 04:52:50	-33.8341360571429	25.7567080571429
SC-AP24	2017-06-05 04:53:50	-33.8343084411765	25.7566795588235
SC-AP24	2017-06-05 04:54:50	-33.8344860294118	25.756731
SC-AP24	2017-06-05 04:55:50	-33.8346316176471	25.7567206764706
SC-AP24	2017-06-05 04:56:50	-33.8347847058824	25.7567127058824
SC-AP24	2017-06-05 04:57:50	-33.8349203333333	25.7567393333333
SC-AP24	2017-06-05 04:58:50	-33.8350576857143	25.7566880285714
SC-AP24	2017-06-05 04:59:50	-33.8350968285714	25.7566416571429
SC-AP24	2017-06-05 05:00:50	-33.8353184242424	25.7566760606061
SC-AP24	2017-06-05 05:01:50	-33.8355006176471	25.7566704117647
SC-AP24	2017-06-05 05:02:50	-33.8356075588235	25.7565670588235
SC-AP24	2017-06-05 05:03:50	-33.835756	25.7565566666667
SC-AP24	2017-06-05 05:04:50	-33.8359033529412	25.7565219705882
SC-AP24	2017-06-05 05:05:50	-33.8360146	25.7564900285714
SC-AP24	2017-06-05 05:06:50	-33.8361592941176	25.7564457647059
SC-AP24	2017-06-05 05:07:50	-33.8362865882353	25.7564036470588
SC-AP24	2017-06-05 05:08:50	-33.836341	25.7564531764706
SC-AP24	2017-06-05 05:09:50	-33.8364523888889	25.7563620555556
SC-AP24	2017-06-05 05:10:50	-33.8365901176471	25.756354
SC-AP24	2017-06-05 05:11:50	-33.836626	25.7563718823529
SC-AP24	2017-06-05 05:12:50	-33.8367622222222	25.7563212222222
SC-AP24	2017-06-05 05:13:50	-33.8369268857143	25.7563354285714
SC-AP24	2017-06-05 05:14:50	-33.8369878823529	25.7563636470588
SC-AP24	2017-06-05 05:15:50	-33.8370923636364	25.7564257575758
SC-AP24	2017-06-05 05:16:50	-33.8372798529412	25.7564762647059
SC-AP24	2017-06-05 05:17:50	-33.8374509714286	25.7564491714286
SC-AP24	2017-06-05 05:18:50	-33.837599	25.7565419444444
SC-AP24	2017-06-05 05:19:50	-33.8377854705882	25.7565677941177
SC-AP24	2017-06-05 05:20:50	-33.8379901176471	25.7565911470588
SC-AP24	2017-06-05 05:21:50	-33.8382266764706	25.7566533235294
SC-AP24	2017-06-05 05:22:50	-33.8384348823529	25.7567135294118
SC-AP24	2017-06-05 05:23:50	-33.8387029705882	25.7567408529412
SC-AP24	2017-06-05 05:24:50	-33.8389510882353	25.7568201764706
SC-AP24	2017-06-05 05:25:50	-33.8391998823529	25.7568463235294
SC-AP24	2017-06-05 05:26:50	-33.8394379705882	25.7568793529412
SC-AP24	2017-06-05 05:27:50	-33.8396630588235	25.7569231176471
SC-AP24	2017-06-05 05:28:50	-33.8398919411765	25.7569925
SC-AP24	2017-06-05 05:29:50	-33.8401228529412	25.7570516176471
SC-AP24	2017-06-05 05:30:50	-33.8403318529412	25.7570678235294
SC-AP24	2017-06-05 05:31:50	-33.840593	25.75712
SC-AP24	2017-06-05 05:32:50	-33.8408092941176	25.7571296764706
SC-AP24	2017-06-05 05:33:50	-33.8410033529412	25.7572029705882
SC-AP24	2017-06-05 05:34:50	-33.8412172352941	25.7572500882353
SC-AP24	2017-06-05 05:35:50	-33.8414460588235	25.7572154705882
SC-AP24	2017-06-05 05:36:50	-33.8416262058824	25.7572126176471
SC-AP24	2017-06-05 05:37:50	-33.8418495135135	25.7572062432432
SC-AP24	2017-06-05 05:38:50	-33.8420629189189	25.7572253783784
SC-AP24	2017-06-05 05:39:50	-33.8422639705882	25.7572277941176
SC-AP24	2017-06-05 05:40:50	-33.8424199117647	25.7572726764706
SC-AP24	2017-06-05 05:41:50	-33.8425909411765	25.7573158823529
SC-AP24	2017-06-05 05:42:50	-33.8427946285714	25.7573036
SC-AP24	2017-06-05 05:43:50	-33.8429417352941	25.7573067941176
SC-AP24	2017-06-05 05:44:50	-33.8431456470588	25.7573151764706
SC-AP24	2017-06-05 05:45:50	-33.8432578571429	25.7572929714286
SC-AP24	2017-06-05 05:46:50	-33.8434375	25.7573225
SC-AP24	2017-06-05 05:47:50	-33.8436289411765	25.7573532941176
SC-AP24	2017-06-05 05:48:50	-33.8438023142857	25.7573346285714
SC-AP24	2017-06-05 05:49:50	-33.84394875	25.75738575
SC-AP24	2017-06-05 05:50:50	-33.8441254444444	25.7574803888889
SC-AP24	2017-06-05 05:51:50	-33.8442981176471	25.7574655294118
SC-AP24	2017-06-05 05:52:50	-33.8444347058823	25.7575505882353
SC-AP24	2017-06-05 05:53:50	-33.8445761142857	25.7575316
SC-AP24	2017-06-05 05:54:50	-33.844755	25.757583
SC-AP24	2017-06-05 05:55:50	-33.8449222058824	25.7576351470588
SC-AP24	2017-06-05 05:56:50	-33.8450786764706	25.7576904705882
SC-AP24	2017-06-05 05:57:50	-33.8452431176471	25.7577397058824
SC-AP24	2017-06-05 05:58:50	-33.8454260882353	25.7578324705882
SC-AP24	2017-06-05 05:59:50	-33.8456029722222	25.7579184166667
SC-AP24	2017-06-05 06:00:50	-33.8457755	25.7580235
SC-AP24	2017-06-05 06:01:50	-33.8459052941176	25.7582017352941
SC-AP24	2017-06-05 06:02:50	-33.8460526052632	25.7583112631579
SC-AP24	2017-06-05 06:03:50	-33.8462037941176	25.7584188823529
SC-AP24	2017-06-05 06:04:50	-33.8463516388889	25.7585874444444
SC-AP24	2017-06-05 06:05:50	-33.8465014166667	25.758695
SC-AP24	2017-06-05 06:06:50	-33.8466026153846	25.7589202307692
SC-AP24	2017-06-05 06:07:50	-33.8467275294118	25.7590647647059
SC-AP24	2017-06-05 06:08:50	-33.846819	25.7593058888889
SC-AP24	2017-06-05 06:09:50	-33.8469051818182	25.7592842727273
SC-AP24	2017-06-05 06:10:50	-33.8469904705882	25.7596593529412
SC-AP24	2017-06-05 06:11:50	-33.847111	25.7598183333333
SC-AP24	2017-06-05 06:12:50	-33.847218	25.759983
SC-AP24	2017-06-05 06:13:50	-33.847365	25.7601652857143
SC-AP24	2017-06-05 06:14:50	-33.8475226842105	25.7603388421053
SC-AP24	2017-06-05 06:15:50	-33.847679	25.76053
SC-AP24	2017-06-05 06:16:50	-33.8478396285714	25.7606409428571
SC-AP24	2017-06-05 06:17:50	-33.8479995	25.7608465
SC-AP24	2017-06-05 06:18:50	-33.848150755102	25.7610101428571
SC-AP24	2017-06-05 06:19:50	-33.84831525	25.7611150227273
SC-AP24	2017-06-05 06:20:50	-33.8484539555556	25.7613449555556
SC-AP24	2017-06-05 06:21:50	-33.8486337777778	25.7615150888889
SC-AP24	2017-06-05 06:22:50	-33.8488112666667	25.7616353333333
SC-AP24	2017-06-05 06:23:50	-33.848986875	25.761825625
SC-AP24	2017-06-05 06:24:50	-33.8491448571429	25.7620037959184
SC-AP24	2017-06-05 06:25:50	-33.8492832631579	25.7621321052632
SC-AP24	2017-06-05 06:26:50	-33.8494385588235	25.7623015294118
SC-AP24	2017-06-05 06:27:50	-33.8495830882353	25.7625040294118
SC-AP24	2017-06-05 06:28:50	-33.8497456470588	25.762715
SC-AP24	2017-06-05 06:29:50	-33.849884	25.7629435
SC-AP24	2017-06-05 06:30:50	-33.8500391764706	25.7631078823529
SC-AP24	2017-06-05 06:31:50	-33.8501744705882	25.7633480588235
SC-AP24	2017-06-05 06:32:50	-33.8502995294118	25.7635338235294
SC-AP24	2017-06-05 06:33:50	-33.8504422352941	25.7638038235294
SC-AP24	2017-06-05 06:34:50	-33.8505905454545	25.7640828181818
SC-AP24	2017-06-05 06:35:50	-33.8507729705882	25.7642747352941
SC-AP24	2017-06-05 06:36:50	-33.8509185588235	25.7644061176471
SC-AP24	2017-06-05 06:37:50	-33.8509748857143	25.7645996
SC-AP24	2017-06-05 06:38:50	-33.8509809459459	25.7647377027027
SC-AP24	2017-06-05 06:39:50	-33.8510270294118	25.7648630294118
SC-AP24	2017-06-05 06:40:50	-33.8510514411765	25.7650144117647
SC-AP24	2017-06-05 06:41:50	-33.851191	25.7649621428571
SC-AP24	2017-06-05 06:42:50	-33.8513315294118	25.7649022058824
SC-AP24	2017-06-05 06:43:50	-33.8514756470588	25.7648243529412
SC-AP24	2017-06-05 06:44:50	-33.8514975588235	25.7648578529412
SC-AP24	2017-06-05 06:45:50	-33.8515810588235	25.7648949411765
SC-AP24	2017-06-05 06:46:50	-33.8516126511628	25.7644755348837
SC-AP24	2017-06-05 06:47:50	-33.851595627907	25.7638208372093
SC-AP24	2017-06-05 06:48:50	-33.8515786046512	25.7631661395349
SC-AP24	2017-06-05 06:49:50	-33.8515613928571	25.7625071904762
SC-AP24	2017-06-05 06:50:50	-33.8515421071429	25.7618014761905
SC-AP24	2017-06-05 06:51:50	-33.8514849883721	25.7610719360465
SC-AP24	2017-06-05 06:52:50	-33.8514103372093	25.7603313546512
SC-AP24	2017-06-05 06:53:50	-33.8513356860465	25.7595907732558
SC-AP24	2017-06-05 06:54:50	-33.8513609350649	25.7588518311688
SC-AP24	2017-06-05 06:55:50	-33.8513671688312	25.758064038961
SC-AP24	2017-06-05 06:56:50	-33.8513827654321	25.7572826790123
SC-AP24	2017-06-05 06:57:50	-33.8513998024691	25.756502308642
SC-AP24	2017-06-05 06:58:50	-33.8513798441558	25.7557157662338
SC-AP24	2017-06-05 06:59:50	-33.8511749090909	25.7548983636364
SC-AP24	2017-06-05 07:00:50	-33.8509965591398	25.7541388853047
SC-AP24	2017-06-05 07:01:50	-33.8508217204301	25.7533870573477
SC-AP24	2017-06-05 07:02:50	-33.8506468817204	25.7526352293907
SC-AP24	2017-06-05 07:03:50	-33.8504720430108	25.7518834014337
SC-AP24	2017-06-05 07:04:50	-33.85029796	25.7511544
SC-AP24	2017-06-05 07:05:50	-33.85012636	25.7505004
SC-AP24	2017-06-05 07:06:50	-33.8499757202073	25.7498571813471
SC-AP24	2017-06-05 07:07:50	-33.8498411088083	25.7492222072539
SC-AP24	2017-06-05 07:08:50	-33.8497064974093	25.7485872331606
SC-AP24	2017-06-05 07:09:50	-33.8495718860104	25.7479522590674
SC-AP24	2017-06-05 07:10:50	-33.8494372746114	25.7473172849741
SC-AP24	2017-06-05 07:11:50	-33.8493026632124	25.7466823108808
SC-AP24	2017-06-05 07:12:50	-33.8491832181818	25.7460336181818
SC-AP24	2017-06-05 07:13:50	-33.8491623545455	25.7452957545455
SC-AP24	2017-06-05 07:14:50	-33.8491414909091	25.7445578909091
SC-AP24	2017-06-05 07:15:50	-33.8491206272727	25.7438200272727
SC-AP24	2017-06-05 07:16:50	-33.8490997636364	25.7430821636364
SC-AP24	2017-06-05 07:17:50	-33.8490789	25.7423443
SC-AP24	2017-06-05 07:18:50	-33.8490580363636	25.7416064363636
SC-AP24	2017-06-05 07:19:50	-33.8490371727273	25.7408685727273
SC-AP24	2017-06-05 07:20:50	-33.8489791052632	25.7404313157895
SC-AP24	2017-06-05 07:21:50	-33.84883079	25.7393978
SC-AP24	2017-06-05 07:22:50	-33.8487064117647	25.7383094705882
SC-AP24	2017-06-05 07:23:50	-33.8488178724036	25.7375113264095
SC-AP24	2017-06-05 07:24:50	-33.8489700979228	25.7367172611276
SC-AP24	2017-06-05 07:25:50	-33.8491223234421	25.7359231958457
SC-AP24	2017-06-05 07:26:50	-33.8492745489614	25.7351291305638
SC-AP24	2017-06-05 07:27:50	-33.8494267744807	25.7343350652819
SC-AP24	2017-06-05 07:28:50	-33.849579	25.733541
SC-AP24	2017-06-05 07:29:50	-33.849579	25.733541
SC-AP24	2017-06-05 07:30:50	-33.84965475	25.7330818125
SC-AP24	2017-06-05 07:31:50	-33.8500298891538	25.7310525292014
SC-AP24	2017-06-05 07:32:50	-33.8503815578069	25.7307564982122
SC-AP24	2017-06-05 07:33:50	-33.8507332264601	25.7304604672229
SC-AP24	2017-06-05 07:34:50	-33.8510848951132	25.7301644362336
SC-AP24	2017-06-05 07:35:50	-33.8514365637664	25.7298684052443
SC-AP24	2017-06-05 07:36:50	-33.8517882324196	25.7295723742551
SC-AP24	2017-06-05 07:37:50	-33.8521399010727	25.7292763432658
SC-AP24	2017-06-05 07:38:50	-33.8524915697259	25.7289803122765
SC-AP24	2017-06-05 07:39:50	-33.852843238379	25.7286842812873
SC-AP24	2017-06-05 07:40:50	-33.8531949070322	25.728388250298
SC-AP24	2017-06-05 07:41:50	-33.8535465756854	25.7280922193087
SC-AP24	2017-06-05 07:42:50	-33.8538982443385	25.7277961883194
SC-AP24	2017-06-05 07:43:50	-33.8542499129917	25.7275001573302
SC-AP24	2017-06-05 07:44:50	-33.8546015816448	25.7272041263409
SC-AP24	2017-06-05 07:45:50	-33.854953250298	25.7269080953516
SC-AP24	2017-06-05 07:46:50	-33.8553049189512	25.7266120643623
SC-AP24	2017-06-05 07:47:50	-33.8556565876043	25.7263160333731
SC-AP24	2017-06-05 07:48:50	-33.8560082562575	25.7260200023838
SC-AP24	2017-06-05 07:49:50	-33.8563599249106	25.7257239713945
SC-AP24	2017-06-05 07:50:50	-33.8567115935638	25.7254279404053
SC-AP24	2017-06-05 07:51:50	-33.8570632622169	25.725131909416
SC-AP24	2017-06-05 07:52:50	-33.8574149308701	25.7248358784267
SC-AP24	2017-06-05 07:53:50	-33.8577665995233	25.7245398474374
SC-AP24	2017-06-05 07:54:50	-33.8581182681764	25.7242438164482
SC-AP24	2017-06-05 07:55:50	-33.8584699368296	25.7239477854589
SC-AP24	2017-06-05 07:56:50	-33.8588216054827	25.7236517544696
SC-AP24	2017-06-05 07:57:50	-33.8591732741359	25.7233557234803
SC-AP24	2017-06-05 07:58:50	-33.859524942789	25.7230596924911
SC-AP24	2017-06-05 07:59:50	-33.8598471176471	25.7227821176471
SC-AP24	2017-06-05 08:00:50	-33.8599939722222	25.7227225277778
SC-AP24	2017-06-05 08:01:50	-33.8601937352941	25.7226052647059
SC-AP24	2017-06-05 08:02:50	-33.8603734705882	25.7224315882353
SC-AP24	2017-06-05 08:03:50	-33.8606324117647	25.7222829411765
SC-AP24	2017-06-05 08:04:50	-33.8607298333333	25.7219399444444
SC-AP24	2017-06-05 08:05:50	-33.8609214857143	25.7215157142857
SC-AP24	2017-06-05 08:06:50	-33.8610098636364	25.7208708181818
SC-AP24	2017-06-05 08:07:50	-33.8610281428571	25.7200668571429
SC-AP24	2017-06-05 08:08:50	-33.8609238809524	25.7193350714286
SC-AP24	2017-06-05 08:09:50	-33.8608204583333	25.7185736909722
SC-AP24	2017-06-05 08:10:50	-33.8607179583333	25.7177909826389
SC-AP24	2017-06-05 08:11:50	-33.8606154583333	25.7170082743056
SC-AP24	2017-06-05 08:12:50	-33.8605129583333	25.7162255659722
SC-AP24	2017-06-05 08:13:50	-33.8604104583333	25.7154428576389
SC-AP24	2017-06-05 08:14:50	-33.8602853703704	25.7146726296296
SC-AP24	2017-06-05 08:15:50	-33.8601498148148	25.7139081851852
SC-AP24	2017-06-05 08:16:50	-33.8600142592593	25.7131437407407
SC-AP24	2017-06-05 08:17:50	-33.8597606302521	25.7124329159664
SC-AP24	2017-06-05 08:18:50	-33.859505	25.711723
SC-AP24	2017-06-05 08:19:50	-33.8592057058824	25.7110742941176
SC-AP24	2017-06-05 08:20:50	-33.8589315263158	25.7104124210526
SC-AP24	2017-06-05 08:21:50	-33.8586752857143	25.7097411428571
SC-AP24	2017-06-05 08:22:50	-33.8583586094675	25.7091019881657
SC-AP24	2017-06-05 08:23:50	-33.8579375443787	25.7085183195266
SC-AP24	2017-06-05 08:24:50	-33.8575164792899	25.7079346508876
SC-AP24	2017-06-05 08:25:50	-33.8572286346154	25.7073294346154
SC-AP24	2017-06-05 08:26:50	-33.8570497884615	25.7067065884615
SC-AP24	2017-06-05 08:27:50	-33.8568709423077	25.7060837423077
SC-AP24	2017-06-05 08:28:50	-33.8566920961539	25.7054608961538
SC-AP24	2017-06-05 08:29:50	-33.8564856493507	25.7048522857143
SC-AP24	2017-06-05 08:30:50	-33.8561794155844	25.7042951428571
SC-AP24	2017-06-05 08:31:50	-33.8558702727273	25.7037336363636
SC-AP24	2017-06-05 08:32:50	-33.8555038815789	25.7031788157895
SC-AP24	2017-06-05 08:33:50	-33.8551490229885	25.7026201034483
SC-AP24	2017-06-05 08:34:50	-33.8548621264368	25.7020490689655
SC-AP24	2017-06-05 08:35:50	-33.854643	25.7014117272727
SC-AP24	2017-06-05 08:36:50	-33.8544387	25.7007595
SC-AP24	2017-06-05 08:37:50	-33.8542397769231	25.7001018076923
SC-AP24	2017-06-05 08:38:50	-33.8540429212598	25.6994441417323
SC-AP24	2017-06-05 08:39:50	-33.8538482755906	25.698786503937
SC-AP24	2017-06-05 08:40:50	-33.8536687058823	25.6981674705882
SC-AP24	2017-06-05 08:41:50	-33.8533578139535	25.6976656325581
SC-AP24	2017-06-05 08:42:50	-33.8530075813953	25.6971764232558
SC-AP24	2017-06-05 08:43:50	-33.8526573488372	25.6966872139535
SC-AP24	2017-06-05 08:44:50	-33.8523211111111	25.696207
SC-AP24	2017-06-05 08:45:50	-33.8520354700855	25.6957593076923
SC-AP24	2017-06-05 08:46:50	-33.8517358181818	25.695319969697
SC-AP24	2017-06-05 08:47:50	-33.8513976363636	25.6949036060606
SC-AP24	2017-06-05 08:48:50	-33.8510479770115	25.6944857126437
SC-AP24	2017-06-05 08:49:50	-33.8505376321839	25.6940464022989
SC-AP24	2017-06-05 08:50:50	-33.8501422991071	25.6935671339286
SC-AP24	2017-06-05 08:51:50	-33.8498184598214	25.6930630267857
SC-AP24	2017-06-05 08:52:50	-33.8494946205357	25.6925589196429
SC-AP24	2017-06-05 08:53:50	-33.84917078125	25.6920548125
SC-AP24	2017-06-05 08:54:50	-33.8490366363636	25.6913802363636
SC-AP24	2017-06-05 08:55:50	-33.8490356756757	25.6910535675676
SC-AP24	2017-06-05 08:56:50	-33.849019	25.6908042857143
SC-AP24	2017-06-05 08:57:50	-33.8492400810811	25.6905116216216
SC-AP24	2017-06-05 08:58:50	-33.8492357058824	25.6903540588235
SC-AP24	2017-06-05 08:59:50	-33.8493687142857	25.6902075714286
SC-AP24	2017-06-05 09:00:50	-33.8495506363636	25.6900499090909
SC-AP24	2017-06-05 09:01:50	-33.8495609411765	25.6898729117647
SC-AP24	2017-06-05 09:02:50	-33.849901	25.6897151666667
SC-AP24	2017-06-05 09:03:50	-33.8499925294118	25.6894649705882
SC-AP24	2017-06-05 09:04:50	-33.8501321142857	25.6891616571429
SC-AP24	2017-06-05 09:05:50	-33.8503196666667	25.688899
SC-AP24	2017-06-05 09:06:50	-33.8505155882353	25.6887951470588
SC-AP24	2017-06-05 09:07:50	-33.8505600285714	25.6888266
SC-AP24	2017-06-05 09:08:50	-33.8505217878788	25.6889008787879
SC-AP24	2017-06-05 09:09:50	-33.8504233823529	25.6889067941176
SC-AP24	2017-06-05 09:10:50	-33.8501124661017	25.6887903135593
SC-AP24	2017-06-05 09:11:50	-33.8497326355932	25.6886362457627
SC-AP24	2017-06-05 09:12:50	-33.8492838947368	25.6884668026316
SC-AP24	2017-06-05 09:13:50	-33.8488152857143	25.6883144285714
SC-AP24	2017-06-05 09:14:50	-33.8483763882353	25.6882643176471
SC-AP24	2017-06-05 09:15:50	-33.8480290941176	25.6884492588235
SC-AP24	2017-06-05 09:16:50	-33.8475911	25.688415375
SC-AP24	2017-06-05 09:17:50	-33.8471371	25.688342875
SC-AP24	2017-06-05 09:18:50	-33.8466996484375	25.6883674609375
SC-AP24	2017-06-05 09:19:50	-33.8462651171875	25.6884091796875
SC-AP24	2017-06-05 09:20:50	-33.8458175177305	25.6884710141844
SC-AP24	2017-06-05 09:21:50	-33.845364751773	25.6885408014184
SC-AP24	2017-06-05 09:22:50	-33.8449287602339	25.688606871345
SC-AP24	2017-06-05 09:23:50	-33.8445217426901	25.6886665204678
SC-AP24	2017-06-05 09:24:50	-33.8441147251462	25.6887261695906
SC-AP24	2017-06-05 09:25:50	-33.8436406034483	25.6887966896552
SC-AP24	2017-06-05 09:26:50	-33.843146690583	25.6889521255605
SC-AP24	2017-06-05 09:27:50	-33.8426879461883	25.6891687174888
SC-AP24	2017-06-05 09:28:50	-33.8422292017937	25.689385309417
SC-AP24	2017-06-05 09:29:50	-33.8417704573991	25.6896019013453
SC-AP24	2017-06-05 09:30:50	-33.8413699090909	25.6896989090909
SC-AP24	2017-06-05 09:31:50	-33.840981	25.689772
SC-AP24	2017-06-05 09:32:50	-33.8403917126437	25.6899429770115
SC-AP24	2017-06-05 09:33:50	-33.8399682643678	25.6900747011494
SC-AP24	2017-06-05 09:34:50	-33.8395679487179	25.6902642820513
SC-AP24	2017-06-05 09:35:50	-33.8391592105263	25.6904951052632
SC-AP24	2017-06-05 09:36:50	-33.8387109	25.6907444
SC-AP24	2017-06-05 09:37:50	-33.8383194	25.6910354
SC-AP24	2017-06-05 09:38:50	-33.8379645666667	25.6913073333333
SC-AP24	2017-06-05 09:39:50	-33.8376230666667	25.6915723333333
SC-AP24	2017-06-05 09:40:50	-33.8372432	25.691879
SC-AP24	2017-06-05 09:41:50	-33.8368493818182	25.6922008181818
SC-AP24	2017-06-05 09:42:50	-33.8364555636364	25.6925226363636
SC-AP24	2017-06-05 09:43:50	-33.8361568095238	25.6928251071429
SC-AP24	2017-06-05 09:44:50	-33.835802	25.6931498823529
SC-AP24	2017-06-05 09:45:50	-33.8354012565056	25.6934567509294
SC-AP24	2017-06-05 09:46:50	-33.834976795539	25.6935932565056
SC-AP24	2017-06-05 09:47:50	-33.8345523345725	25.6937297620818
SC-AP24	2017-06-05 09:48:50	-33.834127873606	25.693866267658
SC-AP24	2017-06-05 09:49:50	-33.8337034126394	25.6940027732342
SC-AP24	2017-06-05 09:50:50	-33.8332320641026	25.6940812179487
SC-AP24	2017-06-05 09:51:50	-33.8327273448276	25.6941275402299
SC-AP24	2017-06-05 09:52:50	-33.8322038965517	25.6941654712644
SC-AP24	2017-06-05 09:53:50	-33.831625	25.6941650909091
SC-AP24	2017-06-05 09:54:50	-33.8311121339286	25.6941255223214
SC-AP24	2017-06-05 09:55:50	-33.8306369553571	25.6940663258929
SC-AP24	2017-06-05 09:56:50	-33.8301617767857	25.6940071294643
SC-AP24	2017-06-05 09:57:50	-33.8296865982143	25.6939479330357
SC-AP24	2017-06-05 09:58:50	-33.8292793684211	25.693766
SC-AP24	2017-06-05 09:59:50	-33.8288783157895	25.6935729090909
SC-AP24	2017-06-05 10:00:50	-33.8284772631579	25.6933798181818
SC-AP24	2017-06-05 10:01:50	-33.8280762105263	25.6931867272727
SC-AP24	2017-06-05 10:02:50	-33.8276751578947	25.6929936363636
SC-AP24	2017-06-05 10:03:50	-33.8272741052632	25.6928005454545
SC-AP24	2017-06-05 10:04:50	-33.8268730526316	25.6926074545455
SC-AP24	2017-06-05 10:05:50	-33.826472	25.6924143636364
SC-AP24	2017-06-05 10:06:50	-33.8260709473684	25.6922212727273
SC-AP24	2017-06-05 10:07:50	-33.8256698947368	25.6920281818182
SC-AP24	2017-06-05 10:08:50	-33.8252688421053	25.6918350909091
SC-AP24	2017-06-05 10:09:50	-33.8248677894737	25.691642
SC-AP24	2017-06-05 10:10:50	-33.8244667368421	25.6914489090909
SC-AP24	2017-06-05 10:11:50	-33.8240656842105	25.6912558181818
SC-AP24	2017-06-05 10:12:50	-33.8236646315789	25.6910627272727
SC-AP24	2017-06-05 10:13:50	-33.8232635789474	25.6908696363636
SC-AP24	2017-06-05 10:14:50	-33.8228625263158	25.6906765454545
SC-AP24	2017-06-05 10:15:50	-33.8225889230769	25.6908646153846
SC-AP24	2017-06-05 10:16:50	-33.8224267586207	25.6914048275862
SC-AP24	2017-06-05 10:17:50	-33.8222005517241	25.6918289655172
SC-AP24	2017-06-05 10:18:50	-33.8217451025641	25.6922218076923
SC-AP24	2017-06-05 10:19:50	-33.8214374102564	25.6925887307692
SC-AP24	2017-06-05 10:20:50	-33.8212301818182	25.6931218181818
SC-AP24	2017-06-05 10:21:50	-33.8210967272727	25.693664
SC-AP24	2017-06-05 10:22:50	-33.8209952307692	25.694183
SC-AP24	2017-06-05 10:23:50	-33.8207500625	25.6947258125
SC-AP24	2017-06-05 10:24:50	-33.820556556962	25.6952732025316
SC-AP24	2017-06-05 10:25:50	-33.8203712405063	25.6958276329114
SC-AP24	2017-06-05 10:26:50	-33.8205604210526	25.6963874210526
SC-AP24	2017-06-05 10:27:50	-33.8207325263158	25.6970695263158
SC-AP24	2017-06-05 10:28:50	-33.8207341538462	25.6975642307692
SC-AP24	2017-06-05 10:29:50	-33.8206298229167	25.6980463020833
SC-AP24	2017-06-05 10:30:50	-33.8203941979167	25.6985294270833
SC-AP24	2017-06-05 10:31:50	-33.8201861294118	25.6990774470588
SC-AP24	2017-06-05 10:32:50	-33.8199818888889	25.6996277407407
SC-AP24	2017-06-05 10:33:50	-33.8197741111111	25.7001595925926
SC-AP24	2017-06-05 10:34:50	-33.8195663333333	25.7006914444444
SC-AP24	2017-06-05 10:35:50	-33.8192228947368	25.7010971052632
SC-AP24	2017-06-05 10:36:50	-33.8188213157895	25.7014486842105
SC-AP24	2017-06-05 10:37:50	-33.8184197368421	25.7018002631579
SC-AP24	2017-06-05 10:38:50	-33.8180181578947	25.7021518421053
SC-AP24	2017-06-05 10:39:50	-33.8176638780488	25.7025696097561
SC-AP24	2017-06-05 10:40:50	-33.8174047288136	25.7029800677966
SC-AP24	2017-06-05 10:41:50	-33.817224220339	25.7033776949153
SC-AP24	2017-06-05 10:42:50	-33.8169654761905	25.7038110714286
SC-AP24	2017-06-05 10:43:50	-33.8166525595238	25.7042716071429
SC-AP24	2017-06-05 10:44:50	-33.8163679166667	25.70473125
SC-AP24	2017-06-05 10:45:50	-33.8160832738095	25.7051908928571
SC-AP24	2017-06-05 10:46:50	-33.815769	25.7055857142857
SC-AP24	2017-06-05 10:47:50	-33.8154291388889	25.7058601388889
SC-AP24	2017-06-05 10:48:50	-33.8152911794872	25.7061239102564
SC-AP24	2017-06-05 10:49:50	-33.8151058974359	25.7064589487179
SC-AP24	2017-06-05 10:50:50	-33.8150704444444	25.7066858888889
SC-AP24	2017-06-05 10:51:50	-33.8151159444444	25.706897
SC-AP24	2017-06-05 10:52:50	-33.8152298181818	25.7070892424242
SC-AP24	2017-06-05 10:53:50	-33.8152972307692	25.7071257692308
SC-AP24	2017-06-05 10:54:50	-33.8154039189189	25.7071619189189
SC-AP24	2017-06-05 10:55:50	-33.8154569722222	25.7072230833333
SC-AP24	2017-06-05 10:56:50	-33.8155468823529	25.7072292352941
SC-AP24	2017-06-05 10:57:50	-33.8156147894737	25.7073578157895
SC-AP24	2017-06-05 10:58:50	-33.8156786176471	25.7074956470588
SC-AP24	2017-06-05 10:59:50	-33.8156674473684	25.7076267894737
SC-AP24	2017-06-05 11:00:50	-33.8157866216216	25.7078328918919
SC-AP24	2017-06-05 11:01:50	-33.8159133333333	25.7080476666667
SC-AP24	2017-06-05 11:02:50	-33.815983	25.7083017352941
SC-AP24	2017-06-05 11:03:50	-33.8161246153846	25.7086048974359
SC-AP24	2017-06-05 11:04:50	-33.8161776176471	25.7088659705882
SC-AP24	2017-06-05 11:05:50	-33.8162732	25.7090914
SC-AP24	2017-06-05 11:06:50	-33.8163714285714	25.7093837142857
SC-AP24	2017-06-05 11:07:50	-33.816401975	25.7096193
SC-AP24	2017-06-05 11:08:50	-33.8164288947368	25.7098873684211
SC-AP24	2017-06-05 11:09:50	-33.8164335789474	25.7101715263158
SC-AP24	2017-06-05 11:10:50	-33.816468	25.7104816857143
SC-AP24	2017-06-05 11:11:50	-33.8165266	25.7107994
SC-AP24	2017-06-05 11:12:50	-33.8165652058824	25.7110480588235
SC-AP24	2017-06-05 11:13:50	-33.8166116571429	25.71136
SC-AP24	2017-06-05 11:14:50	-33.8166122941176	25.7116667647059
SC-AP24	2017-06-05 11:15:50	-33.8166899411765	25.7119542352941
SC-AP24	2017-06-05 11:16:50	-33.8167041891892	25.7122222702703
SC-AP24	2017-06-05 11:17:50	-33.8166971052632	25.7125237894737
SC-AP24	2017-06-05 11:18:50	-33.8166857179487	25.7128000769231
SC-AP24	2017-06-05 11:19:50	-33.8166978947368	25.7130718421053
SC-AP24	2017-06-05 11:20:50	-33.8167413684211	25.7133603684211
SC-AP24	2017-06-05 11:21:50	-33.8167662432432	25.7136040810811
SC-AP24	2017-06-05 11:22:50	-33.8168055142857	25.713823
SC-AP24	2017-06-05 11:23:50	-33.8167610810811	25.7140242972973
SC-AP24	2017-06-05 11:24:50	-33.8166836486486	25.7141814594595
SC-AP24	2017-06-05 11:25:50	-33.8165508823529	25.7143100294118
SC-AP24	2017-06-05 11:26:50	-33.816471	25.7145986521739
SC-AP24	2017-06-05 11:27:50	-33.8163238888889	25.7151541111111
SC-AP24	2017-06-05 11:28:50	-33.81653125	25.71561425
SC-AP24	2017-06-05 11:29:50	-33.816953125	25.715991125
SC-AP24	2017-06-05 11:30:50	-33.817375	25.716368
SC-AP24	2017-06-05 11:31:50	-33.8176316470588	25.7166502647059
SC-AP24	2017-06-05 11:32:50	-33.817877	25.716951
SC-AP24	2017-06-05 11:33:50	-33.8181262	25.7172514
SC-AP24	2017-06-05 11:34:50	-33.8183691714286	25.7175723142857
SC-AP24	2017-06-05 11:35:50	-33.8185865294118	25.7178578235294
SC-AP24	2017-06-05 11:36:50	-33.8187294444444	25.7181575
SC-AP24	2017-06-05 11:37:50	-33.8188363529412	25.7184791470588
SC-AP24	2017-06-05 11:38:50	-33.8188630294118	25.7187386764706
SC-AP24	2017-06-05 11:39:50	-33.8189818378378	25.7189877567568
SC-AP24	2017-06-05 11:40:50	-33.8191207058824	25.7192707647059
SC-AP24	2017-06-05 11:41:50	-33.8192663783784	25.7195847027027
SC-AP24	2017-06-05 11:42:50	-33.8193403823529	25.7198957647059
SC-AP24	2017-06-05 11:43:50	-33.8194501351351	25.7201373243243
SC-AP24	2017-06-05 11:44:50	-33.819545	25.7204198571429
SC-AP24	2017-06-05 11:45:50	-33.8196817368421	25.7206704210526
SC-AP24	2017-06-05 11:46:50	-33.819705	25.720919
SC-AP24	2017-06-05 11:47:50	-33.8198095	25.7211880833333
SC-AP24	2017-06-05 11:48:50	-33.8198898571429	25.7214385714286
SC-AP24	2017-06-05 11:49:50	-33.8199623333333	25.7217154242424
SC-AP24	2017-06-05 11:50:50	-33.820074	25.7219731052632
SC-AP24	2017-06-05 11:51:50	-33.8201228857143	25.7222478285714
SC-AP24	2017-06-05 11:52:50	-33.8201961176471	25.7224575882353
SC-AP24	2017-06-05 11:53:50	-33.8203266666667	25.7226938484848
SC-AP24	2017-06-05 11:54:50	-33.8205707142857	25.7228316285714
SC-AP24	2017-06-05 11:55:50	-33.8207470588235	25.7229091764706
SC-AP24	2017-06-05 11:56:50	-33.8209798571429	25.7230698285714
SC-AP24	2017-06-05 11:57:50	-33.8212157272727	25.7232533636364
SC-AP24	2017-06-05 11:58:50	-33.821395631579	25.723472
SC-AP24	2017-06-05 11:59:50	-33.8215314864865	25.7236747297297
SC-AP24	2017-06-05 12:00:50	-33.8216905	25.7238860526316
SC-AP24	2017-06-05 12:01:50	-33.8219034117647	25.7241651764706
SC-AP24	2017-06-05 12:02:50	-33.8220023142857	25.7243833714286
SC-AP24	2017-06-05 12:03:50	-33.8221770731707	25.7246097560976
SC-AP24	2017-06-05 12:04:50	-33.8221771428571	25.7251928571429
SC-AP24	2017-06-05 12:05:50	-33.8222885714286	25.7257714285714
SC-AP24	2017-06-05 12:06:50	-33.8224	25.72635
SC-AP24	2017-06-05 12:07:50	-33.8225114285714	25.7269285714286
SC-AP24	2017-06-05 12:08:50	-33.822598939759	25.7275087228916
SC-AP24	2017-06-05 12:09:50	-33.8227026666667	25.7280887037037
SC-AP24	2017-06-05 12:10:50	-33.8229226666667	25.7286642592593
SC-AP24	2017-06-05 12:11:50	-33.8231735064935	25.7292366883117
SC-AP24	2017-06-05 12:12:50	-33.8234691666667	25.7298225
SC-AP24	2017-06-05 12:13:50	-33.8237553209877	25.7304073209877
SC-AP24	2017-06-05 12:14:50	-33.823871617284	25.730943617284
SC-AP24	2017-06-05 12:15:50	-33.8240214404145	25.731440253886
SC-AP24	2017-06-05 12:16:50	-33.8241779689119	25.7319289585492
SC-AP24	2017-06-05 12:17:50	-33.8243344974093	25.7324176632124
SC-AP24	2017-06-05 12:18:50	-33.8244910259067	25.7329063678756
SC-AP24	2017-06-05 12:19:50	-33.8246475544041	25.7333950725389
SC-AP24	2017-06-05 12:20:50	-33.8248040829016	25.7338837772021
SC-AP24	2017-06-05 12:21:50	-33.8250225517241	25.7342945172414
SC-AP24	2017-06-05 12:22:50	-33.8252231574803	25.7347226377953
SC-AP24	2017-06-05 12:23:50	-33.8252789055118	25.7353264173228
SC-AP24	2017-06-05 12:24:50	-33.8252902898551	25.735878884058
SC-AP24	2017-06-05 12:25:50	-33.825205942029	25.7363206231884
SC-AP24	2017-06-05 12:26:50	-33.8251209	25.7367574166667
SC-AP24	2017-06-05 12:27:50	-33.8249947380952	25.7368967857143
SC-AP24	2017-06-05 12:28:50	-33.8248048409091	25.7368483409091
SC-AP24	2017-06-05 12:29:50	-33.824818	25.736958
SC-AP24	2017-06-05 12:30:50	-33.8252741052632	25.736871
SC-AP24	2017-06-05 12:31:50	-33.825432	25.736853
SC-AP24	2017-06-05 12:32:50	-33.825592	25.7373318
SC-AP24	2017-06-05 12:33:50	-33.8258661960784	25.7383067843137
SC-AP24	2017-06-05 12:34:50	-33.8259516862745	25.738948745098
SC-AP24	2017-06-05 12:35:50	-33.8260371764706	25.7395907058824
SC-AP24	2017-06-05 12:36:50	-33.8258578478261	25.7401201956522
SC-AP24	2017-06-05 12:37:50	-33.8256303984962	25.7408112180451
SC-AP24	2017-06-05 12:38:50	-33.8256479924812	25.7413800902256
SC-AP24	2017-06-05 12:39:50	-33.825665	25.74193
SC-AP24	2017-06-05 12:40:50	-33.825665	25.74193
SC-AP24	2017-06-05 12:41:50	-33.8258266	25.742526
SC-AP24	2017-06-05 12:42:50	-33.8260972222222	25.7436672592593
SC-AP24	2017-06-05 12:43:50	-33.8261677777778	25.7442854074074
SC-AP24	2017-06-05 12:44:50	-33.8262383333333	25.7449035555556
SC-AP24	2017-06-05 12:45:50	-33.8263088888889	25.7455217037037
SC-AP24	2017-06-05 12:46:50	-33.8263794444444	25.7461398518519
SC-AP24	2017-06-05 12:47:50	-33.82645	25.746758
SC-AP24	2017-06-05 12:48:50	-33.826575	25.7473602727273
SC-AP24	2017-06-05 12:49:50	-33.8267	25.7479625454545
SC-AP24	2017-06-05 12:50:50	-33.826486122807	25.7484734561404
SC-AP24	2017-06-05 12:51:50	-33.8261875263158	25.7489615263158
SC-AP24	2017-06-05 12:52:50	-33.8258889298246	25.7494495964912
SC-AP24	2017-06-05 12:53:50	-33.825874	25.749474
SC-AP24	2017-06-05 12:54:50	-33.8259477419355	25.7495924516129
SC-AP24	2017-06-05 12:55:50	-33.82638116	25.75035874
SC-AP24	2017-06-05 12:56:50	-33.82637396	25.75094794
SC-AP24	2017-06-05 12:57:50	-33.8267158571429	25.7507731428571
SC-AP24	2017-06-05 12:58:50	-33.8263471237113	25.7505108453608
SC-AP24	2017-06-05 12:59:50	-33.8257308	25.7505567333333
SC-AP24	2017-06-05 13:00:50	-33.8259693	25.7507722333333
SC-AP24	2017-06-05 13:01:50	-33.826208	25.7508456341463
SC-AP24	2017-06-05 13:02:50	-33.8258898043478	25.7504079347826
SC-AP24	2017-06-05 13:03:50	-33.8253892167832	25.7504975244755
SC-AP24	2017-06-05 13:04:50	-33.8251202657343	25.7505978041958
SC-AP24	2017-06-05 13:05:50	-33.824835	25.750474
SC-AP24	2017-06-05 13:06:50	-33.8250147630058	25.7499369595376
SC-AP24	2017-06-05 13:07:50	-33.8254101387283	25.7494469017341
SC-AP24	2017-06-05 13:08:50	-33.8258055144509	25.7489568439306
SC-AP24	2017-06-05 13:09:50	-33.8246693333333	25.7496893833333
SC-AP24	2017-06-05 13:10:50	-33.8246711408669	25.7498749860681
SC-AP24	2017-06-05 13:11:50	-33.8250055990712	25.7498761934985
SC-AP24	2017-06-05 13:12:50	-33.8253400572755	25.7498774009288
SC-AP24	2017-06-05 13:13:50	-33.8256745154799	25.7498786083591
SC-AP24	2017-06-05 13:14:50	-33.8260089736842	25.7498798157895
SC-AP24	2017-06-05 13:15:50	-33.8263434318886	25.7498810232198
SC-AP24	2017-06-05 13:16:50	-33.8266778900929	25.7498822306502
SC-AP24	2017-06-05 13:17:50	-33.8270123482972	25.7498834380805
SC-AP24	2017-06-05 13:18:50	-33.8273468065016	25.7498846455108
SC-AP24	2017-06-05 13:19:50	-33.8276812647059	25.7498858529412
SC-AP24	2017-06-05 13:20:50	-33.8280145554202	25.7498868355664
SC-AP24	2017-06-05 13:21:50	-33.8283256638246	25.749883546894
SC-AP24	2017-06-05 13:22:50	-33.828636772229	25.7498802582217
SC-AP24	2017-06-05 13:23:50	-33.8289478806334	25.7498769695493
SC-AP24	2017-06-05 13:24:50	-33.8292589890377	25.749873680877
SC-AP24	2017-06-05 13:25:50	-33.8295700974421	25.7498703922046
SC-AP24	2017-06-05 13:26:50	-33.8298812058465	25.7498671035323
SC-AP24	2017-06-05 13:27:50	-33.8301923142509	25.7498638148599
SC-AP24	2017-06-05 13:28:50	-33.8305034226553	25.7498605261876
SC-AP24	2017-06-05 13:29:50	-33.8308145310597	25.7498572375152
SC-AP24	2017-06-05 13:30:50	-33.8311256394641	25.7498539488429
SC-AP24	2017-06-05 13:31:50	-33.8314367478685	25.7498506601705
SC-AP24	2017-06-05 13:32:50	-33.8317478562728	25.7498473714982
SC-AP24	2017-06-05 13:33:50	-33.8320589646772	25.7498440828258
SC-AP24	2017-06-05 13:34:50	-33.8323689552239	25.749563880597
SC-AP24	2017-06-05 13:35:50	-33.8326	25.748995
SC-AP24	2017-06-05 13:36:50	-33.8326	25.748995
SC-AP24	2017-06-05 13:37:50	-33.8332782786885	25.7491474590164
SC-AP24	2017-06-05 13:38:50	-33.8344348536585	25.7494574390244
SC-AP24	2017-06-05 13:39:50	-33.8348844878049	25.7496835365854
SC-AP24	2017-06-05 13:40:50	-33.8353341219512	25.7499096341463
SC-AP24	2017-06-05 13:41:50	-33.8355844878049	25.7500630487805
SC-AP24	2017-06-05 13:42:50	-33.8357868571429	25.7501555714286
SC-AP24	2017-06-05 13:43:50	-33.8357672090909	25.7504108909091
SC-AP24	2017-06-05 13:44:50	-33.8353645727273	25.7508905272727
SC-AP24	2017-06-05 13:45:50	-33.8349619363636	25.7513701636364
SC-AP24	2017-06-05 13:46:50	-33.8345593	25.7518498
SC-AP24	2017-06-05 13:47:50	-33.8341566636364	25.7523294363636
SC-AP24	2017-06-05 13:48:50	-33.8337540272727	25.7528090727273
SC-AP24	2017-06-05 13:49:50	-33.8333513909091	25.7532887090909
SC-AP24	2017-06-05 13:50:50	-33.8329487545454	25.7537683454545
SC-AP24	2017-06-05 13:51:50	-33.8325461181818	25.7542479818182
SC-AP24	2017-06-05 13:52:50	-33.8321434818182	25.7547276181818
SC-AP24	2017-06-05 13:53:50	-33.8317408454545	25.7552072545455
SC-AP24	2017-06-05 13:54:50	-33.8313347307692	25.7556572307692
SC-AP24	2017-06-05 13:55:50	-33.8310357559524	25.75589625
SC-AP24	2017-06-05 13:56:50	-33.8308875004579	25.7559499038462
SC-AP24	2017-06-05 13:57:50	-33.8307392449634	25.7560035576923
SC-AP24	2017-06-05 13:58:50	-33.8305909894689	25.7560572115385
SC-AP24	2017-06-05 13:59:50	-33.8304427339743	25.7561108653846
SC-AP24	2017-06-05 14:00:50	-33.8302944784798	25.7561645192308
SC-AP24	2017-06-05 14:01:50	-33.8301462229853	25.7562181730769
SC-AP24	2017-06-05 14:02:50	-33.8299979674908	25.7562718269231
SC-AP24	2017-06-05 14:03:50	-33.8298497119963	25.7563254807692
SC-AP24	2017-06-05 14:04:50	-33.8297014565018	25.7563791346154
SC-AP24	2017-06-05 14:05:50	-33.8295532010073	25.7564327884616
SC-AP24	2017-06-05 14:06:50	-33.8294049455128	25.7564864423077
SC-AP24	2017-06-05 14:07:50	-33.8292566900183	25.7565400961539
SC-AP24	2017-06-05 14:08:50	-33.8291084345238	25.75659375
SC-AP24	2017-06-05 14:09:50	-33.8289601790293	25.7566474038462
SC-AP24	2017-06-05 14:10:50	-33.8288119235348	25.7567010576923
SC-AP24	2017-06-05 14:11:50	-33.8286636680402	25.7567547115385
SC-AP24	2017-06-05 14:12:50	-33.8285154125457	25.7568083653846
SC-AP24	2017-06-05 14:13:50	-33.8283671570512	25.7568620192308
SC-AP24	2017-06-05 14:14:50	-33.8282189015567	25.756915673077
SC-AP24	2017-06-05 14:15:50	-33.8280706460622	25.7569693269231
SC-AP24	2017-06-05 14:16:50	-33.8279223905677	25.7570229807693
SC-AP24	2017-06-05 14:17:50	-33.8277741350732	25.7570766346154
SC-AP24	2017-06-05 14:18:50	-33.8276258795787	25.7571302884616
SC-AP24	2017-06-05 14:19:50	-33.8274776240842	25.7571839423077
SC-AP24	2017-06-05 14:20:50	-33.8273293685897	25.7572375961539
SC-AP24	2017-06-05 14:21:50	-33.8271811130952	25.75729125
SC-AP24	2017-06-05 14:22:50	-33.8270328576006	25.7573449038462
SC-AP24	2017-06-05 14:23:50	-33.8268846021061	25.7573985576924
SC-AP24	2017-06-05 14:24:50	-33.8267363466116	25.7574522115385
SC-AP24	2017-06-05 14:25:50	-33.8265880911171	25.7575058653847
SC-AP24	2017-06-05 14:26:50	-33.8264398356226	25.7575595192308
SC-AP24	2017-06-05 14:27:50	-33.8262915801281	25.757613173077
SC-AP24	2017-06-05 14:28:50	-33.8261433246336	25.7576668269231
SC-AP24	2017-06-05 14:29:50	-33.8259950691391	25.7577204807693
SC-AP24	2017-06-05 14:30:50	-33.8258468136446	25.7577741346154
SC-AP24	2017-06-05 14:31:50	-33.8256985581501	25.7578277884616
SC-AP24	2017-06-05 14:32:50	-33.8255503026556	25.7578814423077
SC-AP24	2017-06-05 14:33:50	-33.8254020471611	25.7579350961539
SC-AP24	2017-06-05 14:34:50	-33.8252537916666	25.7579887500001
SC-AP24	2017-06-05 14:35:50	-33.8251055361721	25.7580424038462
SC-AP24	2017-06-05 14:36:50	-33.8249572806776	25.7580960576924
SC-AP24	2017-06-05 14:37:50	-33.8248090251831	25.7581497115385
SC-AP24	2017-06-05 14:38:50	-33.8246607696885	25.7582033653847
SC-AP24	2017-06-05 14:39:50	-33.824512514194	25.7582570192308
SC-AP24	2017-06-05 14:40:50	-33.8243642586995	25.758310673077
SC-AP24	2017-06-05 14:41:50	-33.824216003205	25.7583643269231
SC-AP24	2017-06-05 14:42:50	-33.8240677477105	25.7584179807693
SC-AP24	2017-06-05 14:43:50	-33.823919492216	25.7584716346154
SC-AP24	2017-06-05 14:44:50	-33.8237712367215	25.7585252884616
SC-AP24	2017-06-05 14:45:50	-33.823622981227	25.7585789423077
SC-AP24	2017-06-05 14:46:50	-33.8234747257325	25.7586325961539
SC-AP24	2017-06-05 14:47:50	-33.823326470238	25.7586862500001
SC-AP24	2017-06-05 14:48:50	-33.8231782147435	25.7587399038462
SC-AP24	2017-06-05 14:49:50	-33.823029959249	25.7587935576924
SC-AP24	2017-06-05 14:50:50	-33.8228817037545	25.7588472115385
SC-AP24	2017-06-05 14:51:50	-33.82273344826	25.7589008653847
SC-AP24	2017-06-05 14:52:50	-33.8225851927655	25.7589545192308
SC-AP24	2017-06-05 14:53:50	-33.822436937271	25.759008173077
SC-AP24	2017-06-05 14:54:50	-33.8222886817765	25.7590618269231
SC-AP24	2017-06-05 14:55:50	-33.822140426282	25.7591154807693
SC-AP24	2017-06-05 14:56:50	-33.8219921707875	25.7591691346154
SC-AP24	2017-06-05 14:57:50	-33.821843915293	25.7592227884616
SC-AP24	2017-06-05 14:58:50	-33.8216956597984	25.7592764423077
SC-AP24	2017-06-05 14:59:50	-33.8215474043039	25.7593300961539
SC-AP24	2017-06-05 15:00:50	-33.8213991488094	25.75938375
SC-AP24	2017-06-05 15:01:50	-33.8212508933149	25.7594374038462
SC-AP24	2017-06-05 15:02:50	-33.8211026378204	25.7594910576924
SC-AP24	2017-06-05 15:03:50	-33.8209543823259	25.7595447115385
SC-AP24	2017-06-05 15:04:50	-33.8208061268314	25.7595983653847
SC-AP24	2017-06-05 15:05:50	-33.8206578713369	25.7596520192308
SC-AP24	2017-06-05 15:06:50	-33.8205096158424	25.759705673077
SC-AP24	2017-06-05 15:07:50	-33.8203613603479	25.7597593269231
SC-AP24	2017-06-05 15:08:50	-33.8202131048534	25.7598129807693
SC-AP24	2017-06-05 15:09:50	-33.8200648493589	25.7598666346154
SC-AP24	2017-06-05 15:10:50	-33.8199165938644	25.7599202884616
SC-AP24	2017-06-05 15:11:50	-33.8197683383699	25.7599739423077
SC-AP24	2017-06-05 15:12:50	-33.8196200828754	25.7600275961539
SC-AP24	2017-06-05 15:13:50	-33.8194718273809	25.76008125
SC-AP24	2017-06-05 15:14:50	-33.8193235718864	25.7601349038462
SC-AP24	2017-06-05 15:15:50	-33.8191753163919	25.7601885576924
SC-AP24	2017-06-05 15:16:50	-33.8190270608974	25.7602422115385
SC-AP24	2017-06-05 15:17:50	-33.8188788054029	25.7602958653847
SC-AP24	2017-06-05 15:18:50	-33.8187305499083	25.7603495192308
SC-AP24	2017-06-05 15:19:50	-33.8185822944138	25.760403173077
SC-AP24	2017-06-05 15:20:50	-33.8184340389193	25.7604568269231
SC-AP24	2017-06-05 15:21:50	-33.8182857834248	25.7605104807693
SC-AP24	2017-06-05 15:22:50	-33.8181375279303	25.7605641346154
SC-AP24	2017-06-05 15:23:50	-33.8179892724358	25.7606177884616
SC-AP24	2017-06-05 15:24:50	-33.8178410169413	25.7606714423077
SC-AP24	2017-06-05 15:25:50	-33.8176927614468	25.7607250961539
SC-AP24	2017-06-05 15:26:50	-33.8175445059523	25.76077875
SC-AP24	2017-06-05 15:27:50	-33.8173962504578	25.7608324038462
SC-AP24	2017-06-05 15:28:50	-33.8172479949633	25.7608860576923
SC-AP24	2017-06-05 15:29:50	-33.8170997394688	25.7609397115385
SC-AP24	2017-06-05 15:30:50	-33.8169514839743	25.7609933653847
SC-AP24	2017-06-05 15:31:50	-33.8168032284798	25.7610470192308
SC-AP24	2017-06-05 15:32:50	-33.8166549729853	25.761100673077
SC-AP24	2017-06-05 15:33:50	-33.8165067174908	25.7611543269231
SC-AP24	2017-06-05 15:34:50	-33.8163584619963	25.7612079807693
SC-AP24	2017-06-05 15:35:50	-33.8162102065018	25.7612616346154
SC-AP24	2017-06-05 15:36:50	-33.8160619510073	25.7613152884616
SC-AP24	2017-06-05 15:37:50	-33.8159136955128	25.7613689423077
SC-AP24	2017-06-05 15:38:50	-33.8157654400182	25.7614225961539
SC-AP24	2017-06-05 15:39:50	-33.8156171845237	25.76147625
SC-AP24	2017-06-05 15:40:50	-33.8154689290292	25.7615299038462
SC-AP24	2017-06-05 15:41:50	-33.8153206735347	25.7615835576923
SC-AP24	2017-06-05 15:42:50	-33.8151724180402	25.7616372115385
SC-AP24	2017-06-05 15:43:50	-33.8150241625457	25.7616908653847
SC-AP24	2017-06-05 15:44:50	-33.8148759070512	25.7617445192308
SC-AP24	2017-06-05 15:45:50	-33.8147276515567	25.761798173077
SC-AP24	2017-06-05 15:46:50	-33.8145793960622	25.7618518269231
SC-AP24	2017-06-05 15:47:50	-33.8144311405677	25.7619054807693
SC-AP24	2017-06-05 15:48:50	-33.8142828850732	25.7619591346154
SC-AP24	2017-06-05 15:49:50	-33.8141346295787	25.7620127884616
SC-AP24	2017-06-05 15:50:50	-33.8139863740842	25.7620664423077
SC-AP24	2017-06-05 15:51:50	-33.8138381185897	25.7621200961539
SC-AP24	2017-06-05 15:52:50	-33.8136898630952	25.76217375
SC-AP24	2017-06-05 15:53:50	-33.8135416076007	25.7622274038462
SC-AP24	2017-06-05 15:54:50	-33.8133933521062	25.7622810576923
SC-AP24	2017-06-05 15:55:50	-33.8132450966117	25.7623347115385
SC-AP24	2017-06-05 15:56:50	-33.8130968411172	25.7623883653846
SC-AP24	2017-06-05 15:57:50	-33.8129485856227	25.7624420192308
SC-AP24	2017-06-05 15:58:50	-33.8128003301281	25.762495673077
SC-AP24	2017-06-05 15:59:50	-33.8126520746336	25.7625493269231
SC-AP24	2017-06-05 16:00:50	-33.8125038191391	25.7626029807693
SC-AP24	2017-06-05 16:01:50	-33.8123555636446	25.7626566346154
SC-AP24	2017-06-05 16:02:50	-33.8122073081501	25.7627102884616
SC-AP24	2017-06-05 16:03:50	-33.8120590526556	25.7627639423077
SC-AP24	2017-06-05 16:04:50	-33.8119107971611	25.7628175961539
SC-AP24	2017-06-05 16:05:50	-33.8117625416666	25.76287125
SC-AP24	2017-06-05 16:06:50	-33.8116142861721	25.7629249038462
SC-AP24	2017-06-05 16:07:50	-33.8114660306776	25.7629785576923
SC-AP24	2017-06-05 16:08:50	-33.8113177751831	25.7630322115385
SC-AP24	2017-06-05 16:09:50	-33.8111695196886	25.7630858653846
SC-AP24	2017-06-05 16:10:50	-33.8110212641941	25.7631395192308
SC-AP24	2017-06-05 16:11:50	-33.8108730086996	25.7631931730769
SC-AP24	2017-06-05 16:12:50	-33.8107247532051	25.7632468269231
SC-AP24	2017-06-05 16:13:50	-33.8105764977106	25.7633004807693
SC-AP24	2017-06-05 16:14:50	-33.8104282422161	25.7633541346154
SC-AP24	2017-06-05 16:15:50	-33.8102799867216	25.7634077884616
SC-AP24	2017-06-05 16:16:50	-33.8101317312271	25.7634614423077
SC-AP24	2017-06-05 16:17:50	-33.8099834757326	25.7635150961539
SC-AP24	2017-06-05 16:18:50	-33.809835220238	25.76356875
SC-AP24	2017-06-05 16:19:50	-33.8096869647435	25.7636224038462
SC-AP24	2017-06-05 16:20:50	-33.809538709249	25.7636760576923
SC-AP24	2017-06-05 16:21:50	-33.8093904537545	25.7637297115385
SC-AP24	2017-06-05 16:22:50	-33.80924219826	25.7637833653846
SC-AP24	2017-06-05 16:23:50	-33.8090939427655	25.7638370192308
SC-AP24	2017-06-05 16:24:50	-33.808945687271	25.7638906730769
SC-AP24	2017-06-05 16:25:50	-33.8087974317765	25.7639443269231
SC-AP24	2017-06-05 16:26:50	-33.808649176282	25.7639979807693
SC-AP24	2017-06-05 16:27:50	-33.8085009207875	25.7640516346154
SC-AP24	2017-06-05 16:28:50	-33.808352665293	25.7641052884616
SC-AP24	2017-06-05 16:29:50	-33.8082044097985	25.7641589423077
SC-AP24	2017-06-05 16:30:50	-33.808056154304	25.7642125961539
SC-AP24	2017-06-05 16:31:50	-33.8079078988095	25.76426625
SC-AP24	2017-06-05 16:32:50	-33.807759643315	25.7643199038462
SC-AP24	2017-06-05 16:33:50	-33.8076113878205	25.7643735576923
SC-AP24	2017-06-05 16:34:50	-33.807463132326	25.7644272115385
SC-AP24	2017-06-05 16:35:50	-33.8073148768315	25.7644808653846
SC-AP24	2017-06-05 16:36:50	-33.807166621337	25.7645345192308
SC-AP24	2017-06-05 16:37:50	-33.8070183658425	25.7645881730769
SC-AP24	2017-06-05 16:38:50	-33.806870110348	25.7646418269231
SC-AP24	2017-06-05 16:39:50	-33.8067218548534	25.7646954807692
SC-AP24	2017-06-05 16:40:50	-33.8065735993589	25.7647491346154
SC-AP24	2017-06-05 16:41:50	-33.8064253438644	25.7648027884616
SC-AP24	2017-06-05 16:42:50	-33.8062770883699	25.7648564423077
SC-AP24	2017-06-05 16:43:50	-33.8061288328754	25.7649100961539
SC-AP24	2017-06-05 16:44:50	-33.8059805773809	25.76496375
SC-AP24	2017-06-05 16:45:50	-33.8058323218864	25.7650174038462
SC-AP24	2017-06-05 16:46:50	-33.8056840663919	25.7650710576923
SC-AP24	2017-06-05 16:47:50	-33.8055358108974	25.7651247115385
SC-AP24	2017-06-05 16:48:50	-33.8053875554029	25.7651783653846
SC-AP24	2017-06-05 16:49:50	-33.8052392999084	25.7652320192308
SC-AP24	2017-06-05 16:50:50	-33.8050910444139	25.7652856730769
SC-AP24	2017-06-05 16:51:50	-33.8049427889194	25.7653393269231
SC-AP24	2017-06-05 16:52:50	-33.8047945334249	25.7653929807692
SC-AP24	2017-06-05 16:53:50	-33.8046462779304	25.7654466346154
SC-AP24	2017-06-05 16:54:50	-33.8044980224359	25.7655002884615
SC-AP24	2017-06-05 16:55:50	-33.8043497669414	25.7655539423077
SC-AP24	2017-06-05 16:56:50	-33.8042015114469	25.7656075961539
SC-AP24	2017-06-05 16:57:50	-33.8040532559524	25.76566125
SC-AP24	2017-06-05 16:58:50	-33.8039050004579	25.7657149038462
SC-AP24	2017-06-05 16:59:50	-33.8037567449634	25.7657685576923
SC-AP24	2017-06-05 17:00:50	-33.8036084894688	25.7658222115385
SC-AP24	2017-06-05 17:01:50	-33.8034602339743	25.7658758653846
SC-AP24	2017-06-05 17:02:50	-33.8033119784798	25.7659295192308
SC-AP24	2017-06-05 17:03:50	-33.8031637229853	25.7659831730769
SC-AP24	2017-06-05 17:04:50	-33.8030154674908	25.7660368269231
SC-AP24	2017-06-05 17:05:50	-33.8028672119963	25.7660904807692
SC-AP24	2017-06-05 17:06:50	-33.8027189565018	25.7661441346154
SC-AP24	2017-06-05 17:07:50	-33.8025707010073	25.7661977884615
SC-AP24	2017-06-05 17:08:50	-33.8024224455128	25.7662514423077
SC-AP24	2017-06-05 17:09:50	-33.8022741900183	25.7663050961539
SC-AP24	2017-06-05 17:10:50	-33.8021259345238	25.76635875
SC-AP24	2017-06-05 17:11:50	-33.8019776790293	25.7664124038462
SC-AP24	2017-06-05 17:12:50	-33.8018294235348	25.7664660576923
SC-AP24	2017-06-05 17:13:50	-33.8016811680403	25.7665197115385
SC-AP24	2017-06-05 17:14:50	-33.8015329125458	25.7665733653846
SC-AP24	2017-06-05 17:15:50	-33.8013846570513	25.7666270192308
SC-AP24	2017-06-05 17:16:50	-33.8012364015568	25.7666806730769
SC-AP24	2017-06-05 17:17:50	-33.8010881460623	25.7667343269231
SC-AP24	2017-06-05 17:18:50	-33.8009398905678	25.7667879807692
SC-AP24	2017-06-05 17:19:50	-33.8007916350733	25.7668416346154
SC-AP24	2017-06-05 17:20:50	-33.8006433795787	25.7668952884615
SC-AP24	2017-06-05 17:21:50	-33.8004951240842	25.7669489423077
SC-AP24	2017-06-05 17:22:50	-33.8003468685897	25.7670025961538
SC-AP24	2017-06-05 17:23:50	-33.8001986130952	25.76705625
SC-AP24	2017-06-05 17:24:50	-33.8000503576007	25.7671099038462
SC-AP24	2017-06-05 17:25:50	-33.7999021021062	25.7671635576923
SC-AP24	2017-06-05 17:26:50	-33.7997538466117	25.7672172115385
SC-AP24	2017-06-05 17:27:50	-33.7996055911172	25.7672708653846
SC-AP24	2017-06-05 17:28:50	-33.7994573356227	25.7673245192308
SC-AP24	2017-06-05 17:29:50	-33.7993090801282	25.7673781730769
SC-AP24	2017-06-05 17:30:50	-33.7991608246337	25.7674318269231
SC-AP24	2017-06-05 17:31:50	-33.7990125691392	25.7674854807692
SC-AP24	2017-06-05 17:32:50	-33.7988643136447	25.7675391346154
SC-AP24	2017-06-05 17:33:50	-33.79872045	25.7675911
SC-AP24	2017-06-05 17:34:50	-33.7987331	25.767637
SC-AP24	2017-06-05 17:35:50	-33.798701804878	25.7676365609756
SC-AP24	2017-06-05 17:36:50	-33.7987135	25.767649
SC-AP24	2017-06-05 17:37:50	-33.7987251951219	25.7676081707317
SC-AP24	2017-06-05 17:38:50	-33.7987514285714	25.7676635238095
SC-AP24	2017-06-05 17:39:50	-33.7987032	25.7676379142857
SC-AP24	2017-06-05 17:40:50	-33.7987144117647	25.7676505882353
SC-AP24	2017-06-05 17:41:50	-33.79872725	25.7675959166667
SC-AP24	2017-06-05 17:42:50	-33.7987259411765	25.7676468823529
SC-AP24	2017-06-05 17:43:50	-33.7987407142857	25.7676245714286
SC-AP24	2017-06-05 17:44:50	-33.7986798235294	25.767643
SC-AP24	2017-06-05 17:45:50	-33.7988059411765	25.7677871176471
