# Supplementary material for: Multi-predator assemblages, dive type, bathymetry and sex influence foraging success and efficiency in African penguins
Source: PeerJ. 2020 Jun 30;8:e9380. doi: 10.7717/peerj.9380 (PMC7333648; doi:10.7717/peerj.9380)
Supplement: Data S1 [file peerj-08-9380-s002.zip › Data S1/SC-AP24-SVM-summary-vedba-preycaps.txt]

divenum	preycaps	dive.time	maxdivedepth	meandepthcap	ID	total_vedba	mean_vedba	dateW	diveNum
1	0	0.919999122619629	0.57	0	1	5.34076749946371	0.232207282585379	2017-06-04 14:38:25.50	1
2	0	0.59999942779541	0.55	0	2	2.8608476565152	0.190723177101013	2017-06-04 14:38:28.03	2
3	0	9.15999126434326	1.37	0	3	29.9441176181085	0.130760338943705	2017-06-04 14:38:40.27	3
4	0	16.11998462677	1.71	0	4	45.8419925247307	0.113751842493128	2017-06-04 14:39:10.79	4
5	0	18.6399822235107	1.14	0	5	48.7739129916342	0.104665049338271	2017-06-04 14:39:38.48	5
6	0	21.3599796295166	1.42	0	6	57.2802068868634	0.107266305031579	2017-06-04 14:40:14.48	6
7	0	22.8799781799316	2.12	0	7	60.0553219655725	0.104991821618134	2017-06-04 14:40:47.48	7
8	0	12.9599876403809	0.86	0	8	35.9555490685502	0.110973916878241	2017-06-04 14:41:11.75	8
9	0	22.6799783706665	1.92	0	9	61.2087686100623	0.107951972857253	2017-06-04 14:41:40.44	9
10	0	22.8799781799316	1.95	0	10	60.709141249324	0.106134862323993	2017-06-04 14:42:09.75	10
11	0	14.9599857330322	1.27	0	11	37.6290519297284	0.100612438314782	2017-06-04 14:42:28.88	11
12	0	24.0399770736694	2.09	0	12	62.6001455935823	0.104159976029255	2017-06-04 14:42:59.16	12
13	1	20.47998046875	6.4	3.1350625	13	109.634432081806	0.214129750159778	2017-06-04 14:43:31.24	13
14	0	13.6799869537354	1.58	0	14	38.0670944893614	0.111307293828542	2017-06-04 14:43:52.20	14
15	0	21.7599792480469	2	0	15	58.944531729439	0.108353918620292	2017-06-04 14:44:23.24	15
16	0	19.4399814605713	1.5	0	16	53.4232383539972	0.109924358753081	2017-06-04 14:45:04.75	16
17	0	14.599986076355	1.18	0	17	42.8821800517776	0.117485424799391	2017-06-04 14:45:35.88	17
18	0	11.3199892044067	1.16	0	18	30.7504265472952	0.108658751050513	2017-06-04 14:45:51.20	18
19	0	14.8799858093262	1.29	0	19	44.0491817385922	0.118411778867183	2017-06-04 14:46:22.64	19
20	0	16.4399843215942	1.4	0	20	45.198992828167	0.109973218560017	2017-06-04 14:47:08.00	20
21	0	7.07999324798584	0.96	0	21	17.6030222701616	0.0994521032212519	2017-06-04 14:47:58.20	21
22	0	17.599983215332	1.54	0	22	46.8771839875419	0.106539054517141	2017-06-04 14:48:30.00	22
23	0	15.7199850082397	1.61	0	23	42.7381405047956	0.108748449121617	2017-06-04 14:48:57.40	23
24	0	17.0399837493896	1.58	0	24	46.3737719226478	0.108858619536732	2017-06-04 14:49:21.25	24
25	0	10.6799898147583	1.39	0	25	29.419039538741	0.110183668684423	2017-06-04 14:49:39.75	25
26	0	21.0799798965454	2.18	0	26	58.7997750525925	0.111574525716494	2017-06-04 14:50:06.20	26
27	0	16.7599840164185	1.15	0	27	52.769658934461	0.125941906764823	2017-06-04 14:50:47.27	27
28	0	16.8799839019775	1.51	0	28	48.8959314302893	0.115867136090733	2017-06-04 14:51:12.48	28
29	0	17.6399831771851	1.56	0	29	50.825391049885	0.115250319841009	2017-06-04 14:51:39.27	29
30	0	23.0799779891968	2.15	0	30	65.6464440024373	0.113772000004224	2017-06-04 14:52:10.64	30
31	0	17.7999830245972	1.6	0	31	50.1471466583369	0.112690217209746	2017-06-04 14:52:36.27	31
32	0	19.3599815368652	1.72	0	32	53.5182668545028	0.110574931517568	2017-06-04 14:53:05.20	32
33	0	26.6399745941162	2.43	0	33	75.7174571765719	0.113689875640498	2017-06-04 14:53:39.31	33
34	0	1.99999809265137	0.68	0	34	8.51315842440827	0.170263168488165	2017-06-04 14:54:03.16	34
35	0	4.35999584197998	0.67	0	35	15.8808834284325	0.1456961782425	2017-06-04 14:54:15.00	35
36	0	1.39999866485596	0.56	0	36	6.45229303868245	0.184351229676641	2017-06-04 14:54:25.03	36
37	0	4.55999565124512	0.7	0	37	19.5940418929574	0.171877560464539	2017-06-04 14:54:35.00	37
38	0	0.75999927520752	0.54	0	38	3.31148782713054	0.174288833006871	2017-06-04 14:54:40.40	38
39	0	6.19999408721924	0.71	0	39	20.728954782812	0.133735192147174	2017-06-04 14:54:47.55	39
40	0	5.67999458312988	0.67	0	40	19.7740180193551	0.139253648023627	2017-06-04 14:54:55.27	40
41	0	12.6399879455566	1.45	0	41	39.8944270947127	0.126248187008584	2017-06-04 14:55:14.75	41
42	0	1.67999839782715	0.63	0	42	5.9384986688138	0.141392825447948	2017-06-04 14:55:18.75	42
43	0	1.71999835968018	0.56	0	43	9.99246582234094	0.232382926100952	2017-06-04 14:55:21.03	43
44	0	7.03999328613281	1.05	0	44	21.6830417559268	0.123199100885948	2017-06-04 14:55:30.07	44
45	0	22.3999786376953	2.06	0	45	68.7003820600264	0.122679253678619	2017-06-04 14:55:56.75	45
46	0	25.3999757766724	2.01	0	46	75.768661739132	0.119320727148239	2017-06-04 14:56:34.96	46
47	0	10.7599897384644	1.09	0	47	32.3291003591492	0.120182529216168	2017-06-04 14:56:50.55	47
48	0	16.5199842453003	1.69	0	48	51.367495573915	0.124376502600278	2017-06-04 14:57:12.68	48
49	0	8.23999214172363	0.93	0	49	25.5284883998628	0.123924700970208	2017-06-04 14:57:24.07	49
50	0	17.1999835968018	1.53	0	50	51.3262340813286	0.119363335072857	2017-06-04 14:57:46.50	50
51	0	35.4399662017822	3.52	0	51	106.229226315887	0.119897546631927	2017-06-04 14:58:27.07	51
52	0	16.079984664917	1.58	0	52	47.5921472428545	0.11838842597725	2017-06-04 14:58:48.92	52
53	0	29.5999717712402	2.72	0	53	86.1946783332871	0.116479295044983	2017-06-04 14:59:25.20	53
54	0	25.7999753952026	2.27	0	54	72.5920741471507	0.112545851390931	2017-06-04 15:00:00.27	54
55	0	33.7199678421021	2.96	0	55	105.870508782165	0.125587792149662	2017-06-04 15:00:39.55	55
56	0	38.3999633789062	4.37	0	56	109.496463229868	0.114058815864446	2017-06-04 15:01:28.20	56
57	0	28.5199728012085	3.38	0	57	88.4712044678602	0.124083035719299	2017-06-04 15:02:03.51	57
58	0	26.5999746322632	2.37	0	58	76.884956516983	0.115616475965388	2017-06-04 15:02:39.07	58
59	0	35.3199663162231	4.05	0	59	99.9019473534724	0.113139238225903	2017-06-04 15:03:18.64	59
60	0	22.3599786758423	2.13	0	60	62.1847204634874	0.111242791526811	2017-06-04 15:03:46.55	60
61	0	26.5999746322632	2.49	0	61	73.5404123485673	0.110587086238447	2017-06-04 15:04:19.25	61
62	0	34.3599672317505	3.49	0	62	100.501858063366	0.116998670620915	2017-06-04 15:05:00.20	62
63	0	47.5999546051025	5.44	0	63	131.392338178547	0.110413729561804	2017-06-04 15:05:59.31	63
64	0	34.5999670028687	3.49	0	64	98.7088025057285	0.114114222549975	2017-06-04 15:06:43.31	64
65	0	30.3999710083008	3.16	0	65	86.3775677542803	0.113654694413527	2017-06-04 15:07:23.51	65
66	0	26.0799751281738	2.65	0	66	73.9008646482619	0.113344884429849	2017-06-04 15:07:56.20	66
67	0	29.239972114563	2.37	0	67	87.4428338656165	0.119620839761445	2017-06-04 15:08:30.50	67
68	0	31.5199699401855	2.29	0	68	92.1855136111482	0.116986692399934	2017-06-04 15:09:13.64	68
69	0	11.5199890136719	1.21	0	69	32.6085644441647	0.113224182097794	2017-06-04 15:09:30.31	69
70	0	22.7999782562256	1.7	0	70	66.0560142085128	0.115887744225461	2017-06-04 15:09:57.88	70
71	0	25.1999759674072	2.19	0	71	74.644380008456	0.118483142870565	2017-06-04 15:10:28.92	71
72	0	16.8799839019775	1.07	0	72	51.5249174401104	0.122096960758555	2017-06-04 15:10:58.07	72
73	0	13.0399875640869	0.98	0	73	37.9366426262574	0.116370069405697	2017-06-04 15:11:16.51	73
74	0	3.87999629974365	0.61	0	74	10.799029637776	0.111330202451299	2017-06-04 15:11:23.07	74
75	0	15.0399856567383	1.07	0	75	48.1879316251033	0.128159392619956	2017-06-04 15:12:03.31	75
76	0	19.079981803894	1.17	0	76	57.078149133801	0.119660690007969	2017-06-04 15:12:30.79	76
77	0	25.1999759674072	3.18	0	77	66.7550712320762	0.105960430527105	2017-06-04 15:13:16.07	77
78	0	68.4799346923828	17.2	0	78	182.025459852902	0.106323282624359	2017-06-04 15:14:33.16	78
79	0	57.7999448776245	7.91	0	79	137.193280284541	0.0949434465636964	2017-06-04 15:15:54.75	79
80	0	22.0399789810181	1.12	0	80	63.3250103012467	0.114927423414241	2017-06-04 15:16:28.75	80
81	0	26.5999746322632	1.77	0	81	76.7283439417955	0.115380968333527	2017-06-04 15:17:03.00	81
82	0	29.0799722671509	1.88	0	82	81.5079797216742	0.11211551543559	2017-06-04 15:17:43.48	82
83	0	28.8399724960327	2.15	0	83	82.9019841807443	0.114981947546109	2017-06-04 15:18:18.03	83
84	0	27.7199735641479	2.04	0	84	79.5094957678353	0.114732317125303	2017-06-04 15:18:52.48	84
85	0	27.0399742126465	1.54	0	85	78.6714101067202	0.116377825601657	2017-06-04 15:19:33.44	85
86	0	33.9199676513672	3.54	0	86	93.5401147661925	0.110306739111076	2017-06-04 15:20:12.55	86
87	0	18.7599821090698	1.48	0	87	51.9072891254436	0.11067652265553	2017-06-04 15:20:38.07	87
88	0	48.1599540710449	5.78	0	88	131.586844441181	0.109291399037526	2017-06-04 15:21:39.31	88
89	0	49.719952583313	8.31	0	89	143.340066828076	0.115317833329103	2017-06-04 15:22:42.79	89
90	0	43.0799589157104	6.46	0	90	124.186180911941	0.115307503168005	2017-06-04 15:23:43.00	90
91	0	60.9999418258667	11.35	0	91	170.692219017394	0.111929323945832	2017-06-04 15:24:58.64	91
92	0	27.1599740982056	2.96	0	92	79.8497192387109	0.117598997406054	2017-06-04 15:25:42.64	92
93	0	32.9999685287476	3.54	0	93	101.699906069153	0.123272613417155	2017-06-04 15:26:22.31	93
94	0	30.3599710464478	3.29	0	94	95.5642477332534	0.125908099780308	2017-06-04 15:27:06.55	94
95	0	12.5999879837036	1.49	0	95	45.11190045589	0.143212382399651	2017-06-04 15:27:25.16	95
96	0	43.4799585342407	5.9	0	96	129.726159768606	0.119343293255387	2017-06-04 15:28:14.79	96
97	0	21.8399791717529	1.58	0	97	68.8504361766507	0.126099699957236	2017-06-04 15:29:02.00	97
98	0	3.11999702453613	0.67	0	98	8.15483269893477	0.10454913716583	2017-06-04 15:29:07.16	98
99	0	40.5999612808228	4.89	0	99	118.786561565719	0.117031095138639	2017-06-04 15:29:55.03	99
100	0	27.7199735641479	3.12	0	100	80.426767584762	0.116055941680753	2017-06-04 15:30:35.40	100
101	0	43.2799587249756	6.28	0	101	126.79636576128	0.117187029354233	2017-06-04 15:31:24.51	101
102	0	38.9199628829956	5.33	0	102	111.53971140336	0.114634852418664	2017-06-04 15:32:16.03	102
103	0	54.4399480819702	7.34	0	103	153.582674177379	0.112845462290506	2017-06-04 15:33:25.75	103
104	0	34.8399667739868	3.65	0	104	98.3313551565018	0.112894782039612	2017-06-04 15:34:16.00	104
105	0	41.2799606323242	3.88	0	105	116.530576414416	0.112917225207767	2017-06-04 15:35:06.92	105
106	0	28.8399724960327	2.14	0	106	77.2744377616209	0.10717675140308	2017-06-04 15:35:56.07	106
107	0	22.6399784088135	1.64	0	107	62.9689177387921	0.111252504838855	2017-06-04 15:36:46.48	107
108	1	63.1999397277832	12.89	4.7463	108	162.607856895114	0.10291636512349	2017-06-04 15:38:07.20	108
109	0	59.3199434280396	9.03	0	109	167.10469636821	0.112680172871348	2017-06-04 15:39:27.68	109
110	0	53.4399490356445	8.41	0	110	142.137120366683	0.106390060154703	2017-06-04 15:40:44.64	110
111	0	41.7199602127075	5.06	0	111	113.145066642672	0.108480409053377	2017-06-04 15:41:48.31	111
112	0	44.1999578475952	4.96	0	112	120.354398841036	0.108918008000938	2017-06-04 15:42:45.75	112
113	0	34.5199670791626	3.32	0	113	102.599862485818	0.118887442046139	2017-06-04 15:43:37.88	113
114	0	48.9199533462524	6.63	0	114	138.772575598227	0.113468990677209	2017-06-04 15:44:41.40	114
115	0	43.2799587249756	5.7	0	115	123.823988730749	0.114439915647643	2017-06-04 15:45:38.03	115
116	0	56.4399461746216	8.81	0	116	151.666829897236	0.107488894328303	2017-06-04 15:46:52.25	116
117	0	24.799976348877	2.34	0	117	70.0919973421686	0.113051608616401	2017-06-04 15:47:33.20	117
118	0	35.119966506958	3.45	0	118	104.101154574039	0.118566235277949	2017-06-04 15:48:16.79	118
119	0	35.7199659347534	3.5	0	119	115.425318509484	0.129255675822491	2017-06-04 15:49:04.27	119
120	0	35.8399658203125	4.35	0	120	113.493003701856	0.126666298774393	2017-06-04 15:49:55.55	120
121	0	39.559962272644	5.81	0	121	127.546093076517	0.128964704829643	2017-06-04 15:50:47.40	121
122	0	50.1199522018433	8.69	0	122	155.900453149942	0.124421750319187	2017-06-04 15:51:50.79	122
123	0	41.3199605941772	5.12	0	123	129.034808822703	0.124912690051019	2017-06-04 15:52:49.75	123
124	0	40.6799612045288	4.7	0	124	133.509560917705	0.131277837677192	2017-06-04 15:53:49.24	124
125	0	29.9999713897705	2.8	0	125	92.6290470485045	0.123505396064673	2017-06-04 15:54:32.16	125
126	0	36.9599647521973	3.84	0	126	113.600576487893	0.122944346848369	2017-06-04 15:55:34.25	126
127	0	41.5999603271484	5.12	0	127	125.399815536947	0.120576745708603	2017-06-04 15:56:27.48	127
128	0	33.3999681472778	3.19	0	128	104.089293586585	0.12465783663064	2017-06-04 15:57:13.00	128
129	0	54.6399478912354	6.98	0	129	155.91203686616	0.114137655099678	2017-06-04 15:58:17.75	129
130	0	43.6399583816528	4.95	0	130	127.304465547495	0.11668603624885	2017-06-04 15:59:19.16	130
131	0	53.8399486541748	9.31	0	131	154.833876751688	0.115032597883869	2017-06-04 16:00:24.68	131
132	0	38.2799634933472	3.67	0	132	118.516629549296	0.123841828160184	2017-06-04 16:01:17.88	132
133	0	65.9199371337891	14.57	0	133	193.532045102806	0.117434493387625	2017-06-04 16:02:31.25	133
134	0	31.3199701309204	3.4	0	134	93.6884831568315	0.11965323519391	2017-06-04 16:03:17.92	134
135	0	16.079984664917	2.58	0	135	46.9928224494119	0.116897568282119	2017-06-04 16:19:12.07	135
136	0	3.19999694824219	0.61	0	136	8.83458740551137	0.110432342568892	2017-06-04 16:31:25.31	136
137	0	1.03999900817871	0.52	0	137	2.94869167806416	0.113411218387083	2017-06-04 16:33:50.92	137
138	0	1.23999881744385	0.52	0	138	3.74577181543905	0.120831348885131	2017-06-04 16:33:52.20	138
139	0	2.67999744415283	0.58	0	139	8.75833628060576	0.130721437023967	2017-06-04 16:33:56.00	139
140	0	17.7999830245972	2.02	0	140	39.8833632645091	0.0896255354258631	2017-06-04 16:34:21.31	140
141	0	32.3999691009521	4.93	0	141	75.3289713851592	0.0929987301051348	2017-06-04 16:35:03.92	141
142	0	32.9599685668945	3.32	0	142	88.1743495186677	0.107007705726539	2017-06-04 16:35:49.00	142
143	0	32.23996925354	4.29	0	143	76.968692109877	0.0954946552231725	2017-06-04 16:36:29.31	143
144	0	29.6799716949463	3.21	0	144	69.8229777474285	0.0941010481771273	2017-06-04 16:37:13.96	144
145	0	43.1599588394165	5.87	0	145	106.547603463863	0.0987466204484361	2017-06-04 16:38:12.92	145
146	0	34.5599670410156	4.64	0	146	92.2795121903049	0.106804990961001	2017-06-04 16:39:02.40	146
147	0	41.5199604034424	4.91	0	147	112.140858910205	0.108035509547404	2017-06-04 16:39:53.20	147
148	0	19.8399810791016	0.85	0	148	63.9483862561286	0.128928198097033	2017-06-04 16:40:25.92	148
149	0	0.999999046325684	0.51	0	149	2.85682519044594	0.114273007617838	2017-06-04 16:40:26.96	149
150	0	23.5199775695801	1.94	0	150	64.768982708359	0.110151331136665	2017-06-04 16:40:56.31	150
151	0	37.0799646377563	3.71	0	151	100.629988887126	0.108554464818906	2017-06-04 16:41:41.31	151
152	0	35.5999660491943	4.55	0	152	112.076738991056	0.12592892021467	2017-06-04 16:42:30.72	152
153	0	40.3199615478516	6.12	0	153	115.750833982172	0.114832176569615	2017-06-04 16:43:21.48	153
154	0	42.9199590682983	6.13	0	154	116.805777199057	0.108859065423165	2017-06-04 16:44:15.50	154
155	0	26.9999742507935	8.12	0	155	74.1830005482628	0.109900741552982	2017-06-04 16:44:50.48	155
156	2	37.999963760376	15.19	6.8413125	156	205.526097104951	0.216343260110475	2017-06-04 16:45:40.79	156
157	1	6.15999412536621	3.54	2.322625	157	73.7156766815913	0.478673225205138	2017-06-04 16:45:51.75	157
158	0	4.27999591827393	0.94	0	158	50.7930089420334	0.474701018149845	2017-06-04 16:46:17.92	158
159	0	12.3199882507324	5.28	0	159	54.0998079859493	0.175648727227108	2017-06-04 16:46:34.40	159
160	1	4.95999526977539	1.55	0.591525	160	22.0164256953817	0.177551820124046	2017-06-04 16:46:41.40	160
161	0	6.35999393463135	2.14	0	161	32.9614491987485	0.207304711941814	2017-06-04 16:46:53.75	161
162	0	3.51999664306641	1.27	0	162	12.0265239745498	0.136665045165339	2017-06-04 16:46:59.48	162
163	0	12.9999876022339	4.77	0	163	52.3013998127361	0.160927384039188	2017-06-04 16:47:14.64	163
164	2	48.8399534225464	20.74	9.74086875	164	150.236555471054	0.123043861974655	2017-06-04 16:48:26.20	164
165	1	80.6399230957031	26.17	0.6365625	165	218.472181507174	0.108369137652368	2017-06-04 16:50:20.24	165
166	2	78.999924659729	23.15	11.37919375	166	222.082803943244	0.112446989338351	2017-06-04 16:52:04.51	166
167	1	79.039924621582	23.52	0.7154375	167	221.172988507192	0.111929650054247	2017-06-04 16:53:43.31	167
168	0	59.1599435806274	23.08	0	168	166.020870366967	0.112252109781587	2017-06-04 16:55:28.03	168
169	0	2.59999752044678	0.6	0	169	4.90302744172976	0.0754311914112271	2017-06-04 19:22:32.48	169
170	0	1.55999851226807	0.6	0	170	2.60299547365873	0.0667434736835572	2017-06-04 19:26:56.50	170
171	0	8.83999156951904	0.62	0	171	17.8976443580602	0.08098481609982	2017-06-04 19:27:26.44	171
172	0	19.7199811935425	1.39	0	172	38.3275520549917	0.0777435132961293	2017-06-04 19:28:10.03	172
173	0	0.319999694824219	0.53	0	173	0.293207035606049	0.0366508794507561	2017-06-04 19:28:12.03	173
174	0	0.359999656677246	0.51	0	174	0.734936237746056	0.081659581971784	2017-06-04 19:28:46.20	174
175	0	0.639999389648438	0.51	0	175	1.44505596307292	0.0903159976920573	2017-06-04 19:28:49.03	175
176	0	1.39999866485596	0.64	0	176	2.86867679953733	0.0819621942724952	2017-06-04 19:28:51.68	176
177	0	8.07999229431152	0.73	0	177	19.1251232573837	0.0946788280068502	2017-06-04 19:29:24.64	177
178	0	11.0799894332886	0.78	0	178	25.6971775627635	0.0927695940893991	2017-06-04 19:29:38.31	178
179	0	3.3599967956543	0.63	0	179	8.74975955840058	0.104163804266674	2017-06-04 19:29:58.44	179
180	0	0.959999084472656	0.52	0	180	2.58593286667586	0.107747202778161	2017-06-04 19:30:53.55	180
181	0	4.55999565124512	0.6	0	181	11.2219917313464	0.0984385239591793	2017-06-04 19:30:58.64	181
182	0	2.07999801635742	0.53	0	182	5.63411217005964	0.108348310962685	2017-06-04 19:31:22.92	182
183	0	0.319999694824219	0.54	0	183	0.413698624910109	0.0517123281137636	2017-06-04 19:31:41.07	183
184	0	4.91999530792236	0.98	0	184	12.3398698070293	0.100324144772596	2017-06-04 19:32:24.88	184
185	0	1.63999843597412	0.55	0	185	5.35729849636552	0.130665816984525	2017-06-04 19:32:48.00	185
186	0	2.11999797821045	0.58	0	186	4.89636059877974	0.0923841622411272	2017-06-05 02:15:56.40	186
187	0	1.83999824523926	0.63	0	187	5.30277056392829	0.115277620954963	2017-06-05 02:16:00.44	187
188	0	3.55999660491943	0.67	0	188	9.30569163850629	0.104558333016925	2017-06-05 02:16:09.07	188
189	0	7.87999248504639	0.66	0	189	19.2548290181115	0.097740248822901	2017-06-05 02:16:20.79	189
190	0	7.71999263763428	0.69	0	190	20.5261880330231	0.106353305870586	2017-06-05 02:16:33.40	190
191	0	5.59999465942383	0.66	0	191	14.1274889973106	0.100910635695076	2017-06-05 02:16:46.79	191
192	0	0.999999046325684	0.53	0	192	1.27776396502341	0.0511105586009365	2017-06-05 02:16:49.44	192
193	0	7.91999244689941	0.75	0	193	19.778117365859	0.0998894816457526	2017-06-05 02:17:06.24	193
194	0	10.4399900436401	0.87	0	194	23.6454299742036	0.0905955171425424	2017-06-05 02:17:24.79	194
195	0	7.47999286651611	0.79	0	195	16.5975693582493	0.0887570553917075	2017-06-05 02:17:38.92	195
196	0	7.07999324798584	0.75	0	196	13.1805773561565	0.0744665387353477	2017-06-05 02:18:13.07	196
197	0	6.8799934387207	0.81	0	197	15.2599928111182	0.0887208884367339	2017-06-05 02:18:51.72	197
198	0	9.31999111175537	0.75	0	198	18.4460892437842	0.0791677649947819	2017-06-05 02:19:38.07	198
199	0	10.6399898529053	0.72	0	199	24.0821484278027	0.0905343925857245	2017-06-05 02:20:01.79	199
200	0	23.8799772262573	1.38	0	200	50.9443617062686	0.0853339392064801	2017-06-05 02:20:33.72	200
201	0	12.8799877166748	0.78	0	201	27.1330172373392	0.0842640286873887	2017-06-05 02:20:54.03	201
202	0	15.9999847412109	0.87	0	202	33.7215066445523	0.0843037666113809	2017-06-05 02:21:23.88	202
203	0	7.19999313354492	0.68	0	203	14.9912747477348	0.0832848597096378	2017-06-05 02:27:38.07	203
204	0	10.5599899291992	0.66	0	204	21.5122450951554	0.0814857768755888	2017-06-05 02:28:12.64	204
205	0	19.039981842041	1.15	0	205	39.8997163067894	0.0838229334176249	2017-06-05 02:28:42.88	205
206	0	8.51999187469482	0.79	0	206	18.0448386852977	0.0847175525131348	2017-06-05 02:28:54.48	206
207	0	5.59999465942383	0.66	0	207	11.6427961883748	0.0831628299169627	2017-06-05 02:36:18.55	207
208	0	3.51999664306641	0.6	0	208	7.54656127456454	0.0857563781200516	2017-06-05 02:36:51.16	208
209	0	4.91999530792236	0.74	0	209	8.85721504908868	0.0720098784478754	2017-06-05 02:39:32.00	209
210	0	10.199990272522	1.16	0	210	21.9223853835612	0.0859701387590634	2017-06-05 02:39:53.44	210
211	0	1.83999824523926	0.69	0	211	3.85290650089078	0.0837588369758865	2017-06-05 06:46:22.75	211
212	0	27.3999738693237	2.92	0	212	45.632528146846	0.066616829411454	2017-06-05 06:46:57.72	212
213	0	59.3199434280396	9.57	0	213	95.2348776043343	0.0642177192207244	2017-06-05 06:48:12.07	213
214	0	71.639931678772	13.35	0	214	131.242697326356	0.0732790046489984	2017-06-05 06:49:38.40	214
215	0	62.6799402236938	11.4	0	215	134.834006966351	0.0860459521163692	2017-06-05 06:51:00.16	215
216	0	75.0799283981323	12.59	0	216	149.962059248478	0.0798945440854972	2017-06-05 06:52:32.03	216
217	0	63.2799396514893	9.72	0	217	132.531596396771	0.0837747132722951	2017-06-05 06:53:51.64	217
218	0	26.2399749755859	2.04	0	218	58.8824898516836	0.0897598930665908	2017-06-05 06:54:32.31	218
219	0	66.0799369812012	10.4	0	219	142.263578871163	0.086115967839687	2017-06-05 06:55:45.27	219
220	0	36.9199647903442	3.24	0	220	87.068049128606	0.0943315808543944	2017-06-05 06:56:37.88	220
221	0	45.1999568939209	4.66	0	221	103.770832200629	0.0918325948678135	2017-06-05 06:57:30.75	221
222	0	40.2799615859985	3.28	0	222	96.3731016639706	0.0957031794081138	2017-06-05 06:58:25.75	222
223	0	68.8399343490601	11.66	0	223	156.918296290743	0.0911785568220471	2017-06-05 06:59:46.20	223
224	0	34.3999671936035	3.27	0	224	90.8108842387883	0.105594051440451	2017-06-05 07:00:34.25	224
225	0	33.679967880249	3.02	0	225	79.1584003173941	0.0940123519208957	2017-06-05 07:01:14.88	225
226	0	51.0799512863159	6.56	0	226	121.372806578666	0.0950452674852511	2017-06-05 07:02:13.92	226
227	0	33.2399682998657	2.81	0	227	81.095025800591	0.0975872753316378	2017-06-05 07:02:59.27	227
228	0	59.7599430084229	8.53	0	228	143.720824363543	0.0961986776195065	2017-06-05 07:04:08.31	228
229	0	18.4799823760986	0.99	0	229	49.8743045570702	0.107953040166819	2017-06-05 07:04:49.07	229
230	1	67.9599351882935	16.31	15.8461125	230	174.901390616564	0.10294372608391	2017-06-05 07:06:02.00	230
231	3	87.1999168395996	22.2	0.79394375	231	210.696224882546	0.0966496444415349	2017-06-05 07:07:45.40	231
232	2	85.4799184799194	24.13	9.3064125	232	246.893709731853	0.115532854343403	2017-06-05 07:09:27.79	232
233	1	74.7999286651611	21.89	15.121875	233	224.603142570697	0.120108632390747	2017-06-05 07:11:00.92	233
234	2	73.3199300765991	17.84	8.79993125	234	209.907972405422	0.114516078780917	2017-06-05 07:12:31.79	234
235	0	71.1599321365356	10.49	0	235	175.048169048652	0.0983969471886747	2017-06-05 07:14:19.55	235
236	0	80.7999229431152	15.74	0	236	194.598656312441	0.0963359684715054	2017-06-05 07:15:51.40	236
237	1	37.7599639892578	5	0.5598	237	89.1837827736638	0.0944743461585421	2017-06-05 07:16:48.92	237
238	4	91.9199123382568	25.1	9.304075	238	243.630404030526	0.106018452580734	2017-06-05 07:18:32.55	238
239	0	17.0799837112427	1.91	0	239	46.8039066434897	0.109611022584285	2017-06-05 07:19:02.48	239
240	0	32.5599689483643	3.31	0	240	81.3480599909038	0.099936191635017	2017-06-05 07:19:40.64	240
241	0	46.6399555206299	6.09	0	241	120.068192353213	0.102974435980457	2017-06-05 07:20:33.00	241
242	0	45.7999563217163	4.17	0	242	119.64742351313	0.104495566387013	2017-06-05 07:21:29.25	242
243	0	53.2799491882324	6.67	0	243	141.696594563234	0.106378824747172	2017-06-05 07:22:29.68	243
244	0	25.9999752044678	2.12	0	244	64.7527006551906	0.099619539469524	2017-06-05 07:23:06.07	244
245	0	17.3199834823608	1.21	0	245	43.2503431159535	0.0998853189744885	2017-06-05 07:23:28.92	245
246	0	21.919979095459	0.93	0	246	57.0930650182875	0.104184425215853	2017-06-05 07:23:54.50	246
247	0	27.6799736022949	1.61	0	247	72.0497804347061	0.104118179818939	2017-06-05 07:24:34.31	247
248	0	17.9199829101562	1.45	0	248	49.0647469313868	0.109519524400417	2017-06-05 07:24:56.55	248
249	0	36.1599655151367	4.47	0	249	92.7942918792686	0.102648552963793	2017-06-05 07:25:38.72	249
250	0	42.7199592590332	5.23	0	250	113.235677676703	0.106025915427625	2017-06-05 07:26:32.40	250
251	0	38.8399629592896	3.86	0	251	105.985638559654	0.109151018084092	2017-06-05 07:27:24.07	251
252	0	53.4799489974976	7.93	0	252	139.72847710914	0.104508958196813	2017-06-05 07:28:26.92	252
253	0	34.1599674224854	3.05	0	253	94.3025341030024	0.110424513001174	2017-06-05 07:29:10.92	253
254	0	43.5599584579468	5.42	0	254	117.042008171005	0.107476591525257	2017-06-05 07:30:03.07	254
255	0	67.9999351501465	12.73	0	255	173.689689804501	0.102170405767353	2017-06-05 07:31:24.75	255
256	0	5.71999454498291	1.58	0	256	12.3489953023819	0.0863566105061672	2017-06-05 07:31:41.92	256
257	0	77.4399261474609	14.91	0	257	198.609789732518	0.102587701308119	2017-06-05 07:33:04.40	257
258	0	31.2399702072144	3.07	0	258	91.250424235893	0.116837931159914	2017-06-05 07:33:48.75	258
259	0	32.2799692153931	3.96	0	259	94.1581430611422	0.11667675720092	2017-06-05 07:34:27.88	259
260	0	40.8799610137939	4.17	0	260	116.887812525188	0.11437163652171	2017-06-05 07:35:19.68	260
261	1	83.7199201583862	18.27	0.60945	261	234.009870702853	0.1118059582909	2017-06-05 07:36:54.75	261
262	0	29.3999719619751	3.36	0	262	86.7617758472032	0.118043232445174	2017-06-05 07:37:39.48	262
263	0	27.3999738693237	2.63	0	263	78.8308927862467	0.115081595308389	2017-06-05 07:38:19.07	263
264	0	31.5999698638916	3.05	0	264	92.5878256818194	0.117199779344075	2017-06-05 07:39:00.16	264
265	0	25.5199756622314	1.94	0	265	75.1510254207423	0.11779157589458	2017-06-05 07:39:34.27	265
266	0	36.4799652099609	3.98	0	266	105.15304779811	0.115299394515471	2017-06-05 07:40:19.16	266
267	0	35.5199661254883	3.39	0	267	102.843944077268	0.115815252339266	2017-06-05 07:41:06.75	267
268	0	45.0399570465088	5.78	0	268	130.767391353381	0.116134450580267	2017-06-05 07:42:01.88	268
269	0	2.75999736785889	0.66	0	269	8.80915841464336	0.127668962531063	2017-06-05 07:42:24.27	269
270	0	4.51999568939209	0.64	0	270	14.6688905118638	0.129813190370477	2017-06-05 07:42:36.48	270
271	1	86.7199172973633	25.25	0.5814	271	236.44331057716	0.109060567609391	2017-06-05 07:44:12.96	271
272	0	11.5599889755249	0.98	0	272	32.6127129083168	0.112846757468224	2017-06-05 07:44:42.25	272
273	0	8.55999183654785	0.81	0	273	22.8332812890184	0.106697576116908	2017-06-05 07:45:06.48	273
274	0	23.399977684021	2.84	0	274	64.0378635800758	0.109466433470215	2017-06-05 07:45:40.31	274
275	0	20.1599807739258	0.89	0	275	54.3517042920987	0.107840683119243	2017-06-05 07:46:35.44	275
276	0	21.4399795532227	2.27	0	276	60.6979116170385	0.113242372419848	2017-06-05 07:47:16.07	276
277	0	43.5599584579468	5.17	0	277	113.170522089423	0.103921507887441	2017-06-05 07:48:12.50	277
278	0	4.75999546051025	0.61	0	278	14.5792328272544	0.122514561573566	2017-06-05 07:49:12.03	278
279	0	1.19999885559082	0.54	0	279	3.8747560088517	0.12915853362839	2017-06-05 07:49:17.31	279
280	0	10.5599899291992	1.05	0	280	28.9237836786636	0.109559786661604	2017-06-05 07:49:41.20	280
281	0	9.23999118804932	0.72	0	281	26.6359832766611	0.115307286911953	2017-06-05 07:49:59.00	281
282	1	68.4399347305298	15.81	0.6370625	282	205.416737771064	0.120056538732357	2017-06-05 07:51:17.79	282
283	0	9.7999906539917	0.83	0	283	30.8856470541246	0.126063865527039	2017-06-05 07:51:56.68	283
284	0	13.4799871444702	1.35	0	284	42.536384297152	0.126220724917365	2017-06-05 07:52:15.16	284
285	0	16.6399841308594	2.53	0	285	47.2307384836943	0.113535429047342	2017-06-05 07:52:35.27	285
286	0	21.7199792861938	2.79	0	286	57.1872926164315	0.105317297636154	2017-06-05 07:53:07.50	286
287	0	84.4399194717407	24.66	0	287	215.833983809338	0.10224253141134	2017-06-05 07:54:53.48	287
288	0	21.5599794387817	1.19	0	288	48.514411966369	0.0900081854663618	2017-06-05 08:06:25.31	288
289	0	33.1999683380127	2.92	0	289	77.2755043832372	0.0931030173292014	2017-06-05 08:07:10.79	289
290	0	34.9999666213989	4.4	0	290	80.5581108520946	0.0920664124023938	2017-06-05 08:07:54.25	290
291	0	26.1599750518799	1.44	0	291	70.322186222253	0.107526278627298	2017-06-05 08:08:31.79	291
292	0	36.8399648666382	4.29	0	292	89.0249029239417	0.09666113238213	2017-06-05 08:09:16.20	292
293	0	42.2399597167969	4.54	0	293	102.203896557296	0.0967839929519847	2017-06-05 08:10:10.88	293
294	0	30.8799705505371	3.19	0	294	76.6476923432028	0.0992845755740969	2017-06-05 08:10:51.31	294
295	0	41.2399606704712	4.08	0	295	100.230759646408	0.0972170316647995	2017-06-05 08:11:42.75	295
296	0	34.8399667739868	3.29	0	296	89.0676897095226	0.102259115625169	2017-06-05 08:12:26.00	296
297	0	38.9199628829956	4.55	0	297	99.5197425542464	0.102281338699123	2017-06-05 08:13:13.25	297
298	0	35.8799657821655	3.56	0	298	93.3375811460925	0.10405527441036	2017-06-05 08:13:59.68	298
299	0	42.439959526062	4.71	0	299	110.895641705711	0.104519926207079	2017-06-05 08:14:52.16	299
300	0	41.9599599838257	5.14	0	300	106.274867544453	0.10131064589557	2017-06-05 08:15:42.20	300
301	0	48.319953918457	5.83	0	301	129.939826523887	0.107566081559509	2017-06-05 08:16:39.72	301
302	0	47.6399545669556	5.96	0	302	123.173589969455	0.103420310637662	2017-06-05 08:17:38.24	302
303	0	53.5199489593506	7.28	0	303	136.194691214494	0.101789754270922	2017-06-05 08:18:42.31	303
304	0	51.9599504470825	7.33	0	304	132.051099828284	0.101655965995599	2017-06-05 08:19:47.44	304
305	0	63.9199390411377	9.13	0	305	173.094947065752	0.108319741593086	2017-06-05 08:21:04.44	305
306	0	64.9199380874634	12.16	0	306	162.74760720957	0.100275790024381	2017-06-05 08:22:21.48	306
307	0	74.0799293518066	14.77	0	307	185.723849094595	0.10028285588261	2017-06-05 08:23:48.92	307
308	0	66.1599369049072	10.73	0	308	167.184652304883	0.101078991720002	2017-06-05 08:25:11.51	308
309	0	61.7599411010742	9.32	0	309	157.324758681639	0.101894273757538	2017-06-05 08:26:28.20	309
310	0	77.3999261856079	13.79	0	310	187.996864912222	0.0971560025386163	2017-06-05 08:28:00.72	310
311	0	65.879937171936	9.57	0	311	160.800268583708	0.0976322213622998	2017-06-05 08:29:22.50	311
312	0	61.5199413299561	8.35	0	312	146.699507788793	0.0953832950512306	2017-06-05 08:30:40.75	312
313	0	61.0799417495728	8.7	0	313	153.489508551084	0.100517032449957	2017-06-05 08:31:55.40	313
314	0	71.3999319076538	14.42	0	314	165.56252073393	0.0927521124559831	2017-06-05 08:33:20.79	314
315	0	70.1199331283569	11.21	0	315	181.111730610605	0.103315305539421	2017-06-05 08:34:44.79	315
316	0	55.4399471282959	7.16	0	316	142.652644087732	0.102923985633284	2017-06-05 08:35:54.48	316
317	0	47.7999544143677	5.26	0	317	121.510923774781	0.10168278140149	2017-06-05 08:36:58.55	317
318	0	55.4799470901489	7.09	0	318	133.118491478425	0.0959758410082372	2017-06-05 08:38:09.03	318
319	0	49.719952583313	6.3	0	319	120.945250506814	0.0973010864897938	2017-06-05 08:39:15.88	319
320	0	50.9599514007568	6.26	0	320	129.593102654074	0.101721430654689	2017-06-05 08:40:19.48	320
321	0	21.919979095459	4.45	0	321	63.0879244525876	0.115123949730999	2017-06-05 08:40:54.79	321
322	0	80.1599235534668	16.87	0	322	189.316789211547	0.0944694556943849	2017-06-05 08:42:23.44	322
323	1	99.5599050521851	21.58	0.5279375	323	250.773651481756	0.100752772792991	2017-06-05 08:44:20.27	323
324	0	79.5199241638184	13.57	0	324	193.712823783504	0.0974410582411993	2017-06-05 08:46:08.79	324
325	2	92.6799116134644	21.64	9.4402625	325	238.115032215175	0.102768680282769	2017-06-05 08:48:08.75	325
326	1	84.5599193572998	20.37	1.386375	326	212.394734025661	0.100470545896717	2017-06-05 08:49:54.92	326
327	1	79.4399242401123	19.64	19.1064	327	230.53992803574	0.116082541810544	2017-06-05 08:51:32.75	327
328	1	87.719916343689	18.8	0.55425	328	228.58266645219	0.104232862039302	2017-06-05 08:53:23.40	328
329	0	40.6399612426758	4.94	0	329	104.059773466677	0.102421036876651	2017-06-05 08:54:23.75	329
330	0	24.0799770355225	1.41	0	330	52.0560417965222	0.086471830226781	2017-06-05 09:10:47.31	330
331	0	54.7599477767944	6.92	0	331	122.016425862808	0.0891281416090637	2017-06-05 09:11:50.25	331
332	0	57.2799453735352	8.93	0	332	128.575845439464	0.0897876015638715	2017-06-05 09:13:04.25	332
333	0	62.1199407577515	12.81	0	333	152.296910121169	0.0980662653710039	2017-06-05 09:14:19.55	333
334	1	70.9199323654175	19.34	15.43255	334	216.126944265712	0.121899009738134	2017-06-05 09:15:51.31	334
335	1	86.5999174118042	17.56	0.5467625	335	205.793237674358	0.0950546132445074	2017-06-05 09:17:44.75	335
336	1	86.1999177932739	19.43	1.1684625	336	193.874700139752	0.0899650580694903	2017-06-05 09:19:31.55	336
337	0	65.6399374008179	9.77	0	337	143.855732533451	0.0876634567540834	2017-06-05 09:20:58.96	337
338	0	53.1199493408203	6.95	0	338	119.948068182077	0.0903223404985517	2017-06-05 09:22:14.79	338
339	0	43.9999580383301	4.33	0	339	107.837769993194	0.0980343363574491	2017-06-05 09:23:16.31	339
340	0	65.1599378585815	10.19	0	340	139.452191810183	0.0856060109332004	2017-06-05 09:24:41.75	340
341	0	60.5599422454834	8.95	0	341	129.788227081259	0.0857253811633154	2017-06-05 09:26:05.48	341
342	1	71.3999319076538	17.75	16.1505	342	176.102427728195	0.098656822256692	2017-06-05 09:27:36.00	342
343	2	90.2799139022827	19.08	1.60046875	343	219.916903886409	0.0974377066399686	2017-06-05 09:29:26.40	343
344	1	87.5999164581299	19.15	0.58175	344	220.2796302632	0.100584306056256	2017-06-05 09:31:13.75	344
345	0	61.5999412536621	8.22	0	345	144.374232821958	0.09374950183244	2017-06-05 09:32:36.40	345
346	0	64.5999383926392	8.71	0	346	148.773287605321	0.0921196827277527	2017-06-05 09:34:01.50	346
347	0	63.3199396133423	9.31	0	347	146.342897166026	0.0924465553796752	2017-06-05 09:35:22.88	347
348	0	60.5199422836304	6.35	0	348	146.13040164937	0.0965832132514014	2017-06-05 09:36:39.64	348
349	0	64.1199388504028	9.4	0	349	156.366177824644	0.0975459624607887	2017-06-05 09:37:59.51	349
350	2	80.3199234008789	16.26	15.46575	350	185.48353279097	0.0923722772863396	2017-06-05 09:39:38.40	350
351	0	87.4399166107178	17.36	0	351	194.395966483609	0.0889277065341302	2017-06-05 09:41:29.88	351
352	0	53.5999488830566	5.59	0	352	122.567061238374	0.0914679561480405	2017-06-05 09:42:43.40	352
353	0	56.9199457168579	6.83	0	353	124.733635365188	0.0876554008188248	2017-06-05 09:44:06.31	353
354	0	65.2799377441406	8.95	0	354	149.439151943078	0.0915681078082589	2017-06-05 09:45:30.75	354
355	1	77.1199264526367	19.7	17.5648875	355	191.094054904632	0.0991151737057222	2017-06-05 09:47:03.79	355
356	0	66.5599365234375	9.78	0	356	160.296148619055	0.0963318200835667	2017-06-05 09:48:27.92	356
357	0	68.2399349212646	9.51	0	357	160.164741678591	0.093883201452867	2017-06-05 09:49:52.64	357
358	0	65.5999374389648	11.16	0	358	163.790126728712	0.0998720284931171	2017-06-05 09:51:12.25	358
359	0	75.5199279785156	13.15	0	359	182.351862306594	0.0965846728318825	2017-06-05 09:52:42.92	359
360	0	66.6799364089966	11.86	0	360	161.347702464801	0.0967892636261556	2017-06-05 09:54:04.44	360
361	1	82.6399211883545	16.36	0.6368	361	213.313734075687	0.103249629271872	2017-06-05 09:55:43.55	361
362	2	83.319920539856	16.08	0.55750625	362	209.891449135593	0.100764017827937	2017-06-05 09:57:23.68	362
363	0	72.2399311065674	17.18	0	363	187.207414480115	0.103658590520551	2017-06-05 09:58:52.64	363
364	1	83.1999206542969	15.87	1.46625	364	200.84069834379	0.0965580280498989	2017-06-05 10:00:31.64	364
365	1	69.4399337768555	15.36	13.22975	365	200.919522612358	0.115737052196059	2017-06-05 10:02:01.51	365
366	1	79.3999242782593	16.82	0.5804875	366	213.065653697744	0.107337860804909	2017-06-05 10:03:40.72	366
367	3	66.4399366378784	14.75	6.9654375	367	190.399171540142	0.114629242348069	2017-06-05 10:05:04.79	367
368	3	59.6399431228638	12.49	8.10159166666667	368	193.758654983049	0.129952149552682	2017-06-05 10:06:19.51	368
369	1	70.239933013916	11.52	0.5346	369	193.471411745275	0.110177341540589	2017-06-05 10:07:49.79	369
370	1	65.0799379348755	12.89	0.5890875	370	166.812112645695	0.102527420187889	2017-06-05 10:09:10.75	370
371	1	63.8799390792847	10.85	0.5574875	371	176.727183055246	0.110661980623197	2017-06-05 10:10:33.24	371
372	1	66.4799365997314	10.33	0.63575	372	162.706187836521	0.0978978266164389	2017-06-05 10:12:01.88	372
373	0	59.2799434661865	9.52	0	373	152.580364699497	0.102955711673075	2017-06-05 10:15:00.72	373
374	0	62.5199403762817	8.1	0	374	149.622067845458	0.0957274906240933	2017-06-05 10:16:22.92	374
375	1	55.2399473190308	8.06	0.56885	375	131.691760016448	0.0953597103667257	2017-06-05 10:17:32.68	375
376	0	44.0399580001831	4.95	0	376	109.311786771776	0.0992840933440287	2017-06-05 10:18:34.51	376
377	0	55.1999473571777	8.23	0	377	129.836745892724	0.0940845984729884	2017-06-05 10:19:45.64	377
378	0	57.5599451065063	8.22	0	378	148.867569207475	0.103452098128891	2017-06-05 10:21:05.75	378
379	0	52.1599502563477	6.65	0	379	133.263579047808	0.102195996202307	2017-06-05 10:22:13.55	379
380	0	46.0799560546875	7.92	0	380	115.708460349423	0.100441371831096	2017-06-05 10:23:16.79	380
381	0	63.6399393081665	11.31	0	381	150.186586260375	0.0943976029292109	2017-06-05 10:24:35.92	381
382	0	62.3599405288696	9.94	0	382	148.890900407847	0.0955041054572466	2017-06-05 10:25:55.51	382
383	0	17.0399837493896	3.84	0	383	49.7977036975101	0.116896018069272	2017-06-05 10:26:30.75	383
384	3	61.9599409103394	14.64	8.23380416666667	384	205.87236087749	0.132906624194635	2017-06-05 10:27:47.20	384
385	4	63.9599390029907	16.66	9.60852083333333	385	186.434674009051	0.116594542844935	2017-06-05 10:29:10.75	385
386	2	69.5599336624146	15.78	7.88914375	386	185.366228433632	0.106593575867528	2017-06-05 10:30:39.51	386
387	2	74.8399286270142	16.57	6.8383875	387	198.524807714695	0.10610625746376	2017-06-05 10:32:14.75	387
388	0	73.4799299240112	15.36	0	388	171.347842135458	0.0932759075315501	2017-06-05 10:33:49.51	388
389	0	49.9199523925781	7.39	0	389	121.977183377694	0.0977381277064852	2017-06-05 10:34:52.16	389
390	0	40.5999612808228	5.38	0	390	111.09736780947	0.109455534787655	2017-06-05 10:35:48.07	390
391	0	73.19993019104	16.53	0	391	191.98382500828	0.104909193993595	2017-06-05 10:37:12.64	391
392	1	70.239933013916	18.19	0.63355	392	194.012050908404	0.110485222612986	2017-06-05 10:38:40.25	392
393	1	73.9999294281006	17.54	0.5454375	393	197.320546343386	0.106659754780209	2017-06-05 10:40:08.20	393
394	1	73.19993019104	15.77	13.49355	394	206.559475318586	0.112874030228736	2017-06-05 10:41:41.79	394
395	0	72.5199308395386	14.88	0	395	166.92809940913	0.0920728623326695	2017-06-05 10:43:29.27	395
396	0	69.3199338912964	11.65	0	396	163.970262020242	0.0946164235546695	2017-06-05 10:45:03.68	396
397	0	50.9999513626099	6.04	0	397	125.947475562798	0.0987823337747432	2017-06-05 10:46:18.55	397
398	0	57.9199447631836	8.45	0	398	136.688246235937	0.0943979601076911	2017-06-05 10:47:31.50	398
399	0	32.23996925354	2.21	0	399	72.526803011491	0.0899836265651253	2017-06-05 10:49:06.92	399
400	0	16.5199842453003	0.83	0	400	34.5523602466688	0.0836618892171157	2017-06-05 11:27:03.27	400
401	0	41.5599603652954	4.51	0	401	75.3914409948795	0.0725615408997877	2017-06-05 11:28:02.20	401
402	0	36.0399656295776	3.5	0	402	82.3000401025202	0.0913429967841512	2017-06-05 11:29:01.68	402
403	0	29.6399717330933	3.7	0	403	76.6042471345558	0.103379550788874	2017-06-05 11:29:39.27	403
404	0	15.7199850082397	1.49	0	404	28.929723320232	0.0736125275323971	2017-06-05 11:30:16.00	404
405	0	32.9199686050415	1.59	0	405	63.0286606274452	0.076584034784259	2017-06-05 12:04:21.64	405
406	0	46.759955406189	4.27	0	406	83.4128685750177	0.0713540364200323	2017-06-05 12:05:24.75	406
407	0	66.9999361038208	11.12	0	407	126.144710745697	0.0753102750720579	2017-06-05 12:06:46.31	407
408	0	63.1599397659302	9.37	0	408	116.914552866407	0.0740434153682121	2017-06-05 12:08:04.75	408
409	0	62.1999406814575	8.63	0	409	118.221758183519	0.0760268541373112	2017-06-05 12:09:24.55	409
410	0	62.919939994812	8.45	0	410	124.878220880421	0.0793885701719143	2017-06-05 12:10:45.44	410
411	0	63.0399398803711	9.26	0	411	123.751755793206	0.0785226876860444	2017-06-05 12:12:05.48	411
412	0	66.9599361419678	9.87	0	412	134.415514325848	0.0802960061683683	2017-06-05 12:13:33.55	412
413	0	56.0799465179443	7.23	0	413	127.455921592447	0.0909100724625153	2017-06-05 12:14:43.40	413
414	0	84.2399196624756	16.53	0	414	161.906123344535	0.0768785011132646	2017-06-05 12:16:25.68	414
415	0	63.1199398040771	11.22	0	415	136.535933466846	0.0865246726659351	2017-06-05 12:17:44.88	415
416	1	95.3999090194702	24.1	0.570975	416	228.978316081911	0.0960076796989146	2017-06-05 12:19:39.68	416
417	0	12.3999881744385	1.83	0	417	37.8847107439598	0.122208744335354	2017-06-05 12:20:10.75	417
418	0	19.9599809646606	3.54	0	418	53.839217482322	0.107894223411467	2017-06-05 12:20:34.27	418
419	0	2.83999729156494	1.02	0	419	8.42206921131014	0.118620693117044	2017-06-05 12:20:45.79	419
420	0	1.67999839782715	0.85	0	420	7.01129759513075	0.166935657026923	2017-06-05 12:20:49.68	420
421	0	2.919997215271	0.96	0	421	9.53980718982784	0.130682290271614	2017-06-05 12:20:54.64	421
422	0	4.59999561309814	1.16	0	422	13.6353291938762	0.11856807994675	2017-06-05 12:21:07.48	422
423	0	3.55999660491943	0.89	0	423	9.99402156761222	0.112292377164182	2017-06-05 12:21:14.48	423
424	0	6.75999355316162	1.62	0	424	21.6431498478899	0.128065975431301	2017-06-05 12:21:23.79	424
425	0	7.71999263763428	1.52	0	425	23.1396127925203	0.119894366800623	2017-06-05 12:21:39.03	425
426	1	27.1599740982056	6.57	0.5481	426	65.7085132096712	0.0967724789538604	2017-06-05 12:22:08.31	426
427	0	97.6399068832397	25.81	0	427	267.030662440249	0.109393962490884	2017-06-05 12:24:05.75	427
428	1	93.2799110412598	25.25	0.6455	428	225.265231185364	0.0965974404739981	2017-06-05 12:26:07.07	428
429	0	23.6399774551392	2.3	0	429	52.1631596161392	0.0882625374215553	2017-06-05 12:30:52.75	429
430	0	43.0399589538574	5.81	0	430	98.4058868544671	0.0914552851807316	2017-06-05 12:31:51.55	430
431	0	50.7199516296387	7.39	0	431	115.571631493378	0.09114481978973	2017-06-05 12:32:58.55	431
432	0	50.2799520492554	7.07	0	432	107.489127913003	0.0855124327072418	2017-06-05 12:34:06.68	432
433	0	41.1999607086182	4.22	0	433	96.8000433397617	0.0939806246017104	2017-06-05 12:35:01.68	433
434	0	26.9199743270874	4.88	0	434	76.2624127878199	0.11331710666838	2017-06-05 12:35:46.51	434
435	0	18.5999822616577	3.41	0	435	60.2188340778013	0.129502868984519	2017-06-05 12:36:17.55	435
436	0	11.3999891281128	2.1	0	436	30.8861428662999	0.108372431109824	2017-06-05 12:36:35.50	436
437	0	41.2799606323242	7.53	0	437	110.131225754249	0.106716304025435	2017-06-05 12:37:24.55	437
438	0	87.4399166107178	23.99	0	438	206.561210420114	0.0944927769533916	2017-06-05 12:39:10.20	438
439	0	32.9199686050415	3.92	0	439	77.2695453788922	0.0938876614567342	2017-06-05 12:40:05.68	439
440	0	20.9999799728394	2.45	0	440	52.6999278736854	0.100380814997496	2017-06-05 12:40:38.50	440
441	0	29.7199716567993	3.8	0	441	74.233496708453	0.0999104935510808	2017-06-05 12:41:21.27	441
442	0	36.0799655914307	4.84	0	442	105.901407340525	0.117407325211225	2017-06-05 12:42:09.25	442
443	0	22.0399789810181	3.57	0	443	69.9372011286249	0.126927769743421	2017-06-05 12:42:38.92	443
444	0	40.0799617767334	6.62	0	444	126.436759529977	0.12618439074848	2017-06-05 12:43:27.31	444
445	2	85.3999185562134	28.97	14.5143875	445	240.652195000771	0.112717655738066	2017-06-05 12:45:11.48	445
446	1	93.0799112319946	29	0.59065	446	258.714013315789	0.111179206409879	2017-06-05 12:47:08.40	446
447	0	14.7599859237671	2.28	0	447	31.5029383532823	0.0853738166755618	2017-06-05 12:47:38.31	447
448	0	18.1999826431274	2.6	0	448	53.4739243820189	0.11752510853191	2017-06-05 12:48:05.79	448
449	0	34.1599674224854	9.95	0	449	120.774331734355	0.14142193411517	2017-06-05 12:48:44.68	449
450	0	21.879979133606	3.7	0	450	72.5224025774029	0.132582088806952	2017-06-05 12:49:17.16	450
451	0	17.8799829483032	3.26	0	451	59.4737467749213	0.133050887639645	2017-06-05 12:49:41.07	451
452	0	8.35999202728271	1.7	0	452	27.5328734496062	0.131736236600986	2017-06-05 12:49:56.31	452
453	0	10.5999898910522	2.2	0	453	33.6931272712345	0.127143876495224	2017-06-05 12:50:12.44	453
454	1	81.6799221038818	29.76	1.37245	454	240.366576252025	0.117711349780619	2017-06-05 12:51:44.75	454
455	0	5.9999942779541	0.95	0	455	23.4813682931872	0.156542455287914	2017-06-05 12:52:00.20	455
456	0	7.43999290466309	1.46	0	456	27.3847900068992	0.147230053800534	2017-06-05 12:52:09.88	456
457	0	4.75999546051025	1.29	0	457	16.2029394582786	0.136159155111584	2017-06-05 12:52:16.88	457
458	0	0.479999542236328	0.59	0	458	2.10367447359828	0.17530620613319	2017-06-05 12:52:26.16	458
459	0	0.559999465942383	0.55	0	459	2.67561611470254	0.191115436764467	2017-06-05 12:52:39.25	459
460	0	3.43999671936035	1.06	0	460	18.5787430744596	0.216031896214647	2017-06-05 12:52:45.16	460
461	1	5.47999477386475	1.56	0.5320375	461	25.2237434775212	0.184114915894315	2017-06-05 12:52:52.68	461
462	0	10.6399898529053	2.78	0	462	40.4663479804609	0.152129127746094	2017-06-05 12:53:05.03	462
463	2	89.0799150466919	30.11	14.96696875	463	281.589101816122	0.126443242845138	2017-06-05 12:54:50.72	463
464	0	2.4799976348877	0.86	0	464	14.923814289532	0.240706682089226	2017-06-05 12:55:01.75	464
465	1	4.95999526977539	1.71	0.61075	465	25.8228619478756	0.208248886676416	2017-06-05 12:55:08.48	465
466	1	3.15999698638916	1.36	0.5566	466	11.9938318960097	0.151820656911516	2017-06-05 12:55:13.50	466
467	0	4.55999565124512	1.59	0	467	16.8833154800297	0.148099258596751	2017-06-05 12:55:19.51	467
468	0	10.0799903869629	2.77	0	468	43.8928630867199	0.174178028121904	2017-06-05 12:55:38.92	468
469	0	2.79999732971191	0.93	0	469	9.82492981794376	0.140356140256339	2017-06-05 12:55:45.27	469
470	0	8.39999198913574	1.17	0	470	45.2147514387253	0.215308340184406	2017-06-05 12:55:55.31	470
471	0	4.99999523162842	1.64	0	471	16.75723043343	0.13405784346744	2017-06-05 12:56:01.31	471
472	0	2.43999767303467	0.63	0	472	6.60009346491164	0.108198253523142	2017-06-05 12:56:06.31	472
473	0	63.4399394989014	20.98	0	473	166.525722107216	0.104997302715773	2017-06-05 12:57:14.55	473
474	0	3.11999702453613	0.92	0	474	12.7638504198853	0.163639107947247	2017-06-05 12:57:28.64	474
475	0	3.47999668121338	0.77	0	475	13.9251227586417	0.160058882283238	2017-06-05 12:57:34.31	475
476	0	2.23999786376953	0.54	0	476	7.70841000785381	0.137650178711675	2017-06-05 12:57:39.20	476
477	0	1.47999858856201	0.6	0	477	7.19487260584285	0.194456016374131	2017-06-05 12:57:47.79	477
478	1	3.55999660491943	0.82	0.7971625	478	17.466213536638	0.196249590299303	2017-06-05 12:57:54.20	478
479	0	0.279999732971191	0.51	0	479	1.26157236793459	0.180224623990656	2017-06-05 12:58:01.03	479
480	2	9.51999092102051	3.92	2.1828	480	76.9224642426745	0.323203631271742	2017-06-05 12:58:33.75	480
481	2	28.3999729156494	10.71	2.09700625	481	162.007131277063	0.228179058136709	2017-06-05 12:59:02.55	481
482	0	4.07999610900879	2.1	0	482	22.6658037783624	0.222213762532965	2017-06-05 12:59:07.50	482
483	0	10.1599903106689	3	0	483	39.5736455146431	0.155801753994658	2017-06-05 12:59:19.44	483
484	2	96.0799083709717	30.47	15.36565	484	266.20803927031	0.110827659979313	2017-06-05 13:01:32.31	484
485	0	4.43999576568604	0.98	0	485	15.4366876544029	0.139069258147774	2017-06-05 13:01:52.07	485
486	0	3.63999652862549	1.09	0	486	10.9846837438311	0.12071081037177	2017-06-05 13:01:58.16	486
487	0	3.99999618530273	1	0	487	14.6695912099943	0.146695912099943	2017-06-05 13:02:04.55	487
488	0	4.07999610900879	1.06	0	488	11.9178655253547	0.116841818876026	2017-06-05 13:02:12.55	488
489	0	4.51999568939209	1.11	0	489	13.1203079060783	0.116108919522817	2017-06-05 13:02:20.03	489
490	2	30.9599704742432	8.08	4.04678125	490	158.834958068382	0.205213124119356	2017-06-05 13:02:55.44	490
491	1	5.83999443054199	1.19	1.150175	491	33.148399218923	0.227043830266596	2017-06-05 13:03:05.50	491
492	0	3.19999694824219	0.86	0	492	10.2819932858156	0.128524916072695	2017-06-05 13:03:10.51	492
493	10	102.239902496338	30.2	22.5124138888889	493	450.997167320604	0.176446466087873	2017-06-05 13:05:06.20	493
494	0	12.6799879074097	2.21	0	494	44.8880286620908	0.141602614075996	2017-06-05 13:05:59.20	494
495	0	10.7999897003174	2.23	0	495	39.2686736267852	0.145439531951056	2017-06-05 13:06:19.92	495
496	0	3.15999698638916	0.76	0	496	11.7683247524818	0.148966136107364	2017-06-05 13:06:25.64	496
497	0	16.8799839019775	2.29	0	497	70.9818711936253	0.168203486240818	2017-06-05 13:06:47.79	497
498	1	78.1999254226685	29.15	0.5756625	498	210.307605445471	0.107574222734256	2017-06-05 13:08:16.68	498
499	0	3.91999626159668	0.67	0	499	13.044726898346	0.133109458146387	2017-06-05 13:08:33.75	499
500	0	3.67999649047852	0.79	0	500	13.4715699249918	0.146430107880345	2017-06-05 13:08:41.96	500
501	0	3.07999706268311	0.7	0	501	13.549214498387	0.175963824654376	2017-06-05 13:08:47.88	501
502	0	3.39999675750732	0.69	0	502	13.8034130180883	0.16239309433045	2017-06-05 13:08:54.00	502
503	0	1.87999820709229	0.57	0	503	7.81079036501823	0.166187029042941	2017-06-05 13:09:01.50	503
504	0	2.39999771118164	1.06	0	504	8.90148595749958	0.14835809929166	2017-06-05 13:09:07.50	504
505	0	3.95999622344971	1.27	0	505	17.3284498013225	0.175034846478005	2017-06-05 13:09:13.48	505
506	1	21.879979133606	4.46	1.650775	506	116.314958827499	0.212641606631625	2017-06-05 13:09:36.55	506
507	3	37.5999641418457	10.12	5.81444583333333	507	152.932245106757	0.162693877773145	2017-06-05 13:10:24.92	507
508	0	0.439999580383301	0.59	0	508	2.13474484209057	0.194067712917324	2017-06-05 13:10:29.16	508
509	0	23.359977722168	5.4	0	509	82.0888603231319	0.140563116991664	2017-06-05 13:10:53.79	509
510	2	49.0399532318115	10.83	5.3349125	510	169.297991400604	0.138089715661178	2017-06-05 13:11:53.55	510
511	2	84.5199193954468	29.41	15.0359625	511	241.623849821389	0.114351088415234	2017-06-05 13:13:36.75	511
512	1	90.8399133682251	30.05	0.6792625	512	238.682331841698	0.105100102087934	2017-06-05 13:15:30.92	512
513	0	23.399977684021	3.63	0	513	66.0601444345685	0.112923323819775	2017-06-05 13:16:18.44	513
514	0	17.8399829864502	2.77	0	514	51.3921666732863	0.11522907325849	2017-06-05 13:16:41.50	514
515	0	17.1599836349487	2.78	0	515	45.6548652531787	0.106421597326757	2017-06-05 13:17:04.55	515
516	0	13.7999868392944	2.51	0	516	33.1829297940601	0.0961824052001743	2017-06-05 13:17:26.75	516
517	0	32.23996925354	4.58	0	517	91.7954276331191	0.113890108725954	2017-06-05 13:18:05.68	517
518	0	37.2399644851685	5.27	0	518	101.16572615395	0.108663508221214	2017-06-05 13:18:53.75	518
519	0	14.2399864196777	1.86	0	519	38.5775935965494	0.108364026956599	2017-06-05 13:19:19.88	519
520	0	5.79999446868896	1.52	0	520	19.1062969916867	0.131767565459908	2017-06-05 13:19:31.64	520
521	0	6.15999412536621	1.27	0	521	20.9015265694681	0.13572419850304	2017-06-05 13:19:39.88	521
522	0	14.1199865341187	2.27	0	522	46.279944299611	0.131104658072552	2017-06-05 13:19:56.25	522
523	2	0.519999504089355	0.6	0.5662125	523	3.41552197325088	0.262732459480837	2017-06-05 13:19:59.20	523
524	0	26.279974937439	6.23	0	524	99.8416696569612	0.151966011654431	2017-06-05 13:20:26.64	524
525	1	36.6799650192261	6.79	4.8340875	525	115.416823284432	0.125863493221845	2017-06-05 13:21:11.07	525
526	1	89.239914894104	31.13	0.59525	526	258.88175574709	0.116038438255083	2017-06-05 13:22:50.75	526
527	0	13.9999866485596	2.72	0	527	37.0373747600354	0.105821070742958	2017-06-05 13:23:18.68	527
528	0	4.19999599456787	0.9	0	528	9.78331646631482	0.0931744425363317	2017-06-05 13:23:26.75	528
529	0	23.1999778747559	2.45	0	529	76.8021624262755	0.132417521424613	2017-06-05 13:23:54.25	529
530	0	9.23999118804932	0.96	0	530	27.7077032840781	0.119946767463542	2017-06-05 13:24:05.55	530
531	0	19.9599809646606	2.06	0	531	56.6294503538927	0.113485872452691	2017-06-05 13:24:31.51	531
532	0	43.7199583053589	5.7	0	532	102.777153128761	0.0940321620574211	2017-06-05 13:25:20.25	532
533	0	12.9599876403809	1.59	0	533	61.3419581893992	0.189327031448763	2017-06-05 13:25:45.44	533
534	2	27.0399742126465	5.42	4.793275	534	122.653527768913	0.18144012983567	2017-06-05 13:26:15.51	534
535	0	8.79999160766602	1.57	0	535	29.9425065942025	0.13610230270092	2017-06-05 13:26:27.40	535
536	0	2.87999725341797	0.87	0	536	8.24405684130901	0.114500789462625	2017-06-05 13:26:32.40	536
537	0	29.6799716949463	5.21	0	537	98.0553649659239	0.132150087555154	2017-06-05 13:27:06.64	537
538	0	73.9999294281006	17.41	0	538	175.271462112972	0.0947413308718769	2017-06-05 13:28:28.79	538
539	0	4.43999576568604	0.93	0	539	16.7903896182601	0.151264771335676	2017-06-05 13:28:40.92	539
540	0	12.3599882125854	0.99	0	540	39.2085678556495	0.126888569112134	2017-06-05 13:28:55.20	540
541	0	6.95999336242676	0.85	0	541	20.6086557863902	0.118440550496495	2017-06-05 13:29:05.96	541
542	0	35.2399663925171	6.72	0	542	88.5007349789138	0.100454863767212	2017-06-05 13:29:44.68	542
543	0	50.4399518966675	6.76	0	543	125.781463969915	0.0997473941077836	2017-06-05 13:30:44.44	543
544	0	77.3599262237549	17.09	0	544	169.365629832518	0.08757271449458	2017-06-05 13:32:19.40	544
545	0	16.6799840927124	2.05	0	545	52.2027260863526	0.125186393492452	2017-06-05 13:32:51.27	545
546	2	29.0399723052979	5.27	2.7865375	546	179.544479738047	0.247306445920175	2017-06-05 13:33:22.55	546
547	0	11.1199893951416	4.8	0	547	57.3032291349092	0.206126723506868	2017-06-05 13:33:34.16	547
548	1	72.4799308776855	17.72	0.6498625	548	176.513736306477	0.0974137617585415	2017-06-05 13:35:15.79	548
549	0	33.0399684906006	4.88	0	549	67.3632664580409	0.0815535913535604	2017-06-05 13:36:02.55	549
550	0	14.3599863052368	2.13	0	550	41.2291718449302	0.114844489818747	2017-06-05 13:36:20.07	550
551	0	30.9599704742432	4.53	0	551	73.7584385294991	0.0952951402189911	2017-06-05 13:36:53.75	551
552	0	21.6799793243408	2.78	0	552	54.2330675901477	0.100061010313926	2017-06-05 13:37:19.40	552
553	0	16.2799844741821	1.77	0	553	48.3558016612073	0.11881032349191	2017-06-05 13:37:37.64	553
554	0	30.7999706268311	4.27	0	554	81.7240306316372	0.106135104716412	2017-06-05 13:38:12.92	554
555	0	28.5599727630615	4.98	0	555	87.5574411433579	0.122629469388456	2017-06-05 13:38:49.50	555
556	0	40.999960899353	5.59	0	556	111.90144267181	0.10917213919201	2017-06-05 13:39:37.55	556
557	0	31.9199695587158	3.97	0	557	89.4476945681244	0.112089842817199	2017-06-05 13:40:19.50	557
558	0	5.35999488830566	1.34	0	558	12.2585378771732	0.0914816259490538	2017-06-05 13:40:35.88	558
559	0	10.7999897003174	1.03	0	559	21.0029233735443	0.0777886050872011	2017-06-05 13:44:06.92	559
560	0	36.9199647903442	4.27	0	560	90.4091163010007	0.0979513719404124	2017-06-05 13:44:52.07	560
561	0	30.6399707794189	3.14	0	561	79.0088836559022	0.103144756730943	2017-06-05 13:45:36.72	561
562	0	44.6399574279785	5.68	0	562	96.7750529738035	0.0867159972883544	2017-06-05 13:46:42.44	562
563	0	28.7999725341797	2.82	0	563	73.1896495947459	0.101652291103814	2017-06-05 13:47:25.88	563
564	0	29.5999717712402	3.71	0	564	81.0276387606698	0.10949680913604	2017-06-05 13:48:02.25	564
565	0	29.239972114563	3.51	0	565	81.4385662446564	0.111407067366151	2017-06-05 13:48:37.75	565
566	0	25.3199758529663	3.01	0	566	71.7113801974992	0.113288120375196	2017-06-05 13:49:08.07	566
567	0	34.5999670028687	4.7	0	567	100.220181072906	0.11586148100914	2017-06-05 13:49:50.55	567
568	0	26.9999742507935	3.47	0	568	79.0982131482081	0.117182537997345	2017-06-05 13:50:23.44	568
569	0	25.2799758911133	3.56	0	569	74.5954913969416	0.118030840817946	2017-06-05 13:50:53.79	569
570	0	36.4799652099609	5.23	0	570	104.034996227833	0.114073460776133	2017-06-05 13:51:34.51	570
571	0	34.5999670028687	4.72	0	571	103.718136246881	0.119905359822983	2017-06-05 13:52:17.03	571
572	0	40.0399618148804	5.96	0	572	119.032544027589	0.118913630397192	2017-06-05 13:53:03.79	572
573	0	52.679949760437	9.17	0	573	154.325064536437	0.117179244143081	2017-06-05 13:54:05.88	573
574	0	51.1199512481689	7.73	0	574	144.114636311273	0.112765756112107	2017-06-05 13:55:07.75	574
575	0	93.9999103546143	22.75	0	575	218.457885636564	0.0929608023985381	2017-06-05 13:57:06.31	575
576	0	10.9599895477295	2.22	0	576	27.1893210176277	0.0992310986044805	2017-06-05 13:57:28.07	576
577	0	44.7599573135376	6.2	0	577	112.671797471515	0.100689720707342	2017-06-05 13:58:18.72	577
578	0	46.5999555587769	6.41	0	578	121.069655948511	0.10392245145795	2017-06-05 13:59:16.44	578
579	0	28.5999727249146	4.34	0	579	72.4128901973121	0.10127676950673	2017-06-05 13:59:51.31	579
580	0	2.71999740600586	0.81	0	580	5.66981671477941	0.0833796575702855	2017-06-05 13:59:59.31	580
581	0	32.6399688720703	5.2	0	581	101.739775360589	0.124681097255623	2017-06-05 14:00:36.40	581
582	0	6.71999359130859	0.87	0	582	15.9239902525679	0.0947856562652854	2017-06-05 14:00:45.51	582
583	0	43.7199583053589	5.34	0	583	118.389474749099	0.108316079367886	2017-06-05 14:01:36.40	583
584	0	35.7599658966064	5.12	0	584	116.116389065325	0.129884104099916	2017-06-05 14:02:21.64	584
585	0	16.6399841308594	1.13	0	585	52.1105183386314	0.125265669083249	2017-06-05 14:02:42.51	585
586	0	5.63999462127686	0.78	0	586	16.3196027227232	0.115741863281725	2017-06-05 14:02:50.48	586
587	0	2.11999797821045	0.57	0	587	6.656424157354	0.125592908629321	2017-06-05 14:02:55.92	587
588	0	6.95999336242676	0.58	0	588	22.664209884428	0.130254079795563	2017-06-05 14:03:02.92	588
589	0	31.7599697113037	4.58	0	589	104.56317694496	0.131691658620857	2017-06-05 14:03:38.75	589
590	0	4.19999599456787	0.76	0	590	10.2901797670248	0.0980017120669029	2017-06-05 14:03:46.16	590
591	0	33.3599681854248	3.85	0	591	99.3732965153888	0.119152633711497	2017-06-05 14:04:23.16	591
592	0	23.9199771881104	2.83	0	592	72.8225148635424	0.121776780708265	2017-06-05 14:04:52.31	592
593	1	9.91999053955078	2.68	2.5874	593	70.8764608153409	0.28579218070702	2017-06-05 14:05:04.92	593
594	0	0.879999160766602	0.61	0	594	8.97242469378806	0.407837486081275	2017-06-05 14:05:07.48	594
595	0	16.11998462677	4.64	0	595	101.447727051763	0.251731332634647	2017-06-05 14:05:24.55	595
596	1	7.79999256134033	2.39	0.905825	596	31.0448804036705	0.159204514890618	2017-06-05 14:05:33.16	596
597	0	4.91999530792236	0.89	0	597	19.8881354821287	0.16169215839129	2017-06-05 14:05:43.24	597
598	0	0.679999351501465	0.59	0	598	7.76595633350356	0.456820960794327	2017-06-05 14:05:46.20	598
599	0	27.0799741744995	3.75	0	599	93.0308662858231	0.137416346064731	2017-06-05 14:06:18.75	599
600	0	1.19999885559082	0.67	0	600	10.715540974536	0.357184699151199	2017-06-05 14:06:23.27	600
601	0	4.6799955368042	0.75	0	601	18.163357468478	0.155242371525453	2017-06-05 14:06:32.48	601
602	1	40.0399618148804	5.57	3.694775	602	143.271930328594	0.143128801527067	2017-06-05 14:07:15.68	602
603	0	56.9599456787109	12.9	0	603	150.118971585002	0.105420626113064	2017-06-05 14:08:20.92	603
604	0	3.27999687194824	0.89	0	604	10.5853350688285	0.129089452058884	2017-06-05 14:08:39.68	604
605	0	6.55999374389648	1.01	0	605	23.0744964968687	0.14069814937115	2017-06-05 14:08:48.25	605
606	0	3.11999702453613	0.91	0	606	13.8121526252874	0.177078879811376	2017-06-05 14:08:53.48	606
607	0	46.6799554824829	8.25	0	607	152.090159762204	0.130325758150989	2017-06-05 14:09:41.31	607
608	0	58.2399444580078	11.02	0	608	175.331159504778	0.120419752407128	2017-06-05 14:10:49.72	608
609	0	2.11999797821045	0.73	0	609	10.6213301513784	0.200402455686386	2017-06-05 14:10:55.31	609
610	0	5.27999496459961	1.06	0	610	21.98128682469	0.166524900187045	2017-06-05 14:11:03.88	610
611	2	47.9199542999268	28.51	2.81244375	611	290.234587572252	0.242265932864985	2017-06-05 14:11:53.75	611
612	0	30.4799709320068	5.63	0	612	93.1319103766052	0.122220354824941	2017-06-05 14:12:46.07	612
613	2	12.2399883270264	6.43	3.405975	613	90.3820276943839	0.295366103576418	2017-06-05 14:13:22.68	613
614	1	20.8399801254272	4.19	3.407875	614	147.941092242512	0.283956031175647	2017-06-05 14:13:44.88	614
615	1	45.9999561309814	8.8	0.7081	615	130.093222846679	0.113124541605808	2017-06-05 14:14:50.88	615
616	0	43.3599586486816	6.22	0	616	135.932245317334	0.125398750292743	2017-06-05 14:15:42.96	616
617	2	81.919921875	25.98	0.6303875	617	227.591811553093	0.111128814234909	2017-06-05 14:17:19.75	617
618	2	15.9199848175049	2.65	0.538625	618	62.260742924631	0.156434027448822	2017-06-05 14:17:43.00	618
619	3	98.2799062728882	32.76	21.8856375	619	341.652662060857	0.139052772511541	2017-06-05 14:19:32.75	619
620	3	81.4399223327637	32.54	10.8200125	620	299.284143236029	0.1469961410786	2017-06-05 14:21:19.51	620
621	0	9.91999053955078	2.36	0	621	82.0060285755287	0.330669470062616	2017-06-05 14:21:35.24	621
622	1	10.5199899673462	6.64	0.545725	622	62.0047500064202	0.235759505727834	2017-06-05 14:21:47.03	622
623	2	48.4399538040161	31.28	12.40448125	623	338.325421038479	0.279376895985532	2017-06-05 14:22:41.48	623
624	1	34.1999673843384	8.93	0.69375	624	135.851653374599	0.15889082266035	2017-06-05 14:23:34.55	624
625	1	90.0799140930176	32.52	0.5529	625	285.709468789092	0.126869213494268	2017-06-05 14:25:28.64	625
626	0	0.75999927520752	0.68	0	626	4.11756693031428	0.216714048963909	2017-06-05 14:25:35.27	626
627	6	84.9999189376831	23.11	11.4241270833333	627	438.332595198669	0.206274162446432	2017-06-05 14:27:07.24	627
628	1	6.91999340057373	2.16	0.896875	628	29.6358190195195	0.171305312251558	2017-06-05 14:27:17.75	628
629	2	20.0399808883667	5.86	1.95885625	629	86.8474429608288	0.173348189542573	2017-06-05 14:27:40.51	629
630	1	80.7199230194092	32.06	30.76355	630	305.477243740255	0.151376235748392	2017-06-05 14:29:22.07	630
631	1	44.5999574661255	30.7	0.5769375	631	273.572013634061	0.245356066039517	2017-06-05 14:30:09.55	631
632	2	25.8799753189087	3.87	0.83315	632	104.435239016631	0.16141458889742	2017-06-05 14:30:55.40	632
633	1	42.8399591445923	11.51	0.682	633	134.044462304028	0.125158228108336	2017-06-05 14:31:48.44	633
634	3	93.0799112319946	31.92	31.3603166666667	634	341.561824755344	0.146782047595764	2017-06-05 14:33:47.72	634
635	5	52.2799501419067	12.45	5.9951725	635	256.242848402596	0.196054206887985	2017-06-05 14:34:56.03	635
636	6	102.319902420044	31.23	24.5330425	636	388.344209316019	0.151815562672408	2017-06-05 14:37:02.51	636
637	2	90.3199138641357	30.65	4.618125	637	301.445484620956	0.133501100363577	2017-06-05 14:38:57.51	637
638	1	27.9599733352661	6.36	5.8976125	638	203.815606070682	0.291581696810703	2017-06-05 14:39:29.92	638
639	2	8.4799919128418	4.08	0.7068625	639	30.813258207293	0.145345557581571	2017-06-05 14:39:39.79	639
640	1	91.1199131011963	30.69	30.4187	640	270.939880723386	0.118937612257852	2017-06-05 14:41:39.68	640
641	0	0.559999465942383	0.55	0	641	3.88093416848438	0.27720958346317	2017-06-05 14:41:45.16	641
642	0	9.11999130249023	2.98	0	642	33.5807300857056	0.147283903884674	2017-06-05 14:41:56.64	642
643	2	35.8799657821655	6.92	0.9852875	643	150.579947987977	0.167870622060175	2017-06-05 14:42:35.50	643
644	2	93.3599109649658	31.16	15.5739375	644	331.883277436112	0.142195063168857	2017-06-05 14:44:27.68	644
645	2	39.9999618530273	9	2.69075	645	273.088167166021	0.273088167166021	2017-06-05 14:45:24.25	645
646	2	22.9199781417847	8.68	1.49423125	646	227.234469542114	0.396569754872799	2017-06-05 14:45:49.55	646
647	2	21.0799798965454	9.28	8.9349875	647	138.788065305778	0.26335496262956	2017-06-05 14:46:12.68	647
648	1	32.5599689483643	7.53	0.603975	648	117.631274002319	0.144510164622014	2017-06-05 14:47:01.55	648
649	0	84.0399198532104	31.11	0	649	238.729355785941	0.11362653773724	2017-06-05 14:48:44.40	649
650	4	78.3599252700806	31.67	21.491859375	650	324.390696685633	0.165589942157036	2017-06-05 14:50:23.64	650
651	0	1.19999885559082	0.71	0	651	9.90011469545324	0.330003823181775	2017-06-05 14:50:32.31	651
652	0	5.31999492645264	1.25	0	652	15.5723975179393	0.117085695623604	2017-06-05 14:50:38.92	652
653	0	49.0799531936646	13.17	0	653	140.803186748203	0.114754023429668	2017-06-05 14:51:35.44	653
654	1	47.0799551010132	10.16	0.6276125	654	145.057836558772	0.123243701409322	2017-06-05 14:52:31.44	654
655	2	94.0399103164673	32.31	16.19869375	655	343.635178039206	0.146165537234882	2017-06-05 14:54:22.24	655
656	1	10.8399896621704	1.67	1.568875	656	56.7382347662705	0.209366179949338	2017-06-05 14:54:44.88	656
657	1	65.759937286377	21.75	0.672	657	170.459527715179	0.103685844108989	2017-06-05 14:55:57.92	657
658	1	63.3999395370483	16.19	0.574825	658	148.789528058612	0.0938735192798813	2017-06-05 14:57:16.75	658
659	1	102.319902420044	31.44	19.88275	659	401.15407160023	0.156823327443405	2017-06-05 14:59:25.50	659
660	0	4.75999546051025	1.4	0	660	19.7516737142209	0.165980451380008	2017-06-05 14:59:45.92	660
661	0	0.319999694824219	0.53	0	661	0.316897264749257	0.0396121580936571	2017-06-05 14:59:50.07	661
662	1	64.359938621521	18.52	0.5548625	662	172.537477779268	0.107232739452621	2017-06-05 15:01:04.92	662
663	2	94.3999099731445	30.97	0.580425	663	233.556917369685	0.0989647954956292	2017-06-05 15:03:02.31	663
664	0	43.9999580383301	7.71	0	664	123.212102479288	0.112011002253898	2017-06-05 15:04:01.50	664
665	2	102.39990234375	29.91	0.6243	665	245.243891657344	0.0957983951786499	2017-06-05 15:06:06.16	665
666	0	22.9599781036377	3.89	0	666	64.0116280488015	0.111518515764463	2017-06-05 15:06:42.79	666
667	0	39.439962387085	7	0	667	109.598833574813	0.111155003625571	2017-06-05 15:07:30.27	667
668	0	72.6399307250977	19.95	0	668	185.285012436524	0.102029191870333	2017-06-05 15:08:51.64	668
669	0	30.5999708175659	5.1	0	669	88.3262804656446	0.115459190151169	2017-06-05 15:09:33.51	669
670	0	45.2399568557739	6.61	0	670	135.516502656564	0.119820073082727	2017-06-05 15:10:27.68	670
671	1	70.5599327087402	14.83	0.725575	671	225.581644831704	0.127880751038381	2017-06-05 15:11:52.79	671
672	0	10.7199897766113	0.83	0	672	37.8834747287082	0.141356248987717	2017-06-05 15:12:13.16	672
673	0	4.95999526977539	1.12	0	673	16.7453293652973	0.135042978752397	2017-06-05 15:12:20.31	673
674	0	62.3599405288696	13.54	0	674	186.191491419739	0.119430077883091	2017-06-05 15:13:28.75	674
675	1	3.91999626159668	0.91	0.6761125	675	73.93543514076	0.754443215722041	2017-06-05 15:13:36.55	675
676	0	10.279990196228	3.52	0	676	62.7755800028483	0.244262957209526	2017-06-05 15:13:51.55	676
677	0	2.31999778747559	1.07	0	677	14.0635571626024	0.242475123493145	2017-06-05 15:13:54.75	677
678	2	38.9199628829956	9.62	4.9159625	678	120.086382589891	0.123418687142745	2017-06-05 15:14:44.40	678
679	4	86.8399171829224	21.59	1.74374166666667	679	271.453459238383	0.125036139676823	2017-06-05 15:16:31.03	679
680	0	24.879976272583	9.29	0	680	232.056077058198	0.373080509739868	2017-06-05 15:16:58.03	680
681	0	2.919997215271	1.32	0	681	10.3551664098625	0.141851594655651	2017-06-05 15:17:03.88	681
682	1	27.3599739074707	8.22	0.63505	682	103.78470661712	0.151732027218011	2017-06-05 15:17:47.00	682
683	1	13.3599872589111	3.54	0.5758625	683	48.5737096257608	0.145430268340601	2017-06-05 15:18:02.51	683
684	2	20.7199802398682	5.31	0.5797625	684	82.9509693858569	0.160137006536403	2017-06-05 15:18:38.51	684
685	0	42.7199592590332	7.25	0	685	133.739006079705	0.125223788464143	2017-06-05 15:19:39.03	685
686	0	2.31999778747559	0.77	0	686	6.87593420786012	0.118550589790692	2017-06-05 15:19:44.16	686
687	2	6.59999370574951	3.01	2.725375	687	62.6634899337578	0.37977872687126	2017-06-05 15:19:52.72	687
688	0	20.2799806594849	4.74	0	688	81.7348263903127	0.161212675326061	2017-06-05 15:20:15.27	688
689	0	2.11999797821045	0.76	0	689	13.4572933075228	0.253911194481563	2017-06-05 15:20:21.25	689
690	0	1.51999855041504	0.64	0	690	9.95877134565653	0.262072930148856	2017-06-05 15:20:24.07	690
691	1	3.47999668121338	0.96	0.5921	691	14.2067141092082	0.163295564473657	2017-06-05 15:20:29.72	691
692	0	1.59999847412109	0.6	0	692	5.96742391943338	0.149185597985835	2017-06-05 15:20:37.48	692
693	0	24.2799768447876	4.77	0	693	90.6258368718385	0.1493012139569	2017-06-05 15:21:03.55	693
694	0	25.2399759292603	4.37	0	694	95.3854980122572	0.151165606992484	2017-06-05 15:21:35.88	694
695	0	1.71999835968018	0.7	0	695	14.6900422840209	0.341628890326068	2017-06-05 15:21:40.31	695
696	0	2.83999729156494	0.92	0	696	15.520149836573	0.218593659670043	2017-06-05 15:21:44.51	696
697	0	2.43999767303467	0.87	0	697	12.6211344074884	0.206903842745711	2017-06-05 15:21:48.79	697
698	1	30.1599712371826	6.04	0.7654	698	97.9229392702765	0.129871272241746	2017-06-05 15:22:26.31	698
699	0	22.8399782180786	4.97	0	699	85.2331605128458	0.149269983385019	2017-06-05 15:22:50.51	699
700	1	55.599946975708	11.71	0.624	700	164.883211724849	0.118621015629388	2017-06-05 15:23:58.07	700
701	0	33.1199684143066	6.73	0	701	99.4784440366503	0.120143048353442	2017-06-05 15:24:37.64	701
702	0	34.0799674987793	5.04	0	702	109.215511208291	0.128187219728041	2017-06-05 15:25:15.68	702
703	1	43.879958152771	9.65	0.613875	703	117.646575213416	0.107243915417882	2017-06-05 15:26:08.79	703
704	2	27.5599737167358	6.26	3.330375	704	174.321654707438	0.253006755743742	2017-06-05 15:26:41.24	704
705	0	45.1199569702148	11.67	0	705	147.606912409648	0.130857191852525	2017-06-05 15:27:39.55	705
706	0	49.799952507019	9.64	0	706	130.904506074313	0.105144181585794	2017-06-05 15:28:43.92	706
707	0	80.8399229049683	20.22	0	707	186.640492898066	0.092350565511166	2017-06-05 15:30:23.55	707
708	0	31.4399700164795	5.05	0	708	93.6347062338113	0.119128124979404	2017-06-05 15:31:07.40	708
709	0	37.5999641418457	6.1	0	709	107.44332511385	0.114301409695585	2017-06-05 15:31:49.72	709
710	0	31.5199699401855	5.27	0	710	85.743337886861	0.108811342496016	2017-06-05 15:32:27.55	710
711	0	34.1199674606323	6	0	711	88.2318213125609	0.103437070706402	2017-06-05 15:33:08.75	711
712	1	36.9599647521973	6.82	6.6386125	712	223.304777580218	0.241671837208028	2017-06-05 15:34:00.31	712
713	1	20.5599803924561	4.86	0.6019375	713	83.1254065813578	0.161722580897583	2017-06-05 15:34:23.64	713
714	0	42.9999589920044	7.3	0	714	131.42251629393	0.122253503529237	2017-06-05 15:35:20.51	714
715	0	52.9999494552612	8.59	0	715	141.185777946151	0.106555304110303	2017-06-05 15:36:28.55	715
716	0	52.2399501800537	8.24	0	716	140.157406867239	0.107318075702327	2017-06-05 15:37:32.55	716
717	0	42.2799596786499	7.03	0	717	129.289802241052	0.122317693700144	2017-06-05 15:38:20.75	717
718	0	36.2799654006958	6.21	0	718	119.040196266118	0.131246081881057	2017-06-05 15:39:01.55	718
719	0	54.3999481201172	9.62	0	719	137.192846933804	0.100877093333679	2017-06-05 15:40:05.75	719
720	0	30.759970664978	5.51	0	720	89.6497507343842	0.116579649849654	2017-06-05 15:41:04.31	720
721	0	33.8399677276611	5.86	0	721	96.8928271696356	0.114530528569309	2017-06-05 15:41:40.96	721
722	0	44.1199579238892	7.04	0	722	128.588152031045	0.116580373554891	2017-06-05 15:42:33.51	722
723	0	35.159966468811	5.49	0	723	123.952245245855	0.141015068539085	2017-06-05 15:43:13.50	723
724	0	2.99999713897705	1.03	0	724	15.7960121269044	0.210613495025392	2017-06-05 15:43:18.75	724
725	0	14.9599857330322	3.04	0	725	55.7064504150989	0.148947728382617	2017-06-05 15:43:34.44	725
726	2	44.6799573898315	8.06	2.08320625	726	139.489180822693	0.124878407182357	2017-06-05 15:44:23.88	726
727	0	53.3199491500854	9.61	0	727	145.540696691062	0.109182818222852	2017-06-05 15:45:28.25	727
728	1	38.9999628067017	7.11	5.2335625	728	144.13228459235	0.147827984197282	2017-06-05 15:46:15.07	728
729	0	38.5199632644653	6.61	0	729	118.835639032866	0.12340149432281	2017-06-05 15:46:58.51	729
730	0	38.7599630355835	6.37	0	730	127.64531125802	0.131728907387017	2017-06-05 15:47:42.96	730
731	0	41.3599605560303	6.52	0	731	140.466382789676	0.135847565560615	2017-06-05 15:48:30.64	731
732	0	34.5199670791626	6.21	0	732	112.280078788002	0.130104378665124	2017-06-05 15:49:10.51	732
733	0	35.119966506958	5.42	0	733	119.38117245577	0.135969444710444	2017-06-05 15:49:48.31	733
734	0	37.4799642562866	5.3	0	734	122.720320159876	0.130971526317904	2017-06-05 15:50:30.07	734
735	0	57.4399452209473	12.41	0	735	156.535811041002	0.109008224958915	2017-06-05 15:51:37.75	735
736	0	47.7199544906616	9.9	0	736	118.211075477491	0.0990872384555664	2017-06-05 15:52:36.64	736
737	0	48.4799537658691	7.98	0	737	120.622065817991	0.0995231566155045	2017-06-05 15:53:39.64	737
738	0	34.1599674224854	5.38	0	738	104.134394742457	0.121937230377584	2017-06-05 15:54:21.75	738
739	0	37.7999639511108	5.68	0	739	122.555095913751	0.129687932183863	2017-06-05 15:55:05.27	739
740	0	37.4799642562866	6.34	0	740	109.894556895533	0.117283411841551	2017-06-05 15:55:53.50	740
741	0	32.5199689865112	5.17	0	741	104.545019998918	0.128591660515275	2017-06-05 15:56:30.07	741
742	0	32.6799688339233	4.99	0	742	115.460732769185	0.141322806327032	2017-06-05 15:57:09.16	742
743	0	19.5599813461304	3.43	0	743	59.2816103660429	0.121230287047123	2017-06-05 15:57:31.92	743
744	0	36.2399654388428	5.67	0	744	114.038036451834	0.125869797408205	2017-06-05 15:58:10.92	744
745	1	27.7199735641479	3.88	3.84325	745	122.821098046206	0.177231021711697	2017-06-05 15:58:44.75	745
746	0	9.11999130249023	1.87	0	746	41.7013421536392	0.182900623480873	2017-06-05 15:58:55.48	746
747	0	32.4399690628052	5.16	0	747	119.465603335593	0.147306539254739	2017-06-05 15:59:30.79	747
748	2	41.9599599838257	7.52	2.5096625	748	153.22080061569	0.146063680281878	2017-06-05 16:00:25.55	748
749	2	35.3599662780762	4.69	4.6164	749	194.152707522274	0.219629759640582	2017-06-05 16:01:08.40	749
750	0	28.1999731063843	5.28	0	750	125.769311862846	0.178396187039497	2017-06-05 16:01:43.75	750
751	0	33.3199682235718	5.98	0	751	109.397778862492	0.131329866581623	2017-06-05 16:02:22.55	751
752	0	35.2799663543701	4.9	0	752	130.27929847855	0.1477089551911	2017-06-05 16:03:08.44	752
753	0	39.479962348938	6.04	0	753	124.641100568184	0.126282776664827	2017-06-05 16:03:53.44	753
754	0	38.4399633407593	5.91	0	754	110.945466559452	0.115447936066027	2017-06-05 16:04:38.92	754
755	0	41.3199605941772	6.42	0	755	125.793860684764	0.121775276558339	2017-06-05 16:05:30.79	755
756	0	49.3199529647827	9.7	0	756	121.617201108058	0.0986351996010202	2017-06-05 16:06:29.64	756
757	0	26.9599742889404	4.18	0	757	85.3102487466877	0.126573069357103	2017-06-05 16:07:01.55	757
758	0	24.5599765777588	3.62	0	758	70.5823681621787	0.114954997006806	2017-06-05 16:07:29.64	758
759	0	37.3999643325806	5.34	0	759	116.94355053023	0.125073316075112	2017-06-05 16:08:14.79	759
760	0	28.7999725341797	4.48	0	760	92.1058610421351	0.127924807002965	2017-06-05 16:08:48.68	760
761	0	23.399977684021	3.81	0	761	83.8244650868838	0.143289683909203	2017-06-05 16:09:16.68	761
762	0	26.7599744796753	4.1	0	762	91.0547334261709	0.136105730083963	2017-06-05 16:09:47.40	762
763	1	28.3999729156494	3.9	3.77445	763	113.489292405819	0.159844073811012	2017-06-05 16:10:19.44	763
764	0	33.1599683761597	5.03	0	764	96.2275422036401	0.116076649220314	2017-06-05 16:10:59.55	764
765	0	38.5199632644653	5.41	0	765	106.657478668774	0.110755429562589	2017-06-05 16:11:46.50	765
766	0	40.7599611282349	6.43	0	766	112.691939209517	0.110590715612872	2017-06-05 16:12:33.25	766
767	0	37.3999643325806	5.44	0	767	110.409722278495	0.118085264468979	2017-06-05 16:13:16.68	767
768	0	33.5199680328369	4.45	0	768	108.423381791398	0.129383510490928	2017-06-05 16:13:55.88	768
769	0	32.9199686050415	4.87	0	769	104.015945413979	0.126386324925855	2017-06-05 16:14:34.31	769
770	0	37.6799640655518	4.8	0	770	117.072027748453	0.124280284234027	2017-06-05 16:15:21.64	770
771	0	35.4399662017822	5.77	0	771	104.087573111317	0.117480330825414	2017-06-05 16:16:02.51	771
772	0	39.3199625015259	6.57	0	772	138.487945832453	0.140882956085914	2017-06-05 16:16:46.20	772
773	0	50.4799518585205	10.4	0	773	137.214422550814	0.108727751625051	2017-06-05 16:17:43.03	773
774	2	53.8399486541748	8.15	6.252225	774	237.586582622586	0.176513062869677	2017-06-05 16:18:45.44	774
775	0	32.5999689102173	5.63	0	775	112.412414969142	0.137929343520419	2017-06-05 16:19:26.75	775
776	0	30.1199712753296	4.61	0	776	115.344999366748	0.153180610048802	2017-06-05 16:20:01.55	776
777	0	33.9199676513672	5.74	0	777	112.568527802887	0.132745905427933	2017-06-05 16:20:38.79	777
778	1	43.919958114624	7.45	6.18075	778	133.992107482568	0.122032884774652	2017-06-05 16:21:28.25	778
779	0	33.679967880249	5.17	0	779	107.560660164143	0.127744251976416	2017-06-05 16:22:06.88	779
780	0	30.759970664978	4.64	0	780	108.809083223067	0.141494256466927	2017-06-05 16:22:42.75	780
781	0	30.0399713516235	4.91	0	781	95.3262747364128	0.126932456373386	2017-06-05 16:23:17.64	781
782	0	32.3199691772461	4.84	0	782	109.548443435905	0.135579756727605	2017-06-05 16:23:53.50	782
783	0	27.2399740219116	4.8	0	783	85.5578878482875	0.125635664975459	2017-06-05 16:24:24.68	783
784	1	37.9199638366699	6.52	6.3350625	784	165.347062227683	0.174416732307682	2017-06-05 16:25:13.72	784
785	0	30.3999710083008	5.37	0	785	106.441182498244	0.14005418749769	2017-06-05 16:25:52.88	785
786	0	32.2799692153931	5.33	0	786	114.912593629194	0.142394787644602	2017-06-05 16:26:30.55	786
787	2	24.9999761581421	5.82	3.47154375	787	103.74154656294	0.165986474500704	2017-06-05 16:26:59.27	787
788	0	32.9599685668945	5.83	0	788	115.632415566891	0.140330601416129	2017-06-05 16:27:35.40	788
789	0	29.9199714660645	4.98	0	789	110.418222140312	0.14761794403785	2017-06-05 16:28:09.55	789
790	0	4.71999549865723	1.15	0	790	20.1457148231994	0.170726396806774	2017-06-05 16:28:17.25	790
791	0	6.63999366760254	1.02	0	791	30.3315735815388	0.182720322780354	2017-06-05 16:28:25.48	791
792	0	18.999981880188	3.06	0	792	72.523817263707	0.152681720555173	2017-06-05 16:28:45.92	792
793	0	33.679967880249	5.78	0	793	132.015754344633	0.156788306822605	2017-06-05 16:29:23.03	793
794	1	20.439980506897	7.05	6.8305	794	142.156902333542	0.278193546640982	2017-06-05 16:29:47.68	794
795	1	15.3999853134155	5.13	4.3393	795	83.4716052905973	0.216809364391162	2017-06-05 16:30:04.92	795
796	1	90.9199132919312	27.83	1.5969	796	243.015846828883	0.10691414290756	2017-06-05 16:31:53.07	796
797	1	21.919979095459	5.07	0.5834	797	72.1541031492335	0.131668071440207	2017-06-05 16:32:43.00	797
798	0	47.2399549484253	7.99	0	798	129.219925875581	0.109415686600831	2017-06-05 16:33:37.68	798
799	0	5.31999492645264	0.92	0	799	19.2212309951741	0.144520533798302	2017-06-05 16:33:52.96	799
800	0	42.479959487915	5.84	0	800	109.904286883381	0.103488029080397	2017-06-05 16:34:41.92	800
801	0	11.9999885559082	2.6	0	801	26.4638412974135	0.0882128043247118	2017-06-05 16:35:02.64	801
802	0	39.559962272644	4.02	0	802	104.684456724369	0.105848793452345	2017-06-05 16:35:47.25	802
803	0	8.63999176025391	1.74	0	803	20.2472901060228	0.0937374541945501	2017-06-05 16:36:02.75	803
804	0	37.7599639892578	6.23	0	804	74.6360271596309	0.0790635880928294	2017-06-05 16:36:52.24	804
805	1	30.5999708175659	5.8	5.6601125	805	181.26222898597	0.236944090177739	2017-06-05 16:37:29.24	805
806	0	11.719988822937	3.42	0	806	39.0382978665278	0.133236511489856	2017-06-05 16:37:44.88	806
807	0	32.159969329834	5.68	0	807	93.1422747541685	0.115848600440508	2017-06-05 16:38:24.50	807
808	0	45.399956703186	6.44	0	808	124.417647865348	0.109619073009117	2017-06-05 16:39:33.64	808
809	0	41.1599607467651	6.41	0	809	122.992887117633	0.119526615274668	2017-06-05 16:40:20.48	809
810	0	37.5199642181396	5.59	0	810	117.411866157817	0.125172565200231	2017-06-05 16:41:04.55	810
811	0	40.7199611663818	6.32	0	811	116.027458810457	0.113975892741117	2017-06-05 16:41:53.88	811
812	0	42.0799598693848	6.76	0	812	135.090113925901	0.1284126558231	2017-06-05 16:42:44.25	812
813	0	38.4799633026123	6.32	0	813	124.757717254398	0.129685776771724	2017-06-05 16:43:29.64	813
814	0	40.3999614715576	6.59	0	814	127.738885305638	0.126474143866969	2017-06-05 16:44:16.55	814
815	0	39.0799627304077	6.29	0	815	119.691873235716	0.122509593895308	2017-06-05 16:45:01.40	815
816	0	38.3599634170532	6.47	0	816	115.824593168861	0.120776426662003	2017-06-05 16:45:47.27	816
817	0	45.31995677948	7.28	0	817	118.79399872514	0.104849072131633	2017-06-05 16:46:39.25	817
818	0	41.0799608230591	5.98	0	818	101.974024889479	0.0992931108953058	2017-06-05 16:47:30.40	818
819	0	34.6399669647217	4.89	0	819	112.856738202215	0.130319559124959	2017-06-05 16:48:25.00	819
820	0	42.439959526062	6.32	0	820	121.196133233066	0.114228212283757	2017-06-05 16:49:11.72	820
821	0	70.4799327850342	11.54	0	821	194.584947232524	0.110434135773283	2017-06-05 16:50:39.68	821
822	0	55.2399473190308	10.72	0	822	145.517561786509	0.105371152633243	2017-06-05 16:51:49.64	822
823	0	8.43999195098877	1.11	0	823	34.0342493623629	0.161299760011198	2017-06-05 16:52:10.64	823
824	0	16.3999843597412	2.1	0	824	53.8625070494	0.131371968413171	2017-06-05 16:52:30.40	824
825	0	18.5599822998047	3.24	0	825	54.6029259847877	0.117678719794801	2017-06-05 16:52:51.92	825
826	0	41.5599603652954	6.29	0	826	113.888516965164	0.109613587069455	2017-06-05 16:53:39.64	826
827	0	61.7199411392212	10.29	0	827	150.281515696832	0.0973956679823927	2017-06-05 16:54:54.44	827
828	0	48.239953994751	5.76	0	828	118.781655554339	0.0984922517034323	2017-06-05 16:55:56.75	828
829	0	4.87999534606934	0.77	0	829	12.9527907499733	0.106170415983388	2017-06-05 16:56:13.20	829
830	0	2.27999782562256	0.74	0	830	6.19770523772602	0.108731670837299	2017-06-05 16:56:16.88	830
831	0	11.8399887084961	0.71	0	831	30.7191358873595	0.103780864484323	2017-06-05 16:56:30.00	831
832	0	13.199987411499	0.97	0	832	35.4821716557183	0.107521732290056	2017-06-05 16:56:46.64	832
833	0	37.8799638748169	4.4	0	833	96.36345654196	0.101756553898585	2017-06-05 16:57:29.50	833
834	0	47.9199542999268	5.7	0	834	117.116627405557	0.0977601230430358	2017-06-05 16:58:27.31	834
835	0	47.5999546051025	5	0	835	121.161241069024	0.101816168965566	2017-06-05 16:59:27.16	835
836	0	51.5999507904053	6.62	0	836	128.613289567484	0.0997002244709179	2017-06-05 17:00:28.03	836
837	0	16.2799844741821	0.9	0	837	47.5719944936387	0.116884507355378	2017-06-05 17:00:54.75	837
838	0	6.79999351501465	0.87	0	838	24.1960350363281	0.142329617860753	2017-06-05 17:01:04.07	838
839	0	3.7999963760376	0.85	0	839	11.2331842024949	0.118244044236788	2017-06-05 17:01:09.51	839
840	0	8.67999172210693	0.87	0	840	26.060912768112	0.120096372203281	2017-06-05 17:01:21.50	840
841	0	15.6399850845337	0.93	0	841	45.1126475924189	0.11537761532588	2017-06-05 17:01:40.03	841
842	0	29.239972114563	2.52	0	842	80.7928050795692	0.110523673159465	2017-06-05 17:02:12.31	842
843	0	45.7999563217163	5.36	0	843	118.412462013773	0.103416997391942	2017-06-05 17:03:06.51	843
844	0	24.2799768447876	1.12	0	844	66.5586398759121	0.109651795512211	2017-06-05 17:03:42.79	844
845	0	46.879955291748	5.88	0	845	119.589554721439	0.102038869216245	2017-06-05 17:04:34.79	845
846	0	10.9199895858765	0.94	0	846	31.5586744712495	0.115599540187727	2017-06-05 17:04:51.96	846
847	0	21.879979133606	1.38	0	847	62.7445705292276	0.114706710291092	2017-06-05 17:05:17.00	847
848	0	8.83999156951904	1.04	0	848	26.1298973653664	0.11823482970754	2017-06-05 17:05:29.79	848
849	0	34.3199672698975	3.73	0	849	89.283238618122	0.10405971866914	2017-06-05 17:06:07.50	849
850	0	51.4799509048462	6.04	0	850	136.312944164818	0.105915263531327	2017-06-05 17:07:11.31	850
851	0	69.0399341583252	10.91	0	851	171.35120201629	0.09927647857259	2017-06-05 17:08:38.44	851
852	0	56.7599458694458	7.27	0	852	146.850344729234	0.103488615031173	2017-06-05 17:09:48.75	852
853	0	42.1599597930908	4.92	0	853	110.589132685773	0.104923275792953	2017-06-05 17:10:39.55	853
854	0	58.519944190979	7.41	0	854	150.770816615189	0.103055923865474	2017-06-05 17:11:52.75	854
855	0	29.5199718475342	1.92	0	855	80.6488957227248	0.109280346507757	2017-06-05 17:12:31.03	855
856	0	50.6399517059326	7.02	0	856	127.65116347726	0.100830302904629	2017-06-05 17:13:28.50	856
857	0	43.4799585342407	4.61	0	857	118.815432287578	0.109305825471553	2017-06-05 17:14:26.07	857
858	0	23.1599779129028	1.87	0	858	66.6593438715253	0.115128400468956	2017-06-05 17:14:56.51	858
859	0	43.839958190918	4.84	0	859	121.365475600373	0.110734922993041	2017-06-05 17:15:48.68	859
860	0	43.1199588775635	4.26	0	860	126.588923297782	0.117429427920021	2017-06-05 17:16:43.51	860
861	0	23.9999771118164	2.21	0	861	69.421589314248	0.11570264885708	2017-06-05 17:17:14.40	861
862	0	44.0799579620361	5.75	0	862	127.967638902346	0.1161230843034	2017-06-05 17:18:07.79	862
863	0	34.7599668502808	3.92	0	863	101.443512082795	0.116735917241421	2017-06-05 17:18:51.75	863
864	0	44.5599575042725	5.48	0	864	128.714501727307	0.115542640688785	2017-06-05 17:19:45.40	864
865	0	38.1999635696411	3.66	0	865	108.487034033435	0.113598988516686	2017-06-05 17:20:35.27	865
866	0	37.8799638748169	4.1	0	866	108.008891604306	0.114053739814473	2017-06-05 17:21:22.48	866
867	0	43.7199583053589	5.59	0	867	115.818710103279	0.105964053159451	2017-06-05 17:22:17.55	867
868	0	27.8799734115601	1.71	0	868	79.3999003322415	0.113916643231336	2017-06-05 17:22:57.40	868
869	0	32.119969367981	4.04	0	869	98.2796543441254	0.122390603168276	2017-06-05 17:23:44.64	869
870	0	24.9999761581421	2.31	0	870	75.7893264015355	0.121262922242457	2017-06-05 17:24:15.48	870
871	0	35.5199661254883	4.3	0	871	104.303116965503	0.117458465051242	2017-06-05 17:25:01.44	871
872	0	22.1599788665771	1.93	0	872	66.6716696821399	0.120345974155487	2017-06-05 17:25:30.75	872
873	0	40.0399618148804	6.14	0	873	116.867023925047	0.116750273651395	2017-06-05 17:26:18.31	873
874	0	36.9599647521973	5.95	0	874	113.911057996732	0.123280365797329	2017-06-05 17:27:04.25	874
875	0	35.7199659347534	5.26	0	875	112.844125996659	0.126365202683829	2017-06-05 17:27:50.75	875
876	0	22.2399787902832	2.56	0	876	67.5748593372712	0.121537516793653	2017-06-05 17:28:19.79	876
877	0	25.0799760818481	3.61	0	877	77.8847254979524	0.124218062995139	2017-06-05 17:28:52.50	877
878	0	27.2799739837646	3.06	0	878	91.0947854685031	0.133570066669359	2017-06-05 17:29:27.88	878
879	0	21.4799795150757	5.43	0	879	66.7842618453896	0.124365478296815	2017-06-05 17:29:53.79	879
880	0	12.3199882507324	2.71	0	880	39.6672327569083	0.128789716743209	2017-06-05 17:30:12.75	880
881	0	5.87999439239502	0.81	0	881	16.5032859927867	0.11226725165161	2017-06-05 17:30:20.96	881
