# Supplementary material for: Multi-predator assemblages, dive type, bathymetry and sex influence foraging success and efficiency in African penguins
Source: PeerJ. 2020 Jun 30;8:e9380. doi: 10.7717/peerj.9380 (PMC7333648; doi:10.7717/peerj.9380)
Supplement: Data S1 [file peerj-08-9380-s002.zip › Data S1/SC-AP25gps-interp60s.txt]

Track_id	date	lat	long
SC-AP25	2017-06-04 20:23:53	-33.798622	25.767742
SC-AP25	2017-06-04 20:24:53	-33.7988331971472	25.7681321782985
SC-AP25	2017-06-04 20:25:53	-33.7990443942944	25.768522356597
SC-AP25	2017-06-04 20:26:53	-33.7992555914417	25.7689125348956
SC-AP25	2017-06-04 20:27:53	-33.7994667885889	25.7693027131941
SC-AP25	2017-06-04 20:28:53	-33.7996779857361	25.7696928914926
SC-AP25	2017-06-04 20:29:53	-33.7998891828833	25.7700830697911
SC-AP25	2017-06-04 20:30:53	-33.8001003800306	25.7704732480897
SC-AP25	2017-06-04 20:31:53	-33.8003115771778	25.7708634263882
SC-AP25	2017-06-04 20:32:53	-33.800522774325	25.7712536046867
SC-AP25	2017-06-04 20:33:53	-33.8007339714722	25.7716437829852
SC-AP25	2017-06-04 20:34:53	-33.8009451686195	25.7720339612838
SC-AP25	2017-06-04 20:35:53	-33.8011563657667	25.7724241395823
SC-AP25	2017-06-04 20:36:53	-33.8013675629139	25.7728143178808
SC-AP25	2017-06-04 20:37:53	-33.8015787600611	25.7732044961793
SC-AP25	2017-06-04 20:38:53	-33.8017899572083	25.7735946744779
SC-AP25	2017-06-04 20:39:53	-33.8020011543556	25.7739848527764
SC-AP25	2017-06-04 20:40:53	-33.8022123515028	25.7743750310749
SC-AP25	2017-06-04 20:41:53	-33.80242354865	25.7747652093734
SC-AP25	2017-06-04 20:42:53	-33.8026347457972	25.775155387672
SC-AP25	2017-06-04 20:43:53	-33.8028459429445	25.7755455659705
SC-AP25	2017-06-04 20:44:53	-33.8030571400917	25.775935744269
SC-AP25	2017-06-04 20:45:53	-33.8032683372389	25.7763259225675
SC-AP25	2017-06-04 20:46:53	-33.8034795343861	25.776716100866
SC-AP25	2017-06-04 20:47:53	-33.8036907315334	25.7771062791646
SC-AP25	2017-06-04 20:48:53	-33.8039019286806	25.7774964574631
SC-AP25	2017-06-04 20:49:53	-33.8041131258278	25.7778866357616
SC-AP25	2017-06-04 20:50:53	-33.804324322975	25.7782768140601
SC-AP25	2017-06-04 20:51:53	-33.8045355201223	25.7786669923587
SC-AP25	2017-06-04 20:52:53	-33.8047467172695	25.7790571706572
SC-AP25	2017-06-04 20:53:53	-33.8049579144167	25.7794473489557
SC-AP25	2017-06-04 20:54:53	-33.8051691115639	25.7798375272542
SC-AP25	2017-06-04 20:55:53	-33.8053803087111	25.7802277055528
SC-AP25	2017-06-04 20:56:53	-33.8055915058584	25.7806178838513
SC-AP25	2017-06-04 20:57:53	-33.8058027030056	25.7810080621498
SC-AP25	2017-06-04 20:58:53	-33.8060139001528	25.7813982404483
SC-AP25	2017-06-04 20:59:53	-33.8062250973	25.7817884187469
SC-AP25	2017-06-04 21:00:53	-33.8064362944473	25.7821785970454
SC-AP25	2017-06-04 21:01:53	-33.8066474915945	25.7825687753439
SC-AP25	2017-06-04 21:02:53	-33.8068586887417	25.7829589536424
SC-AP25	2017-06-04 21:03:53	-33.8070698858889	25.7833491319409
SC-AP25	2017-06-04 21:04:53	-33.8072810830362	25.7837393102395
SC-AP25	2017-06-04 21:05:53	-33.8074922801834	25.784129488538
SC-AP25	2017-06-04 21:06:53	-33.8077034773306	25.7845196668365
SC-AP25	2017-06-04 21:07:53	-33.8079146744778	25.784909845135
SC-AP25	2017-06-04 21:08:53	-33.808125871625	25.7853000234336
SC-AP25	2017-06-04 21:09:53	-33.8083370687723	25.7856902017321
SC-AP25	2017-06-04 21:10:53	-33.8085482659195	25.7860803800306
SC-AP25	2017-06-04 21:11:53	-33.8087594630667	25.7864705583291
SC-AP25	2017-06-04 21:12:53	-33.8089706602139	25.7868607366276
SC-AP25	2017-06-04 21:13:53	-33.8091818573612	25.7872509149262
SC-AP25	2017-06-04 21:14:53	-33.8093930545084	25.7876410932247
SC-AP25	2017-06-04 21:15:53	-33.8096042516556	25.7880312715232
SC-AP25	2017-06-04 21:16:53	-33.8098154488028	25.7884214498217
SC-AP25	2017-06-04 21:17:53	-33.8100266459501	25.7888116281203
SC-AP25	2017-06-04 21:18:53	-33.8102378430973	25.7892018064188
SC-AP25	2017-06-04 21:19:53	-33.8104490402445	25.7895919847173
SC-AP25	2017-06-04 21:20:53	-33.8106602373917	25.7899821630158
SC-AP25	2017-06-04 21:21:53	-33.8108714345389	25.7903723413143
SC-AP25	2017-06-04 21:22:53	-33.8110826316862	25.7907625196129
SC-AP25	2017-06-04 21:23:53	-33.8112938288334	25.7911526979114
SC-AP25	2017-06-04 21:24:53	-33.8115050259806	25.7915428762099
SC-AP25	2017-06-04 21:25:53	-33.8117162231278	25.7919330545084
SC-AP25	2017-06-04 21:26:53	-33.8119274202751	25.792323232807
SC-AP25	2017-06-04 21:27:53	-33.8121386174223	25.7927134111055
SC-AP25	2017-06-04 21:28:53	-33.8123498145695	25.793103589404
SC-AP25	2017-06-04 21:29:53	-33.8125610117167	25.7934937677025
SC-AP25	2017-06-04 21:30:53	-33.812772208864	25.793883946001
SC-AP25	2017-06-04 21:31:53	-33.8129834060112	25.7942741242996
SC-AP25	2017-06-04 21:32:53	-33.8131946031584	25.7946643025981
SC-AP25	2017-06-04 21:33:53	-33.8134058003056	25.7950544808966
SC-AP25	2017-06-04 21:34:53	-33.8136169974528	25.7954446591951
SC-AP25	2017-06-04 21:35:53	-33.8138281946001	25.7958348374937
SC-AP25	2017-06-04 21:36:53	-33.8140393917473	25.7962250157922
SC-AP25	2017-06-04 21:37:53	-33.8142505888945	25.7966151940907
SC-AP25	2017-06-04 21:38:53	-33.8144617860417	25.7970053723892
SC-AP25	2017-06-04 21:39:53	-33.814672983189	25.7973955506877
SC-AP25	2017-06-04 21:40:53	-33.8148841803362	25.7977857289863
SC-AP25	2017-06-04 21:41:53	-33.8150953774834	25.7981759072848
SC-AP25	2017-06-04 21:42:53	-33.8153065746306	25.7985660855833
SC-AP25	2017-06-04 21:43:53	-33.8155177717779	25.7989562638818
SC-AP25	2017-06-04 21:44:53	-33.8157289689251	25.7993464421803
SC-AP25	2017-06-04 21:45:53	-33.8159401660723	25.7997366204789
SC-AP25	2017-06-04 21:46:53	-33.8161513632195	25.8001267987774
SC-AP25	2017-06-04 21:47:53	-33.8163625603667	25.8005169770759
SC-AP25	2017-06-04 21:48:53	-33.816573757514	25.8009071553744
SC-AP25	2017-06-04 21:49:53	-33.8167849546612	25.801297333673
SC-AP25	2017-06-04 21:50:53	-33.8169961518084	25.8016875119715
SC-AP25	2017-06-04 21:51:53	-33.8172073489556	25.80207769027
SC-AP25	2017-06-04 21:52:53	-33.8174185461029	25.8024678685685
SC-AP25	2017-06-04 21:53:53	-33.8176297432501	25.802858046867
SC-AP25	2017-06-04 21:54:53	-33.8178409403973	25.8032482251656
SC-AP25	2017-06-04 21:55:53	-33.8180521375446	25.8036384034641
SC-AP25	2017-06-04 21:56:53	-33.8182633346918	25.8040285817626
SC-AP25	2017-06-04 21:57:53	-33.818474531839	25.8044187600611
SC-AP25	2017-06-04 21:58:53	-33.8186857289862	25.8048089383597
SC-AP25	2017-06-04 21:59:53	-33.8188969261335	25.8051991166582
SC-AP25	2017-06-04 22:00:53	-33.8191081232807	25.8055892949567
SC-AP25	2017-06-04 22:01:53	-33.8193193204279	25.8059794732552
SC-AP25	2017-06-04 22:02:53	-33.8194170909091	25.8061128181818
SC-AP25	2017-06-04 22:03:53	-33.8195123636364	25.8061455454545
SC-AP25	2017-06-04 22:04:53	-33.8196031818182	25.8062030909091
SC-AP25	2017-06-04 22:05:53	-33.819664	25.806318
SC-AP25	2017-06-04 22:06:53	-33.8197701818182	25.8063468181818
SC-AP25	2017-06-04 22:07:53	-33.819869	25.8063921818182
SC-AP25	2017-06-04 22:08:53	-33.8199632727273	25.8064643636364
SC-AP25	2017-06-04 22:09:53	-33.8200103636364	25.8065013636364
SC-AP25	2017-06-04 22:10:53	-33.8200869090909	25.8065609090909
SC-AP25	2017-06-04 22:11:53	-33.8201805454545	25.8065918181818
SC-AP25	2017-06-04 22:12:53	-33.8202573636364	25.806646
SC-AP25	2017-06-04 22:13:53	-33.8203389090909	25.806652
SC-AP25	2017-06-04 22:14:53	-33.8204272727273	25.8066840909091
SC-AP25	2017-06-04 22:15:53	-33.8205280909091	25.8067142727273
SC-AP25	2017-06-04 22:16:53	-33.820625	25.806746
SC-AP25	2017-06-04 22:17:53	-33.8207170909091	25.8067756363636
SC-AP25	2017-06-04 22:18:53	-33.8208162352941	25.8068024705882
SC-AP25	2017-06-04 22:19:53	-33.8209125454545	25.806842969697
SC-AP25	2017-06-04 22:20:53	-33.8210025151515	25.8068836666667
SC-AP25	2017-06-04 22:21:53	-33.8210871818182	25.8069308484848
SC-AP25	2017-06-04 22:22:53	-33.8211783636364	25.8069050909091
SC-AP25	2017-06-04 22:23:53	-33.8212698181818	25.8069336363636
SC-AP25	2017-06-04 22:24:53	-33.82136221875	25.80691065625
SC-AP25	2017-06-04 22:25:53	-33.8214601818182	25.8069302727273
SC-AP25	2017-06-04 22:26:53	-33.8215486470588	25.8069621176471
SC-AP25	2017-06-04 22:27:53	-33.8215882727273	25.8068766060606
SC-AP25	2017-06-04 22:28:53	-33.8216380606061	25.8069294545455
SC-AP25	2017-06-04 22:29:53	-33.821631969697	25.8070272424242
SC-AP25	2017-06-04 22:30:53	-33.8216046363636	25.8070771818182
SC-AP25	2017-06-04 22:31:53	-33.8216476363636	25.8071391818182
SC-AP25	2017-06-04 22:32:53	-33.821686	25.807213
SC-AP25	2017-06-04 22:33:53	-33.8217326363636	25.8072386363636
SC-AP25	2017-06-04 22:34:53	-33.8217733529412	25.8073081764706
SC-AP25	2017-06-04 22:35:53	-33.8218536666667	25.8073888484848
SC-AP25	2017-06-04 22:36:53	-33.8219852647059	25.8074533235294
SC-AP25	2017-06-04 22:37:53	-33.822132	25.807543
SC-AP25	2017-06-04 22:38:53	-33.8221963529412	25.8076370882353
SC-AP25	2017-06-04 22:39:53	-33.8222248529412	25.8076972352941
SC-AP25	2017-06-04 22:40:53	-33.8222244545455	25.807809
SC-AP25	2017-06-04 22:41:53	-33.8222267272727	25.80781
SC-AP25	2017-06-04 22:42:53	-33.822239	25.80789
SC-AP25	2017-06-04 22:43:53	-33.8222141818182	25.8080199090909
SC-AP25	2017-06-04 22:44:53	-33.822283	25.8080817647059
SC-AP25	2017-06-04 22:45:53	-33.8222523939394	25.8081997575758
SC-AP25	2017-06-04 22:46:53	-33.8223319090909	25.8082881818182
SC-AP25	2017-06-04 22:47:53	-33.8223402121212	25.808296969697
SC-AP25	2017-06-04 22:48:53	-33.8224754848485	25.8085484848485
SC-AP25	2017-06-04 22:49:53	-33.8224934571429	25.8086556571429
SC-AP25	2017-06-04 22:50:53	-33.8225686969697	25.8087836666667
SC-AP25	2017-06-04 22:51:53	-33.8226933030303	25.8088857878788
SC-AP25	2017-06-04 22:52:53	-33.8227666571429	25.8090081428571
SC-AP25	2017-06-04 22:53:53	-33.8228434848485	25.8090941515152
SC-AP25	2017-06-04 22:54:53	-33.8229461764706	25.8090916470588
SC-AP25	2017-06-04 22:55:53	-33.8228712424242	25.8092295454545
SC-AP25	2017-06-04 22:56:53	-33.8228653076923	25.8093203846154
SC-AP25	2017-06-04 22:57:53	-33.8228941764706	25.8093197058824
SC-AP25	2017-06-04 22:58:53	-33.8229285384615	25.8093225384615
SC-AP25	2017-06-04 22:59:53	-33.8230654411765	25.8093613823529
SC-AP25	2017-06-04 23:00:53	-33.8231826190476	25.8094766190476
SC-AP25	2017-06-04 23:01:53	-33.8233356060606	25.8094811212121
SC-AP25	2017-06-04 23:02:53	-33.8235308787879	25.8095333939394
SC-AP25	2017-06-04 23:03:53	-33.8236548787879	25.8095630606061
SC-AP25	2017-06-04 23:04:53	-33.8238540909091	25.8095858787879
SC-AP25	2017-06-04 23:05:53	-33.8240235151515	25.8096138787879
SC-AP25	2017-06-04 23:06:53	-33.8242213333333	25.8095446666667
SC-AP25	2017-06-04 23:07:53	-33.824328	25.8096220606061
SC-AP25	2017-06-04 23:08:53	-33.8245316969697	25.8096764545455
SC-AP25	2017-06-04 23:09:53	-33.824711625	25.809689125
SC-AP25	2017-06-04 23:10:53	-33.8249140909091	25.8097035757576
SC-AP25	2017-06-04 23:11:53	-33.8251034545455	25.8097498181818
SC-AP25	2017-06-04 23:12:53	-33.8252985757576	25.8097875757576
SC-AP25	2017-06-04 23:13:53	-33.825486030303	25.809795
SC-AP25	2017-06-04 23:14:53	-33.8256007272727	25.8097901818182
SC-AP25	2017-06-04 23:15:53	-33.825778	25.8098278484849
SC-AP25	2017-06-04 23:16:53	-33.8259681818182	25.8098903939394
SC-AP25	2017-06-04 23:17:53	-33.8261178235294	25.8098108235294
SC-AP25	2017-06-04 23:18:53	-33.8262902727273	25.8099263636364
SC-AP25	2017-06-04 23:19:53	-33.8264583636364	25.8100075454545
SC-AP25	2017-06-04 23:20:53	-33.826663	25.8100093636364
SC-AP25	2017-06-04 23:21:53	-33.8268357272727	25.8100002727273
SC-AP25	2017-06-04 23:22:53	-33.8270727272727	25.8100254545455
SC-AP25	2017-06-04 23:23:53	-33.8272205882353	25.8099437058824
SC-AP25	2017-06-04 23:24:53	-33.827432	25.8098596666667
SC-AP25	2017-06-04 23:25:53	-33.8276255151515	25.8097984545455
SC-AP25	2017-06-04 23:26:53	-33.8277841515152	25.8097873939394
SC-AP25	2017-06-04 23:27:53	-33.8279672727273	25.8097780606061
SC-AP25	2017-06-04 23:28:53	-33.8281617878788	25.8097538181818
SC-AP25	2017-06-04 23:29:53	-33.828313030303	25.8097562424242
SC-AP25	2017-06-04 23:30:53	-33.8284897575758	25.8097142121212
SC-AP25	2017-06-04 23:31:53	-33.8286080606061	25.8096904848485
SC-AP25	2017-06-04 23:32:53	-33.8287775151515	25.8096972727273
SC-AP25	2017-06-04 23:33:53	-33.8289236666667	25.809694
SC-AP25	2017-06-04 23:34:53	-33.8290637878788	25.8097602424242
SC-AP25	2017-06-04 23:35:53	-33.829258030303	25.8097779090909
SC-AP25	2017-06-04 23:36:53	-33.8293943030303	25.8098368484848
SC-AP25	2017-06-04 23:37:53	-33.8295524848485	25.8098541515152
SC-AP25	2017-06-04 23:38:53	-33.8296598181818	25.8098874848485
SC-AP25	2017-06-04 23:39:53	-33.8298202727273	25.8098749393939
SC-AP25	2017-06-04 23:40:53	-33.8299618787879	25.8098866060606
SC-AP25	2017-06-04 23:41:53	-33.8300886060606	25.809862
SC-AP25	2017-06-04 23:42:53	-33.8302108787879	25.8098255454545
SC-AP25	2017-06-04 23:43:53	-33.8303903939394	25.8098203333333
SC-AP25	2017-06-04 23:44:53	-33.8304886666667	25.8098093333333
SC-AP25	2017-06-04 23:45:53	-33.830633969697	25.8098102121212
SC-AP25	2017-06-04 23:46:53	-33.8307315757576	25.8098540606061
SC-AP25	2017-06-04 23:47:53	-33.830925030303	25.8098075454545
SC-AP25	2017-06-04 23:48:53	-33.8310623030303	25.8098081515151
SC-AP25	2017-06-04 23:49:53	-33.8311652424242	25.8098373636364
SC-AP25	2017-06-04 23:50:53	-33.8312685151515	25.8098526969697
SC-AP25	2017-06-04 23:51:53	-33.8314230606061	25.8098088787879
SC-AP25	2017-06-04 23:52:53	-33.8315717878788	25.8098079393939
SC-AP25	2017-06-04 23:53:53	-33.8317611818182	25.8097234545455
SC-AP25	2017-06-04 23:54:53	-33.8318923333333	25.8096786060606
SC-AP25	2017-06-04 23:55:53	-33.8320543333333	25.809659
SC-AP25	2017-06-04 23:56:53	-33.8321755142857	25.8096471714286
SC-AP25	2017-06-04 23:57:53	-33.8323717272727	25.8095523333333
SC-AP25	2017-06-04 23:58:53	-33.8324870606061	25.809513969697
SC-AP25	2017-06-04 23:59:53	-33.8326038484849	25.8095094242424
SC-AP25	2017-06-05 00:00:53	-33.8327791515152	25.8094768181818
SC-AP25	2017-06-05 00:01:53	-33.8329162727273	25.8095043030303
SC-AP25	2017-06-05 00:02:53	-33.8330393939394	25.8094912121212
SC-AP25	2017-06-05 00:03:53	-33.8332026363636	25.8094674545455
SC-AP25	2017-06-05 00:04:53	-33.8333831176471	25.8094096470588
SC-AP25	2017-06-05 00:05:53	-33.8334767878788	25.8094331818182
SC-AP25	2017-06-05 00:06:53	-33.8336297878788	25.8093468787879
SC-AP25	2017-06-05 00:07:53	-33.83374	25.8093286666667
SC-AP25	2017-06-05 00:08:53	-33.833815969697	25.8092885151515
SC-AP25	2017-06-05 00:09:53	-33.8339025151515	25.8092854848485
SC-AP25	2017-06-05 00:10:53	-33.8340797272727	25.8092539090909
SC-AP25	2017-06-05 00:11:53	-33.8342045757576	25.8091995454545
SC-AP25	2017-06-05 00:12:53	-33.8343585151515	25.8091208484848
SC-AP25	2017-06-05 00:13:53	-33.8344448181818	25.8091266969697
SC-AP25	2017-06-05 00:14:53	-33.8345580909091	25.8090997272727
SC-AP25	2017-06-05 00:15:53	-33.8346682307692	25.809077025641
SC-AP25	2017-06-05 00:16:53	-33.8347957575758	25.8090602424242
SC-AP25	2017-06-05 00:17:53	-33.8349623939394	25.8090533333333
SC-AP25	2017-06-05 00:18:53	-33.8351717272727	25.809002
SC-AP25	2017-06-05 00:19:53	-33.8352513333333	25.8089859090909
SC-AP25	2017-06-05 00:20:53	-33.8353584117647	25.8089690588235
SC-AP25	2017-06-05 00:21:53	-33.8354523636364	25.8089493636364
SC-AP25	2017-06-05 00:22:53	-33.8355736666667	25.8088443333333
SC-AP25	2017-06-05 00:23:53	-33.8356284242424	25.808756969697
SC-AP25	2017-06-05 00:24:53	-33.8357776363636	25.8086179393939
SC-AP25	2017-06-05 00:25:53	-33.8358767575758	25.8085153636364
SC-AP25	2017-06-05 00:26:53	-33.8359682941176	25.8084630588235
SC-AP25	2017-06-05 00:27:53	-33.836091030303	25.8083833333333
SC-AP25	2017-06-05 00:28:53	-33.836181	25.8083091818182
SC-AP25	2017-06-05 00:29:53	-33.8363066470588	25.8082295294118
SC-AP25	2017-06-05 00:30:53	-33.8363667941177	25.8082006764706
SC-AP25	2017-06-05 00:31:53	-33.8364344545455	25.8081750909091
SC-AP25	2017-06-05 00:32:53	-33.8366023636364	25.8080656363636
SC-AP25	2017-06-05 00:33:53	-33.8366480909091	25.8080577272727
SC-AP25	2017-06-05 00:34:53	-33.8367520882353	25.8079813235294
SC-AP25	2017-06-05 00:35:53	-33.8368184705882	25.8079124117647
SC-AP25	2017-06-05 00:36:53	-33.8369209090909	25.8078183030303
SC-AP25	2017-06-05 00:37:53	-33.8370111176471	25.8077313529412
SC-AP25	2017-06-05 00:38:53	-33.8370723333333	25.8076761515152
SC-AP25	2017-06-05 00:39:53	-33.8371576666667	25.8075841515152
SC-AP25	2017-06-05 00:40:53	-33.8372428484848	25.8074902727273
SC-AP25	2017-06-05 00:41:53	-33.8373533333333	25.8073583030303
SC-AP25	2017-06-05 00:42:53	-33.8373950909091	25.8072887272727
SC-AP25	2017-06-05 00:43:53	-33.8374626666667	25.8072244545455
SC-AP25	2017-06-05 00:44:53	-33.8375477272727	25.8071154242424
SC-AP25	2017-06-05 00:45:53	-33.8375996	25.8070111142857
SC-AP25	2017-06-05 00:46:53	-33.8377223636364	25.8069656363636
SC-AP25	2017-06-05 00:47:53	-33.8377743636364	25.8068629090909
SC-AP25	2017-06-05 00:48:53	-33.8378474285714	25.8067478857143
SC-AP25	2017-06-05 00:49:53	-33.8379663428571	25.8066237714286
SC-AP25	2017-06-05 00:50:53	-33.8380628181818	25.8065069393939
SC-AP25	2017-06-05 00:51:53	-33.8381572352941	25.8063865882353
SC-AP25	2017-06-05 00:52:53	-33.838278	25.8062496666667
SC-AP25	2017-06-05 00:53:53	-33.8383548571429	25.8061193714286
SC-AP25	2017-06-05 00:54:53	-33.8384616	25.8060196
SC-AP25	2017-06-05 00:55:53	-33.8385874285714	25.8058650857143
SC-AP25	2017-06-05 00:56:53	-33.8387249393939	25.8056873333333
SC-AP25	2017-06-05 00:57:53	-33.8387539090909	25.8056174545455
SC-AP25	2017-06-05 00:58:53	-33.838855	25.8054743030303
SC-AP25	2017-06-05 00:59:53	-33.8389332121212	25.8053155454545
SC-AP25	2017-06-05 01:00:53	-33.838947	25.8051415
SC-AP25	2017-06-05 01:01:53	-33.83901125	25.8049755
SC-AP25	2017-06-05 01:02:53	-33.839203	25.804806
SC-AP25	2017-06-05 01:03:53	-33.8393856666667	25.8046766666667
SC-AP25	2017-06-05 01:04:53	-33.8395361818182	25.804544
SC-AP25	2017-06-05 01:05:53	-33.8397138181818	25.8043754545455
SC-AP25	2017-06-05 01:06:53	-33.839744	25.8042965833333
SC-AP25	2017-06-05 01:07:53	-33.8399315	25.80411475
SC-AP25	2017-06-05 01:08:53	-33.8400478055556	25.8039503888889
SC-AP25	2017-06-05 01:09:53	-33.8401555454546	25.8038686363636
SC-AP25	2017-06-05 01:10:53	-33.840298	25.80371475
SC-AP25	2017-06-05 01:11:53	-33.8403880833333	25.8035673333333
SC-AP25	2017-06-05 01:12:53	-33.8405632727273	25.8033874242424
SC-AP25	2017-06-05 01:13:53	-33.8406847894737	25.8032455
SC-AP25	2017-06-05 01:14:53	-33.84082225	25.8030783888889
SC-AP25	2017-06-05 01:15:53	-33.84096625	25.8028845
SC-AP25	2017-06-05 01:16:53	-33.841049	25.802799
SC-AP25	2017-06-05 01:17:53	-33.8412130285714	25.8025223714286
SC-AP25	2017-06-05 01:18:53	-33.8413688571429	25.8023088571429
SC-AP25	2017-06-05 01:19:53	-33.8415613428571	25.8021572571429
SC-AP25	2017-06-05 01:20:53	-33.8416862647059	25.8020708823529
SC-AP25	2017-06-05 01:21:53	-33.8417388918919	25.8019421891892
SC-AP25	2017-06-05 01:22:53	-33.841962	25.80181
SC-AP25	2017-06-05 01:23:53	-33.8421012941176	25.8017234117647
SC-AP25	2017-06-05 01:24:53	-33.8422086666667	25.8016031666667
SC-AP25	2017-06-05 01:25:53	-33.8424627058823	25.8013992352941
SC-AP25	2017-06-05 01:26:53	-33.8425322941176	25.8012653529412
SC-AP25	2017-06-05 01:27:53	-33.8426684285714	25.8010687142857
SC-AP25	2017-06-05 01:28:53	-33.8427934102564	25.8008343846154
SC-AP25	2017-06-05 01:29:53	-33.8429074047619	25.8006837619048
SC-AP25	2017-06-05 01:30:53	-33.8430754871795	25.8005071282051
SC-AP25	2017-06-05 01:31:53	-33.8432119	25.800331775
SC-AP25	2017-06-05 01:32:53	-33.843322	25.800143
SC-AP25	2017-06-05 01:33:53	-33.843426	25.799931
SC-AP25	2017-06-05 01:34:53	-33.8435113076923	25.7997429230769
SC-AP25	2017-06-05 01:35:53	-33.843641804878	25.7995530731707
SC-AP25	2017-06-05 01:36:53	-33.843745	25.7993406666667
SC-AP25	2017-06-05 01:37:53	-33.8438788536585	25.7991342439024
SC-AP25	2017-06-05 01:38:53	-33.8440031219512	25.7989944634146
SC-AP25	2017-06-05 01:39:53	-33.8440633846154	25.7987722307692
SC-AP25	2017-06-05 01:40:53	-33.8441951428571	25.7985711428571
SC-AP25	2017-06-05 01:41:53	-33.8443575121951	25.798347902439
SC-AP25	2017-06-05 01:42:53	-33.8444867073171	25.7981088048781
SC-AP25	2017-06-05 01:43:53	-33.8446181707317	25.7979500243902
SC-AP25	2017-06-05 01:44:53	-33.844744974359	25.7977518974359
SC-AP25	2017-06-05 01:45:53	-33.8448897804878	25.7975575853659
SC-AP25	2017-06-05 01:46:53	-33.8450214878049	25.7973581219512
SC-AP25	2017-06-05 01:47:53	-33.8451701794872	25.7971658717949
SC-AP25	2017-06-05 01:48:53	-33.8453117	25.7969766
SC-AP25	2017-06-05 01:49:53	-33.8454441538462	25.7967973076923
SC-AP25	2017-06-05 01:50:53	-33.8456176585366	25.7966000487805
SC-AP25	2017-06-05 01:51:53	-33.8457606666667	25.7963896153846
SC-AP25	2017-06-05 01:52:53	-33.8459142	25.7961857
SC-AP25	2017-06-05 01:53:53	-33.846045	25.796
SC-AP25	2017-06-05 01:54:53	-33.8462003414634	25.7958109268293
SC-AP25	2017-06-05 01:55:53	-33.8463135714286	25.7956142857143
SC-AP25	2017-06-05 01:56:53	-33.846422875	25.795440425
SC-AP25	2017-06-05 01:57:53	-33.846589075	25.795217
SC-AP25	2017-06-05 01:58:53	-33.846714	25.794992
SC-AP25	2017-06-05 01:59:53	-33.846866173913	25.7947980869565
SC-AP25	2017-06-05 02:00:53	-33.847003969697	25.7945831515152
SC-AP25	2017-06-05 02:01:53	-33.8471744545455	25.7943057272727
SC-AP25	2017-06-05 02:02:53	-33.8473204545455	25.7941738787879
SC-AP25	2017-06-05 02:03:53	-33.8474780588235	25.7940039411765
SC-AP25	2017-06-05 02:04:53	-33.847683	25.7938286666667
SC-AP25	2017-06-05 02:05:53	-33.8478267272727	25.7936458484848
SC-AP25	2017-06-05 02:06:53	-33.8480002121212	25.7934814545455
SC-AP25	2017-06-05 02:07:53	-33.8481636470588	25.7933166470588
SC-AP25	2017-06-05 02:08:53	-33.8483173636364	25.7930908181818
SC-AP25	2017-06-05 02:09:53	-33.8484730909091	25.792901
SC-AP25	2017-06-05 02:10:53	-33.8486117058824	25.7926346470588
SC-AP25	2017-06-05 02:11:53	-33.8487353333333	25.7924433333333
SC-AP25	2017-06-05 02:12:53	-33.8488967878788	25.7922154848485
SC-AP25	2017-06-05 02:13:53	-33.8490235757576	25.7919516060606
SC-AP25	2017-06-05 02:14:53	-33.8491998181818	25.7917443939394
SC-AP25	2017-06-05 02:15:53	-33.8493235454545	25.7914520909091
SC-AP25	2017-06-05 02:16:53	-33.8494415454545	25.791379969697
SC-AP25	2017-06-05 02:17:53	-33.8494482727273	25.7912627575758
SC-AP25	2017-06-05 02:18:53	-33.8495152058824	25.7911139705882
SC-AP25	2017-06-05 02:19:53	-33.8495398787879	25.7909708484849
SC-AP25	2017-06-05 02:20:53	-33.8495998787879	25.7908639090909
SC-AP25	2017-06-05 02:21:53	-33.8496586666667	25.7907175333333
SC-AP25	2017-06-05 02:22:53	-33.8496963939394	25.7906021818182
SC-AP25	2017-06-05 02:23:53	-33.8497753235294	25.7904869411765
SC-AP25	2017-06-05 02:24:53	-33.8498736666667	25.7903226666667
SC-AP25	2017-06-05 02:25:53	-33.8500132727273	25.7901602121212
SC-AP25	2017-06-05 02:26:53	-33.8501403333333	25.7900235151515
SC-AP25	2017-06-05 02:27:53	-33.8502938529412	25.7898876764706
SC-AP25	2017-06-05 02:28:53	-33.8504631818182	25.7896519090909
SC-AP25	2017-06-05 02:29:53	-33.8506798181818	25.7894849090909
SC-AP25	2017-06-05 02:30:53	-33.8508626470588	25.7893327647059
SC-AP25	2017-06-05 02:31:53	-33.8510002727273	25.7891480909091
SC-AP25	2017-06-05 02:32:53	-33.8510790857143	25.7889973714286
SC-AP25	2017-06-05 02:33:53	-33.851125	25.7889265555556
SC-AP25	2017-06-05 02:34:53	-33.8511295757576	25.788826969697
SC-AP25	2017-06-05 02:35:53	-33.8511987878788	25.7886921212121
SC-AP25	2017-06-05 02:36:53	-33.8512823333333	25.7886579393939
SC-AP25	2017-06-05 02:37:53	-33.8514297941176	25.7885256764706
SC-AP25	2017-06-05 02:38:53	-33.8515682121212	25.7883795151515
SC-AP25	2017-06-05 02:39:53	-33.8517317575758	25.788329030303
SC-AP25	2017-06-05 02:40:53	-33.8519170909091	25.7880611212121
SC-AP25	2017-06-05 02:41:53	-33.8520763636364	25.787922030303
SC-AP25	2017-06-05 02:42:53	-33.852273	25.787776969697
SC-AP25	2017-06-05 02:43:53	-33.8524547647059	25.7877413529412
SC-AP25	2017-06-05 02:44:53	-33.85265	25.78768
SC-AP25	2017-06-05 02:45:53	-33.8529076363636	25.7876077272727
SC-AP25	2017-06-05 02:46:53	-33.8531213636364	25.7874790909091
SC-AP25	2017-06-05 02:47:53	-33.853252	25.7874198181818
SC-AP25	2017-06-05 02:48:53	-33.8533963636364	25.7873825454545
SC-AP25	2017-06-05 02:49:53	-33.853478	25.7872269473684
SC-AP25	2017-06-05 02:50:53	-33.8535954545455	25.7870948181818
SC-AP25	2017-06-05 02:51:53	-33.8538021515151	25.7869316060606
SC-AP25	2017-06-05 02:52:53	-33.8539803823529	25.7867778823529
SC-AP25	2017-06-05 02:53:53	-33.8541527272727	25.7866536363636
SC-AP25	2017-06-05 02:54:53	-33.85437	25.786509
SC-AP25	2017-06-05 02:55:53	-33.8545679090909	25.786309
SC-AP25	2017-06-05 02:56:53	-33.8547588181818	25.7861333636364
SC-AP25	2017-06-05 02:57:53	-33.8549785454545	25.78592
SC-AP25	2017-06-05 02:58:53	-33.8551983636364	25.7856966363636
SC-AP25	2017-06-05 02:59:53	-33.8554060909091	25.785521
SC-AP25	2017-06-05 03:00:53	-33.8555760909091	25.7852873636364
SC-AP25	2017-06-05 03:01:53	-33.8557440909091	25.7851166363636
SC-AP25	2017-06-05 03:02:53	-33.8559371818182	25.7848391818182
SC-AP25	2017-06-05 03:03:53	-33.856096	25.7846437272727
SC-AP25	2017-06-05 03:04:53	-33.8563017272727	25.7845186363636
SC-AP25	2017-06-05 03:05:53	-33.856514	25.784313
SC-AP25	2017-06-05 03:06:53	-33.8566632727273	25.784083
SC-AP25	2017-06-05 03:07:53	-33.8568126363636	25.783839
SC-AP25	2017-06-05 03:08:53	-33.8570116764706	25.7836789705882
SC-AP25	2017-06-05 03:09:53	-33.8571832352941	25.7835007647059
SC-AP25	2017-06-05 03:10:53	-33.8573472727273	25.7832849090909
SC-AP25	2017-06-05 03:11:53	-33.8574974545455	25.7829953333333
SC-AP25	2017-06-05 03:12:53	-33.8576394102564	25.7827833589744
SC-AP25	2017-06-05 03:13:53	-33.8577977272727	25.7826612727273
SC-AP25	2017-06-05 03:14:53	-33.8579228181818	25.7823901818182
SC-AP25	2017-06-05 03:15:53	-33.8580782727273	25.7821565454545
SC-AP25	2017-06-05 03:16:53	-33.8582099090909	25.7819702727273
SC-AP25	2017-06-05 03:17:53	-33.8583862727273	25.7817629090909
SC-AP25	2017-06-05 03:18:53	-33.8585595454545	25.7815410909091
SC-AP25	2017-06-05 03:19:53	-33.8587032941176	25.7813632941176
SC-AP25	2017-06-05 03:20:53	-33.8588498181818	25.781163
SC-AP25	2017-06-05 03:21:53	-33.8590409090909	25.7809589090909
SC-AP25	2017-06-05 03:22:53	-33.8591732121212	25.7808316666667
SC-AP25	2017-06-05 03:23:53	-33.8592919090909	25.7807042121212
SC-AP25	2017-06-05 03:24:53	-33.8594926666667	25.780507
SC-AP25	2017-06-05 03:25:53	-33.8596413939394	25.7802875454545
SC-AP25	2017-06-05 03:26:53	-33.8598210909091	25.7801141515152
SC-AP25	2017-06-05 03:27:53	-33.8599561212121	25.7799347878788
SC-AP25	2017-06-05 03:28:53	-33.8600964848485	25.7797246363636
SC-AP25	2017-06-05 03:29:53	-33.8602746363636	25.7795565454545
SC-AP25	2017-06-05 03:30:53	-33.8603998787879	25.7794663030303
SC-AP25	2017-06-05 03:31:53	-33.8605846060606	25.7792509090909
SC-AP25	2017-06-05 03:32:53	-33.8607586666667	25.7790563333333
SC-AP25	2017-06-05 03:33:53	-33.8609148484848	25.7788826060606
SC-AP25	2017-06-05 03:34:53	-33.8611014242424	25.7787028787879
SC-AP25	2017-06-05 03:35:53	-33.8613075454545	25.778513030303
SC-AP25	2017-06-05 03:36:53	-33.8614555151515	25.778324
SC-AP25	2017-06-05 03:37:53	-33.8616330909091	25.7781329393939
SC-AP25	2017-06-05 03:38:53	-33.8617959090909	25.7779596363636
SC-AP25	2017-06-05 03:39:53	-33.8619308484848	25.7777480909091
SC-AP25	2017-06-05 03:40:53	-33.8620625757576	25.7775370606061
SC-AP25	2017-06-05 03:41:53	-33.8622191212121	25.7772990909091
SC-AP25	2017-06-05 03:42:53	-33.8623213939394	25.7771144848485
SC-AP25	2017-06-05 03:43:53	-33.8624890857143	25.7768326
SC-AP25	2017-06-05 03:44:53	-33.862634	25.7765973333333
SC-AP25	2017-06-05 03:45:53	-33.8627356060606	25.7763753939394
SC-AP25	2017-06-05 03:46:53	-33.8629015454545	25.7761678787879
SC-AP25	2017-06-05 03:47:53	-33.8630204571429	25.7759018
SC-AP25	2017-06-05 03:48:53	-33.8632471818182	25.7756774545455
SC-AP25	2017-06-05 03:49:53	-33.8633910909091	25.7754956363636
SC-AP25	2017-06-05 03:50:53	-33.8635041818182	25.7753108181818
SC-AP25	2017-06-05 03:51:53	-33.8637138857143	25.7750453142857
SC-AP25	2017-06-05 03:52:53	-33.8638275757576	25.7748405757576
SC-AP25	2017-06-05 03:53:53	-33.863998030303	25.7746059090909
SC-AP25	2017-06-05 03:54:53	-33.864118	25.7743561515152
SC-AP25	2017-06-05 03:55:53	-33.8642251818182	25.7740994242424
SC-AP25	2017-06-05 03:56:53	-33.8643691515151	25.7738908787879
SC-AP25	2017-06-05 03:57:53	-33.8645698787879	25.7736042121212
SC-AP25	2017-06-05 03:58:53	-33.8646936666667	25.7733873333333
SC-AP25	2017-06-05 03:59:53	-33.8648595757576	25.7731556363636
SC-AP25	2017-06-05 04:00:53	-33.8650014848485	25.7729183030303
SC-AP25	2017-06-05 04:01:53	-33.8651809393939	25.7726934848485
SC-AP25	2017-06-05 04:02:53	-33.8652920909091	25.7724955151515
SC-AP25	2017-06-05 04:03:53	-33.86544225	25.7722402222222
SC-AP25	2017-06-05 04:04:53	-33.8655762727273	25.7720584848485
SC-AP25	2017-06-05 04:05:53	-33.8657167647059	25.7718461764706
SC-AP25	2017-06-05 04:06:53	-33.8659126666667	25.7715758484849
SC-AP25	2017-06-05 04:07:53	-33.8660801818182	25.771311
SC-AP25	2017-06-05 04:08:53	-33.8662011818182	25.771150969697
SC-AP25	2017-06-05 04:09:53	-33.8663953636364	25.7709095454545
SC-AP25	2017-06-05 04:10:53	-33.8665499444444	25.7706691666667
SC-AP25	2017-06-05 04:11:53	-33.8666398666667	25.7704433111111
SC-AP25	2017-06-05 04:12:53	-33.8667519111111	25.7703041777778
SC-AP25	2017-06-05 04:13:53	-33.8668907647059	25.7701613529412
SC-AP25	2017-06-05 04:14:53	-33.8670793529412	25.769973302521
SC-AP25	2017-06-05 04:15:53	-33.8672064117647	25.7699193529412
SC-AP25	2017-06-05 04:16:53	-33.8673363333333	25.7698613589744
SC-AP25	2017-06-05 04:17:53	-33.8675063333333	25.7697467435897
SC-AP25	2017-06-05 04:18:53	-33.867466	25.769876
SC-AP25	2017-06-05 04:19:53	-33.86781484	25.7696076533333
SC-AP25	2017-06-05 04:20:53	-33.8679293157895	25.7695745
SC-AP25	2017-06-05 04:21:53	-33.8680513333333	25.7695361666667
SC-AP25	2017-06-05 04:22:53	-33.8682318974359	25.7694037948718
SC-AP25	2017-06-05 04:23:53	-33.868416	25.769272
SC-AP25	2017-06-05 04:24:53	-33.8685056136364	25.769181
SC-AP25	2017-06-05 04:25:53	-33.8686934285714	25.7690621428571
SC-AP25	2017-06-05 04:26:53	-33.8688894358974	25.7690475641026
SC-AP25	2017-06-05 04:27:53	-33.8690575789474	25.7690188421053
SC-AP25	2017-06-05 04:28:53	-33.8692798823529	25.769015
SC-AP25	2017-06-05 04:29:53	-33.8695516470588	25.7688928823529
SC-AP25	2017-06-05 04:30:53	-33.8697225	25.768852
SC-AP25	2017-06-05 04:31:53	-33.8700277941176	25.7688185882353
SC-AP25	2017-06-05 04:32:53	-33.8701809130435	25.7687238695652
SC-AP25	2017-06-05 04:33:53	-33.870486893617	25.7685931702128
SC-AP25	2017-06-05 04:34:53	-33.870969494382	25.7685946179775
SC-AP25	2017-06-05 04:35:53	-33.8709364606742	25.7686283258427
SC-AP25	2017-06-05 04:36:53	-33.8711136888889	25.7686089333333
SC-AP25	2017-06-05 04:37:53	-33.8712942068966	25.7686504137931
SC-AP25	2017-06-05 04:38:53	-33.8714514925373	25.7687377014925
SC-AP25	2017-06-05 04:39:53	-33.8715915714286	25.7687692142857
SC-AP25	2017-06-05 04:40:53	-33.8717650131579	25.7687884078947
SC-AP25	2017-06-05 04:41:53	-33.8719644057971	25.7688167536232
SC-AP25	2017-06-05 04:42:53	-33.8721686075949	25.7688392911392
SC-AP25	2017-06-05 04:43:53	-33.8723508860759	25.7688066329114
SC-AP25	2017-06-05 04:44:53	-33.8725719230769	25.7688824615385
SC-AP25	2017-06-05 04:45:53	-33.8728411951219	25.7690016829268
SC-AP25	2017-06-05 04:46:53	-33.8731353414634	25.769141195122
SC-AP25	2017-06-05 04:47:53	-33.87339205	25.76928385
SC-AP25	2017-06-05 04:48:53	-33.8736245454545	25.76939
SC-AP25	2017-06-05 04:49:53	-33.8738590909091	25.76939
SC-AP25	2017-06-05 04:50:53	-33.8739486904762	25.7694560238095
SC-AP25	2017-06-05 04:51:53	-33.8740390350877	25.7694520701754
SC-AP25	2017-06-05 04:52:53	-33.8742238484849	25.7693483030303
SC-AP25	2017-06-05 04:53:53	-33.8744258235294	25.7694932941176
SC-AP25	2017-06-05 04:54:53	-33.8746846363636	25.7694795454545
SC-AP25	2017-06-05 04:55:53	-33.8748821794872	25.7696325641026
SC-AP25	2017-06-05 04:56:53	-33.8751614117647	25.7695931764706
SC-AP25	2017-06-05 04:57:53	-33.875444	25.7696432
SC-AP25	2017-06-05 04:58:53	-33.8758608823529	25.7695042058824
SC-AP25	2017-06-05 04:59:53	-33.8762220588235	25.7694664705882
SC-AP25	2017-06-05 05:00:53	-33.8765391764706	25.7693907647059
SC-AP25	2017-06-05 05:01:53	-33.8768243529412	25.7693101764706
SC-AP25	2017-06-05 05:02:53	-33.8771557647059	25.7691994117647
SC-AP25	2017-06-05 05:03:53	-33.8774482352941	25.7690652058824
SC-AP25	2017-06-05 05:04:53	-33.8777469117647	25.7689448529412
SC-AP25	2017-06-05 05:05:53	-33.8780553428571	25.7688476857143
SC-AP25	2017-06-05 05:06:53	-33.8783669411765	25.7687415882353
SC-AP25	2017-06-05 05:07:53	-33.8787453766234	25.7685642467532
SC-AP25	2017-06-05 05:08:53	-33.8790765588235	25.7683950294118
SC-AP25	2017-06-05 05:09:53	-33.8792952285714	25.7682896
SC-AP25	2017-06-05 05:10:53	-33.8795402727273	25.768157
SC-AP25	2017-06-05 05:11:53	-33.8798048	25.7680764666667
SC-AP25	2017-06-05 05:12:53	-33.8800184	25.7679500666667
SC-AP25	2017-06-05 05:13:53	-33.8802248588957	25.7678072208589
SC-AP25	2017-06-05 05:14:53	-33.8804298895706	25.7676610858896
SC-AP25	2017-06-05 05:15:53	-33.8806282941176	25.7675223235294
SC-AP25	2017-06-05 05:16:53	-33.8807996571429	25.7674652
SC-AP25	2017-06-05 05:17:53	-33.8810097058824	25.7673329117647
SC-AP25	2017-06-05 05:18:53	-33.8812576666667	25.7671945555556
SC-AP25	2017-06-05 05:19:53	-33.8814392727273	25.7670360909091
SC-AP25	2017-06-05 05:20:53	-33.8816305714286	25.7668151428571
SC-AP25	2017-06-05 05:21:53	-33.8818114848485	25.7665530606061
SC-AP25	2017-06-05 05:22:53	-33.8820021176471	25.7663430588235
SC-AP25	2017-06-05 05:23:53	-33.8821643636364	25.7661531212121
SC-AP25	2017-06-05 05:24:53	-33.882388030303	25.7659626969697
SC-AP25	2017-06-05 05:25:53	-33.8825455	25.7658086764706
SC-AP25	2017-06-05 05:26:53	-33.882772	25.7655980909091
SC-AP25	2017-06-05 05:27:53	-33.8829963636364	25.7653989090909
SC-AP25	2017-06-05 05:28:53	-33.8832358823529	25.7652148235294
SC-AP25	2017-06-05 05:29:53	-33.8834690588235	25.7650087058824
SC-AP25	2017-06-05 05:30:53	-33.8837048235294	25.7648245882353
SC-AP25	2017-06-05 05:31:53	-33.8839299090909	25.764616
SC-AP25	2017-06-05 05:32:53	-33.8841725294118	25.7645619705882
SC-AP25	2017-06-05 05:33:53	-33.8844775	25.7643842058824
SC-AP25	2017-06-05 05:34:53	-33.8846722941176	25.7641858235294
SC-AP25	2017-06-05 05:35:53	-33.8849850857143	25.7640335428571
SC-AP25	2017-06-05 05:36:53	-33.8853805945946	25.7640145945946
SC-AP25	2017-06-05 05:37:53	-33.8854685454545	25.7637056969697
SC-AP25	2017-06-05 05:38:53	-33.8858436857143	25.7635487428571
SC-AP25	2017-06-05 05:39:53	-33.8861198181818	25.7633982727273
SC-AP25	2017-06-05 05:40:53	-33.8864092121212	25.7632835757576
SC-AP25	2017-06-05 05:41:53	-33.8865792647059	25.7631282647059
SC-AP25	2017-06-05 05:42:53	-33.8868856176471	25.7630158529412
SC-AP25	2017-06-05 05:43:53	-33.8871097105263	25.7628269736842
SC-AP25	2017-06-05 05:44:53	-33.8873884594595	25.7626601621622
SC-AP25	2017-06-05 05:45:53	-33.8877572352941	25.7625925882353
SC-AP25	2017-06-05 05:46:53	-33.8878928823529	25.7623386470588
SC-AP25	2017-06-05 05:47:53	-33.888185	25.7622701578947
SC-AP25	2017-06-05 05:48:53	-33.8884525	25.762192
SC-AP25	2017-06-05 05:49:53	-33.8887067297297	25.7620343783784
SC-AP25	2017-06-05 05:50:53	-33.8890802	25.7619568
SC-AP25	2017-06-05 05:51:53	-33.8893619411765	25.7618138823529
SC-AP25	2017-06-05 05:52:53	-33.8897614117647	25.7618560294118
SC-AP25	2017-06-05 05:53:53	-33.8899681315789	25.7617249473684
SC-AP25	2017-06-05 05:54:53	-33.8903485806452	25.7615444354839
SC-AP25	2017-06-05 05:55:53	-33.8905865263158	25.7613833333333
SC-AP25	2017-06-05 05:56:53	-33.8912165	25.7614719666667
SC-AP25	2017-06-05 05:57:53	-33.8916609375	25.76143721875
SC-AP25	2017-06-05 05:58:53	-33.8919420724638	25.7612771884058
SC-AP25	2017-06-05 05:59:53	-33.892084195122	25.7609708292683
SC-AP25	2017-06-05 06:00:53	-33.8919524545455	25.7604515818182
SC-AP25	2017-06-05 06:01:53	-33.8921917272727	25.760239
SC-AP25	2017-06-05 06:02:53	-33.8924947906977	25.7599953023256
SC-AP25	2017-06-05 06:03:53	-33.8927794545455	25.7598198181818
SC-AP25	2017-06-05 06:04:53	-33.8930617272727	25.7596377272727
SC-AP25	2017-06-05 06:05:53	-33.8933536470588	25.7594589411765
SC-AP25	2017-06-05 06:06:53	-33.8936527058824	25.7593525882353
SC-AP25	2017-06-05 06:07:53	-33.8938836363636	25.7591850909091
SC-AP25	2017-06-05 06:08:53	-33.8941085882353	25.7590933529412
SC-AP25	2017-06-05 06:09:53	-33.894341	25.758949
SC-AP25	2017-06-05 06:10:53	-33.8945875454545	25.7587950909091
SC-AP25	2017-06-05 06:11:53	-33.8948724705882	25.7586365882353
SC-AP25	2017-06-05 06:12:53	-33.8951197352941	25.7584237058824
SC-AP25	2017-06-05 06:13:53	-33.8953914	25.7582924571429
SC-AP25	2017-06-05 06:14:53	-33.895927	25.757917
SC-AP25	2017-06-05 06:15:53	-33.8958260588235	25.7580187647059
SC-AP25	2017-06-05 06:16:53	-33.8960343636364	25.7578231212121
SC-AP25	2017-06-05 06:17:53	-33.8962518181818	25.7576940909091
SC-AP25	2017-06-05 06:18:53	-33.8965675	25.7574742647059
SC-AP25	2017-06-05 06:19:53	-33.8968483030303	25.7572636969697
SC-AP25	2017-06-05 06:20:53	-33.8971623333333	25.7571073333333
SC-AP25	2017-06-05 06:21:53	-33.8976274117647	25.7569732352941
SC-AP25	2017-06-05 06:22:53	-33.8979792941176	25.7568344411765
SC-AP25	2017-06-05 06:23:53	-33.8982988823529	25.7566658823529
SC-AP25	2017-06-05 06:24:53	-33.8986216060606	25.7565505454545
SC-AP25	2017-06-05 06:25:53	-33.8989725	25.7564122647059
SC-AP25	2017-06-05 06:26:53	-33.8992534545455	25.7562868181818
SC-AP25	2017-06-05 06:27:53	-33.8996483931624	25.7561663931624
SC-AP25	2017-06-05 06:28:53	-33.9001201880342	25.7560381880342
SC-AP25	2017-06-05 06:29:53	-33.9004532857143	25.7559142
SC-AP25	2017-06-05 06:30:53	-33.9006534545455	25.7558105454545
SC-AP25	2017-06-05 06:31:53	-33.9009316363636	25.7557750909091
SC-AP25	2017-06-05 06:32:53	-33.901286	25.7557073636364
SC-AP25	2017-06-05 06:33:53	-33.9016645454545	25.7556463636364
SC-AP25	2017-06-05 06:34:53	-33.9020599090909	25.7555892727273
SC-AP25	2017-06-05 06:35:53	-33.9025143333333	25.755518
SC-AP25	2017-06-05 06:36:53	-33.9030225384615	25.7554533846154
SC-AP25	2017-06-05 06:37:53	-33.9035709487179	25.7554217948718
SC-AP25	2017-06-05 06:38:53	-33.9041365897436	25.7554043589744
SC-AP25	2017-06-05 06:39:53	-33.9045490413223	25.7553847355372
SC-AP25	2017-06-05 06:40:53	-33.9051242479339	25.7554234132231
SC-AP25	2017-06-05 06:41:53	-33.905699776	25.755471456
SC-AP25	2017-06-05 06:42:53	-33.906276736	25.755561216
SC-AP25	2017-06-05 06:43:53	-33.9068553	25.7556526
SC-AP25	2017-06-05 06:44:53	-33.9074483	25.7557586
SC-AP25	2017-06-05 06:45:53	-33.9080453297587	25.7558659356568
SC-AP25	2017-06-05 06:46:53	-33.9086786273458	25.7559852922252
SC-AP25	2017-06-05 06:47:53	-33.909311924933	25.7561046487936
SC-AP25	2017-06-05 06:48:53	-33.9099452225201	25.7562240053619
SC-AP25	2017-06-05 06:49:53	-33.9105785201072	25.7563433619303
SC-AP25	2017-06-05 06:50:53	-33.9112118176944	25.7564627184987
SC-AP25	2017-06-05 06:51:53	-33.9118451152815	25.756582075067
SC-AP25	2017-06-05 06:52:53	-33.9124326583333	25.7567232
SC-AP25	2017-06-05 06:53:53	-33.9130141583333	25.7568672
SC-AP25	2017-06-05 06:54:53	-33.9134568	25.757024
SC-AP25	2017-06-05 06:55:53	-33.9140384470588	25.7574051764706
SC-AP25	2017-06-05 06:56:53	-33.9146043125	25.7575900625
SC-AP25	2017-06-05 06:57:53	-33.91516775	25.75774475
SC-AP25	2017-06-05 06:58:53	-33.9157883917526	25.7578708247423
SC-AP25	2017-06-05 06:59:53	-33.916427275	25.7579821
SC-AP25	2017-06-05 07:00:53	-33.917046775	25.7580601
SC-AP25	2017-06-05 07:01:53	-33.917666275	25.7581381
SC-AP25	2017-06-05 07:02:53	-33.9184301636364	25.7580018181818
SC-AP25	2017-06-05 07:03:53	-33.9192520184049	25.7578074601227
SC-AP25	2017-06-05 07:04:53	-33.9199701779141	25.7577914478528
SC-AP25	2017-06-05 07:05:53	-33.9206883374233	25.7577754355828
SC-AP25	2017-06-05 07:06:53	-33.9214064969325	25.7577594233129
SC-AP25	2017-06-05 07:07:53	-33.9221246564417	25.7577434110429
SC-AP25	2017-06-05 07:08:53	-33.9228441020408	25.7577116734694
SC-AP25	2017-06-05 07:09:53	-33.923575122449	25.7575384081633
SC-AP25	2017-06-05 07:10:53	-33.9243064576271	25.7572737288136
SC-AP25	2017-06-05 07:11:53	-33.9250381525424	25.7569045762712
SC-AP25	2017-06-05 07:12:53	-33.92568048	25.75645264
SC-AP25	2017-06-05 07:13:53	-33.92623344	25.75591792
SC-AP25	2017-06-05 07:14:53	-33.9267604025157	25.7554188930818
SC-AP25	2017-06-05 07:15:53	-33.9272509685535	25.754969836478
SC-AP25	2017-06-05 07:16:53	-33.9277415345912	25.7545207798742
SC-AP25	2017-06-05 07:17:53	-33.9283344786325	25.7539945299145
SC-AP25	2017-06-05 07:18:53	-33.9289585811966	25.7534447863248
SC-AP25	2017-06-05 07:19:53	-33.9295105	25.7530400833333
SC-AP25	2017-06-05 07:20:53	-33.9300462142857	25.7526679404762
SC-AP25	2017-06-05 07:21:53	-33.930583979798	25.7522915252525
SC-AP25	2017-06-05 07:22:53	-33.9312427676768	25.751663040404
SC-AP25	2017-06-05 07:23:53	-33.9318752955975	25.7511309245283
SC-AP25	2017-06-05 07:24:53	-33.9324624654088	25.7507652641509
SC-AP25	2017-06-05 07:25:53	-33.9330496352201	25.7503996037736
SC-AP25	2017-06-05 07:26:53	-33.9337838842975	25.7502469586777
SC-AP25	2017-06-05 07:27:53	-33.9345762809917	25.7501785289256
SC-AP25	2017-06-05 07:28:53	-33.9350342727273	25.750069
SC-AP25	2017-06-05 07:29:53	-33.9352546285714	25.7500051428571
SC-AP25	2017-06-05 07:30:53	-33.9352778823529	25.7498835294118
SC-AP25	2017-06-05 07:31:53	-33.9353703636364	25.7497528181818
SC-AP25	2017-06-05 07:32:53	-33.9354675882353	25.749657
SC-AP25	2017-06-05 07:33:53	-33.9355698780488	25.749504097561
SC-AP25	2017-06-05 07:34:53	-33.9356396666667	25.749562
SC-AP25	2017-06-05 07:35:53	-33.9358668571429	25.7496181428571
SC-AP25	2017-06-05 07:36:53	-33.93594	25.7496683636364
SC-AP25	2017-06-05 07:37:53	-33.9362242121212	25.7496972121212
SC-AP25	2017-06-05 07:38:53	-33.9364502727273	25.7496476363636
SC-AP25	2017-06-05 07:39:53	-33.9367811081081	25.7497472432432
SC-AP25	2017-06-05 07:40:53	-33.9372642893082	25.749991427673
SC-AP25	2017-06-05 07:41:53	-33.9377865534591	25.7502808616352
SC-AP25	2017-06-05 07:42:53	-33.9383084485981	25.7505801401869
SC-AP25	2017-06-05 07:43:53	-33.9388251775701	25.7510172429907
SC-AP25	2017-06-05 07:44:53	-33.9393419065421	25.7514543457944
SC-AP25	2017-06-05 07:45:53	-33.939858635514	25.7518914485981
SC-AP25	2017-06-05 07:46:53	-33.9404707209302	25.7523995348837
SC-AP25	2017-06-05 07:47:53	-33.9409869777778	25.7529463111111
SC-AP25	2017-06-05 07:48:53	-33.941557245509	25.7533719760479
SC-AP25	2017-06-05 07:49:53	-33.9421601197605	25.7536673053892
SC-AP25	2017-06-05 07:50:53	-33.942762994012	25.7539626347305
SC-AP25	2017-06-05 07:51:53	-33.9435025892857	25.7538180714286
SC-AP25	2017-06-05 07:52:53	-33.9442453142857	25.7534577333333
SC-AP25	2017-06-05 07:53:53	-33.9449601714286	25.7531057333333
SC-AP25	2017-06-05 07:54:53	-33.9454074	25.7534369733333
SC-AP25	2017-06-05 07:55:53	-33.9458454	25.7537917733333
SC-AP25	2017-06-05 07:56:53	-33.9463443114754	25.7542290983607
SC-AP25	2017-06-05 07:57:53	-33.9469128360656	25.7547607377049
SC-AP25	2017-06-05 07:58:53	-33.9474101578947	25.7552515263158
SC-AP25	2017-06-05 07:59:53	-33.94781224	25.75582696
SC-AP25	2017-06-05 08:00:53	-33.94816344	25.75637176
SC-AP25	2017-06-05 08:01:53	-33.9485303764706	25.7569515647059
SC-AP25	2017-06-05 08:02:53	-33.9488981411765	25.7575332117647
SC-AP25	2017-06-05 08:03:53	-33.9492444990366	25.7581306358382
SC-AP25	2017-06-05 08:04:53	-33.9494287764933	25.7588475144509
SC-AP25	2017-06-05 08:05:53	-33.9496130539499	25.7595643930636
SC-AP25	2017-06-05 08:06:53	-33.9497973314066	25.7602812716763
SC-AP25	2017-06-05 08:07:53	-33.9499816088632	25.760998150289
SC-AP25	2017-06-05 08:08:53	-33.9501658863198	25.7617150289017
SC-AP25	2017-06-05 08:09:53	-33.9503501637765	25.7624319075145
SC-AP25	2017-06-05 08:10:53	-33.9505344412331	25.7631487861272
SC-AP25	2017-06-05 08:11:53	-33.9507187186898	25.7638656647399
SC-AP25	2017-06-05 08:12:53	-33.9507936390533	25.7645838343195
SC-AP25	2017-06-05 08:13:53	-33.9507435798817	25.7653034792899
SC-AP25	2017-06-05 08:14:53	-33.9506935207101	25.7660231242604
SC-AP25	2017-06-05 08:15:53	-33.9507748	25.7668955333333
SC-AP25	2017-06-05 08:16:53	-33.9510607012987	25.7674391298701
SC-AP25	2017-06-05 08:17:53	-33.9512434842767	25.7680679496855
SC-AP25	2017-06-05 08:18:53	-33.951352918239	25.7687781383648
SC-AP25	2017-06-05 08:19:53	-33.9514623522013	25.769488327044
SC-AP25	2017-06-05 08:20:53	-33.9514317272727	25.7701336545455
SC-AP25	2017-06-05 08:21:53	-33.9513962727273	25.7707767454545
SC-AP25	2017-06-05 08:22:53	-33.9513608181818	25.7714198363636
SC-AP25	2017-06-05 08:23:53	-33.9512656585366	25.7720658536585
SC-AP25	2017-06-05 08:24:53	-33.9510311869919	25.772718699187
SC-AP25	2017-06-05 08:25:53	-33.9507967154472	25.7733715447154
SC-AP25	2017-06-05 08:26:53	-33.9505622439024	25.7740243902439
SC-AP25	2017-06-05 08:27:53	-33.9503277723577	25.7746772357724
SC-AP25	2017-06-05 08:28:53	-33.950093300813	25.7753300813008
SC-AP25	2017-06-05 08:29:53	-33.949855584323	25.7759815415677
SC-AP25	2017-06-05 08:30:53	-33.94959947981	25.776625152019
SC-AP25	2017-06-05 08:31:53	-33.9493433752969	25.7772687624703
SC-AP25	2017-06-05 08:32:53	-33.9490872707838	25.7779123729216
SC-AP25	2017-06-05 08:33:53	-33.9488311662708	25.7785559833729
SC-AP25	2017-06-05 08:34:53	-33.9485750617577	25.7791995938242
SC-AP25	2017-06-05 08:35:53	-33.9483189572447	25.7798432042755
SC-AP25	2017-06-05 08:36:53	-33.9480459673203	25.7804894705882
SC-AP25	2017-06-05 08:37:53	-33.9476632222222	25.781153
SC-AP25	2017-06-05 08:38:53	-33.9472804771242	25.7818165294118
SC-AP25	2017-06-05 08:39:53	-33.947067	25.782217
SC-AP25	2017-06-05 08:40:53	-33.9467784285714	25.7829255714286
SC-AP25	2017-06-05 08:41:53	-33.9464898571429	25.7836341428571
SC-AP25	2017-06-05 08:42:53	-33.9463006349206	25.7840342698413
SC-AP25	2017-06-05 08:43:53	-33.9460025396825	25.7846680793651
SC-AP25	2017-06-05 08:44:53	-33.9457604	25.7852016
SC-AP25	2017-06-05 08:45:53	-33.9454856666667	25.785761
SC-AP25	2017-06-05 08:46:53	-33.9450943846154	25.7865117692308
SC-AP25	2017-06-05 08:47:53	-33.9449916511628	25.7867340697674
SC-AP25	2017-06-05 08:48:53	-33.9445205042735	25.7875968119658
SC-AP25	2017-06-05 08:49:53	-33.9440457391304	25.7884629565217
SC-AP25	2017-06-05 08:50:53	-33.9437003309353	25.7890098273381
SC-AP25	2017-06-05 08:51:53	-33.9433340719424	25.7895791798561
SC-AP25	2017-06-05 08:52:53	-33.9429678129496	25.7901485323741
SC-AP25	2017-06-05 08:53:53	-33.9426015539568	25.7907178848921
SC-AP25	2017-06-05 08:54:53	-33.942235294964	25.7912872374101
SC-AP25	2017-06-05 08:55:53	-33.9419161965812	25.7918535897436
SC-AP25	2017-06-05 08:56:53	-33.9416244017094	25.7924182051282
SC-AP25	2017-06-05 08:57:53	-33.9413292631579	25.7926866315789
SC-AP25	2017-06-05 08:58:53	-33.9406637368421	25.7923613684211
SC-AP25	2017-06-05 08:59:53	-33.940316048	25.792079096
SC-AP25	2017-06-05 09:00:53	-33.939883568	25.792534136
SC-AP25	2017-06-05 09:01:53	-33.939503	25.7929325833333
SC-AP25	2017-06-05 09:02:53	-33.9391772093023	25.7933025193798
SC-AP25	2017-06-05 09:03:53	-33.9387	25.7938783333333
SC-AP25	2017-06-05 09:04:53	-33.9382516410256	25.7944603461538
SC-AP25	2017-06-05 09:05:53	-33.9378762564103	25.7950580384615
SC-AP25	2017-06-05 09:06:53	-33.9375008717949	25.7956557307692
SC-AP25	2017-06-05 09:07:53	-33.9371031490683	25.7962257142857
SC-AP25	2017-06-05 09:08:53	-33.9366950745342	25.7967828571429
SC-AP25	2017-06-05 09:09:53	-33.936287	25.79734
SC-AP25	2017-06-05 09:10:53	-33.9358103962264	25.7976732075472
SC-AP25	2017-06-05 09:11:53	-33.9353337924528	25.7980064150943
SC-AP25	2017-06-05 09:12:53	-33.9349854054054	25.7982371891892
SC-AP25	2017-06-05 09:13:53	-33.9349246779661	25.798593661017
SC-AP25	2017-06-05 09:14:53	-33.9348819661017	25.7990650169492
SC-AP25	2017-06-05 09:15:53	-33.9345917478992	25.7995055042017
SC-AP25	2017-06-05 09:16:53	-33.9342262016807	25.7999365966387
SC-AP25	2017-06-05 09:17:53	-33.9340351612903	25.8002191935484
SC-AP25	2017-06-05 09:18:53	-33.9336659677419	25.8007001612903
SC-AP25	2017-06-05 09:19:53	-33.9332970857143	25.8011291142857
SC-AP25	2017-06-05 09:20:53	-33.9329272409639	25.8013642228916
SC-AP25	2017-06-05 09:21:53	-33.9325549518072	25.8017173554217
SC-AP25	2017-06-05 09:22:53	-33.9321826626506	25.8020704879518
SC-AP25	2017-06-05 09:23:53	-33.9319341428571	25.8022922857143
SC-AP25	2017-06-05 09:24:53	-33.9315498571429	25.8027037142857
SC-AP25	2017-06-05 09:25:53	-33.9311655714286	25.8031151428571
SC-AP25	2017-06-05 09:26:53	-33.9306488461538	25.8032278461538
SC-AP25	2017-06-05 09:27:53	-33.93006068	25.80316884
SC-AP25	2017-06-05 09:28:53	-33.92951492	25.80320196
SC-AP25	2017-06-05 09:29:53	-33.9292870769231	25.8032282820513
SC-AP25	2017-06-05 09:30:53	-33.9289958181818	25.8036346363636
SC-AP25	2017-06-05 09:31:53	-33.9286080495868	25.8039881900826
SC-AP25	2017-06-05 09:32:53	-33.9284115	25.8041045
SC-AP25	2017-06-05 09:33:53	-33.9287134468085	25.8038001489362
SC-AP25	2017-06-05 09:34:53	-33.9291220813008	25.8037487398374
SC-AP25	2017-06-05 09:35:53	-33.9295352520325	25.8037345934959
SC-AP25	2017-06-05 09:36:53	-33.9290937486631	25.803425815508
SC-AP25	2017-06-05 09:37:53	-33.9284603796791	25.8030508957219
SC-AP25	2017-06-05 09:38:53	-33.9278270106952	25.8026759759358
SC-AP25	2017-06-05 09:39:53	-33.9271936417112	25.8023010561497
SC-AP25	2017-06-05 09:40:53	-33.9265602727273	25.8019261363636
SC-AP25	2017-06-05 09:41:53	-33.9259269037433	25.8015512165775
SC-AP25	2017-06-05 09:42:53	-33.9253287185629	25.8015222155689
SC-AP25	2017-06-05 09:43:53	-33.9247556646707	25.8017402994012
SC-AP25	2017-06-05 09:44:53	-33.9241826107784	25.8019583832335
SC-AP25	2017-06-05 09:45:53	-33.9240993333333	25.8020744102564
SC-AP25	2017-06-05 09:46:53	-33.9241402631579	25.8020486315789
SC-AP25	2017-06-05 09:47:53	-33.9240144761905	25.8020852619048
SC-AP25	2017-06-05 09:48:53	-33.9239829166667	25.801939625
SC-AP25	2017-06-05 09:49:53	-33.9239491463415	25.8019316829268
SC-AP25	2017-06-05 09:50:53	-33.92386465	25.801876625
SC-AP25	2017-06-05 09:51:53	-33.9238897	25.80183425
SC-AP25	2017-06-05 09:52:53	-33.9237388421053	25.8018702421053
SC-AP25	2017-06-05 09:53:53	-33.9236472631579	25.8019226631579
SC-AP25	2017-06-05 09:54:53	-33.9235556842105	25.8019750842105
SC-AP25	2017-06-05 09:55:53	-33.9234641052632	25.8020275052632
SC-AP25	2017-06-05 09:56:53	-33.9232713333333	25.80217625
SC-AP25	2017-06-05 09:57:53	-33.9230768571429	25.8023217142857
SC-AP25	2017-06-05 09:58:53	-33.923014546875	25.8023605
SC-AP25	2017-06-05 09:59:53	-33.922685484375	25.8025105
SC-AP25	2017-06-05 10:00:53	-33.9223768733786	25.8030530376776
SC-AP25	2017-06-05 10:01:53	-33.9220686090179	25.8036022285361
SC-AP25	2017-06-05 10:02:53	-33.9217603446572	25.8041514193947
SC-AP25	2017-06-05 10:03:53	-33.9214520802965	25.8047006102532
SC-AP25	2017-06-05 10:04:53	-33.9211438159358	25.8052498011118
SC-AP25	2017-06-05 10:05:53	-33.920835551575	25.8057989919703
SC-AP25	2017-06-05 10:06:53	-33.9205272872143	25.8063481828289
SC-AP25	2017-06-05 10:07:53	-33.9202190228536	25.8068973736875
SC-AP25	2017-06-05 10:08:53	-33.9199107584929	25.807446564546
SC-AP25	2017-06-05 10:09:53	-33.9196024941322	25.8079957554046
SC-AP25	2017-06-05 10:10:53	-33.9192942297714	25.8085449462631
SC-AP25	2017-06-05 10:11:53	-33.9189859654107	25.8090941371217
SC-AP25	2017-06-05 10:12:53	-33.91867770105	25.8096433279802
SC-AP25	2017-06-05 10:13:53	-33.9183694366893	25.8101925188388
SC-AP25	2017-06-05 10:14:53	-33.9180611723286	25.8107417096973
SC-AP25	2017-06-05 10:15:53	-33.9177529079679	25.8112909005559
SC-AP25	2017-06-05 10:16:53	-33.9174446436071	25.8118400914144
SC-AP25	2017-06-05 10:17:53	-33.9171363792464	25.812389282273
SC-AP25	2017-06-05 10:18:53	-33.9168281148857	25.8129384731315
SC-AP25	2017-06-05 10:19:53	-33.916519850525	25.8134876639901
SC-AP25	2017-06-05 10:20:53	-33.9162115861643	25.8140368548487
SC-AP25	2017-06-05 10:21:53	-33.9159033218035	25.8145860457072
SC-AP25	2017-06-05 10:22:53	-33.9155950574428	25.8151352365658
SC-AP25	2017-06-05 10:23:53	-33.9152867930821	25.8156844274243
SC-AP25	2017-06-05 10:24:53	-33.9149785287214	25.8162336182829
SC-AP25	2017-06-05 10:25:53	-33.9146702643607	25.8167828091414
SC-AP25	2017-06-05 10:26:53	-33.914362	25.817332
SC-AP25	2017-06-05 10:27:53	-33.9140537356392	25.8178811908585
SC-AP25	2017-06-05 10:28:53	-33.9137454712785	25.8184303817171
SC-AP25	2017-06-05 10:29:53	-33.9134372069178	25.8189795725757
SC-AP25	2017-06-05 10:30:53	-33.9131289425571	25.8195287634342
SC-AP25	2017-06-05 10:31:53	-33.9128206781964	25.8200779542928
SC-AP25	2017-06-05 10:32:53	-33.9125124138357	25.8206271451513
SC-AP25	2017-06-05 10:33:53	-33.912204149475	25.8211763360099
SC-AP25	2017-06-05 10:34:53	-33.9118958851142	25.8217255268684
SC-AP25	2017-06-05 10:35:53	-33.9115876207535	25.822274717727
SC-AP25	2017-06-05 10:36:53	-33.9112793563928	25.8228239085855
SC-AP25	2017-06-05 10:37:53	-33.9109710920321	25.8233730994441
SC-AP25	2017-06-05 10:38:53	-33.9106628276714	25.8239222903027
SC-AP25	2017-06-05 10:39:53	-33.9103545633107	25.8244714811612
SC-AP25	2017-06-05 10:40:53	-33.91004629895	25.8250206720198
SC-AP25	2017-06-05 10:41:53	-33.9097380345892	25.8255698628783
SC-AP25	2017-06-05 10:42:53	-33.9094297702285	25.8261190537369
SC-AP25	2017-06-05 10:43:53	-33.9091215058678	25.8266682445954
SC-AP25	2017-06-05 10:44:53	-33.9088132415071	25.827217435454
SC-AP25	2017-06-05 10:45:53	-33.9085049771464	25.8277666263125
SC-AP25	2017-06-05 10:46:53	-33.9081967127857	25.8283158171711
SC-AP25	2017-06-05 10:47:53	-33.9078884484249	25.8288650080296
SC-AP25	2017-06-05 10:48:53	-33.9075801840642	25.8294141988882
SC-AP25	2017-06-05 10:49:53	-33.9072719197035	25.8299633897468
SC-AP25	2017-06-05 10:50:53	-33.9069636553428	25.8305125806053
SC-AP25	2017-06-05 10:51:53	-33.9066553909821	25.8310617714639
SC-AP25	2017-06-05 10:52:53	-33.9063471266214	25.8316109623224
SC-AP25	2017-06-05 10:53:53	-33.9060375217391	25.832157673913
SC-AP25	2017-06-05 10:54:53	-33.9056239411765	25.8325344705882
SC-AP25	2017-06-05 10:55:53	-33.9050312926829	25.8329937073171
SC-AP25	2017-06-05 10:56:53	-33.9044429536842	25.8335117263158
SC-AP25	2017-06-05 10:57:53	-33.9039182378947	25.8339620421053
SC-AP25	2017-06-05 10:58:53	-33.9033935221053	25.8344123578947
SC-AP25	2017-06-05 10:59:53	-33.9028688063158	25.8348626736842
SC-AP25	2017-06-05 11:00:53	-33.9023440905263	25.8353129894737
SC-AP25	2017-06-05 11:01:53	-33.9018193747368	25.8357633052632
SC-AP25	2017-06-05 11:02:53	-33.9012946589474	25.8362136210526
SC-AP25	2017-06-05 11:03:53	-33.9007699431579	25.8366639368421
SC-AP25	2017-06-05 11:04:53	-33.9002284871795	25.8371195384615
SC-AP25	2017-06-05 11:05:53	-33.8996828461538	25.8375764615385
SC-AP25	2017-06-05 11:06:53	-33.8990475703125	25.8378780859375
SC-AP25	2017-06-05 11:07:53	-33.8983964765625	25.8381523046875
SC-AP25	2017-06-05 11:08:53	-33.897781	25.837839
SC-AP25	2017-06-05 11:09:53	-33.8969243823529	25.8386386176471
SC-AP25	2017-06-05 11:10:53	-33.8963323235294	25.8390206764706
SC-AP25	2017-06-05 11:11:53	-33.8957493888889	25.8393980185185
SC-AP25	2017-06-05 11:12:53	-33.8954310555556	25.8396385740741
SC-AP25	2017-06-05 11:13:53	-33.8950498	25.83982356
SC-AP25	2017-06-05 11:14:53	-33.8944618	25.83982596
SC-AP25	2017-06-05 11:15:53	-33.8940152051282	25.8398441452991
SC-AP25	2017-06-05 11:16:53	-33.8936767435897	25.8398744017094
SC-AP25	2017-06-05 11:17:53	-33.8932272820513	25.8397370512821
SC-AP25	2017-06-05 11:18:53	-33.8927088205128	25.8394955128205
SC-AP25	2017-06-05 11:19:53	-33.8923182222222	25.8394851587302
SC-AP25	2017-06-05 11:20:53	-33.8919915555556	25.8395903968254
SC-AP25	2017-06-05 11:21:53	-33.891859568	25.839769672
SC-AP25	2017-06-05 11:22:53	-33.892013648	25.840109992
SC-AP25	2017-06-05 11:23:53	-33.892167728	25.840450312
SC-AP25	2017-06-05 11:24:53	-33.8919837752161	25.840692481268
SC-AP25	2017-06-05 11:25:53	-33.8917756772334	25.8409276397695
SC-AP25	2017-06-05 11:26:53	-33.8915675792507	25.8411627982709
SC-AP25	2017-06-05 11:27:53	-33.891359481268	25.8413979567723
SC-AP25	2017-06-05 11:28:53	-33.8911513832853	25.8416331152738
SC-AP25	2017-06-05 11:29:53	-33.8909432853026	25.8418682737752
SC-AP25	2017-06-05 11:30:53	-33.8907351873199	25.8421034322767
SC-AP25	2017-06-05 11:31:53	-33.8905270893372	25.8423385907781
SC-AP25	2017-06-05 11:32:53	-33.8903189913545	25.8425737492795
SC-AP25	2017-06-05 11:33:53	-33.8901108933718	25.842808907781
SC-AP25	2017-06-05 11:34:53	-33.8899027953891	25.8430440662824
SC-AP25	2017-06-05 11:35:53	-33.8896353333333	25.8432522777778
SC-AP25	2017-06-05 11:36:53	-33.8893514025157	25.8432466037736
SC-AP25	2017-06-05 11:37:53	-33.8890936666667	25.84319
SC-AP25	2017-06-05 11:38:53	-33.8888496299213	25.8431327244094
SC-AP25	2017-06-05 11:39:53	-33.8887093149606	25.8430703622047
SC-AP25	2017-06-05 11:40:53	-33.888569	25.843008
SC-AP25	2017-06-05 11:41:53	-33.8884667073171	25.8435811300813
SC-AP25	2017-06-05 11:42:53	-33.8882398780488	25.8437152764228
SC-AP25	2017-06-05 11:43:53	-33.8881375119048	25.8438056666667
SC-AP25	2017-06-05 11:44:53	-33.8882353690476	25.8438256666667
SC-AP25	2017-06-05 11:45:53	-33.8878232670807	25.8437255900621
SC-AP25	2017-06-05 11:46:53	-33.8874025217391	25.8436234782609
SC-AP25	2017-06-05 11:47:53	-33.8869601538462	25.8435343076923
SC-AP25	2017-06-05 11:48:53	-33.8864673333333	25.8434753333333
SC-AP25	2017-06-05 11:49:53	-33.8861591368821	25.8433482091255
SC-AP25	2017-06-05 11:50:53	-33.8861938136882	25.8430945209125
SC-AP25	2017-06-05 11:51:53	-33.8862284904943	25.8428408326996
SC-AP25	2017-06-05 11:52:53	-33.8862631673004	25.8425871444867
SC-AP25	2017-06-05 11:53:53	-33.8862978441065	25.8423334562738
SC-AP25	2017-06-05 11:54:53	-33.8861225630252	25.8418882941176
SC-AP25	2017-06-05 11:55:53	-33.8859400420168	25.8414365294118
SC-AP25	2017-06-05 11:56:53	-33.8858629752066	25.8411108512397
SC-AP25	2017-06-05 11:57:53	-33.8858421487603	25.840565892562
SC-AP25	2017-06-05 11:58:53	-33.8857711764706	25.8401347647059
SC-AP25	2017-06-05 11:59:53	-33.8854612741935	25.8398003387097
SC-AP25	2017-06-05 12:00:53	-33.8851215967742	25.8394548548387
SC-AP25	2017-06-05 12:01:53	-33.8847545630252	25.8396067142857
SC-AP25	2017-06-05 12:02:53	-33.8844853193277	25.8402152857143
SC-AP25	2017-06-05 12:03:53	-33.8842104615385	25.8407552307692
SC-AP25	2017-06-05 12:04:53	-33.8838850769231	25.8406775384615
SC-AP25	2017-06-05 12:05:53	-33.8836945	25.840695505618
SC-AP25	2017-06-05 12:06:53	-33.8832445	25.8408215730337
SC-AP25	2017-06-05 12:07:53	-33.8827945	25.8409476404494
SC-AP25	2017-06-05 12:08:53	-33.8823594356436	25.8411061980198
SC-AP25	2017-06-05 12:09:53	-33.8820374554455	25.8415107524752
SC-AP25	2017-06-05 12:10:53	-33.8818498	25.84170035
SC-AP25	2017-06-05 12:11:53	-33.8820060769231	25.8415401538462
SC-AP25	2017-06-05 12:12:53	-33.8819137272727	25.8413810909091
SC-AP25	2017-06-05 12:13:53	-33.8818867317073	25.8412925121951
SC-AP25	2017-06-05 12:14:53	-33.8820212380952	25.8414201428571
SC-AP25	2017-06-05 12:15:53	-33.8821706229508	25.8414208688525
SC-AP25	2017-06-05 12:16:53	-33.8821499672131	25.8413589016393
SC-AP25	2017-06-05 12:17:53	-33.8821218787879	25.8413031818182
SC-AP25	2017-06-05 12:18:53	-33.8817305784753	25.8412005022422
SC-AP25	2017-06-05 12:19:53	-33.8811814304933	25.840853955157
SC-AP25	2017-06-05 12:20:53	-33.8806322825112	25.8405074080718
SC-AP25	2017-06-05 12:21:53	-33.8800831345292	25.8401608609865
SC-AP25	2017-06-05 12:22:53	-33.8799285151515	25.839692020202
SC-AP25	2017-06-05 12:23:53	-33.879898	25.839245
SC-AP25	2017-06-05 12:24:53	-33.879898	25.839245
SC-AP25	2017-06-05 12:25:53	-33.879898	25.839245
SC-AP25	2017-06-05 12:26:53	-33.879898	25.839245
SC-AP25	2017-06-05 12:27:53	-33.8797037741935	25.8394997580645
SC-AP25	2017-06-05 12:28:53	-33.8793443728814	25.8396842372881
SC-AP25	2017-06-05 12:29:53	-33.8790860677966	25.8393344067797
SC-AP25	2017-06-05 12:30:53	-33.878944	25.839142
SC-AP25	2017-06-05 12:31:53	-33.878521704918	25.8389459344262
SC-AP25	2017-06-05 12:32:53	-33.8781711111111	25.838965
SC-AP25	2017-06-05 12:33:53	-33.8779829736842	25.8387107894737
SC-AP25	2017-06-05 12:34:53	-33.8777404230769	25.8383935
SC-AP25	2017-06-05 12:35:53	-33.8777924090909	25.8381436818182
SC-AP25	2017-06-05 12:36:53	-33.8779410454545	25.8378614090909
SC-AP25	2017-06-05 12:37:53	-33.8780896818182	25.8375791363636
SC-AP25	2017-06-05 12:38:53	-33.8782383181818	25.8372968636364
SC-AP25	2017-06-05 12:39:53	-33.878105	25.836754
SC-AP25	2017-06-05 12:40:53	-33.878254047619	25.8366411428571
SC-AP25	2017-06-05 12:41:53	-33.8784030952381	25.8365282857143
SC-AP25	2017-06-05 12:42:53	-33.8781411724138	25.8362978965517
SC-AP25	2017-06-05 12:43:53	-33.8779218571429	25.8360806857143
SC-AP25	2017-06-05 12:44:53	-33.877877	25.8359678
SC-AP25	2017-06-05 12:45:53	-33.8785122941176	25.8359529764706
SC-AP25	2017-06-05 12:46:53	-33.8783460622407	25.8356262697095
SC-AP25	2017-06-05 12:47:53	-33.8780565186722	25.8352515809129
SC-AP25	2017-06-05 12:48:53	-33.8777669751037	25.8348768921162
SC-AP25	2017-06-05 12:49:53	-33.8774774315353	25.8345022033195
SC-AP25	2017-06-05 12:50:53	-33.876912097561	25.8342160243902
SC-AP25	2017-06-05 12:51:53	-33.8763964878049	25.8338521219512
SC-AP25	2017-06-05 12:52:53	-33.87593152	25.83355908
SC-AP25	2017-06-05 12:53:53	-33.87566912	25.83354948
SC-AP25	2017-06-05 12:54:53	-33.8752054939759	25.8333003975904
SC-AP25	2017-06-05 12:55:53	-33.8750241162791	25.832902744186
SC-AP25	2017-06-05 12:56:53	-33.8751085384615	25.8324469230769
SC-AP25	2017-06-05 12:57:53	-33.8751942990654	25.8323514859813
SC-AP25	2017-06-05 12:58:53	-33.8745354205607	25.8324283084112
SC-AP25	2017-06-05 12:59:53	-33.8738765420561	25.8325051308411
SC-AP25	2017-06-05 13:00:53	-33.8732176635514	25.832581953271
SC-AP25	2017-06-05 13:01:53	-33.87302	25.832605
SC-AP25	2017-06-05 13:02:53	-33.8723799375	25.8324335
SC-AP25	2017-06-05 13:03:53	-33.8717352666667	25.832102425
SC-AP25	2017-06-05 13:04:53	-33.8712392666667	25.831641925
SC-AP25	2017-06-05 13:05:53	-33.8710233170732	25.8312483902439
SC-AP25	2017-06-05 13:06:53	-33.8708300989011	25.8307056813187
SC-AP25	2017-06-05 13:07:53	-33.8709632857143	25.8300898571429
SC-AP25	2017-06-05 13:08:53	-33.8709877010309	25.8297437835052
SC-AP25	2017-06-05 13:09:53	-33.8709289381443	25.8296039896907
SC-AP25	2017-06-05 13:10:53	-33.8707482237762	25.8289723916084
SC-AP25	2017-06-05 13:11:53	-33.8705610909091	25.8283149090909
SC-AP25	2017-06-05 13:12:53	-33.87048	25.82803
SC-AP25	2017-06-05 13:13:53	-33.87048	25.82803
SC-AP25	2017-06-05 13:14:53	-33.87048	25.82803
SC-AP25	2017-06-05 13:15:53	-33.8704017741935	25.8277638709677
SC-AP25	2017-06-05 13:16:53	-33.8699800566038	25.8263499622641
SC-AP25	2017-06-05 13:17:53	-33.8698503877551	25.8261372244898
SC-AP25	2017-06-05 13:18:53	-33.8697335	25.826004
SC-AP25	2017-06-05 13:19:53	-33.8697790952381	25.8258971428571
SC-AP25	2017-06-05 13:20:53	-33.869782	25.8258602619048
SC-AP25	2017-06-05 13:21:53	-33.8697323571429	25.825812047619
SC-AP25	2017-06-05 13:22:53	-33.8696163023256	25.8258208604651
SC-AP25	2017-06-05 13:23:53	-33.8695727674419	25.8258007674419
SC-AP25	2017-06-05 13:24:53	-33.869508	25.8257318333333
SC-AP25	2017-06-05 13:25:53	-33.8693998888889	25.8257465777778
SC-AP25	2017-06-05 13:26:53	-33.8693123409091	25.8257419545455
SC-AP25	2017-06-05 13:27:53	-33.8697297173913	25.8260501956522
SC-AP25	2017-06-05 13:28:53	-33.8697658	25.8263968
SC-AP25	2017-06-05 13:29:53	-33.8696471395349	25.8263045116279
SC-AP25	2017-06-05 13:30:53	-33.8696576046512	25.8264028837209
SC-AP25	2017-06-05 13:31:53	-33.8694378571429	25.826366
SC-AP25	2017-06-05 13:32:53	-33.8691002747253	25.8260290769231
SC-AP25	2017-06-05 13:33:53	-33.8685187176471	25.8258627764706
SC-AP25	2017-06-05 13:34:53	-33.8679336556777	25.8258428278388
SC-AP25	2017-06-05 13:35:53	-33.8676042051282	25.8260081025641
SC-AP25	2017-06-05 13:36:53	-33.8672747545788	25.8261733772894
SC-AP25	2017-06-05 13:37:53	-33.8669453040293	25.8263386520147
SC-AP25	2017-06-05 13:38:53	-33.8666158534799	25.8265039267399
SC-AP25	2017-06-05 13:39:53	-33.8663512666667	25.8261212
SC-AP25	2017-06-05 13:40:53	-33.8661304857143	25.8262656190476
SC-AP25	2017-06-05 13:41:53	-33.8659170571429	25.8266741904762
SC-AP25	2017-06-05 13:42:53	-33.8657036285714	25.8270827619048
SC-AP25	2017-06-05 13:43:53	-33.8656553793103	25.8273887586207
SC-AP25	2017-06-05 13:44:53	-33.866149862069	25.8273577241379
SC-AP25	2017-06-05 13:45:53	-33.8666392075472	25.8272410377358
SC-AP25	2017-06-05 13:46:53	-33.866688	25.827227
SC-AP25	2017-06-05 13:47:53	-33.8671991428571	25.827357
SC-AP25	2017-06-05 13:48:53	-33.86858548	25.82760124
SC-AP25	2017-06-05 13:49:53	-33.8690194	25.8272782
SC-AP25	2017-06-05 13:50:53	-33.8694032	25.8270246
SC-AP25	2017-06-05 13:51:53	-33.8697017619048	25.827117952381
SC-AP25	2017-06-05 13:52:53	-33.870331047619	25.8272108095238
SC-AP25	2017-06-05 13:53:53	-33.87049452	25.82758436
SC-AP25	2017-06-05 13:54:53	-33.8707264705882	25.8279777843137
SC-AP25	2017-06-05 13:55:53	-33.871025	25.828207
SC-AP25	2017-06-05 13:56:53	-33.871025	25.828207
SC-AP25	2017-06-05 13:57:53	-33.871025	25.828207
SC-AP25	2017-06-05 13:58:53	-33.8716585135135	25.8285650540541
SC-AP25	2017-06-05 13:59:53	-33.8725212746586	25.8290824758292
SC-AP25	2017-06-05 14:00:53	-33.8726255235205	25.8292407285931
SC-AP25	2017-06-05 14:01:53	-33.8727297723824	25.829398981357
SC-AP25	2017-06-05 14:02:53	-33.8728340212443	25.829557234121
SC-AP25	2017-06-05 14:03:53	-33.8729382701062	25.8297154868849
SC-AP25	2017-06-05 14:04:53	-33.8730425189681	25.8298737396488
SC-AP25	2017-06-05 14:05:53	-33.87314676783	25.8300319924127
SC-AP25	2017-06-05 14:06:53	-33.8732510166919	25.8301902451767
SC-AP25	2017-06-05 14:07:53	-33.8733552655538	25.8303484979406
SC-AP25	2017-06-05 14:08:53	-33.8734595144158	25.8305067507045
SC-AP25	2017-06-05 14:09:53	-33.8735637632777	25.8306650034685
SC-AP25	2017-06-05 14:10:53	-33.8736680121396	25.8308232562324
SC-AP25	2017-06-05 14:11:53	-33.8737722610015	25.8309815089963
SC-AP25	2017-06-05 14:12:53	-33.8738765098634	25.8311397617602
SC-AP25	2017-06-05 14:13:53	-33.8739807587253	25.8312980145242
SC-AP25	2017-06-05 14:14:53	-33.8740850075872	25.8314562672881
SC-AP25	2017-06-05 14:15:53	-33.8741892564491	25.831614520052
SC-AP25	2017-06-05 14:16:53	-33.874293505311	25.831772772816
SC-AP25	2017-06-05 14:17:53	-33.8743977541729	25.8319310255799
SC-AP25	2017-06-05 14:18:53	-33.8745020030349	25.8320892783438
SC-AP25	2017-06-05 14:19:53	-33.8746062518968	25.8322475311077
SC-AP25	2017-06-05 14:20:53	-33.8747105007587	25.8324057838717
SC-AP25	2017-06-05 14:21:53	-33.8748147496206	25.8325640366356
SC-AP25	2017-06-05 14:22:53	-33.8749189984825	25.8327222893995
SC-AP25	2017-06-05 14:23:53	-33.8750232473444	25.8328805421634
SC-AP25	2017-06-05 14:24:53	-33.8751274962063	25.8330387949274
SC-AP25	2017-06-05 14:25:53	-33.8752317450682	25.8331970476913
SC-AP25	2017-06-05 14:26:53	-33.8753359939302	25.8333553004552
SC-AP25	2017-06-05 14:27:53	-33.8754402427921	25.8335135532192
SC-AP25	2017-06-05 14:28:53	-33.875544491654	25.8336718059831
SC-AP25	2017-06-05 14:29:53	-33.8756487405159	25.833830058747
SC-AP25	2017-06-05 14:30:53	-33.8757529893778	25.8339883115109
SC-AP25	2017-06-05 14:31:53	-33.8758572382397	25.8341465642749
SC-AP25	2017-06-05 14:32:53	-33.8759614871016	25.8343048170388
SC-AP25	2017-06-05 14:33:53	-33.8760657359636	25.8344630698027
SC-AP25	2017-06-05 14:34:53	-33.8761699848255	25.8346213225667
SC-AP25	2017-06-05 14:35:53	-33.8762742336874	25.8347795753306
SC-AP25	2017-06-05 14:36:53	-33.8763784825493	25.8349378280945
SC-AP25	2017-06-05 14:37:53	-33.8764827314112	25.8350960808584
SC-AP25	2017-06-05 14:38:53	-33.8765869802731	25.8352543336224
SC-AP25	2017-06-05 14:39:53	-33.876691229135	25.8354125863863
SC-AP25	2017-06-05 14:40:53	-33.8767954779969	25.8355708391502
SC-AP25	2017-06-05 14:41:53	-33.8768997268589	25.8357290919141
SC-AP25	2017-06-05 14:42:53	-33.8770039757208	25.8358873446781
SC-AP25	2017-06-05 14:43:53	-33.8771082245827	25.836045597442
SC-AP25	2017-06-05 14:44:53	-33.8772124734446	25.8362038502059
SC-AP25	2017-06-05 14:45:53	-33.8773167223065	25.8363621029699
SC-AP25	2017-06-05 14:46:53	-33.8774209711684	25.8365203557338
SC-AP25	2017-06-05 14:47:53	-33.8775252200303	25.8366786084977
SC-AP25	2017-06-05 14:48:53	-33.8776294688922	25.8368368612616
SC-AP25	2017-06-05 14:49:53	-33.8777337177542	25.8369951140256
SC-AP25	2017-06-05 14:50:53	-33.8778379666161	25.8371533667895
SC-AP25	2017-06-05 14:51:53	-33.877942215478	25.8373116195534
SC-AP25	2017-06-05 14:52:53	-33.8780464643399	25.8374698723174
SC-AP25	2017-06-05 14:53:53	-33.8781507132018	25.8376281250813
SC-AP25	2017-06-05 14:54:53	-33.8782549620637	25.8377863778452
SC-AP25	2017-06-05 14:55:53	-33.8783592109256	25.8379446306091
SC-AP25	2017-06-05 14:56:53	-33.8784634597875	25.8381028833731
SC-AP25	2017-06-05 14:57:53	-33.8785677086495	25.838261136137
SC-AP25	2017-06-05 14:58:53	-33.8786719575114	25.8384193889009
SC-AP25	2017-06-05 14:59:53	-33.8787762063733	25.8385776416649
SC-AP25	2017-06-05 15:00:53	-33.8788804552352	25.8387358944288
SC-AP25	2017-06-05 15:01:53	-33.8789847040971	25.8388941471927
SC-AP25	2017-06-05 15:02:53	-33.879088952959	25.8390523999566
SC-AP25	2017-06-05 15:03:53	-33.8791932018209	25.8392106527206
SC-AP25	2017-06-05 15:04:53	-33.8792974506828	25.8393689054845
SC-AP25	2017-06-05 15:05:53	-33.8794016995448	25.8395271582484
SC-AP25	2017-06-05 15:06:53	-33.8795059484067	25.8396854110123
SC-AP25	2017-06-05 15:07:53	-33.8796101972686	25.8398436637763
SC-AP25	2017-06-05 15:08:53	-33.8797144461305	25.8400019165402
SC-AP25	2017-06-05 15:09:53	-33.8798186949924	25.8401601693041
SC-AP25	2017-06-05 15:10:53	-33.8799229438543	25.8403184220681
SC-AP25	2017-06-05 15:11:53	-33.8800271927162	25.840476674832
SC-AP25	2017-06-05 15:12:53	-33.8801314415781	25.8406349275959
SC-AP25	2017-06-05 15:13:53	-33.8802356904401	25.8407931803598
SC-AP25	2017-06-05 15:14:53	-33.880339939302	25.8409514331238
SC-AP25	2017-06-05 15:15:53	-33.8804441881639	25.8411096858877
SC-AP25	2017-06-05 15:16:53	-33.8806586666667	25.841284
SC-AP25	2017-06-05 15:17:53	-33.88095275	25.84151525
SC-AP25	2017-06-05 15:18:53	-33.8809338536585	25.8418428536585
SC-AP25	2017-06-05 15:19:53	-33.8809755609756	25.8420945609756
SC-AP25	2017-06-05 15:20:53	-33.8810172682927	25.8423462682927
SC-AP25	2017-06-05 15:21:53	-33.8809703931624	25.8425882991453
SC-AP25	2017-06-05 15:22:53	-33.8808252649573	25.8430426581197
SC-AP25	2017-06-05 15:23:53	-33.8806206666667	25.8433762222222
SC-AP25	2017-06-05 15:24:53	-33.8803919545455	25.8431854545455
SC-AP25	2017-06-05 15:25:53	-33.8799392857143	25.8425876890756
SC-AP25	2017-06-05 15:26:53	-33.8794507142857	25.8419528991597
SC-AP25	2017-06-05 15:27:53	-33.87894316	25.84151236
SC-AP25	2017-06-05 15:28:53	-33.87843388	25.84108948
SC-AP25	2017-06-05 15:29:53	-33.8780036666667	25.8406743333333
SC-AP25	2017-06-05 15:30:53	-33.8774621538462	25.8403096495726
SC-AP25	2017-06-05 15:31:53	-33.8768298461538	25.8399799059829
SC-AP25	2017-06-05 15:32:53	-33.8767296744186	25.8396212790698
SC-AP25	2017-06-05 15:33:53	-33.8768244864865	25.8388243783784
SC-AP25	2017-06-05 15:34:53	-33.8764055	25.8381787666667
SC-AP25	2017-06-05 15:35:53	-33.8759555	25.8375407666667
SC-AP25	2017-06-05 15:36:53	-33.8757015018182	25.8367123418182
SC-AP25	2017-06-05 15:37:53	-33.8755249927273	25.8358086327273
SC-AP25	2017-06-05 15:38:53	-33.8753484836364	25.8349049236364
SC-AP25	2017-06-05 15:39:53	-33.8751719745455	25.8340012145455
SC-AP25	2017-06-05 15:40:53	-33.875068509434	25.8331260754717
SC-AP25	2017-06-05 15:41:53	-33.8754079803922	25.8324492941176
SC-AP25	2017-06-05 15:42:53	-33.8756519019608	25.8318104705882
SC-AP25	2017-06-05 15:43:53	-33.8758958235294	25.8311716470588
SC-AP25	2017-06-05 15:44:53	-33.875992	25.830685
SC-AP25	2017-06-05 15:45:53	-33.8761112	25.8298042
SC-AP25	2017-06-05 15:46:53	-33.8761296	25.829077
SC-AP25	2017-06-05 15:47:53	-33.87604232	25.82856644
SC-AP25	2017-06-05 15:48:53	-33.87588296	25.82822132
SC-AP25	2017-06-05 15:49:53	-33.8759004651163	25.8279293023256
SC-AP25	2017-06-05 15:50:53	-33.8763120930233	25.828168744186
SC-AP25	2017-06-05 15:51:53	-33.87635650625	25.82795475
SC-AP25	2017-06-05 15:52:53	-33.87639363125	25.82772975
SC-AP25	2017-06-05 15:53:53	-33.8763602136752	25.8274904188034
SC-AP25	2017-06-05 15:54:53	-33.8761745726496	25.8272201623932
SC-AP25	2017-06-05 15:55:53	-33.8761795982906	25.8271093589744
SC-AP25	2017-06-05 15:56:53	-33.876513957265	25.827273974359
SC-AP25	2017-06-05 15:57:53	-33.8768067941176	25.8273361764706
SC-AP25	2017-06-05 15:58:53	-33.8773676350365	25.8277316277372
SC-AP25	2017-06-05 15:59:53	-33.8779860291971	25.828211189781
SC-AP25	2017-06-05 16:00:53	-33.878254	25.828419
SC-AP25	2017-06-05 16:01:53	-33.878254	25.828419
SC-AP25	2017-06-05 16:02:53	-33.8782230983607	25.8278076229508
SC-AP25	2017-06-05 16:03:53	-33.8785815761317	25.8276481769547
SC-AP25	2017-06-05 16:04:53	-33.8794228106996	25.828752127572
SC-AP25	2017-06-05 16:05:53	-33.8802640452675	25.8298560781893
SC-AP25	2017-06-05 16:06:53	-33.8811052798354	25.8309600288066
SC-AP25	2017-06-05 16:07:53	-33.8809297121212	25.8314740757576
SC-AP25	2017-06-05 16:08:53	-33.8798427301587	25.8313131746032
SC-AP25	2017-06-05 16:09:53	-33.879856	25.831434
SC-AP25	2017-06-05 16:10:53	-33.879928	25.8315882461538
SC-AP25	2017-06-05 16:11:53	-33.8802344350649	25.8321364480519
SC-AP25	2017-06-05 16:12:53	-33.8807810584416	25.8328077467532
SC-AP25	2017-06-05 16:13:53	-33.8813276818182	25.8334790454545
SC-AP25	2017-06-05 16:14:53	-33.8812938636364	25.8334658181818
SC-AP25	2017-06-05 16:15:53	-33.8808501142857	25.8327490285714
SC-AP25	2017-06-05 16:16:53	-33.8803266857143	25.8317581714286
SC-AP25	2017-06-05 16:17:53	-33.8802344931507	25.8316678356164
SC-AP25	2017-06-05 16:18:53	-33.880250109589	25.831802630137
SC-AP25	2017-06-05 16:19:53	-33.88026	25.831888
SC-AP25	2017-06-05 16:20:53	-33.8801451447368	25.832207
SC-AP25	2017-06-05 16:21:53	-33.8799022244898	25.8325993061224
SC-AP25	2017-06-05 16:22:53	-33.879745	25.832254
SC-AP25	2017-06-05 16:23:53	-33.879745	25.832254
SC-AP25	2017-06-05 16:24:53	-33.879745	25.832254
SC-AP25	2017-06-05 16:25:53	-33.8799103424658	25.8323415616438
SC-AP25	2017-06-05 16:26:53	-33.8804518549618	25.8326346717557
SC-AP25	2017-06-05 16:27:53	-33.8804046793893	25.8327047480916
SC-AP25	2017-06-05 16:28:53	-33.8803575038168	25.8327748244275
SC-AP25	2017-06-05 16:29:53	-33.880806	25.833048
SC-AP25	2017-06-05 16:30:53	-33.880894119403	25.8331552835821
SC-AP25	2017-06-05 16:31:53	-33.8813010434783	25.8336806594203
SC-AP25	2017-06-05 16:32:53	-33.8813375652174	25.8340845724638
SC-AP25	2017-06-05 16:33:53	-33.8813740869565	25.8344884855072
SC-AP25	2017-06-05 16:34:53	-33.8812818695652	25.834883884058
SC-AP25	2017-06-05 16:35:53	-33.8811540434783	25.8352769275362
SC-AP25	2017-06-05 16:36:53	-33.881088	25.83548
SC-AP25	2017-06-05 16:37:53	-33.881088	25.83548
SC-AP25	2017-06-05 16:38:53	-33.881088	25.83548
SC-AP25	2017-06-05 16:39:53	-33.8814449411765	25.8359997352941
SC-AP25	2017-06-05 16:40:53	-33.88168	25.836342
SC-AP25	2017-06-05 16:41:53	-33.88168	25.836342
SC-AP25	2017-06-05 16:42:53	-33.88168	25.836342
SC-AP25	2017-06-05 16:43:53	-33.88167409375	25.836366375
SC-AP25	2017-06-05 16:44:53	-33.88131971875	25.837828875
SC-AP25	2017-06-05 16:45:53	-33.8813264285714	25.8374372755102
SC-AP25	2017-06-05 16:46:53	-33.8813985273973	25.8372464109589
SC-AP25	2017-06-05 16:47:53	-33.8815707191781	25.8376992876712
SC-AP25	2017-06-05 16:48:53	-33.8817429109589	25.8381521643836
SC-AP25	2017-06-05 16:49:53	-33.8818311428571	25.8385612357143
SC-AP25	2017-06-05 16:50:53	-33.8819082857143	25.8389645214286
SC-AP25	2017-06-05 16:51:53	-33.881943	25.839146
SC-AP25	2017-06-05 16:52:53	-33.8819384262295	25.8392784918033
SC-AP25	2017-06-05 16:53:53	-33.8819188656716	25.8400568955224
SC-AP25	2017-06-05 16:54:53	-33.881970358209	25.8401536119403
SC-AP25	2017-06-05 16:55:53	-33.8820218507463	25.8402503283582
SC-AP25	2017-06-05 16:56:53	-33.882027	25.84026
SC-AP25	2017-06-05 16:57:53	-33.882027	25.84026
SC-AP25	2017-06-05 16:58:53	-33.8824010645161	25.8404206129032
SC-AP25	2017-06-05 16:59:53	-33.8828775454545	25.8405928181818
SC-AP25	2017-06-05 17:00:53	-33.882824	25.840528
SC-AP25	2017-06-05 17:01:53	-33.882824	25.840528
SC-AP25	2017-06-05 17:02:53	-33.882824	25.840528
SC-AP25	2017-06-05 17:03:53	-33.8827376363636	25.8408893636364
SC-AP25	2017-06-05 17:04:53	-33.88271	25.841005
SC-AP25	2017-06-05 17:05:53	-33.8829340588235	25.8412152941176
SC-AP25	2017-06-05 17:06:53	-33.8829124676259	25.8414338417266
SC-AP25	2017-06-05 17:07:53	-33.8827890143885	25.8416436258993
SC-AP25	2017-06-05 17:08:53	-33.8826766830986	25.8419084295775
SC-AP25	2017-06-05 17:09:53	-33.8825799225352	25.8422502605634
SC-AP25	2017-06-05 17:10:53	-33.8824768244275	25.8426100381679
SC-AP25	2017-06-05 17:11:53	-33.8822533129771	25.8433108015267
SC-AP25	2017-06-05 17:12:53	-33.8820298015267	25.8440115648855
SC-AP25	2017-06-05 17:13:53	-33.8819087733333	25.84407552
SC-AP25	2017-06-05 17:14:53	-33.8814111733333	25.84391472
SC-AP25	2017-06-05 17:15:53	-33.881378	25.843904
SC-AP25	2017-06-05 17:16:53	-33.881378	25.843904
SC-AP25	2017-06-05 17:17:53	-33.881378	25.843904
SC-AP25	2017-06-05 17:18:53	-33.881378	25.843904
SC-AP25	2017-06-05 17:19:53	-33.881378	25.843904
SC-AP25	2017-06-05 17:20:53	-33.881378	25.843904
SC-AP25	2017-06-05 17:21:53	-33.881378	25.843904
SC-AP25	2017-06-05 17:22:53	-33.881378	25.843904
SC-AP25	2017-06-05 17:23:53	-33.881378	25.843904
SC-AP25	2017-06-05 17:24:53	-33.881378	25.843904
SC-AP25	2017-06-05 17:25:53	-33.881378	25.843904
SC-AP25	2017-06-05 17:26:53	-33.881378	25.843904
SC-AP25	2017-06-05 17:27:53	-33.8807468017241	25.8437282844828
SC-AP25	2017-06-05 17:28:53	-33.8785190431034	25.843108112069
SC-AP25	2017-06-05 17:29:53	-33.8769579705882	25.8426321176471
SC-AP25	2017-06-05 17:30:53	-33.876697027027	25.8423891351351
SC-AP25	2017-06-05 17:31:53	-33.8762141818182	25.8420747272727
SC-AP25	2017-06-05 17:32:53	-33.8756590630631	25.8417523648649
SC-AP25	2017-06-05 17:33:53	-33.8751055495495	25.8414256081081
SC-AP25	2017-06-05 17:34:53	-33.874552036036	25.8410988513514
SC-AP25	2017-06-05 17:35:53	-33.8739825283019	25.8407466289308
SC-AP25	2017-06-05 17:36:53	-33.8733417735849	25.8402809685535
SC-AP25	2017-06-05 17:37:53	-33.8727010188679	25.8398153081761
SC-AP25	2017-06-05 17:38:53	-33.8718750212766	25.8392718723404
SC-AP25	2017-06-05 17:39:53	-33.8711877826087	25.8387237826087
SC-AP25	2017-06-05 17:40:53	-33.8704998554217	25.838161253012
SC-AP25	2017-06-05 17:41:53	-33.86985584	25.83757984
SC-AP25	2017-06-05 17:42:53	-33.869268	25.8369950833333
SC-AP25	2017-06-05 17:43:53	-33.8686491176471	25.8364439411765
SC-AP25	2017-06-05 17:44:53	-33.8681245384615	25.8358666923077
SC-AP25	2017-06-05 17:45:53	-33.8675176666667	25.8353024444444
SC-AP25	2017-06-05 17:46:53	-33.8669411882353	25.8348050588235
SC-AP25	2017-06-05 17:47:53	-33.8664126956522	25.8342945869565
SC-AP25	2017-06-05 17:48:53	-33.8659496521739	25.8337004565217
SC-AP25	2017-06-05 17:49:53	-33.8652705714286	25.8330827619048
SC-AP25	2017-06-05 17:50:53	-33.8647596666667	25.832595952381
SC-AP25	2017-06-05 17:51:53	-33.864333	25.8320807142857
SC-AP25	2017-06-05 17:52:53	-33.8638671818182	25.8315528181818
SC-AP25	2017-06-05 17:53:53	-33.8631627142857	25.8309151428571
SC-AP25	2017-06-05 17:54:53	-33.8626147647059	25.8303925294118
SC-AP25	2017-06-05 17:55:53	-33.8620888823529	25.8299482647059
SC-AP25	2017-06-05 17:56:53	-33.861563	25.829504
SC-AP25	2017-06-05 17:57:53	-33.8610371176471	25.8290597352941
SC-AP25	2017-06-05 17:58:53	-33.8605112352941	25.8286154705882
SC-AP25	2017-06-05 17:59:53	-33.8600318333333	25.8278095
SC-AP25	2017-06-05 18:00:53	-33.85955421875	25.8271695078125
SC-AP25	2017-06-05 18:01:53	-33.85904609375	25.8266177890625
SC-AP25	2017-06-05 18:02:53	-33.8585467441861	25.8260383023256
SC-AP25	2017-06-05 18:03:53	-33.8580131836735	25.8254413265306
SC-AP25	2017-06-05 18:04:53	-33.8574266530612	25.8249019387755
SC-AP25	2017-06-05 18:05:53	-33.8568744545455	25.8244016666667
SC-AP25	2017-06-05 18:06:53	-33.8564254705882	25.8238262941176
SC-AP25	2017-06-05 18:07:53	-33.8559854556962	25.8231419746835
SC-AP25	2017-06-05 18:08:53	-33.855411278481	25.8225138734177
SC-AP25	2017-06-05 18:09:53	-33.85489376	25.821903624
SC-AP25	2017-06-05 18:10:53	-33.85441616	25.821321384
SC-AP25	2017-06-05 18:11:53	-33.8539135	25.8207474444444
SC-AP25	2017-06-05 18:12:53	-33.8533953333333	25.8201651111111
SC-AP25	2017-06-05 18:13:53	-33.8529294576271	25.8195500677966
SC-AP25	2017-06-05 18:14:53	-33.8524911525424	25.8189673559322
SC-AP25	2017-06-05 18:15:53	-33.8520530835913	25.8183657832817
SC-AP25	2017-06-05 18:16:53	-33.851615250774	25.8177453498452
SC-AP25	2017-06-05 18:17:53	-33.8511774179567	25.8171249164087
SC-AP25	2017-06-05 18:18:53	-33.8507395851393	25.8165044829721
SC-AP25	2017-06-05 18:19:53	-33.850301752322	25.8158840495356
SC-AP25	2017-06-05 18:20:53	-33.8498549166667	25.8152628888889
SC-AP25	2017-06-05 18:21:53	-33.8493576219512	25.8146133292683
SC-AP25	2017-06-05 18:22:53	-33.8487773414634	25.8139558536585
SC-AP25	2017-06-05 18:23:53	-33.8481995581395	25.8133640465116
SC-AP25	2017-06-05 18:24:53	-33.8478573170732	25.8127047073171
SC-AP25	2017-06-05 18:25:53	-33.8473912195122	25.8121449512195
SC-AP25	2017-06-05 18:26:53	-33.8468705217391	25.8115797826087
SC-AP25	2017-06-05 18:27:53	-33.846336173913	25.8110132608696
SC-AP25	2017-06-05 18:28:53	-33.845787	25.8103813333333
SC-AP25	2017-06-05 18:29:53	-33.8452594398496	25.8097734097744
SC-AP25	2017-06-05 18:30:53	-33.8447440263158	25.8091952894737
SC-AP25	2017-06-05 18:31:53	-33.844228612782	25.8086171691729
SC-AP25	2017-06-05 18:32:53	-33.8437131992481	25.8080390488722
SC-AP25	2017-06-05 18:33:53	-33.843211432	25.807459016
SC-AP25	2017-06-05 18:34:53	-33.842739112	25.806874856
SC-AP25	2017-06-05 18:35:53	-33.8422696883721	25.8062793162791
SC-AP25	2017-06-05 18:36:53	-33.8418097813953	25.8056463860465
SC-AP25	2017-06-05 18:37:53	-33.8413498744186	25.805013455814
SC-AP25	2017-06-05 18:38:53	-33.8408899674419	25.8043805255814
SC-AP25	2017-06-05 18:39:53	-33.8404192941177	25.8037414705882
SC-AP25	2017-06-05 18:40:53	-33.8399541445783	25.8031130481928
SC-AP25	2017-06-05 18:41:53	-33.8395261927711	25.8025303975904
SC-AP25	2017-06-05 18:42:53	-33.8390476783626	25.8018218128655
SC-AP25	2017-06-05 18:43:53	-33.8385806608187	25.8012140935673
SC-AP25	2017-06-05 18:44:53	-33.8381136432749	25.800606374269
SC-AP25	2017-06-05 18:45:53	-33.8376715614035	25.8000170526316
SC-AP25	2017-06-05 18:46:53	-33.8372453345865	25.7994351090226
SC-AP25	2017-06-05 18:47:53	-33.8368011992481	25.7988353345865
SC-AP25	2017-06-05 18:48:53	-33.8363570639098	25.7982355601504
SC-AP25	2017-06-05 18:49:53	-33.8359129285714	25.7976357857143
SC-AP25	2017-06-05 18:50:53	-33.8354678980892	25.7970329426752
SC-AP25	2017-06-05 18:51:53	-33.8350058598726	25.7963717961783
SC-AP25	2017-06-05 18:52:53	-33.834543821656	25.7957106496815
SC-AP25	2017-06-05 18:53:53	-33.8340768888889	25.7951124
SC-AP25	2017-06-05 18:54:53	-33.8335569178886	25.7945636480938
SC-AP25	2017-06-05 18:55:53	-33.8330153343109	25.7939997184751
SC-AP25	2017-06-05 18:56:53	-33.8324737507331	25.7934357888563
SC-AP25	2017-06-05 18:57:53	-33.8319321671554	25.7928718592375
SC-AP25	2017-06-05 18:58:53	-33.8313905835777	25.7923079296188
SC-AP25	2017-06-05 18:59:53	-33.830849	25.791744
SC-AP25	2017-06-05 19:00:53	-33.830315	25.79133
SC-AP25	2017-06-05 19:01:53	-33.8296813414634	25.790877804878
SC-AP25	2017-06-05 19:02:53	-33.8290476829268	25.7904256097561
SC-AP25	2017-06-05 19:03:53	-33.8284246354344	25.7899690800681
SC-AP25	2017-06-05 19:04:53	-33.8278307683135	25.7895006303237
SC-AP25	2017-06-05 19:05:53	-33.8272369011925	25.7890321805792
SC-AP25	2017-06-05 19:06:53	-33.8266430340716	25.7885637308348
SC-AP25	2017-06-05 19:07:53	-33.8260491669506	25.7880952810903
SC-AP25	2017-06-05 19:08:53	-33.8254552998296	25.7876268313458
SC-AP25	2017-06-05 19:09:53	-33.8248614327087	25.7871583816014
SC-AP25	2017-06-05 19:10:53	-33.8242675655877	25.7866899318569
SC-AP25	2017-06-05 19:11:53	-33.8236736984668	25.7862214821124
SC-AP25	2017-06-05 19:12:53	-33.8230798313458	25.785753032368
SC-AP25	2017-06-05 19:13:53	-33.8224971547619	25.7852795178571
SC-AP25	2017-06-05 19:14:53	-33.8219264404762	25.7848005892857
SC-AP25	2017-06-05 19:15:53	-33.8213557261905	25.7843216607143
SC-AP25	2017-06-05 19:16:53	-33.8208517069486	25.7838343202417
SC-AP25	2017-06-05 19:17:53	-33.8203785951662	25.783343081571
SC-AP25	2017-06-05 19:18:53	-33.8199054833837	25.7828518429003
SC-AP25	2017-06-05 19:19:53	-33.8194323716012	25.7823606042296
SC-AP25	2017-06-05 19:20:53	-33.8189592598187	25.7818693655589
SC-AP25	2017-06-05 19:21:53	-33.81855375	25.78141525
SC-AP25	2017-06-05 19:22:53	-33.8183956097561	25.7810867317073
SC-AP25	2017-06-05 19:23:53	-33.8181202352941	25.7806839607843
SC-AP25	2017-06-05 19:24:53	-33.8176774680851	25.7801991489362
SC-AP25	2017-06-05 19:25:53	-33.817258106383	25.7797485106383
SC-AP25	2017-06-05 19:26:53	-33.8168107045455	25.7792594545455
SC-AP25	2017-06-05 19:27:53	-33.8164074318182	25.7788076060606
SC-AP25	2017-06-05 19:28:53	-33.8160051590909	25.7783566969697
SC-AP25	2017-06-05 19:29:53	-33.8155821458333	25.7778741875
SC-AP25	2017-06-05 19:30:53	-33.8151475283019	25.777444836478
SC-AP25	2017-06-05 19:31:53	-33.8147128113208	25.7770165345912
SC-AP25	2017-06-05 19:32:53	-33.814290804878	25.7765329512195
SC-AP25	2017-06-05 19:33:53	-33.8138922765957	25.7759582340426
SC-AP25	2017-06-05 19:34:53	-33.8134104482759	25.7754293448276
SC-AP25	2017-06-05 19:35:53	-33.8129080103627	25.7749013316062
SC-AP25	2017-06-05 19:36:53	-33.8123944352332	25.7743669274611
SC-AP25	2017-06-05 19:37:53	-33.8118808601036	25.7738325233161
SC-AP25	2017-06-05 19:38:53	-33.8113727142857	25.77329625
SC-AP25	2017-06-05 19:39:53	-33.8108862857143	25.7727525
SC-AP25	2017-06-05 19:40:53	-33.8103889090909	25.7722332727273
SC-AP25	2017-06-05 19:41:53	-33.8098696363636	25.7717630909091
SC-AP25	2017-06-05 19:42:53	-33.8093503636364	25.7712929090909
SC-AP25	2017-06-05 19:43:53	-33.8088310909091	25.7708227272727
SC-AP25	2017-06-05 19:44:53	-33.8083118181818	25.7703525454545
SC-AP25	2017-06-05 19:45:53	-33.8078653229814	25.7699158074534
SC-AP25	2017-06-05 19:46:53	-33.8074430869565	25.7694902173913
SC-AP25	2017-06-05 19:47:53	-33.8070141155047	25.7690868147763
SC-AP25	2017-06-05 19:48:53	-33.8064908480749	25.7689940364204
SC-AP25	2017-06-05 19:49:53	-33.8059675806452	25.7689012580645
SC-AP25	2017-06-05 19:50:53	-33.8054443132154	25.7688084797086
SC-AP25	2017-06-05 19:51:53	-33.8049210457856	25.7687157013528
SC-AP25	2017-06-05 19:52:53	-33.8043977783559	25.7686229229969
SC-AP25	2017-06-05 19:53:53	-33.8038745109261	25.768530144641
SC-AP25	2017-06-05 19:54:53	-33.8033512434963	25.7684373662851
SC-AP25	2017-06-05 19:55:53	-33.8028279760666	25.7683445879292
SC-AP25	2017-06-05 19:56:53	-33.8023047086368	25.7682518095734
SC-AP25	2017-06-05 19:57:53	-33.8017814412071	25.7681590312175
SC-AP25	2017-06-05 19:58:53	-33.8012581737773	25.7680662528616
SC-AP25	2017-06-05 19:59:53	-33.8007349063476	25.7679734745057
SC-AP25	2017-06-05 20:00:53	-33.8002116389178	25.7678806961498
SC-AP25	2017-06-05 20:01:53	-33.799688371488	25.767787917794
SC-AP25	2017-06-05 20:02:53	-33.7991651040583	25.7676951394381
SC-AP25	2017-06-05 20:03:53	-33.798670025	25.76761015
SC-AP25	2017-06-05 20:04:53	-33.7986646818182	25.7676625909091
SC-AP25	2017-06-05 20:05:53	-33.79864324	25.76768748
SC-AP25	2017-06-05 20:06:53	-33.7986378	25.7676479
SC-AP25	2017-06-05 20:07:53	-33.7987389545455	25.7675850909091
SC-AP25	2017-06-05 20:08:53	-33.7987592790698	25.7676368604651
SC-AP25	2017-06-05 20:09:53	-33.7987107692308	25.7676418717949
SC-AP25	2017-06-05 20:10:53	-33.79874	25.7676489047619
SC-AP25	2017-06-05 20:11:53	-33.7987493333333	25.7676913333333
