# Supplementary material for: Multi-predator assemblages, dive type, bathymetry and sex influence foraging success and efficiency in African penguins
Source: PeerJ. 2020 Jun 30;8:e9380. doi: 10.7717/peerj.9380 (PMC7333648; doi:10.7717/peerj.9380)
Supplement: Data S1 [file peerj-08-9380-s002.zip › Data S1/SC-AP25-SVM-summary-vedba-preycaps.txt]

divenum	preycaps	dive.time	maxdivedepth	meandepthcap	ID	total_vedba	mean_vedba	dateW	diveNum
1	0	7.43999290466309	0.95	0	1	36.4396926016908	0.195912325815542	2017-06-04 17:31:11.50	1
2	0	3.27999687194824	0.59	0	2	13.1334151117666	0.160163598923983	2017-06-04 17:31:18.27	2
3	0	3.39999675750732	0.69	0	3	17.3716913650114	0.20437283958837	2017-06-04 17:31:29.75	3
4	0	2.15999794006348	0.57	0	4	8.97243231336825	0.166156153951264	2017-06-04 17:32:19.79	4
5	0	0.839999198913574	0.55	0	5	3.1355693912025	0.1493128281525	2017-06-04 17:32:22.31	5
6	0	0.439999580383301	0.57	0	6	2.21916931278052	0.201742664798229	2017-06-04 17:34:53.07	6
7	0	7.95999240875244	0.76	0	7	23.0710039359212	0.115934693145332	2017-06-04 18:01:17.00	7
8	0	6.15999412536621	0.75	0	8	17.7877197931176	0.115504673981283	2017-06-04 18:01:30.92	8
9	0	16.11998462677	0.91	0	9	34.4602402489123	0.0855092810146708	2017-06-04 18:06:58.68	9
10	0	7.99999237060547	0.64	0	10	18.5323174802486	0.0926615874012428	2017-06-04 18:07:07.44	10
11	0	26.9599742889404	1.2	0	11	62.9981227564726	0.0934690248612353	2017-06-04 18:07:52.92	11
12	0	35.1999664306641	1.61	0	12	86.5715122204234	0.0983767184322994	2017-06-04 18:08:41.25	12
13	0	40.1999616622925	1.77	0	13	90.1143595743057	0.0896660294271699	2017-06-04 18:09:35.64	13
14	0	36.9999647140503	1.15	0	14	79.793840680404	0.0862636115463827	2017-06-04 18:14:56.68	14
15	0	0.159999847412109	0.51	0	15	0.147888536967072	0.0369721342417679	2017-06-04 18:24:00.00	15
16	0	18.1599826812744	1.01	0	16	39.1979413193442	0.0863390777959123	2017-06-04 18:43:26.75	16
17	0	9.47999095916748	0.68	0	17	20.1948003883375	0.0852101282208334	2017-06-04 18:43:36.92	17
18	0	27.4399738311768	1.93	0	18	102.815524801471	0.149876858311183	2017-06-05 05:07:41.75	18
19	0	3.71999645233154	0.58	0	19	8.6044777002314	0.092521265593886	2017-06-05 06:21:18.75	19
20	0	77.6799259185791	5.72	0	20	115.325768337887	0.0593850506374289	2017-06-05 06:28:43.68	20
21	0	77.2399263381958	5.67	0	21	130.313292054074	0.06748487418647	2017-06-05 06:36:32.92	21
22	0	85.4399185180664	7.58	0	22	153.995437284126	0.0720952421742164	2017-06-05 06:38:32.51	22
23	0	91.2799129486084	11.53	0	23	170.042909423992	0.0745148595197158	2017-06-05 06:41:33.27	23
24	0	91.6799125671387	13.26	0	24	177.731974615087	0.0775444915423593	2017-06-05 06:43:36.20	24
25	2	90.8799133300781	15.31	11.5589125	25	212.593723159285	0.0935711809679951	2017-06-05 06:45:37.75	25
26	0	66.9999361038208	9.61	0	26	160.790995066637	0.0959946239203804	2017-06-05 06:47:18.25	26
27	0	66.7199363708496	9.92	0	27	165.34150951997	0.0991256052277995	2017-06-05 06:48:43.16	27
28	0	73.3599300384521	12.42	0	28	194.633641453002	0.106125213442204	2017-06-05 06:50:20.55	28
29	0	69.0799341201782	10.89	0	29	150.143933481155	0.0869391624094704	2017-06-05 06:51:51.31	29
30	0	89.199914932251	19.42	0	30	213.650226114405	0.0958072762844866	2017-06-05 06:53:44.51	30
31	0	1.07999897003174	0.61	0	31	1.83657588033517	0.0680213289013025	2017-06-05 06:54:20.40	31
32	0	2.83999729156494	0.72	0	32	3.48135236330906	0.0490331318775924	2017-06-05 06:54:26.68	32
33	1	75.5599279403687	16.36	13.253	33	231.168645186288	0.122376201792635	2017-06-05 06:55:51.55	33
34	0	74.4399290084839	16.77	0	34	223.766298278331	0.120239816377394	2017-06-05 06:57:27.88	34
35	1	76.9599266052246	17.52	11.7458875	35	232.606051721414	0.120897116279321	2017-06-05 06:59:09.75	35
36	0	72.6399307250977	17.56	0	36	196.977984577843	0.108468053181631	2017-06-05 07:00:43.92	36
37	2	52.3599500656128	19.14	16.7559	37	217.183977628604	0.165915949296107	2017-06-05 07:01:58.75	37
38	0	61.1999416351318	16.79	0	38	218.943523924499	0.143100342434313	2017-06-05 07:03:10.75	38
39	1	71.8399314880371	19.04	17.902775	39	246.850720744328	0.137444722018	2017-06-05 07:04:44.00	39
40	0	77.3199262619019	20.73	0	40	244.378852147584	0.126424651912873	2017-06-05 07:06:20.92	40
41	0	84.9999189376831	25.24	0	41	285.368695582333	0.134291150862275	2017-06-05 07:08:08.20	41
42	1	92.8799114227295	29.83	19.780525	42	297.154897717062	0.127973685493998	2017-06-05 07:10:04.20	42
43	0	96.7199077606201	27.32	0	43	294.491799270176	0.121791480260619	2017-06-05 07:12:12.03	43
44	0	101.399903297424	36.31	0	44	309.185801032611	0.121966785417204	2017-06-05 07:14:18.64	44
45	2	106.75989818573	37.05	27.1128375	45	414.138637156638	0.155166218492558	2017-06-05 07:16:36.25	45
46	0	96.1599082946777	33	0	46	331.871519761956	0.138049717039083	2017-06-05 07:18:48.27	46
47	1	101.719902992249	30.67	27.3425625	47	371.428856401153	0.146059322218307	2017-06-05 07:21:04.25	47
48	1	105.03989982605	33.3	31.489625	48	352.173657609096	0.134110303735376	2017-06-05 07:23:20.68	48
49	1	110.279894828796	37.61	24.389925	49	405.977916522438	0.147253506174261	2017-06-05 07:25:39.88	49
50	1	108.559896469116	33.57	29.91375	50	359.01665853894	0.132283219800641	2017-06-05 07:28:03.16	50
51	0	1.07999897003174	0.65	0	51	2.56820087024139	0.095118550749681	2017-06-05 07:39:53.50	51
52	0	109.039896011353	33.08	0	52	338.001117614812	0.123991605874839	2017-06-05 07:42:14.24	52
53	1	113.799891471863	37.34	34.7232375	53	378.249013822448	0.132952201695061	2017-06-05 07:44:56.79	53
54	0	1.55999851226807	0.57	0	54	5.4926101051536	0.1408361565424	2017-06-05 07:45:21.00	54
55	0	1.87999820709229	0.63	0	55	6.67348675903218	0.141989079979408	2017-06-05 07:45:26.27	55
56	0	26.4399747848511	3.81	0	56	100.572975234675	0.15215276132326	2017-06-05 07:46:16.25	56
57	0	1.27999877929688	0.52	0	57	4.92738822139239	0.153980881918512	2017-06-05 07:46:39.07	57
58	0	1.23999881744385	0.6	0	58	5.93560835461134	0.191471237245527	2017-06-05 07:46:54.50	58
59	0	1.87999820709229	0.69	0	59	5.59176081447988	0.118973634350636	2017-06-05 07:47:11.27	59
60	0	2.67999744415283	0.78	0	60	11.1100815075823	0.165822112053467	2017-06-05 07:47:24.03	60
61	0	0.279999732971191	0.53	0	61	1.13287426453287	0.161839180647552	2017-06-05 07:47:31.07	61
62	0	0.559999465942383	0.52	0	62	2.2593041504441	0.161378867888864	2017-06-05 07:47:43.07	62
63	0	1.63999843597412	0.63	0	63	6.02183288474801	0.146873972798732	2017-06-05 07:48:13.03	63
64	0	112.799892425537	40.82	0	64	376.93650971398	0.133665428976589	2017-06-05 07:50:29.00	64
65	0	0.239999771118164	0.52	0	65	0.274252301487936	0.045708716914656	2017-06-05 07:50:55.00	65
66	0	0.59999942779541	0.55	0	66	2.99056420756245	0.19937094717083	2017-06-05 07:51:28.40	66
67	0	6.35999393463135	1.22	0	67	26.637505860511	0.16753148339944	2017-06-05 07:51:39.31	67
68	0	3.47999668121338	0.69	0	68	17.0221472576033	0.195656865029923	2017-06-05 07:51:47.07	68
69	0	2.11999797821045	0.87	0	69	8.86052167177906	0.167179654184511	2017-06-05 07:51:55.24	69
70	0	2.83999729156494	0.9	0	70	10.7573630399777	0.151512155492644	2017-06-05 07:52:01.72	70
71	0	1.71999835968018	0.69	0	71	6.76604016057575	0.15734977117618	2017-06-05 07:52:22.51	71
72	0	54.2799482345581	15.43	0	72	193.804632637901	0.142818447043405	2017-06-05 07:53:32.31	72
73	0	7.15999317169189	0.92	0	73	28.1097807217027	0.157037881126831	2017-06-05 07:53:48.68	73
74	0	111.11989402771	42.55	0	74	417.722042327893	0.150367905805577	2017-06-05 07:55:55.31	74
75	0	113.399891853333	41.44	0	75	419.20573048818	0.147867982535513	2017-06-05 07:58:17.79	75
76	0	1.87999820709229	0.64	0	76	5.98492154447453	0.127338756265416	2017-06-05 07:58:37.55	76
77	0	12.5999879837036	1.11	0	77	46.0776704664597	0.146278318941142	2017-06-05 07:59:29.72	77
78	0	51.5199508666992	8.76	0	78	181.742097065874	0.141104112628784	2017-06-05 08:00:35.50	78
79	0	120.359885215759	40.45	0	79	401.296957264428	0.133365555754213	2017-06-05 08:02:58.40	79
80	0	120.959884643555	41.22	0	80	406.25591748417	0.134343888056935	2017-06-05 08:05:30.88	80
81	0	125.279880523682	40.36	0	81	408.402132200721	0.130396593933819	2017-06-05 08:08:11.64	81
82	0	122.919882774353	44	0	82	400.18254815607	0.130225365491725	2017-06-05 08:10:47.27	82
83	0	53.2799491882324	8.79	0	83	166.250006300108	0.124812317042123	2017-06-05 08:12:00.00	83
84	0	129.47987651825	40.37	0	84	412.514459049731	0.127437274961301	2017-06-05 08:14:36.55	84
85	0	48.1999540328979	7.59	0	85	167.452909502281	0.138965070126374	2017-06-05 08:15:48.72	85
86	0	6.55999374389648	0.69	0	86	25.0124140275495	0.15251471968018	2017-06-05 08:16:03.48	86
87	0	10.199990272522	0.86	0	87	39.7709827199859	0.155964638117592	2017-06-05 08:16:18.31	87
88	0	2.51999759674072	0.69	0	88	9.73131986441222	0.15446539467321	2017-06-05 08:16:30.72	88
89	0	3.07999706268311	0.66	0	89	11.5455586813036	0.14994232053641	2017-06-05 08:16:34.27	89
90	0	1.47999858856201	0.57	0	90	5.62677228108365	0.152074926515774	2017-06-05 08:16:38.03	90
91	0	1.7599983215332	0.67	0	91	5.84829728294648	0.132915847339693	2017-06-05 08:16:42.07	91
92	0	121.319884300232	37.77	0	92	398.713869625947	0.131458578841394	2017-06-05 08:19:27.68	92
93	0	116.39988899231	35.41	0	93	371.531430481238	0.127674031093209	2017-06-05 08:21:57.64	93
94	0	32.7199687957764	2.69	0	94	102.56206217195	0.125381494097738	2017-06-05 08:22:52.79	94
95	0	123.159882545471	36.5	0	95	400.45882856223	0.130061327886402	2017-06-05 08:25:23.55	95
96	0	33.2399682998657	4.72	0	96	107.511634351	0.129376214622142	2017-06-05 08:26:13.75	96
97	1	117.159888267517	38.37	36.5870375	97	401.285897616604	0.137004403419803	2017-06-05 08:28:46.92	97
98	3	116.839888572693	44.46	42.052825	98	446.184133935788	0.152750473788356	2017-06-05 08:31:26.25	98
99	0	118.079887390137	40.38	0	99	393.707865717758	0.133369873210623	2017-06-05 08:34:04.50	99
100	0	40.7199611663818	4.8	0	100	137.256311859684	0.13482938296629	2017-06-05 08:35:17.31	100
101	0	31.7999696731567	3.48	0	101	105.562263523459	0.132782721413156	2017-06-05 08:35:58.07	101
102	0	33.0799684524536	3.54	0	102	111.888109019367	0.135293964956913	2017-06-05 08:36:39.51	102
103	0	115.679889678955	39.29	0	103	369.320485740498	0.127704179025068	2017-06-05 08:39:01.40	103
104	1	113.479891777039	43.98	35.5642	104	402.926026641265	0.142025388312043	2017-06-05 08:41:50.96	104
105	1	114.279891014099	43.2	38.3363125	105	454.891558197945	0.159220006369599	2017-06-05 08:44:28.75	105
106	1	111.479893684387	41.55	40.9413625	106	400.326312338048	0.143640585697183	2017-06-05 08:47:01.79	106
107	0	121.319884300232	41.35	0	107	413.420574767878	0.136307476019742	2017-06-05 08:49:39.72	107
108	0	23.9599771499634	3.02	0	108	81.9206545204576	0.136762361469879	2017-06-05 08:50:23.00	108
109	0	23.7999773025513	3.01	0	109	88.5032958945286	0.148745035116855	2017-06-05 08:50:53.64	109
110	0	32.7599687576294	5.81	0	110	118.010602233529	0.144091089418228	2017-06-05 08:51:37.07	110
111	0	16.039984703064	1.62	0	111	67.1121155038127	0.167361884049408	2017-06-05 08:52:00.07	111
112	0	23.5599775314331	4.75	0	112	95.3971449067685	0.161964592371424	2017-06-05 08:52:39.27	112
113	1	96.8799076080322	45.38	42.9949625	113	383.457524542482	0.158322677350323	2017-06-05 08:54:32.64	113
114	2	103.999900817871	42.9	37.925175	114	392.808438624576	0.15108016870176	2017-06-05 08:57:00.51	114
115	0	55.2799472808838	12.19	0	115	169.685809168681	0.122782785216122	2017-06-05 08:58:39.88	115
116	0	10.3199901580811	2.05	0	116	31.190013742936	0.120891526135411	2017-06-05 08:59:10.75	116
117	1	117.759887695312	45.56	38.0526875	117	431.680192341596	0.146630500116031	2017-06-05 09:01:29.07	117
118	1	105.559899330139	44.06	43.6303125	118	463.473616341127	0.175624712520321	2017-06-05 09:03:56.92	118
119	0	0.439999580383301	0.52	0	119	2.0340899376018	0.184917267054709	2017-06-05 09:04:33.00	119
120	1	118.399887084961	45.5	37.1893	120	443.678606477993	0.14989142110743	2017-06-05 09:07:00.88	120
121	1	108.679896354675	44.93	32.7694875	121	438.952973440086	0.161557958571986	2017-06-05 09:09:28.48	121
122	5	131.359874725342	38.84	29.89206875	122	601.267815160811	0.183090077698176	2017-06-05 09:12:24.40	122
123	0	94.8799095153809	34.11	0	123	346.304965662225	0.145997034427582	2017-06-05 09:14:43.40	123
124	3	97.2799072265625	45.51	41.20195625	124	459.013997340999	0.188739308117187	2017-06-05 09:16:57.25	124
125	1	111.319893836975	44.86	34.1778375	125	485.493243261801	0.174449602321883	2017-06-05 09:19:33.88	125
126	1	119.959885597229	42.7	35.4661	126	485.04196255422	0.161734565706642	2017-06-05 09:22:26.75	126
127	0	115.559889793396	41.28	0	127	389.808748868625	0.134928608123442	2017-06-05 09:25:42.92	127
128	0	10.4799900054932	2.13	0	128	38.2688793914461	0.146064425158191	2017-06-05 09:26:15.00	128
129	0	24.0399770736694	4.23	0	129	85.3456940541688	0.14200614651276	2017-06-05 09:26:53.88	129
130	4	102.999901771545	45.65	44.419171875	130	442.456339919622	0.171827704823154	2017-06-05 09:28:59.27	130
131	0	16.3599843978882	2.39	0	131	46.6065222957606	0.113952377251248	2017-06-05 09:30:13.20	131
132	3	104.999899864197	41.99	39.2409041666667	132	482.180272464681	0.183687722843688	2017-06-05 09:32:19.31	132
133	0	9.87999057769775	1.01	0	133	34.7067959366272	0.140513343872985	2017-06-05 09:33:22.55	133
134	1	111.439893722534	44.67	44.644625	134	409.146157260957	0.146857917179095	2017-06-05 09:35:37.88	134
135	0	117.799887657166	44.78	0	135	399.802202393594	0.135756265668453	2017-06-05 09:38:18.96	135
136	0	29.279972076416	4.66	0	136	105.219086842808	0.143741921916404	2017-06-05 09:39:03.88	136
137	2	30.2799711227417	11.73	3.1372	137	157.18295773064	0.207639310080105	2017-06-05 09:39:40.31	137
138	0	115.679889678955	45.05	0	138	401.766790044393	0.138923509697231	2017-06-05 09:42:01.50	138
139	0	120.439885139465	41.04	0	139	405.84667864443	0.134788003535181	2017-06-05 09:44:40.40	139
140	0	48.6799535751343	6.93	0	140	125.157959016881	0.102841379635892	2017-06-05 09:59:18.03	140
141	0	124.759881019592	41.04	0	141	388.568618908993	0.124581153866301	2017-06-05 10:01:48.48	141
142	0	129.719876289368	44.27	0	142	401.427632133684	0.123782803618157	2017-06-05 10:04:31.50	142
143	2	135.199871063232	45.34	44.172825	143	453.19393804144	0.134081046757823	2017-06-05 10:07:24.40	143
144	0	137.839868545532	44.56	0	144	417.409789054402	0.1211287838231	2017-06-05 10:10:34.92	144
145	0	58.3999443054199	8.86	0	145	170.153418065125	0.116543437030908	2017-06-05 10:11:52.00	145
146	0	133.799872398376	45.06	0	146	413.473666820046	0.123609466911822	2017-06-05 10:14:37.88	146
147	0	40.3199615478516	5.62	0	147	120.940986392193	0.119981137293842	2017-06-05 10:15:35.75	147
148	0	72.6399307250977	14.63	0	148	227.742614048524	0.125408928440817	2017-06-05 10:17:04.16	148
149	0	105.83989906311	24.39	0	149	346.00715252585	0.130766119624282	2017-06-05 10:19:14.25	149
150	0	122.839882850647	42.51	0	150	383.825001269886	0.124983719071927	2017-06-05 10:21:51.03	150
151	0	129.199876785278	43	0	151	419.714310689264	0.129942511049308	2017-06-05 10:24:39.31	151
152	0	120.079885482788	27.4	0	152	390.685066019923	0.130141594277123	2017-06-05 10:27:27.48	152
153	0	52.3599500656128	9.04	0	153	161.635804208977	0.123480369907545	2017-06-05 10:28:37.88	153
154	0	103.31990146637	27.04	0	154	312.064228216972	0.12081464507045	2017-06-05 10:30:43.75	154
155	0	38.9599628448486	4.84	0	155	124.146695181578	0.127460672671024	2017-06-05 10:31:35.92	155
156	0	49.4399528503418	7.6	0	156	166.179699094565	0.134449594736703	2017-06-05 10:32:40.40	156
157	0	67.319935798645	13.3	0	157	223.011896351711	0.132508553982003	2017-06-05 10:34:01.68	157
158	0	43.3999586105347	6.75	0	158	147.790532277222	0.136212472144905	2017-06-05 10:34:58.50	158
159	0	48.239953994751	8.57	0	159	171.54966325047	0.142246818615646	2017-06-05 10:36:00.31	159
160	0	27.1999740600586	3.37	0	160	101.270553882745	0.148927285121684	2017-06-05 10:36:38.64	160
161	0	31.1599702835083	5.06	0	161	116.081181668259	0.149013070177483	2017-06-05 10:37:17.00	161
162	0	100.039904594421	34.71	0	162	349.53794110912	0.139759272734554	2017-06-05 10:39:14.75	162
163	0	23.4799776077271	3.07	0	163	80.1757348919209	0.136585579032233	2017-06-05 10:39:52.24	163
164	0	42.7999591827393	8.38	0	164	152.510930747444	0.142533580137798	2017-06-05 10:40:47.79	164
165	0	111.879893302917	43.47	0	165	405.602812166123	0.145013518829504	2017-06-05 10:43:00.03	165
166	0	2.67999744415283	0.6	0	166	10.6283137367022	0.158631548308988	2017-06-05 10:43:16.75	166
167	0	7.47999286651611	0.96	0	167	27.1329199085468	0.145095828387951	2017-06-05 10:43:31.50	167
168	0	13.3599872589111	1.93	0	168	50.6258441405729	0.15157438365441	2017-06-05 10:43:51.03	168
169	0	52.1599502563477	17.75	0	169	240.786001696032	0.184651841791435	2017-06-05 10:45:03.55	169
170	1	13.5199871063232	2.88	1.5060875	170	100.617278666432	0.297684256409562	2017-06-05 10:45:20.64	170
171	2	8.11999225616455	2.63	1.65718125	171	61.8788129829894	0.30482173883246	2017-06-05 10:45:31.75	171
172	0	1.07999897003174	0.63	0	172	7.35167737183667	0.272284347105062	2017-06-05 10:45:34.68	172
173	2	20.8799800872803	5.06	3.35010625	173	255.075021362168	0.48864946621105	2017-06-05 10:45:58.79	173
174	0	43.4799585342407	11.55	0	174	146.707739647027	0.134965721846391	2017-06-05 10:46:52.44	174
175	0	96.4399080276489	44.92	0	175	356.558023919837	0.147888023193628	2017-06-05 10:48:55.79	175
176	3	101.159903526306	44.49	21.3283833333333	176	513.808752405652	0.203166766471195	2017-06-05 10:51:06.64	176
177	0	105.919898986816	35.46	0	177	357.434660611161	0.134982877874306	2017-06-05 10:53:35.40	177
178	0	26.8399744033813	4.04	0	178	88.4040799840864	0.13174974662308	2017-06-05 10:54:17.55	178
179	0	34.6399669647217	6.1	0	179	115.260528722261	0.133095298755498	2017-06-05 10:55:00.24	179
180	0	45.4399566650391	9.91	0	180	155.568182302855	0.136943822449697	2017-06-05 10:55:58.75	180
181	0	85.6799182891846	20.69	0	181	302.916719624764	0.141417702906052	2017-06-05 10:57:44.50	181
182	0	25.1199760437012	3.83	0	182	83.2597136508606	0.132579161864428	2017-06-05 10:58:19.16	182
183	0	33.9999675750732	5.91	0	183	124.348291820152	0.146292108023708	2017-06-05 10:59:02.31	183
184	0	105.559899330139	46.09	0	184	400.666944756453	0.151825291684901	2017-06-05 11:01:05.51	184
185	0	23.0799779891968	3.33	0	185	73.7940596707647	0.127892651075849	2017-06-05 11:01:43.20	185
186	2	108.279896736145	47.2	46.8547875	186	423.249864075075	0.156353847090903	2017-06-05 11:03:52.24	186
187	0	17.1199836730957	2.62	0	187	54.358874008667	0.127006714973521	2017-06-05 11:04:21.16	187
188	0	35.119966506958	7.1	0	188	128.107867081509	0.145908732439077	2017-06-05 11:05:04.72	188
189	0	39.3999624252319	7.82	0	189	146.823385987774	0.149059275114492	2017-06-05 11:05:51.68	189
190	0	101.119903564453	38.73	0	190	364.90790235879	0.144346480363445	2017-06-05 11:07:53.24	190
191	0	5.15999507904053	0.86	0	191	15.681511596358	0.121562105398124	2017-06-05 11:08:04.07	191
192	0	10.199990272522	1.15	0	192	40.3260046657948	0.158141194767823	2017-06-05 11:08:17.24	192
193	0	9.15999126434326	1.28	0	193	35.7819190849521	0.15625292176835	2017-06-05 11:08:29.55	193
194	0	9.67999076843262	1.22	0	194	39.7439050157212	0.164231012461658	2017-06-05 11:08:42.44	194
195	0	14.2799863815308	1.94	0	195	60.5494690940019	0.169606356005607	2017-06-05 11:09:00.03	195
196	0	15.5599851608276	2.26	0	196	71.6363686644253	0.184155189368702	2017-06-05 11:09:19.68	196
197	0	17.9199829101562	3.25	0	197	78.7960010910622	0.175883931006835	2017-06-05 11:09:41.16	197
198	1	103.239901542664	48.44	31.490875	198	441.057655006579	0.170886344442688	2017-06-05 11:11:44.79	198
199	0	5.43999481201172	0.99	0	199	22.6971899097942	0.166891102277898	2017-06-05 11:12:00.92	199
200	0	2.23999786376953	0.64	0	200	9.9043111269093	0.176862698694809	2017-06-05 11:12:06.68	200
201	1	15.3599853515625	7.56	7.246575	201	107.221731808447	0.279223259917832	2017-06-05 11:12:25.75	201
202	4	24.3999767303467	11.85	6.598353125	202	258.172488861164	0.423233588296989	2017-06-05 11:12:51.27	202
203	2	83.9599199295044	46.29	19.3779625	203	521.233607630843	0.248324729695494	2017-06-05 11:14:48.25	203
204	4	47.2399549484253	28.76	12.864690625	204	370.896694763935	0.3140530861676	2017-06-05 11:16:12.51	204
205	1	39.439962387085	28.98	0.6628625	205	228.283112474498	0.23152445484229	2017-06-05 11:16:53.64	205
206	0	96.1599082946777	49.25	0	206	443.296158662488	0.184399400441967	2017-06-05 11:18:59.68	206
207	0	105.079899787903	49.24	0	207	405.44884268553	0.154339110272375	2017-06-05 11:21:09.50	207
208	0	113.279891967773	48.81	0	208	373.24039008355	0.131793923052101	2017-06-05 11:23:43.55	208
209	0	114.999890327454	49.51	0	209	422.225206855039	0.146860941514796	2017-06-05 11:26:06.68	209
210	0	76.7999267578125	25.51	0	210	258.403525888229	0.134585169733453	2017-06-05 11:27:36.20	210
211	2	91.2399129867554	31.5	22.35584375	211	625.477272570016	0.274211868728635	2017-06-05 11:29:30.75	211
212	0	1.03999900817871	0.69	0	212	3.03511012946835	0.116735004979552	2017-06-05 11:29:35.68	212
213	1	14.1199865341187	4.68	0.56925	213	188.880168204149	0.535071298028751	2017-06-05 11:30:05.03	213
214	0	16.6399841308594	10.39	0	214	90.4910484490108	0.217526558771661	2017-06-05 11:30:23.75	214
215	0	93.67991065979	47.64	0	215	369.782771648233	0.15789187517004	2017-06-05 11:32:19.88	215
216	2	25.8799753189087	14.65	10.3297	216	322.003609950551	0.497687186940573	2017-06-05 11:33:00.92	216
217	2	36.3599653244019	17.35	11.89286875	217	202.23463424015	0.222480345698735	2017-06-05 11:33:49.68	217
218	2	55.3599472045898	30.38	16.116225	218	336.900763255004	0.243425406976159	2017-06-05 11:35:03.88	218
219	0	20.9199800491333	5.1	0	219	48.0644837971737	0.0919014986561638	2017-06-05 11:35:58.96	219
220	3	113.319891929626	50.04	49.365925	220	548.719483202857	0.193688486834754	2017-06-05 11:38:12.44	220
221	5	90.0799140930176	49.94	42.0568375	221	506.188193686008	0.224772732542632	2017-06-05 11:40:21.51	221
222	0	40.4399614334106	16.85	0	222	187.203831488285	0.185166994548254	2017-06-05 11:41:18.20	222
223	0	46.839955329895	36.44	0	223	248.276972968504	0.212021326190012	2017-06-05 11:42:19.51	223
224	2	39.559962272644	19.35	12.617875	224	324.126455938506	0.327731502465628	2017-06-05 11:43:06.64	224
225	4	51.3599510192871	16.47	10.90570625	225	374.027197232496	0.291298440212224	2017-06-05 11:44:21.64	225
226	1	13.119987487793	8.31	0.596425	226	66.0261428619558	0.201299216042548	2017-06-05 11:44:35.55	226
227	0	43.839958190918	13.97	0	227	164.16194226904	0.149782794041095	2017-06-05 11:45:43.50	227
228	1	66.1599369049072	33.96	19.223225	228	329.589921808813	0.199268392871108	2017-06-05 11:46:58.48	228
229	1	101.399903297424	49.28	41.6134125	229	373.822461097887	0.147464481695419	2017-06-05 11:49:17.72	229
230	3	106.199898719788	49.58	47.5419583333333	230	421.34864766929	0.158700055619318	2017-06-05 11:51:42.92	230
231	1	72.5599308013916	29.6	26.1571	231	433.407955930449	0.238923900733434	2017-06-05 11:53:13.92	231
232	2	110.279894828796	49.48	48.60923125	232	504.40699065621	0.182955020187236	2017-06-05 11:55:41.79	232
233	2	105.119899749756	49.5	48.8668375	233	470.221048652814	0.17892733967002	2017-06-05 11:58:16.50	233
234	2	106.3598985672	48.77	47.67765	234	399.488394454117	0.150240088173794	2017-06-05 12:00:56.88	234
235	0	21.7599792480469	5.13	0	235	55.0009608462905	0.101104707438034	2017-06-05 12:01:35.88	235
236	0	44.7199573516846	13	0	236	155.740350673117	0.139302639242501	2017-06-05 12:02:36.50	236
237	4	41.7599601745605	23.78	17.185478125	237	263.613217158523	0.252503081569467	2017-06-05 12:03:31.75	237
238	3	72.5599308013916	33.66	21.1234541666667	238	474.099986464226	0.261356111612032	2017-06-05 12:04:57.75	238
239	1	94.5599098205566	31.96	0.6110125	239	344.905662106677	0.145899180248172	2017-06-05 12:07:06.92	239
240	2	39.1199626922607	19.4	17.9900625	240	305.059171965164	0.311921443727162	2017-06-05 12:07:57.20	240
241	1	107.359897613525	48.7	29.30335	241	367.493456069145	0.136920065599532	2017-06-05 12:10:19.00	241
242	1	20.8799800872803	3.15	0.537025	242	44.3738843954214	0.0850074413705392	2017-06-05 12:12:13.44	242
243	1	26.0799751281738	8.99	8.5452125	243	315.695990764764	0.484196304853933	2017-06-05 12:15:06.92	243
244	3	101.279903411865	47.16	43.9157291666667	244	513.475865592316	0.202794575668371	2017-06-05 12:17:42.44	244
245	0	86.359917640686	28.28	0	245	313.885213902716	0.145384536314366	2017-06-05 12:19:54.44	245
246	0	23.8399772644043	3.84	0	246	72.6495377572671	0.121895197579307	2017-06-05 12:20:33.44	246
247	0	49.3599529266357	4.23	0	247	140.804107723635	0.114103815011049	2017-06-05 12:21:37.88	247
248	0	35.8399658203125	10.75	0	248	145.245952969263	0.162104858224624	2017-06-05 12:22:28.48	248
249	4	54.3599481582642	11.19	6.15471875	249	299.074697927087	0.220069682065554	2017-06-05 12:23:31.20	249
250	1	104.399900436401	48.51	8.5817375	250	462.248379355286	0.177106658756814	2017-06-05 12:25:53.75	250
251	0	10.4399900436401	4.58	0	251	42.2163276315192	0.161748381729959	2017-06-05 12:26:07.64	251
252	4	67.7199354171753	22.23	18.916584375	252	525.765532686255	0.310552588710133	2017-06-05 12:27:24.31	252
253	0	105.479899406433	48.46	0	253	336.243643403673	0.127509914070411	2017-06-05 12:30:16.88	253
254	0	28.0799732208252	3.87	0	254	63.4741666397359	0.0904190407973446	2017-06-05 12:31:12.40	254
255	0	35.9199657440186	8.03	0	255	97.3498985709389	0.108407459433117	2017-06-05 12:34:22.75	255
256	0	47.8799543380737	8.8	0	256	115.818125442604	0.0967569970280733	2017-06-05 12:36:20.24	256
257	0	37.4799642562866	5.88	0	257	88.0856866027063	0.094008203418043	2017-06-05 12:37:09.92	257
258	0	12.6399879455566	2.85	0	258	31.0930634059508	0.0983957702719961	2017-06-05 12:37:28.07	258
259	0	63.2399396896362	15.86	0	259	192.466837087356	0.121737404862338	2017-06-05 12:38:39.92	259
260	0	41.3599605560303	9.02	0	260	100.975605068378	0.0976553240506561	2017-06-05 12:39:35.75	260
261	3	73.159930229187	46.51	31.3267208333333	261	375.605535710499	0.205361145823127	2017-06-05 12:41:30.75	261
262	1	10.1199903488159	8.04	0.7697	262	138.021230537131	0.545538460621072	2017-06-05 12:41:45.27	262
263	1	17.4799833297729	9.1	0.74105	263	192.293430522076	0.440030733460128	2017-06-05 12:42:07.51	263
264	1	27.5599737167358	17.74	15.141275	264	255.649728069077	0.371044598068326	2017-06-05 12:42:37.50	264
265	0	5.43999481201172	0.77	0	265	17.3732304334958	0.127744341422763	2017-06-05 12:43:04.00	265
266	0	31.9999694824219	4.47	0	266	89.9251020561964	0.112406377570245	2017-06-05 12:45:14.88	266
267	0	18.6399822235107	2.91	0	267	46.3937550856883	0.0995574143469706	2017-06-05 12:45:42.75	267
268	0	23.359977722168	3.89	0	268	61.6474990700194	0.1055607860788	2017-06-05 12:46:11.00	268
269	3	22.7199783325195	7.13	2.12860625	269	127.661643591803	0.2247564147743	2017-06-05 12:46:49.88	269
270	0	3.07999706268311	1.29	0	270	39.5265050631744	0.513331234586681	2017-06-05 12:46:54.64	270
271	2	20.3199806213379	7.42	6.73140625	271	175.151266036681	0.34478595676512	2017-06-05 12:47:18.00	271
272	0	80.399923324585	21.55	0	272	276.726569689574	0.13767491029332	2017-06-05 12:49:06.40	272
273	0	26.1599750518799	3.5	0	273	68.8517456139155	0.105277898492226	2017-06-05 12:49:49.55	273
274	0	27.799973487854	2.97	0	274	67.1586454575331	0.0966311445432132	2017-06-05 12:50:27.03	274
275	0	36.1199655532837	6.76	0	275	74.7136750763932	0.0827393965408562	2017-06-05 12:51:16.44	275
276	0	40.5999612808228	3.12	0	276	124.511648075347	0.12267157445847	2017-06-05 12:52:13.00	276
277	0	11.3199892044067	1.31	0	277	28.9286307462569	0.102221310057445	2017-06-05 12:52:29.50	277
278	0	64.399938583374	21.22	0	278	288.915954653271	0.179450903511348	2017-06-05 12:53:42.96	278
279	0	16.9199838638306	3.15	0	279	24.5702141880064	0.0580856127376038	2017-06-05 12:54:36.64	279
280	2	71.8799314498901	30.79	22.2236625	280	388.80958365895	0.216365934145214	2017-06-05 12:56:16.64	280
281	0	0.319999694824219	0.55	0	281	0.209690777790255	0.0262113472237819	2017-06-05 12:56:27.03	281
282	0	3.51999664306641	0.64	0	282	11.9336388948627	0.135609532896167	2017-06-05 12:56:35.25	282
283	1	15.7599849700928	9.31	0.51875	283	241.110314088628	0.611955111900072	2017-06-05 12:56:54.20	283
284	0	5.15999507904053	1.82	0	284	19.3199278694632	0.149766882709017	2017-06-05 12:57:08.27	284
285	0	8.19999217987061	1.22	0	285	24.2757844141423	0.118418460556792	2017-06-05 12:57:31.48	285
286	0	12.2399883270264	1.68	0	286	40.2486589850774	0.13153156531071	2017-06-05 12:57:47.40	286
287	0	33.8399677276611	9.01	0	287	120.356529728869	0.142265401570767	2017-06-05 12:58:34.44	287
288	0	92.9199113845825	31.37	0	288	404.193510521128	0.173996345467554	2017-06-05 13:00:20.92	288
289	0	6.4399938583374	0.93	0	289	17.9698125848009	0.111613742762739	2017-06-05 13:00:39.88	289
290	2	8.39999198913574	5.88	4.6247875	290	78.1053984971007	0.371930469033813	2017-06-05 13:00:57.50	290
291	2	30.3199710845947	18.33	9.56125625	291	302.785230240753	0.399452810344002	2017-06-05 13:01:30.51	291
292	0	2.07999801635742	0.98	0	292	3.70394128698857	0.0712296401343956	2017-06-05 13:01:33.79	292
293	0	64.7599382400513	21.95	0	293	281.366326839821	0.17379019570094	2017-06-05 13:02:49.50	293
294	2	106.799898147583	46.62	22.70458125	294	391.609341206142	0.146670165245746	2017-06-05 13:05:15.27	294
295	0	30.5199708938599	5.86	0	295	106.977365968254	0.140206246354199	2017-06-05 13:06:34.64	295
296	0	13.2799873352051	1.31	0	296	39.485798041646	0.118933126631464	2017-06-05 13:06:53.79	296
297	4	57.2799453735352	20.3	19.0877125	297	376.432779967627	0.262872053050019	2017-06-05 13:08:05.16	297
298	0	59.919942855835	18.04	0	298	176.946841092767	0.11812205680425	2017-06-05 13:09:25.92	298
299	0	102.599902153015	32.27	0	299	324.486972606074	0.126505642341549	2017-06-05 13:11:40.16	299
300	0	30.5199708938599	6.69	0	300	66.3994889170411	0.0870242318703029	2017-06-05 13:12:36.64	300
301	2	39.7199621200562	9.47	2.65511875	301	150.514041193983	0.151575066660607	2017-06-05 13:13:24.79	301
302	1	3.75999641418457	1.11	0.5368625	302	16.9810547010609	0.180649518096393	2017-06-05 13:13:30.07	302
303	0	25.5199756622314	4.33	0	303	87.7420142339806	0.137526668078339	2017-06-05 13:14:05.27	303
304	0	44.7199573516846	9.72	0	304	122.093219237412	0.109206815060297	2017-06-05 13:15:04.75	304
305	0	39.9199619293213	6.65	0	305	114.092893201367	0.114321536273915	2017-06-05 13:15:55.88	305
306	0	6.03999423980713	1.01	0	306	19.1686274018764	0.126944552330307	2017-06-05 13:27:01.25	306
307	0	36.4799652099609	10.23	0	307	169.911124664215	0.18630605774585	2017-06-05 13:27:41.40	307
308	0	21.2399797439575	6.35	0	308	62.7184190004032	0.118113783428255	2017-06-05 13:28:11.31	308
309	0	2.23999786376953	0.57	0	309	7.504893218678	0.134015950333536	2017-06-05 13:29:28.51	309
310	0	0.959999084472656	0.55	0	310	3.01777375060349	0.125740572941812	2017-06-05 13:29:30.20	310
311	1	47.7199544906616	10.66	9.973725	311	224.897917663895	0.188514599885914	2017-06-05 13:30:41.27	311
312	1	35.7999658584595	11.22	10.907575	312	289.354859628294	0.323301519137759	2017-06-05 13:31:24.31	312
313	2	52.1999502182007	20.56	18.268975	313	304.892645980964	0.233634211479666	2017-06-05 13:32:35.55	313
314	0	84.5199193954468	25.59	0	314	273.934916808415	0.129642648749842	2017-06-05 13:34:20.88	314
315	0	82.0399217605591	19.41	0	315	239.649451257704	0.116845173699514	2017-06-05 13:36:09.16	315
316	0	57.3599452972412	15.94	0	316	164.590496612929	0.114777194290746	2017-06-05 13:37:15.20	316
317	0	58.1199445724487	15.45	0	317	153.527689759133	0.10566255317215	2017-06-05 13:38:38.07	317
318	0	18.8399820327759	1.5	0	318	58.7877784735737	0.124814816292089	2017-06-05 13:39:14.44	318
319	0	0.399999618530273	0.52	0	319	1.03921627884584	0.103921627884584	2017-06-05 13:39:22.24	319
320	0	1.7599983215332	0.57	0	320	5.73939640314767	0.130440827344265	2017-06-05 13:39:37.50	320
321	1	35.5999660491943	16.74	16.6227	321	170.406139530206	0.191467572505849	2017-06-05 13:40:30.40	321
322	1	78.4399251937866	18.55	10.501875	322	233.423728530762	0.119033007919817	2017-06-05 13:41:57.79	322
323	0	45.7599563598633	14.03	0	323	180.490767603415	0.157771650002985	2017-06-05 13:42:57.03	323
324	0	58.519944190979	13.59	0	324	154.179711112511	0.105385995292215	2017-06-05 13:44:49.40	324
325	0	0.799999237060547	0.62	0	325	1.84881969712962	0.0924409848564808	2017-06-05 13:44:55.31	325
326	0	43.2399587631226	13.12	0	326	124.317328524184	0.115002154046423	2017-06-05 13:45:41.50	326
327	0	63.4399394989014	11.35	0	327	205.414126183253	0.129517103520336	2017-06-05 13:46:57.88	327
328	0	1.59999847412109	0.62	0	328	3.84365296285432	0.096091324071358	2017-06-05 13:47:06.48	328
329	0	18.4799823760986	1.78	0	329	59.6007339288072	0.129005917594821	2017-06-05 13:47:28.92	329
330	0	48.7599534988403	15.1	0	330	207.123831570577	0.169912905308103	2017-06-05 13:48:21.55	330
331	0	88.8799152374268	23.9	0	331	269.432708567509	0.121256844539833	2017-06-05 13:50:24.25	331
332	0	81.2399225234985	15.73	0	332	204.672817649293	0.100774405538795	2017-06-05 13:52:38.00	332
333	3	73.8399295806885	19.89	8.49398333333333	333	439.401868476253	0.238029181189736	2017-06-05 13:54:11.55	333
334	2	44.1999578475952	14.66	13.185625	334	221.607225332644	0.200549525187913	2017-06-05 13:55:11.64	334
335	0	75.0399284362793	21.32	0	335	262.48550973483	0.139917649112383	2017-06-05 13:57:00.55	335
336	0	74.7999286651611	18.74	0	336	272.907418912269	0.145939796209769	2017-06-05 13:58:36.96	336
337	0	80.399923324585	18.72	0	337	244.147397534487	0.121466366932581	2017-06-05 14:00:53.51	337
338	0	54.5199480056763	10.74	0	338	161.47636393954	0.118471286822847	2017-06-05 14:02:01.20	338
339	0	69.2799339294434	14.8	0	339	208.194756500843	0.12020482476954	2017-06-05 14:03:25.92	339
340	0	19.7599811553955	2.48	0	340	60.8527733049618	0.123183751629477	2017-06-05 14:03:52.50	340
341	0	36.1199655532837	5.74	0	341	111.23987379047	0.123189229003842	2017-06-05 14:04:35.44	341
342	0	33.9599676132202	5.01	0	342	102.348940793506	0.120552344868676	2017-06-05 14:05:16.92	342
343	0	38.7999629974365	6.18	0	343	119.08299078731	0.122765969883825	2017-06-05 14:06:02.75	343
344	0	44.7999572753906	6.86	0	344	141.688897337396	0.126507944051247	2017-06-05 14:06:56.16	344
345	0	30.1599712371826	4.22	0	345	96.5782045835131	0.128087804487418	2017-06-05 14:07:33.72	345
346	0	36.8399648666382	5.1	0	346	116.218388988743	0.126187175883543	2017-06-05 14:08:16.44	346
347	0	11.7999887466431	1.71	0	347	28.6355350706368	0.0970696104089384	2017-06-05 14:08:38.03	347
348	0	8.43999195098877	1.01	0	348	20.5016240664317	0.0971640951015719	2017-06-05 14:08:58.00	348
349	0	7.15999317169189	0.73	0	349	21.2025302326342	0.118449889567789	2017-06-05 14:09:12.31	349
350	0	4.75999546051025	0.75	0	350	16.9106788102497	0.142106544623947	2017-06-05 14:09:26.03	350
351	0	0.439999580383301	0.52	0	351	0.899497835241361	0.0817725304764873	2017-06-05 14:09:28.25	351
352	0	15.5599851608276	2.36	0	352	42.0129621864659	0.108002473487059	2017-06-05 14:10:00.44	352
353	0	103.479901313782	28.23	0	353	316.645075294433	0.122398560222046	2017-06-05 14:12:01.55	353
354	0	24.799976348877	3.18	0	354	73.9834859481197	0.119328203142129	2017-06-05 14:12:37.75	354
355	0	24.3599767684937	3.29	0	355	74.0333486971968	0.121565433000323	2017-06-05 14:13:08.00	355
356	0	20.519980430603	2.81	0	356	61.3044039981578	0.119501762179645	2017-06-05 14:13:33.07	356
357	0	27.3599739074707	3.56	0	357	89.0960069164232	0.13025732005325	2017-06-05 14:14:06.88	357
358	0	16.9599838256836	2.75	0	358	52.2186937248368	0.123157296520841	2017-06-05 14:14:32.20	358
359	0	72.8399305343628	14.24	0	359	234.191150781722	0.128605793949326	2017-06-05 14:15:54.92	359
360	0	10.1599903106689	1.55	0	360	31.4927405093854	0.123987167359785	2017-06-05 14:16:11.00	360
361	0	20.1199808120728	2.66	0	361	67.2691065666027	0.133735798343147	2017-06-05 14:16:35.68	361
362	0	22.0399789810181	3.03	0	362	75.170680741832	0.136425917861764	2017-06-05 14:17:04.16	362
363	0	5.23999500274658	1.25	0	363	13.3323422170895	0.101773604710607	2017-06-05 14:17:14.50	363
364	0	29.1599721908569	4.66	0	364	91.2459782865142	0.125165951010308	2017-06-05 14:17:48.07	364
365	0	5.63999462127686	1.28	0	365	9.59880343448695	0.0680766201027443	2017-06-05 14:17:56.72	365
366	0	30.2399711608887	2.65	0	366	88.8761639221124	0.117561063389038	2017-06-05 14:18:32.03	366
367	0	32.119969367981	2.41	0	367	107.094579926695	0.133368094553791	2017-06-05 14:19:10.48	367
368	0	31.9999694824219	4.02	0	368	110.050428527757	0.137563035659697	2017-06-05 14:19:52.03	368
369	0	33.3599681854248	3.65	0	369	110.562234781836	0.132568626836734	2017-06-05 14:20:32.20	369
370	0	25.5199756622314	3	0	370	87.0317120976726	0.136413341845882	2017-06-05 14:21:02.68	370
371	0	20.3599805831909	2.67	0	371	74.1657960169493	0.145708833039193	2017-06-05 14:21:27.20	371
372	0	12.5999879837036	1.48	0	372	44.9614953543693	0.142734905886887	2017-06-05 14:21:43.55	372
373	0	14.599986076355	1.43	0	373	50.3978664101289	0.13807634632912	2017-06-05 14:22:01.24	373
374	0	18.4399824142456	2.09	0	374	61.964527966009	0.134413292767915	2017-06-05 14:22:23.48	374
375	0	23.0799779891968	2.18	0	375	81.2625088748617	0.140836237218131	2017-06-05 14:22:49.48	375
376	0	27.1599740982056	3.18	0	376	98.631255069266	0.145259580367107	2017-06-05 14:23:22.31	376
377	0	34.3999671936035	5.18	0	377	135.570069044579	0.157639615168115	2017-06-05 14:24:06.07	377
378	3	86.0799179077148	34.84	29.6128958333333	378	382.6625104188	0.177817151681599	2017-06-05 14:25:45.44	378
379	0	126.439879417419	49.17	0	379	386.559711520749	0.122290323163793	2017-06-05 14:28:30.79	379
380	0	27.839973449707	3.53	0	380	98.8266875107572	0.141992367113157	2017-06-05 14:29:13.00	380
381	0	6.55999374389648	1.01	0	381	15.680630561941	0.0956136009874453	2017-06-05 14:29:25.00	381
382	0	30.679970741272	4.86	0	382	89.569903264969	0.116779534895657	2017-06-05 14:30:00.44	382
383	0	48.6399536132812	8.89	0	383	128.151088996693	0.105387408714386	2017-06-05 14:31:32.92	383
384	2	118.039887428284	49.3	37.01759375	384	411.639440420038	0.13949150810574	2017-06-05 14:33:53.48	384
385	0	38.6399631500244	12.28	0	385	130.17165618828	0.134753267275652	2017-06-05 14:34:39.92	385
386	2	121.639883995056	49.33	26.80285625	386	536.612264494102	0.176459146495923	2017-06-05 14:37:26.72	386
387	2	16.159984588623	9.07	4.7587	387	204.746352999693	0.506797903464588	2017-06-05 14:37:46.27	387
388	0	6.39999389648438	2.66	0	388	21.787793101439	0.136173706883994	2017-06-05 14:37:58.03	388
389	0	0.0799999237060547	0.51	0	389	0.0141309943033036	0.00706549715165182	2017-06-05 14:38:05.00	389
390	0	60.7599420547485	16.95	0	390	211.397761602181	0.139169033312825	2017-06-05 14:39:15.44	390
391	2	119.799885749817	47.28	31.79909375	391	377.901286114745	0.126177391023287	2017-06-05 14:42:07.55	391
392	0	6.8799934387207	1.2	0	392	15.8611304343483	0.0922158746183041	2017-06-05 14:42:36.24	392
393	0	3.19999694824219	0.92	0	393	13.7605619019019	0.172007023773774	2017-06-05 14:42:53.27	393
394	0	2.31999778747559	0.79	0	394	9.54945592964083	0.164645791890359	2017-06-05 14:43:01.25	394
395	0	1.71999835968018	0.71	0	395	7.33576277111843	0.170599134212056	2017-06-05 14:43:07.79	395
396	4	48.9999532699585	12.27	6.8972375	396	460.656613737689	0.376046215296073	2017-06-05 14:44:10.27	396
397	0	23.7599773406982	4.18	0	397	68.6570711461208	0.115584294858789	2017-06-05 14:44:51.40	397
398	0	24.0399770736694	2.64	0	398	74.7107073860661	0.124310661208097	2017-06-05 14:45:23.16	398
399	0	84.0399198532104	30.46	0	399	339.367989343925	0.161526886884305	2017-06-05 14:47:12.16	399
400	0	23.7199773788452	6.01	0	400	53.7086220819789	0.0905710321787165	2017-06-05 14:47:56.00	400
401	2	83.9599199295044	41.95	19.13729375	401	310.378465722105	0.147869683526491	2017-06-05 14:49:50.07	401
402	0	2.31999778747559	1.1	0	402	6.47655603648515	0.111664759249744	2017-06-05 14:50:03.07	402
403	0	68.9999341964722	18.7	0	403	209.783853113744	0.121613827892025	2017-06-05 14:51:15.44	403
404	0	59.6799430847168	18.36	0	404	198.885761255377	0.133301448562585	2017-06-05 14:52:23.75	404
405	1	22.4399785995483	6.74	5.21265	405	73.2309699956025	0.130536488405708	2017-06-05 14:52:55.40	405
406	0	103.479901313782	42.03	0	406	335.343119471108	0.129626254144224	2017-06-05 14:55:04.64	406
407	0	2.71999740600586	0.7	0	407	7.79985267773516	0.114703715849046	2017-06-05 14:55:30.31	407
408	0	7.43999290466309	0.97	0	408	19.8018260755792	0.106461430513866	2017-06-05 14:55:45.00	408
409	0	96.559907913208	29.22	0	409	278.207592469773	0.11524755280438	2017-06-05 14:57:39.79	409
410	1	120.439885139465	48.62	30.714275	410	351.928061640369	0.116880790979864	2017-06-05 15:00:23.75	410
411	0	16.4799842834473	1.78	0	411	38.7708646058295	0.0941040403054114	2017-06-05 15:01:19.79	411
412	0	16.6399841308594	2.08	0	412	46.9807250284347	0.112934435164507	2017-06-05 15:01:45.00	412
413	0	2.95999717712402	1.1	0	413	7.18686884154343	0.0971198492100463	2017-06-05 15:01:56.75	413
414	0	5.1199951171875	1.32	0	414	16.5898553999841	0.129608245312376	2017-06-05 15:02:05.55	414
415	0	5.19999504089355	1.31	0	415	13.1220176567248	0.100938597359421	2017-06-05 15:02:14.68	415
416	1	68.2399349212646	22.43	19.38525	416	382.754616895146	0.22435792315073	2017-06-05 15:03:26.79	416
417	1	88.4399156570435	31.6	16.222825	417	411.400156917615	0.186069722712626	2017-06-05 15:05:41.00	417
418	0	73.9199295043945	30.27	0	418	234.760352276994	0.127034822660711	2017-06-05 15:07:10.20	418
419	0	6.51999378204346	0.9	0	419	16.3095901365838	0.100058835193766	2017-06-05 15:07:30.75	419
420	0	4.87999534606934	0.71	0	420	16.0744916718316	0.131758128457636	2017-06-05 15:07:41.72	420
421	0	14.4799861907959	1.62	0	421	47.3806099861036	0.130885662945038	2017-06-05 15:08:11.31	421
422	0	99.7599048614502	30.51	0	422	368.474864429349	0.1477445326501	2017-06-05 15:10:07.20	422
423	0	101.719902992249	43.59	0	423	343.537595415436	0.135091464968712	2017-06-05 15:12:06.31	423
424	2	22.3199787139893	11.75	9.5948125	424	196.039333453557	0.351324970346877	2017-06-05 15:12:50.50	424
425	1	33.3199682235718	13.27	10.0667	425	296.787301288007	0.35628727645619	2017-06-05 15:13:27.50	425
426	1	105.759899139404	47.18	42.00375	426	334.802703501383	0.126627346256196	2017-06-05 15:16:21.07	426
427	0	1.87999820709229	1.08	0	427	7.79165821425189	0.165779962005359	2017-06-05 15:16:34.00	427
428	0	53.0799493789673	12.64	0	428	139.640917084897	0.105230532844685	2017-06-05 15:17:29.55	428
429	2	34.4399671554565	8.73	3.9014	429	140.929675955602	0.163681389030897	2017-06-05 15:18:14.79	429
430	0	33.4799680709839	6.26	0	430	76.2723410086551	0.0911258554464218	2017-06-05 15:19:07.55	430
431	0	67.1999359130859	15.54	0	431	159.108097563318	0.0947072009305466	2017-06-05 15:20:22.79	431
432	0	87.0399169921875	28.87	0	432	218.363691364567	0.10035096110504	2017-06-05 15:23:10.07	432
433	0	1.35999870300293	0.59	0	433	1.51203173491862	0.0444715216152535	2017-06-05 15:23:19.24	433
434	0	17.9599828720093	2.9	0	434	38.5273717177127	0.0858070639592709	2017-06-05 15:23:55.31	434
435	0	100.439904212952	32.45	0	435	316.537055401967	0.126060157467928	2017-06-05 15:26:24.55	435
436	0	0.959999084472656	0.69	0	436	1.43123543733694	0.0596348098890392	2017-06-05 15:26:31.40	436
437	0	0.559999465942383	0.56	0	437	0.39433577198429	0.0281668408560207	2017-06-05 15:26:36.27	437
438	1	117.719887733459	47.92	39.4730625	438	396.32932160094	0.134668474889888	2017-06-05 15:28:53.92	438
439	0	28.3199729919434	5.3	0	439	65.3708329486634	0.0923316849557393	2017-06-05 15:29:46.16	439
440	0	108.919896125793	30.82	0	440	335.283172538671	0.123130067035869	2017-06-05 15:32:07.31	440
441	0	12.1999883651733	1.43	0	441	32.3385807464704	0.106028133594985	2017-06-05 15:32:43.03	441
442	0	8.67999172210693	1.19	0	442	23.3526550387495	0.107615921837555	2017-06-05 15:32:57.20	442
443	0	11.679988861084	1.11	0	443	32.5340443589004	0.111417960133221	2017-06-05 15:33:15.00	443
444	0	5.19999504089355	0.85	0	444	16.2998181252917	0.125383216348398	2017-06-05 15:33:24.27	444
445	0	2.79999732971191	0.81	0	445	8.77654736852971	0.125379248121853	2017-06-05 15:33:40.92	445
446	0	3.47999668121338	0.59	0	446	10.9886379375109	0.126306183189781	2017-06-05 15:33:44.44	446
447	0	2.31999778747559	0.67	0	447	5.3323790562509	0.0919375699353603	2017-06-05 15:33:47.31	447
448	0	7.35999298095703	0.96	0	448	21.1016947020216	0.114683123380552	2017-06-05 15:34:01.72	448
449	0	98.9999055862427	27.19	0	449	292.613543450093	0.11822769432327	2017-06-05 15:36:03.31	449
450	0	34.7599668502808	3.45	0	450	105.393295630083	0.121281122704354	2017-06-05 15:36:49.75	450
451	0	5.75999450683594	0.64	0	451	15.176409827059	0.105391734910132	2017-06-05 15:37:02.16	451
452	0	24.1199769973755	2.48	0	452	72.8537877928177	0.120818885228553	2017-06-05 15:37:34.27	452
453	0	34.5599670410156	2.82	0	453	103.814607736186	0.120155795990956	2017-06-05 15:38:23.31	453
454	0	24.879976272583	2.56	0	454	74.4502018498758	0.119694858279543	2017-06-05 15:38:54.03	454
455	0	6.23999404907227	0.82	0	455	20.6142262195219	0.132142475766166	2017-06-05 15:39:05.55	455
456	0	1.23999881744385	0.55	0	456	3.57287977553793	0.115254186307675	2017-06-05 15:39:07.31	456
457	0	6.11999416351318	0.98	0	457	22.8099877648507	0.149084887351965	2017-06-05 15:39:22.79	457
458	0	0.399999618530273	0.53	0	458	0.947842808254728	0.0947842808254728	2017-06-05 15:39:26.03	458
459	0	2.31999778747559	0.74	0	459	7.62703710663358	0.131500639769544	2017-06-05 15:39:31.20	459
460	0	2.67999744415283	0.66	0	460	7.87024679868064	0.117466370129562	2017-06-05 15:39:38.88	460
461	0	0.479999542236328	0.54	0	461	1.44546971944565	0.120455809953804	2017-06-05 15:39:44.27	461
462	0	1.63999843597412	0.7	0	462	6.39709506902667	0.156026709000651	2017-06-05 15:39:48.75	462
463	0	1.3199987411499	0.58	0	463	5.14132837642436	0.155797829588617	2017-06-05 15:39:53.00	463
464	0	11.5199890136719	1	0	464	38.537889906771	0.133812117731844	2017-06-05 15:40:12.55	464
465	0	2.51999759674072	0.67	0	465	7.40218095908824	0.117494935858543	2017-06-05 15:40:16.03	465
466	0	5.71999454498291	0.7	0	466	19.4391223003944	0.135937918184576	2017-06-05 15:40:27.92	466
467	0	1.79999828338623	0.6	0	467	4.25904181440849	0.0946453736535219	2017-06-05 15:40:31.07	467
468	0	12.5999879837036	0.92	0	468	44.4949306081767	0.141253747962466	2017-06-05 15:40:48.92	468
469	0	12.7599878311157	1.01	0	469	47.4748296243718	0.14882391731778	2017-06-05 15:41:09.40	469
470	0	10.8799896240234	1.1	0	470	36.07444245783	0.132626626683198	2017-06-05 15:41:28.50	470
471	0	2.31999778747559	0.58	0	471	7.83093169430505	0.135016063694915	2017-06-05 15:41:35.75	471
472	1	124.59988117218	48.27	42.1955875	472	430.748660024771	0.138282073844228	2017-06-05 15:44:00.44	472
473	0	5.63999462127686	0.65	0	473	13.9834097932509	0.0991731191010705	2017-06-05 15:44:20.51	473
474	0	77.7199258804321	19.46	0	474	231.257860539838	0.119021029613916	2017-06-05 15:45:56.25	474
475	0	49.4399528503418	11.43	0	475	144.503928985368	0.116912563904019	2017-06-05 15:47:07.24	475
476	0	106.799898147583	40.52	0	476	353.094386835738	0.132245088702523	2017-06-05 15:49:16.92	476
477	0	16.6799840927124	2.83	0	477	33.3125935770717	0.0798863155325461	2017-06-05 15:49:58.68	477
478	0	31.3599700927734	8.08	0	478	85.9686611257904	0.109653904497182	2017-06-05 15:50:42.27	478
479	1	121.799883842468	48.53	47.75475	479	417.817555203907	0.137214303843648	2017-06-05 15:53:08.92	479
480	1	75.5199279785156	28.27	27.6573	480	330.341569364884	0.174969051570384	2017-06-05 15:54:54.64	480
481	2	103.159901618958	48.2	27.6735	481	524.490714123532	0.20336979997035	2017-06-05 15:57:14.25	481
482	0	111.399893760681	48.45	0	482	385.1632356182	0.138299186936517	2017-06-05 15:59:50.88	482
483	1	123.159882545471	47.81	31.0495	483	397.124663100836	0.128978455050612	2017-06-05 16:02:30.00	483
484	0	27.5199737548828	4.57	0	484	82.1096495460623	0.119345420851835	2017-06-05 16:04:02.96	484
485	0	14.639986038208	2.84	0	485	46.6592834631379	0.127484381046825	2017-06-05 16:04:21.40	485
486	0	21.5199794769287	1.98	0	486	70.091068324043	0.130280796141344	2017-06-05 16:04:46.16	486
487	0	13.7599868774414	2.08	0	487	57.2321488696523	0.166372525783873	2017-06-05 16:05:04.07	487
488	1	8.15999221801758	4.1	1.0214875	488	140.653178514891	0.689476365269074	2017-06-05 16:05:14.55	488
489	1	10.0399904251099	6.32	0.9606125	489	157.025320986902	0.62559888839403	2017-06-05 16:05:25.07	489
490	2	17.1199836730957	10.92	8.60723125	490	125.255273353276	0.292652507834756	2017-06-05 16:05:44.48	490
491	3	104.759900093079	48.45	44.0311208333333	491	432.243753647403	0.165041524874915	2017-06-05 16:08:05.79	491
492	7	105.639899253845	48.59	47.7481895833333	492	492.444964184573	0.186461554026722	2017-06-05 16:11:06.68	492
493	0	106.199898719788	48.37	0	493	368.486615182888	0.138789685567943	2017-06-05 16:13:28.68	493
494	0	51.239951133728	15.94	0	494	195.886718320331	0.152917032256308	2017-06-05 16:16:19.50	494
495	0	11.4799890518188	3.65	0	495	37.5467781090674	0.130825010832987	2017-06-05 16:16:38.24	495
496	2	104.959899902344	48.67	40.399925	496	475.16639439263	0.181084753960606	2017-06-05 16:18:33.75	496
497	1	110.959894180298	48.56	48.0194	497	416.010568788367	0.149967760918662	2017-06-05 16:21:07.92	497
498	0	20.47998046875	3.29	0	498	60.5451900528005	0.118252324321876	2017-06-05 16:22:34.75	498
499	0	109.959895133972	48.38	0	499	367.631916176696	0.133732963323643	2017-06-05 16:24:52.00	499
500	0	11.7999887466431	1.8	0	500	37.7920118225339	0.128108514652657	2017-06-05 16:25:15.92	500
501	0	13.2799873352051	2.37	0	501	52.1326548936368	0.157026068956737	2017-06-05 16:25:32.48	501
502	0	1.15999889373779	0.76	0	502	4.42977823076358	0.152750973474606	2017-06-05 16:25:37.31	502
503	3	41.4799604415894	20.68	8.2015	503	239.536604480616	0.230989975391144	2017-06-05 16:26:20.55	503
504	0	104.759900093079	48.11	0	504	364.982341741978	0.139359427927445	2017-06-05 16:28:36.51	504
505	0	9.75999069213867	0.95	0	505	35.382339880319	0.145009589673438	2017-06-05 16:28:57.00	505
506	0	12.7199878692627	3.18	0	506	34.469815825302	0.108395647249377	2017-06-05 16:29:13.40	506
507	3	104.399900436401	48.28	46.3096416666667	507	492.99799697437	0.188888121446119	2017-06-05 16:31:17.51	507
508	6	85.5199184417725	48.08	33.40525	508	543.833399494347	0.254365481522145	2017-06-05 16:33:30.92	508
509	2	97.3999071121216	48.47	48.173875	509	367.468830478275	0.150911224015719	2017-06-05 16:35:52.48	509
510	5	115.199890136719	48.31	46.0064725	510	549.587098313956	0.190828853581235	2017-06-05 16:38:28.25	510
511	0	21.5599794387817	6.39	0	511	69.2616529217687	0.128500283713857	2017-06-05 16:39:11.07	511
512	0	5.91999435424805	1.01	0	512	13.0553220373847	0.0882116353877346	2017-06-05 16:39:21.55	512
513	0	18.5599822998047	2.73	0	513	47.9047718755894	0.103243042835322	2017-06-05 16:39:44.75	513
514	3	69.6799335479736	28.41	19.2696541666667	514	365.066962814582	0.209567716885524	2017-06-05 16:41:16.07	514
515	3	90.679913520813	48.36	46.9177375	515	412.242625825155	0.181845004775101	2017-06-05 16:43:05.79	515
516	6	59.3599433898926	35.8	12.15960625	516	527.680950227416	0.355580155139768	2017-06-05 16:44:23.55	516
517	6	63.1999397277832	38.18	17.6304625	517	494.287591787419	0.312840247966721	2017-06-05 16:46:08.50	517
518	0	2.99999713897705	0.79	0	518	7.52827783772251	0.1003770378363	2017-06-05 16:46:25.03	518
519	0	3.19999694824219	0.78	0	519	10.3952095653357	0.129940119566697	2017-06-05 16:46:32.75	519
520	4	81.0799226760864	45.23	40.5737333333333	520	426.35342927656	0.210337162938609	2017-06-05 16:48:11.92	520
521	3	98.3599061965942	48.59	47.7755833333333	521	416.350395231161	0.169316956173713	2017-06-05 16:50:35.68	521
522	5	105.159899711609	48.57	44.92799375	522	460.134037092894	0.17502245610228	2017-06-05 16:53:01.92	522
523	0	1.47999858856201	0.68	0	523	4.0837581310629	0.110371841380078	2017-06-05 16:53:20.27	523
524	5	94.7999095916748	48.08	47.4017625	524	498.006898524786	0.210129493048433	2017-06-05 16:55:19.79	524
525	0	54.6399478912354	21.16	0	525	215.805695906903	0.157983671966986	2017-06-05 16:56:40.00	525
526	4	88.1999158859253	47.06	45.451025	526	481.028473695092	0.218153502809565	2017-06-05 16:58:34.27	526
527	0	27.2399740219116	13.91	0	527	145.278871525801	0.21333167624934	2017-06-05 16:59:41.51	527
528	2	22.0799789428711	7	4.9382875	528	150.408946592967	0.272479975711896	2017-06-05 17:00:09.50	528
529	4	62.0399408340454	22.05	15.132953125	529	426.660242459317	0.275087196943467	2017-06-05 17:01:14.88	529
530	5	88.7599153518677	47.7	46.72126	530	498.842488986232	0.224805087420564	2017-06-05 17:03:13.79	530
531	8	98.7199058532715	48.1	44.5939410714286	531	574.309213793849	0.23270227463284	2017-06-05 17:05:32.40	531
532	2	95.2799091339111	46.27	39.606725	532	415.37815416946	0.174382096628657	2017-06-05 17:07:51.55	532
533	3	96.0799083709717	47.57	45.3927916666667	533	500.293462994174	0.208282041213228	2017-06-05 17:10:08.68	533
534	4	95.2799091339111	47.24	43.152609375	534	411.089158764032	0.172581510816134	2017-06-05 17:12:28.55	534
535	0	9.55999088287354	1.5	0	535	29.3867227475593	0.122956998943763	2017-06-05 17:12:48.55	535
536	0	9.75999069213867	1.29	0	536	42.2528374819935	0.173167366729482	2017-06-05 17:13:02.07	536
537	0	12.5999879837036	2.15	0	537	50.8567438645559	0.1614499805224	2017-06-05 17:13:17.72	537
538	0	15.9999847412109	2.3	0	538	69.6938553345388	0.174234638336347	2017-06-05 17:13:37.03	538
539	3	29.7199716567993	12.11	10.4468666666667	539	234.92971357478	0.31619073159459	2017-06-05 17:14:10.03	539
540	1	98.7999057769775	46.35	44.1639	540	453.844023154648	0.183742519495809	2017-06-05 17:16:21.27	540
541	1	5.91999435424805	2.22	1.8038125	541	106.48797129459	0.719513319558043	2017-06-05 17:16:45.25	541
542	0	8.11999225616455	2.25	0	542	46.0545028352308	0.226869472094733	2017-06-05 17:16:55.48	542
543	0	1.15999889373779	0.66	0	543	2.1395422116511	0.0737773176431413	2017-06-05 17:17:09.44	543
544	0	34.1999673843384	6.43	0	544	86.908482093038	0.101647347477237	2017-06-05 17:18:03.16	544
545	1	96.1999082565308	45.3	42.6581625	545	375.610627001272	0.156179054886184	2017-06-05 17:19:58.72	545
546	0	1.39999866485596	0.69	0	546	3.55654082231627	0.101615452066179	2017-06-05 17:20:25.75	546
547	0	9.15999126434326	2.73	0	547	21.0741360302762	0.0920267948920357	2017-06-05 17:20:39.00	547
548	0	74.9999284744263	31.05	0	548	239.842918794791	0.127916223357222	2017-06-05 17:22:29.75	548
549	0	20.5999803543091	4.86	0	549	37.8637844610917	0.0735219115749354	2017-06-05 17:22:56.44	549
550	0	61.2399415969849	13.39	0	550	213.997931666546	0.139776571957247	2017-06-05 17:25:11.00	550
551	0	5.27999496459961	1.23	0	551	9.33029989587641	0.0706840901202758	2017-06-05 17:27:10.55	551
552	0	14.3599863052368	1.69	0	552	28.9743873391993	0.0807085998306388	2017-06-05 17:27:30.50	552
553	0	32.3199691772461	5.2	0	553	73.9531892100756	0.0915262242698955	2017-06-05 17:28:11.88	553
554	0	0.639999389648438	0.53	0	554	0.844797184330725	0.0527998240206703	2017-06-05 17:30:58.20	554
555	0	5.83999443054199	0.57	0	555	10.9622761493284	0.0750840832145781	2017-06-05 17:31:05.50	555
556	0	21.0399799346924	0.92	0	556	51.2874581880654	0.0975046733613411	2017-06-05 17:31:35.31	556
557	0	9.43999099731445	2.11	0	557	22.6594151404565	0.0960144709341377	2017-06-05 17:32:05.92	557
558	0	39.519962310791	3.78	0	558	102.254160766866	0.103496114136504	2017-06-05 17:32:56.40	558
559	0	20.0399808883667	1.86	0	559	78.538985809354	0.156764442733241	2017-06-05 17:33:25.64	559
560	0	2.11999797821045	0.57	0	560	4.92852850937057	0.0929911039503881	2017-06-05 17:33:28.25	560
561	0	26.5599746704102	0.8	0	561	79.9026043692746	0.120335247544088	2017-06-05 17:34:06.31	561
562	0	7.11999320983887	0.99	0	562	21.7580833390163	0.122236423252901	2017-06-05 17:34:19.07	562
563	0	19.2399816513062	0.81	0	563	59.1936229066663	0.123063665086624	2017-06-05 17:34:44.68	563
564	0	3.43999671936035	0.64	0	564	12.3211174511216	0.143268807571182	2017-06-05 17:34:57.55	564
565	0	0.359999656677246	0.51	0	565	0.441024967785553	0.0490027741983947	2017-06-05 17:34:58.96	565
566	0	0.799999237060547	0.57	0	566	1.82799196643374	0.0913995983216871	2017-06-05 17:35:12.20	566
567	0	8.27999210357666	0.8	0	567	22.1652062892568	0.107078291252448	2017-06-05 17:35:22.75	567
568	0	1.59999847412109	0.53	0	568	5.11926652306236	0.127981663076559	2017-06-05 17:35:28.27	568
569	0	2.11999797821045	0.54	0	569	7.66921260572083	0.144702124636242	2017-06-05 17:35:31.75	569
570	0	8.4799919128418	0.71	0	570	28.8807753324613	0.136230072322931	2017-06-05 17:35:45.92	570
571	0	16.079984664917	0.9	0	571	52.7168823362439	0.131136523224487	2017-06-05 17:36:11.72	571
572	0	1.3199987411499	0.59	0	572	2.78852003356302	0.0845006070776673	2017-06-05 17:36:14.31	572
573	0	1.47999858856201	0.59	0	573	4.99265543123456	0.13493663327661	2017-06-05 17:36:21.92	573
574	0	0.839999198913574	0.51	0	574	2.5770464537743	0.122716497798776	2017-06-05 17:36:25.25	574
575	0	1.43999862670898	0.56	0	575	4.18165733989402	0.116157148330389	2017-06-05 17:36:28.40	575
576	0	13.4799871444702	0.76	0	576	40.1870950985039	0.119249540351643	2017-06-05 17:36:49.92	576
577	0	1.7599983215332	0.57	0	577	5.20858464139684	0.11837692366811	2017-06-05 17:36:55.79	577
578	0	1.23999881744385	0.54	0	578	3.40063716739027	0.109697973141622	2017-06-05 17:36:57.40	578
579	0	23.1999778747559	0.92	0	579	79.5736522907214	0.137195952225382	2017-06-05 17:37:31.51	579
580	0	0.919999122619629	0.53	0	580	3.90145072802102	0.169628292522653	2017-06-05 17:37:33.25	580
581	0	0.319999694824219	0.52	0	581	0.856570625986149	0.107071328248269	2017-06-05 17:37:40.07	581
582	0	0.399999618530273	0.51	0	582	1.22566469566829	0.122566469566829	2017-06-05 17:37:47.25	582
583	0	5.59999465942383	0.82	0	583	17.9913304667071	0.128509503333622	2017-06-05 17:37:53.79	583
584	0	2.35999774932861	0.62	0	584	8.57990657310274	0.145422145306826	2017-06-05 17:37:56.40	584
585	0	0.879999160766602	0.57	0	585	3.79786599341142	0.172630272427792	2017-06-05 17:37:59.31	585
586	0	0.279999732971191	0.52	0	586	0.653991473103164	0.0934273533004519	2017-06-05 17:38:02.07	586
587	0	0.399999618530273	0.52	0	587	0.872425908934883	0.0872425908934883	2017-06-05 17:38:08.24	587
588	0	1.99999809265137	0.58	0	588	6.79984951646558	0.135996990329312	2017-06-05 17:38:13.50	588
589	0	2.43999767303467	0.6	0	589	8.29495249422619	0.1359828277742	2017-06-05 17:38:17.79	589
590	0	9.03999137878418	0.94	0	590	36.3709350391823	0.160933340881338	2017-06-05 17:38:42.20	590
591	0	2.4799976348877	0.59	0	591	8.83886582279947	0.142562351980637	2017-06-05 17:38:45.79	591
592	0	5.63999462127686	0.62	0	592	23.4495574753896	0.166308918265175	2017-06-05 17:38:58.40	592
593	0	6.19999408721924	0.75	0	593	24.9509279690595	0.160973728832642	2017-06-05 17:39:12.16	593
594	0	0.239999771118164	0.52	0	594	0.215158074220782	0.035859679036797	2017-06-05 17:39:15.03	594
595	0	0.999999046325684	0.54	0	595	2.87865895695504	0.115146358278202	2017-06-05 17:39:19.75	595
596	0	15.3599853515625	3.69	0	596	61.1270386360958	0.159184996448166	2017-06-05 17:39:42.27	596
597	0	4.39999580383301	0.66	0	597	14.9374556601208	0.135795051455644	2017-06-05 17:39:52.75	597
598	0	1.07999897003174	0.56	0	598	3.51514731710216	0.130190641374154	2017-06-05 17:39:56.48	598
599	0	0.959999084472656	0.69	0	599	2.64048365420563	0.110020152258568	2017-06-05 17:40:02.44	599
600	0	1.27999877929688	0.62	0	600	5.16567713899187	0.161427410593496	2017-06-05 17:40:20.55	600
601	0	0.719999313354492	0.55	0	601	2.08498712085645	0.115832617825358	2017-06-05 17:40:37.44	601
602	0	0.359999656677246	0.52	0	602	0.911643503177654	0.101293722575295	2017-06-05 17:40:41.24	602
603	0	4.59999561309814	0.66	0	603	14.0037027495528	0.121771328256981	2017-06-05 17:41:46.72	603
604	0	3.11999702453613	0.67	0	604	10.8179934430232	0.138692223628503	2017-06-05 17:41:51.27	604
605	0	1.11999893188477	0.54	0	605	4.31363867744553	0.154058524194483	2017-06-05 17:41:53.75	605
606	0	6.55999374389648	0.77	0	606	19.9377706571334	0.121571772299594	2017-06-05 17:42:38.92	606
607	0	0.359999656677246	0.52	0	607	0.547093539878826	0.0607881710976474	2017-06-05 17:42:41.00	607
608	0	1.99999809265137	0.58	0	608	7.57101352834978	0.151420270566996	2017-06-05 17:42:48.75	608
609	0	2.83999729156494	0.62	0	609	9.46697748091331	0.133337710998779	2017-06-05 17:42:51.92	609
610	0	15.3199853897095	1.04	0	610	49.7660360889463	0.129937431041635	2017-06-05 17:43:23.25	610
611	0	0.639999389648438	0.54	0	611	1.19810265628002	0.074881416017501	2017-06-05 17:43:26.03	611
612	0	1.3199987411499	0.58	0	612	3.76188318401384	0.113996460121632	2017-06-05 17:43:32.68	612
613	0	18.3199825286865	0.9	0	613	58.2156868053221	0.127108486474502	2017-06-05 17:44:01.07	613
614	0	3.55999660491943	0.72	0	614	11.139044073511	0.125157798578776	2017-06-05 17:44:18.03	614
615	0	2.87999725341797	0.58	0	615	7.66621442536091	0.106475200352235	2017-06-05 17:44:39.20	615
616	0	0.919999122619629	0.54	0	616	2.4905572963016	0.1082850998392	2017-06-05 17:44:42.50	616
617	0	21.999979019165	1.06	0	617	69.9794000997626	0.127235272908659	2017-06-05 17:45:18.75	617
618	0	0.999999046325684	0.56	0	618	3.08799304347848	0.123519721739139	2017-06-05 17:45:21.25	618
619	0	12.5599880218506	0.83	0	619	38.0466420466032	0.121167649829947	2017-06-05 17:45:50.75	619
620	0	1.59999847412109	0.58	0	620	5.01386827509963	0.125346706877491	2017-06-05 17:45:52.68	620
621	0	0.559999465942383	0.52	0	621	1.33502933115986	0.0953592379399897	2017-06-05 17:45:56.31	621
622	0	6.47999382019043	0.9	0	622	17.855071933433	0.110216493416253	2017-06-05 17:46:15.55	622
623	0	8.67999172210693	0.67	0	623	27.5436309774294	0.126929175011195	2017-06-05 17:46:29.27	623
624	0	1.07999897003174	0.53	0	624	3.52987381318272	0.130736067154916	2017-06-05 17:46:40.92	624
625	0	12.6399879455566	0.77	0	625	39.4611322769506	0.124877000876426	2017-06-05 17:46:55.16	625
626	0	0.639999389648438	0.54	0	626	0.745816079094724	0.0466135049434203	2017-06-05 17:46:57.40	626
627	0	0.559999465942383	0.53	0	627	1.37008151575023	0.0978629654107307	2017-06-05 17:47:01.20	627
628	0	4.71999549865723	0.65	0	628	15.7584785036239	0.133546427996813	2017-06-05 17:47:16.92	628
629	0	3.31999683380127	0.6	0	629	10.8001070840731	0.130121772097266	2017-06-05 17:47:20.25	629
630	0	0.59999942779541	0.52	0	630	1.50039342792856	0.100026228528571	2017-06-05 17:47:22.20	630
631	0	30.9999704360962	1.76	0	631	101.502215112935	0.130970600145723	2017-06-05 17:48:02.79	631
632	0	24.3199768066406	1.2	0	632	73.9468399466474	0.121623092017512	2017-06-05 17:48:36.25	632
633	0	25.9999752044678	1.1	0	633	80.3392312876193	0.123598817365568	2017-06-05 17:49:11.07	633
634	0	2.79999732971191	0.65	0	634	8.06279474477901	0.115182782068272	2017-06-05 17:49:27.24	634
635	0	5.87999439239502	0.7	0	635	15.6736323046419	0.106623349011169	2017-06-05 17:49:35.03	635
636	0	1.55999851226807	0.53	0	636	4.90487413309338	0.125766003412651	2017-06-05 17:49:38.25	636
637	0	3.7999963760376	0.58	0	637	10.3685328099075	0.109142450630605	2017-06-05 17:49:43.40	637
638	0	7.03999328613281	0.64	0	638	21.0671580147693	0.119699761447553	2017-06-05 17:50:09.68	638
639	0	3.91999626159668	0.56	0	639	11.7522185078783	0.119920597019166	2017-06-05 17:50:14.55	639
640	0	4.15999603271484	0.57	0	640	10.5792147240564	0.101723218500542	2017-06-05 17:50:19.44	640
641	0	1.47999858856201	0.6	0	641	3.52324194442318	0.0952227552546805	2017-06-05 17:50:26.92	641
642	0	27.4799737930298	1.18	0	642	78.9388707043859	0.114903741927782	2017-06-05 17:51:09.03	642
643	0	0.559999465942383	0.54	0	643	1.28817495198451	0.0920124965703223	2017-06-05 17:51:11.07	643
644	0	20.9599800109863	0.82	0	644	60.8296980602147	0.116087210038578	2017-06-05 17:51:53.31	644
645	0	0.799999237060547	0.56	0	645	2.08677840926899	0.10433892046345	2017-06-05 17:52:08.31	645
646	0	9.07999134063721	0.72	0	646	27.5271201372472	0.121264846419591	2017-06-05 17:52:18.92	646
647	0	26.5199747085571	1.35	0	647	75.4128916245915	0.113744934577061	2017-06-05 17:52:59.20	647
648	0	1.99999809265137	0.57	0	648	3.97682953307134	0.0795365906614269	2017-06-05 17:53:06.31	648
649	0	28.1599731445312	1.24	0	649	84.1319325270345	0.119505585975901	2017-06-05 17:53:47.92	649
650	0	1.95999813079834	0.53	0	650	6.55862745005198	0.133849539796979	2017-06-05 17:53:49.92	650
651	0	5.71999454498291	0.78	0	651	15.5032310862364	0.108414203400255	2017-06-05 17:54:08.75	651
652	0	14.0399866104126	0.83	0	652	39.2549047419678	0.111837335447202	2017-06-05 17:54:23.25	652
653	0	2.95999717712402	0.58	0	653	9.60332147445945	0.129774614519722	2017-06-05 17:54:41.55	653
654	0	0.319999694824219	0.52	0	654	0.178189107365541	0.0222736384206926	2017-06-05 17:54:44.16	654
655	0	13.199987411499	0.69	0	655	43.7944422808657	0.132710431154138	2017-06-05 17:55:17.25	655
656	0	2.67999744415283	0.55	0	656	8.98437536253552	0.134095154664709	2017-06-05 17:55:20.92	656
657	0	2.87999725341797	0.6	0	657	7.64462132252874	0.106175296146232	2017-06-05 17:55:23.79	657
658	0	32.7999687194824	0.98	0	658	96.55747307729	0.117753015947915	2017-06-05 17:56:07.68	658
659	0	35.9599657058716	1.27	0	659	98.6796517063091	0.109766019695561	2017-06-05 17:56:55.20	659
660	0	20.1599807739258	1.11	0	660	58.1236516993441	0.115324705752667	2017-06-05 17:57:28.27	660
661	0	3.39999675750732	0.68	0	661	9.87350369532982	0.11615886700388	2017-06-05 17:57:32.75	661
662	0	3.99999618530273	0.66	0	662	9.07602397470003	0.0907602397470003	2017-06-05 17:57:52.64	662
663	0	20.7999801635742	0.91	0	663	59.749844395441	0.11490354691431	2017-06-05 17:58:14.79	663
664	0	1.71999835968018	0.61	0	664	4.10986639146654	0.0955782881736406	2017-06-05 17:58:18.40	664
665	0	1.59999847412109	0.63	0	665	6.9099556119741	0.172748890299352	2017-06-05 17:58:29.27	665
666	0	13.4399871826172	0.84	0	666	38.1937154057747	0.113671772040996	2017-06-05 17:58:44.92	666
667	0	12.5599880218506	0.75	0	667	36.6075175861722	0.116584450911377	2017-06-05 17:58:57.50	667
668	0	27.1999740600586	1.03	0	668	81.180545531113	0.119383155192813	2017-06-05 17:59:39.44	668
669	0	1.87999820709229	0.53	0	669	5.99666129979265	0.127588538293461	2017-06-05 17:59:42.51	669
670	0	4.39999580383301	0.59	0	670	12.314803787767	0.111952761706973	2017-06-05 17:59:47.79	670
671	0	14.639986038208	0.93	0	671	41.914540283107	0.114520601866413	2017-06-05 18:00:12.48	671
672	0	2.1999979019165	0.59	0	672	7.0981017922628	0.12905639622296	2017-06-05 18:00:15.75	672
673	0	0.679999351501465	0.52	0	673	2.03650459079945	0.119794387694085	2017-06-05 18:00:18.25	673
674	0	11.0399894714355	0.87	0	674	27.3698766123552	0.0991662196099826	2017-06-05 18:00:41.92	674
675	0	7.23999309539795	0.73	0	675	18.5163132400953	0.102300073149698	2017-06-05 18:00:49.20	675
676	0	1.79999828338623	0.7	0	676	3.48111127251229	0.0773580282780508	2017-06-05 18:00:57.68	676
677	0	0.639999389648438	0.56	0	677	1.61030621765349	0.100644138603343	2017-06-05 18:01:00.27	677
678	0	0.719999313354492	0.57	0	678	2.63766028217415	0.146536682343008	2017-06-05 18:01:03.31	678
679	0	0.239999771118164	0.52	0	679	0.415537876296717	0.0692563127161196	2017-06-05 18:01:10.00	679
680	0	0.319999694824219	0.52	0	680	0.742955075562398	0.0928693844452997	2017-06-05 18:01:16.03	680
681	0	6.79999351501465	0.69	0	681	18.4106890520476	0.108298170894398	2017-06-05 18:01:32.40	681
682	0	0.839999198913574	0.57	0	682	1.84000056074566	0.0876190743212221	2017-06-05 18:01:35.20	682
683	0	0.159999847412109	0.51	0	683	0.09401689519483	0.0235042237987075	2017-06-05 18:01:38.00	683
684	0	1.15999889373779	0.56	0	684	2.6875748088689	0.0926749934092724	2017-06-05 18:01:54.92	684
685	0	0.279999732971191	0.52	0	685	0.541279121694065	0.0773255888134378	2017-06-05 18:01:57.00	685
686	0	0.519999504089355	0.54	0	686	0.822858455962384	0.0632968043047988	2017-06-05 18:02:04.07	686
687	0	25.7599754333496	1.02	0	687	75.3905449617598	0.117066063605217	2017-06-05 18:02:49.92	687
688	0	2.71999740600586	0.66	0	688	7.5661491178042	0.111266898791238	2017-06-05 18:02:54.07	688
689	0	23.6399774551392	0.94	0	689	70.4258504367155	0.119163875527437	2017-06-05 18:03:30.75	689
690	0	0.359999656677246	0.51	0	690	0.694261335420761	0.0771401483800846	2017-06-05 18:03:38.20	690
691	0	3.83999633789062	0.58	0	691	10.6965978375347	0.111422894140986	2017-06-05 18:03:43.07	691
692	0	16.6399841308594	0.89	0	692	51.9411434971834	0.124858518022075	2017-06-05 18:04:09.07	692
693	0	1.35999870300293	0.66	0	693	2.99007712203768	0.087943444765814	2017-06-05 18:04:27.55	693
694	0	10.3199901580811	0.78	0	694	32.0778494876591	0.124332749952167	2017-06-05 18:04:39.68	694
695	0	1.27999877929688	0.52	0	695	4.29203739743103	0.13412616866972	2017-06-05 18:04:46.07	695
696	0	18.2799825668335	1.13	0	696	56.7166579353715	0.124106472506283	2017-06-05 18:05:16.55	696
697	0	11.639988899231	0.81	0	697	35.9184179121968	0.123430989388992	2017-06-05 18:05:28.79	697
698	0	9.83999061584473	0.75	0	698	32.1480404101848	0.130683091098312	2017-06-05 18:05:49.44	698
699	0	0.639999389648438	0.53	0	699	1.79035219646165	0.111897012278853	2017-06-05 18:05:59.24	699
700	0	2.1999979019165	0.66	0	700	6.9356888688964	0.126103433979935	2017-06-05 18:06:03.50	700
701	0	39.519962310791	1.41	0	701	110.913156925088	0.112260280288551	2017-06-05 18:06:58.68	701
702	0	4.11999607086182	0.62	0	702	13.0002879426142	0.126216387792371	2017-06-05 18:07:11.20	702
703	0	20.7199802398682	0.95	0	703	63.5280422584258	0.122641008220899	2017-06-05 18:07:45.50	703
704	0	4.79999542236328	0.61	0	704	13.070792001061	0.108923266675508	2017-06-05 18:07:51.48	704
705	0	17.6399831771851	0.78	0	705	48.2461425135252	0.109401683704139	2017-06-05 18:08:15.44	705
706	0	2.27999782562256	0.62	0	706	7.21067239889965	0.126503024542099	2017-06-05 18:08:25.68	706
707	0	19.9199810028076	0.84	0	707	57.8548479266514	0.116174393427011	2017-06-05 18:08:45.92	707
708	0	29.0799722671509	1.01	0	708	85.8315215879807	0.118062615664348	2017-06-05 18:09:25.16	708
709	0	22.8799781799316	1	0	709	68.136967910442	0.119120573270004	2017-06-05 18:10:03.92	709
710	0	8.23999214172363	0.71	0	710	25.5174504320142	0.123871118602011	2017-06-05 18:10:12.20	710
711	0	33.8799676895142	1.15	0	711	97.113842094788	0.114656248045795	2017-06-05 18:11:00.16	711
712	0	18.2399826049805	0.9	0	712	49.8782409472258	0.109382107340407	2017-06-05 18:11:25.64	712
713	0	27.5999736785889	1.2	0	713	79.4651379336991	0.115166866570578	2017-06-05 18:12:04.07	713
714	0	4.71999549865723	0.73	0	714	12.6314939033092	0.107046558502621	2017-06-05 18:12:16.44	714
715	0	2.55999755859375	0.68	0	715	6.0484008902086	0.0945062639095094	2017-06-05 18:12:19.55	715
716	0	0.59999942779541	0.51	0	716	1.19176957506871	0.0794513050045804	2017-06-05 18:12:21.44	716
717	0	1.91999816894531	0.61	0	717	4.91810580446742	0.102460537593071	2017-06-05 18:12:24.31	717
718	0	0.199999809265137	0.51	0	718	0.233199289384422	0.0466398578768844	2017-06-05 18:12:27.03	718
719	0	0.879999160766602	0.56	0	719	2.8035049526377	0.127432043301714	2017-06-05 18:12:30.48	719
720	0	11.4399890899658	0.7	0	720	32.793005585438	0.114660858690343	2017-06-05 18:13:01.75	720
721	0	14.2399864196777	0.76	0	721	41.1610529732785	0.115620935318198	2017-06-05 18:13:16.48	721
722	0	23.1199779510498	1.06	0	722	66.3510288692766	0.114794167593904	2017-06-05 18:13:50.64	722
723	0	6.8799934387207	0.69	0	723	21.0128664186925	0.122167828015654	2017-06-05 18:13:58.79	723
724	0	14.3999862670898	0.97	0	724	42.1709563295352	0.11714154535982	2017-06-05 18:14:32.75	724
725	0	1.27999877929688	0.56	0	725	4.03728311631823	0.126165097384945	2017-06-05 18:14:34.31	725
726	0	9.31999111175537	0.85	0	726	27.1568204577997	0.116552877501286	2017-06-05 18:14:46.03	726
727	0	0.799999237060547	0.55	0	727	1.85248424124793	0.0926242120623963	2017-06-05 18:14:48.27	727
728	0	0.679999351501465	0.54	0	728	1.09580965431979	0.0644593914305756	2017-06-05 18:14:51.25	728
729	0	10.239990234375	0.72	0	729	26.5936271223958	0.103881355946859	2017-06-05 18:15:08.68	729
730	0	38.1999635696411	1.6	0	730	106.093462011256	0.111092630378279	2017-06-05 18:16:10.75	730
731	0	0.639999389648438	0.51	0	731	0.636234104582588	0.0397646315364118	2017-06-05 18:16:12.03	731
732	0	4.47999572753906	0.68	0	732	11.6659746981669	0.10416048837649	2017-06-05 18:16:26.16	732
733	0	2.07999801635742	0.57	0	733	5.06874163119511	0.0974758005999059	2017-06-05 18:16:32.40	733
734	0	1.55999851226807	0.62	0	734	4.81217461049014	0.12338909257667	2017-06-05 18:16:35.64	734
735	0	0.75999927520752	0.54	0	735	2.25299416497872	0.118578640262038	2017-06-05 18:16:38.50	735
736	0	29.279972076416	0.91	0	736	81.5827602753662	0.111451858299681	2017-06-05 18:17:18.92	736
737	0	29.319972038269	1.22	0	737	82.4422528997151	0.112472377762231	2017-06-05 18:18:14.31	737
738	0	33.0799684524536	0.92	0	738	94.7462368398218	0.11456618723074	2017-06-05 18:19:08.79	738
739	0	30.5999708175659	1.28	0	739	89.2463857139303	0.116661942109713	2017-06-05 18:19:54.31	739
740	0	25.3599758148193	1.05	0	740	70.1152851394993	0.110591932396687	2017-06-05 18:20:31.31	740
741	0	18.5199823379517	0.92	0	741	54.4009258379189	0.117496600081898	2017-06-05 18:21:02.88	741
742	0	5.19999504089355	0.7	0	742	15.1888791955538	0.116837532273491	2017-06-05 18:21:28.75	742
743	0	2.11999797821045	0.7	0	743	5.97426347288452	0.112721952318576	2017-06-05 18:21:32.24	743
744	0	0.959999084472656	0.55	0	744	1.50961778959767	0.0629007412332364	2017-06-05 18:21:35.25	744
745	0	0.679999351501465	0.54	0	745	0.923838806837757	0.0543434592257504	2017-06-05 18:21:38.27	745
746	0	1.43999862670898	0.6	0	746	2.97882984016605	0.0827452733379457	2017-06-05 18:21:41.79	746
747	0	1.63999843597412	0.53	0	747	5.67544768599968	0.138425553317065	2017-06-05 18:22:03.44	747
748	0	5.87999439239502	0.72	0	748	16.448725662197	0.111896092940116	2017-06-05 18:22:10.07	748
749	0	1.11999893188477	0.55	0	749	3.46934921129612	0.123905328974861	2017-06-05 18:22:12.51	749
750	0	12.5999879837036	0.78	0	750	38.926421098434	0.123575939995029	2017-06-05 18:22:45.92	750
751	0	2.35999774932861	0.55	0	751	5.34872202853199	0.0906563055683388	2017-06-05 18:22:49.27	751
752	0	0.199999809265137	0.51	0	752	0.310395335501826	0.0620790671003651	2017-06-05 18:22:53.00	752
753	0	1.91999816894531	0.59	0	753	8.91261404881204	0.185679459350251	2017-06-05 18:23:03.51	753
754	0	1.71999835968018	0.67	0	754	9.25191176220975	0.215160738656041	2017-06-05 18:23:05.88	754
755	0	10.5999898910522	0.74	0	755	31.5959971756968	0.119230178021497	2017-06-05 18:23:39.51	755
756	0	1.59999847412109	0.55	0	756	4.54614100252486	0.113653525063121	2017-06-05 18:23:42.00	756
757	0	1.51999855041504	0.56	0	757	2.71778357495553	0.0715206203935665	2017-06-05 18:23:52.07	757
758	0	25.6399755477905	0.9	0	758	76.5169082259911	0.119371151678613	2017-06-05 18:24:33.75	758
759	0	34.8399667739868	0.96	0	759	90.3857305096737	0.103772365682748	2017-06-05 18:25:27.55	759
760	0	4.15999603271484	0.57	0	760	9.60087295166533	0.0923160860737051	2017-06-05 18:25:33.07	760
761	0	1.19999885559082	0.56	0	761	3.44790042886764	0.114930014295588	2017-06-05 18:25:44.55	761
762	0	0.359999656677246	0.52	0	762	0.5045338239524	0.0560593137724889	2017-06-05 18:25:51.03	762
763	0	0.719999313354492	0.53	0	763	1.67384666274922	0.0929914812638457	2017-06-05 18:25:54.03	763
764	0	2.99999713897705	0.6	0	764	8.83441013507786	0.117792135134371	2017-06-05 18:26:11.20	764
765	0	1.23999881744385	0.53	0	765	3.42222573661207	0.11039437860039	2017-06-05 18:26:13.68	765
766	0	14.2799863815308	0.84	0	766	40.9069321680289	0.114585244168148	2017-06-05 18:26:38.68	766
767	0	2.23999786376953	0.58	0	767	5.82695202521646	0.104052714736008	2017-06-05 18:26:41.31	767
768	0	5.67999458312988	0.72	0	768	18.750978006795	0.132049140892923	2017-06-05 18:26:58.51	768
769	0	1.23999881744385	0.54	0	769	3.44682501416685	0.111187903682802	2017-06-05 18:27:00.50	769
770	0	6.55999374389648	0.62	0	770	21.5744228213781	0.13155135866694	2017-06-05 18:27:20.07	770
771	0	1.11999893188477	0.57	0	771	3.47959123385322	0.124271115494758	2017-06-05 18:27:33.64	771
772	0	1.83999824523926	0.56	0	772	5.05636289231328	0.109920932441593	2017-06-05 18:27:43.75	772
773	0	2.6399974822998	0.54	0	773	7.27266011624854	0.11019181994316	2017-06-05 18:27:46.92	773
774	0	0.679999351501465	0.55	0	774	2.21238561741133	0.130140330435961	2017-06-05 18:27:55.25	774
775	0	1.71999835968018	0.67	0	775	5.04548308171824	0.117336815853913	2017-06-05 18:27:59.75	775
776	0	1.63999843597412	0.54	0	776	5.155654197672	0.125747663357854	2017-06-05 18:28:03.27	776
777	0	1.27999877929688	0.54	0	777	4.49632026421526	0.140510008256727	2017-06-05 18:28:16.03	777
778	0	0.75999927520752	0.55	0	778	2.09894995836099	0.110471050440052	2017-06-05 18:28:23.25	778
779	0	24.9599761962891	0.98	0	779	77.7399778062883	0.124583297766488	2017-06-05 18:28:56.92	779
780	0	2.31999778747559	0.6	0	780	6.14721179633603	0.105986410281656	2017-06-05 18:29:00.64	780
781	0	4.51999568939209	0.59	0	781	13.4727364688868	0.11922775636183	2017-06-05 18:29:11.20	781
782	0	1.23999881744385	0.56	0	782	3.06415882210572	0.0988438329711522	2017-06-05 18:29:14.68	782
783	0	21.919979095459	0.9	0	783	66.4082131123796	0.121182870643028	2017-06-05 18:29:48.44	783
784	0	22.5199785232544	1.12	0	784	72.281712517783	0.128386700742066	2017-06-05 18:30:30.72	784
785	0	6.83999347686768	0.64	0	785	18.8248222107171	0.110086679594837	2017-06-05 18:30:38.31	785
786	0	33.9599676132202	1.2	0	786	97.6167634476264	0.114978519961869	2017-06-05 18:31:22.75	786
787	0	25.7999753952026	1.32	0	787	78.8230428393739	0.122206267968022	2017-06-05 18:32:00.48	787
788	0	4.39999580383301	0.61	0	788	12.2183241852184	0.111075674411077	2017-06-05 18:32:06.44	788
789	0	25.9199752807617	1.25	0	789	76.6515692840012	0.118289458771607	2017-06-05 18:32:42.64	789
790	0	0.439999580383301	0.51	0	790	0.417958786306528	0.0379962533005935	2017-06-05 18:32:44.07	790
791	0	19.2399816513062	0.94	0	791	57.6674697371386	0.119890789474301	2017-06-05 18:33:15.88	791
792	0	1.55999851226807	0.57	0	792	5.0540085915742	0.129589963886518	2017-06-05 18:33:18.72	792
793	0	1.79999828338623	0.54	0	793	3.82849540739113	0.0850776757198028	2017-06-05 18:33:24.16	793
794	0	34.5199670791626	1.25	0	794	101.673472286686	0.117813988744712	2017-06-05 18:34:11.64	794
795	0	0.319999694824219	0.52	0	795	0.434710670505756	0.0543388338132195	2017-06-05 18:34:14.03	795
796	0	31.9599695205688	1.25	0	796	90.7992771606683	0.113641147885692	2017-06-05 18:34:57.07	796
797	0	2.35999774932861	0.56	0	797	5.44092251080451	0.092219025606856	2017-06-05 18:35:08.68	797
798	0	8.27999210357666	1.13	0	798	22.7162808949517	0.109740487415225	2017-06-05 18:35:29.07	798
799	0	27.9199733734131	1.18	0	799	80.0504313200741	0.114685431690651	2017-06-05 18:36:06.72	799
800	0	1.55999851226807	0.58	0	800	3.78628469907988	0.0970842230533301	2017-06-05 18:36:17.31	800
801	0	19.8399810791016	0.86	0	801	56.6395268797272	0.114192594515579	2017-06-05 18:36:38.40	801
802	0	24.879976272583	1.12	0	802	72.5217950131241	0.116594525744573	2017-06-05 18:37:13.68	802
803	0	27.3999738693237	1.17	0	803	78.5775285764232	0.114711720549523	2017-06-05 18:37:50.88	803
804	0	25.1999759674072	1.18	0	804	72.8119758305064	0.115574564810328	2017-06-05 18:38:24.75	804
805	0	23.1599779129028	0.99	0	805	66.1969035769676	0.114329712568165	2017-06-05 18:38:57.75	805
806	0	29.7999715805054	1.44	0	806	88.7637445672557	0.119145965862088	2017-06-05 18:39:42.92	806
807	0	6.27999401092529	0.61	0	807	17.0988280892424	0.108909733052499	2017-06-05 18:39:50.79	807
808	0	21.5599794387817	1.22	0	808	61.5567179881725	0.114205413707185	2017-06-05 18:40:21.88	808
809	0	3.55999660491943	0.71	0	809	9.51509025235305	0.106911126430933	2017-06-05 18:40:25.64	809
810	0	1.23999881744385	0.55	0	810	2.06431625124658	0.0665908468144057	2017-06-05 18:40:28.51	810
811	0	29.19997215271	1.31	0	811	88.1306564138141	0.120726926594266	2017-06-05 18:41:12.75	811
812	0	2.1999979019165	0.61	0	812	6.30203710015197	0.114582492730036	2017-06-05 18:41:15.31	812
813	0	24.2799768447876	1.34	0	813	71.7610261110791	0.118222448288433	2017-06-05 18:41:51.88	813
814	0	1.55999851226807	0.57	0	814	3.01772436979797	0.0773775479435377	2017-06-05 18:41:54.72	814
815	0	23.5599775314331	1.05	0	815	67.2677414538167	0.114206691772185	2017-06-05 18:42:28.25	815
816	0	22.9199781417847	0.99	0	816	66.6814662867299	0.116372541512618	2017-06-05 18:43:00.88	816
817	0	7.27999305725098	0.67	0	817	21.8235780719281	0.119909769625978	2017-06-05 18:43:08.51	817
818	0	1.27999877929688	0.6	0	818	3.35534724804023	0.104854601501257	2017-06-05 18:43:10.40	818
819	0	30.1999711990356	0.89	0	819	88.9606083473552	0.117828620327623	2017-06-05 18:43:53.48	819
820	0	30.0399713516235	1.76	0	820	88.318409898895	0.11760107842729	2017-06-05 18:44:37.50	820
821	0	1.87999820709229	0.62	0	821	2.87171121331631	0.0611002385811982	2017-06-05 18:44:43.07	821
822	0	15.7599849700928	0.97	0	822	46.0744894478213	0.11694032854777	2017-06-05 18:45:07.72	822
823	0	1.19999885559082	0.64	0	823	3.90009109962655	0.130003036654218	2017-06-05 18:45:11.44	823
824	0	1.27999877929688	0.58	0	824	3.73800238155591	0.116812574423622	2017-06-05 18:45:21.79	824
825	0	9.3599910736084	0.78	0	825	24.8587287736094	0.106233883647903	2017-06-05 18:45:31.31	825
826	0	12.3599882125854	0.68	0	826	37.1440877787654	0.120207403814775	2017-06-05 18:45:49.27	826
827	0	1.87999820709229	0.56	0	827	5.19728426256436	0.110580516224774	2017-06-05 18:45:53.31	827
828	0	2.55999755859375	0.56	0	828	7.31435322860616	0.114286769196971	2017-06-05 18:46:01.92	828
829	0	2.83999729156494	0.65	0	829	7.54680595159788	0.106293041571801	2017-06-05 18:46:04.75	829
830	0	0.799999237060547	0.52	0	830	2.3137068878082	0.11568534439041	2017-06-05 18:46:07.44	830
831	0	19.3599815368652	0.92	0	831	62.7378100453204	0.129623574473803	2017-06-05 18:46:37.92	831
832	0	1.39999866485596	0.57	0	832	4.22935611714079	0.120838746204023	2017-06-05 18:46:41.92	832
833	0	33.0399684906006	1.18	0	833	102.375948417222	0.12394182617097	2017-06-05 18:47:32.75	833
834	0	0.479999542236328	0.52	0	834	0.238606637378646	0.0198838864482205	2017-06-05 18:47:36.03	834
835	0	1.87999820709229	0.66	0	835	4.19444765968302	0.0892435672272984	2017-06-05 18:47:51.88	835
836	0	14.8399858474731	0.89	0	836	40.4799565685268	0.109110395063414	2017-06-05 18:48:06.92	836
837	0	14.679986000061	0.83	0	837	43.2505554530072	0.117848924940074	2017-06-05 18:48:21.64	837
838	0	1.99999809265137	0.58	0	838	2.92763664877496	0.0585527329754992	2017-06-05 18:48:25.48	838
839	0	1.83999824523926	0.55	0	839	5.57394769562723	0.121172775991896	2017-06-05 18:48:33.75	839
840	0	10.5999898910522	1.02	0	840	29.1253853189889	0.109907114411279	2017-06-05 18:48:54.72	840
841	0	0.559999465942383	0.53	0	841	0.867140637695918	0.0619386169782799	2017-06-05 18:48:57.24	841
842	0	36.8399648666382	1.14	0	842	108.484674674968	0.117790091938076	2017-06-05 18:49:53.55	842
843	0	28.9599723815918	1.45	0	843	92.0779454866623	0.127179482716384	2017-06-05 18:50:34.68	843
844	0	1.63999843597412	0.52	0	844	2.01281605102398	0.0490930744152189	2017-06-05 18:50:37.03	844
845	0	2.4799976348877	0.7	0	845	6.69548053544404	0.10799162153942	2017-06-05 18:50:46.79	845
846	0	18.4399824142456	0.87	0	846	52.5767259264913	0.114049297020589	2017-06-05 18:51:05.44	846
847	0	30.5599708557129	1.19	0	847	91.1629497836179	0.119323232701071	2017-06-05 18:51:46.00	847
848	0	37.0799646377563	1.72	0	848	109.986880117311	0.118648198616301	2017-06-05 18:52:36.75	848
849	0	26.319974899292	1.24	0	849	77.7362619514204	0.118140215731642	2017-06-05 18:53:14.92	849
850	0	1.67999839782715	0.54	0	850	5.72208959943517	0.13624022855798	2017-06-05 18:53:26.44	850
851	0	16.5999841690063	0.89	0	851	55.2214948134147	0.133063842923891	2017-06-05 18:53:43.68	851
852	0	1.71999835968018	0.59	0	852	4.61124135224428	0.107238170982425	2017-06-05 18:53:47.03	852
853	0	1.39999866485596	0.57	0	853	4.42239079449467	0.126354022699848	2017-06-05 18:53:50.72	853
854	0	18.7199821472168	0.86	0	854	60.459179064559	0.129186280052476	2017-06-05 18:54:20.07	854
855	0	26.0399751663208	1.28	0	855	84.2681744557782	0.1294442003929	2017-06-05 18:54:56.44	855
856	0	0.59999942779541	0.53	0	856	0.708145858148894	0.0472097238765929	2017-06-05 18:54:58.07	856
857	0	30.9999704360962	1.22	0	857	96.2611826222611	0.124207977577111	2017-06-05 18:55:38.92	857
858	0	13.9599866867065	1.41	0	858	48.8352866568734	0.139929188128577	2017-06-05 18:56:05.31	858
859	0	1.87999820709229	0.64	0	859	7.00976549589218	0.14914394672111	2017-06-05 18:56:10.88	859
860	0	7.51999282836914	0.65	0	860	24.6475527570527	0.131104004026876	2017-06-05 18:56:19.72	860
861	0	10.6399898529053	0.97	0	861	32.9601700381695	0.123910413677329	2017-06-05 18:56:51.55	861
862	0	1.87999820709229	0.6	0	862	9.01889503877881	0.191891383803805	2017-06-05 18:56:55.40	862
863	0	13.2399873733521	1.05	0	863	42.5721940549647	0.128616900468171	2017-06-05 18:57:20.79	863
864	0	2.15999794006348	0.64	0	864	7.12650476471194	0.131972310457629	2017-06-05 18:57:23.55	864
865	0	0.519999504089355	0.54	0	865	1.04548497558939	0.0804219211991835	2017-06-05 18:57:27.07	865
866	0	13.4399871826172	0.98	0	866	42.8677302322639	0.127582530453166	2017-06-05 18:57:55.92	866
867	0	2.1999979019165	0.68	0	867	7.30051700770323	0.132736672867331	2017-06-05 18:57:58.16	867
868	0	0.59999942779541	0.55	0	868	1.52690751302801	0.101793834201867	2017-06-05 18:58:01.20	868
869	0	1.95999813079834	0.61	0	869	6.08007711193098	0.124083206365938	2017-06-05 18:58:06.92	869
870	0	27.9999732971191	1.3	0	870	85.5881817777666	0.122268831111095	2017-06-05 18:58:46.75	870
871	0	27.3199739456177	1.34	0	871	87.3055949271491	0.127826639717641	2017-06-05 18:59:27.72	871
872	0	6.15999412536621	0.75	0	872	18.9136763673814	0.122816080307671	2017-06-05 18:59:35.27	872
873	0	21.879979133606	0.76	0	873	63.8869047233943	0.116795072620465	2017-06-05 19:00:08.31	873
874	0	11.75998878479	0.9	0	874	38.7964567048963	0.131960737091484	2017-06-05 19:00:31.48	874
875	0	36.0799655914307	1.18	0	875	118.549505932889	0.1314296074644	2017-06-05 19:01:22.07	875
876	0	19.8399810791016	0.96	0	876	66.1494509638446	0.133365828556138	2017-06-05 19:01:50.88	876
877	0	2.55999755859375	0.61	0	877	5.80334877042192	0.0906773245378426	2017-06-05 19:01:53.64	877
878	0	27.4799737930298	1.16	0	878	85.9095444439379	0.125050283033389	2017-06-05 19:02:29.75	878
879	0	35.6399660110474	1.32	0	879	111.212526545614	0.124817650444011	2017-06-05 19:03:16.07	879
880	0	35.3599662780762	1.44	0	880	107.212891625221	0.121281551612241	2017-06-05 19:04:01.31	880
881	0	28.1199731826782	1.15	0	881	88.9640471293904	0.126549142431565	2017-06-05 19:04:40.16	881
882	0	38.3199634552002	1.54	0	882	119.367626605726	0.124600862845226	2017-06-05 19:05:29.55	882
883	0	31.0799703598022	1.27	0	883	92.4579736234946	0.118993531046969	2017-06-05 19:06:12.75	883
884	0	1.27999877929688	0.56	0	884	2.86257242333004	0.0894553882290639	2017-06-05 19:06:15.51	884
885	0	37.3199644088745	1.59	0	885	118.46842234259	0.126975801010278	2017-06-05 19:07:06.25	885
886	0	0.679999351501465	0.52	0	886	1.26581999764793	0.0744599998616431	2017-06-05 19:07:19.44	886
887	0	3.75999641418457	0.58	0	887	13.6223982391565	0.144919130203792	2017-06-05 19:07:39.92	887
888	0	8.15999221801758	0.73	0	888	26.8411765183892	0.131574394697986	2017-06-05 19:07:56.72	888
889	0	2.39999771118164	0.55	0	889	7.01548864705571	0.116924810784262	2017-06-05 19:08:00.75	889
890	0	4.43999576568604	0.59	0	890	12.4449933147887	0.112117056889988	2017-06-05 19:08:05.55	890
891	0	38.2799634933472	1.26	0	891	119.337701956745	0.12469979305825	2017-06-05 19:09:04.64	891
892	0	35.4799661636353	1.46	0	892	110.940291231024	0.125073609054141	2017-06-05 19:09:54.16	892
893	0	36.0399656295776	1.75	0	893	111.588901138348	0.123850056757323	2017-06-05 19:10:42.51	893
894	0	31.6799697875977	1.18	0	894	96.2933873379298	0.121582559770113	2017-06-05 19:11:28.44	894
895	0	36.9999647140503	1.41	0	895	117.33240345148	0.126845841569168	2017-06-05 19:12:22.07	895
896	0	34.1999673843384	1.35	0	896	105.30578865665	0.123164665095497	2017-06-05 19:13:08.55	896
897	0	44.2399578094482	2.19	0	897	139.592717108198	0.12621402993508	2017-06-05 19:14:06.92	897
898	0	41.6399602890015	1.84	0	898	127.111313225084	0.122105007901138	2017-06-05 19:15:04.07	898
899	0	36.4799652099609	1.58	0	899	112.025431827721	0.12283490331987	2017-06-05 19:15:53.44	899
900	0	35.9599657058716	1.46	0	900	108.299720328455	0.120466874670139	2017-06-05 19:16:45.40	900
901	0	36.4799652099609	1.6	0	901	111.661874139404	0.122436265503733	2017-06-05 19:17:40.07	901
902	0	35.6799659729004	1.73	0	902	105.068621027606	0.11778993388745	2017-06-05 19:18:29.79	902
903	0	40.5599613189697	1.98	0	903	117.894538390123	0.116266803146078	2017-06-05 19:19:26.27	903
904	0	28.3599729537964	1.32	0	904	83.0761399560483	0.117173681179194	2017-06-05 19:20:05.64	904
905	0	37.5199642181396	2.32	0	905	106.032847967969	0.113041415744104	2017-06-05 19:20:56.75	905
906	0	6.91999340057373	0.68	0	906	18.2204667514815	0.105320617060586	2017-06-05 19:22:58.44	906
907	0	5.47999477386475	0.64	0	907	15.3020140115715	0.111693532931179	2017-06-05 19:23:05.68	907
908	0	1.43999862670898	0.58	0	908	2.65726574542289	0.073812937372858	2017-06-05 19:23:07.75	908
909	0	0.399999618530273	0.51	0	909	0.928604407457863	0.0928604407457863	2017-06-05 19:23:11.20	909
910	0	0.319999694824219	0.51	0	910	0.189062914208998	0.0236328642761248	2017-06-05 19:23:13.00	910
911	0	14.3199863433838	0.91	0	911	38.7144240324676	0.108140849252703	2017-06-05 19:24:01.68	911
912	0	6.79999351501465	0.68	0	912	19.8795845098366	0.116938732410804	2017-06-05 19:24:08.92	912
913	0	2.87999725341797	0.6	0	913	7.77523440405613	0.107989366723002	2017-06-05 19:24:11.79	913
914	0	2.31999778747559	0.58	0	914	5.78237112498046	0.0996960538789734	2017-06-05 19:24:14.40	914
915	0	6.75999355316162	0.71	0	915	19.9848345861648	0.118253459089732	2017-06-05 19:24:54.92	915
916	0	2.4799976348877	0.59	0	916	7.33838609941973	0.118361066119673	2017-06-05 19:25:01.68	916
917	0	27.0799741744995	0.99	0	917	76.5293829227284	0.113041924553513	2017-06-05 19:25:51.25	917
918	0	4.35999584197998	0.65	0	918	10.2188654196603	0.0937510588959659	2017-06-05 19:26:21.50	918
919	0	2.4799976348877	0.56	0	919	7.37500701531089	0.118951726053401	2017-06-05 19:26:27.07	919
920	0	1.19999885559082	0.51	0	920	2.58493083297576	0.086164361099192	2017-06-05 19:26:33.00	920
921	0	0.279999732971191	0.52	0	921	0.4963318925643	0.0709045560806143	2017-06-05 19:26:36.00	921
922	0	29.9999713897705	1.17	0	922	79.6266482077039	0.106168864276939	2017-06-05 19:27:30.79	922
923	0	24.9999761581421	1.02	0	923	72.4455101743291	0.115912816278927	2017-06-05 19:28:23.44	923
924	0	2.03999805450439	0.57	0	924	4.37125239525986	0.0857108312796051	2017-06-05 19:28:26.31	924
925	0	27.799973487854	0.94	0	925	82.0945380876397	0.118121637536172	2017-06-05 19:29:20.27	925
926	0	32.0799694061279	1.18	0	926	93.4255075335475	0.116490657772503	2017-06-05 19:30:12.75	926
927	0	1.19999885559082	0.56	0	927	1.32160800786901	0.0440536002623003	2017-06-05 19:30:14.25	927
928	0	24.83997631073	1.23	0	928	67.0190387950096	0.107921157479887	2017-06-05 19:30:48.31	928
929	0	29.4799718856812	1.97	0	929	85.339185737237	0.115792653646183	2017-06-05 19:31:29.79	929
930	0	14.2799863815308	0.81	0	930	39.6792721153715	0.111146420491237	2017-06-05 19:32:50.07	930
931	0	3.3599967956543	0.61	0	931	10.5182035037289	0.125216708377725	2017-06-05 19:32:54.55	931
932	0	1.63999843597412	0.59	0	932	5.05448873383764	0.12328021302043	2017-06-05 19:32:56.68	932
933	0	2.15999794006348	0.77	0	933	4.62422639247103	0.0856338220827969	2017-06-05 19:33:26.68	933
934	0	0.359999656677246	0.52	0	934	0.360749639158629	0.0400832932398476	2017-06-05 19:33:34.00	934
935	0	1.51999855041504	0.58	0	935	4.42989984091935	0.116576311603141	2017-06-05 19:33:38.03	935
936	0	34.0799674987793	1.81	0	936	94.1992302438077	0.110562476811981	2017-06-05 19:34:35.31	936
937	0	25.1599760055542	1.4	0	937	69.6586746814799	0.110745110781367	2017-06-05 19:35:12.64	937
938	0	15.6399850845337	0.78	0	938	44.1113319794898	0.112816705829897	2017-06-05 19:35:39.88	938
939	0	23.2799777984619	1.19	0	939	66.2434029807061	0.113820280035577	2017-06-05 19:36:19.40	939
940	0	1.71999835968018	0.56	0	940	5.31795368088994	0.123673341416045	2017-06-05 19:36:22.16	940
941	0	27.4399738311768	1.23	0	941	80.6272176759102	0.117532387282668	2017-06-05 19:37:06.03	941
942	0	27.1599740982056	1.59	0	942	77.1342309806885	0.113599751076124	2017-06-05 19:37:44.40	942
943	0	20.2799806594849	1.1	0	943	54.9487053600516	0.108380089467557	2017-06-05 19:38:14.79	943
944	0	28.2799730300903	1.72	0	944	81.7881804186565	0.115683423505879	2017-06-05 19:38:56.64	944
945	0	23.6399774551392	1.49	0	945	64.3804988612131	0.108934854249092	2017-06-05 19:39:29.79	945
946	0	24.4799766540527	0.93	0	946	72.7156461949685	0.118816415351256	2017-06-05 19:40:12.20	946
947	0	32.159969329834	2.38	0	947	91.912219044143	0.114318680403163	2017-06-05 19:40:55.55	947
948	0	39.2399625778198	3.37	0	948	119.697486007022	0.12201578593988	2017-06-05 19:41:51.88	948
949	0	37.999963760376	3.03	0	949	104.642673891879	0.110150183044083	2017-06-05 19:42:45.03	949
950	0	35.8399658203125	3.69	0	950	99.272044180892	0.110794692166174	2017-06-05 19:43:36.75	950
951	0	21.5599794387817	1.31	0	951	61.4965347898935	0.11409375656752	2017-06-05 19:44:11.16	951
952	0	28.9999723434448	2.23	0	952	77.434425842446	0.10680610461027	2017-06-05 19:44:52.79	952
953	0	24.5599765777588	1.86	0	953	70.1693213169332	0.114282282275136	2017-06-05 19:45:27.88	953
954	0	29.4799718856812	3.21	0	954	93.3611991289427	0.126677339387982	2017-06-05 19:46:10.25	954
955	0	26.5999746322632	1.91	0	955	77.0480310433998	0.115861700817143	2017-06-05 19:47:05.51	955
956	0	21.4799795150757	1.09	0	956	65.149935223073	0.121322039521551	2017-06-05 19:47:56.31	956
957	0	26.319974899292	1.77	0	957	76.8287389373548	0.116761001424551	2017-06-05 19:48:41.00	957
958	0	18.959981918335	1.42	0	958	54.4024414311593	0.1147730831881	2017-06-05 19:49:12.40	958
959	0	27.4399738311768	1.77	0	959	85.6885002423811	0.124910350207553	2017-06-05 19:50:24.00	959
960	0	22.5599784851074	1.69	0	960	63.8989055776752	0.113295931875311	2017-06-05 19:50:57.40	960
961	0	20.439980506897	1.72	0	961	57.6774584151708	0.112871738581548	2017-06-05 19:51:28.68	961
962	0	19.1599817276001	1.29	0	962	58.0835142599774	0.121259946263001	2017-06-05 19:51:59.75	962
963	0	12.3199882507324	1.12	0	963	35.6556208697767	0.11576500282395	2017-06-05 19:52:23.25	963
964	0	10.9999895095825	0.99	0	964	36.4715780858261	0.132623920312095	2017-06-05 19:53:07.79	964
965	0	13.7999868392944	1.07	0	965	43.2033933968774	0.125227227237326	2017-06-05 19:53:34.55	965
966	0	18.959981918335	1.52	0	966	60.1596154063833	0.126919019844691	2017-06-05 19:54:04.92	966
967	0	11.9599885940552	0.95	0	967	37.1648790035118	0.124297254192347	2017-06-05 19:54:32.72	967
968	0	6.83999347686768	0.83	0	968	19.320905685412	0.112987752546269	2017-06-05 19:54:57.55	968
969	0	16.2399845123291	0.97	0	969	50.0799050080484	0.123349519724257	2017-06-05 19:55:33.20	969
970	0	13.159987449646	1.05	0	970	38.8634259062073	0.118125914608533	2017-06-05 19:55:59.50	970
971	0	6.75999355316162	0.7	0	971	19.118689180962	0.113128338348888	2017-06-05 19:56:17.51	971
972	0	15.0399856567383	1.24	0	972	41.9838816582694	0.11165925972944	2017-06-05 19:56:44.79	972
973	0	8.27999210357666	0.98	0	973	24.2194878846089	0.117002356930478	2017-06-05 19:56:58.24	973
974	0	5.83999443054199	0.82	0	974	16.8539906784517	0.115438292318162	2017-06-05 19:57:11.16	974
975	0	22.2799787521362	1.65	0	975	68.3680038168623	0.122743274357024	2017-06-05 19:57:42.92	975
976	0	2.15999794006348	0.58	0	976	5.29067853849497	0.0979755284906475	2017-06-05 19:57:58.25	976
977	0	8.79999160766602	0.93	0	977	24.0243779622185	0.109201718010084	2017-06-05 19:58:21.31	977
978	0	8.75999164581299	0.95	0	978	25.6709512458096	0.117218955460318	2017-06-05 19:58:49.75	978
979	0	0.239999771118164	0.51	0	979	0.382088529370063	0.0636814215616772	2017-06-05 19:59:11.07	979
980	0	2.1999979019165	0.59	0	980	7.81926517203923	0.142168457673441	2017-06-05 19:59:28.75	980
