# Supplementary material for: Multi-predator assemblages, dive type, bathymetry and sex influence foraging success and efficiency in African penguins
Source: PeerJ. 2020 Jun 30;8:e9380. doi: 10.7717/peerj.9380 (PMC7333648; doi:10.7717/peerj.9380)
Supplement: Data S1 [file peerj-08-9380-s002.zip › Data S1/SC-AP26gps-interp60s.txt]

Track_id	date	lat	long
SC-AP26	2017-06-02 22:52:57	-33.798424	25.768246
SC-AP26	2017-06-02 22:53:57	-33.7985875789474	25.7679074736842
SC-AP26	2017-06-02 22:54:57	-33.7986771326531	25.7676480102041
SC-AP26	2017-06-02 22:55:57	-33.7986630510204	25.7674992346939
SC-AP26	2017-06-02 22:56:57	-33.7988353258427	25.7668940224719
SC-AP26	2017-06-02 22:57:57	-33.7991174782609	25.7662612173913
SC-AP26	2017-06-02 22:58:57	-33.7995822676056	25.765844971831
SC-AP26	2017-06-02 22:59:57	-33.8003107183099	25.7653514507042
SC-AP26	2017-06-02 23:00:57	-33.8007775652174	25.7651616304348
SC-AP26	2017-06-02 23:01:57	-33.8011879908257	25.7650132477064
SC-AP26	2017-06-02 23:02:57	-33.8015364311927	25.7649053577982
SC-AP26	2017-06-02 23:03:57	-33.8011155967742	25.7656016129032
SC-AP26	2017-06-02 23:04:57	-33.8002165645161	25.7667977419355
SC-AP26	2017-06-02 23:05:57	-33.8007290366972	25.7665443027523
SC-AP26	2017-06-02 23:06:57	-33.8023963761468	25.765104853211
SC-AP26	2017-06-02 23:07:57	-33.8030974301075	25.7647418172043
SC-AP26	2017-06-02 23:08:57	-33.8034267226891	25.7648149159664
SC-AP26	2017-06-02 23:09:57	-33.803665210084	25.765087184874
SC-AP26	2017-06-02 23:10:57	-33.803856	25.765305
SC-AP26	2017-06-02 23:11:57	-33.803856	25.765305
SC-AP26	2017-06-02 23:12:57	-33.80426545	25.765506875
SC-AP26	2017-06-02 23:13:57	-33.80555845	25.766144375
SC-AP26	2017-06-02 23:14:57	-33.805675112069	25.7664510172414
SC-AP26	2017-06-02 23:15:57	-33.805780725	25.766739425
SC-AP26	2017-06-02 23:16:57	-33.806055225	25.766787925
SC-AP26	2017-06-02 23:17:57	-33.806314785124	25.7668477603306
SC-AP26	2017-06-02 23:18:57	-33.8062904876033	25.7671229669421
SC-AP26	2017-06-02 23:19:57	-33.8062475496183	25.7674194580153
SC-AP26	2017-06-02 23:20:57	-33.8056640381679	25.7683331984733
SC-AP26	2017-06-02 23:21:57	-33.8050805267176	25.7692469389313
SC-AP26	2017-06-02 23:22:57	-33.8058151818182	25.7687306590909
SC-AP26	2017-06-02 23:23:57	-33.8067824545455	25.7679620227273
SC-AP26	2017-06-02 23:24:57	-33.80722825	25.7678218181818
SC-AP26	2017-06-02 23:25:57	-33.80739325	25.76802
SC-AP26	2017-06-02 23:26:57	-33.8075569	25.7682455909091
SC-AP26	2017-06-02 23:27:57	-33.8077189	25.7685046818182
SC-AP26	2017-06-02 23:28:57	-33.8078596984127	25.7686938571429
SC-AP26	2017-06-02 23:29:57	-33.8079785409836	25.7688534262295
SC-AP26	2017-06-02 23:30:57	-33.8080641639344	25.7689819344262
SC-AP26	2017-06-02 23:31:57	-33.8081590322581	25.7690967096774
SC-AP26	2017-06-02 23:32:57	-33.8082647540984	25.7692116885246
SC-AP26	2017-06-02 23:33:57	-33.80836809375	25.769387515625
SC-AP26	2017-06-02 23:34:57	-33.808481047619	25.7696092380952
SC-AP26	2017-06-02 23:35:57	-33.8085951935484	25.7697958387097
SC-AP26	2017-06-02 23:36:57	-33.8087311639344	25.770009852459
SC-AP26	2017-06-02 23:37:57	-33.808872	25.7702111147541
SC-AP26	2017-06-02 23:38:57	-33.8090126129032	25.7704235483871
SC-AP26	2017-06-02 23:39:57	-33.8091940163934	25.770675704918
SC-AP26	2017-06-02 23:40:57	-33.8093416129032	25.770890016129
SC-AP26	2017-06-02 23:41:57	-33.8094550491803	25.7710954098361
SC-AP26	2017-06-02 23:42:57	-33.8096016190476	25.7713057142857
SC-AP26	2017-06-02 23:43:57	-33.8097851639344	25.7715809180328
SC-AP26	2017-06-02 23:44:57	-33.8100005081967	25.7718946229508
SC-AP26	2017-06-02 23:45:57	-33.8102175645161	25.7722107580645
SC-AP26	2017-06-02 23:46:57	-33.8104014354839	25.7724943064516
SC-AP26	2017-06-02 23:47:57	-33.8105746065574	25.7727105245902
SC-AP26	2017-06-02 23:48:57	-33.8107480163934	25.7728659344262
SC-AP26	2017-06-02 23:49:57	-33.8109578852459	25.7731630327869
SC-AP26	2017-06-02 23:50:57	-33.811131	25.773405
SC-AP26	2017-06-02 23:51:57	-33.8112883770492	25.7736922131148
SC-AP26	2017-06-02 23:52:57	-33.8115347377049	25.7739794262295
SC-AP26	2017-06-02 23:53:57	-33.811767516129	25.7742958387097
SC-AP26	2017-06-02 23:54:57	-33.8119473278689	25.7745373278689
SC-AP26	2017-06-02 23:55:57	-33.812158557377	25.7748563442623
SC-AP26	2017-06-02 23:56:57	-33.8123995409836	25.7751492622951
SC-AP26	2017-06-02 23:57:57	-33.8125704918033	25.7754462622951
SC-AP26	2017-06-02 23:58:57	-33.8127343606557	25.7757673114754
SC-AP26	2017-06-02 23:59:57	-33.8129471147541	25.7760358852459
SC-AP26	2017-06-03 00:00:57	-33.8131249836066	25.7763609672131
SC-AP26	2017-06-03 00:01:57	-33.8133094262295	25.776644704918
SC-AP26	2017-06-03 00:02:57	-33.813494147541	25.776945295082
SC-AP26	2017-06-03 00:03:57	-33.813675	25.7772500819672
SC-AP26	2017-06-03 00:04:57	-33.8138663114754	25.7775253606557
SC-AP26	2017-06-03 00:05:57	-33.81405	25.777808147541
SC-AP26	2017-06-03 00:06:57	-33.8142257419355	25.7780936451613
SC-AP26	2017-06-03 00:07:57	-33.8144088196721	25.778343557377
SC-AP26	2017-06-03 00:08:57	-33.8146172131148	25.7785853606557
SC-AP26	2017-06-03 00:09:57	-33.8148126229508	25.7788224098361
SC-AP26	2017-06-03 00:10:57	-33.8149767377049	25.7790759836066
SC-AP26	2017-06-03 00:11:57	-33.8151588360656	25.7793299836066
SC-AP26	2017-06-03 00:12:57	-33.8153320491803	25.7796039344262
SC-AP26	2017-06-03 00:13:57	-33.8155148032787	25.779873442623
SC-AP26	2017-06-03 00:14:57	-33.81569425	25.7800956944444
SC-AP26	2017-06-03 00:15:57	-33.815837852459	25.7802749344262
SC-AP26	2017-06-03 00:16:57	-33.8159346666667	25.780447
SC-AP26	2017-06-03 00:17:57	-33.8160351147541	25.7806612295082
SC-AP26	2017-06-03 00:18:57	-33.816204295082	25.7808859836066
SC-AP26	2017-06-03 00:19:57	-33.8163812786885	25.7811487377049
SC-AP26	2017-06-03 00:20:57	-33.8165862459016	25.7814564918033
SC-AP26	2017-06-03 00:21:57	-33.8167847377049	25.7817126229508
SC-AP26	2017-06-03 00:22:57	-33.8169255901639	25.7819978032787
SC-AP26	2017-06-03 00:23:57	-33.8170803442623	25.7822491147541
SC-AP26	2017-06-03 00:24:57	-33.817248	25.7825148852459
SC-AP26	2017-06-03 00:25:57	-33.8173695737705	25.7828219672131
SC-AP26	2017-06-03 00:26:57	-33.8175056229508	25.7831277704918
SC-AP26	2017-06-03 00:27:57	-33.817674704918	25.7833750491803
SC-AP26	2017-06-03 00:28:57	-33.8178457704918	25.7837026721311
SC-AP26	2017-06-03 00:29:57	-33.8179552131148	25.7839960491803
SC-AP26	2017-06-03 00:30:57	-33.8181215901639	25.7842539016393
SC-AP26	2017-06-03 00:31:57	-33.8182542459016	25.7845527540984
SC-AP26	2017-06-03 00:32:57	-33.818411	25.7848744754098
SC-AP26	2017-06-03 00:33:57	-33.818531	25.785143
SC-AP26	2017-06-03 00:34:57	-33.8187041147541	25.7854115245902
SC-AP26	2017-06-03 00:35:57	-33.8188735322581	25.7857547741935
SC-AP26	2017-06-03 00:36:57	-33.8190051935484	25.7860321774194
SC-AP26	2017-06-03 00:37:57	-33.8191437419355	25.7863237903226
SC-AP26	2017-06-03 00:38:57	-33.8193059672131	25.7866012786885
SC-AP26	2017-06-03 00:39:57	-33.8194437419355	25.7868845806452
SC-AP26	2017-06-03 00:40:57	-33.8195815737705	25.7871975737705
SC-AP26	2017-06-03 00:41:57	-33.8197138360656	25.7874969836066
SC-AP26	2017-06-03 00:42:57	-33.8198406451613	25.7878230967742
SC-AP26	2017-06-03 00:43:57	-33.8199763278689	25.7881211967213
SC-AP26	2017-06-03 00:44:57	-33.8201467258065	25.7884267096774
SC-AP26	2017-06-03 00:45:57	-33.8202957903226	25.7887071129032
SC-AP26	2017-06-03 00:46:57	-33.8204348870968	25.7889936935484
SC-AP26	2017-06-03 00:47:57	-33.8205947096774	25.7892982903226
SC-AP26	2017-06-03 00:48:57	-33.8207781612903	25.7895733548387
SC-AP26	2017-06-03 00:49:57	-33.8209520983607	25.7898482622951
SC-AP26	2017-06-03 00:50:57	-33.8211028196721	25.7901200327869
SC-AP26	2017-06-03 00:51:57	-33.8212383225806	25.7904334677419
SC-AP26	2017-06-03 00:52:57	-33.8213485	25.790756
SC-AP26	2017-06-03 00:53:57	-33.8214689677419	25.7910149193548
SC-AP26	2017-06-03 00:54:57	-33.8215985967742	25.7912636774194
SC-AP26	2017-06-03 00:55:57	-33.8217158548387	25.7915191612903
SC-AP26	2017-06-03 00:56:57	-33.8218575	25.79176421875
SC-AP26	2017-06-03 00:57:57	-33.82199978125	25.792047375
SC-AP26	2017-06-03 00:58:57	-33.8221261774194	25.7923510645161
SC-AP26	2017-06-03 00:59:57	-33.822255557377	25.7926503278689
SC-AP26	2017-06-03 01:00:57	-33.822384625	25.7929649375
SC-AP26	2017-06-03 01:01:57	-33.8225043538462	25.7932464461538
SC-AP26	2017-06-03 01:02:57	-33.8226354032258	25.7935708548387
SC-AP26	2017-06-03 01:03:57	-33.8227836885246	25.7938669508197
SC-AP26	2017-06-03 01:04:57	-33.822945	25.794104
SC-AP26	2017-06-03 01:05:57	-33.8230305737705	25.7943774426229
SC-AP26	2017-06-03 01:06:57	-33.8231799836066	25.7947137540984
SC-AP26	2017-06-03 01:07:57	-33.8232905409836	25.7950264098361
SC-AP26	2017-06-03 01:08:57	-33.8234402272727	25.7952993636364
SC-AP26	2017-06-03 01:09:57	-33.8235855522388	25.7955835820896
SC-AP26	2017-06-03 01:10:57	-33.8237269032258	25.795800516129
SC-AP26	2017-06-03 01:11:57	-33.8238752727273	25.7960514545455
SC-AP26	2017-06-03 01:12:57	-33.8240161290323	25.7963187741935
SC-AP26	2017-06-03 01:13:57	-33.8241486969697	25.7965983939394
SC-AP26	2017-06-03 01:14:57	-33.8242619032258	25.7969040322581
SC-AP26	2017-06-03 01:15:57	-33.824367704918	25.7971685409836
SC-AP26	2017-06-03 01:16:57	-33.8245297058824	25.79739975
SC-AP26	2017-06-03 01:17:57	-33.8247380909091	25.7976918333333
SC-AP26	2017-06-03 01:18:57	-33.8249265	25.7980136666667
SC-AP26	2017-06-03 01:19:57	-33.8251046617647	25.7983828088235
SC-AP26	2017-06-03 01:20:57	-33.8252926029412	25.7986925147059
SC-AP26	2017-06-03 01:21:57	-33.8254775967742	25.7990408064516
SC-AP26	2017-06-03 01:22:57	-33.8256555373134	25.7993441791045
SC-AP26	2017-06-03 01:23:57	-33.8258063548387	25.7996950967742
SC-AP26	2017-06-03 01:24:57	-33.8259505483871	25.7999595483871
SC-AP26	2017-06-03 01:25:57	-33.8260717462687	25.8002485671642
SC-AP26	2017-06-03 01:26:57	-33.8262080441176	25.8005808382353
SC-AP26	2017-06-03 01:27:57	-33.82635125	25.8008986029412
SC-AP26	2017-06-03 01:28:57	-33.8264736956522	25.80119
SC-AP26	2017-06-03 01:29:57	-33.8265731818182	25.8014889090909
SC-AP26	2017-06-03 01:30:57	-33.8266706774194	25.8017828387097
SC-AP26	2017-06-03 01:31:57	-33.8267408235294	25.8020714117647
SC-AP26	2017-06-03 01:32:57	-33.8268581764706	25.8023625882353
SC-AP26	2017-06-03 01:33:57	-33.8269428955224	25.8027531044776
SC-AP26	2017-06-03 01:34:57	-33.8270725967742	25.8030765322581
SC-AP26	2017-06-03 01:35:57	-33.8271894193548	25.8033651129032
SC-AP26	2017-06-03 01:36:57	-33.8272915522388	25.8037154029851
SC-AP26	2017-06-03 01:37:57	-33.8273949253731	25.8040368955224
SC-AP26	2017-06-03 01:38:57	-33.8275084558824	25.8043521470588
SC-AP26	2017-06-03 01:39:57	-33.8276443333333	25.8046684285714
SC-AP26	2017-06-03 01:40:57	-33.8277853283582	25.8049561044776
SC-AP26	2017-06-03 01:41:57	-33.8278910298507	25.8052541940298
SC-AP26	2017-06-03 01:42:57	-33.8280048095238	25.8055486190476
SC-AP26	2017-06-03 01:43:57	-33.8281045076923	25.8057880461538
SC-AP26	2017-06-03 01:44:57	-33.8282346615385	25.8060889692308
SC-AP26	2017-06-03 01:45:57	-33.8283858709677	25.8063253870968
SC-AP26	2017-06-03 01:46:57	-33.828519030303	25.8066311818182
SC-AP26	2017-06-03 01:47:57	-33.8286334242424	25.8069178484848
SC-AP26	2017-06-03 01:48:57	-33.8287876666667	25.8071636666667
SC-AP26	2017-06-03 01:49:57	-33.8289555555556	25.8074227142857
SC-AP26	2017-06-03 01:50:57	-33.8291111538462	25.8076931538462
SC-AP26	2017-06-03 01:51:57	-33.8292629032258	25.8079407096774
SC-AP26	2017-06-03 01:52:57	-33.8294206666667	25.808182
SC-AP26	2017-06-03 01:53:57	-33.8295834444444	25.8084145396825
SC-AP26	2017-06-03 01:54:57	-33.8297457741935	25.8086347419355
SC-AP26	2017-06-03 01:55:57	-33.829909	25.8088857692308
SC-AP26	2017-06-03 01:56:57	-33.8300763684211	25.8090999078947
SC-AP26	2017-06-03 01:57:57	-33.8302058421053	25.8092475394737
SC-AP26	2017-06-03 01:58:57	-33.8303251449275	25.8094783043478
SC-AP26	2017-06-03 01:59:57	-33.8305226470588	25.8096728823529
SC-AP26	2017-06-03 02:00:57	-33.8307175645161	25.8099098225806
SC-AP26	2017-06-03 02:01:57	-33.8308966557377	25.8101698852459
SC-AP26	2017-06-03 02:02:57	-33.8310294285714	25.8103557936508
SC-AP26	2017-06-03 02:03:57	-33.8310843870968	25.8105318064516
SC-AP26	2017-06-03 02:04:57	-33.8312168615385	25.8106980615385
SC-AP26	2017-06-03 02:05:57	-33.8313715882353	25.810895
SC-AP26	2017-06-03 02:06:57	-33.831470625	25.811068375
SC-AP26	2017-06-03 02:07:57	-33.831585	25.811359
SC-AP26	2017-06-03 02:08:57	-33.8317488095238	25.8115104285714
SC-AP26	2017-06-03 02:09:57	-33.8318691612903	25.8116807258065
SC-AP26	2017-06-03 02:10:57	-33.8319926065574	25.8118690163934
SC-AP26	2017-06-03 02:11:57	-33.8321156557377	25.8120668196721
SC-AP26	2017-06-03 02:12:57	-33.8322932741935	25.8123037096774
SC-AP26	2017-06-03 02:13:57	-33.83242778125	25.812479453125
SC-AP26	2017-06-03 02:14:57	-33.8326039538462	25.8126610615385
SC-AP26	2017-06-03 02:15:57	-33.8327849677419	25.8128436774194
SC-AP26	2017-06-03 02:16:57	-33.8329651764706	25.813014
SC-AP26	2017-06-03 02:17:57	-33.8331207096774	25.8131777096774
SC-AP26	2017-06-03 02:18:57	-33.8332508095238	25.8133337619048
SC-AP26	2017-06-03 02:19:57	-33.8333824032258	25.8135096290323
SC-AP26	2017-06-03 02:20:57	-33.8335374032258	25.8136935
SC-AP26	2017-06-03 02:21:57	-33.8337164918033	25.8138640491803
SC-AP26	2017-06-03 02:22:57	-33.8339190985916	25.8140552816901
SC-AP26	2017-06-03 02:23:57	-33.8341484929577	25.8142288591549
SC-AP26	2017-06-03 02:24:57	-33.834293	25.814419
SC-AP26	2017-06-03 02:25:57	-33.8344833125	25.8146580625
SC-AP26	2017-06-03 02:26:57	-33.8346382222222	25.8148491111111
SC-AP26	2017-06-03 02:27:57	-33.8347519047619	25.815061968254
SC-AP26	2017-06-03 02:28:57	-33.8349393548387	25.8152028387097
SC-AP26	2017-06-03 02:29:57	-33.8351583783784	25.8153771891892
SC-AP26	2017-06-03 02:30:57	-33.835374	25.815543
SC-AP26	2017-06-03 02:31:57	-33.8355923809524	25.815706968254
SC-AP26	2017-06-03 02:32:57	-33.8358176349206	25.8159250476191
SC-AP26	2017-06-03 02:33:57	-33.8360347419355	25.8161767419355
SC-AP26	2017-06-03 02:34:57	-33.8362473809524	25.8164184285714
SC-AP26	2017-06-03 02:35:57	-33.8364636666667	25.8166556666667
SC-AP26	2017-06-03 02:36:57	-33.836675483871	25.8168795806452
SC-AP26	2017-06-03 02:37:57	-33.836899968254	25.8171253174603
SC-AP26	2017-06-03 02:38:57	-33.837134	25.8173750645161
SC-AP26	2017-06-03 02:39:57	-33.8373719047619	25.817612031746
SC-AP26	2017-06-03 02:40:57	-33.8376033968254	25.8178957142857
SC-AP26	2017-06-03 02:41:57	-33.8378521269841	25.8181768253968
SC-AP26	2017-06-03 02:42:57	-33.8380803870968	25.8184389677419
SC-AP26	2017-06-03 02:43:57	-33.838272	25.818708
SC-AP26	2017-06-03 02:44:57	-33.8385043809524	25.8189899047619
SC-AP26	2017-06-03 02:45:57	-33.8387191774194	25.8192356774194
SC-AP26	2017-06-03 02:46:57	-33.8389170806452	25.819476
SC-AP26	2017-06-03 02:47:57	-33.8391419047619	25.8196899206349
SC-AP26	2017-06-03 02:48:57	-33.8393996969697	25.8199242424242
SC-AP26	2017-06-03 02:49:57	-33.8396223076923	25.8201924307692
SC-AP26	2017-06-03 02:50:57	-33.8398614776119	25.8204494925373
SC-AP26	2017-06-03 02:51:57	-33.8401195074627	25.8206915223881
SC-AP26	2017-06-03 02:52:57	-33.8403694615385	25.8209325384615
SC-AP26	2017-06-03 02:53:57	-33.8405997272727	25.8211646969697
SC-AP26	2017-06-03 02:54:57	-33.8408179850746	25.8213709701493
SC-AP26	2017-06-03 02:55:57	-33.8410353478261	25.8215701594203
SC-AP26	2017-06-03 02:56:57	-33.8412440434783	25.8217858115942
SC-AP26	2017-06-03 02:57:57	-33.8414592727273	25.8220487272727
SC-AP26	2017-06-03 02:58:57	-33.8416748985507	25.8222912463768
SC-AP26	2017-06-03 02:59:57	-33.8418855652174	25.8224979710145
SC-AP26	2017-06-03 03:00:57	-33.842100173913	25.8226874492754
SC-AP26	2017-06-03 03:01:57	-33.84230925	25.8228673235294
SC-AP26	2017-06-03 03:02:57	-33.8425256268657	25.8230592686567
SC-AP26	2017-06-03 03:03:57	-33.842788	25.8233068571429
SC-AP26	2017-06-03 03:04:57	-33.84301	25.82357
SC-AP26	2017-06-03 03:05:57	-33.8431994285714	25.8238657142857
SC-AP26	2017-06-03 03:06:57	-33.8433626176471	25.8241480882353
SC-AP26	2017-06-03 03:07:57	-33.843557	25.8244348
SC-AP26	2017-06-03 03:08:57	-33.8437546056338	25.8246876338028
SC-AP26	2017-06-03 03:09:57	-33.84394656	25.82490744
SC-AP26	2017-06-03 03:10:57	-33.8441458441558	25.8251227012987
SC-AP26	2017-06-03 03:11:57	-33.8443242857143	25.8253097142857
SC-AP26	2017-06-03 03:12:57	-33.844524825	25.82546895
SC-AP26	2017-06-03 03:13:57	-33.8447492808989	25.8255835168539
SC-AP26	2017-06-03 03:14:57	-33.844994	25.825657
SC-AP26	2017-06-03 03:15:57	-33.8452412	25.825744
SC-AP26	2017-06-03 03:16:57	-33.8452885925926	25.8265451481481
SC-AP26	2017-06-03 03:17:57	-33.8449363703704	25.8287745925926
SC-AP26	2017-06-03 03:18:57	-33.8451254035088	25.828871
SC-AP26	2017-06-03 03:19:57	-33.8457880350877	25.827101
SC-AP26	2017-06-03 03:20:57	-33.846184637931	25.8266190689655
SC-AP26	2017-06-03 03:21:57	-33.8464272241379	25.826882862069
SC-AP26	2017-06-03 03:22:57	-33.8466793898305	25.8271132711864
SC-AP26	2017-06-03 03:23:57	-33.8469356610169	25.8273293728814
SC-AP26	2017-06-03 03:24:57	-33.8471944201681	25.8275393361345
SC-AP26	2017-06-03 03:25:57	-33.8474540840336	25.8277470672269
SC-AP26	2017-06-03 03:26:57	-33.8477227804878	25.8279804634146
SC-AP26	2017-06-03 03:27:57	-33.8479944878049	25.8282224146341
SC-AP26	2017-06-03 03:28:57	-33.848266195122	25.828458902439
SC-AP26	2017-06-03 03:29:57	-33.848537902439	25.8286930487805
SC-AP26	2017-06-03 03:30:57	-33.8488088095238	25.8289192380952
SC-AP26	2017-06-03 03:31:57	-33.8490792857143	25.8291411428571
SC-AP26	2017-06-03 03:32:57	-33.849201	25.829241
SC-AP26	2017-06-03 03:33:57	-33.849201	25.829241
SC-AP26	2017-06-03 03:34:57	-33.8496372439024	25.8296225121951
SC-AP26	2017-06-03 03:35:57	-33.8501147155963	25.8300741100917
SC-AP26	2017-06-03 03:36:57	-33.8503893944954	25.8304071376147
SC-AP26	2017-06-03 03:37:57	-33.8506486982759	25.8307094827586
SC-AP26	2017-06-03 03:38:57	-33.8508954224138	25.8309867241379
SC-AP26	2017-06-03 03:39:57	-33.8511408706897	25.8312425948276
SC-AP26	2017-06-03 03:40:57	-33.8513855258621	25.8314851810345
SC-AP26	2017-06-03 03:41:57	-33.8516249327731	25.8317291008403
SC-AP26	2017-06-03 03:42:57	-33.851861907563	25.8319736386555
SC-AP26	2017-06-03 03:43:57	-33.8520985294118	25.8322171176471
SC-AP26	2017-06-03 03:44:57	-33.852335	25.8324601428571
SC-AP26	2017-06-03 03:45:57	-33.8525743613445	25.8327187058824
SC-AP26	2017-06-03 03:46:57	-33.8528148655462	25.8329834117647
SC-AP26	2017-06-03 03:47:57	-33.8526849672131	25.8337742295082
SC-AP26	2017-06-03 03:48:57	-33.8524203770492	25.8347563606557
SC-AP26	2017-06-03 03:49:57	-33.852826480315	25.8347113622047
SC-AP26	2017-06-03 03:50:57	-33.853520023622	25.8342261653543
SC-AP26	2017-06-03 03:51:57	-33.8539177984496	25.8341835348837
SC-AP26	2017-06-03 03:52:57	-33.8541043100775	25.8344570232558
SC-AP26	2017-06-03 03:53:57	-33.854291	25.83470875
SC-AP26	2017-06-03 03:54:57	-33.8544779230769	25.8349320192308
SC-AP26	2017-06-03 03:55:57	-33.8546891290323	25.8351500645161
SC-AP26	2017-06-03 03:56:57	-33.8549105409836	25.8353760983607
SC-AP26	2017-06-03 03:57:57	-33.8551516721311	25.8356385737705
SC-AP26	2017-06-03 03:58:57	-33.8554053442623	25.835893
SC-AP26	2017-06-03 03:59:57	-33.8556255245902	25.8361402786885
SC-AP26	2017-06-03 04:00:57	-33.8558360163934	25.8363779180328
SC-AP26	2017-06-03 04:01:57	-33.8560624098361	25.8365980819672
SC-AP26	2017-06-03 04:02:57	-33.8562968064516	25.8368291935484
SC-AP26	2017-06-03 04:03:57	-33.8565546129032	25.8370777096774
SC-AP26	2017-06-03 04:04:57	-33.856813	25.8373157741935
SC-AP26	2017-06-03 04:05:57	-33.8570511935484	25.8375768064516
SC-AP26	2017-06-03 04:06:57	-33.8572923015873	25.8378917936508
SC-AP26	2017-06-03 04:07:57	-33.8575481290323	25.8381947903226
SC-AP26	2017-06-03 04:08:57	-33.8578075753425	25.8384456986301
SC-AP26	2017-06-03 04:09:57	-33.8580509354839	25.8386750967742
SC-AP26	2017-06-03 04:10:57	-33.8583025245902	25.8388758032787
SC-AP26	2017-06-03 04:11:57	-33.8585283548387	25.8390457741935
SC-AP26	2017-06-03 04:12:57	-33.8587486666667	25.839129
SC-AP26	2017-06-03 04:13:57	-33.858742	25.839249
SC-AP26	2017-06-03 04:14:57	-33.8591552258065	25.8394551290323
SC-AP26	2017-06-03 04:15:57	-33.8593654516129	25.8396603225806
SC-AP26	2017-06-03 04:16:57	-33.8595452222222	25.8399842222222
SC-AP26	2017-06-03 04:17:57	-33.8598385714286	25.8403115555556
SC-AP26	2017-06-03 04:18:57	-33.8600932258065	25.840526483871
SC-AP26	2017-06-03 04:19:57	-33.8602890967742	25.8407608709677
SC-AP26	2017-06-03 04:20:57	-33.8605019032258	25.8409812258065
SC-AP26	2017-06-03 04:21:57	-33.860759	25.8412438064516
SC-AP26	2017-06-03 04:22:57	-33.860987	25.8415576451613
SC-AP26	2017-06-03 04:23:57	-33.8611973278689	25.8418407704918
SC-AP26	2017-06-03 04:24:57	-33.861410016129	25.8421037258065
SC-AP26	2017-06-03 04:25:57	-33.8616083709677	25.8423756774194
SC-AP26	2017-06-03 04:26:57	-33.8618183934426	25.8426631311475
SC-AP26	2017-06-03 04:27:57	-33.8620476129032	25.8429412580645
SC-AP26	2017-06-03 04:28:57	-33.8622682622951	25.8431872295082
SC-AP26	2017-06-03 04:29:57	-33.862467	25.843426
SC-AP26	2017-06-03 04:30:57	-33.86268	25.8436752295082
SC-AP26	2017-06-03 04:31:57	-33.8629010322581	25.8439074516129
SC-AP26	2017-06-03 04:32:57	-33.8631069180328	25.8441373934426
SC-AP26	2017-06-03 04:33:57	-33.8633195	25.8443843870968
SC-AP26	2017-06-03 04:34:57	-33.8635311967213	25.844634442623
SC-AP26	2017-06-03 04:35:57	-33.8637535806452	25.8448800967742
SC-AP26	2017-06-03 04:36:57	-33.8639847704918	25.8451048032787
SC-AP26	2017-06-03 04:37:57	-33.8642083225806	25.8453671612903
SC-AP26	2017-06-03 04:38:57	-33.864417704918	25.8456116393443
SC-AP26	2017-06-03 04:39:57	-33.8645744	25.8458922857143
SC-AP26	2017-06-03 04:40:57	-33.8647220967742	25.8461998064516
SC-AP26	2017-06-03 04:41:57	-33.8649015806452	25.846493483871
SC-AP26	2017-06-03 04:42:57	-33.8650616451613	25.8467243870968
SC-AP26	2017-06-03 04:43:57	-33.865261	25.846916
SC-AP26	2017-06-03 04:44:57	-33.8654680967742	25.8471821290323
SC-AP26	2017-06-03 04:45:57	-33.8656069032258	25.8474781935484
SC-AP26	2017-06-03 04:46:57	-33.8658192258065	25.8476687096774
SC-AP26	2017-06-03 04:47:57	-33.86603	25.8479230322581
SC-AP26	2017-06-03 04:48:57	-33.866163625	25.8482058125
SC-AP26	2017-06-03 04:49:57	-33.8663853333333	25.8484572857143
SC-AP26	2017-06-03 04:50:57	-33.8665442580645	25.8487161451613
SC-AP26	2017-06-03 04:51:57	-33.8667606290323	25.8490094677419
SC-AP26	2017-06-03 04:52:57	-33.866917295082	25.8493224262295
SC-AP26	2017-06-03 04:53:57	-33.8671025409836	25.8495984918033
SC-AP26	2017-06-03 04:54:57	-33.8672883333333	25.8498118095238
SC-AP26	2017-06-03 04:55:57	-33.8674424285714	25.8500188571429
SC-AP26	2017-06-03 04:56:57	-33.867584828125	25.85021703125
SC-AP26	2017-06-03 04:57:57	-33.867725875	25.85041159375
SC-AP26	2017-06-03 04:58:57	-33.8678678461538	25.8506537692308
SC-AP26	2017-06-03 04:59:57	-33.867996516129	25.8509173225806
SC-AP26	2017-06-03 05:00:57	-33.8681009354839	25.8511291612903
SC-AP26	2017-06-03 05:01:57	-33.8682226825397	25.8513558412698
SC-AP26	2017-06-03 05:02:57	-33.8683749032258	25.8516132096774
SC-AP26	2017-06-03 05:03:57	-33.8684897936508	25.8518606349206
SC-AP26	2017-06-03 05:04:57	-33.8686148709677	25.8521295483871
SC-AP26	2017-06-03 05:05:57	-33.8686852131148	25.8523571311475
SC-AP26	2017-06-03 05:06:57	-33.868887140625	25.852627265625
SC-AP26	2017-06-03 05:07:57	-33.8694035	25.8527775
SC-AP26	2017-06-03 05:08:57	-33.8691335	25.8531075
SC-AP26	2017-06-03 05:09:57	-33.869258984375	25.853397859375
SC-AP26	2017-06-03 05:10:57	-33.8694358870968	25.8535612741935
SC-AP26	2017-06-03 05:11:57	-33.8696202741935	25.8537952741935
SC-AP26	2017-06-03 05:12:57	-33.8697952419355	25.8540828870968
SC-AP26	2017-06-03 05:13:57	-33.8699629354839	25.8543061290323
SC-AP26	2017-06-03 05:14:57	-33.8701490967742	25.8545723548387
SC-AP26	2017-06-03 05:15:57	-33.8703436129032	25.8548585645161
SC-AP26	2017-06-03 05:16:57	-33.870549852459	25.8551394918033
SC-AP26	2017-06-03 05:17:57	-33.8707525483871	25.85537
SC-AP26	2017-06-03 05:18:57	-33.8709615806452	25.8555916129032
SC-AP26	2017-06-03 05:19:57	-33.8711711612903	25.8558398709677
SC-AP26	2017-06-03 05:20:57	-33.871370852459	25.8560756065574
SC-AP26	2017-06-03 05:21:57	-33.8715468387097	25.8563318387097
SC-AP26	2017-06-03 05:22:57	-33.8717438852459	25.8565704426229
SC-AP26	2017-06-03 05:23:57	-33.8719350327869	25.8568108360656
SC-AP26	2017-06-03 05:24:57	-33.8720922786885	25.8570420983607
SC-AP26	2017-06-03 05:25:57	-33.872274483871	25.8572715483871
SC-AP26	2017-06-03 05:26:57	-33.8724659508197	25.8575218688525
SC-AP26	2017-06-03 05:27:57	-33.8726634590164	25.8577459344262
SC-AP26	2017-06-03 05:28:57	-33.8728585081967	25.8579647540984
SC-AP26	2017-06-03 05:29:57	-33.8730468225806	25.8582075
SC-AP26	2017-06-03 05:30:57	-33.8732572419355	25.858453016129
SC-AP26	2017-06-03 05:31:57	-33.8734206935484	25.858671
SC-AP26	2017-06-03 05:32:57	-33.8735997777778	25.8589161269841
SC-AP26	2017-06-03 05:33:57	-33.8737781269841	25.8591525079365
SC-AP26	2017-06-03 05:34:57	-33.8739724098361	25.8593506229508
SC-AP26	2017-06-03 05:35:57	-33.8741107142857	25.8595956190476
SC-AP26	2017-06-03 05:36:57	-33.8742617868852	25.8597986721311
SC-AP26	2017-06-03 05:37:57	-33.8744316666667	25.860028968254
SC-AP26	2017-06-03 05:38:57	-33.874615	25.860235
SC-AP26	2017-06-03 05:39:57	-33.874615	25.860235
SC-AP26	2017-06-03 05:40:57	-33.8747400806452	25.8607025
SC-AP26	2017-06-03 05:41:57	-33.8748209677419	25.8610124677419
SC-AP26	2017-06-03 05:42:57	-33.8748757142857	25.8612573809524
SC-AP26	2017-06-03 05:43:57	-33.8749347619048	25.8614870952381
SC-AP26	2017-06-03 05:44:57	-33.8750857258064	25.8616361774194
SC-AP26	2017-06-03 05:45:57	-33.8751970634921	25.8618498253968
SC-AP26	2017-06-03 05:46:57	-33.8753798387097	25.8620213870968
SC-AP26	2017-06-03 05:47:57	-33.8755213870968	25.8622324193548
SC-AP26	2017-06-03 05:48:57	-33.8757120322581	25.8624987419355
SC-AP26	2017-06-03 05:49:57	-33.875933015873	25.8627503015873
SC-AP26	2017-06-03 05:50:57	-33.8761106349206	25.8629958730159
SC-AP26	2017-06-03 05:51:57	-33.8762793333333	25.8632235555556
SC-AP26	2017-06-03 05:52:57	-33.876431	25.8634084918033
SC-AP26	2017-06-03 05:53:57	-33.8765582380952	25.8635797142857
SC-AP26	2017-06-03 05:54:57	-33.8766842419355	25.8637614193548
SC-AP26	2017-06-03 05:55:57	-33.8768001639344	25.8639675737705
SC-AP26	2017-06-03 05:56:57	-33.8769495737705	25.8641696065574
SC-AP26	2017-06-03 05:57:57	-33.877102	25.8643286393443
SC-AP26	2017-06-03 05:58:57	-33.8772255683453	25.8645407841727
SC-AP26	2017-06-03 05:59:57	-33.8773589496403	25.8647574748201
SC-AP26	2017-06-03 06:00:57	-33.8774923309353	25.8649741654676
SC-AP26	2017-06-03 06:01:57	-33.8776059550562	25.8649356853933
SC-AP26	2017-06-03 06:02:57	-33.8776781935484	25.8651044516129
SC-AP26	2017-06-03 06:03:57	-33.8777293174603	25.8654486507936
SC-AP26	2017-06-03 06:04:57	-33.877791016129	25.8657028709677
SC-AP26	2017-06-03 06:05:57	-33.8778259516129	25.8659403064516
SC-AP26	2017-06-03 06:06:57	-33.8778978656716	25.866082119403
SC-AP26	2017-06-03 06:07:57	-33.878006483871	25.8661790322581
SC-AP26	2017-06-03 06:08:57	-33.8780893870968	25.8663622580645
SC-AP26	2017-06-03 06:09:57	-33.8781973870968	25.866446
SC-AP26	2017-06-03 06:10:57	-33.8782891290323	25.8666064516129
SC-AP26	2017-06-03 06:11:57	-33.8783693174603	25.8668619047619
SC-AP26	2017-06-03 06:12:57	-33.8784331290323	25.8671273548387
SC-AP26	2017-06-03 06:13:57	-33.8784408709677	25.8672086451613
SC-AP26	2017-06-03 06:14:57	-33.8785456774194	25.8675011935484
SC-AP26	2017-06-03 06:15:57	-33.8785482419355	25.8677017096774
SC-AP26	2017-06-03 06:16:57	-33.8786251774194	25.8679211451613
SC-AP26	2017-06-03 06:17:57	-33.878733546875	25.868091921875
SC-AP26	2017-06-03 06:18:57	-33.878831	25.8682674444444
SC-AP26	2017-06-03 06:19:57	-33.8788850606061	25.8684511818182
SC-AP26	2017-06-03 06:20:57	-33.8789415	25.8686655
SC-AP26	2017-06-03 06:21:57	-33.8790304285714	25.8687518571429
SC-AP26	2017-06-03 06:22:57	-33.879065952381	25.8689014761905
SC-AP26	2017-06-03 06:23:57	-33.879104047619	25.869171952381
SC-AP26	2017-06-03 06:24:57	-33.8791974285714	25.8694377142857
SC-AP26	2017-06-03 06:25:57	-33.8792686666667	25.8696952380952
SC-AP26	2017-06-03 06:26:57	-33.879332	25.8699123333333
SC-AP26	2017-06-03 06:27:57	-33.8794308571429	25.8701301428571
SC-AP26	2017-06-03 06:28:57	-33.8795394179105	25.8704326268657
SC-AP26	2017-06-03 06:29:57	-33.8796494126984	25.8707062539683
SC-AP26	2017-06-03 06:30:57	-33.8797926666667	25.8709638730159
SC-AP26	2017-06-03 06:31:57	-33.8799926666667	25.8713880952381
SC-AP26	2017-06-03 06:32:57	-33.8801926666667	25.871630952381
SC-AP26	2017-06-03 06:33:57	-33.8803383492063	25.8719964920635
SC-AP26	2017-06-03 06:34:57	-33.8805382222222	25.8723801111111
SC-AP26	2017-06-03 06:35:57	-33.8806269677419	25.8727284677419
SC-AP26	2017-06-03 06:36:57	-33.8807982857143	25.8730204285714
SC-AP26	2017-06-03 06:37:57	-33.8810104761905	25.8733345238095
SC-AP26	2017-06-03 06:38:57	-33.881065	25.873415
SC-AP26	2017-06-03 06:39:57	-33.881065	25.873415
SC-AP26	2017-06-03 06:40:57	-33.881443515625	25.873774765625
SC-AP26	2017-06-03 06:41:57	-33.8821362903226	25.874442016129
SC-AP26	2017-06-03 06:42:57	-33.8824300952381	25.8747168571429
SC-AP26	2017-06-03 06:43:57	-33.882648	25.874874
SC-AP26	2017-06-03 06:44:57	-33.882648	25.874874
SC-AP26	2017-06-03 06:45:57	-33.882648	25.874874
SC-AP26	2017-06-03 06:46:57	-33.882648	25.874874
SC-AP26	2017-06-03 06:47:57	-33.8838475714286	25.8751131428571
SC-AP26	2017-06-03 06:48:57	-33.884514	25.875246
SC-AP26	2017-06-03 06:49:57	-33.88510696875	25.875413578125
SC-AP26	2017-06-03 06:50:57	-33.886032	25.875675
SC-AP26	2017-06-03 06:51:57	-33.8861815645161	25.8756984193548
SC-AP26	2017-06-03 06:52:57	-33.886875	25.875807
SC-AP26	2017-06-03 06:53:57	-33.886875	25.875807
SC-AP26	2017-06-03 06:54:57	-33.8882183846154	25.8761564615385
SC-AP26	2017-06-03 06:55:57	-33.888355	25.876192
SC-AP26	2017-06-03 06:56:57	-33.888355	25.876192
SC-AP26	2017-06-03 06:57:57	-33.888355	25.876192
SC-AP26	2017-06-03 06:58:57	-33.888355	25.876192
SC-AP26	2017-06-03 06:59:57	-33.8890037419355	25.875908516129
SC-AP26	2017-06-03 07:00:57	-33.8914915806452	25.8748341451613
SC-AP26	2017-06-03 07:01:57	-33.8917112096774	25.874803516129
SC-AP26	2017-06-03 07:02:57	-33.891864	25.8747846666667
SC-AP26	2017-06-03 07:03:57	-33.8920443809524	25.8747906984127
SC-AP26	2017-06-03 07:04:57	-33.8921123225806	25.8746846129032
SC-AP26	2017-06-03 07:05:57	-33.8923116774194	25.8747813870968
SC-AP26	2017-06-03 07:06:57	-33.8924901269841	25.8745825873016
SC-AP26	2017-06-03 07:07:57	-33.892502	25.874569
SC-AP26	2017-06-03 07:08:57	-33.892502	25.874569
SC-AP26	2017-06-03 07:09:57	-33.892502	25.874569
SC-AP26	2017-06-03 07:10:57	-33.892502	25.874569
SC-AP26	2017-06-03 07:11:57	-33.8930594193548	25.8737858548387
SC-AP26	2017-06-03 07:12:57	-33.894806	25.871332
SC-AP26	2017-06-03 07:13:57	-33.894806	25.871332
SC-AP26	2017-06-03 07:14:57	-33.894806	25.871332
SC-AP26	2017-06-03 07:15:57	-33.894806	25.871332
SC-AP26	2017-06-03 07:16:57	-33.8951373333333	25.8694215833333
SC-AP26	2017-06-03 07:17:57	-33.895426125	25.867725125
SC-AP26	2017-06-03 07:18:57	-33.895530375	25.867061375
SC-AP26	2017-06-03 07:19:57	-33.895634625	25.866397625
SC-AP26	2017-06-03 07:20:57	-33.895738875	25.865733875
SC-AP26	2017-06-03 07:21:57	-33.895843125	25.865070125
SC-AP26	2017-06-03 07:22:57	-33.895947375	25.864406375
SC-AP26	2017-06-03 07:23:57	-33.896051625	25.863742625
SC-AP26	2017-06-03 07:24:57	-33.896155875	25.863078875
SC-AP26	2017-06-03 07:25:57	-33.896260125	25.862415125
SC-AP26	2017-06-03 07:26:57	-33.8963732686567	25.8616367761194
SC-AP26	2017-06-03 07:27:57	-33.896523	25.860353
SC-AP26	2017-06-03 07:28:57	-33.896523	25.860353
SC-AP26	2017-06-03 07:29:57	-33.896523	25.860353
SC-AP26	2017-06-03 07:30:57	-33.8964828529412	25.8587001764706
SC-AP26	2017-06-03 07:31:57	-33.896458	25.857677
SC-AP26	2017-06-03 07:32:57	-33.8964797142857	25.8570472857143
SC-AP26	2017-06-03 07:33:57	-33.896515	25.856024
SC-AP26	2017-06-03 07:34:57	-33.8965429425287	25.855793
SC-AP26	2017-06-03 07:35:57	-33.8966953563218	25.854533
SC-AP26	2017-06-03 07:36:57	-33.8967131118012	25.8536790548654
SC-AP26	2017-06-03 07:37:57	-33.8966819006211	25.8529727660455
SC-AP26	2017-06-03 07:38:57	-33.896650689441	25.8522664772257
SC-AP26	2017-06-03 07:39:57	-33.8966194782609	25.8515601884058
SC-AP26	2017-06-03 07:40:57	-33.8965882670808	25.8508538995859
SC-AP26	2017-06-03 07:41:57	-33.8965570559006	25.850147610766
SC-AP26	2017-06-03 07:42:57	-33.8965258447205	25.8494413219462
SC-AP26	2017-06-03 07:43:57	-33.8964946335404	25.8487350331263
SC-AP26	2017-06-03 07:44:57	-33.8964634223603	25.8480287443064
SC-AP26	2017-06-03 07:45:57	-33.8964322111801	25.8473224554865
SC-AP26	2017-06-03 07:46:57	-33.896401	25.8466161666667
SC-AP26	2017-06-03 07:47:57	-33.8963697888199	25.8459098778468
SC-AP26	2017-06-03 07:48:57	-33.8963385776398	25.8452035890269
SC-AP26	2017-06-03 07:49:57	-33.8963073664597	25.844497300207
SC-AP26	2017-06-03 07:50:57	-33.8962761552795	25.8437910113872
SC-AP26	2017-06-03 07:51:57	-33.8962449440994	25.8430847225673
SC-AP26	2017-06-03 07:52:57	-33.8962137329193	25.8423784337474
SC-AP26	2017-06-03 07:53:57	-33.8961825217392	25.8416721449275
SC-AP26	2017-06-03 07:54:57	-33.896151310559	25.8409658561077
SC-AP26	2017-06-03 07:55:57	-33.8961200993789	25.8402595672878
SC-AP26	2017-06-03 07:56:57	-33.8960888881988	25.8395532784679
SC-AP26	2017-06-03 07:57:57	-33.8960576770187	25.838846989648
SC-AP26	2017-06-03 07:58:57	-33.8960264658386	25.8381407008282
SC-AP26	2017-06-03 07:59:57	-33.8959952546584	25.8374344120083
SC-AP26	2017-06-03 08:00:57	-33.8959640434783	25.8367281231884
SC-AP26	2017-06-03 08:01:57	-33.8959328322982	25.8360218343685
SC-AP26	2017-06-03 08:02:57	-33.8959016211181	25.8353155455486
SC-AP26	2017-06-03 08:03:57	-33.8958704099379	25.8346092567288
SC-AP26	2017-06-03 08:04:57	-33.8958391987578	25.8339029679089
SC-AP26	2017-06-03 08:05:57	-33.8958079875777	25.833196679089
SC-AP26	2017-06-03 08:06:57	-33.8957767763976	25.8324903902691
SC-AP26	2017-06-03 08:07:57	-33.8957455652174	25.8317841014493
SC-AP26	2017-06-03 08:08:57	-33.8957143540373	25.8310778126294
SC-AP26	2017-06-03 08:09:57	-33.8956831428572	25.8303715238095
SC-AP26	2017-06-03 08:10:57	-33.8956519316771	25.8296652349896
SC-AP26	2017-06-03 08:11:57	-33.8956207204969	25.8289589461698
SC-AP26	2017-06-03 08:12:57	-33.8955895093168	25.8282526573499
SC-AP26	2017-06-03 08:13:57	-33.8955582981367	25.82754636853
SC-AP26	2017-06-03 08:14:57	-33.8955270869566	25.8268400797101
SC-AP26	2017-06-03 08:15:57	-33.8954958757764	25.8261337908903
SC-AP26	2017-06-03 08:16:57	-33.8954646645963	25.8254275020704
SC-AP26	2017-06-03 08:17:57	-33.8954334534162	25.8247212132505
SC-AP26	2017-06-03 08:18:57	-33.8954022422361	25.8240149244306
SC-AP26	2017-06-03 08:19:57	-33.8953710310559	25.8233086356108
SC-AP26	2017-06-03 08:20:57	-33.8953398198758	25.8226023467909
SC-AP26	2017-06-03 08:21:57	-33.8953086086957	25.821896057971
SC-AP26	2017-06-03 08:22:57	-33.8952773975156	25.8211897691511
SC-AP26	2017-06-03 08:23:57	-33.8952461863354	25.8204834803313
SC-AP26	2017-06-03 08:24:57	-33.8952149751553	25.8197771915114
SC-AP26	2017-06-03 08:25:57	-33.8951837639752	25.8190709026915
SC-AP26	2017-06-03 08:26:57	-33.8951525527951	25.8183646138716
SC-AP26	2017-06-03 08:27:57	-33.8951213416149	25.8176583250518
SC-AP26	2017-06-03 08:28:57	-33.8950901304348	25.8169520362319
SC-AP26	2017-06-03 08:29:57	-33.8950589192547	25.816245747412
SC-AP26	2017-06-03 08:30:57	-33.8950277080746	25.8155394585921
SC-AP26	2017-06-03 08:31:57	-33.8949964968944	25.8148331697723
SC-AP26	2017-06-03 08:32:57	-33.8949652857143	25.8141268809524
SC-AP26	2017-06-03 08:33:57	-33.8949340745342	25.8134205921325
SC-AP26	2017-06-03 08:34:57	-33.894902863354	25.8127143033126
SC-AP26	2017-06-03 08:35:57	-33.8948716521739	25.8120080144928
SC-AP26	2017-06-03 08:36:57	-33.8948404409938	25.8113017256729
SC-AP26	2017-06-03 08:37:57	-33.8948092298137	25.810595436853
SC-AP26	2017-06-03 08:38:57	-33.8947780186335	25.8098891480331
SC-AP26	2017-06-03 08:39:57	-33.8947468074534	25.8091828592133
SC-AP26	2017-06-03 08:40:57	-33.8947526666667	25.8086913650794
SC-AP26	2017-06-03 08:41:57	-33.894815972973	25.8086228783784
SC-AP26	2017-06-03 08:42:57	-33.8948398571429	25.8085331904762
SC-AP26	2017-06-03 08:43:57	-33.894917	25.808357
SC-AP26	2017-06-03 08:44:57	-33.894931516129	25.8082331290323
SC-AP26	2017-06-03 08:45:57	-33.894932	25.808229
SC-AP26	2017-06-03 08:46:57	-33.894932	25.808229
SC-AP26	2017-06-03 08:47:57	-33.894932	25.808229
SC-AP26	2017-06-03 08:48:57	-33.894932	25.808229
SC-AP26	2017-06-03 08:49:57	-33.8950743432836	25.8073188656716
SC-AP26	2017-06-03 08:50:57	-33.895493	25.804642
SC-AP26	2017-06-03 08:51:57	-33.895493	25.804642
SC-AP26	2017-06-03 08:52:57	-33.895493	25.804642
SC-AP26	2017-06-03 08:53:57	-33.895493	25.804642
SC-AP26	2017-06-03 08:54:57	-33.895493	25.804642
SC-AP26	2017-06-03 08:55:57	-33.8957245396825	25.8030842857143
SC-AP26	2017-06-03 08:56:57	-33.895996	25.801258
SC-AP26	2017-06-03 08:57:57	-33.895996	25.801258
SC-AP26	2017-06-03 08:58:57	-33.895996	25.801258
SC-AP26	2017-06-03 08:59:57	-33.895996	25.801258
SC-AP26	2017-06-03 09:00:57	-33.895996	25.801258
SC-AP26	2017-06-03 09:01:57	-33.8969096986301	25.7989636712329
SC-AP26	2017-06-03 09:02:57	-33.897446	25.797617
SC-AP26	2017-06-03 09:03:57	-33.8977117384615	25.7970062615385
SC-AP26	2017-06-03 09:04:57	-33.898197	25.795891
SC-AP26	2017-06-03 09:05:57	-33.898197	25.795891
SC-AP26	2017-06-03 09:06:57	-33.898197	25.795891
SC-AP26	2017-06-03 09:07:57	-33.8983378571429	25.7942228095238
SC-AP26	2017-06-03 09:08:57	-33.89835	25.794079
SC-AP26	2017-06-03 09:09:57	-33.8983471875	25.79396509375
SC-AP26	2017-06-03 09:10:57	-33.898346	25.793917
SC-AP26	2017-06-03 09:11:57	-33.8987103770492	25.7941599180328
SC-AP26	2017-06-03 09:12:57	-33.899063	25.794395
SC-AP26	2017-06-03 09:13:57	-33.8986900967742	25.7946443548387
SC-AP26	2017-06-03 09:14:57	-33.897907	25.795168
SC-AP26	2017-06-03 09:15:57	-33.897907	25.795168
SC-AP26	2017-06-03 09:16:57	-33.897907	25.795168
SC-AP26	2017-06-03 09:17:57	-33.897907	25.795168
SC-AP26	2017-06-03 09:18:57	-33.897907	25.795168
SC-AP26	2017-06-03 09:19:57	-33.8963767460317	25.7964033015873
SC-AP26	2017-06-03 09:20:57	-33.89537	25.797216
SC-AP26	2017-06-03 09:21:57	-33.89537	25.797216
SC-AP26	2017-06-03 09:22:57	-33.89537	25.797216
SC-AP26	2017-06-03 09:23:57	-33.89537	25.797216
SC-AP26	2017-06-03 09:24:57	-33.89537	25.797216
SC-AP26	2017-06-03 09:25:57	-33.89537	25.797216
SC-AP26	2017-06-03 09:26:57	-33.89537	25.797216
SC-AP26	2017-06-03 09:27:57	-33.8934918309859	25.7970730422535
SC-AP26	2017-06-03 09:28:57	-33.89156	25.796926
SC-AP26	2017-06-03 09:29:57	-33.8913041612903	25.7967995483871
SC-AP26	2017-06-03 09:30:57	-33.890363611399	25.7962915129534
SC-AP26	2017-06-03 09:31:57	-33.8900466683938	25.7959190777202
SC-AP26	2017-06-03 09:32:57	-33.8897297253886	25.795546642487
SC-AP26	2017-06-03 09:33:57	-33.8894127823834	25.7951742072539
SC-AP26	2017-06-03 09:34:57	-33.8890958393782	25.7948017720207
SC-AP26	2017-06-03 09:35:57	-33.8887788963731	25.7944293367876
SC-AP26	2017-06-03 09:36:57	-33.8884619533679	25.7940569015544
SC-AP26	2017-06-03 09:37:57	-33.8881450103627	25.7936844663212
SC-AP26	2017-06-03 09:38:57	-33.8878280673575	25.7933120310881
SC-AP26	2017-06-03 09:39:57	-33.8875111243523	25.7929395958549
SC-AP26	2017-06-03 09:40:57	-33.8871941813472	25.7925671606218
SC-AP26	2017-06-03 09:41:57	-33.886877238342	25.7921947253886
SC-AP26	2017-06-03 09:42:57	-33.8865602953368	25.7918222901554
SC-AP26	2017-06-03 09:43:57	-33.886349	25.791574
SC-AP26	2017-06-03 09:44:57	-33.8862691688312	25.7914532597403
SC-AP26	2017-06-03 09:45:57	-33.885736961039	25.7906483246753
SC-AP26	2017-06-03 09:46:57	-33.885666	25.790541
SC-AP26	2017-06-03 09:47:57	-33.885666	25.790541
SC-AP26	2017-06-03 09:48:57	-33.885666	25.790541
SC-AP26	2017-06-03 09:49:57	-33.8851524736842	25.7902028947368
SC-AP26	2017-06-03 09:50:57	-33.883892	25.789373
SC-AP26	2017-06-03 09:51:57	-33.883892	25.789373
SC-AP26	2017-06-03 09:52:57	-33.883892	25.789373
SC-AP26	2017-06-03 09:53:57	-33.883892	25.789373
SC-AP26	2017-06-03 09:54:57	-33.883173	25.7878855
SC-AP26	2017-06-03 09:55:57	-33.8823557978675	25.7862262497731
SC-AP26	2017-06-03 09:56:57	-33.8821201127496	25.7858140492287
SC-AP26	2017-06-03 09:57:57	-33.8818844276316	25.7854018486842
SC-AP26	2017-06-03 09:58:57	-33.8816487425136	25.7849896481397
SC-AP26	2017-06-03 09:59:57	-33.8814130573957	25.7845774475953
SC-AP26	2017-06-03 10:00:57	-33.8811773722777	25.7841652470508
SC-AP26	2017-06-03 10:01:57	-33.8809416871597	25.7837530465064
SC-AP26	2017-06-03 10:02:57	-33.8807060020418	25.7833408459619
SC-AP26	2017-06-03 10:03:57	-33.8804703169238	25.7829286454174
SC-AP26	2017-06-03 10:04:57	-33.8802346318058	25.782516444873
SC-AP26	2017-06-03 10:05:57	-33.8799989466879	25.7821042443285
SC-AP26	2017-06-03 10:06:57	-33.8797632615699	25.781692043784
SC-AP26	2017-06-03 10:07:57	-33.8795275764519	25.7812798432396
SC-AP26	2017-06-03 10:08:57	-33.879291891334	25.7808676426951
SC-AP26	2017-06-03 10:09:57	-33.879056206216	25.7804554421506
SC-AP26	2017-06-03 10:10:57	-33.878820521098	25.7800432416062
SC-AP26	2017-06-03 10:11:57	-33.8785848359801	25.7796310410617
SC-AP26	2017-06-03 10:12:57	-33.8783491508621	25.7792188405173
SC-AP26	2017-06-03 10:13:57	-33.8781134657441	25.7788066399728
SC-AP26	2017-06-03 10:14:57	-33.8778777806262	25.7783944394283
SC-AP26	2017-06-03 10:15:57	-33.8776420955082	25.7779822388839
SC-AP26	2017-06-03 10:16:57	-33.8774064103902	25.7775700383394
SC-AP26	2017-06-03 10:17:57	-33.8771707252723	25.7771578377949
SC-AP26	2017-06-03 10:18:57	-33.8769350401543	25.7767456372505
SC-AP26	2017-06-03 10:19:57	-33.8766993550363	25.776333436706
SC-AP26	2017-06-03 10:20:57	-33.8764636699183	25.7759212361615
SC-AP26	2017-06-03 10:21:57	-33.8762279848004	25.7755090356171
SC-AP26	2017-06-03 10:22:57	-33.8759922996824	25.7750968350726
SC-AP26	2017-06-03 10:23:57	-33.8757566145644	25.7746846345282
SC-AP26	2017-06-03 10:24:57	-33.8755209294465	25.7742724339837
SC-AP26	2017-06-03 10:25:57	-33.8752852443285	25.7738602334392
SC-AP26	2017-06-03 10:26:57	-33.8750495592105	25.7734480328948
SC-AP26	2017-06-03 10:27:57	-33.8748138740926	25.7730358323503
SC-AP26	2017-06-03 10:28:57	-33.8745781889746	25.7726236318058
SC-AP26	2017-06-03 10:29:57	-33.8743425038566	25.7722114312614
SC-AP26	2017-06-03 10:30:57	-33.8741068187387	25.7717992307169
SC-AP26	2017-06-03 10:31:57	-33.8738711336207	25.7713870301724
SC-AP26	2017-06-03 10:32:57	-33.8736354485027	25.770974829628
SC-AP26	2017-06-03 10:33:57	-33.8733997633848	25.7705626290835
SC-AP26	2017-06-03 10:34:57	-33.8731640782668	25.770150428539
SC-AP26	2017-06-03 10:35:57	-33.8729283931488	25.7697382279946
SC-AP26	2017-06-03 10:36:57	-33.8726927080309	25.7693260274501
SC-AP26	2017-06-03 10:37:57	-33.8724570229129	25.7689138269056
SC-AP26	2017-06-03 10:38:57	-33.8722213377949	25.7685016263612
SC-AP26	2017-06-03 10:39:57	-33.871985652677	25.7680894258167
SC-AP26	2017-06-03 10:40:57	-33.871749967559	25.7676772252723
SC-AP26	2017-06-03 10:41:57	-33.871514282441	25.7672650247278
SC-AP26	2017-06-03 10:42:57	-33.8712785973231	25.7668528241833
SC-AP26	2017-06-03 10:43:57	-33.8710429122051	25.7664406236389
SC-AP26	2017-06-03 10:44:57	-33.8708072270871	25.7660284230944
SC-AP26	2017-06-03 10:45:57	-33.8705715419692	25.7656162225499
SC-AP26	2017-06-03 10:46:57	-33.8703358568512	25.7652040220055
SC-AP26	2017-06-03 10:47:57	-33.8701001717332	25.764791821461
SC-AP26	2017-06-03 10:48:57	-33.8698644866152	25.7643796209165
SC-AP26	2017-06-03 10:49:57	-33.8696288014973	25.7639674203721
SC-AP26	2017-06-03 10:50:57	-33.8693931163793	25.7635552198276
SC-AP26	2017-06-03 10:51:57	-33.8691574312613	25.7631430192831
SC-AP26	2017-06-03 10:52:57	-33.8689217461434	25.7627308187387
SC-AP26	2017-06-03 10:53:57	-33.8686860610254	25.7623186181942
SC-AP26	2017-06-03 10:54:57	-33.8684503759074	25.7619064176497
SC-AP26	2017-06-03 10:55:57	-33.8682146907895	25.7614942171053
SC-AP26	2017-06-03 10:56:57	-33.8679790056715	25.7610820165608
SC-AP26	2017-06-03 10:57:57	-33.8677433205535	25.7606698160163
SC-AP26	2017-06-03 10:58:57	-33.8675076354356	25.7602576154719
SC-AP26	2017-06-03 10:59:57	-33.8672719503176	25.7598454149274
SC-AP26	2017-06-03 11:00:57	-33.8670362651996	25.7594332143829
SC-AP26	2017-06-03 11:01:57	-33.8668005800817	25.7590210138385
SC-AP26	2017-06-03 11:02:57	-33.8665648949637	25.758608813294
SC-AP26	2017-06-03 11:03:57	-33.8663292098457	25.7581966127496
SC-AP26	2017-06-03 11:04:57	-33.8660935247278	25.7577844122051
SC-AP26	2017-06-03 11:05:57	-33.8658578396098	25.7573722116606
SC-AP26	2017-06-03 11:06:57	-33.8656221544918	25.7569600111162
SC-AP26	2017-06-03 11:07:57	-33.8653864693739	25.7565478105717
SC-AP26	2017-06-03 11:08:57	-33.8651507842559	25.7561356100272
SC-AP26	2017-06-03 11:09:57	-33.8651241643836	25.7562758493151
SC-AP26	2017-06-03 11:10:57	-33.8651554237288	25.7565484576271
SC-AP26	2017-06-03 11:11:57	-33.8652037288136	25.7568586271186
SC-AP26	2017-06-03 11:12:57	-33.8650292432815	25.7570028581532
SC-AP26	2017-06-03 11:13:57	-33.8647869519095	25.757096586179
SC-AP26	2017-06-03 11:14:57	-33.8645446605375	25.7571903142049
SC-AP26	2017-06-03 11:15:57	-33.8643023691655	25.7572840422308
SC-AP26	2017-06-03 11:16:57	-33.8640600777935	25.7573777702566
SC-AP26	2017-06-03 11:17:57	-33.8638177864215	25.7574714982825
SC-AP26	2017-06-03 11:18:57	-33.8635754950495	25.7575652263083
SC-AP26	2017-06-03 11:19:57	-33.8633332036775	25.7576589543342
SC-AP26	2017-06-03 11:20:57	-33.8630909123055	25.7577526823601
SC-AP26	2017-06-03 11:21:57	-33.8628486209335	25.7578464103859
SC-AP26	2017-06-03 11:22:57	-33.8626063295615	25.7579401384118
SC-AP26	2017-06-03 11:23:57	-33.8623640381895	25.7580338664377
SC-AP26	2017-06-03 11:24:57	-33.8621217468175	25.7581275944635
SC-AP26	2017-06-03 11:25:57	-33.8618794554455	25.7582213224894
SC-AP26	2017-06-03 11:26:57	-33.8616371640735	25.7583150505153
SC-AP26	2017-06-03 11:27:57	-33.8613948727015	25.7584087785411
SC-AP26	2017-06-03 11:28:57	-33.8611525813295	25.758502506567
SC-AP26	2017-06-03 11:29:57	-33.8609102899575	25.7585962345928
SC-AP26	2017-06-03 11:30:57	-33.8606679985855	25.7586899626187
SC-AP26	2017-06-03 11:31:57	-33.8604257072135	25.7587836906446
SC-AP26	2017-06-03 11:32:57	-33.8601834158415	25.7588774186704
SC-AP26	2017-06-03 11:33:57	-33.8599411244695	25.7589711466963
SC-AP26	2017-06-03 11:34:57	-33.8596988330975	25.7590648747222
SC-AP26	2017-06-03 11:35:57	-33.8594565417255	25.759158602748
SC-AP26	2017-06-03 11:36:57	-33.8592142503535	25.7592523307739
SC-AP26	2017-06-03 11:37:57	-33.8589719589816	25.7593460587997
SC-AP26	2017-06-03 11:38:57	-33.8587296676096	25.7594397868256
SC-AP26	2017-06-03 11:39:57	-33.8584873762376	25.7595335148515
SC-AP26	2017-06-03 11:40:57	-33.8582450848656	25.7596272428773
SC-AP26	2017-06-03 11:41:57	-33.8580027934936	25.7597209709032
SC-AP26	2017-06-03 11:42:57	-33.8577605021216	25.7598146989291
SC-AP26	2017-06-03 11:43:57	-33.8575182107496	25.7599084269549
SC-AP26	2017-06-03 11:44:57	-33.8572759193776	25.7600021549808
SC-AP26	2017-06-03 11:45:57	-33.8570336280056	25.7600958830067
SC-AP26	2017-06-03 11:46:57	-33.8567913366336	25.7601896110325
SC-AP26	2017-06-03 11:47:57	-33.8565490452616	25.7602833390584
SC-AP26	2017-06-03 11:48:57	-33.8563067538896	25.7603770670842
SC-AP26	2017-06-03 11:49:57	-33.8560644625176	25.7604707951101
SC-AP26	2017-06-03 11:50:57	-33.8558221711456	25.760564523136
SC-AP26	2017-06-03 11:51:57	-33.8555798797737	25.7606582511618
SC-AP26	2017-06-03 11:52:57	-33.8553375884017	25.7607519791877
SC-AP26	2017-06-03 11:53:57	-33.8550952970297	25.7608457072136
SC-AP26	2017-06-03 11:54:57	-33.8548530056577	25.7609394352394
SC-AP26	2017-06-03 11:55:57	-33.8546107142857	25.7610331632653
SC-AP26	2017-06-03 11:56:57	-33.8543684229137	25.7611268912911
SC-AP26	2017-06-03 11:57:57	-33.8541261315417	25.761220619317
SC-AP26	2017-06-03 11:58:57	-33.8538838401697	25.7613143473429
SC-AP26	2017-06-03 11:59:57	-33.8536415487977	25.7614080753687
SC-AP26	2017-06-03 12:00:57	-33.8533992574257	25.7615018033946
SC-AP26	2017-06-03 12:01:57	-33.8531569660537	25.7615955314205
SC-AP26	2017-06-03 12:02:57	-33.8529146746817	25.7616892594463
SC-AP26	2017-06-03 12:03:57	-33.8526723833097	25.7617829874722
SC-AP26	2017-06-03 12:04:57	-33.8524300919377	25.7618767154981
SC-AP26	2017-06-03 12:05:57	-33.8521878005657	25.7619704435239
SC-AP26	2017-06-03 12:06:57	-33.8519455091937	25.7620641715498
SC-AP26	2017-06-03 12:07:57	-33.8517032178218	25.7621578995756
SC-AP26	2017-06-03 12:08:57	-33.8514609264498	25.7622516276015
SC-AP26	2017-06-03 12:09:57	-33.8512186350778	25.7623453556274
SC-AP26	2017-06-03 12:10:57	-33.8509763437058	25.7624390836532
SC-AP26	2017-06-03 12:11:57	-33.8507340523338	25.7625328116791
SC-AP26	2017-06-03 12:12:57	-33.8504917609618	25.762626539705
SC-AP26	2017-06-03 12:13:57	-33.8502494695898	25.7627202677308
SC-AP26	2017-06-03 12:14:57	-33.8500071782178	25.7628139957567
SC-AP26	2017-06-03 12:15:57	-33.8497648868458	25.7629077237826
SC-AP26	2017-06-03 12:16:57	-33.8495225954738	25.7630014518084
SC-AP26	2017-06-03 12:17:57	-33.8492803041018	25.7630951798343
SC-AP26	2017-06-03 12:18:57	-33.8490380127298	25.7631889078602
SC-AP26	2017-06-03 12:19:57	-33.8487957213578	25.763282635886
SC-AP26	2017-06-03 12:20:57	-33.8485534299858	25.7633763639119
SC-AP26	2017-06-03 12:21:57	-33.8483111386139	25.7634700919378
SC-AP26	2017-06-03 12:22:57	-33.8480688472419	25.7635638199636
SC-AP26	2017-06-03 12:23:57	-33.8478265558699	25.7636575479895
SC-AP26	2017-06-03 12:24:57	-33.8475842644979	25.7637512760153
SC-AP26	2017-06-03 12:25:57	-33.8473419731259	25.7638450040412
SC-AP26	2017-06-03 12:26:57	-33.8470996817539	25.7639387320671
SC-AP26	2017-06-03 12:27:57	-33.8468573903819	25.7640324600929
SC-AP26	2017-06-03 12:28:57	-33.8466150990099	25.7641261881188
SC-AP26	2017-06-03 12:29:57	-33.8463728076379	25.7642199161447
SC-AP26	2017-06-03 12:30:57	-33.8461305162659	25.7643136441705
SC-AP26	2017-06-03 12:31:57	-33.8458882248939	25.7644073721964
SC-AP26	2017-06-03 12:32:57	-33.8456459335219	25.7645011002223
SC-AP26	2017-06-03 12:33:57	-33.8454036421499	25.7645948282481
SC-AP26	2017-06-03 12:34:57	-33.8452219047619	25.7647081428571
SC-AP26	2017-06-03 12:35:57	-33.845190516129	25.7648560322581
SC-AP26	2017-06-03 12:36:57	-33.8451487692308	25.7649623230769
SC-AP26	2017-06-03 12:37:57	-33.8451037777778	25.7651027777778
SC-AP26	2017-06-03 12:38:57	-33.8450706984127	25.7652745238095
SC-AP26	2017-06-03 12:39:57	-33.845080952381	25.7654763650794
SC-AP26	2017-06-03 12:40:57	-33.8450780952381	25.7656182698413
SC-AP26	2017-06-03 12:41:57	-33.84508796875	25.765884
SC-AP26	2017-06-03 12:42:57	-33.8451691290323	25.7660642903226
SC-AP26	2017-06-03 12:43:57	-33.8454619908257	25.766325395806
SC-AP26	2017-06-03 12:44:57	-33.8457862110092	25.7666004678899
SC-AP26	2017-06-03 12:45:57	-33.8461104311927	25.7668755399738
SC-AP26	2017-06-03 12:46:57	-33.8464346513761	25.7671506120577
SC-AP26	2017-06-03 12:47:57	-33.8467588715596	25.7674256841415
SC-AP26	2017-06-03 12:48:57	-33.8470830917431	25.7677007562254
SC-AP26	2017-06-03 12:49:57	-33.8474073119266	25.7679758283093
SC-AP26	2017-06-03 12:50:57	-33.8477315321101	25.7682509003932
SC-AP26	2017-06-03 12:51:57	-33.8480557522936	25.7685259724771
SC-AP26	2017-06-03 12:52:57	-33.8483799724771	25.7688010445609
SC-AP26	2017-06-03 12:53:57	-33.8487041926605	25.7690761166448
SC-AP26	2017-06-03 12:54:57	-33.849028412844	25.7693511887287
SC-AP26	2017-06-03 12:55:57	-33.8493610483871	25.7696992419355
SC-AP26	2017-06-03 12:56:57	-33.849697	25.770372
SC-AP26	2017-06-03 12:57:57	-33.849697	25.770372
SC-AP26	2017-06-03 12:58:57	-33.850061983871	25.7693864516129
SC-AP26	2017-06-03 12:59:57	-33.850094	25.7693
SC-AP26	2017-06-03 13:00:57	-33.850094	25.7693
SC-AP26	2017-06-03 13:01:57	-33.8494961311475	25.7693309836066
SC-AP26	2017-06-03 13:02:57	-33.849052	25.769354
SC-AP26	2017-06-03 13:03:57	-33.8489683333333	25.7697786666667
SC-AP26	2017-06-03 13:04:57	-33.848801	25.770628
SC-AP26	2017-06-03 13:05:57	-33.8488026285714	25.7706449428571
SC-AP26	2017-06-03 13:06:57	-33.8488514857143	25.7711532285714
SC-AP26	2017-06-03 13:07:57	-33.848858	25.771221
SC-AP26	2017-06-03 13:08:57	-33.8499846666667	25.7713496666667
SC-AP26	2017-06-03 13:09:57	-33.850548	25.771414
SC-AP26	2017-06-03 13:10:57	-33.850548	25.771414
SC-AP26	2017-06-03 13:11:57	-33.850548	25.771414
SC-AP26	2017-06-03 13:12:57	-33.850548	25.771414
SC-AP26	2017-06-03 13:13:57	-33.850548	25.771414
SC-AP26	2017-06-03 13:14:57	-33.850548	25.771414
SC-AP26	2017-06-03 13:15:57	-33.850548	25.771414
SC-AP26	2017-06-03 13:16:57	-33.8503911904762	25.7732745714286
SC-AP26	2017-06-03 13:17:57	-33.850410625	25.77454428125
SC-AP26	2017-06-03 13:18:57	-33.850525	25.774511
SC-AP26	2017-06-03 13:19:57	-33.850525	25.774511
SC-AP26	2017-06-03 13:20:57	-33.850525	25.774511
SC-AP26	2017-06-03 13:21:57	-33.850525	25.774511
SC-AP26	2017-06-03 13:22:57	-33.850525	25.774511
SC-AP26	2017-06-03 13:23:57	-33.8527217741935	25.7737392258065
SC-AP26	2017-06-03 13:24:57	-33.853864	25.7732105
SC-AP26	2017-06-03 13:25:57	-33.854069	25.773096
SC-AP26	2017-06-03 13:26:57	-33.854069	25.773096
SC-AP26	2017-06-03 13:27:57	-33.854069	25.773096
SC-AP26	2017-06-03 13:28:57	-33.8545885555556	25.772598
SC-AP26	2017-06-03 13:29:57	-33.856407	25.770855
SC-AP26	2017-06-03 13:30:57	-33.856407	25.770855
SC-AP26	2017-06-03 13:31:57	-33.856407	25.770855
SC-AP26	2017-06-03 13:32:57	-33.8576811774194	25.770486483871
SC-AP26	2017-06-03 13:33:57	-33.857956	25.770407
SC-AP26	2017-06-03 13:34:57	-33.857395295082	25.7707874098361
SC-AP26	2017-06-03 13:35:57	-33.857079	25.771002
SC-AP26	2017-06-03 13:36:57	-33.8572113225806	25.7716911612903
SC-AP26	2017-06-03 13:37:57	-33.857372	25.772528
SC-AP26	2017-06-03 13:38:57	-33.8571743225806	25.7726614193548
SC-AP26	2017-06-03 13:39:57	-33.856606	25.773045
SC-AP26	2017-06-03 13:40:57	-33.856606	25.773045
SC-AP26	2017-06-03 13:41:57	-33.856606	25.773045
SC-AP26	2017-06-03 13:42:57	-33.856606	25.773045
SC-AP26	2017-06-03 13:43:57	-33.856606	25.773045
SC-AP26	2017-06-03 13:44:57	-33.856606	25.773045
SC-AP26	2017-06-03 13:45:57	-33.856606	25.773045
SC-AP26	2017-06-03 13:46:57	-33.856606	25.773045
SC-AP26	2017-06-03 13:47:57	-33.856606	25.773045
SC-AP26	2017-06-03 13:48:57	-33.856606	25.773045
SC-AP26	2017-06-03 13:49:57	-33.856606	25.773045
SC-AP26	2017-06-03 13:50:57	-33.8589132112676	25.7731522112676
SC-AP26	2017-06-03 13:51:57	-33.860329	25.773218
SC-AP26	2017-06-03 13:52:57	-33.8602884761905	25.7734498253968
SC-AP26	2017-06-03 13:53:57	-33.860218	25.773853
SC-AP26	2017-06-03 13:54:57	-33.8602246666667	25.7740201428571
SC-AP26	2017-06-03 13:55:57	-33.86026	25.774906
SC-AP26	2017-06-03 13:56:57	-33.86026	25.774906
SC-AP26	2017-06-03 13:57:57	-33.86026	25.774906
SC-AP26	2017-06-03 13:58:57	-33.86026	25.774906
SC-AP26	2017-06-03 13:59:57	-33.86026	25.774906
SC-AP26	2017-06-03 14:00:57	-33.86026	25.774906
SC-AP26	2017-06-03 14:01:57	-33.86026	25.774906
SC-AP26	2017-06-03 14:02:57	-33.86026	25.774906
SC-AP26	2017-06-03 14:03:57	-33.86026	25.774906
SC-AP26	2017-06-03 14:04:57	-33.8627850149254	25.773458880597
SC-AP26	2017-06-03 14:05:57	-33.863228	25.773205
SC-AP26	2017-06-03 14:06:57	-33.862877375	25.77418375
SC-AP26	2017-06-03 14:07:57	-33.862667	25.774771
SC-AP26	2017-06-03 14:08:57	-33.862667	25.7752658253968
SC-AP26	2017-06-03 14:09:57	-33.862667	25.77597
SC-AP26	2017-06-03 14:10:57	-33.862472	25.7757509180328
SC-AP26	2017-06-03 14:11:57	-33.861752	25.774942
SC-AP26	2017-06-03 14:12:57	-33.8617265454545	25.7749283636364
SC-AP26	2017-06-03 14:13:57	-33.8609629090909	25.7745192727273
SC-AP26	2017-06-03 14:14:57	-33.860912	25.774492
SC-AP26	2017-06-03 14:15:57	-33.860912	25.774492
SC-AP26	2017-06-03 14:16:57	-33.8612489375	25.7749673125
SC-AP26	2017-06-03 14:17:57	-33.861511	25.775337
SC-AP26	2017-06-03 14:18:57	-33.8618389047619	25.775118047619
SC-AP26	2017-06-03 14:19:57	-33.86245	25.77471
SC-AP26	2017-06-03 14:20:57	-33.86245	25.77471
SC-AP26	2017-06-03 14:21:57	-33.86245	25.77471
SC-AP26	2017-06-03 14:22:57	-33.86245	25.77471
SC-AP26	2017-06-03 14:23:57	-33.86245	25.77471
SC-AP26	2017-06-03 14:24:57	-33.86245	25.77471
SC-AP26	2017-06-03 14:25:57	-33.86245	25.77471
SC-AP26	2017-06-03 14:26:57	-33.86245	25.77471
SC-AP26	2017-06-03 14:27:57	-33.862747703125	25.774973109375
SC-AP26	2017-06-03 14:28:57	-33.864567	25.776581
SC-AP26	2017-06-03 14:29:57	-33.864567	25.776581
SC-AP26	2017-06-03 14:30:57	-33.864567	25.776581
SC-AP26	2017-06-03 14:31:57	-33.8650268709677	25.7761722258065
SC-AP26	2017-06-03 14:32:57	-33.865215	25.776005
SC-AP26	2017-06-03 14:33:57	-33.865215	25.776005
SC-AP26	2017-06-03 14:34:57	-33.865215	25.776005
SC-AP26	2017-06-03 14:35:57	-33.8652252857143	25.7763486190476
SC-AP26	2017-06-03 14:36:57	-33.865269	25.777809
SC-AP26	2017-06-03 14:37:57	-33.865269	25.777809
SC-AP26	2017-06-03 14:38:57	-33.8657350144928	25.7784075507246
SC-AP26	2017-06-03 14:39:57	-33.865814	25.778509
SC-AP26	2017-06-03 14:40:57	-33.865814	25.778509
SC-AP26	2017-06-03 14:41:57	-33.8659086315789	25.7783655263158
SC-AP26	2017-06-03 14:42:57	-33.866062	25.778133
SC-AP26	2017-06-03 14:43:57	-33.8660797971014	25.7781619855072
SC-AP26	2017-06-03 14:44:57	-33.8666137101449	25.7790315507246
SC-AP26	2017-06-03 14:45:57	-33.866676	25.779133
SC-AP26	2017-06-03 14:46:57	-33.866676	25.779133
SC-AP26	2017-06-03 14:47:57	-33.866676	25.779133
SC-AP26	2017-06-03 14:48:57	-33.866676	25.779133
SC-AP26	2017-06-03 14:49:57	-33.8665866478873	25.7790886901408
SC-AP26	2017-06-03 14:50:57	-33.8662304776119	25.7788910597015
SC-AP26	2017-06-03 14:51:57	-33.8675048059701	25.7788928507463
SC-AP26	2017-06-03 14:52:57	-33.867611	25.778893
SC-AP26	2017-06-03 14:53:57	-33.867611	25.778893
SC-AP26	2017-06-03 14:54:57	-33.867611	25.778893
SC-AP26	2017-06-03 14:55:57	-33.867611	25.778893
SC-AP26	2017-06-03 14:56:57	-33.8677719863014	25.7786759178082
SC-AP26	2017-06-03 14:57:57	-33.868515	25.777674
SC-AP26	2017-06-03 14:58:57	-33.868515	25.777674
SC-AP26	2017-06-03 14:59:57	-33.868515	25.777674
SC-AP26	2017-06-03 15:00:57	-33.868515	25.777674
SC-AP26	2017-06-03 15:01:57	-33.8682074347826	25.7773789565217
SC-AP26	2017-06-03 15:02:57	-33.8674078636364	25.7766387272727
SC-AP26	2017-06-03 15:03:57	-33.867863	25.777245
SC-AP26	2017-06-03 15:04:57	-33.867863	25.777245
SC-AP26	2017-06-03 15:05:57	-33.8685677164179	25.7780467313433
SC-AP26	2017-06-03 15:06:57	-33.868771	25.778278
SC-AP26	2017-06-03 15:07:57	-33.8688248059701	25.7786520298507
SC-AP26	2017-06-03 15:08:57	-33.8688104324324	25.779060972973
SC-AP26	2017-06-03 15:09:57	-33.8686552247135	25.7791921918286
SC-AP26	2017-06-03 15:10:57	-33.8684376163428	25.7792830139512
SC-AP26	2017-06-03 15:11:57	-33.8682200079721	25.7793738360737
SC-AP26	2017-06-03 15:12:57	-33.8680023996014	25.7794646581963
SC-AP26	2017-06-03 15:13:57	-33.8677847912307	25.7795554803189
SC-AP26	2017-06-03 15:14:57	-33.86756718286	25.7796463024415
SC-AP26	2017-06-03 15:15:57	-33.8673495744893	25.779737124564
SC-AP26	2017-06-03 15:16:57	-33.8671319661186	25.7798279466866
SC-AP26	2017-06-03 15:17:57	-33.8669143577479	25.7799187688092
SC-AP26	2017-06-03 15:18:57	-33.8666967493772	25.7800095909317
SC-AP26	2017-06-03 15:19:57	-33.8664791410065	25.7801004130543
SC-AP26	2017-06-03 15:20:57	-33.8662615326358	25.7801912351769
SC-AP26	2017-06-03 15:21:57	-33.8660439242651	25.7802820572995
SC-AP26	2017-06-03 15:22:57	-33.8658263158944	25.780372879422
SC-AP26	2017-06-03 15:23:57	-33.8656087075236	25.7804637015446
SC-AP26	2017-06-03 15:24:57	-33.8653910991529	25.7805545236672
SC-AP26	2017-06-03 15:25:57	-33.8651734907822	25.7806453457897
SC-AP26	2017-06-03 15:26:57	-33.8649558824115	25.7807361679123
SC-AP26	2017-06-03 15:27:57	-33.8647382740408	25.7808269900349
SC-AP26	2017-06-03 15:28:57	-33.8645206656701	25.7809178121575
SC-AP26	2017-06-03 15:29:57	-33.8643030572994	25.78100863428
SC-AP26	2017-06-03 15:30:57	-33.8640854489287	25.7810994564026
SC-AP26	2017-06-03 15:31:57	-33.863867840558	25.7811902785252
SC-AP26	2017-06-03 15:32:57	-33.8636502321873	25.7812811006477
SC-AP26	2017-06-03 15:33:57	-33.8634326238166	25.7813719227703
SC-AP26	2017-06-03 15:34:57	-33.8632150154459	25.7814627448929
SC-AP26	2017-06-03 15:35:57	-33.8629974070752	25.7815535670154
SC-AP26	2017-06-03 15:36:57	-33.8627797987045	25.781644389138
SC-AP26	2017-06-03 15:37:57	-33.8625621903338	25.7817352112606
SC-AP26	2017-06-03 15:38:57	-33.8623445819631	25.7818260333832
SC-AP26	2017-06-03 15:39:57	-33.8621269735924	25.7819168555057
SC-AP26	2017-06-03 15:40:57	-33.8619093652217	25.7820076776283
SC-AP26	2017-06-03 15:41:57	-33.861691756851	25.7820984997509
SC-AP26	2017-06-03 15:42:57	-33.8614741484803	25.7821893218734
SC-AP26	2017-06-03 15:43:57	-33.861427	25.782209
SC-AP26	2017-06-03 15:44:57	-33.8611910491803	25.7823157540984
SC-AP26	2017-06-03 15:45:57	-33.861038	25.782385
SC-AP26	2017-06-03 15:46:57	-33.8610559016393	25.7826573606557
SC-AP26	2017-06-03 15:47:57	-33.86108	25.783024
SC-AP26	2017-06-03 15:48:57	-33.8612479508197	25.7831253114754
SC-AP26	2017-06-03 15:49:57	-33.861763	25.783436
SC-AP26	2017-06-03 15:50:57	-33.8617755806452	25.7834048387097
SC-AP26	2017-06-03 15:51:57	-33.861958	25.782953
SC-AP26	2017-06-03 15:52:57	-33.861958	25.782953
SC-AP26	2017-06-03 15:53:57	-33.8611930967742	25.7830762903226
SC-AP26	2017-06-03 15:54:57	-33.861046	25.7831
SC-AP26	2017-06-03 15:55:57	-33.861046	25.7831
SC-AP26	2017-06-03 15:56:57	-33.861046	25.7831
SC-AP26	2017-06-03 15:57:57	-33.8612060869565	25.7837500869565
SC-AP26	2017-06-03 15:58:57	-33.861572	25.785236
SC-AP26	2017-06-03 15:59:57	-33.8615773333333	25.7852718730159
SC-AP26	2017-06-03 16:00:57	-33.8617373333333	25.7863480634921
SC-AP26	2017-06-03 16:01:57	-33.86174	25.786366
SC-AP26	2017-06-03 16:02:57	-33.8620219275362	25.7870115217391
SC-AP26	2017-06-03 16:03:57	-33.862137	25.787275
SC-AP26	2017-06-03 16:04:57	-33.8626396086957	25.7874384782609
SC-AP26	2017-06-03 16:05:57	-33.863293	25.787651
SC-AP26	2017-06-03 16:06:57	-33.863293	25.787651
SC-AP26	2017-06-03 16:07:57	-33.863293	25.787651
SC-AP26	2017-06-03 16:08:57	-33.863293	25.787651
SC-AP26	2017-06-03 16:09:57	-33.8629611408451	25.789272943662
SC-AP26	2017-06-03 16:10:57	-33.862831	25.789909
SC-AP26	2017-06-03 16:11:57	-33.8626650322581	25.7902748064516
SC-AP26	2017-06-03 16:12:57	-33.862488	25.790665
SC-AP26	2017-06-03 16:13:57	-33.8623935	25.79087790625
SC-AP26	2017-06-03 16:14:57	-33.862152	25.791422
SC-AP26	2017-06-03 16:15:57	-33.8621241935484	25.7914436774194
SC-AP26	2017-06-03 16:16:57	-33.861721	25.791758
SC-AP26	2017-06-03 16:17:57	-33.861721	25.791758
SC-AP26	2017-06-03 16:18:57	-33.8611258888889	25.791464984127
SC-AP26	2017-06-03 16:19:57	-33.861	25.791403
SC-AP26	2017-06-03 16:20:57	-33.8605779193548	25.7911903870968
SC-AP26	2017-06-03 16:21:57	-33.860329	25.791065
SC-AP26	2017-06-03 16:22:57	-33.85996196875	25.79091059375
SC-AP26	2017-06-03 16:23:57	-33.859459	25.790699
SC-AP26	2017-06-03 16:24:57	-33.859295	25.7905262
SC-AP26	2017-06-03 16:25:57	-33.858639	25.789835
SC-AP26	2017-06-03 16:26:57	-33.858639	25.789835
SC-AP26	2017-06-03 16:27:57	-33.8582873174603	25.7888812222222
SC-AP26	2017-06-03 16:28:57	-33.858257	25.788799
SC-AP26	2017-06-03 16:29:57	-33.85805871875	25.7880255625
SC-AP26	2017-06-03 16:30:57	-33.857975	25.787699
SC-AP26	2017-06-03 16:31:57	-33.8581117936508	25.7871291904762
SC-AP26	2017-06-03 16:32:57	-33.858253	25.786541
SC-AP26	2017-06-03 16:33:57	-33.858253	25.786541
SC-AP26	2017-06-03 16:34:57	-33.858253	25.786541
SC-AP26	2017-06-03 16:35:57	-33.858253	25.786541
SC-AP26	2017-06-03 16:36:57	-33.8593566338028	25.7846041267606
SC-AP26	2017-06-03 16:37:57	-33.859604	25.78417
SC-AP26	2017-06-03 16:38:57	-33.8598236507937	25.7837565396825
SC-AP26	2017-06-03 16:39:57	-33.859978	25.783466
SC-AP26	2017-06-03 16:40:57	-33.86014825	25.783148
SC-AP26	2017-06-03 16:41:57	-33.860432	25.782618
SC-AP26	2017-06-03 16:42:57	-33.8604208709677	25.7824386451613
SC-AP26	2017-06-03 16:43:57	-33.8602979721362	25.7815303281734
SC-AP26	2017-06-03 16:44:57	-33.8598102631579	25.7817127894737
SC-AP26	2017-06-03 16:45:57	-33.8593225541796	25.781895250774
SC-AP26	2017-06-03 16:46:57	-33.8588348452012	25.7820777120743
SC-AP26	2017-06-03 16:47:57	-33.8583471362229	25.7822601733746
SC-AP26	2017-06-03 16:48:57	-33.8578594272446	25.7824426346749
SC-AP26	2017-06-03 16:49:57	-33.8573717182663	25.7826250959752
SC-AP26	2017-06-03 16:50:57	-33.8568840092879	25.7828075572755
SC-AP26	2017-06-03 16:51:57	-33.8563963003096	25.7829900185758
SC-AP26	2017-06-03 16:52:57	-33.8559085913313	25.7831724798762
SC-AP26	2017-06-03 16:53:57	-33.855420882353	25.7833549411765
SC-AP26	2017-06-03 16:54:57	-33.8549331733746	25.7835374024768
SC-AP26	2017-06-03 16:55:57	-33.8544454643963	25.7837198637771
SC-AP26	2017-06-03 16:56:57	-33.853957755418	25.7839023250774
SC-AP26	2017-06-03 16:57:57	-33.8534700464396	25.7840847863777
SC-AP26	2017-06-03 16:58:57	-33.8529823374613	25.784267247678
SC-AP26	2017-06-03 16:59:57	-33.852494628483	25.7844497089783
SC-AP26	2017-06-03 17:00:57	-33.8520069195046	25.7846321702786
SC-AP26	2017-06-03 17:01:57	-33.8515192105263	25.7848146315789
SC-AP26	2017-06-03 17:02:57	-33.851031501548	25.7849970928793
SC-AP26	2017-06-03 17:03:57	-33.8505437925697	25.7851795541796
SC-AP26	2017-06-03 17:04:57	-33.8500560835913	25.7853620154799
SC-AP26	2017-06-03 17:05:57	-33.8493325714286	25.7865709285714
SC-AP26	2017-06-03 17:06:57	-33.8484518571429	25.7884641428571
SC-AP26	2017-06-03 17:07:57	-33.8478438148148	25.7886605925926
SC-AP26	2017-06-03 17:08:57	-33.8473349259259	25.788240037037
SC-AP26	2017-06-03 17:09:57	-33.8466761028037	25.786216411215
SC-AP26	2017-06-03 17:10:57	-33.846107	25.784399
SC-AP26	2017-06-03 17:11:57	-33.846107	25.784399
SC-AP26	2017-06-03 17:12:57	-33.8457351666667	25.7851196666667
SC-AP26	2017-06-03 17:13:57	-33.8446196666667	25.7872816666667
SC-AP26	2017-06-03 17:14:57	-33.843876	25.788723
SC-AP26	2017-06-03 17:15:57	-33.843876	25.788723
SC-AP26	2017-06-03 17:16:57	-33.8432887222222	25.7885304555556
SC-AP26	2017-06-03 17:17:57	-33.842171	25.788164
SC-AP26	2017-06-03 17:18:57	-33.842171	25.788164
SC-AP26	2017-06-03 17:19:57	-33.842171	25.788164
SC-AP26	2017-06-03 17:20:57	-33.842171	25.788164
SC-AP26	2017-06-03 17:21:57	-33.842171	25.788164
SC-AP26	2017-06-03 17:22:57	-33.839943948718	25.7876821538462
SC-AP26	2017-06-03 17:23:57	-33.8387746432285	25.7873106323347
SC-AP26	2017-06-03 17:24:57	-33.8381726080713	25.7870025808368
SC-AP26	2017-06-03 17:25:57	-33.8375705729141	25.7866945293389
SC-AP26	2017-06-03 17:26:57	-33.8369685377569	25.786386477841
SC-AP26	2017-06-03 17:27:57	-33.8363665025997	25.7860784263432
SC-AP26	2017-06-03 17:28:57	-33.8357644674425	25.7857703748453
SC-AP26	2017-06-03 17:29:57	-33.8351624322852	25.7854623233474
SC-AP26	2017-06-03 17:30:57	-33.834560397128	25.7851542718495
SC-AP26	2017-06-03 17:31:57	-33.8339583619708	25.7848462203516
SC-AP26	2017-06-03 17:32:57	-33.8333563268136	25.7845381688537
SC-AP26	2017-06-03 17:33:57	-33.8327542916564	25.7842301173558
SC-AP26	2017-06-03 17:34:57	-33.8321522564992	25.7839220658579
SC-AP26	2017-06-03 17:35:57	-33.8315502213419	25.78361401436
SC-AP26	2017-06-03 17:36:57	-33.8309481861847	25.7833059628621
SC-AP26	2017-06-03 17:37:57	-33.8303461510275	25.7829979113642
SC-AP26	2017-06-03 17:38:57	-33.8297441158703	25.7826898598663
SC-AP26	2017-06-03 17:39:57	-33.8291420807131	25.7823818083684
SC-AP26	2017-06-03 17:40:57	-33.8285400455559	25.7820737568705
SC-AP26	2017-06-03 17:41:57	-33.8279380103987	25.7817657053726
SC-AP26	2017-06-03 17:42:57	-33.8273359752414	25.7814576538747
SC-AP26	2017-06-03 17:43:57	-33.8267339400842	25.7811496023768
SC-AP26	2017-06-03 17:44:57	-33.826131904927	25.7808415508789
SC-AP26	2017-06-03 17:45:57	-33.8255298697698	25.780533499381
SC-AP26	2017-06-03 17:46:57	-33.8249278346126	25.7802254478831
SC-AP26	2017-06-03 17:47:57	-33.8243257994554	25.7799173963852
SC-AP26	2017-06-03 17:48:57	-33.8237237642981	25.7796093448873
SC-AP26	2017-06-03 17:49:57	-33.8231217291409	25.7793012933894
SC-AP26	2017-06-03 17:50:57	-33.8225196939837	25.7789932418915
SC-AP26	2017-06-03 17:51:57	-33.8219176588265	25.7786851903936
SC-AP26	2017-06-03 17:52:57	-33.8213156236693	25.7783771388957
SC-AP26	2017-06-03 17:53:57	-33.820713588512	25.7780690873979
SC-AP26	2017-06-03 17:54:57	-33.8201115533548	25.7777610359
SC-AP26	2017-06-03 17:55:57	-33.8195095181976	25.7774529844021
SC-AP26	2017-06-03 17:56:57	-33.8189074830404	25.7771449329042
SC-AP26	2017-06-03 17:57:57	-33.8183054478832	25.7768368814063
SC-AP26	2017-06-03 17:58:57	-33.817703412726	25.7765288299084
SC-AP26	2017-06-03 17:59:57	-33.8171013775687	25.7762207784105
SC-AP26	2017-06-03 18:00:57	-33.8164993424115	25.7759127269126
SC-AP26	2017-06-03 18:01:57	-33.8158973072543	25.7756046754147
SC-AP26	2017-06-03 18:02:57	-33.8152952720971	25.7752966239168
SC-AP26	2017-06-03 18:03:57	-33.8146932369399	25.7749885724189
SC-AP26	2017-06-03 18:04:57	-33.8140912017826	25.774680520921
SC-AP26	2017-06-03 18:05:57	-33.8134891666254	25.7743724694231
SC-AP26	2017-06-03 18:06:57	-33.8128871314682	25.7740644179252
SC-AP26	2017-06-03 18:07:57	-33.812285096311	25.7737563664273
SC-AP26	2017-06-03 18:08:57	-33.8116830611538	25.7734483149294
SC-AP26	2017-06-03 18:09:57	-33.8110810259966	25.7731402634315
SC-AP26	2017-06-03 18:10:57	-33.8104789908393	25.7728322119336
SC-AP26	2017-06-03 18:11:57	-33.8098769556821	25.7725241604357
SC-AP26	2017-06-03 18:12:57	-33.8092749205249	25.7722161089378
SC-AP26	2017-06-03 18:13:57	-33.8086728853677	25.7719080574399
SC-AP26	2017-06-03 18:14:57	-33.8080708502105	25.771600005942
SC-AP26	2017-06-03 18:15:57	-33.8074688150532	25.7712919544442
SC-AP26	2017-06-03 18:16:57	-33.806866779896	25.7709839029463
SC-AP26	2017-06-03 18:17:57	-33.8062647447388	25.7706758514484
SC-AP26	2017-06-03 18:18:57	-33.8056627095816	25.7703677999505
SC-AP26	2017-06-03 18:19:57	-33.8050606744244	25.7700597484526
SC-AP26	2017-06-03 18:20:57	-33.8044586392672	25.7697516969547
SC-AP26	2017-06-03 18:21:57	-33.8038566041099	25.7694436454568
SC-AP26	2017-06-03 18:22:57	-33.8032545689527	25.7691355939589
SC-AP26	2017-06-03 18:23:57	-33.8026525337955	25.768827542461
SC-AP26	2017-06-03 18:24:57	-33.8020504986383	25.7685194909631
SC-AP26	2017-06-03 18:25:57	-33.8014484634811	25.7682114394652
SC-AP26	2017-06-03 18:26:57	-33.8008464283238	25.7679033879673
SC-AP26	2017-06-03 18:27:57	-33.8002443931666	25.7675953364694
SC-AP26	2017-06-03 18:28:57	-33.7996423580094	25.7672872849715
SC-AP26	2017-06-03 18:29:57	-33.7990403228522	25.7669792334736
SC-AP26	2017-06-03 18:30:57	-33.79863	25.7670293333333
SC-AP26	2017-06-03 18:31:57	-33.7985908923077	25.7675576923077
SC-AP26	2017-06-03 18:32:57	-33.798608921875	25.767605421875
SC-AP26	2017-06-03 18:33:57	-33.798682	25.7675101803279
SC-AP26	2017-06-03 18:34:57	-33.7986359393939	25.7675234242424
SC-AP26	2017-06-03 18:35:57	-33.7986779375	25.76756965625
SC-AP26	2017-06-03 18:36:57	-33.7986460625	25.76755934375
SC-AP26	2017-06-03 18:37:57	-33.7986483142857	25.7675730857143
SC-AP26	2017-06-03 18:38:57	-33.798613952381	25.7675714285714
SC-AP26	2017-06-03 18:39:57	-33.7986129264706	25.7675640441176
SC-AP26	2017-06-03 18:40:57	-33.7985064126984	25.767551015873
SC-AP26	2017-06-03 18:41:57	-33.79854115625	25.76759234375
SC-AP26	2017-06-03 18:42:57	-33.7986467142857	25.7676178571429
SC-AP26	2017-06-03 18:43:57	-33.798661015625	25.767644140625
SC-AP26	2017-06-03 18:44:57	-33.7986552063492	25.7676731428571
SC-AP26	2017-06-03 18:45:57	-33.7986367936508	25.7676093333333
SC-AP26	2017-06-03 18:46:57	-33.7986651269841	25.767595
SC-AP26	2017-06-03 18:47:57	-33.7986832222222	25.7675887777778
SC-AP26	2017-06-03 18:48:57	-33.798699375	25.76758109375
SC-AP26	2017-06-03 18:49:57	-33.798698	25.7676525555556
SC-AP26	2017-06-03 18:50:57	-33.798634	25.7676830952381
SC-AP26	2017-06-03 18:51:57	-33.7986353174603	25.7677126666667
SC-AP26	2017-06-03 18:52:57	-33.7987143650794	25.7676326666667
SC-AP26	2017-06-03 18:53:57	-33.7987143636364	25.7677301818182
