# Supplementary material for: Multi-predator assemblages, dive type, bathymetry and sex influence foraging success and efficiency in African penguins
Source: PeerJ. 2020 Jun 30;8:e9380. doi: 10.7717/peerj.9380 (PMC7333648; doi:10.7717/peerj.9380)
Supplement: Data S1 [file peerj-08-9380-s002.zip › Data S1/SC-AP26-SVM-summary-vedba-preycaps.txt]

divenum	preycaps	dive.time	maxdivedepth	meandepthcap	ID	total_vedba	mean_vedba	dateW	diveNum
1	0	0.159999847412109	0.51	0	1	0.431498108440136	0.107874527110034	2017-06-02 22:56:08.00	1
2	0	3.19999694824219	0.63	0	2	13.8533989354625	0.173167486693282	2017-06-02 22:56:30.64	2
3	0	2.71999740600586	0.58	0	3	9.56271665065818	0.140628186039091	2017-06-02 22:56:34.92	3
4	0	0.559999465942383	0.52	0	4	1.75656134481407	0.125468667486719	2017-06-02 22:56:42.24	4
5	0	1.63999843597412	0.52	0	5	7.57349576536074	0.184719408911237	2017-06-02 22:56:46.03	5
6	0	0.359999656677246	0.51	0	6	0.858040992828855	0.095337888092095	2017-06-02 22:56:50.07	6
7	0	1.71999835968018	0.53	0	7	7.36878252087186	0.171367035369113	2017-06-02 22:57:06.03	7
8	0	1.47999858856201	0.53	0	8	6.2652473560345	0.169331009622554	2017-06-02 22:57:11.44	8
9	0	1.7599983215332	0.62	0	9	7.44502146323077	0.169205033255245	2017-06-02 22:57:13.92	9
10	0	1.11999893188477	0.52	0	10	4.6127445515879	0.164740876842425	2017-06-02 22:57:15.03	10
11	0	8.99999141693115	0.72	0	11	32.829439319893	0.145908619199524	2017-06-02 22:58:53.44	11
12	0	2.35999774932861	0.54	0	12	8.73317853481986	0.148019975166438	2017-06-02 22:59:16.92	12
13	0	2.4799976348877	0.54	0	13	9.50617511241032	0.153325405038876	2017-06-02 22:59:19.44	13
14	0	2.1999979019165	0.64	0	14	14.7520174427508	0.268218498959105	2017-06-02 23:01:27.48	14
15	0	0.399999618530273	0.54	0	15	1.48025625663543	0.148025625663543	2017-06-02 23:01:40.07	15
16	0	14.1999864578247	1.28	0	16	49.3704776005653	0.139071767888916	2017-06-02 23:11:16.75	16
17	0	25.8399753570557	1.34	0	17	92.9817201646486	0.143934551338465	2017-06-02 23:11:56.51	17
18	0	14.679986000061	0.78	0	18	47.5894023249724	0.129671395980851	2017-06-02 23:12:34.92	18
19	0	11.9199886322021	0.74	0	19	39.3147856708464	0.131928810975995	2017-06-02 23:12:47.92	19
20	0	1.15999889373779	0.52	0	20	2.81892557757477	0.0972043302611988	2017-06-02 23:12:49.07	20
21	0	105.959898948669	11.41	0	21	154.763546644668	0.0584233849168245	2017-06-03 06:40:44.40	21
22	0	91.3599128723145	9.76	0	22	161.930186341802	0.0708976297468484	2017-06-03 06:45:09.07	22
23	0	113.399891853333	20.92	0	23	257.789213840525	0.0909309396262876	2017-06-03 06:47:33.64	23
24	0	138.439867973328	24	0	24	379.251236166465	0.109578513772454	2017-06-03 06:50:26.50	24
25	4	87.4399166107178	28.74	18.6879416666667	25	418.906708201922	0.191631613999049	2017-06-03 06:52:23.00	25
26	0	122.799882888794	23.49	0	26	354.718165503976	0.11554337638566	2017-06-03 06:54:54.16	26
27	0	129.959876060486	26.45	0	27	365.321681851975	0.112441268652501	2017-06-03 06:57:32.24	27
28	0	134.319871902466	30.92	0	28	354.132297570366	0.105459290521253	2017-06-03 07:00:22.68	28
29	1	138.319868087769	43.35	32.4023125	29	377.045211370859	0.109035630818641	2017-06-03 07:09:41.96	29
30	0	136.559869766235	47.08	0	30	382.102202764891	0.111922144922346	2017-06-03 07:12:31.96	30
31	0	28.7599725723267	2.99	0	31	94.5079154940423	0.131443554233717	2017-06-03 07:13:17.03	31
32	0	51.7599506378174	9.27	0	32	163.925712665801	0.126681385367698	2017-06-03 07:14:15.75	32
33	0	133.759872436523	47.94	0	33	405.058266789676	0.121129864470597	2017-06-03 07:16:56.72	33
34	0	20.7999801635742	2.4	0	34	66.7088283375777	0.128286208341496	2017-06-03 07:17:33.92	34
35	0	132.559873580933	49.56	0	35	400.617280539776	0.12088632484604	2017-06-03 07:20:06.55	35
36	0	123.559882164001	32.96	0	36	385.549658730469	0.124813745137737	2017-06-03 07:22:38.16	36
37	3	137.519868850708	49.74	18.2580125	37	715.074226026657	0.207991339740156	2017-06-03 07:25:21.25	37
38	0	90.8399133682251	22.02	0	38	254.679573940672	0.112144242157936	2017-06-03 07:27:43.92	38
39	0	53.8399486541748	9.53	0	39	151.843962799475	0.112811265081334	2017-06-03 07:29:01.68	39
40	0	104.839900016785	28.02	0	40	304.623458672177	0.116224135319411	2017-06-03 07:31:13.40	40
41	0	97.0399074554443	23.93	0	41	281.821037434642	0.116166956898039	2017-06-03 07:33:14.75	41
42	0	115.439889907837	44.22	0	42	363.630816606507	0.125998203952359	2017-06-03 07:35:35.40	42
43	0	101.159903526306	23.38	0	43	308.183828409512	0.121859955875647	2017-06-03 07:37:39.07	43
44	0	115.119890213013	33.29	0	44	350.32388859523	0.121724770185973	2017-06-03 07:39:58.44	44
45	0	65.2399377822876	12.71	0	45	207.201118630582	0.127039312465103	2017-06-03 07:41:17.79	45
46	0	84.2799196243286	19.85	0	46	266.986121375734	0.126713868711787	2017-06-03 07:42:53.64	46
47	0	127.119878768921	49.81	0	47	390.631509428313	0.122917403847801	2017-06-03 07:45:27.03	47
48	0	37.2399644851685	6.46	0	48	123.360928019636	0.132503682083389	2017-06-03 07:46:16.55	48
49	0	124.679881095886	49.42	0	49	385.751211070451	0.123757205989878	2017-06-03 07:48:37.79	49
50	0	78.1599254608154	18.67	0	50	241.933538662102	0.123814502897698	2017-06-03 07:50:19.00	50
51	0	128.239877700806	48.37	0	51	387.933630576135	0.121002380092369	2017-06-03 07:52:47.72	51
52	1	113.319891929626	25.49	22.64	52	367.284918067259	0.129645223461793	2017-06-03 07:55:07.27	52
53	0	100.839903831482	22.71	0	53	305.744899461635	0.12127921438383	2017-06-03 07:57:16.31	53
54	0	99.9599046707153	21.71	0	54	310.610742704957	0.124294014687858	2017-06-03 07:59:14.44	54
55	0	129.87987613678	47.98	0	55	385.868560188297	0.11883848481315	2017-06-03 08:01:47.96	55
56	0	127.399878501892	47.88	0	56	403.549216037974	0.126703050561373	2017-06-03 08:04:23.72	56
57	0	66.4799365997314	14.48	0	57	212.41366191073	0.127806054097912	2017-06-03 08:05:46.75	57
58	0	111.959893226624	25.89	0	58	362.880678345605	0.129646544603646	2017-06-03 08:07:58.68	58
59	0	122.719882965088	46.76	0	59	368.228396218152	0.120022293421823	2017-06-03 08:10:21.07	59
60	1	100.959903717041	25.25	15.4239125	60	344.810541915005	0.136612734514661	2017-06-03 08:12:23.55	60
61	0	103.199901580811	23.11	0	61	326.141855814587	0.126411572021158	2017-06-03 08:14:29.79	61
62	0	135.199871063232	46.67	0	62	384.648606547465	0.113801362883866	2017-06-03 08:17:05.64	62
63	0	124.399881362915	46.54	0	63	384.673019130366	0.123689073675359	2017-06-03 08:19:35.92	63
64	0	144.079862594604	46.06	0	64	370.152764185078	0.102763121650493	2017-06-03 08:22:32.16	64
65	2	147.079859733582	45.97	45.8046625	65	384.139392217716	0.104470870877812	2017-06-03 08:25:34.07	65
66	0	144.079862594604	45.82	0	66	398.812792392773	0.110719820208988	2017-06-03 08:28:30.00	66
67	2	140.599865913391	45.86	41.40200625	67	416.881326622592	0.118600661912544	2017-06-03 08:31:25.00	67
68	1	127.679878234863	45.37	29.5328125	68	415.982727200526	0.13032040325831	2017-06-03 08:34:04.16	68
69	1	128.119877815247	45.12	30.4633125	69	392.404116873955	0.122511432055559	2017-06-03 08:36:45.50	69
70	0	115.839889526367	44.77	0	70	319.314607120415	0.11026056875705	2017-06-03 08:47:33.07	70
71	3	147.799859046936	44.6	38.7189875	71	417.605106201056	0.113018973261449	2017-06-03 08:50:29.16	71
72	1	122.159883499146	44.47	43.9813375	72	384.270253331986	0.12582523029862	2017-06-03 08:53:08.72	72
73	1	136.439869880676	44.22	44.1086	73	399.141937117064	0.117016105868386	2017-06-03 08:55:54.72	73
74	1	137.919868469238	44.16	33.1398125	74	444.894600199751	0.129029756438443	2017-06-03 08:58:47.31	74
75	0	107.839897155762	44.06	0	75	357.884689387382	0.132746546508673	2017-06-03 09:01:11.03	75
76	0	1.59999847412109	0.69	0	76	7.32580716540938	0.183145179135234	2017-06-03 09:01:25.40	76
77	0	3.27999687194824	0.83	0	77	14.3304539157393	0.174761633118771	2017-06-03 09:01:29.75	77
78	0	2.31999778747559	0.6	0	78	9.18513356473964	0.158364371805856	2017-06-03 09:01:32.50	78
79	0	11.5199890136719	1.75	0	79	44.8823210711891	0.155841392608295	2017-06-03 09:01:57.75	79
80	0	22.1599788665771	2.18	0	80	84.2765302544908	0.152123700820381	2017-06-03 09:02:30.50	80
81	2	95.4799089431763	44.29	44.2773	81	359.333545507179	0.150537723295844	2017-06-03 09:04:20.55	81
82	0	89.199914932251	44.35	0	82	336.33515137917	0.150822937838193	2017-06-03 09:06:12.75	82
83	1	73.2799301147461	44.2	16.9457125	83	381.02338676844	0.207982198017707	2017-06-03 09:07:48.64	83
84	2	95.1599092483521	44.41	44.1572125	84	414.82872401118	0.174371048344338	2017-06-03 09:09:59.44	84
85	1	99.7599048614502	44.31	43.9764	85	430.756214071873	0.172717006444215	2017-06-03 09:12:02.27	85
86	0	105.559899330139	44.32	0	86	396.888449787331	0.150393501245673	2017-06-03 09:14:14.07	86
87	1	96.1599082946777	44.33	44.1093	87	398.525527447562	0.165776009753561	2017-06-03 09:16:15.75	87
88	0	4.2399959564209	1.36	0	88	22.0353857651373	0.207880997784314	2017-06-03 09:16:38.31	88
89	1	24.879976272583	9.03	4.9285125	89	225.836001396823	0.363080388097786	2017-06-03 09:17:05.44	89
90	0	41.0399608612061	15.36	0	90	177.544619095809	0.173045437715214	2017-06-03 09:18:01.72	90
91	4	107.15989780426	44.37	44.2273333333333	91	587.397781459241	0.219260090130362	2017-06-03 09:20:08.31	91
92	1	89.6799144744873	44.3	43.9249625	92	393.862386312852	0.175674570166303	2017-06-03 09:21:58.79	92
93	0	96.8799076080322	44.27	0	93	329.161657486813	0.135904895741872	2017-06-03 09:24:01.79	93
94	1	102.479902267456	44.35	43.7235	94	411.784557987842	0.160727774390258	2017-06-03 09:26:10.51	94
95	2	97.959906578064	44.45	44.38175	95	392.779217825177	0.160383510749358	2017-06-03 09:28:18.48	95
96	0	104.599900245667	44.38	0	96	379.779896292256	0.145231317893788	2017-06-03 09:30:36.27	96
97	0	100.319904327393	44.37	0	97	350.939529171514	0.139928041934416	2017-06-03 09:32:37.79	97
98	0	33.639967918396	8.61	0	98	140.770610009461	0.167384791925637	2017-06-03 09:33:22.79	98
99	0	75.0799283981323	24.47	0	99	309.284168902542	0.164775795899064	2017-06-03 09:34:50.68	99
100	1	102.39990234375	44.39	44.2368	100	398.114743064772	0.155513571509676	2017-06-03 09:36:49.79	100
101	0	115.679889678955	44.43	0	101	379.486882451333	0.131219530584832	2017-06-03 09:39:20.96	101
102	0	108.07989692688	44.4	0	102	368.295311387973	0.136304704436704	2017-06-03 09:41:32.64	102
103	2	76.1999273300171	44.09	23.11613125	103	489.882464529901	0.257156149359528	2017-06-03 09:45:06.55	103
104	0	1.99999809265137	0.8	0	104	3.37379924838723	0.0674759849677446	2017-06-03 09:45:21.92	104
105	0	110.679894447327	44.36	0	105	373.772336330499	0.135082159859233	2017-06-03 09:47:41.64	105
106	0	103.639901161194	44.27	0	106	333.70453445922	0.12879372229225	2017-06-03 09:49:46.24	106
107	0	107.359897613525	44.34	0	107	367.469992614713	0.136911323626942	2017-06-03 09:52:47.64	107
108	0	10.7999897003174	1.31	0	108	36.4714842840396	0.135079571422369	2017-06-03 09:53:07.31	108
109	1	103.679901123047	44.08	43.966725	109	385.847869179848	0.148861060640373	2017-06-03 09:55:15.64	109
110	1	63.2399396896362	19.23	19.20925	110	236.442258359439	0.149552345578393	2017-06-03 09:56:34.31	110
111	0	7.87999248504639	0.96	0	111	27.3799888341428	0.138984714894126	2017-06-03 09:56:46.03	111
112	0	21.0399799346924	2.29	0	112	87.8002550367152	0.16692063695193	2017-06-03 09:57:10.75	112
113	0	19.7999811172485	1.44	0	113	82.4809855277028	0.166628253591319	2017-06-03 09:57:33.68	113
114	0	21.0399799346924	2.09	0	114	85.7560920192389	0.163034395473838	2017-06-03 09:57:57.50	114
115	0	20.2399806976318	1.69	0	115	84.9569470278974	0.167899104798216	2017-06-03 09:58:21.07	115
116	0	17.4799833297729	1.57	0	116	66.6993687716696	0.152630134488946	2017-06-03 09:58:41.55	116
117	0	28.6799726486206	4.61	0	117	114.886125471509	0.160231695218283	2017-06-03 09:59:15.51	117
118	0	15.5999851226807	1.78	0	118	68.0909688631594	0.174592227854255	2017-06-03 09:59:35.20	118
119	0	12.4399881362915	1.56	0	119	56.155305138308	0.180563682116746	2017-06-03 09:59:50.16	119
120	0	26.399974822998	6.21	0	120	105.773826788496	0.160263373921964	2017-06-03 10:00:19.64	120
121	0	9.55999088287354	0.82	0	121	44.4643497684379	0.186043304470451	2017-06-03 10:00:33.00	121
122	0	43.2799587249756	9.87	0	122	150.731007939248	0.139307770738677	2017-06-03 10:01:19.88	122
123	0	58.0399446487427	17.99	0	123	206.75602927403	0.142492094606499	2017-06-03 10:02:25.64	123
124	0	15.9199848175049	4.86	0	124	74.0727615660014	0.186112466246235	2017-06-03 10:02:50.44	124
125	0	104.319900512695	43.42	0	125	351.725867208336	0.134864212886632	2017-06-03 10:04:43.92	125
126	0	109.079895973206	43.5	0	126	363.243524154645	0.133202612451282	2017-06-03 10:06:59.92	126
127	0	105.479899406433	43.01	0	127	365.921235033154	0.138764215029638	2017-06-03 10:09:05.20	127
128	2	122.519883155823	43.06	36.1526875	128	548.679263642015	0.179131329951686	2017-06-03 10:11:36.55	128
129	1	119.799885749817	42.89	42.7830625	129	475.057113023181	0.158616732228107	2017-06-03 10:14:06.75	129
130	3	117.079888343811	43	42.44745	130	493.381573672752	0.168562204876239	2017-06-03 10:16:34.50	130
131	2	103.839900970459	42.81	42.61809375	131	443.136719269129	0.170699814818617	2017-06-03 10:18:46.79	131
132	3	108.119896888733	42.73	42.40473125	132	441.276575478167	0.163254374945678	2017-06-03 10:21:03.40	132
133	0	10.5599899291992	4.55	0	133	58.5161928772631	0.221652245747209	2017-06-03 10:21:26.16	133
134	0	9.23999118804932	3.91	0	134	58.4611068153452	0.253078384482014	2017-06-03 10:21:38.25	134
135	2	36.0399656295776	22.86	5.94231875	135	226.377553336372	0.251251446544253	2017-06-03 10:22:19.55	135
136	0	99.7599048614502	42.64	0	136	374.642888215882	0.150217677712864	2017-06-03 10:24:18.25	136
137	0	107.759897232056	42.63	0	137	367.768672389524	0.136513983811999	2017-06-03 10:26:33.27	137
138	2	117.119888305664	42.51	42.25566875	138	426.783837778778	0.145759507438107	2017-06-03 10:29:08.20	138
139	0	27.5599737167358	5.35	0	139	99.175346231207	0.143940995981432	2017-06-03 10:29:51.03	139
140	2	109.279895782471	42.29	41.96464375	140	414.198176597007	0.151609874303443	2017-06-03 10:31:54.50	140
141	0	27.5199737548828	5.36	0	141	101.094668733565	0.146939925484833	2017-06-03 10:32:37.75	141
142	0	35.3199663162231	8.15	0	142	149.845933241079	0.169700943647881	2017-06-03 10:33:18.64	142
143	0	57.2399454116821	24.4	0	143	316.540492668318	0.221202300956197	2017-06-03 10:34:21.48	143
144	1	23.6799774169922	9.13	2.4829875	144	104.474644558265	0.176477440132204	2017-06-03 10:34:49.92	144
145	1	100.959903717041	42	39.9316625	145	394.126260724938	0.156151450366457	2017-06-03 10:36:50.24	145
146	0	14.8799858093262	2.36	0	146	59.1133873181191	0.158906955156234	2017-06-03 10:37:14.75	146
147	0	1.79999828338623	0.66	0	147	7.96580208128723	0.177017824028605	2017-06-03 10:37:20.31	147
148	0	87.2799167633057	23.35	0	148	350.771881059423	0.160757049064813	2017-06-03 10:39:20.31	148
149	4	103.599901199341	41.86	41.68031875	149	466.199934292327	0.179999974630242	2017-06-03 10:41:30.00	149
150	2	93.67991065979	41.67	41.3605125	150	365.516748179356	0.156070345080852	2017-06-03 10:43:37.40	150
151	1	12.6799879074097	5.06	4.72505	151	128.772956506004	0.406223837558373	2017-06-03 10:43:55.88	151
152	0	23.5199775695801	12.11	0	152	274.33143987534	0.466550067815204	2017-06-03 10:44:19.48	152
153	3	91.0799131393433	41.45	41.14980625	153	341.529806765007	0.149991131649103	2017-06-03 10:46:15.50	153
154	1	106.159898757935	41.34	41.092025	154	411.212899876854	0.154940806283668	2017-06-03 10:48:32.88	154
155	1	95.3599090576172	41.27	40.7953	155	364.007041983776	0.152687517610644	2017-06-03 10:50:31.25	155
156	5	91.3599128723145	40.94	40.5138	156	540.125584555236	0.236482304971645	2017-06-03 10:52:34.40	156
157	0	101.719902992249	41.03	0	157	387.778800243081	0.152488714212773	2017-06-03 10:54:46.96	157
158	0	11.639988899231	4.84	0	158	33.5518196713746	0.115298349386167	2017-06-03 10:55:03.51	158
159	1	108.159896850586	40.87	40.54595	159	365.065787128212	0.135009536659842	2017-06-03 10:57:09.25	159
160	1	108.47989654541	40.44	38.85675	160	375.340509721822	0.138399892965274	2017-06-03 10:59:25.64	160
161	0	104.599900245667	40.37	0	161	316.923235896985	0.121194354071505	2017-06-03 11:02:10.75	161
162	0	33.7199678421021	4.24	0	162	97.0668901673223	0.115144590945815	2017-06-03 11:12:50.50	162
163	0	31.0799703598022	3.95	0	163	92.2006257269762	0.118662323972942	2017-06-03 11:13:29.51	163
164	0	0.959999084472656	0.62	0	164	0.881098424844701	0.0367124343685292	2017-06-03 11:13:35.44	164
165	0	78.8399248123169	18.43	0	165	221.424714573283	0.112341306226932	2017-06-03 11:15:00.20	165
166	0	0.279999732971191	0.53	0	166	0.524887904240504	0.0749839863200719	2017-06-03 11:15:10.03	166
167	0	18.2399826049805	1.27	0	167	66.5807395598659	0.146010393771636	2017-06-03 11:15:34.64	167
168	0	43.3599586486816	7.53	0	168	135.012400130053	0.12455018462182	2017-06-03 11:16:26.20	168
169	0	43.3199586868286	6.83	0	169	140.63083446283	0.129853032744995	2017-06-03 11:17:16.96	169
170	0	81.1199226379395	17.5	0	170	238.240037797609	0.117475363805527	2017-06-03 11:18:51.72	170
171	0	74.0799293518066	17.56	0	171	231.502513878149	0.12500135738561	2017-06-03 11:20:22.92	171
172	0	95.7199087142944	28.14	0	172	285.617602805257	0.119355454578043	2017-06-03 11:22:10.48	172
173	5	121.279884338379	41.02	39.93918125	173	470.527598039272	0.155187202519549	2017-06-03 11:24:40.75	173
174	1	103.919900894165	40.79	40.336325	174	338.091763635878	0.130135397858305	2017-06-03 11:26:52.31	174
175	0	109.319895744324	40.44	0	175	354.866925003331	0.12984519758629	2017-06-03 11:29:03.92	175
176	0	6.71999359130859	1.02	0	176	23.957187377741	0.142602305819887	2017-06-03 11:29:17.27	176
177	0	25.5999755859375	4.71	0	177	108.378613855023	0.169341584148473	2017-06-03 11:29:47.07	177
178	0	34.3599672317505	10.86	0	178	125.148524833204	0.145690948583474	2017-06-03 11:30:25.25	178
179	4	109.959895133972	40.26	40.018165625	179	468.632474558352	0.17047379940282	2017-06-03 11:32:30.00	179
180	3	103.599901199341	40.24	39.8621166666667	180	462.017159148876	0.178385003532384	2017-06-03 11:34:38.07	180
181	1	98.5599060058594	40.01	39.90295	181	394.324701884752	0.160034375764916	2017-06-03 11:36:40.50	181
182	6	94.0799102783203	40.21	39.9457175	182	455.568636362082	0.19369414811313	2017-06-03 11:38:44.27	182
183	2	85.9199180603027	40.27	40.12075625	183	387.708535259322	0.180497455893539	2017-06-03 11:40:29.51	183
184	3	107.199897766113	40.2	37.7065416666667	184	455.03248393508	0.169788240274284	2017-06-03 11:42:42.07	184
185	2	91.5999126434326	40.28	40.08456875	185	459.065121536904	0.200465118575067	2017-06-03 11:44:40.72	185
186	4	93.1999111175537	40.29	39.951415625	186	511.859706053215	0.219682277276058	2017-06-03 11:46:40.25	186
187	3	99.6799049377441	40.23	39.8840083333333	187	433.417446670065	0.173923533976752	2017-06-03 11:48:52.75	187
188	5	98.9999055862427	40.02	38.846240625	188	442.34096023201	0.178723620295762	2017-06-03 11:50:58.75	188
189	2	91.9999122619629	39.97	38.6523125	189	366.294542099411	0.159258496564961	2017-06-03 11:52:54.25	189
190	2	92.9999113082886	39.89	39.5652125	190	483.989201149617	0.208167398343921	2017-06-03 11:54:52.40	190
191	4	94.1999101638794	39.79	37.814878125	191	502.14825206464	0.213226433997724	2017-06-03 11:56:49.72	191
192	5	82.2799215316772	39.61	38.90472	192	525.81044678245	0.25562005191174	2017-06-03 11:58:39.20	192
193	4	80.1199235916138	39.37	39.144475	193	473.075803639957	0.236183626380408	2017-06-03 12:00:29.07	193
194	2	88.4399156570435	38.91	38.45408125	194	388.865607169553	0.17587770563978	2017-06-03 12:02:25.50	194
195	6	83.7999200820923	39.09	38.10633125	195	385.315933171642	0.183921686478111	2017-06-03 12:04:20.75	195
196	2	90.1999139785767	38.37	37.45601875	196	469.837696939061	0.20835374587098	2017-06-03 12:06:14.16	196
197	1	27.1999740600586	11.85	0.8165625	197	107.89143890356	0.158663880740529	2017-06-03 12:06:48.40	197
198	1	104.079900741577	37.83	32.540825	198	340.205441311854	0.130747671526462	2017-06-03 12:08:51.68	198
199	3	91.5599126815796	38.14	30.999725	199	563.981787658005	0.246387849566625	2017-06-03 12:10:57.72	199
200	0	107.639897346497	38.02	0	200	372.732093866334	0.138510625739998	2017-06-03 12:13:21.88	200
201	1	105.319899559021	38.33	36.9050125	201	376.15922557561	0.142863359504599	2017-06-03 12:15:46.75	201
202	0	69.6399335861206	25.99	0	202	257.519701658106	0.147914820021887	2017-06-03 12:17:15.92	202
203	2	100.27990436554	37.83	37.6265125	203	396.41661723578	0.158123899974384	2017-06-03 12:19:12.50	203
204	0	104.199900627136	36.68	0	204	372.601641521906	0.143033259701308	2017-06-03 12:21:20.51	204
205	0	99.7599048614502	36.48	0	205	325.572902703018	0.130542462992389	2017-06-03 12:23:25.27	205
206	0	108.799896240234	36.86	0	206	374.934399085507	0.137843529075554	2017-06-03 12:25:37.00	206
207	3	109.999895095825	36.8	36.3469333333333	207	399.48645134852	0.145267800490371	2017-06-03 12:27:56.27	207
208	2	96.0399084091187	36.87	34.841025	208	374.382897458031	0.155927903980854	2017-06-03 12:30:08.64	208
209	0	110.879894256592	38.96	0	209	304.885199667044	0.109987445767332	2017-06-03 12:45:21.79	209
210	0	116.679888725281	39.55	0	210	337.380457852875	0.115660081540238	2017-06-03 12:47:59.25	210
211	0	1.83999824523926	0.66	0	211	8.45024754382091	0.183701033561324	2017-06-03 12:48:20.44	211
212	0	1.47999858856201	0.68	0	212	5.69650424184005	0.153959574103785	2017-06-03 12:48:39.00	212
213	0	0.879999160766602	0.55	0	213	4.15242829643172	0.188746740746896	2017-06-03 12:49:09.07	213
214	0	10.9599895477295	2.48	0	214	39.5595289891987	0.144377843026273	2017-06-03 12:49:44.16	214
215	0	38.1599636077881	8.75	0	215	139.412082221481	0.146134258093796	2017-06-03 12:50:25.50	215
216	0	102.39990234375	39.63	0	216	298.786008679991	0.116713284640621	2017-06-03 12:52:22.50	216
217	1	68.719934463501	32.34	16.377775	217	498.031559292491	0.289890313907154	2017-06-03 12:54:04.25	217
218	1	100.639904022217	39.87	39.6855125	218	351.895068576344	0.139862904839564	2017-06-03 12:56:27.24	218
219	1	106.319898605347	39.88	39.5089875	219	328.742773842839	0.123680501821986	2017-06-03 12:58:43.51	219
220	2	117.919887542725	39.83	39.46365625	220	437.307592379015	0.148340431607536	2017-06-03 13:01:27.50	220
221	0	112.279892921448	39.75	0	221	322.485069896926	0.114886024188431	2017-06-03 13:04:11.72	221
222	1	96.3599081039429	39.83	39.3311875	222	315.732794646783	0.131063841696465	2017-06-03 13:06:38.75	222
223	0	11.1999893188477	4.11	0	223	52.123716128194	0.186156129029264	2017-06-03 13:07:20.64	223
224	0	21.3199796676636	5.63	0	224	68.3605278637072	0.1282561498381	2017-06-03 13:07:45.72	224
225	0	3.31999683380127	0.74	0	225	18.4066689849748	0.221767096204515	2017-06-03 13:08:00.40	225
226	1	2.1999979019165	0.59	0.5849375	226	17.8249242246532	0.32408953135733	2017-06-03 13:08:05.55	226
227	0	2.55999755859375	0.68	0	227	12.6769760594751	0.198077750929298	2017-06-03 13:08:12.03	227
228	3	11.3599891662598	1.66	1.23521875	228	101.273433534652	0.356596596952998	2017-06-03 13:08:31.27	228
229	2	103.559901237488	42.2	41.824025	229	394.512518562322	0.15238026981936	2017-06-03 14:04:51.31	229
230	0	5.87999439239502	1.42	0	230	15.7647503055935	0.107243199357779	2017-06-03 14:05:14.92	230
231	1	106.119898796082	42.41	42.0233125	231	379.499350691993	0.143045363999998	2017-06-03 14:07:13.25	231
232	1	95.2399091720581	42.51	42.07965	232	359.918885625013	0.151162908704331	2017-06-03 14:09:13.48	232
233	0	111.799893379211	42.58	0	233	372.840806266081	0.133395637304501	2017-06-03 14:11:39.75	233
234	1	107.439897537231	42.62	41.9370375	234	384.312841151335	0.14307998553661	2017-06-03 14:13:51.79	234
235	1	31.0399703979492	18.2	17.1247	235	272.892078430232	0.351665049523495	2017-06-03 14:14:37.44	235
236	1	98.4799060821533	43.19	43.1463	236	370.902079595395	0.1506507228251	2017-06-03 14:46:43.72	236
237	1	66.4399366378784	23.33	11.0578875	237	234.778368357893	0.141347602864475	2017-06-03 14:48:02.00	237
238	0	91.8799123764038	43.03	0	238	338.820430047378	0.147505629102036	2017-06-03 14:49:51.79	238
239	1	15.6799850463867	7.85	7.42375	239	151.377480129064	0.386167041145571	2017-06-03 14:50:44.72	239
240	0	1.03999900817871	0.76	0	240	11.2759753032029	0.433691357815494	2017-06-03 14:50:52.50	240
241	0	12.5599880218506	9.89	0	241	181.233578685003	0.577177002181537	2017-06-03 14:51:06.03	241
242	0	0.559999465942383	0.57	0	242	4.6549453844766	0.332496098891186	2017-06-03 14:51:12.25	242
243	1	29.0399723052979	15.43	4.195375	243	196.956802833894	0.271290362030157	2017-06-03 14:51:47.00	243
244	0	94.1599102020264	43.02	0	244	327.92755559373	0.139306523191899	2017-06-03 14:53:40.31	244
245	0	107.599897384644	43.02	0	245	334.201421498287	0.124238446653638	2017-06-03 14:55:56.68	245
246	2	78.4399251937866	42.59	33.74009375	246	465.632006519164	0.237446204242307	2017-06-03 14:57:39.92	246
247	1	14.1199865341187	6.87	4.122125	247	83.8279622710583	0.237472980937842	2017-06-03 14:58:00.40	247
248	1	11.1199893951416	4.39	2.785	248	80.1108811415905	0.288168637199966	2017-06-03 14:58:15.44	248
249	3	52.1599502563477	42.49	12.0541541666667	249	432.981008695163	0.332040650839849	2017-06-03 14:59:09.44	249
250	1	86.6799173355103	42.55	42.12725	250	380.383929433482	0.175534808229572	2017-06-03 15:01:07.75	250
251	0	66.1999368667603	30.97	0	251	245.189543098087	0.148150781328149	2017-06-03 15:02:31.07	251
252	0	51.2799510955811	15.63	0	252	174.044556823072	0.135760184729386	2017-06-03 15:03:41.92	252
253	0	101.679903030396	42.71	0	253	337.432718540428	0.132743004933292	2017-06-03 15:05:38.92	253
254	0	107.799897193909	42.87	0	254	324.641770454217	0.120460768257594	2017-06-03 15:07:58.31	254
255	0	57.9599447250366	15.6	0	255	194.903655407589	0.134509078956238	2017-06-03 15:10:27.31	255
256	0	12.4399881362915	1.27	0	256	44.8931067369705	0.144350825520805	2017-06-03 15:10:47.40	256
257	0	44.3199577331543	10.38	0	257	160.069361914179	0.14446693313554	2017-06-03 15:11:34.92	257
258	0	50.9599514007568	10.87	0	258	176.979087221797	0.138916081021819	2017-06-03 15:12:34.25	258
259	1	89.7999143600464	42.6	21.64985	259	388.849396365042	0.173206858069061	2017-06-03 15:14:17.27	259
260	0	6.71999359130859	1.31	0	260	30.1736625385623	0.179605134158109	2017-06-03 15:14:34.07	260
261	0	8.87999153137207	1.88	0	261	22.6661823819353	0.102099920639348	2017-06-03 15:14:50.92	261
262	1	105.319899559021	42.35	42.316725	262	382.372762116383	0.145223229060533	2017-06-03 15:16:48.88	262
263	0	118.039887428284	42.28	0	263	365.648700604463	0.123906709794803	2017-06-03 15:19:14.31	263
264	0	114.55989074707	42.36	0	264	385.380180948174	0.13456011904615	2017-06-03 15:21:34.92	264
265	2	108.319896697998	42.69	42.4305375	265	348.20429046584	0.128583563687533	2017-06-03 15:24:03.79	265
266	2	113.119892120361	42.73	42.50873125	266	447.01906937106	0.158068977853981	2017-06-03 15:27:18.51	266
267	0	0.879999160766602	0.65	0	267	2.94583575372952	0.133901625169524	2017-06-03 15:27:30.25	267
268	0	43.1999588012695	18.04	0	268	170.939771000118	0.15827756574085	2017-06-03 15:28:22.40	268
269	4	96.559907913208	42.66	37.8541666666667	269	573.231840389633	0.23746140861211	2017-06-03 15:30:25.55	269
270	2	17.6799831390381	7.09	3.4846375	270	134.796835430665	0.304970215906481	2017-06-03 15:30:49.79	270
271	1	80.3199234008789	42.53	10.33175	271	376.013171127616	0.187257555342438	2017-06-03 15:32:53.44	271
272	0	103.199901580811	42.84	0	272	346.822820026966	0.134427449622855	2017-06-03 15:35:04.92	272
273	5	91.1999130249023	43.25	43.027571875	273	466.233885792727	0.204488546400319	2017-06-03 15:37:23.44	273
274	4	80.9199228286743	43.15	43.0393958333333	274	487.406239703764	0.240932397283126	2017-06-03 15:39:12.44	274
275	3	78.0799255371094	43.19	43.0642166666667	275	460.233024588767	0.235775115055721	2017-06-03 15:41:02.44	275
276	4	85.2799186706543	43.37	43.171034375	276	479.171677657164	0.22475219402306	2017-06-03 15:42:53.55	276
277	5	88.7199153900146	43.39	42.888775	277	531.398213423407	0.239584406412717	2017-06-03 15:44:51.88	277
278	1	100.399904251099	43.47	43.148375	278	353.186354457594	0.140711695003025	2017-06-03 15:47:05.92	278
279	5	101.679903030396	43.51	43.17409375	279	436.105771395296	0.171560098896655	2017-06-03 15:49:17.27	279
280	5	103.7199010849	43.29	42.8382075	280	456.055701169919	0.175879560805985	2017-06-03 15:51:34.75	280
281	2	113.159892082214	43.29	38.9744375	281	432.015874344233	0.152709747028715	2017-06-03 15:54:00.64	281
282	3	105.919898986816	43.27	42.1067416666667	282	472.241808581051	0.178339051578947	2017-06-03 15:56:23.79	282
283	2	88.2399158477783	43.36	42.07253125	283	399.990319964129	0.181319274689088	2017-06-03 15:58:34.40	283
284	1	98.7999057769775	43.3	42.04605	284	389.920071045244	0.157862376941394	2017-06-03 16:00:46.79	284
285	2	94.9999094009399	43.52	41.2181625	285	387.958284333364	0.163350856561416	2017-06-03 16:03:06.51	285
286	3	100.519904136658	43.65	41.6932625	286	531.679709531699	0.211571710915917	2017-06-03 16:05:31.79	286
287	1	95.5599088668823	42.45	41.68005	287	333.013776844394	0.139394632417076	2017-06-03 16:07:53.92	287
288	1	98.2799062728882	43.41	42.5039	288	347.754773886245	0.141536334508036	2017-06-03 16:10:07.55	288
289	3	85.5199184417725	43.52	41.4153083333333	289	396.967145894474	0.18567219171865	2017-06-03 16:12:05.92	289
290	6	89.7999143600464	43.83	43.0250166666667	290	516.207856435553	0.229936684381093	2017-06-03 16:14:08.40	290
291	2	98.03990650177	43.58	41.9051875	291	358.665609535724	0.146334398015391	2017-06-03 16:16:27.44	291
292	3	96.9599075317383	43.68	41.2736708333333	292	385.369575702065	0.158980848061908	2017-06-03 16:18:40.75	292
293	5	103.7199010849	43.88	42.558978125	293	444.815471231844	0.171544724732682	2017-06-03 16:20:56.27	293
294	1	102.839901924133	43.12	40.7907	294	385.149919720674	0.149805491917804	2017-06-03 16:23:13.40	294
295	1	109.679895401001	43.07	40.31865	295	354.255907533869	0.129196173425919	2017-06-03 16:25:32.75	295
296	2	101.599903106689	42.45	38.6425875	296	414.608576177958	0.163231722904708	2017-06-03 16:27:46.55	296
297	2	103.279901504517	40.13	38.53845	297	362.410535262469	0.140360393207773	2017-06-03 16:30:06.51	297
298	2	102.719902038574	40.56	37.981975	298	427.647957964481	0.166529578646605	2017-06-03 16:32:22.55	298
299	0	108.639896392822	41.49	0	299	333.310719812343	0.122721178134147	2017-06-03 16:34:46.25	299
300	2	104.959899902344	42.08	40.4153875	300	374.988123508612	0.142907059263953	2017-06-03 16:37:01.51	300
301	3	90.1199140548706	42.04	40.4187875	301	417.656008011766	0.185377722153469	2017-06-03 16:39:00.40	301
302	3	94.1599102020264	42.2	40.4208666666667	302	387.931480092817	0.164796720515215	2017-06-03 16:41:06.50	302
303	1	110.879894256592	42.35	39.69935	303	362.138160587516	0.130641472073418	2017-06-03 16:43:35.07	303
304	1	119.519886016846	41.8	39.8837125	304	390.937858404824	0.130835963321561	2017-06-03 16:46:01.88	304
305	4	115.999889373779	41.64	38.696971875	305	428.714932184147	0.147832735235913	2017-06-03 16:48:26.44	305
306	4	104.479900360107	40.27	38.843284375	306	494.240668821772	0.189219245337585	2017-06-03 16:50:41.88	306
307	2	111.079894065857	37.5	34.22345625	307	382.182667716449	0.137624295180572	2017-06-03 16:53:08.03	307
308	3	88.6399154663086	35.89	28.1255125	308	341.910643377828	0.154291806578442	2017-06-03 16:55:02.92	308
309	1	93.599910736084	36.5	32.1214375	309	334.632753622144	0.143005450265873	2017-06-03 16:56:58.55	309
310	0	109.719895362854	33.97	0	310	354.253622893841	0.129148240209202	2017-06-03 16:59:10.88	310
311	0	110.079895019531	30.36	0	311	360.056671460768	0.130834546315686	2017-06-03 17:01:24.07	311
312	4	88.0399160385132	28.33	24.49278125	312	387.589862859272	0.176097166224113	2017-06-03 17:03:16.44	312
313	2	75.7599277496338	25.66	21.9967375	313	330.832796956996	0.174674127221223	2017-06-03 17:04:56.72	313
314	4	80.7199230194092	29.61	23.9445708333333	314	403.240062440649	0.199821636491898	2017-06-03 17:06:37.03	314
315	2	80.0399236679077	36.22	22.11120625	315	429.045560253951	0.214415572340805	2017-06-03 17:08:19.31	315
316	1	81.879921913147	24.5	20.516575	316	280.153248579934	0.136860404777691	2017-06-03 17:10:09.03	316
317	2	96.8799076080322	27.06	23.85939375	317	321.376243301918	0.132690439018133	2017-06-03 17:12:11.88	317
318	2	90.3199138641357	28.05	19.7096625	318	288.46373935848	0.127751877483827	2017-06-03 17:14:02.68	318
319	1	75.4799280166626	32.18	20.531875	319	465.133839383587	0.24649382055304	2017-06-03 17:15:39.79	319
320	1	77.7999258041382	24.09	20.355525	320	282.311247158893	0.145147170775781	2017-06-03 17:17:21.31	320
321	1	73.6799297332764	20.95	15.2525	321	250.249884820125	0.135857700770969	2017-06-03 17:18:58.55	321
322	2	94.4399099349976	27.95	23.87534375	322	376.673199718402	0.159539686454215	2017-06-03 17:20:53.40	322
323	3	83.2799205780029	32.16	22.0602875	323	401.94589971979	0.193057588722281	2017-06-03 17:22:37.50	323
324	1	71.2399320602417	22.2	18.505775	324	264.969077634384	0.148775450665011	2017-06-03 17:24:14.50	324
325	1	83.8799200057983	18.46	16.539375	325	247.680290466152	0.118111726497926	2017-06-03 17:25:56.44	325
326	0	80.9599227905273	17.76	0	326	251.226167323398	0.124123600456224	2017-06-03 17:27:32.92	326
327	0	70.9999322891235	13.75	0	327	216.88497170144	0.122188716451516	2017-06-03 17:28:59.31	327
328	1	79.5599241256714	16.21	13.41475	328	275.688437153306	0.138606554627102	2017-06-03 17:30:33.55	328
329	0	76.8799266815186	14.92	0	329	240.214606826064	0.124981585237286	2017-06-03 17:32:04.92	329
330	0	61.479941368103	14.05	0	330	181.934760499805	0.118370045868449	2017-06-03 17:33:19.20	330
331	0	64.6799383163452	12.41	0	331	224.149019139317	0.13862029631374	2017-06-03 17:34:39.72	331
332	1	61.8799409866333	13.45	7.78825	332	235.470442814594	0.152211016686874	2017-06-03 17:35:56.64	332
333	2	50.5599517822266	8.82	8.5802	333	173.874370833629	0.137558837684833	2017-06-03 17:36:59.16	333
334	0	53.3199491500854	7.39	0	334	160.346518024327	0.120289961008498	2017-06-03 17:38:05.31	334
335	0	40.999960899353	5.37	0	335	126.518449831314	0.12343263398177	2017-06-03 17:38:56.44	335
336	0	43.4799585342407	5.19	0	336	126.367041891123	0.116253028418696	2017-06-03 17:39:53.31	336
337	0	43.4799585342407	1.7	0	337	139.14560938132	0.128008840277204	2017-06-03 17:40:59.92	337
338	0	1.95999813079834	0.51	0	338	3.86267385065228	0.0788300785847405	2017-06-03 17:41:01.92	338
339	0	30.9599704742432	1.36	0	339	96.437906864029	0.124596778894094	2017-06-03 17:41:43.25	339
340	0	37.3199644088745	2.23	0	340	115.985930569041	0.124315038123303	2017-06-03 17:42:28.25	340
341	0	25.7599754333496	1.69	0	341	77.7293249829863	0.12069770960091	2017-06-03 17:42:59.51	341
342	0	30.3999710083008	1.69	0	342	97.0518897066821	0.127699854877213	2017-06-03 17:43:35.07	342
343	0	39.3599624633789	2.89	0	343	121.226609860198	0.123197774248169	2017-06-03 17:44:21.50	343
344	0	43.2399587631226	3.07	0	344	134.253742116507	0.12419402600972	2017-06-03 17:45:16.75	344
345	0	38.3599634170532	3.41	0	345	116.740742694163	0.121731744206635	2017-06-03 17:46:05.16	345
346	0	34.8399667739868	1.8	0	346	106.496102792111	0.122268774732619	2017-06-03 17:46:47.51	346
347	0	42.9599590301514	2.24	0	347	128.396546196128	0.119549856793415	2017-06-03 17:47:40.00	347
348	0	40.4399614334106	2.76	0	348	118.957031995441	0.117662741835253	2017-06-03 17:48:29.75	348
349	0	28.4799728393555	3.43	0	349	92.2131535792784	0.129512856150672	2017-06-03 17:49:07.16	349
350	0	37.9199638366699	2.91	0	350	116.71942195998	0.123121753122342	2017-06-03 17:49:54.79	350
351	0	24.5199766159058	1.19	0	351	79.8671044811	0.130288914324796	2017-06-03 17:50:25.31	351
352	0	41.1599607467651	2.15	0	352	131.9823713795	0.128262751583576	2017-06-03 17:51:23.92	352
353	0	33.2399682998657	1.79	0	353	102.505569955679	0.123352069742093	2017-06-03 17:52:06.44	353
354	0	26.7199745178223	1.61	0	354	79.5043442765744	0.11901847945595	2017-06-03 17:52:38.68	354
355	0	32.3999691009521	2.11	0	355	101.211437251649	0.124952391668702	2017-06-03 17:53:18.25	355
356	0	43.1199588775635	2.11	0	356	123.562595372086	0.114622073629023	2017-06-03 17:54:10.27	356
357	0	32.159969329834	1.14	0	357	99.3319060582926	0.123547146838672	2017-06-03 17:54:52.25	357
358	0	28.2799730300903	1.24	0	358	81.1972348157544	0.114847573996824	2017-06-03 17:55:34.03	358
359	0	5.35999488830566	0.59	0	359	15.5792938154091	0.116263386682157	2017-06-03 17:55:45.50	359
360	0	37.6399641036987	1.44	0	360	124.148644578234	0.131932672240419	2017-06-03 17:56:44.88	360
361	0	42.9999589920044	1.56	0	361	123.205340337265	0.114609618918386	2017-06-03 17:57:48.79	361
362	0	40.3999614715576	1.58	0	362	110.609369430127	0.109514227158541	2017-06-03 17:58:42.79	362
363	0	31.7999696731567	1.02	0	363	95.1480544463448	0.119683087353893	2017-06-03 17:59:23.64	363
364	0	32.119969367981	1.77	0	364	90.7926111753429	0.113066763605657	2017-06-03 18:00:15.03	364
365	0	9.67999076843262	0.63	0	365	26.4599192393897	0.109338509253677	2017-06-03 18:00:46.07	365
366	0	19.2399816513062	0.68	0	366	55.404002290395	0.115185035946767	2017-06-03 18:01:11.55	366
367	0	43.3199586868286	1.56	0	367	119.613330815523	0.110446288841665	2017-06-03 18:02:25.31	367
368	0	4.59999561309814	0.8	0	368	7.85696464207025	0.0683214316701761	2017-06-03 18:02:46.96	368
369	0	46.6399555206299	1.5	0	369	126.396723304868	0.108401992542769	2017-06-03 18:03:45.27	369
370	0	26.7599744796753	2.15	0	370	68.8529708757186	0.102919238977158	2017-06-03 18:04:29.07	370
371	0	44.1999578475952	3.54	0	371	127.169753932571	0.115085750165223	2017-06-03 18:05:27.68	371
372	0	48.0799541473389	4.88	0	372	133.099914985813	0.110732042417482	2017-06-03 18:06:30.03	372
373	0	43.1999588012695	2.22	0	373	125.698875346949	0.116387847543471	2017-06-03 18:07:33.79	373
374	0	48.1599540710449	3.46	0	374	149.09907624471	0.123836442063713	2017-06-03 18:08:39.00	374
375	0	44.9999570846558	3.72	0	375	125.563414232611	0.111611923762321	2017-06-03 18:09:39.79	375
376	0	39.3599624633789	2.75	0	376	114.490208520651	0.116351837927491	2017-06-03 18:10:32.27	376
377	0	41.3199605941772	3.5	0	377	112.049707146455	0.108470190848456	2017-06-03 18:11:24.03	377
378	0	35.6399660110474	2.62	0	378	95.6718985666281	0.10737586820048	2017-06-03 18:12:27.07	378
379	0	40.9599609375	2.9	0	379	116.872248704936	0.114133055375914	2017-06-03 18:13:28.31	379
380	0	38.6399631500244	2.71	0	380	102.220842815162	0.105818677862487	2017-06-03 18:14:21.72	380
381	0	42.479959487915	4.09	0	381	110.123440154194	0.103694388092462	2017-06-03 18:15:19.27	381
382	0	37.1199645996094	2.08	0	382	115.796862702889	0.124781102050527	2017-06-03 18:16:17.44	382
383	0	30.2399711608887	1.47	0	383	88.8163977316135	0.117482007581499	2017-06-03 18:17:20.92	383
384	0	24.5199766159058	2.12	0	384	71.5876460138002	0.116782456792496	2017-06-03 18:18:06.31	384
385	0	10.7599897384644	0.81	0	385	33.670512028189	0.12516918969587	2017-06-03 18:18:29.68	385
386	0	4.27999591827393	0.58	0	386	14.4075419457375	0.134649924726518	2017-06-03 18:18:42.03	386
387	0	16.4799842834473	0.89	0	387	52.2947267783491	0.126928948491139	2017-06-03 18:19:13.50	387
388	0	14.3199863433838	0.68	0	388	45.8518737225331	0.128077859560148	2017-06-03 18:19:50.03	388
389	0	15.5999851226807	1.14	0	389	56.2430115747013	0.144212850191542	2017-06-03 18:20:31.24	389
390	0	23.6399774551392	1.13	0	390	77.9960029260994	0.131972932193062	2017-06-03 18:21:11.16	390
391	0	21.919979095459	0.85	0	391	69.8905380238542	0.127537478145719	2017-06-03 18:21:54.16	391
392	0	12.3199882507324	0.97	0	392	35.4605669013713	0.115131710718738	2017-06-03 18:22:35.00	392
393	0	1.07999897003174	0.55	0	393	2.00456061226483	0.0742429856394381	2017-06-03 18:23:27.20	393
394	0	5.03999519348145	0.66	0	394	19.0850059625731	0.151468301290263	2017-06-03 18:26:21.68	394
395	0	4.59999561309814	0.62	0	395	12.5132024608315	0.108810456181144	2017-06-03 18:27:10.00	395
396	0	2.23999786376953	0.6	0	396	7.24644739018165	0.129400846253244	2017-06-03 18:29:14.55	396
397	1	4.2399959564209	1.08	0.948375	397	44.7221600977823	0.421907170733796	2017-06-03 18:31:02.20	397
398	0	2.51999759674072	0.56	0	398	14.6524010208343	0.232577793981497	2017-06-03 18:31:08.27	398
