# Supplementary material for: Multi-predator assemblages, dive type, bathymetry and sex influence foraging success and efficiency in African penguins
Source: PeerJ. 2020 Jun 30;8:e9380. doi: 10.7717/peerj.9380 (PMC7333648; doi:10.7717/peerj.9380)
Supplement: Data S1 [file peerj-08-9380-s002.zip › Data S1/SC-AP28gps-interp60s.txt]

Track_id	date	lat	long
SC-AP28	2017-06-01 16:41:12	-33.798767	25.767817
SC-AP28	2017-06-01 16:42:12	-33.7991471396509	25.767688276808
SC-AP28	2017-06-01 16:43:12	-33.7995272793017	25.767559553616
SC-AP28	2017-06-01 16:44:12	-33.7999074189526	25.7674308304239
SC-AP28	2017-06-01 16:45:12	-33.8002875586035	25.7673021072319
SC-AP28	2017-06-01 16:46:12	-33.8006676982544	25.7671733840399
SC-AP28	2017-06-01 16:47:12	-33.8010478379052	25.7670446608479
SC-AP28	2017-06-01 16:48:12	-33.8014279775561	25.7669159376559
SC-AP28	2017-06-01 16:49:12	-33.801808117207	25.7667872144638
SC-AP28	2017-06-01 16:50:12	-33.8021882568578	25.7666584912718
SC-AP28	2017-06-01 16:51:12	-33.8025683965087	25.7665297680798
SC-AP28	2017-06-01 16:52:12	-33.8029485361596	25.7664010448878
SC-AP28	2017-06-01 16:53:12	-33.8033286758105	25.7662723216958
SC-AP28	2017-06-01 16:54:12	-33.8037088154613	25.7661435985037
SC-AP28	2017-06-01 16:55:12	-33.8040889551122	25.7660148753117
SC-AP28	2017-06-01 16:56:12	-33.8044690947631	25.7658861521197
SC-AP28	2017-06-01 16:57:12	-33.804849234414	25.7657574289277
SC-AP28	2017-06-01 16:58:12	-33.8052293740648	25.7656287057357
SC-AP28	2017-06-01 16:59:12	-33.8056095137157	25.7654999825436
SC-AP28	2017-06-01 17:00:12	-33.8059896533666	25.7653712593516
SC-AP28	2017-06-01 17:01:12	-33.8063697930174	25.7652425361596
SC-AP28	2017-06-01 17:02:12	-33.8067499326683	25.7651138129676
SC-AP28	2017-06-01 17:03:12	-33.8071300723192	25.7649850897756
SC-AP28	2017-06-01 17:04:12	-33.8075102119701	25.7648563665835
SC-AP28	2017-06-01 17:05:12	-33.8078903516209	25.7647276433915
SC-AP28	2017-06-01 17:06:12	-33.8082704912718	25.7645989201995
SC-AP28	2017-06-01 17:07:12	-33.8086506309227	25.7644701970075
SC-AP28	2017-06-01 17:08:12	-33.8090307705735	25.7643414738155
SC-AP28	2017-06-01 17:09:12	-33.8094109102244	25.7642127506234
SC-AP28	2017-06-01 17:10:12	-33.8097910498753	25.7640840274314
SC-AP28	2017-06-01 17:11:12	-33.8101711895262	25.7639553042394
SC-AP28	2017-06-01 17:12:12	-33.810551329177	25.7638265810474
SC-AP28	2017-06-01 17:13:12	-33.8109314688279	25.7636978578554
SC-AP28	2017-06-01 17:14:12	-33.8113116084788	25.7635691346633
SC-AP28	2017-06-01 17:15:12	-33.8116917481296	25.7634404114713
SC-AP28	2017-06-01 17:16:12	-33.8120718877805	25.7633116882793
SC-AP28	2017-06-01 17:17:12	-33.8124520274314	25.7631829650873
SC-AP28	2017-06-01 17:18:12	-33.8128321670823	25.7630542418953
SC-AP28	2017-06-01 17:19:12	-33.8132123067331	25.7629255187032
SC-AP28	2017-06-01 17:20:12	-33.813592446384	25.7627967955112
SC-AP28	2017-06-01 17:21:12	-33.8139725860349	25.7626680723192
SC-AP28	2017-06-01 17:22:12	-33.8143527256858	25.7625393491272
SC-AP28	2017-06-01 17:23:12	-33.8147328653366	25.7624106259352
SC-AP28	2017-06-01 17:24:12	-33.8151130049875	25.7622819027431
SC-AP28	2017-06-01 17:25:12	-33.8154931446384	25.7621531795511
SC-AP28	2017-06-01 17:26:12	-33.8158732842892	25.7620244563591
SC-AP28	2017-06-01 17:27:12	-33.8162534239401	25.7618957331671
SC-AP28	2017-06-01 17:28:12	-33.816633563591	25.7617670099751
SC-AP28	2017-06-01 17:29:12	-33.8170137032419	25.761638286783
SC-AP28	2017-06-01 17:30:12	-33.8173938428927	25.761509563591
SC-AP28	2017-06-01 17:31:12	-33.8177739825436	25.761380840399
SC-AP28	2017-06-01 17:32:12	-33.8181541221945	25.761252117207
SC-AP28	2017-06-01 17:33:12	-33.8185342618454	25.761123394015
SC-AP28	2017-06-01 17:34:12	-33.8189144014962	25.7609946708229
SC-AP28	2017-06-01 17:35:12	-33.8192945411471	25.7608659476309
SC-AP28	2017-06-01 17:36:12	-33.819674680798	25.7607372244389
SC-AP28	2017-06-01 17:37:12	-33.8200548204489	25.7606085012469
SC-AP28	2017-06-01 17:38:12	-33.8204349600997	25.7604797780549
SC-AP28	2017-06-01 17:39:12	-33.8208150997506	25.7603510548628
SC-AP28	2017-06-01 17:40:12	-33.8211952394015	25.7602223316708
SC-AP28	2017-06-01 17:41:12	-33.8215753790524	25.7600936084788
SC-AP28	2017-06-01 17:42:12	-33.8219555187032	25.7599648852868
SC-AP28	2017-06-01 17:43:12	-33.8223356583541	25.7598361620948
SC-AP28	2017-06-01 17:44:12	-33.822715798005	25.7597074389027
SC-AP28	2017-06-01 17:45:12	-33.8230959376559	25.7595787157107
SC-AP28	2017-06-01 17:46:12	-33.8234760773067	25.7594499925187
SC-AP28	2017-06-01 17:47:12	-33.8238562169576	25.7593212693267
SC-AP28	2017-06-01 17:48:12	-33.8242058787879	25.7591983939394
SC-AP28	2017-06-01 17:49:12	-33.8244004242424	25.7591044545455
SC-AP28	2017-06-01 17:50:12	-33.8245567878788	25.7590062727273
SC-AP28	2017-06-01 17:51:12	-33.8250356666667	25.7590883888889
SC-AP28	2017-06-01 17:52:12	-33.8256951621622	25.7591842162162
SC-AP28	2017-06-01 17:53:12	-33.8261815	25.759283
SC-AP28	2017-06-01 17:54:12	-33.826336	25.759336
SC-AP28	2017-06-01 17:55:12	-33.8265972615385	25.7595604307692
SC-AP28	2017-06-01 17:56:12	-33.8276144324324	25.7603846891892
SC-AP28	2017-06-01 17:57:12	-33.8280506486486	25.7604292837838
SC-AP28	2017-06-01 17:58:12	-33.828388640625	25.760779328125
SC-AP28	2017-06-01 17:59:12	-33.828438	25.760836
SC-AP28	2017-06-01 18:00:12	-33.829122	25.76128546875
SC-AP28	2017-06-01 18:01:12	-33.8298887878788	25.7617588787879
SC-AP28	2017-06-01 18:02:12	-33.8304064864865	25.7620391081081
SC-AP28	2017-06-01 18:03:12	-33.8308934375	25.76228346875
SC-AP28	2017-06-01 18:04:12	-33.8312621830986	25.7624315211268
SC-AP28	2017-06-01 18:05:12	-33.8313652816901	25.7624526478873
SC-AP28	2017-06-01 18:06:12	-33.8314641230769	25.7625292461538
SC-AP28	2017-06-01 18:07:12	-33.8316151714286	25.7625871428571
SC-AP28	2017-06-01 18:08:12	-33.8316495538462	25.7625749230769
SC-AP28	2017-06-01 18:09:12	-33.831613703125	25.762541890625
SC-AP28	2017-06-01 18:10:12	-33.8315989230769	25.7625354615385
SC-AP28	2017-06-01 18:11:12	-33.83161853125	25.76250865625
SC-AP28	2017-06-01 18:12:12	-33.831667	25.762478
SC-AP28	2017-06-01 18:13:12	-33.8317613880597	25.7625205373134
SC-AP28	2017-06-01 18:14:12	-33.8319684794521	25.7626237260274
SC-AP28	2017-06-01 18:15:12	-33.8324134166667	25.7627511944444
SC-AP28	2017-06-01 18:16:12	-33.8324384166667	25.7628828611111
SC-AP28	2017-06-01 18:17:12	-33.8325309117647	25.7629466323529
SC-AP28	2017-06-01 18:18:12	-33.8326786818182	25.7629800151515
SC-AP28	2017-06-01 18:19:12	-33.832781359375	25.7630085
SC-AP28	2017-06-01 18:20:12	-33.8328884375	25.7629455
SC-AP28	2017-06-01 18:21:12	-33.83295536	25.7629008
SC-AP28	2017-06-01 18:22:12	-33.8329417313433	25.762972119403
SC-AP28	2017-06-01 18:23:12	-33.8330223939394	25.7629778181818
SC-AP28	2017-06-01 18:24:12	-33.8330151212121	25.7628196363636
SC-AP28	2017-06-01 18:25:12	-33.8331883692308	25.7629958153846
SC-AP28	2017-06-01 18:26:12	-33.8332948923077	25.7630405846154
SC-AP28	2017-06-01 18:27:12	-33.8333865	25.7630756969697
SC-AP28	2017-06-01 18:28:12	-33.8335158615385	25.7630939384615
SC-AP28	2017-06-01 18:29:12	-33.8336625384615	25.7631278153846
SC-AP28	2017-06-01 18:30:12	-33.8338245	25.763152
SC-AP28	2017-06-01 18:31:12	-33.8339690153846	25.7631732769231
SC-AP28	2017-06-01 18:32:12	-33.8341155076923	25.7631719230769
SC-AP28	2017-06-01 18:33:12	-33.8343109384615	25.7631388769231
SC-AP28	2017-06-01 18:34:12	-33.8344741875	25.7632154375
SC-AP28	2017-06-01 18:35:12	-33.834667875	25.76333425
SC-AP28	2017-06-01 18:36:12	-33.834847625	25.7635570625
SC-AP28	2017-06-01 18:37:12	-33.835037	25.763723
SC-AP28	2017-06-01 18:38:12	-33.8352446923077	25.7638199230769
SC-AP28	2017-06-01 18:39:12	-33.835422703125	25.764026515625
SC-AP28	2017-06-01 18:40:12	-33.8356435846154	25.7640950923077
SC-AP28	2017-06-01 18:41:12	-33.8358265076923	25.7642422923077
SC-AP28	2017-06-01 18:42:12	-33.8360200307692	25.7642416
SC-AP28	2017-06-01 18:43:12	-33.8362138769231	25.7642661538462
SC-AP28	2017-06-01 18:44:12	-33.836304	25.764313
SC-AP28	2017-06-01 18:45:12	-33.836304	25.764313
SC-AP28	2017-06-01 18:46:12	-33.836304	25.764313
SC-AP28	2017-06-01 18:47:12	-33.836304	25.764313
SC-AP28	2017-06-01 18:48:12	-33.836304	25.764313
SC-AP28	2017-06-01 18:49:12	-33.836304	25.764313
SC-AP28	2017-06-01 18:50:12	-33.836304	25.764313
SC-AP28	2017-06-01 18:51:12	-33.8370095454545	25.7646758181818
SC-AP28	2017-06-01 18:52:12	-33.839886	25.766155
SC-AP28	2017-06-01 18:53:12	-33.839886	25.766155
SC-AP28	2017-06-01 18:54:12	-33.839886	25.766155
SC-AP28	2017-06-01 18:55:12	-33.8410188615385	25.7665952769231
SC-AP28	2017-06-01 18:56:12	-33.841682	25.766853
SC-AP28	2017-06-01 18:57:12	-33.8420019620253	25.7669403417722
SC-AP28	2017-06-01 18:58:12	-33.8427747894737	25.7671533684211
SC-AP28	2017-06-01 18:59:12	-33.8426816315789	25.7671588947368
SC-AP28	2017-06-01 19:00:12	-33.8427640149254	25.7671141492537
SC-AP28	2017-06-01 19:01:12	-33.8429275394737	25.7670825131579
SC-AP28	2017-06-01 19:02:12	-33.84310878125	25.767261625
SC-AP28	2017-06-01 19:03:12	-33.8433377272727	25.7677387727273
SC-AP28	2017-06-01 19:04:12	-33.843575	25.768124
SC-AP28	2017-06-01 19:05:12	-33.8435933076923	25.7681599692308
SC-AP28	2017-06-01 19:06:12	-33.8441425384615	25.7692390461538
SC-AP28	2017-06-01 19:07:12	-33.84417	25.769293
SC-AP28	2017-06-01 19:08:12	-33.84417	25.769293
SC-AP28	2017-06-01 19:09:12	-33.84417	25.769293
SC-AP28	2017-06-01 19:10:12	-33.8445362222222	25.7697016666667
SC-AP28	2017-06-01 19:11:12	-33.845756962963	25.7710638888889
SC-AP28	2017-06-01 19:12:12	-33.8462403181818	25.77154525
SC-AP28	2017-06-01 19:13:12	-33.8466896266667	25.7716949866667
SC-AP28	2017-06-01 19:14:12	-33.8471227608696	25.7717289347826
SC-AP28	2017-06-01 19:15:12	-33.8474860217391	25.7723843695652
SC-AP28	2017-06-01 19:16:12	-33.847595	25.772581
SC-AP28	2017-06-01 19:17:12	-33.847595	25.772581
SC-AP28	2017-06-01 19:18:12	-33.8479393076923	25.7728987692308
SC-AP28	2017-06-01 19:19:12	-33.849087	25.773958
SC-AP28	2017-06-01 19:20:12	-33.849087	25.773958
SC-AP28	2017-06-01 19:21:12	-33.8497596	25.7746358615385
SC-AP28	2017-06-01 19:22:12	-33.8499551891892	25.7747401351351
SC-AP28	2017-06-01 19:23:12	-33.8500921230769	25.7747732307692
SC-AP28	2017-06-01 19:24:12	-33.8502732307692	25.7748229384615
SC-AP28	2017-06-01 19:25:12	-33.8504412923077	25.7749061384615
SC-AP28	2017-06-01 19:26:12	-33.850577375	25.77496390625
SC-AP28	2017-06-01 19:27:12	-33.8507388333333	25.7749430454545
SC-AP28	2017-06-01 19:28:12	-33.8509094	25.7749636
SC-AP28	2017-06-01 19:29:12	-33.8510786923077	25.7749973230769
SC-AP28	2017-06-01 19:30:12	-33.8512263846154	25.7750806307692
SC-AP28	2017-06-01 19:31:12	-33.8513740769231	25.7751332461538
SC-AP28	2017-06-01 19:32:12	-33.85144515625	25.775164
SC-AP28	2017-06-01 19:33:12	-33.851452	25.775167
SC-AP28	2017-06-01 19:34:12	-33.85189915625	25.7753796875
SC-AP28	2017-06-01 19:35:12	-33.8522479076923	25.7755337230769
SC-AP28	2017-06-01 19:36:12	-33.8524155384615	25.7755969230769
SC-AP28	2017-06-01 19:37:12	-33.8525788769231	25.7756595076923
SC-AP28	2017-06-01 19:38:12	-33.8527569384615	25.7757119384615
SC-AP28	2017-06-01 19:39:12	-33.852968546875	25.775796671875
SC-AP28	2017-06-01 19:40:12	-33.8531404	25.7759448
SC-AP28	2017-06-01 19:41:12	-33.8533263692308	25.7760084307692
SC-AP28	2017-06-01 19:42:12	-33.8535086307692	25.7761601384615
SC-AP28	2017-06-01 19:43:12	-33.8536812461538	25.7762829076923
SC-AP28	2017-06-01 19:44:12	-33.85389090625	25.776435625
SC-AP28	2017-06-01 19:45:12	-33.8540605	25.77653621875
SC-AP28	2017-06-01 19:46:12	-33.8542695384615	25.7765696923077
SC-AP28	2017-06-01 19:47:12	-33.854378140625	25.776699453125
SC-AP28	2017-06-01 19:48:12	-33.8544968769231	25.7768800461538
SC-AP28	2017-06-01 19:49:12	-33.8546482615385	25.7770497076923
SC-AP28	2017-06-01 19:50:12	-33.8548103692308	25.7772032615385
SC-AP28	2017-06-01 19:51:12	-33.8549728	25.7773592
SC-AP28	2017-06-01 19:52:12	-33.8551338307692	25.7775083230769
SC-AP28	2017-06-01 19:53:12	-33.85530275	25.77763475
SC-AP28	2017-06-01 19:54:12	-33.8554805230769	25.7777662769231
SC-AP28	2017-06-01 19:55:12	-33.8556543230769	25.7778659538462
SC-AP28	2017-06-01 19:56:12	-33.8558365076923	25.7780269384615
SC-AP28	2017-06-01 19:57:12	-33.8560017384615	25.7781450923077
SC-AP28	2017-06-01 19:58:12	-33.8561845076923	25.7782825384615
SC-AP28	2017-06-01 19:59:12	-33.8563738	25.778445
SC-AP28	2017-06-01 20:00:12	-33.8565502153846	25.7786299538462
SC-AP28	2017-06-01 20:01:12	-33.8567422153846	25.7788097692308
SC-AP28	2017-06-01 20:02:12	-33.8569208923077	25.7789857230769
SC-AP28	2017-06-01 20:03:12	-33.8570846461538	25.7791448
SC-AP28	2017-06-01 20:04:12	-33.8572404615385	25.7793095692308
SC-AP28	2017-06-01 20:05:12	-33.8573959384615	25.7794888923077
SC-AP28	2017-06-01 20:06:12	-33.8575499538462	25.7796489846154
SC-AP28	2017-06-01 20:07:12	-33.8576810307692	25.7797911384615
SC-AP28	2017-06-01 20:08:12	-33.8578596615385	25.7798591846154
SC-AP28	2017-06-01 20:09:12	-33.85795396875	25.77986996875
SC-AP28	2017-06-01 20:10:12	-33.85813303125	25.77989903125
SC-AP28	2017-06-01 20:11:12	-33.8582924769231	25.7798892923077
SC-AP28	2017-06-01 20:12:12	-33.8584104769231	25.7800266153846
SC-AP28	2017-06-01 20:13:12	-33.8584979846154	25.7799435384615
SC-AP28	2017-06-01 20:14:12	-33.858521	25.779903
SC-AP28	2017-06-01 20:15:12	-33.858521	25.779903
SC-AP28	2017-06-01 20:16:12	-33.8588500153846	25.7800832
SC-AP28	2017-06-01 20:17:12	-33.8598107538462	25.7806137846154
SC-AP28	2017-06-01 20:18:12	-33.8599723230769	25.7807115076923
SC-AP28	2017-06-01 20:19:12	-33.8601566307692	25.7807247384615
SC-AP28	2017-06-01 20:20:12	-33.8603855538462	25.7807468923077
SC-AP28	2017-06-01 20:21:12	-33.8604978461538	25.7807971076923
SC-AP28	2017-06-01 20:22:12	-33.8606704	25.7807744
SC-AP28	2017-06-01 20:23:12	-33.860825296875	25.780817671875
SC-AP28	2017-06-01 20:24:12	-33.8610132	25.7808803230769
SC-AP28	2017-06-01 20:25:12	-33.8611926461538	25.7809608769231
SC-AP28	2017-06-01 20:26:12	-33.861387140625	25.7810040625
SC-AP28	2017-06-01 20:27:12	-33.8616003846154	25.7810474923077
SC-AP28	2017-06-01 20:28:12	-33.8617506901408	25.7812034507042
SC-AP28	2017-06-01 20:29:12	-33.8618598	25.7813668
SC-AP28	2017-06-01 20:30:12	-33.8621217076923	25.7812154153846
SC-AP28	2017-06-01 20:31:12	-33.8623201818182	25.7813180909091
SC-AP28	2017-06-01 20:32:12	-33.8624838181818	25.7814599090909
SC-AP28	2017-06-01 20:33:12	-33.8628245	25.7815153636364
SC-AP28	2017-06-01 20:34:12	-33.862898515625	25.7816473125
SC-AP28	2017-06-01 20:35:12	-33.86304646875	25.781756109375
SC-AP28	2017-06-01 20:36:12	-33.86313428125	25.78180953125
SC-AP28	2017-06-01 20:37:12	-33.863244625	25.781881109375
SC-AP28	2017-06-01 20:38:12	-33.863374	25.78194
SC-AP28	2017-06-01 20:39:12	-33.86350384375	25.78196128125
SC-AP28	2017-06-01 20:40:12	-33.8636394	25.7819878
SC-AP28	2017-06-01 20:41:12	-33.863776943662	25.7820524647887
SC-AP28	2017-06-01 20:42:12	-33.863933	25.7821414615385
SC-AP28	2017-06-01 20:43:12	-33.8641208461538	25.7822493076923
SC-AP28	2017-06-01 20:44:12	-33.864395	25.782457
SC-AP28	2017-06-01 20:45:12	-33.8646063846154	25.7824800769231
SC-AP28	2017-06-01 20:46:12	-33.8648143846154	25.7825082307692
SC-AP28	2017-06-01 20:47:12	-33.864849	25.782513
SC-AP28	2017-06-01 20:48:12	-33.865029131579	25.7825144605263
SC-AP28	2017-06-01 20:49:12	-33.865266578125	25.782514359375
SC-AP28	2017-06-01 20:50:12	-33.8654118615385	25.7825287846154
SC-AP28	2017-06-01 20:51:12	-33.8655850307692	25.7825874923077
SC-AP28	2017-06-01 20:52:12	-33.8657681846154	25.7826283384615
SC-AP28	2017-06-01 20:53:12	-33.8658995	25.7826555
SC-AP28	2017-06-01 20:54:12	-33.8660645	25.7826405
SC-AP28	2017-06-01 20:55:12	-33.8662404307692	25.7826712307692
SC-AP28	2017-06-01 20:56:12	-33.8664314153846	25.7826546153846
SC-AP28	2017-06-01 20:57:12	-33.866614	25.7826330153846
SC-AP28	2017-06-01 20:58:12	-33.8667807692308	25.7826210461538
SC-AP28	2017-06-01 20:59:12	-33.8669715384615	25.7826700307692
SC-AP28	2017-06-01 21:00:12	-33.8671543538462	25.7827283230769
SC-AP28	2017-06-01 21:01:12	-33.8673232769231	25.7827554615385
SC-AP28	2017-06-01 21:02:12	-33.8675006461539	25.7827721384615
SC-AP28	2017-06-01 21:03:12	-33.8676946769231	25.7827972461538
SC-AP28	2017-06-01 21:04:12	-33.8679144	25.782838
SC-AP28	2017-06-01 21:05:12	-33.8681	25.7829036
SC-AP28	2017-06-01 21:06:12	-33.8682785692308	25.7829739384615
SC-AP28	2017-06-01 21:07:12	-33.8684299538462	25.7830127076923
SC-AP28	2017-06-01 21:08:12	-33.8686286307692	25.7830434461538
SC-AP28	2017-06-01 21:09:12	-33.8688077384615	25.7830853230769
SC-AP28	2017-06-01 21:10:12	-33.8689892153846	25.7831545538462
SC-AP28	2017-06-01 21:11:12	-33.8691825692308	25.7832560461538
SC-AP28	2017-06-01 21:12:12	-33.8693730923077	25.7833279846154
SC-AP28	2017-06-01 21:13:12	-33.8695443230769	25.7833967076923
SC-AP28	2017-06-01 21:14:12	-33.8697276461538	25.7834648307692
SC-AP28	2017-06-01 21:15:12	-33.8699294769231	25.7835130461538
SC-AP28	2017-06-01 21:16:12	-33.8701117846154	25.7835581846154
SC-AP28	2017-06-01 21:17:12	-33.8702904	25.7836034
SC-AP28	2017-06-01 21:18:12	-33.8704818461538	25.7836678307692
SC-AP28	2017-06-01 21:19:12	-33.8706199384615	25.7837492923077
SC-AP28	2017-06-01 21:20:12	-33.8708387076923	25.7838351384615
SC-AP28	2017-06-01 21:21:12	-33.8710128615385	25.7839129538462
SC-AP28	2017-06-01 21:22:12	-33.8711879230769	25.7839872307692
SC-AP28	2017-06-01 21:23:12	-33.8713441076923	25.7840935692308
SC-AP28	2017-06-01 21:24:12	-33.8715384923077	25.7841881846154
SC-AP28	2017-06-01 21:25:12	-33.8717364307692	25.7842398769231
SC-AP28	2017-06-01 21:26:12	-33.8719113538462	25.7843093384615
SC-AP28	2017-06-01 21:27:12	-33.8720802769231	25.7843922923077
SC-AP28	2017-06-01 21:28:12	-33.8722523384615	25.7844777076923
SC-AP28	2017-06-01 21:29:12	-33.8724164615385	25.7845890307692
SC-AP28	2017-06-01 21:30:12	-33.872582	25.784676
SC-AP28	2017-06-01 21:31:12	-33.8727666769231	25.7847606153846
SC-AP28	2017-06-01 21:32:12	-33.872979015625	25.78482434375
SC-AP28	2017-06-01 21:33:12	-33.873139328125	25.78487121875
SC-AP28	2017-06-01 21:34:12	-33.8733253538462	25.7849745692308
SC-AP28	2017-06-01 21:35:12	-33.8734902153846	25.7850340153846
SC-AP28	2017-06-01 21:36:12	-33.8736692615385	25.7851126
SC-AP28	2017-06-01 21:37:12	-33.8738527076923	25.7851803538462
SC-AP28	2017-06-01 21:38:12	-33.8740292	25.7852464
SC-AP28	2017-06-01 21:39:12	-33.8742012923077	25.7853120923077
SC-AP28	2017-06-01 21:40:12	-33.8743667384615	25.7853873846154
SC-AP28	2017-06-01 21:41:12	-33.874544875	25.785463625
SC-AP28	2017-06-01 21:42:12	-33.8747393076923	25.7855273076923
SC-AP28	2017-06-01 21:43:12	-33.8749135384615	25.7855981538462
SC-AP28	2017-06-01 21:44:12	-33.8751084615385	25.78567
SC-AP28	2017-06-01 21:45:12	-33.8753245384615	25.7857748461538
SC-AP28	2017-06-01 21:46:12	-33.875511	25.785845
SC-AP28	2017-06-01 21:47:12	-33.8757011538462	25.7859225384615
SC-AP28	2017-06-01 21:48:12	-33.8759496923077	25.7859526923077
SC-AP28	2017-06-01 21:49:12	-33.8761412307692	25.7859808461538
SC-AP28	2017-06-01 21:50:12	-33.8763445384615	25.7860143076923
SC-AP28	2017-06-01 21:51:12	-33.8765725757576	25.7860181212121
SC-AP28	2017-06-01 21:52:12	-33.8767496969697	25.7860578181818
SC-AP28	2017-06-01 21:53:12	-33.8769363076923	25.7860978461538
SC-AP28	2017-06-01 21:54:12	-33.8771687575758	25.7861082424242
SC-AP28	2017-06-01 21:55:12	-33.8773688307692	25.7861450307692
SC-AP28	2017-06-01 21:56:12	-33.8775643384615	25.7861895230769
SC-AP28	2017-06-01 21:57:12	-33.8777888333333	25.7862375909091
SC-AP28	2017-06-01 21:58:12	-33.877956	25.786251
SC-AP28	2017-06-01 21:59:12	-33.877956	25.786251
SC-AP28	2017-06-01 22:00:12	-33.8783005423729	25.7863010338983
SC-AP28	2017-06-01 22:01:12	-33.878731220339	25.7863635762712
SC-AP28	2017-06-01 22:02:12	-33.8791618983051	25.7864261186441
SC-AP28	2017-06-01 22:03:12	-33.8795925762712	25.7864886610169
SC-AP28	2017-06-01 22:04:12	-33.8798084123711	25.7864265051546
SC-AP28	2017-06-01 22:05:12	-33.8799911958763	25.7863451649485
SC-AP28	2017-06-01 22:06:12	-33.8801739793814	25.7862638247423
SC-AP28	2017-06-01 22:07:12	-33.8803661076923	25.7862796
SC-AP28	2017-06-01 22:08:12	-33.8805692307692	25.7863013384615
SC-AP28	2017-06-01 22:09:12	-33.8808116875	25.786276125
SC-AP28	2017-06-01 22:10:12	-33.8810474615385	25.7862344769231
SC-AP28	2017-06-01 22:11:12	-33.8812140609756	25.7861640243902
SC-AP28	2017-06-01 22:12:12	-33.8813816219512	25.7860630487805
SC-AP28	2017-06-01 22:13:12	-33.8816671625	25.7860202375
SC-AP28	2017-06-01 22:14:12	-33.8819936	25.7859162
SC-AP28	2017-06-01 22:15:12	-33.8822966060606	25.785721969697
SC-AP28	2017-06-01 22:16:12	-33.88253	25.785527
SC-AP28	2017-06-01 22:17:12	-33.8827225538462	25.7854011384615
SC-AP28	2017-06-01 22:18:12	-33.88291	25.7852996615385
SC-AP28	2017-06-01 22:19:12	-33.8830859384615	25.7852122307692
SC-AP28	2017-06-01 22:20:12	-33.8832487692308	25.7851765076923
SC-AP28	2017-06-01 22:21:12	-33.8834575757576	25.7851522727273
SC-AP28	2017-06-01 22:22:12	-33.8837321212121	25.7851686363636
SC-AP28	2017-06-01 22:23:12	-33.8840029230769	25.7851276923077
SC-AP28	2017-06-01 22:24:12	-33.8842333846154	25.7850507692308
SC-AP28	2017-06-01 22:25:12	-33.8844364615385	25.7850992307692
SC-AP28	2017-06-01 22:26:12	-33.8846361538462	25.7852093846154
SC-AP28	2017-06-01 22:27:12	-33.884815703125	25.78524040625
SC-AP28	2017-06-01 22:28:12	-33.8850044393939	25.7852419090909
SC-AP28	2017-06-01 22:29:12	-33.8852087692308	25.7852836923077
SC-AP28	2017-06-01 22:30:12	-33.8854306153846	25.7853378461538
SC-AP28	2017-06-01 22:31:12	-33.88566946875	25.785373078125
SC-AP28	2017-06-01 22:32:12	-33.8858128333333	25.785388
SC-AP28	2017-06-01 22:33:12	-33.8860546056338	25.7855512394366
SC-AP28	2017-06-01 22:34:12	-33.8863258732394	25.7856501126761
SC-AP28	2017-06-01 22:35:12	-33.8865108461538	25.7856076615385
SC-AP28	2017-06-01 22:36:12	-33.8867073384615	25.7856686153846
SC-AP28	2017-06-01 22:37:12	-33.8868848769231	25.7857813538462
SC-AP28	2017-06-01 22:38:12	-33.886944	25.785824
SC-AP28	2017-06-01 22:39:12	-33.8871287575758	25.7858803333333
SC-AP28	2017-06-01 22:40:12	-33.8874997692308	25.7859756153846
SC-AP28	2017-06-01 22:41:12	-33.8877384090909	25.7860129545455
SC-AP28	2017-06-01 22:42:12	-33.887911119403	25.7860903880597
SC-AP28	2017-06-01 22:43:12	-33.8880787014925	25.7861975223881
SC-AP28	2017-06-01 22:44:12	-33.8882497462687	25.7862431940299
SC-AP28	2017-06-01 22:45:12	-33.8884258571429	25.7862878571429
SC-AP28	2017-06-01 22:46:12	-33.8886069565217	25.7863883478261
SC-AP28	2017-06-01 22:47:12	-33.8888229411765	25.7865196470588
SC-AP28	2017-06-01 22:48:12	-33.889037761194	25.7866428955224
SC-AP28	2017-06-01 22:49:12	-33.889238	25.7867625454545
SC-AP28	2017-06-01 22:50:12	-33.8894549230769	25.7869036307692
SC-AP28	2017-06-01 22:51:12	-33.8895887692308	25.7869580923077
SC-AP28	2017-06-01 22:52:12	-33.8896866515152	25.7871413636364
SC-AP28	2017-06-01 22:53:12	-33.8899830757576	25.7871075909091
SC-AP28	2017-06-01 22:54:12	-33.8901824307692	25.7871547384615
SC-AP28	2017-06-01 22:55:12	-33.8903256923077	25.7872393846154
SC-AP28	2017-06-01 22:56:12	-33.8904595384615	25.7873481384615
SC-AP28	2017-06-01 22:57:12	-33.8906120923077	25.7874133692308
SC-AP28	2017-06-01 22:58:12	-33.8907698	25.7874729142857
SC-AP28	2017-06-01 22:59:12	-33.8909064848485	25.7875606969697
SC-AP28	2017-06-01 23:00:12	-33.8910337352941	25.7876010294118
SC-AP28	2017-06-01 23:01:12	-33.891201	25.7877135454545
SC-AP28	2017-06-01 23:02:12	-33.891361	25.7877844545455
SC-AP28	2017-06-01 23:03:12	-33.89152575	25.7878743382353
SC-AP28	2017-06-01 23:04:12	-33.8916849076923	25.7879204
SC-AP28	2017-06-01 23:05:12	-33.8918251538462	25.7879658769231
SC-AP28	2017-06-01 23:06:12	-33.8919452	25.787992
SC-AP28	2017-06-01 23:07:12	-33.8920663714286	25.7879970285714
SC-AP28	2017-06-01 23:08:12	-33.8921942727273	25.7879858181818
SC-AP28	2017-06-01 23:09:12	-33.8923330909091	25.7879480909091
SC-AP28	2017-06-01 23:10:12	-33.8924878153846	25.7878841076923
SC-AP28	2017-06-01 23:11:12	-33.8926131384615	25.7878368615385
SC-AP28	2017-06-01 23:12:12	-33.8927843939394	25.7878446969697
SC-AP28	2017-06-01 23:13:12	-33.8929162121212	25.7878656060606
SC-AP28	2017-06-01 23:14:12	-33.8930499230769	25.7878859538462
SC-AP28	2017-06-01 23:15:12	-33.8932322727273	25.7878805
SC-AP28	2017-06-01 23:16:12	-33.8934066923077	25.7878911538462
SC-AP28	2017-06-01 23:17:12	-33.8935672424242	25.7879418484848
SC-AP28	2017-06-01 23:18:12	-33.8937509090909	25.7879859393939
SC-AP28	2017-06-01 23:19:12	-33.8939371076923	25.7880344615385
SC-AP28	2017-06-01 23:20:12	-33.8941012769231	25.7881072461538
SC-AP28	2017-06-01 23:21:12	-33.8942825692308	25.7881478615385
SC-AP28	2017-06-01 23:22:12	-33.8944964	25.7881252
SC-AP28	2017-06-01 23:23:12	-33.8946615076923	25.7881383692308
SC-AP28	2017-06-01 23:24:12	-33.8947789565217	25.7881987826087
SC-AP28	2017-06-01 23:25:12	-33.8949180869565	25.7882144347826
SC-AP28	2017-06-01 23:26:12	-33.8951031384615	25.7882010461538
SC-AP28	2017-06-01 23:27:12	-33.8954103	25.7880825
SC-AP28	2017-06-01 23:28:12	-33.895553	25.7881641304348
SC-AP28	2017-06-01 23:29:12	-33.8956507272727	25.7882809090909
SC-AP28	2017-06-01 23:30:12	-33.8958128235294	25.7883254117647
SC-AP28	2017-06-01 23:31:12	-33.8959990615385	25.7883818461538
SC-AP28	2017-06-01 23:32:12	-33.8962088923077	25.7884145384615
SC-AP28	2017-06-01 23:33:12	-33.8963515652174	25.788431173913
SC-AP28	2017-06-01 23:34:12	-33.8965072173913	25.7884729130435
SC-AP28	2017-06-01 23:35:12	-33.8967024090909	25.7885000454545
SC-AP28	2017-06-01 23:36:12	-33.8969446307692	25.7884726153846
SC-AP28	2017-06-01 23:37:12	-33.8971275538462	25.7884272
SC-AP28	2017-06-01 23:38:12	-33.8973112394366	25.7884316338028
SC-AP28	2017-06-01 23:39:12	-33.8974451641791	25.788476
SC-AP28	2017-06-01 23:40:12	-33.8975815846154	25.7884995538462
SC-AP28	2017-06-01 23:41:12	-33.89775459375	25.78853940625
SC-AP28	2017-06-01 23:42:12	-33.8978466376812	25.7886989275362
SC-AP28	2017-06-01 23:43:12	-33.8981514029851	25.788685119403
SC-AP28	2017-06-01 23:44:12	-33.898384238806	25.7887585522388
SC-AP28	2017-06-01 23:45:12	-33.898392	25.788761
SC-AP28	2017-06-01 23:46:12	-33.8986599545455	25.7889341818182
SC-AP28	2017-06-01 23:47:12	-33.8989404090909	25.7890658181818
SC-AP28	2017-06-01 23:48:12	-33.899145	25.78914
SC-AP28	2017-06-01 23:49:12	-33.8993342835821	25.789227358209
SC-AP28	2017-06-01 23:50:12	-33.8995251538462	25.789319
SC-AP28	2017-06-01 23:51:12	-33.8997145	25.7893878636364
SC-AP28	2017-06-01 23:52:12	-33.8999752272727	25.7895025454545
SC-AP28	2017-06-01 23:53:12	-33.9001826923077	25.7897146307692
SC-AP28	2017-06-01 23:54:12	-33.9003765384615	25.7897072461538
SC-AP28	2017-06-01 23:55:12	-33.9006382	25.7898328153846
SC-AP28	2017-06-01 23:56:12	-33.9008312121212	25.7899114393939
SC-AP28	2017-06-01 23:57:12	-33.9010447575758	25.7900138787879
SC-AP28	2017-06-01 23:58:12	-33.9012293030303	25.7901105
SC-AP28	2017-06-01 23:59:12	-33.9014217692308	25.7901991538462
SC-AP28	2017-06-02 00:00:12	-33.9016501818182	25.7902784545455
SC-AP28	2017-06-02 00:01:12	-33.9019024923077	25.7903590307692
SC-AP28	2017-06-02 00:02:12	-33.9021476461538	25.7904637538462
SC-AP28	2017-06-02 00:03:12	-33.9023708153846	25.7905615076923
SC-AP28	2017-06-02 00:04:12	-33.9026286769231	25.790576
SC-AP28	2017-06-02 00:05:12	-33.9028465846154	25.7906362461538
SC-AP28	2017-06-02 00:06:12	-33.9030653538462	25.7906999384615
SC-AP28	2017-06-02 00:07:12	-33.9032868461538	25.7907808769231
SC-AP28	2017-06-02 00:08:12	-33.9035307272727	25.7908855454545
SC-AP28	2017-06-02 00:09:12	-33.9038251692308	25.7909254615385
SC-AP28	2017-06-02 00:10:12	-33.9040760615385	25.790975
SC-AP28	2017-06-02 00:11:12	-33.9042804307692	25.7910437692308
SC-AP28	2017-06-02 00:12:12	-33.9044954615385	25.7910973076923
SC-AP28	2017-06-02 00:13:12	-33.904705	25.7911406923077
SC-AP28	2017-06-02 00:14:12	-33.904893238806	25.7911857313433
SC-AP28	2017-06-02 00:15:12	-33.9051084461538	25.7912248
SC-AP28	2017-06-02 00:16:12	-33.9053518923077	25.7912739846154
SC-AP28	2017-06-02 00:17:12	-33.9055576363636	25.7913259090909
SC-AP28	2017-06-02 00:18:12	-33.905804	25.791355
SC-AP28	2017-06-02 00:19:12	-33.9059941538462	25.7913900769231
SC-AP28	2017-06-02 00:20:12	-33.9061875	25.7914805
SC-AP28	2017-06-02 00:21:12	-33.9064242769231	25.7915613230769
SC-AP28	2017-06-02 00:22:12	-33.906622	25.7915779384615
SC-AP28	2017-06-02 00:23:12	-33.9068132272727	25.7916380454545
SC-AP28	2017-06-02 00:24:12	-33.9069955	25.791722
SC-AP28	2017-06-02 00:25:12	-33.9071762307692	25.7917846
SC-AP28	2017-06-02 00:26:12	-33.9073333333333	25.7918536666667
SC-AP28	2017-06-02 00:27:12	-33.9074564	25.7919282923077
SC-AP28	2017-06-02 00:28:12	-33.9076605692308	25.7919318461538
SC-AP28	2017-06-02 00:29:12	-33.9078541384615	25.7920060615385
SC-AP28	2017-06-02 00:30:12	-33.9079462307692	25.7921654923077
SC-AP28	2017-06-02 00:31:12	-33.9080800769231	25.7922550307692
SC-AP28	2017-06-02 00:32:12	-33.9081606470588	25.7924182941176
SC-AP28	2017-06-02 00:33:12	-33.9083425454545	25.7925472727273
SC-AP28	2017-06-02 00:34:12	-33.9084689692308	25.7926624769231
SC-AP28	2017-06-02 00:35:12	-33.9085600606061	25.7928192424242
SC-AP28	2017-06-02 00:36:12	-33.9086772727273	25.7929911363636
SC-AP28	2017-06-02 00:37:12	-33.90876	25.793085
SC-AP28	2017-06-02 00:38:12	-33.9088232835821	25.7931291791045
SC-AP28	2017-06-02 00:39:12	-33.9091940153846	25.7933839076923
SC-AP28	2017-06-02 00:40:12	-33.9093943230769	25.7934420615385
SC-AP28	2017-06-02 00:41:12	-33.909393969697	25.7936584242424
SC-AP28	2017-06-02 00:42:12	-33.9095584545455	25.7937612727273
SC-AP28	2017-06-02 00:43:12	-33.9097650615385	25.7938970615385
SC-AP28	2017-06-02 00:44:12	-33.9099953787879	25.7939816515152
SC-AP28	2017-06-02 00:45:12	-33.9100928461538	25.7941122307692
SC-AP28	2017-06-02 00:46:12	-33.91020575	25.7942785
SC-AP28	2017-06-02 00:47:12	-33.910419948718	25.7944338205128
SC-AP28	2017-06-02 00:48:12	-33.9105576410256	25.7946307435897
SC-AP28	2017-06-02 00:49:12	-33.9107224	25.7948018
SC-AP28	2017-06-02 00:50:12	-33.9108501076923	25.7950006923077
SC-AP28	2017-06-02 00:51:12	-33.9110307272727	25.7952125454545
SC-AP28	2017-06-02 00:52:12	-33.9111584705882	25.7954271764706
SC-AP28	2017-06-02 00:53:12	-33.9113243414634	25.7956147317073
SC-AP28	2017-06-02 00:54:12	-33.9115811489362	25.7957793829787
SC-AP28	2017-06-02 00:55:12	-33.9117126382979	25.796023212766
SC-AP28	2017-06-02 00:56:12	-33.9118857808219	25.796235630137
SC-AP28	2017-06-02 00:57:12	-33.9120954	25.7964406
SC-AP28	2017-06-02 00:58:12	-33.9123050842105	25.7966888105263
SC-AP28	2017-06-02 00:59:12	-33.9124795066667	25.7968958
SC-AP28	2017-06-02 01:00:12	-33.9125876162791	25.797099872093
SC-AP28	2017-06-02 01:01:12	-33.912645483871	25.7973173225806
SC-AP28	2017-06-02 01:02:12	-33.9128351612903	25.7975437741935
SC-AP28	2017-06-02 01:03:12	-33.9130411111111	25.7977486666667
SC-AP28	2017-06-02 01:04:12	-33.9132633333333	25.797932
SC-AP28	2017-06-02 01:05:12	-33.9134444615385	25.7981508461538
SC-AP28	2017-06-02 01:06:12	-33.9136181076923	25.7983726307692
SC-AP28	2017-06-02 01:07:12	-33.9138216461538	25.7985470923077
SC-AP28	2017-06-02 01:08:12	-33.9138924393939	25.7987863181818
SC-AP28	2017-06-02 01:09:12	-33.9142188030303	25.7989254090909
SC-AP28	2017-06-02 01:10:12	-33.914246	25.799231765625
SC-AP28	2017-06-02 01:11:12	-33.9144939384615	25.7993639538462
SC-AP28	2017-06-02 01:12:12	-33.91468275	25.799571
SC-AP28	2017-06-02 01:13:12	-33.91485534375	25.7997676875
SC-AP28	2017-06-02 01:14:12	-33.9150098615385	25.7999557692308
SC-AP28	2017-06-02 01:15:12	-33.9151973846154	25.8001272769231
SC-AP28	2017-06-02 01:16:12	-33.9153616969697	25.8003328787879
SC-AP28	2017-06-02 01:17:12	-33.91546671875	25.8005580625
SC-AP28	2017-06-02 01:18:12	-33.9156215	25.800722125
SC-AP28	2017-06-02 01:19:12	-33.91583665625	25.800898
SC-AP28	2017-06-02 01:20:12	-33.9160115757576	25.8010572424242
SC-AP28	2017-06-02 01:21:12	-33.9161513538462	25.8012574307692
SC-AP28	2017-06-02 01:22:12	-33.9163516615385	25.8013838923077
SC-AP28	2017-06-02 01:23:12	-33.9165936818182	25.801529030303
SC-AP28	2017-06-02 01:24:12	-33.9167002769231	25.8016919538462
SC-AP28	2017-06-02 01:25:12	-33.9168976363636	25.8018420909091
SC-AP28	2017-06-02 01:26:12	-33.917021	25.8020037272727
SC-AP28	2017-06-02 01:27:12	-33.9171903538462	25.8021634923077
SC-AP28	2017-06-02 01:28:12	-33.9173826029412	25.8023314558824
SC-AP28	2017-06-02 01:29:12	-33.9175573636364	25.8024928333333
SC-AP28	2017-06-02 01:30:12	-33.9177410128205	25.8026291538462
SC-AP28	2017-06-02 01:31:12	-33.9178787051282	25.8027814615385
SC-AP28	2017-06-02 01:32:12	-33.9179525151515	25.8029323939394
SC-AP28	2017-06-02 01:33:12	-33.9181349295775	25.8030724225352
SC-AP28	2017-06-02 01:34:12	-33.9182973846154	25.8032387076923
SC-AP28	2017-06-02 01:35:12	-33.9185037076923	25.8033707538462
SC-AP28	2017-06-02 01:36:12	-33.91868	25.8035135
SC-AP28	2017-06-02 01:37:12	-33.9187863125	25.803675375
SC-AP28	2017-06-02 01:38:12	-33.918965	25.80376875
SC-AP28	2017-06-02 01:39:12	-33.91921	25.8038353488372
SC-AP28	2017-06-02 01:40:12	-33.91933	25.8040013953488
SC-AP28	2017-06-02 01:41:12	-33.9195195172414	25.8040844137931
SC-AP28	2017-06-02 01:42:12	-33.9197015517241	25.8041777586207
SC-AP28	2017-06-02 01:43:12	-33.919865	25.804295
SC-AP28	2017-06-02 01:44:12	-33.9200174137931	25.8044315517241
SC-AP28	2017-06-02 01:45:12	-33.9201785294118	25.8045541470588
SC-AP28	2017-06-02 01:46:12	-33.9203467647059	25.8046653235294
SC-AP28	2017-06-02 01:47:12	-33.9205076792453	25.8047628301887
SC-AP28	2017-06-02 01:48:12	-33.9206672211538	25.8048625480769
SC-AP28	2017-06-02 01:49:12	-33.920825875	25.805013125
SC-AP28	2017-06-02 01:50:12	-33.9209637307692	25.8051691538462
SC-AP28	2017-06-02 01:51:12	-33.9210629615385	25.8053353076923
SC-AP28	2017-06-02 01:52:12	-33.9212221226415	25.8054810283019
SC-AP28	2017-06-02 01:53:12	-33.9214185377358	25.8056140471698
SC-AP28	2017-06-02 01:54:12	-33.9215903142857	25.8057262857143
SC-AP28	2017-06-02 01:55:12	-33.9217556597938	25.805836742268
SC-AP28	2017-06-02 01:56:12	-33.921902257732	25.8059641649485
SC-AP28	2017-06-02 01:57:12	-33.9220735473684	25.8060870842105
SC-AP28	2017-06-02 01:58:12	-33.9222712315789	25.8062051894737
SC-AP28	2017-06-02 01:59:12	-33.9224401428571	25.8063388857143
SC-AP28	2017-06-02 02:00:12	-33.9226036022727	25.8064678068182
SC-AP28	2017-06-02 02:01:12	-33.9227542840909	25.8065598522727
SC-AP28	2017-06-02 02:02:12	-33.922925	25.8067536307692
SC-AP28	2017-06-02 02:03:12	-33.9230878307692	25.8069474769231
SC-AP28	2017-06-02 02:04:12	-33.9232315846154	25.8071213846154
SC-AP28	2017-06-02 02:05:12	-33.923382125	25.80728571875
SC-AP28	2017-06-02 02:06:12	-33.9235482307692	25.8074312153846
SC-AP28	2017-06-02 02:07:12	-33.9237029692308	25.8075688
SC-AP28	2017-06-02 02:08:12	-33.9238420909091	25.8076721818182
SC-AP28	2017-06-02 02:09:12	-33.9239856461538	25.8078529076923
SC-AP28	2017-06-02 02:10:12	-33.9241107076923	25.8080340769231
SC-AP28	2017-06-02 02:11:12	-33.9241531692308	25.8083386923077
SC-AP28	2017-06-02 02:12:12	-33.9242225	25.80868625
SC-AP28	2017-06-02 02:13:12	-33.9243407272727	25.8088756060606
SC-AP28	2017-06-02 02:14:12	-33.9244804	25.8089210769231
SC-AP28	2017-06-02 02:15:12	-33.9245934923077	25.8090047384615
SC-AP28	2017-06-02 02:16:12	-33.924687	25.8091098181818
SC-AP28	2017-06-02 02:17:12	-33.9248183076923	25.8091570769231
SC-AP28	2017-06-02 02:18:12	-33.9249523333333	25.8091241818182
SC-AP28	2017-06-02 02:19:12	-33.9250213230769	25.8090559230769
SC-AP28	2017-06-02 02:20:12	-33.9250464545455	25.8089936666667
SC-AP28	2017-06-02 02:21:12	-33.9250016666667	25.808887969697
SC-AP28	2017-06-02 02:22:12	-33.9249385846154	25.8087469538462
SC-AP28	2017-06-02 02:23:12	-33.9250761230769	25.8086555692308
SC-AP28	2017-06-02 02:24:12	-33.9252011911765	25.8085898088235
SC-AP28	2017-06-02 02:25:12	-33.9252971449275	25.8085297101449
SC-AP28	2017-06-02 02:26:12	-33.9253836153846	25.8084650769231
SC-AP28	2017-06-02 02:27:12	-33.9255174057971	25.8084187391304
SC-AP28	2017-06-02 02:28:12	-33.9256612857143	25.8083980285714
SC-AP28	2017-06-02 02:29:12	-33.9257738732394	25.8083785774648
SC-AP28	2017-06-02 02:30:12	-33.9258895454545	25.808323469697
SC-AP28	2017-06-02 02:31:12	-33.9260040909091	25.8082571060606
SC-AP28	2017-06-02 02:32:12	-33.9261103846154	25.8082305846154
SC-AP28	2017-06-02 02:33:12	-33.9261841384615	25.8081582153846
SC-AP28	2017-06-02 02:34:12	-33.9263146	25.8081108307692
SC-AP28	2017-06-02 02:35:12	-33.9264335538462	25.8080688615385
SC-AP28	2017-06-02 02:36:12	-33.9265404	25.8080114
SC-AP28	2017-06-02 02:37:12	-33.9266565757576	25.8079222121212
SC-AP28	2017-06-02 02:38:12	-33.9267843529412	25.8078275294118
SC-AP28	2017-06-02 02:39:12	-33.9268732307692	25.8077352307692
SC-AP28	2017-06-02 02:40:12	-33.9268787692308	25.8076136153846
SC-AP28	2017-06-02 02:41:12	-33.9268955384615	25.8074631538462
SC-AP28	2017-06-02 02:42:12	-33.9269367058824	25.8072543823529
SC-AP28	2017-06-02 02:43:12	-33.9269331764706	25.8071149705882
SC-AP28	2017-06-02 02:44:12	-33.9269632272727	25.8069413181818
SC-AP28	2017-06-02 02:45:12	-33.926941358209	25.8067901641791
SC-AP28	2017-06-02 02:46:12	-33.9269176666667	25.8066763333333
SC-AP28	2017-06-02 02:47:12	-33.9268901230769	25.8065214923077
SC-AP28	2017-06-02 02:48:12	-33.9268719384615	25.8063511846154
SC-AP28	2017-06-02 02:49:12	-33.9268499076923	25.8061657692308
SC-AP28	2017-06-02 02:50:12	-33.9268086615385	25.805986
SC-AP28	2017-06-02 02:51:12	-33.9267570909091	25.8058572727273
SC-AP28	2017-06-02 02:52:12	-33.9266828656716	25.8057062985075
SC-AP28	2017-06-02 02:53:12	-33.92658990625	25.805546390625
SC-AP28	2017-06-02 02:54:12	-33.9266342307692	25.8053712461538
SC-AP28	2017-06-02 02:55:12	-33.9265280769231	25.8052060153846
SC-AP28	2017-06-02 02:56:12	-33.9265046307692	25.8049977076923
SC-AP28	2017-06-02 02:57:12	-33.9264784615385	25.8048851846154
SC-AP28	2017-06-02 02:58:12	-33.926488030303	25.8047354545455
SC-AP28	2017-06-02 02:59:12	-33.9264713636364	25.8045806060606
SC-AP28	2017-06-02 03:00:12	-33.9264424	25.8044228923077
SC-AP28	2017-06-02 03:01:12	-33.92643	25.8042795538462
SC-AP28	2017-06-02 03:02:12	-33.926406	25.8041331538462
SC-AP28	2017-06-02 03:03:12	-33.9263538923077	25.8039561384615
SC-AP28	2017-06-02 03:04:12	-33.9263104153846	25.8037940153846
SC-AP28	2017-06-02 03:05:12	-33.9262421076923	25.8036191846154
SC-AP28	2017-06-02 03:06:12	-33.9261923125	25.8034091875
SC-AP28	2017-06-02 03:07:12	-33.926182	25.803322
SC-AP28	2017-06-02 03:08:12	-33.9261293846154	25.8031438461538
SC-AP28	2017-06-02 03:09:12	-33.9260894615385	25.8029826153846
SC-AP28	2017-06-02 03:10:12	-33.9261201212121	25.8028370606061
SC-AP28	2017-06-02 03:11:12	-33.9260907076923	25.8027292769231
SC-AP28	2017-06-02 03:12:12	-33.9260896	25.802594
SC-AP28	2017-06-02 03:13:12	-33.926102	25.8024940923077
SC-AP28	2017-06-02 03:14:12	-33.9261270454545	25.8024298484848
SC-AP28	2017-06-02 03:15:12	-33.9261671384615	25.8023418307692
SC-AP28	2017-06-02 03:16:12	-33.9261922089552	25.8022200149254
SC-AP28	2017-06-02 03:17:12	-33.9262328615385	25.8020794769231
SC-AP28	2017-06-02 03:18:12	-33.9263016307692	25.8019546769231
SC-AP28	2017-06-02 03:19:12	-33.9263581230769	25.8018607692308
SC-AP28	2017-06-02 03:20:12	-33.9264255076923	25.8017269230769
SC-AP28	2017-06-02 03:21:12	-33.9264876969697	25.8016178787879
SC-AP28	2017-06-02 03:22:12	-33.9265603076923	25.8014630769231
SC-AP28	2017-06-02 03:23:12	-33.9266260769231	25.8013098461538
SC-AP28	2017-06-02 03:24:12	-33.9266753076923	25.801172
SC-AP28	2017-06-02 03:25:12	-33.9267354242424	25.8010533636364
SC-AP28	2017-06-02 03:26:12	-33.9267747846154	25.8009448
SC-AP28	2017-06-02 03:27:12	-33.9267395454545	25.8008636363636
SC-AP28	2017-06-02 03:28:12	-33.9266562727273	25.8008047272727
SC-AP28	2017-06-02 03:29:12	-33.9266040909091	25.8007087272727
SC-AP28	2017-06-02 03:30:12	-33.9265718461538	25.800634
SC-AP28	2017-06-02 03:31:12	-33.9264708153846	25.8005732769231
SC-AP28	2017-06-02 03:32:12	-33.9263997384615	25.8004698923077
SC-AP28	2017-06-02 03:33:12	-33.9263211818182	25.8004146363636
SC-AP28	2017-06-02 03:34:12	-33.926308	25.800406
SC-AP28	2017-06-02 03:35:12	-33.9263550909091	25.8003712424242
SC-AP28	2017-06-02 03:36:12	-33.9263253030303	25.8003261515152
SC-AP28	2017-06-02 03:37:12	-33.9262876760563	25.8002341690141
SC-AP28	2017-06-02 03:38:12	-33.9262793823529	25.8001899117647
SC-AP28	2017-06-02 03:39:12	-33.9259693150685	25.8005434657534
SC-AP28	2017-06-02 03:40:12	-33.9258624657534	25.8006881232877
SC-AP28	2017-06-02 03:41:12	-33.92585	25.800705
SC-AP28	2017-06-02 03:42:12	-33.9257553521127	25.8008340140845
SC-AP28	2017-06-02 03:43:12	-33.9256620895522	25.8010106119403
SC-AP28	2017-06-02 03:44:12	-33.9256251594203	25.8011865652174
SC-AP28	2017-06-02 03:45:12	-33.9255746	25.8013838
SC-AP28	2017-06-02 03:46:12	-33.9254645076923	25.8015474307692
SC-AP28	2017-06-02 03:47:12	-33.9254579583333	25.8017064166667
SC-AP28	2017-06-02 03:48:12	-33.925397125	25.80197475
SC-AP28	2017-06-02 03:49:12	-33.9254529090909	25.8021625909091
SC-AP28	2017-06-02 03:50:12	-33.9254803076923	25.8023354615385
SC-AP28	2017-06-02 03:51:12	-33.9254975294118	25.8024859411765
SC-AP28	2017-06-02 03:52:12	-33.9255480810811	25.8026335945946
SC-AP28	2017-06-02 03:53:12	-33.9256426363636	25.8027169090909
SC-AP28	2017-06-02 03:54:12	-33.9257691764706	25.8026611176471
SC-AP28	2017-06-02 03:55:12	-33.9258585405405	25.8027144594595
SC-AP28	2017-06-02 03:56:12	-33.9259266486486	25.8027363513514
SC-AP28	2017-06-02 03:57:12	-33.9259403076923	25.8028238461538
SC-AP28	2017-06-02 03:58:12	-33.9260393076923	25.8027749230769
SC-AP28	2017-06-02 03:59:12	-33.9260987575758	25.8027813939394
SC-AP28	2017-06-02 04:00:12	-33.926115375	25.80275440625
SC-AP28	2017-06-02 04:01:12	-33.9260496956522	25.8026788695652
SC-AP28	2017-06-02 04:02:12	-33.925918761194	25.8026278358209
SC-AP28	2017-06-02 04:03:12	-33.9258022	25.8025922
SC-AP28	2017-06-02 04:04:12	-33.9256545692308	25.8025646307692
SC-AP28	2017-06-02 04:05:12	-33.9254081076923	25.8025590923077
SC-AP28	2017-06-02 04:06:12	-33.9253186891892	25.8024402027027
SC-AP28	2017-06-02 04:07:12	-33.925446765625	25.802368515625
SC-AP28	2017-06-02 04:08:12	-33.925715	25.8024134461538
SC-AP28	2017-06-02 04:09:12	-33.9259829375	25.802527625
SC-AP28	2017-06-02 04:10:12	-33.9262274769231	25.8026899076923
SC-AP28	2017-06-02 04:11:12	-33.9263547692308	25.8029486923077
SC-AP28	2017-06-02 04:12:12	-33.9264221538462	25.8032438615385
SC-AP28	2017-06-02 04:13:12	-33.9266217384615	25.8034474307692
SC-AP28	2017-06-02 04:14:12	-33.9267917692308	25.8036344461538
SC-AP28	2017-06-02 04:15:12	-33.9269244307692	25.8038707076923
SC-AP28	2017-06-02 04:16:12	-33.9270490461538	25.8040988307692
SC-AP28	2017-06-02 04:17:12	-33.9272004307692	25.8043037538462
SC-AP28	2017-06-02 04:18:12	-33.9273948734177	25.8044900506329
SC-AP28	2017-06-02 04:19:12	-33.9275856060606	25.8046270909091
SC-AP28	2017-06-02 04:20:12	-33.9277575432099	25.8048032345679
SC-AP28	2017-06-02 04:21:12	-33.9279220810811	25.8050288918919
SC-AP28	2017-06-02 04:22:12	-33.9281134324324	25.8052137567568
SC-AP28	2017-06-02 04:23:12	-33.9282732727273	25.8053954805195
SC-AP28	2017-06-02 04:24:12	-33.928410057971	25.8055986086957
SC-AP28	2017-06-02 04:25:12	-33.9285325753425	25.8058213287671
SC-AP28	2017-06-02 04:26:12	-33.9286524931507	25.8060411917808
SC-AP28	2017-06-02 04:27:12	-33.9287608656716	25.8062484776119
SC-AP28	2017-06-02 04:28:12	-33.9287232537313	25.8066022089552
SC-AP28	2017-06-02 04:29:12	-33.9289733333333	25.806606969697
SC-AP28	2017-06-02 04:30:12	-33.9292192	25.8066412
SC-AP28	2017-06-02 04:31:12	-33.9293178536585	25.8067921463415
SC-AP28	2017-06-02 04:32:12	-33.9293417727273	25.8069355
SC-AP28	2017-06-02 04:33:12	-33.9293467142857	25.8069820714286
SC-AP28	2017-06-02 04:34:12	-33.9293935454545	25.8069264545455
SC-AP28	2017-06-02 04:35:12	-33.9293114923077	25.8068240307692
SC-AP28	2017-06-02 04:36:12	-33.9291213384615	25.8067446461538
SC-AP28	2017-06-02 04:37:12	-33.9290132769231	25.8064868
SC-AP28	2017-06-02 04:38:12	-33.9288795076923	25.8063141230769
SC-AP28	2017-06-02 04:39:12	-33.9287818461538	25.8061424307692
SC-AP28	2017-06-02 04:40:12	-33.9285929384615	25.8060956461538
SC-AP28	2017-06-02 04:41:12	-33.928509	25.8059398181818
SC-AP28	2017-06-02 04:42:12	-33.9285277076923	25.8057846153846
SC-AP28	2017-06-02 04:43:12	-33.9284834461538	25.8056995538462
SC-AP28	2017-06-02 04:44:12	-33.9283805977011	25.8055763103448
SC-AP28	2017-06-02 04:45:12	-33.928344045977	25.8054107931034
SC-AP28	2017-06-02 04:46:12	-33.928197875	25.805328875
SC-AP28	2017-06-02 04:47:12	-33.9280552696629	25.8052036629214
SC-AP28	2017-06-02 04:48:12	-33.9279292022472	25.805016247191
SC-AP28	2017-06-02 04:49:12	-33.92778986	25.80485282
SC-AP28	2017-06-02 04:50:12	-33.9276627090909	25.8046766545455
SC-AP28	2017-06-02 04:51:12	-33.9275650727273	25.8044688363636
SC-AP28	2017-06-02 04:52:12	-33.927454	25.80427825
SC-AP28	2017-06-02 04:53:12	-33.9273275714286	25.8041073571429
SC-AP28	2017-06-02 04:54:12	-33.9271418421053	25.8039786842105
SC-AP28	2017-06-02 04:55:12	-33.9269165789474	25.8038781578947
SC-AP28	2017-06-02 04:56:12	-33.9267666969697	25.8037932727273
SC-AP28	2017-06-02 04:57:12	-33.9266484923077	25.8037091230769
SC-AP28	2017-06-02 04:58:12	-33.9265183384615	25.8035115846154
SC-AP28	2017-06-02 04:59:12	-33.9263230461538	25.8034202307692
SC-AP28	2017-06-02 05:00:12	-33.9262192769231	25.8032958461538
SC-AP28	2017-06-02 05:01:12	-33.9260998307692	25.8031392923077
SC-AP28	2017-06-02 05:02:12	-33.9259323538462	25.803007
SC-AP28	2017-06-02 05:03:12	-33.9257761384615	25.8028782307692
SC-AP28	2017-06-02 05:04:12	-33.9256099384615	25.8027570769231
SC-AP28	2017-06-02 05:05:12	-33.9254185625	25.802642875
SC-AP28	2017-06-02 05:06:12	-33.9252330615385	25.8025243692308
SC-AP28	2017-06-02 05:07:12	-33.9250591230769	25.8024166923077
SC-AP28	2017-06-02 05:08:12	-33.9248737692308	25.8023245692308
SC-AP28	2017-06-02 05:09:12	-33.9246821384615	25.8021973230769
SC-AP28	2017-06-02 05:10:12	-33.924499	25.8020425538462
SC-AP28	2017-06-02 05:11:12	-33.924259	25.8019308615385
SC-AP28	2017-06-02 05:12:12	-33.9240335230769	25.8018200769231
SC-AP28	2017-06-02 05:13:12	-33.9239063230769	25.8016146
SC-AP28	2017-06-02 05:14:12	-33.9237500615385	25.8014551384615
SC-AP28	2017-06-02 05:15:12	-33.9236004	25.8012589538462
SC-AP28	2017-06-02 05:16:12	-33.923442	25.8010772
SC-AP28	2017-06-02 05:17:12	-33.9232606769231	25.8009291076923
SC-AP28	2017-06-02 05:18:12	-33.9231623384615	25.8007929692308
SC-AP28	2017-06-02 05:19:12	-33.9231529230769	25.8006818307692
SC-AP28	2017-06-02 05:20:12	-33.923115	25.8005703230769
SC-AP28	2017-06-02 05:21:12	-33.9230205384615	25.8004123846154
SC-AP28	2017-06-02 05:22:12	-33.9228366615385	25.8003690923077
SC-AP28	2017-06-02 05:23:12	-33.9227785076923	25.8002853384615
SC-AP28	2017-06-02 05:24:12	-33.9225911230769	25.8001404153846
SC-AP28	2017-06-02 05:25:12	-33.9223356615385	25.8000082
SC-AP28	2017-06-02 05:26:12	-33.9220973230769	25.7998720461538
SC-AP28	2017-06-02 05:27:12	-33.9218444307692	25.7998168461538
SC-AP28	2017-06-02 05:28:12	-33.9216182769231	25.7997514923077
SC-AP28	2017-06-02 05:29:12	-33.9214966875	25.79977496875
SC-AP28	2017-06-02 05:30:12	-33.9214174615385	25.7998188461538
SC-AP28	2017-06-02 05:31:12	-33.9213940909091	25.799819
SC-AP28	2017-06-02 05:32:12	-33.9214339846154	25.7997715538462
SC-AP28	2017-06-02 05:33:12	-33.9214773939394	25.7997181969697
SC-AP28	2017-06-02 05:34:12	-33.9215329850746	25.7997160149254
SC-AP28	2017-06-02 05:35:12	-33.9216233846154	25.7996180461538
SC-AP28	2017-06-02 05:36:12	-33.9216980461538	25.7994701692308
SC-AP28	2017-06-02 05:37:12	-33.9218208153846	25.7994203230769
SC-AP28	2017-06-02 05:38:12	-33.9219375538461	25.7993825384615
SC-AP28	2017-06-02 05:39:12	-33.9220507230769	25.7993338461538
SC-AP28	2017-06-02 05:40:12	-33.9221093943662	25.7992772957746
SC-AP28	2017-06-02 05:41:12	-33.922127	25.799253
SC-AP28	2017-06-02 05:42:12	-33.9222371212121	25.7991759848485
SC-AP28	2017-06-02 05:43:12	-33.9224797101449	25.7989935652174
SC-AP28	2017-06-02 05:44:12	-33.9226044848485	25.798863030303
SC-AP28	2017-06-02 05:45:12	-33.9226998307692	25.7987658923077
SC-AP28	2017-06-02 05:46:12	-33.9228447538461	25.7986726615385
SC-AP28	2017-06-02 05:47:12	-33.9229132537313	25.7985625074627
SC-AP28	2017-06-02 05:48:12	-33.9229532307692	25.7984647692308
SC-AP28	2017-06-02 05:49:12	-33.9230867727273	25.7984641818182
SC-AP28	2017-06-02 05:50:12	-33.9232035	25.7985134090909
SC-AP28	2017-06-02 05:51:12	-33.9232975	25.7985335
SC-AP28	2017-06-02 05:52:12	-33.9234382307692	25.7985054
SC-AP28	2017-06-02 05:53:12	-33.9236151538462	25.7984306615385
SC-AP28	2017-06-02 05:54:12	-33.9237516515152	25.7983002121212
SC-AP28	2017-06-02 05:55:12	-33.9238579384615	25.7981487846154
SC-AP28	2017-06-02 05:56:12	-33.9239583692308	25.7980106
SC-AP28	2017-06-02 05:57:12	-33.9240813538461	25.7978655846154
SC-AP28	2017-06-02 05:58:12	-33.9241625846154	25.7976606615385
SC-AP28	2017-06-02 05:59:12	-33.9242171076923	25.7975057076923
SC-AP28	2017-06-02 06:00:12	-33.9242281384615	25.7972931230769
SC-AP28	2017-06-02 06:01:12	-33.9242665076923	25.7971263538462
SC-AP28	2017-06-02 06:02:12	-33.9242845230769	25.7969332923077
SC-AP28	2017-06-02 06:03:12	-33.9242416923077	25.7967150769231
SC-AP28	2017-06-02 06:04:12	-33.9241258769231	25.7965560153846
SC-AP28	2017-06-02 06:05:12	-33.92403475	25.79648275
SC-AP28	2017-06-02 06:06:12	-33.9240733333333	25.796388
SC-AP28	2017-06-02 06:07:12	-33.924179	25.796235
SC-AP28	2017-06-02 06:08:12	-33.9242505454545	25.7962210909091
SC-AP28	2017-06-02 06:09:12	-33.9243295454545	25.7963014545455
SC-AP28	2017-06-02 06:10:12	-33.924465	25.796246
SC-AP28	2017-06-02 06:11:12	-33.924545	25.7962887272727
SC-AP28	2017-06-02 06:12:12	-33.9245023230769	25.7960711846154
SC-AP28	2017-06-02 06:13:12	-33.9246382461538	25.7961194769231
SC-AP28	2017-06-02 06:14:12	-33.9247272923077	25.7961141230769
SC-AP28	2017-06-02 06:15:12	-33.9247665	25.7960630142857
SC-AP28	2017-06-02 06:16:12	-33.9247936865672	25.7959914179105
SC-AP28	2017-06-02 06:17:12	-33.9248546666667	25.7958876666667
SC-AP28	2017-06-02 06:18:12	-33.9250210769231	25.7958299846154
SC-AP28	2017-06-02 06:19:12	-33.9252833230769	25.7959567230769
SC-AP28	2017-06-02 06:20:12	-33.9254573157895	25.7960977631579
SC-AP28	2017-06-02 06:21:12	-33.9256104736842	25.7962453947368
SC-AP28	2017-06-02 06:22:12	-33.9257073333333	25.796358
SC-AP28	2017-06-02 06:23:12	-33.9258020909091	25.7964624545455
SC-AP28	2017-06-02 06:24:12	-33.9258770298507	25.7965900746269
SC-AP28	2017-06-02 06:25:12	-33.9259033333333	25.7967765
SC-AP28	2017-06-02 06:26:12	-33.9259860606061	25.7969765
SC-AP28	2017-06-02 06:27:12	-33.9260587878788	25.7971865
SC-AP28	2017-06-02 06:28:12	-33.9262052307692	25.7973370461538
SC-AP28	2017-06-02 06:29:12	-33.9262943478261	25.7975022608696
SC-AP28	2017-06-02 06:30:12	-33.9263878873239	25.7976555492958
SC-AP28	2017-06-02 06:31:12	-33.92643	25.79772
SC-AP28	2017-06-02 06:32:12	-33.92643	25.79772
SC-AP28	2017-06-02 06:33:12	-33.9264131641791	25.7978311641791
SC-AP28	2017-06-02 06:34:12	-33.9262871692308	25.7986551076923
SC-AP28	2017-06-02 06:35:12	-33.9261773230769	25.7989015692308
SC-AP28	2017-06-02 06:36:12	-33.92617	25.798918
SC-AP28	2017-06-02 06:37:12	-33.92617	25.798918
SC-AP28	2017-06-02 06:38:12	-33.925655125	25.79953375
SC-AP28	2017-06-02 06:39:12	-33.9246998888889	25.8006148888889
SC-AP28	2017-06-02 06:40:12	-33.9241172222222	25.8009442222222
SC-AP28	2017-06-02 06:41:12	-33.923517	25.801239
SC-AP28	2017-06-02 06:42:12	-33.923111	25.801424
SC-AP28	2017-06-02 06:43:12	-33.923111	25.801424
SC-AP28	2017-06-02 06:44:12	-33.923111	25.801424
SC-AP28	2017-06-02 06:45:12	-33.923111	25.801424
SC-AP28	2017-06-02 06:46:12	-33.923111	25.801424
SC-AP28	2017-06-02 06:47:12	-33.921776	25.8017513333333
SC-AP28	2017-06-02 06:48:12	-33.919024617284	25.8024092592593
SC-AP28	2017-06-02 06:49:12	-33.9184142469136	25.8024337037037
SC-AP28	2017-06-02 06:50:12	-33.918282	25.802439
SC-AP28	2017-06-02 06:51:12	-33.918282	25.802439
SC-AP28	2017-06-02 06:52:12	-33.9178308607595	25.8022480632911
SC-AP28	2017-06-02 06:53:12	-33.9163270632911	25.8016116075949
SC-AP28	2017-06-02 06:54:12	-33.9158766172839	25.8013234814815
SC-AP28	2017-06-02 06:55:12	-33.91555325	25.8011232708333
SC-AP28	2017-06-02 06:56:12	-33.915293118421	25.8009705405702
SC-AP28	2017-06-02 06:57:12	-33.9150329868421	25.800817810307
SC-AP28	2017-06-02 06:58:12	-33.9147728552632	25.8006650800439
SC-AP28	2017-06-02 06:59:12	-33.9145127236842	25.8005123497807
SC-AP28	2017-06-02 07:00:12	-33.9142525921053	25.8003596195176
SC-AP28	2017-06-02 07:01:12	-33.9139924605263	25.8002068892544
SC-AP28	2017-06-02 07:02:12	-33.9137323289474	25.8000541589912
SC-AP28	2017-06-02 07:03:12	-33.9134721973684	25.7999014287281
SC-AP28	2017-06-02 07:04:12	-33.9132120657895	25.7997486984649
SC-AP28	2017-06-02 07:05:12	-33.9129519342105	25.7995959682018
SC-AP28	2017-06-02 07:06:12	-33.9126918026316	25.7994432379386
SC-AP28	2017-06-02 07:07:12	-33.9124316710526	25.7992905076754
SC-AP28	2017-06-02 07:08:12	-33.9121715394737	25.7991377774123
SC-AP28	2017-06-02 07:09:12	-33.9119114078947	25.7989850471491
SC-AP28	2017-06-02 07:10:12	-33.9116512763158	25.798832316886
SC-AP28	2017-06-02 07:11:12	-33.9113911447368	25.7986795866228
SC-AP28	2017-06-02 07:12:12	-33.9111310131579	25.7985268563597
SC-AP28	2017-06-02 07:13:12	-33.9108708815789	25.7983741260965
SC-AP28	2017-06-02 07:14:12	-33.91061075	25.7982213958333
SC-AP28	2017-06-02 07:15:12	-33.910350618421	25.7980686655702
SC-AP28	2017-06-02 07:16:12	-33.9100904868421	25.797915935307
SC-AP28	2017-06-02 07:17:12	-33.9098303552631	25.7977632050439
SC-AP28	2017-06-02 07:18:12	-33.9095702236842	25.7976104747807
SC-AP28	2017-06-02 07:19:12	-33.9093100921053	25.7974577445175
SC-AP28	2017-06-02 07:20:12	-33.9090499605263	25.7973050142544
SC-AP28	2017-06-02 07:21:12	-33.9087898289474	25.7971522839912
SC-AP28	2017-06-02 07:22:12	-33.9085296973684	25.7969995537281
SC-AP28	2017-06-02 07:23:12	-33.9082695657895	25.7968468234649
SC-AP28	2017-06-02 07:24:12	-33.9080094342105	25.7966940932018
SC-AP28	2017-06-02 07:25:12	-33.9077723380282	25.7965702957746
SC-AP28	2017-06-02 07:26:12	-33.907620125	25.79653925
SC-AP28	2017-06-02 07:27:12	-33.907642625	25.79646425
SC-AP28	2017-06-02 07:28:12	-33.9075680833333	25.7962752083333
SC-AP28	2017-06-02 07:29:12	-33.907536	25.796202
SC-AP28	2017-06-02 07:30:12	-33.9076858611111	25.7956686388889
SC-AP28	2017-06-02 07:31:12	-33.9080408910013	25.7946578567807
SC-AP28	2017-06-02 07:32:12	-33.9084261381496	25.7943701001267
SC-AP28	2017-06-02 07:33:12	-33.9088113852978	25.7940823434727
SC-AP28	2017-06-02 07:34:12	-33.9091966324461	25.7937945868188
SC-AP28	2017-06-02 07:35:12	-33.9095818795944	25.7935068301648
SC-AP28	2017-06-02 07:36:12	-33.9099671267427	25.7932190735108
SC-AP28	2017-06-02 07:37:12	-33.910352373891	25.7929313168568
SC-AP28	2017-06-02 07:38:12	-33.9107376210393	25.7926435602028
SC-AP28	2017-06-02 07:39:12	-33.9111228681876	25.7923558035488
SC-AP28	2017-06-02 07:40:12	-33.9115081153358	25.7920680468948
SC-AP28	2017-06-02 07:41:12	-33.9118933624841	25.7917802902408
SC-AP28	2017-06-02 07:42:12	-33.9122786096324	25.7914925335868
SC-AP28	2017-06-02 07:43:12	-33.9126638567807	25.7912047769328
SC-AP28	2017-06-02 07:44:12	-33.913049103929	25.7909170202788
SC-AP28	2017-06-02 07:45:12	-33.9134343510773	25.7906292636248
SC-AP28	2017-06-02 07:46:12	-33.9138195982256	25.7903415069708
SC-AP28	2017-06-02 07:47:12	-33.9142048453739	25.7900537503168
SC-AP28	2017-06-02 07:48:12	-33.9145900925221	25.7897659936629
SC-AP28	2017-06-02 07:49:12	-33.9149753396704	25.7894782370089
SC-AP28	2017-06-02 07:50:12	-33.9153605868187	25.7891904803549
SC-AP28	2017-06-02 07:51:12	-33.915745833967	25.7889027237009
SC-AP28	2017-06-02 07:52:12	-33.9161310811153	25.7886149670469
SC-AP28	2017-06-02 07:53:12	-33.9165163282636	25.7883272103929
SC-AP28	2017-06-02 07:54:12	-33.9169015754119	25.7880394537389
SC-AP28	2017-06-02 07:55:12	-33.9172868225602	25.7877516970849
SC-AP28	2017-06-02 07:56:12	-33.9176720697084	25.7874639404309
SC-AP28	2017-06-02 07:57:12	-33.9180573168567	25.7871761837769
SC-AP28	2017-06-02 07:58:12	-33.918442564005	25.7868884271229
SC-AP28	2017-06-02 07:59:12	-33.9188278111533	25.7866006704689
SC-AP28	2017-06-02 08:00:12	-33.9192130583016	25.7863129138149
SC-AP28	2017-06-02 08:01:12	-33.9195983054499	25.7860251571609
SC-AP28	2017-06-02 08:02:12	-33.9199835525982	25.785737400507
SC-AP28	2017-06-02 08:03:12	-33.9203687997465	25.785449643853
SC-AP28	2017-06-02 08:04:12	-33.9207540468947	25.785161887199
SC-AP28	2017-06-02 08:05:12	-33.921139294043	25.784874130545
SC-AP28	2017-06-02 08:06:12	-33.9215245411913	25.784586373891
SC-AP28	2017-06-02 08:07:12	-33.9219097883396	25.784298617237
SC-AP28	2017-06-02 08:08:12	-33.9222950354879	25.784010860583
SC-AP28	2017-06-02 08:09:12	-33.9226802826362	25.783723103929
SC-AP28	2017-06-02 08:10:12	-33.9230655297845	25.783435347275
SC-AP28	2017-06-02 08:11:12	-33.9234507769328	25.783147590621
SC-AP28	2017-06-02 08:12:12	-33.9238360240811	25.782859833967
SC-AP28	2017-06-02 08:13:12	-33.9242212712294	25.782572077313
SC-AP28	2017-06-02 08:14:12	-33.9246065183777	25.782284320659
SC-AP28	2017-06-02 08:15:12	-33.9249917655259	25.781996564005
SC-AP28	2017-06-02 08:16:12	-33.9253770126742	25.7817088073511
SC-AP28	2017-06-02 08:17:12	-33.9257622598225	25.7814210506971
SC-AP28	2017-06-02 08:18:12	-33.9261475069708	25.7811332940431
SC-AP28	2017-06-02 08:19:12	-33.9265327541191	25.7808455373891
SC-AP28	2017-06-02 08:20:12	-33.9269180012674	25.7805577807351
SC-AP28	2017-06-02 08:21:12	-33.9273032484157	25.7802700240811
SC-AP28	2017-06-02 08:22:12	-33.927688495564	25.7799822674271
SC-AP28	2017-06-02 08:23:12	-33.9280737427123	25.7796945107731
SC-AP28	2017-06-02 08:24:12	-33.9284589898606	25.7794067541191
SC-AP28	2017-06-02 08:25:12	-33.9288442370089	25.7791189974651
SC-AP28	2017-06-02 08:26:12	-33.9292294841571	25.7788312408111
SC-AP28	2017-06-02 08:27:12	-33.9296147313054	25.7785434841571
SC-AP28	2017-06-02 08:28:12	-33.9299999784537	25.7782557275032
SC-AP28	2017-06-02 08:29:12	-33.930385225602	25.7779679708492
SC-AP28	2017-06-02 08:30:12	-33.9307704727503	25.7776802141952
SC-AP28	2017-06-02 08:31:12	-33.9311557198986	25.7773924575412
SC-AP28	2017-06-02 08:32:12	-33.9315409670469	25.7771047008872
SC-AP28	2017-06-02 08:33:12	-33.9319262141952	25.7768169442332
SC-AP28	2017-06-02 08:34:12	-33.9323114613435	25.7765291875792
SC-AP28	2017-06-02 08:35:12	-33.9326967084918	25.7762414309252
SC-AP28	2017-06-02 08:36:12	-33.93308195564	25.7759536742712
SC-AP28	2017-06-02 08:37:12	-33.9333595942029	25.7758184492754
SC-AP28	2017-06-02 08:38:12	-33.9335259104478	25.7758113283582
SC-AP28	2017-06-02 08:39:12	-33.9337015652174	25.7757643768116
SC-AP28	2017-06-02 08:40:12	-33.9338884242424	25.7758157575758
SC-AP28	2017-06-02 08:41:12	-33.9341347878788	25.7757221212121
SC-AP28	2017-06-02 08:42:12	-33.9343108484848	25.7756864848485
SC-AP28	2017-06-02 08:43:12	-33.934566	25.77573
SC-AP28	2017-06-02 08:44:12	-33.9347463287671	25.7757735479452
SC-AP28	2017-06-02 08:45:12	-33.934923	25.7757615
SC-AP28	2017-06-02 08:46:12	-33.9351131515152	25.7757379090909
SC-AP28	2017-06-02 08:47:12	-33.9353032173913	25.7757559855072
SC-AP28	2017-06-02 08:48:12	-33.9355043285714	25.7757608714286
SC-AP28	2017-06-02 08:49:12	-33.935726	25.775669
SC-AP28	2017-06-02 08:50:12	-33.935726	25.775669
SC-AP28	2017-06-02 08:51:12	-33.9362935606061	25.7760763333333
SC-AP28	2017-06-02 08:52:12	-33.936523	25.776241
SC-AP28	2017-06-02 08:53:12	-33.936523	25.776241
SC-AP28	2017-06-02 08:54:12	-33.936523	25.776241
SC-AP28	2017-06-02 08:55:12	-33.936523	25.776241
SC-AP28	2017-06-02 08:56:12	-33.936523	25.776241
SC-AP28	2017-06-02 08:57:12	-33.9381769384615	25.7758399538462
SC-AP28	2017-06-02 08:58:12	-33.938717	25.775709
SC-AP28	2017-06-02 08:59:12	-33.938717	25.775709
SC-AP28	2017-06-02 09:00:12	-33.9388701304348	25.7757836086957
SC-AP28	2017-06-02 09:01:12	-33.939304	25.775995
SC-AP28	2017-06-02 09:02:12	-33.939304	25.775995
SC-AP28	2017-06-02 09:03:12	-33.939304	25.775995
SC-AP28	2017-06-02 09:04:12	-33.9394170294118	25.7764285882353
SC-AP28	2017-06-02 09:05:12	-33.939487	25.776697
SC-AP28	2017-06-02 09:06:12	-33.939487	25.776697
SC-AP28	2017-06-02 09:07:12	-33.939487	25.776697
SC-AP28	2017-06-02 09:08:12	-33.939487	25.776697
SC-AP28	2017-06-02 09:09:12	-33.939487	25.776697
SC-AP28	2017-06-02 09:10:12	-33.9407995	25.7764060882353
SC-AP28	2017-06-02 09:11:12	-33.941612	25.776226
SC-AP28	2017-06-02 09:12:12	-33.941612	25.776226
SC-AP28	2017-06-02 09:13:12	-33.941612	25.776226
SC-AP28	2017-06-02 09:14:12	-33.941612	25.776226
SC-AP28	2017-06-02 09:15:12	-33.941612	25.776226
SC-AP28	2017-06-02 09:16:12	-33.941612	25.776226
SC-AP28	2017-06-02 09:17:12	-33.941612	25.776226
SC-AP28	2017-06-02 09:18:12	-33.941612	25.776226
SC-AP28	2017-06-02 09:19:12	-33.9417787428571	25.7761297714286
SC-AP28	2017-06-02 09:20:12	-33.9442798857143	25.7746863428571
SC-AP28	2017-06-02 09:21:12	-33.94453	25.774542
SC-AP28	2017-06-02 09:22:12	-33.9450243768116	25.7746608405797
SC-AP28	2017-06-02 09:23:12	-33.945362	25.774742
SC-AP28	2017-06-02 09:24:12	-33.9456433676471	25.7746984117647
SC-AP28	2017-06-02 09:25:12	-33.946369	25.774586
SC-AP28	2017-06-02 09:26:12	-33.946369	25.774586
SC-AP28	2017-06-02 09:27:12	-33.946369	25.774586
SC-AP28	2017-06-02 09:28:12	-33.946369	25.774586
SC-AP28	2017-06-02 09:29:12	-33.946369	25.774586
SC-AP28	2017-06-02 09:30:12	-33.9468425294118	25.7747024705882
SC-AP28	2017-06-02 09:31:12	-33.947979	25.774982
SC-AP28	2017-06-02 09:32:12	-33.947979	25.774982
SC-AP28	2017-06-02 09:33:12	-33.9491008676471	25.77490825
SC-AP28	2017-06-02 09:34:12	-33.949272	25.774897
SC-AP28	2017-06-02 09:35:12	-33.9500331176471	25.7747880294118
SC-AP28	2017-06-02 09:36:12	-33.9507632334096	25.774837583524
SC-AP28	2017-06-02 09:37:12	-33.9510217002288	25.7751087505721
SC-AP28	2017-06-02 09:38:12	-33.9512801670481	25.7753799176201
SC-AP28	2017-06-02 09:39:12	-33.9515386338673	25.7756510846682
SC-AP28	2017-06-02 09:40:12	-33.9517971006865	25.7759222517162
SC-AP28	2017-06-02 09:41:12	-33.9520555675057	25.7761934187643
SC-AP28	2017-06-02 09:42:12	-33.9523140343249	25.7764645858124
SC-AP28	2017-06-02 09:43:12	-33.9525725011442	25.7767357528604
SC-AP28	2017-06-02 09:44:12	-33.9528309679634	25.7770069199085
SC-AP28	2017-06-02 09:45:12	-33.9530894347826	25.7772780869565
SC-AP28	2017-06-02 09:46:12	-33.9533479016018	25.7775492540046
SC-AP28	2017-06-02 09:47:12	-33.9536063684211	25.7778204210526
SC-AP28	2017-06-02 09:48:12	-33.9538648352403	25.7780915881007
SC-AP28	2017-06-02 09:49:12	-33.9541233020595	25.7783627551487
SC-AP28	2017-06-02 09:50:12	-33.9543817688787	25.7786339221968
SC-AP28	2017-06-02 09:51:12	-33.9560030547945	25.7804953972603
SC-AP28	2017-06-02 09:52:12	-33.95649	25.781055
SC-AP28	2017-06-02 09:53:12	-33.95649	25.781055
SC-AP28	2017-06-02 09:54:12	-33.95649	25.781055
SC-AP28	2017-06-02 09:55:12	-33.95649	25.781055
SC-AP28	2017-06-02 09:56:12	-33.95649	25.781055
SC-AP28	2017-06-02 09:57:12	-33.95649	25.781055
SC-AP28	2017-06-02 09:58:12	-33.9565011549296	25.7830106619718
SC-AP28	2017-06-02 09:59:12	-33.956512	25.784912
SC-AP28	2017-06-02 10:00:12	-33.9566642409639	25.7850137831325
SC-AP28	2017-06-02 10:01:12	-33.9574254457831	25.7855226987952
SC-AP28	2017-06-02 10:02:12	-33.957565	25.785616
SC-AP28	2017-06-02 10:03:12	-33.9582640410959	25.7855244246575
SC-AP28	2017-06-02 10:04:12	-33.959023	25.785425
SC-AP28	2017-06-02 10:05:12	-33.959023	25.785425
SC-AP28	2017-06-02 10:06:12	-33.959023	25.785425
SC-AP28	2017-06-02 10:07:12	-33.959023	25.785425
SC-AP28	2017-06-02 10:08:12	-33.959023	25.785425
SC-AP28	2017-06-02 10:09:12	-33.959023	25.785425
SC-AP28	2017-06-02 10:10:12	-33.959023	25.785425
SC-AP28	2017-06-02 10:11:12	-33.959023	25.785425
SC-AP28	2017-06-02 10:12:12	-33.959023	25.785425
SC-AP28	2017-06-02 10:13:12	-33.959023	25.785425
SC-AP28	2017-06-02 10:14:12	-33.959202	25.787858
SC-AP28	2017-06-02 10:15:12	-33.959381	25.790291
SC-AP28	2017-06-02 10:16:12	-33.9595007222222	25.7904607222222
SC-AP28	2017-06-02 10:17:12	-33.9602190555556	25.7914790555556
SC-AP28	2017-06-02 10:18:12	-33.960243	25.791513
SC-AP28	2017-06-02 10:19:12	-33.960243	25.791513
SC-AP28	2017-06-02 10:20:12	-33.960243	25.791513
SC-AP28	2017-06-02 10:21:12	-33.9606822465753	25.7917711232877
SC-AP28	2017-06-02 10:22:12	-33.9630781369863	25.7931790684932
SC-AP28	2017-06-02 10:23:12	-33.963158	25.793226
SC-AP28	2017-06-02 10:24:12	-33.9637433157895	25.7939803684211
SC-AP28	2017-06-02 10:25:12	-33.9642896372315	25.7946381181384
SC-AP28	2017-06-02 10:26:12	-33.9645481455847	25.7948719427208
SC-AP28	2017-06-02 10:27:12	-33.9648066539379	25.7951057673031
SC-AP28	2017-06-02 10:28:12	-33.9650651622912	25.7953395918854
SC-AP28	2017-06-02 10:29:12	-33.9653236706444	25.7955734164678
SC-AP28	2017-06-02 10:30:12	-33.9655821789976	25.7958072410501
SC-AP28	2017-06-02 10:31:12	-33.9658406873508	25.7960410656325
SC-AP28	2017-06-02 10:32:12	-33.966099195704	25.7962748902148
SC-AP28	2017-06-02 10:33:12	-33.9663577040573	25.7965087147971
SC-AP28	2017-06-02 10:34:12	-33.9666162124105	25.7967425393795
SC-AP28	2017-06-02 10:35:12	-33.9668747207637	25.7969763639618
SC-AP28	2017-06-02 10:36:12	-33.9671332291169	25.7972101885441
SC-AP28	2017-06-02 10:37:12	-33.9673917374701	25.7974440131265
SC-AP28	2017-06-02 10:38:12	-33.9676502458234	25.7976778377088
SC-AP28	2017-06-02 10:39:12	-33.9679087541766	25.7979116622912
SC-AP28	2017-06-02 10:40:12	-33.9681672625298	25.7981454868735
SC-AP28	2017-06-02 10:41:12	-33.968425770883	25.7983793114558
SC-AP28	2017-06-02 10:42:12	-33.9686842792362	25.7986131360382
SC-AP28	2017-06-02 10:43:12	-33.9689427875895	25.7988469606205
SC-AP28	2017-06-02 10:44:12	-33.9692012959427	25.7990807852029
SC-AP28	2017-06-02 10:45:12	-33.9694598042959	25.7993146097852
SC-AP28	2017-06-02 10:46:12	-33.9697183126491	25.7995484343675
SC-AP28	2017-06-02 10:47:12	-33.9699768210023	25.7997822589499
SC-AP28	2017-06-02 10:48:12	-33.9702353293556	25.8000160835322
SC-AP28	2017-06-02 10:49:12	-33.9704938377088	25.8002499081145
SC-AP28	2017-06-02 10:50:12	-33.970752346062	25.8004837326969
SC-AP28	2017-06-02 10:51:12	-33.9710108544152	25.8007175572792
SC-AP28	2017-06-02 10:52:12	-33.9712693627685	25.8009513818616
SC-AP28	2017-06-02 10:53:12	-33.9715278711217	25.8011852064439
SC-AP28	2017-06-02 10:54:12	-33.9717863794749	25.8014190310262
SC-AP28	2017-06-02 10:55:12	-33.9720448878281	25.8016528556086
SC-AP28	2017-06-02 10:56:12	-33.9723033961814	25.8018866801909
SC-AP28	2017-06-02 10:57:12	-33.9725619045346	25.8021205047732
SC-AP28	2017-06-02 10:58:12	-33.9728204128878	25.8023543293556
SC-AP28	2017-06-02 10:59:12	-33.973078921241	25.8025881539379
SC-AP28	2017-06-02 11:00:12	-33.9733374295942	25.8028219785203
SC-AP28	2017-06-02 11:01:12	-33.9735959379475	25.8030558031026
SC-AP28	2017-06-02 11:02:12	-33.9738544463007	25.8032896276849
SC-AP28	2017-06-02 11:03:12	-33.9741129546539	25.8035234522673
SC-AP28	2017-06-02 11:04:12	-33.9743714630071	25.8037572768496
SC-AP28	2017-06-02 11:05:12	-33.9746299713604	25.803991101432
SC-AP28	2017-06-02 11:06:12	-33.9748884797136	25.8042249260143
SC-AP28	2017-06-02 11:07:12	-33.9751469880668	25.8044587505966
SC-AP28	2017-06-02 11:08:12	-33.97540549642	25.804692575179
SC-AP28	2017-06-02 11:09:12	-33.9756640047733	25.8049263997613
SC-AP28	2017-06-02 11:10:12	-33.9759225131265	25.8051602243437
SC-AP28	2017-06-02 11:11:12	-33.9761810214797	25.805394048926
SC-AP28	2017-06-02 11:12:12	-33.9764395298329	25.8056278735083
SC-AP28	2017-06-02 11:13:12	-33.9766980381862	25.8058616980907
SC-AP28	2017-06-02 11:14:12	-33.9769565465394	25.806095522673
SC-AP28	2017-06-02 11:15:12	-33.9772150548926	25.8063293472554
SC-AP28	2017-06-02 11:16:12	-33.9774735632458	25.8065631718377
SC-AP28	2017-06-02 11:17:12	-33.977732071599	25.80679699642
SC-AP28	2017-06-02 11:18:12	-33.9779905799523	25.8070308210024
SC-AP28	2017-06-02 11:19:12	-33.9782490883055	25.8072646455847
SC-AP28	2017-06-02 11:20:12	-33.9785075966587	25.8074984701671
SC-AP28	2017-06-02 11:21:12	-33.9787566363636	25.8075401818182
SC-AP28	2017-06-02 11:22:12	-33.9789820909091	25.8074483636364
SC-AP28	2017-06-02 11:23:12	-33.9792317272727	25.8073587272727
SC-AP28	2017-06-02 11:24:12	-33.9795726769231	25.8072760307692
SC-AP28	2017-06-02 11:25:12	-33.979957	25.8071904
SC-AP28	2017-06-02 11:26:12	-33.9802767524752	25.8071531881188
SC-AP28	2017-06-02 11:27:12	-33.9807548960396	25.8072520990099
SC-AP28	2017-06-02 11:28:12	-33.981233039604	25.807351009901
SC-AP28	2017-06-02 11:29:12	-33.9817111831683	25.8074499207921
SC-AP28	2017-06-02 11:30:12	-33.9821893267327	25.8075488316832
SC-AP28	2017-06-02 11:31:12	-33.982667470297	25.8076477425743
SC-AP28	2017-06-02 11:32:12	-33.9831456138614	25.8077466534654
SC-AP28	2017-06-02 11:33:12	-33.9836237574258	25.8078455643564
SC-AP28	2017-06-02 11:34:12	-33.9841019009901	25.8079444752475
SC-AP28	2017-06-02 11:35:12	-33.9845800445545	25.8080433861386
SC-AP28	2017-06-02 11:36:12	-33.9850581881188	25.8081422970297
SC-AP28	2017-06-02 11:37:12	-33.9855363316832	25.8082412079208
SC-AP28	2017-06-02 11:38:12	-33.9860144752475	25.8083401188119
SC-AP28	2017-06-02 11:39:12	-33.9864926188119	25.808439029703
SC-AP28	2017-06-02 11:40:12	-33.987337	25.808775
SC-AP28	2017-06-02 11:41:12	-33.988022	25.809078
SC-AP28	2017-06-02 11:42:12	-33.988022	25.809078
SC-AP28	2017-06-02 11:43:12	-33.988022	25.809078
SC-AP28	2017-06-02 11:44:12	-33.988022	25.809078
SC-AP28	2017-06-02 11:45:12	-33.9892673287671	25.8092307945205
SC-AP28	2017-06-02 11:46:12	-33.990353	25.809364
SC-AP28	2017-06-02 11:47:12	-33.990353	25.809364
SC-AP28	2017-06-02 11:48:12	-33.990353	25.809364
SC-AP28	2017-06-02 11:49:12	-33.990353	25.809364
SC-AP28	2017-06-02 11:50:12	-33.9908651428571	25.810364
SC-AP28	2017-06-02 11:51:12	-33.99152637751	25.810598248996
SC-AP28	2017-06-02 11:52:12	-33.9921783453815	25.8103614618474
SC-AP28	2017-06-02 11:53:12	-33.992830313253	25.8101246746988
SC-AP28	2017-06-02 11:54:12	-33.9934822811245	25.8098878875502
SC-AP28	2017-06-02 11:55:12	-33.994134248996	25.8096511004016
SC-AP28	2017-06-02 11:56:12	-33.9947862168675	25.809414313253
SC-AP28	2017-06-02 11:57:12	-33.9954381847389	25.8091775261044
SC-AP28	2017-06-02 11:58:12	-33.9960901526104	25.8089407389558
SC-AP28	2017-06-02 11:59:12	-33.9967421204819	25.8087039518072
SC-AP28	2017-06-02 12:00:12	-33.9973940883534	25.8084671646586
SC-AP28	2017-06-02 12:01:12	-33.9980460562249	25.80823037751
SC-AP28	2017-06-02 12:02:12	-33.9986980240964	25.8079935903614
SC-AP28	2017-06-02 12:03:12	-33.9995411875	25.8076496875
SC-AP28	2017-06-02 12:04:12	-34.0009579375	25.8069844375
SC-AP28	2017-06-02 12:05:12	-34.0013092278481	25.8067904556962
SC-AP28	2017-06-02 12:06:12	-34.001411	25.80673
SC-AP28	2017-06-02 12:07:12	-34.0013945	25.8067108947368
SC-AP28	2017-06-02 12:08:12	-34.001354	25.806664
SC-AP28	2017-06-02 12:09:12	-34.001354	25.806664
SC-AP28	2017-06-02 12:10:12	-34.0021730909091	25.8070749220779
SC-AP28	2017-06-02 12:11:12	-34.002544	25.807261
SC-AP28	2017-06-02 12:12:12	-34.002544	25.807261
SC-AP28	2017-06-02 12:13:12	-34.002544	25.807261
SC-AP28	2017-06-02 12:14:12	-34.002544	25.807261
SC-AP28	2017-06-02 12:15:12	-34.002544	25.807261
SC-AP28	2017-06-02 12:16:12	-34.002544	25.807261
SC-AP28	2017-06-02 12:17:12	-34.002544	25.807261
SC-AP28	2017-06-02 12:18:12	-34.002544	25.807261
SC-AP28	2017-06-02 12:19:12	-34.0026247272727	25.8072478311688
SC-AP28	2017-06-02 12:20:12	-34.0042392727273	25.8069844545455
SC-AP28	2017-06-02 12:21:12	-34.004616	25.806923
SC-AP28	2017-06-02 12:22:12	-34.0048762105263	25.8071347894737
SC-AP28	2017-06-02 12:23:12	-34.005234	25.807426
SC-AP28	2017-06-02 12:24:12	-34.0052358191489	25.8074123723404
SC-AP28	2017-06-02 12:25:12	-34.0052722021277	25.8071398191489
SC-AP28	2017-06-02 12:26:12	-34.005291	25.806999
SC-AP28	2017-06-02 12:27:12	-34.0053982105263	25.806984
SC-AP28	2017-06-02 12:28:12	-34.0058270526316	25.806924
SC-AP28	2017-06-02 12:29:12	-34.00597	25.806904
SC-AP28	2017-06-02 12:30:12	-34.00597	25.806904
SC-AP28	2017-06-02 12:31:12	-34.00597	25.806904
SC-AP28	2017-06-02 12:32:12	-34.00597	25.806904
SC-AP28	2017-06-02 12:33:12	-34.006846375	25.8069785454545
SC-AP28	2017-06-02 12:34:12	-34.007851	25.807064
SC-AP28	2017-06-02 12:35:12	-34.007851	25.807064
SC-AP28	2017-06-02 12:36:12	-34.0083419861111	25.8072914583333
SC-AP28	2017-06-02 12:37:12	-34.008518	25.807373
SC-AP28	2017-06-02 12:38:12	-34.0087888059701	25.8072730597015
SC-AP28	2017-06-02 12:39:12	-34.00919	25.807125
SC-AP28	2017-06-02 12:40:12	-34.0091771830986	25.8071403802817
SC-AP28	2017-06-02 12:41:12	-34.0090673239437	25.8072722112676
SC-AP28	2017-06-02 12:42:12	-34.00906	25.807281
SC-AP28	2017-06-02 12:43:12	-34.00906	25.807281
SC-AP28	2017-06-02 12:44:12	-34.00906	25.807281
SC-AP28	2017-06-02 12:45:12	-34.0093096875	25.807056175
SC-AP28	2017-06-02 12:46:12	-34.0101909375	25.806262675
SC-AP28	2017-06-02 12:47:12	-34.010235	25.806223
SC-AP28	2017-06-02 12:48:12	-34.0102970512821	25.8058805897436
SC-AP28	2017-06-02 12:49:12	-34.010345	25.805616
SC-AP28	2017-06-02 12:50:12	-34.010345	25.805616
SC-AP28	2017-06-02 12:51:12	-34.010345	25.805616
SC-AP28	2017-06-02 12:52:12	-34.010345	25.805616
SC-AP28	2017-06-02 12:53:12	-34.010345	25.805616
SC-AP28	2017-06-02 12:54:12	-34.0100263714286	25.8061396
SC-AP28	2017-06-02 12:55:12	-34.009689	25.806694
SC-AP28	2017-06-02 12:56:12	-34.0096185	25.806855375
SC-AP28	2017-06-02 12:57:12	-34.0092339545455	25.8077356022727
SC-AP28	2017-06-02 12:58:12	-34.009125	25.807985
SC-AP28	2017-06-02 12:59:12	-34.0090592696629	25.8079947752809
SC-AP28	2017-06-02 13:00:12	-34.00893	25.808014
SC-AP28	2017-06-02 13:01:12	-34.00893	25.808014
SC-AP28	2017-06-02 13:02:12	-34.0086713793103	25.8079969310345
SC-AP28	2017-06-02 13:03:12	-34.00843	25.807981
SC-AP28	2017-06-02 13:04:12	-34.00843	25.807981
SC-AP28	2017-06-02 13:05:12	-34.00843	25.807981
SC-AP28	2017-06-02 13:06:12	-34.0075597209302	25.8075773255814
SC-AP28	2017-06-02 13:07:12	-34.006729	25.807192
SC-AP28	2017-06-02 13:08:12	-34.006729	25.807192
SC-AP28	2017-06-02 13:09:12	-34.006729	25.807192
SC-AP28	2017-06-02 13:10:12	-34.006729	25.807192
SC-AP28	2017-06-02 13:11:12	-34.0062630606061	25.8069923787879
SC-AP28	2017-06-02 13:12:12	-34.005737	25.806767
SC-AP28	2017-06-02 13:13:12	-34.0057530147059	25.8068064705882
SC-AP28	2017-06-02 13:14:12	-34.005836	25.807011
SC-AP28	2017-06-02 13:15:12	-34.005836	25.807011
SC-AP28	2017-06-02 13:16:12	-34.005836	25.807011
SC-AP28	2017-06-02 13:17:12	-34.0063588059702	25.8061969701493
SC-AP28	2017-06-02 13:18:12	-34.006809	25.805496
SC-AP28	2017-06-02 13:19:12	-34.0066736341463	25.805497097561
SC-AP28	2017-06-02 13:20:12	-34.0061321707317	25.8055014878049
SC-AP28	2017-06-02 13:21:12	-34.0057560210526	25.8057246
SC-AP28	2017-06-02 13:22:12	-34.00552312	25.80582162
SC-AP28	2017-06-02 13:23:12	-34.00557352	25.80555702
SC-AP28	2017-06-02 13:24:12	-34.0056320176991	25.8054842123894
SC-AP28	2017-06-02 13:25:12	-34.0056952035398	25.8055224424779
SC-AP28	2017-06-02 13:26:12	-34.0060671864407	25.805363440678
SC-AP28	2017-06-02 13:27:12	-34.0065421016949	25.8051386949153
SC-AP28	2017-06-02 13:28:12	-34.006645	25.80509
SC-AP28	2017-06-02 13:29:12	-34.006645	25.80509
SC-AP28	2017-06-02 13:30:12	-34.0065091770833	25.80523196875
SC-AP28	2017-06-02 13:31:12	-34.006327216	25.805196064
SC-AP28	2017-06-02 13:32:12	-34.006074736	25.804870144
SC-AP28	2017-06-02 13:33:12	-34.0058884782609	25.8046825652174
SC-AP28	2017-06-02 13:34:12	-34.0058567391304	25.8048177826087
SC-AP28	2017-06-02 13:35:12	-34.005825	25.804953
SC-AP28	2017-06-02 13:36:12	-34.0062443333333	25.804537
SC-AP28	2017-06-02 13:37:12	-34.006616	25.8041398888889
SC-AP28	2017-06-02 13:38:12	-34.00694	25.8037616666667
SC-AP28	2017-06-02 13:39:12	-34.007183	25.803478
SC-AP28	2017-06-02 13:40:12	-34.007183	25.803478
SC-AP28	2017-06-02 13:41:12	-34.007183	25.803478
SC-AP28	2017-06-02 13:42:12	-34.007183	25.803478
SC-AP28	2017-06-02 13:43:12	-34.007183	25.803478
SC-AP28	2017-06-02 13:44:12	-34.0083807931034	25.8018857241379
SC-AP28	2017-06-02 13:45:12	-34.009354	25.800592
SC-AP28	2017-06-02 13:46:12	-34.009354	25.800592
SC-AP28	2017-06-02 13:47:12	-34.0092763488372	25.8003134418605
SC-AP28	2017-06-02 13:48:12	-34.009228	25.80014
SC-AP28	2017-06-02 13:49:12	-34.009228	25.80014
SC-AP28	2017-06-02 13:50:12	-34.009228	25.80014
SC-AP28	2017-06-02 13:51:12	-34.009228	25.80014
SC-AP28	2017-06-02 13:52:12	-34.009228	25.80014
SC-AP28	2017-06-02 13:53:12	-34.009228	25.80014
SC-AP28	2017-06-02 13:54:12	-34.0092711058824	25.8000070117647
SC-AP28	2017-06-02 13:55:12	-34.0095944	25.7990096
SC-AP28	2017-06-02 13:56:12	-34.009686	25.798727
SC-AP28	2017-06-02 13:57:12	-34.0101200543478	25.7988111630435
SC-AP28	2017-06-02 13:58:12	-34.0110180978261	25.7989852934783
SC-AP28	2017-06-02 13:59:12	-34.011063	25.798994
SC-AP28	2017-06-02 14:00:12	-34.011063	25.798994
SC-AP28	2017-06-02 14:01:12	-34.011063	25.798994
SC-AP28	2017-06-02 14:02:12	-34.011063	25.798994
SC-AP28	2017-06-02 14:03:12	-34.011063	25.798994
SC-AP28	2017-06-02 14:04:12	-34.011063	25.798994
SC-AP28	2017-06-02 14:05:12	-34.011063	25.798994
SC-AP28	2017-06-02 14:06:12	-34.011063	25.798994
SC-AP28	2017-06-02 14:07:12	-34.011063	25.798994
SC-AP28	2017-06-02 14:08:12	-34.011063	25.798994
SC-AP28	2017-06-02 14:09:12	-34.011063	25.798994
SC-AP28	2017-06-02 14:10:12	-34.011063	25.798994
SC-AP28	2017-06-02 14:11:12	-34.011063	25.798994
SC-AP28	2017-06-02 14:12:12	-34.01287425	25.799299625
SC-AP28	2017-06-02 14:13:12	-34.014927	25.799646
SC-AP28	2017-06-02 14:14:12	-34.014927	25.799646
SC-AP28	2017-06-02 14:15:12	-34.0153374477612	25.7993365223881
SC-AP28	2017-06-02 14:16:12	-34.015427	25.799269
SC-AP28	2017-06-02 14:17:12	-34.015427	25.799269
SC-AP28	2017-06-02 14:18:12	-34.015427	25.799269
SC-AP28	2017-06-02 14:19:12	-34.015427	25.799269
SC-AP28	2017-06-02 14:20:12	-34.015427	25.799269
SC-AP28	2017-06-02 14:21:12	-34.0162900769231	25.8000284230769
SC-AP28	2017-06-02 14:22:12	-34.016651	25.800346
SC-AP28	2017-06-02 14:23:12	-34.016651	25.800346
SC-AP28	2017-06-02 14:24:12	-34.0165321666667	25.8004868333333
SC-AP28	2017-06-02 14:25:12	-34.015938	25.801191
SC-AP28	2017-06-02 14:26:12	-34.015938	25.801191
SC-AP28	2017-06-02 14:27:12	-34.0164175555556	25.8019088888889
SC-AP28	2017-06-02 14:28:12	-34.016602	25.802185
SC-AP28	2017-06-02 14:29:12	-34.0164166	25.8021328
SC-AP28	2017-06-02 14:30:12	-34.016087	25.80204
SC-AP28	2017-06-02 14:31:12	-34.016087	25.80204
SC-AP28	2017-06-02 14:32:12	-34.016087	25.80204
SC-AP28	2017-06-02 14:33:12	-34.016087	25.80204
SC-AP28	2017-06-02 14:34:12	-34.016087	25.80204
SC-AP28	2017-06-02 14:35:12	-34.0159245074627	25.8023354925373
SC-AP28	2017-06-02 14:36:12	-34.015514	25.803082
SC-AP28	2017-06-02 14:37:12	-34.015514	25.803082
SC-AP28	2017-06-02 14:38:12	-34.0145622727273	25.8030846363636
SC-AP28	2017-06-02 14:39:12	-34.014431	25.803085
SC-AP28	2017-06-02 14:40:12	-34.014431	25.803085
SC-AP28	2017-06-02 14:41:12	-34.0138323809524	25.8029156904762
SC-AP28	2017-06-02 14:42:12	-34.012497	25.802538
SC-AP28	2017-06-02 14:43:12	-34.012497	25.802538
SC-AP28	2017-06-02 14:44:12	-34.01170684	25.80226976
SC-AP28	2017-06-02 14:45:12	-34.0109955955056	25.801938258427
SC-AP28	2017-06-02 14:46:12	-34.0107946966292	25.8016699438202
SC-AP28	2017-06-02 14:47:12	-34.010788	25.801661
SC-AP28	2017-06-02 14:48:12	-34.010788	25.801661
SC-AP28	2017-06-02 14:49:12	-34.010788	25.801661
SC-AP28	2017-06-02 14:50:12	-34.010788	25.801661
SC-AP28	2017-06-02 14:51:12	-34.010788	25.801661
SC-AP28	2017-06-02 14:52:12	-34.010788	25.801661
SC-AP28	2017-06-02 14:53:12	-34.010788	25.801661
SC-AP28	2017-06-02 14:54:12	-34.0093727931034	25.8020065517241
SC-AP28	2017-06-02 14:55:12	-34.0070087073171	25.8026127560976
SC-AP28	2017-06-02 14:56:12	-34.0065257804878	25.8030203170732
SC-AP28	2017-06-02 14:57:12	-34.0063295597892	25.8031759785164
SC-AP28	2017-06-02 14:58:12	-34.0062375958654	25.8032400401297
SC-AP28	2017-06-02 14:59:12	-34.0061456319416	25.803304101743
SC-AP28	2017-06-02 15:00:12	-34.0060536680178	25.8033681633563
SC-AP28	2017-06-02 15:01:12	-34.005961704094	25.8034322249696
SC-AP28	2017-06-02 15:02:12	-34.0058697401702	25.8034962865829
SC-AP28	2017-06-02 15:03:12	-34.0057777762465	25.8035603481962
SC-AP28	2017-06-02 15:04:12	-34.0056858123227	25.8036244098095
SC-AP28	2017-06-02 15:05:12	-34.0055938483989	25.8036884714228
SC-AP28	2017-06-02 15:06:12	-34.0055018844751	25.8037525330361
SC-AP28	2017-06-02 15:07:12	-34.0054099205513	25.8038165946494
SC-AP28	2017-06-02 15:08:12	-34.0053179566275	25.8038806562626
SC-AP28	2017-06-02 15:09:12	-34.0052259927037	25.8039447178759
SC-AP28	2017-06-02 15:10:12	-34.0051340287799	25.8040087794892
SC-AP28	2017-06-02 15:11:12	-34.0050420648561	25.8040728411025
SC-AP28	2017-06-02 15:12:12	-34.0049501009323	25.8041369027158
SC-AP28	2017-06-02 15:13:12	-34.0048581370085	25.8042009643291
SC-AP28	2017-06-02 15:14:12	-34.0047661730847	25.8042650259424
SC-AP28	2017-06-02 15:15:12	-34.0046742091609	25.8043290875557
SC-AP28	2017-06-02 15:16:12	-34.0045822452371	25.804393149169
SC-AP28	2017-06-02 15:17:12	-34.0044902813133	25.8044572107823
SC-AP28	2017-06-02 15:18:12	-34.0043983173896	25.8045212723956
SC-AP28	2017-06-02 15:19:12	-34.0043063534658	25.8045853340089
SC-AP28	2017-06-02 15:20:12	-34.004214389542	25.8046493956222
SC-AP28	2017-06-02 15:21:12	-34.0041224256182	25.8047134572355
SC-AP28	2017-06-02 15:22:12	-34.0040304616944	25.8047775188488
SC-AP28	2017-06-02 15:23:12	-34.0039384977706	25.8048415804621
SC-AP28	2017-06-02 15:24:12	-34.0038465338468	25.8049056420754
SC-AP28	2017-06-02 15:25:12	-34.003754569923	25.8049697036886
SC-AP28	2017-06-02 15:26:12	-34.0036626059992	25.8050337653019
SC-AP28	2017-06-02 15:27:12	-34.0035706420754	25.8050978269152
SC-AP28	2017-06-02 15:28:12	-34.0034786781516	25.8051618885285
SC-AP28	2017-06-02 15:29:12	-34.0033867142278	25.8052259501418
SC-AP28	2017-06-02 15:30:12	-34.003294750304	25.8052900117551
SC-AP28	2017-06-02 15:31:12	-34.0032027863802	25.8053540733684
SC-AP28	2017-06-02 15:32:12	-34.0031108224564	25.8054181349817
SC-AP28	2017-06-02 15:33:12	-34.0030188585326	25.805482196595
SC-AP28	2017-06-02 15:34:12	-34.0029268946089	25.8055462582083
SC-AP28	2017-06-02 15:35:12	-34.0028349306851	25.8056103198216
SC-AP28	2017-06-02 15:36:12	-34.0027429667613	25.8056743814349
SC-AP28	2017-06-02 15:37:12	-34.0026510028375	25.8057384430482
SC-AP28	2017-06-02 15:38:12	-34.0025590389137	25.8058025046615
SC-AP28	2017-06-02 15:39:12	-34.0024670749899	25.8058665662748
SC-AP28	2017-06-02 15:40:12	-34.0023751110661	25.8059306278881
SC-AP28	2017-06-02 15:41:12	-34.0022831471423	25.8059946895014
SC-AP28	2017-06-02 15:42:12	-34.0021911832185	25.8060587511147
SC-AP28	2017-06-02 15:43:12	-34.0020992192947	25.806122812728
SC-AP28	2017-06-02 15:44:12	-34.0020072553709	25.8061868743413
SC-AP28	2017-06-02 15:45:12	-34.0019152914471	25.8062509359546
SC-AP28	2017-06-02 15:46:12	-34.0018233275233	25.8063149975679
SC-AP28	2017-06-02 15:47:12	-34.0017313635995	25.8063790591812
SC-AP28	2017-06-02 15:48:12	-34.0016393996757	25.8064431207944
SC-AP28	2017-06-02 15:49:12	-34.001547435752	25.8065071824077
SC-AP28	2017-06-02 15:50:12	-34.0014554718282	25.806571244021
SC-AP28	2017-06-02 15:51:12	-34.0013635079044	25.8066353056343
SC-AP28	2017-06-02 15:52:12	-34.0012715439806	25.8066993672476
SC-AP28	2017-06-02 15:53:12	-34.0011795800568	25.8067634288609
SC-AP28	2017-06-02 15:54:12	-34.001087616133	25.8068274904742
SC-AP28	2017-06-02 15:55:12	-34.0009956522092	25.8068915520875
SC-AP28	2017-06-02 15:56:12	-34.0009036882854	25.8069556137008
SC-AP28	2017-06-02 15:57:12	-34.0008117243616	25.8070196753141
SC-AP28	2017-06-02 15:58:12	-34.0007197604378	25.8070837369274
SC-AP28	2017-06-02 15:59:12	-34.000627796514	25.8071477985407
SC-AP28	2017-06-02 16:00:12	-34.0005358325902	25.807211860154
SC-AP28	2017-06-02 16:01:12	-34.0004438686664	25.8072759217673
SC-AP28	2017-06-02 16:02:12	-34.0003519047426	25.8073399833806
SC-AP28	2017-06-02 16:03:12	-34.0002599408188	25.8074040449939
SC-AP28	2017-06-02 16:04:12	-34.000167976895	25.8074681066072
SC-AP28	2017-06-02 16:05:12	-34.0000760129713	25.8075321682205
SC-AP28	2017-06-02 16:06:12	-33.9999840490475	25.8075962298338
SC-AP28	2017-06-02 16:07:12	-33.9998920851237	25.8076602914471
SC-AP28	2017-06-02 16:08:12	-33.9998001211999	25.8077243530604
SC-AP28	2017-06-02 16:09:12	-33.9997081572761	25.8077884146737
SC-AP28	2017-06-02 16:10:12	-33.9996161933523	25.807852476287
SC-AP28	2017-06-02 16:11:12	-33.9995242294285	25.8079165379003
SC-AP28	2017-06-02 16:12:12	-33.9994322655047	25.8079805995135
SC-AP28	2017-06-02 16:13:12	-33.9993403015809	25.8080446611268
SC-AP28	2017-06-02 16:14:12	-33.9992483376571	25.8081087227401
SC-AP28	2017-06-02 16:15:12	-33.9991563737333	25.8081727843534
SC-AP28	2017-06-02 16:16:12	-33.9990644098095	25.8082368459667
SC-AP28	2017-06-02 16:17:12	-33.9989724458857	25.80830090758
SC-AP28	2017-06-02 16:18:12	-33.9988804819619	25.8083649691933
SC-AP28	2017-06-02 16:19:12	-33.9987885180381	25.8084290308066
SC-AP28	2017-06-02 16:20:12	-33.9986965541144	25.8084930924199
SC-AP28	2017-06-02 16:21:12	-33.9986045901906	25.8085571540332
SC-AP28	2017-06-02 16:22:12	-33.9985126262668	25.8086212156465
SC-AP28	2017-06-02 16:23:12	-33.998420662343	25.8086852772598
SC-AP28	2017-06-02 16:24:12	-33.9983286984192	25.8087493388731
SC-AP28	2017-06-02 16:25:12	-33.9982367344954	25.8088134004864
SC-AP28	2017-06-02 16:26:12	-33.9981447705716	25.8088774620997
SC-AP28	2017-06-02 16:27:12	-33.9980528066478	25.808941523713
SC-AP28	2017-06-02 16:28:12	-33.997960842724	25.8090055853263
SC-AP28	2017-06-02 16:29:12	-33.9978688788002	25.8090696469396
SC-AP28	2017-06-02 16:30:12	-33.9977769148764	25.8091337085529
SC-AP28	2017-06-02 16:31:12	-33.9976849509526	25.8091977701662
SC-AP28	2017-06-02 16:32:12	-33.9975929870288	25.8092618317795
SC-AP28	2017-06-02 16:33:12	-33.997501023105	25.8093258933928
SC-AP28	2017-06-02 16:34:12	-33.9974090591812	25.8093899550061
SC-AP28	2017-06-02 16:35:12	-33.9973170952575	25.8094540166194
SC-AP28	2017-06-02 16:36:12	-33.9972251313337	25.8095180782326
SC-AP28	2017-06-02 16:37:12	-33.9971331674099	25.8095821398459
SC-AP28	2017-06-02 16:38:12	-33.9970412034861	25.8096462014592
SC-AP28	2017-06-02 16:39:12	-33.9969492395623	25.8097102630725
SC-AP28	2017-06-02 16:40:12	-33.9968572756385	25.8097743246858
SC-AP28	2017-06-02 16:41:12	-33.9967653117147	25.8098383862991
SC-AP28	2017-06-02 16:42:12	-33.9966733477909	25.8099024479124
SC-AP28	2017-06-02 16:43:12	-33.9965813838671	25.8099665095257
SC-AP28	2017-06-02 16:44:12	-33.9964894199433	25.810030571139
SC-AP28	2017-06-02 16:45:12	-33.9963974560195	25.8100946327523
SC-AP28	2017-06-02 16:46:12	-33.9963054920957	25.8101586943656
SC-AP28	2017-06-02 16:47:12	-33.9962135281719	25.8102227559789
SC-AP28	2017-06-02 16:48:12	-33.9961215642481	25.8102868175922
SC-AP28	2017-06-02 16:49:12	-33.9960296003243	25.8103508792055
SC-AP28	2017-06-02 16:50:12	-33.9959376364005	25.8104149408188
SC-AP28	2017-06-02 16:51:12	-33.9958456724768	25.8104790024321
SC-AP28	2017-06-02 16:52:12	-33.995753708553	25.8105430640454
SC-AP28	2017-06-02 16:53:12	-33.9956617446292	25.8106071256587
SC-AP28	2017-06-02 16:54:12	-33.9955697807054	25.810671187272
SC-AP28	2017-06-02 16:55:12	-33.9954778167816	25.8107352488853
SC-AP28	2017-06-02 16:56:12	-33.9953858528578	25.8107993104986
SC-AP28	2017-06-02 16:57:12	-33.995293888934	25.8108633721119
SC-AP28	2017-06-02 16:58:12	-33.9952019250102	25.8109274337252
SC-AP28	2017-06-02 16:59:12	-33.9951099610864	25.8109914953385
SC-AP28	2017-06-02 17:00:12	-33.9950179971626	25.8110555569518
SC-AP28	2017-06-02 17:01:12	-33.9949260332388	25.811119618565
SC-AP28	2017-06-02 17:02:12	-33.994834069315	25.8111836801783
SC-AP28	2017-06-02 17:03:12	-33.9947421053912	25.8112477417916
SC-AP28	2017-06-02 17:04:12	-33.9946501414674	25.8113118034049
SC-AP28	2017-06-02 17:05:12	-33.9945581775436	25.8113758650182
SC-AP28	2017-06-02 17:06:12	-33.9944662136199	25.8114399266315
SC-AP28	2017-06-02 17:07:12	-33.9943742496961	25.8115039882448
SC-AP28	2017-06-02 17:08:12	-33.9942822857723	25.8115680498581
SC-AP28	2017-06-02 17:09:12	-33.9941903218485	25.8116321114714
SC-AP28	2017-06-02 17:10:12	-33.9940983579247	25.8116961730847
SC-AP28	2017-06-02 17:11:12	-33.9940063940009	25.811760234698
SC-AP28	2017-06-02 17:12:12	-33.9939144300771	25.8118242963113
SC-AP28	2017-06-02 17:13:12	-33.9938224661533	25.8118883579246
SC-AP28	2017-06-02 17:14:12	-33.9937305022295	25.8119524195379
SC-AP28	2017-06-02 17:15:12	-33.9936385383057	25.8120164811512
SC-AP28	2017-06-02 17:16:12	-33.9935465743819	25.8120805427645
SC-AP28	2017-06-02 17:17:12	-33.9934546104581	25.8121446043778
SC-AP28	2017-06-02 17:18:12	-33.9933626465343	25.8122086659911
SC-AP28	2017-06-02 17:19:12	-33.9932706826105	25.8122727276044
SC-AP28	2017-06-02 17:20:12	-33.9931787186867	25.8123367892177
SC-AP28	2017-06-02 17:21:12	-33.9930867547629	25.812400850831
SC-AP28	2017-06-02 17:22:12	-33.9929947908391	25.8124649124443
SC-AP28	2017-06-02 17:23:12	-33.9929028269153	25.8125289740576
SC-AP28	2017-06-02 17:24:12	-33.9928108629915	25.8125930356709
SC-AP28	2017-06-02 17:25:12	-33.9927188990677	25.8126570972841
SC-AP28	2017-06-02 17:26:12	-33.9926269351439	25.8127211588974
SC-AP28	2017-06-02 17:27:12	-33.9925349712201	25.8127852205107
SC-AP28	2017-06-02 17:28:12	-33.9924430072964	25.812849282124
SC-AP28	2017-06-02 17:29:12	-33.9923510433726	25.8129133437373
SC-AP28	2017-06-02 17:30:12	-33.9922590794488	25.8129774053506
SC-AP28	2017-06-02 17:31:12	-33.992167115525	25.8130414669639
SC-AP28	2017-06-02 17:32:12	-33.9920751516012	25.8131055285772
SC-AP28	2017-06-02 17:33:12	-33.9919831876774	25.8131695901905
SC-AP28	2017-06-02 17:34:12	-33.9918912237536	25.8132336518038
SC-AP28	2017-06-02 17:35:12	-33.9917992598298	25.8132977134171
SC-AP28	2017-06-02 17:36:12	-33.991707295906	25.8133617750304
SC-AP28	2017-06-02 17:37:12	-33.9916153319822	25.8134258366437
SC-AP28	2017-06-02 17:38:12	-33.9915233680584	25.813489898257
SC-AP28	2017-06-02 17:39:12	-33.9914314041346	25.8135539598703
SC-AP28	2017-06-02 17:40:12	-33.9913394402108	25.8136180214836
SC-AP28	2017-06-02 17:41:12	-33.9912920597015	25.8136100746269
SC-AP28	2017-06-02 17:42:12	-33.9913477605634	25.8134073661972
SC-AP28	2017-06-02 17:43:12	-33.9912928309859	25.8132231408451
SC-AP28	2017-06-02 17:44:12	-33.9912470606061	25.8130245454545
SC-AP28	2017-06-02 17:45:12	-33.9912386716418	25.8127224776119
SC-AP28	2017-06-02 17:46:12	-33.9911701830986	25.8125067323944
SC-AP28	2017-06-02 17:47:12	-33.9910894444444	25.8123009722222
SC-AP28	2017-06-02 17:48:12	-33.9910213333333	25.8120506666667
SC-AP28	2017-06-02 17:49:12	-33.9909569090909	25.8118141212121
SC-AP28	2017-06-02 17:50:12	-33.9908834242424	25.8116994242424
SC-AP28	2017-06-02 17:51:12	-33.9908391212121	25.8113955454545
SC-AP28	2017-06-02 17:52:12	-33.9908109393939	25.8112537272727
SC-AP28	2017-06-02 17:53:12	-33.9908333731343	25.8109105223881
SC-AP28	2017-06-02 17:54:12	-33.9907898636364	25.810722
SC-AP28	2017-06-02 17:55:12	-33.9907112272727	25.8104972272727
SC-AP28	2017-06-02 17:56:12	-33.9906716865672	25.810338238806
SC-AP28	2017-06-02 17:57:12	-33.990633	25.8101655555556
SC-AP28	2017-06-02 17:58:12	-33.9905804626866	25.8099364925373
SC-AP28	2017-06-02 17:59:12	-33.990551	25.809752
SC-AP28	2017-06-02 18:00:12	-33.990551	25.809752
SC-AP28	2017-06-02 18:01:12	-33.990551	25.809752
SC-AP28	2017-06-02 18:02:12	-33.9905097013889	25.8096109513889
SC-AP28	2017-06-02 18:03:12	-33.9903792847222	25.8091655347222
SC-AP28	2017-06-02 18:04:12	-33.9902488680556	25.8087201180556
SC-AP28	2017-06-02 18:05:12	-33.9902244912281	25.8084752222222
SC-AP28	2017-06-02 18:06:12	-33.990209754386	25.8082485555556
SC-AP28	2017-06-02 18:07:12	-33.9901911407407	25.8080274
SC-AP28	2017-06-02 18:08:12	-33.9901182518519	25.8078834
SC-AP28	2017-06-02 18:09:12	-33.990045362963	25.8077394
SC-AP28	2017-06-02 18:10:12	-33.9899372236842	25.8075946907895
SC-AP28	2017-06-02 18:11:12	-33.9898211710526	25.8074498223684
SC-AP28	2017-06-02 18:12:12	-33.9897154592593	25.8073041925926
SC-AP28	2017-06-02 18:13:12	-33.9896359037037	25.807156637037
SC-AP28	2017-06-02 18:14:12	-33.9895539496403	25.8070073381295
SC-AP28	2017-06-02 18:15:12	-33.9894024388489	25.8068074820144
SC-AP28	2017-06-02 18:16:12	-33.9892509280576	25.8066076258993
SC-AP28	2017-06-02 18:17:12	-33.988964315528	25.8064090732919
SC-AP28	2017-06-02 18:18:12	-33.9886242906832	25.8062110360248
SC-AP28	2017-06-02 18:19:12	-33.9882842658385	25.8060129987578
SC-AP28	2017-06-02 18:20:12	-33.9879442409938	25.8058149614907
SC-AP28	2017-06-02 18:21:12	-33.9876042161491	25.8056169242236
SC-AP28	2017-06-02 18:22:12	-33.9872641913044	25.8054188869565
SC-AP28	2017-06-02 18:23:12	-33.9869241664596	25.8052208496894
SC-AP28	2017-06-02 18:24:12	-33.9865841416149	25.8050228124224
SC-AP28	2017-06-02 18:25:12	-33.9862441167702	25.8048247751553
SC-AP28	2017-06-02 18:26:12	-33.9859040919255	25.8046267378882
SC-AP28	2017-06-02 18:27:12	-33.9855640670807	25.8044287006211
SC-AP28	2017-06-02 18:28:12	-33.985224042236	25.804230663354
SC-AP28	2017-06-02 18:29:12	-33.9848840173913	25.804032626087
SC-AP28	2017-06-02 18:30:12	-33.984537372093	25.803867627907
SC-AP28	2017-06-02 18:31:12	-33.9841752790698	25.8037797209302
SC-AP28	2017-06-02 18:32:12	-33.9837305764706	25.8035232941176
SC-AP28	2017-06-02 18:33:12	-33.9833076086957	25.8033145869565
SC-AP28	2017-06-02 18:34:12	-33.9829267391304	25.8031958913043
SC-AP28	2017-06-02 18:35:12	-33.9825222222222	25.8030071111111
SC-AP28	2017-06-02 18:36:12	-33.982224	25.802864
SC-AP28	2017-06-02 18:37:12	-33.982224	25.802864
SC-AP28	2017-06-02 18:38:12	-33.9816127710843	25.8025342650602
SC-AP28	2017-06-02 18:39:12	-33.98092509375	25.80217571875
SC-AP28	2017-06-02 18:40:12	-33.98050821875	25.80198634375
SC-AP28	2017-06-02 18:41:12	-33.9801501413043	25.8015408478261
SC-AP28	2017-06-02 18:42:12	-33.979885	25.801125
SC-AP28	2017-06-02 18:43:12	-33.979885	25.801125
SC-AP28	2017-06-02 18:44:12	-33.979885	25.801125
SC-AP28	2017-06-02 18:45:12	-33.979885	25.801125
SC-AP28	2017-06-02 18:46:12	-33.9793139473684	25.8011086842105
SC-AP28	2017-06-02 18:47:12	-33.97844	25.801029787234
SC-AP28	2017-06-02 18:48:12	-33.97826	25.8008089361702
SC-AP28	2017-06-02 18:49:12	-33.978203	25.800739
SC-AP28	2017-06-02 18:50:12	-33.9780858761905	25.8006192761905
SC-AP28	2017-06-02 18:51:12	-33.9775453047619	25.8000667047619
SC-AP28	2017-06-02 18:52:12	-33.977257	25.799772
SC-AP28	2017-06-02 18:53:12	-33.977257	25.799772
SC-AP28	2017-06-02 18:54:12	-33.977257	25.799772
SC-AP28	2017-06-02 18:55:12	-33.977257	25.799772
SC-AP28	2017-06-02 18:56:12	-33.9768680434783	25.7993042173913
SC-AP28	2017-06-02 18:57:12	-33.9760345652174	25.798301826087
SC-AP28	2017-06-02 18:58:12	-33.9756118472365	25.797963151047
SC-AP28	2017-06-02 18:59:12	-33.9752184692757	25.7976718843117
SC-AP28	2017-06-02 19:00:12	-33.9748250913148	25.7973806175764
SC-AP28	2017-06-02 19:01:12	-33.9744317133539	25.7970893508411
SC-AP28	2017-06-02 19:02:12	-33.9740383353931	25.7967980841057
SC-AP28	2017-06-02 19:03:12	-33.9736449574322	25.7965068173704
SC-AP28	2017-06-02 19:04:12	-33.9732515794713	25.7962155506351
SC-AP28	2017-06-02 19:05:12	-33.9728582015105	25.7959242838998
SC-AP28	2017-06-02 19:06:12	-33.9724648235496	25.7956330171644
SC-AP28	2017-06-02 19:07:12	-33.9720714455887	25.7953417504291
SC-AP28	2017-06-02 19:08:12	-33.9716780676279	25.7950504836938
SC-AP28	2017-06-02 19:09:12	-33.971284689667	25.7947592169585
SC-AP28	2017-06-02 19:10:12	-33.9708913117061	25.7944679502231
SC-AP28	2017-06-02 19:11:12	-33.9704979337453	25.7941766834878
SC-AP28	2017-06-02 19:12:12	-33.9701045557844	25.7938854167525
SC-AP28	2017-06-02 19:13:12	-33.9697111778236	25.7935941500172
SC-AP28	2017-06-02 19:14:12	-33.9693177998627	25.7933028832818
SC-AP28	2017-06-02 19:15:12	-33.9689244219018	25.7930116165465
SC-AP28	2017-06-02 19:16:12	-33.968531043941	25.7927203498112
SC-AP28	2017-06-02 19:17:12	-33.9681376659801	25.7924290830759
SC-AP28	2017-06-02 19:18:12	-33.9677442880192	25.7921378163405
SC-AP28	2017-06-02 19:19:12	-33.9673509100584	25.7918465496052
SC-AP28	2017-06-02 19:20:12	-33.9669575320975	25.7915552828699
SC-AP28	2017-06-02 19:21:12	-33.9665641541366	25.7912640161346
SC-AP28	2017-06-02 19:22:12	-33.9661707761758	25.7909727493992
SC-AP28	2017-06-02 19:23:12	-33.9657773982149	25.7906814826639
SC-AP28	2017-06-02 19:24:12	-33.965384020254	25.7903902159286
SC-AP28	2017-06-02 19:25:12	-33.9649906422932	25.7900989491933
SC-AP28	2017-06-02 19:26:12	-33.9645972643323	25.7898076824579
SC-AP28	2017-06-02 19:27:12	-33.9642038863714	25.7895164157226
SC-AP28	2017-06-02 19:28:12	-33.9638105084106	25.7892251489873
SC-AP28	2017-06-02 19:29:12	-33.9634171304497	25.788933882252
SC-AP28	2017-06-02 19:30:12	-33.9630237524888	25.7886426155167
SC-AP28	2017-06-02 19:31:12	-33.962630374528	25.7883513487813
SC-AP28	2017-06-02 19:32:12	-33.9622369965671	25.788060082046
SC-AP28	2017-06-02 19:33:12	-33.9618436186063	25.7877688153107
SC-AP28	2017-06-02 19:34:12	-33.9614502406454	25.7874775485754
SC-AP28	2017-06-02 19:35:12	-33.9610568626845	25.78718628184
SC-AP28	2017-06-02 19:36:12	-33.9606634847237	25.7868950151047
SC-AP28	2017-06-02 19:37:12	-33.9602701067628	25.7866037483694
SC-AP28	2017-06-02 19:38:12	-33.9598767288019	25.7863124816341
SC-AP28	2017-06-02 19:39:12	-33.9594833508411	25.7860212148987
SC-AP28	2017-06-02 19:40:12	-33.9590899728802	25.7857299481634
SC-AP28	2017-06-02 19:41:12	-33.9586965949193	25.7854386814281
SC-AP28	2017-06-02 19:42:12	-33.9583032169585	25.7851474146928
SC-AP28	2017-06-02 19:43:12	-33.9579098389976	25.7848561479574
SC-AP28	2017-06-02 19:44:12	-33.9575164610367	25.7845648812221
SC-AP28	2017-06-02 19:45:12	-33.9571230830759	25.7842736144868
SC-AP28	2017-06-02 19:46:12	-33.956729705115	25.7839823477515
SC-AP28	2017-06-02 19:47:12	-33.9563363271541	25.7836910810161
SC-AP28	2017-06-02 19:48:12	-33.9559429491933	25.7833998142808
SC-AP28	2017-06-02 19:49:12	-33.9555495712324	25.7831085475455
SC-AP28	2017-06-02 19:50:12	-33.9551561932715	25.7828172808102
SC-AP28	2017-06-02 19:51:12	-33.9547628153107	25.7825260140748
SC-AP28	2017-06-02 19:52:12	-33.9543694373498	25.7822347473395
SC-AP28	2017-06-02 19:53:12	-33.9539760593889	25.7819434806042
SC-AP28	2017-06-02 19:54:12	-33.9535826814281	25.7816522138689
SC-AP28	2017-06-02 19:55:12	-33.9531893034672	25.7813609471335
SC-AP28	2017-06-02 19:56:12	-33.9527959255064	25.7810696803982
SC-AP28	2017-06-02 19:57:12	-33.9524025475455	25.7807784136629
SC-AP28	2017-06-02 19:58:12	-33.9520091695846	25.7804871469276
SC-AP28	2017-06-02 19:59:12	-33.9516157916238	25.7801958801922
SC-AP28	2017-06-02 20:00:12	-33.9512224136629	25.7799046134569
SC-AP28	2017-06-02 20:01:12	-33.950829035702	25.7796133467216
SC-AP28	2017-06-02 20:02:12	-33.9504356577412	25.7793220799863
SC-AP28	2017-06-02 20:03:12	-33.9500422797803	25.7790308132509
SC-AP28	2017-06-02 20:04:12	-33.9496489018194	25.7787395465156
SC-AP28	2017-06-02 20:05:12	-33.9492555238586	25.7784482797803
SC-AP28	2017-06-02 20:06:12	-33.9488621458977	25.778157013045
SC-AP28	2017-06-02 20:07:12	-33.9484687679368	25.7778657463097
SC-AP28	2017-06-02 20:08:12	-33.948075389976	25.7775744795743
SC-AP28	2017-06-02 20:09:12	-33.9476820120151	25.777283212839
SC-AP28	2017-06-02 20:10:12	-33.9472886340542	25.7769919461037
SC-AP28	2017-06-02 20:11:12	-33.9468952560934	25.7767006793684
SC-AP28	2017-06-02 20:12:12	-33.9465018781325	25.776409412633
SC-AP28	2017-06-02 20:13:12	-33.9461085001716	25.7761181458977
SC-AP28	2017-06-02 20:14:12	-33.9457151222108	25.7758268791624
SC-AP28	2017-06-02 20:15:12	-33.9453217442499	25.7755356124271
SC-AP28	2017-06-02 20:16:12	-33.944928366289	25.7752443456917
SC-AP28	2017-06-02 20:17:12	-33.9445349883282	25.7749530789564
SC-AP28	2017-06-02 20:18:12	-33.9441416103673	25.7746618122211
SC-AP28	2017-06-02 20:19:12	-33.9437482324065	25.7743705454858
SC-AP28	2017-06-02 20:20:12	-33.9433548544456	25.7740792787504
SC-AP28	2017-06-02 20:21:12	-33.9429614764847	25.7737880120151
SC-AP28	2017-06-02 20:22:12	-33.9425680985239	25.7734967452798
SC-AP28	2017-06-02 20:23:12	-33.942174720563	25.7732054785445
SC-AP28	2017-06-02 20:24:12	-33.9417813426021	25.7729142118091
SC-AP28	2017-06-02 20:25:12	-33.9413879646413	25.7726229450738
SC-AP28	2017-06-02 20:26:12	-33.9409945866804	25.7723316783385
SC-AP28	2017-06-02 20:27:12	-33.9406012087195	25.7720404116032
SC-AP28	2017-06-02 20:28:12	-33.9402078307587	25.7717491448678
SC-AP28	2017-06-02 20:29:12	-33.9398144527978	25.7714578781325
SC-AP28	2017-06-02 20:30:12	-33.9394210748369	25.7711666113972
SC-AP28	2017-06-02 20:31:12	-33.9390276968761	25.7708753446619
SC-AP28	2017-06-02 20:32:12	-33.9386343189152	25.7705840779265
SC-AP28	2017-06-02 20:33:12	-33.9382409409543	25.7702928111912
SC-AP28	2017-06-02 20:34:12	-33.9378475629935	25.7700015444559
SC-AP28	2017-06-02 20:35:12	-33.9355357234043	25.7699620425532
SC-AP28	2017-06-02 20:36:12	-33.9334286699029	25.770044407767
SC-AP28	2017-06-02 20:37:12	-33.9329399320388	25.7703234368932
SC-AP28	2017-06-02 20:38:12	-33.9324351747573	25.7705729902913
SC-AP28	2017-06-02 20:39:12	-33.9319173106796	25.7707984271845
SC-AP28	2017-06-02 20:40:12	-33.9312983913043	25.7709408913043
SC-AP28	2017-06-02 20:41:12	-33.9307175576923	25.7710473461538
SC-AP28	2017-06-02 20:42:12	-33.93027275	25.7711085
SC-AP28	2017-06-02 20:43:12	-33.9298181649485	25.771106257732
SC-AP28	2017-06-02 20:44:12	-33.9293561030928	25.7710555360825
SC-AP28	2017-06-02 20:45:12	-33.928794226087	25.771204173913
SC-AP28	2017-06-02 20:46:12	-33.9282281304348	25.7713663768116
SC-AP28	2017-06-02 20:47:12	-33.9276920434783	25.7716176811594
SC-AP28	2017-06-02 20:48:12	-33.9271559565217	25.7718689855072
SC-AP28	2017-06-02 20:49:12	-33.9267019014084	25.7721318929577
SC-AP28	2017-06-02 20:50:12	-33.9262776760563	25.7723990197183
SC-AP28	2017-06-02 20:51:12	-33.9258534507042	25.7726661464789
SC-AP28	2017-06-02 20:52:12	-33.9254292253521	25.7729332732394
SC-AP28	2017-06-02 20:53:12	-33.925005	25.7732004
SC-AP28	2017-06-02 20:54:12	-33.9245807746479	25.7734675267606
SC-AP28	2017-06-02 20:55:12	-33.9241565492958	25.7737346535211
SC-AP28	2017-06-02 20:56:12	-33.9237323239437	25.7740017802817
SC-AP28	2017-06-02 20:57:12	-33.9233080985915	25.7742689070423
SC-AP28	2017-06-02 20:58:12	-33.9228838732394	25.7745360338028
SC-AP28	2017-06-02 20:59:12	-33.9224596478873	25.7748031605634
SC-AP28	2017-06-02 21:00:12	-33.9220354225352	25.7750702873239
SC-AP28	2017-06-02 21:01:12	-33.9209733529412	25.7757058235294
SC-AP28	2017-06-02 21:02:12	-33.9199866470588	25.7763085294118
SC-AP28	2017-06-02 21:03:12	-33.9195848823529	25.7766161764706
SC-AP28	2017-06-02 21:04:12	-33.919384	25.77677
SC-AP28	2017-06-02 21:05:12	-33.919384	25.77677
SC-AP28	2017-06-02 21:06:12	-33.9185164137931	25.7772014482759
SC-AP28	2017-06-02 21:07:12	-33.9176877525773	25.7775851752577
SC-AP28	2017-06-02 21:08:12	-33.9171471340206	25.7777831134021
SC-AP28	2017-06-02 21:09:12	-33.91703	25.777826
SC-AP28	2017-06-02 21:10:12	-33.91703	25.777826
SC-AP28	2017-06-02 21:11:12	-33.91703	25.777826
SC-AP28	2017-06-02 21:12:12	-33.91703	25.777826
SC-AP28	2017-06-02 21:13:12	-33.91703	25.777826
SC-AP28	2017-06-02 21:14:12	-33.9155909473684	25.7782938552632
SC-AP28	2017-06-02 21:15:12	-33.913502	25.778973
SC-AP28	2017-06-02 21:16:12	-33.913502	25.778973
SC-AP28	2017-06-02 21:17:12	-33.913502	25.778973
SC-AP28	2017-06-02 21:18:12	-33.913502	25.778973
SC-AP28	2017-06-02 21:19:12	-33.913502	25.778973
SC-AP28	2017-06-02 21:20:12	-33.9127658333333	25.7792924333333
SC-AP28	2017-06-02 21:21:12	-33.9106625	25.7802051
SC-AP28	2017-06-02 21:22:12	-33.910347	25.780342
SC-AP28	2017-06-02 21:23:12	-33.910347	25.780342
SC-AP28	2017-06-02 21:24:12	-33.910347	25.780342
SC-AP28	2017-06-02 21:25:12	-33.909965	25.7804398571429
SC-AP28	2017-06-02 21:26:12	-33.9078813636364	25.7809736233766
SC-AP28	2017-06-02 21:27:12	-33.907673	25.781027
SC-AP28	2017-06-02 21:28:12	-33.907673	25.781027
SC-AP28	2017-06-02 21:29:12	-33.907673	25.781027
SC-AP28	2017-06-02 21:30:12	-33.907673	25.781027
SC-AP28	2017-06-02 21:31:12	-33.907633137931	25.7810365977012
SC-AP28	2017-06-02 21:32:12	-33.9052414137931	25.7816124597701
SC-AP28	2017-06-02 21:33:12	-33.904205	25.781862
SC-AP28	2017-06-02 21:34:12	-33.904205	25.781862
SC-AP28	2017-06-02 21:35:12	-33.904205	25.781862
SC-AP28	2017-06-02 21:36:12	-33.904205	25.781862
SC-AP28	2017-06-02 21:37:12	-33.9024407631579	25.7824844210526
SC-AP28	2017-06-02 21:38:12	-33.9013100454545	25.7828813636364
SC-AP28	2017-06-02 21:39:12	-33.900768	25.78307
SC-AP28	2017-06-02 21:40:12	-33.900768	25.78307
SC-AP28	2017-06-02 21:41:12	-33.900768	25.78307
SC-AP28	2017-06-02 21:42:12	-33.9000160810811	25.7835065855856
SC-AP28	2017-06-02 21:43:12	-33.8989668918919	25.7841157747748
SC-AP28	2017-06-02 21:44:12	-33.898827	25.784197
SC-AP28	2017-06-02 21:45:12	-33.898827	25.784197
SC-AP28	2017-06-02 21:46:12	-33.898827	25.784197
SC-AP28	2017-06-02 21:47:12	-33.8972914186046	25.7850083953488
SC-AP28	2017-06-02 21:48:12	-33.896626	25.78536
SC-AP28	2017-06-02 21:49:12	-33.8965849295775	25.7853896056338
SC-AP28	2017-06-02 21:50:12	-33.8953528169014	25.7862777746479
SC-AP28	2017-06-02 21:51:12	-33.895168	25.786411
SC-AP28	2017-06-02 21:52:12	-33.895168	25.786411
SC-AP28	2017-06-02 21:53:12	-33.895168	25.786411
SC-AP28	2017-06-02 21:54:12	-33.8948349512195	25.7864840487805
SC-AP28	2017-06-02 21:55:12	-33.8928366585366	25.7869223414634
SC-AP28	2017-06-02 21:56:12	-33.8920067349398	25.7871227710843
SC-AP28	2017-06-02 21:57:12	-33.8914508947368	25.7872589473684
SC-AP28	2017-06-02 21:58:12	-33.8908704183279	25.7873506139234
SC-AP28	2017-06-02 21:59:12	-33.8902932071809	25.7872280400793
SC-AP28	2017-06-02 22:00:12	-33.8897159960338	25.7871054662353
SC-AP28	2017-06-02 22:01:12	-33.8891387848868	25.7869828923912
SC-AP28	2017-06-02 22:02:12	-33.8885615737397	25.7868603185471
SC-AP28	2017-06-02 22:03:12	-33.8879843625926	25.7867377447031
SC-AP28	2017-06-02 22:04:12	-33.8874071514456	25.786615170859
SC-AP28	2017-06-02 22:05:12	-33.8868299402985	25.7864925970149
SC-AP28	2017-06-02 22:06:12	-33.8862527291515	25.7863700231709
SC-AP28	2017-06-02 22:07:12	-33.8856755180044	25.7862474493268
SC-AP28	2017-06-02 22:08:12	-33.8850983068573	25.7861248754827
SC-AP28	2017-06-02 22:09:12	-33.8845210957103	25.7860023016387
SC-AP28	2017-06-02 22:10:12	-33.8839438845632	25.7858797277946
SC-AP28	2017-06-02 22:11:12	-33.8833666734162	25.7857571539505
SC-AP28	2017-06-02 22:12:12	-33.8827894622691	25.7856345801065
SC-AP28	2017-06-02 22:13:12	-33.882212251122	25.7855120062624
SC-AP28	2017-06-02 22:14:12	-33.881635039975	25.7853894324183
SC-AP28	2017-06-02 22:15:12	-33.8810578288279	25.7852668585743
SC-AP28	2017-06-02 22:16:12	-33.8804806176809	25.7851442847302
SC-AP28	2017-06-02 22:17:12	-33.8799034065338	25.7850217108861
SC-AP28	2017-06-02 22:18:12	-33.8793261953867	25.7848991370421
SC-AP28	2017-06-02 22:19:12	-33.8787489842397	25.784776563198
SC-AP28	2017-06-02 22:20:12	-33.8781717730926	25.7846539893539
SC-AP28	2017-06-02 22:21:12	-33.8775945619455	25.7845314155099
SC-AP28	2017-06-02 22:22:12	-33.8770173507985	25.7844088416658
SC-AP28	2017-06-02 22:23:12	-33.8764401396514	25.7842862678217
SC-AP28	2017-06-02 22:24:12	-33.8758629285044	25.7841636939777
SC-AP28	2017-06-02 22:25:12	-33.8752857173573	25.7840411201336
SC-AP28	2017-06-02 22:26:12	-33.8747085062102	25.7839185462895
SC-AP28	2017-06-02 22:27:12	-33.8741312950632	25.7837959724455
SC-AP28	2017-06-02 22:28:12	-33.8735540839161	25.7836733986014
SC-AP28	2017-06-02 22:29:12	-33.8729768727691	25.7835508247573
SC-AP28	2017-06-02 22:30:12	-33.872399661622	25.7834282509133
SC-AP28	2017-06-02 22:31:12	-33.8718224504749	25.7833056770692
SC-AP28	2017-06-02 22:32:12	-33.8712452393279	25.7831831032251
SC-AP28	2017-06-02 22:33:12	-33.8706680281808	25.7830605293811
SC-AP28	2017-06-02 22:34:12	-33.8700908170338	25.782937955537
SC-AP28	2017-06-02 22:35:12	-33.8695136058867	25.7828153816929
SC-AP28	2017-06-02 22:36:12	-33.8689363947396	25.7826928078489
SC-AP28	2017-06-02 22:37:12	-33.8683591835926	25.7825702340048
SC-AP28	2017-06-02 22:38:12	-33.8677819724455	25.7824476601607
SC-AP28	2017-06-02 22:39:12	-33.8672047612985	25.7823250863167
SC-AP28	2017-06-02 22:40:12	-33.8666275501514	25.7822025124726
SC-AP28	2017-06-02 22:41:12	-33.8660503390043	25.7820799386285
SC-AP28	2017-06-02 22:42:12	-33.8654731278573	25.7819573647845
SC-AP28	2017-06-02 22:43:12	-33.8648959167102	25.7818347909404
SC-AP28	2017-06-02 22:44:12	-33.8643187055632	25.7817122170963
SC-AP28	2017-06-02 22:45:12	-33.8637414944161	25.7815896432523
SC-AP28	2017-06-02 22:46:12	-33.863164283269	25.7814670694082
SC-AP28	2017-06-02 22:47:12	-33.862587072122	25.7813444955641
SC-AP28	2017-06-02 22:48:12	-33.8620098609749	25.7812219217201
SC-AP28	2017-06-02 22:49:12	-33.8614326498279	25.781099347876
SC-AP28	2017-06-02 22:50:12	-33.8608554386808	25.7809767740319
SC-AP28	2017-06-02 22:51:12	-33.8602782275337	25.7808542001879
SC-AP28	2017-06-02 22:52:12	-33.8597010163867	25.7807316263438
SC-AP28	2017-06-02 22:53:12	-33.8591238052396	25.7806090524997
SC-AP28	2017-06-02 22:54:12	-33.8585465940926	25.7804864786557
SC-AP28	2017-06-02 22:55:12	-33.8579693829455	25.7803639048116
SC-AP28	2017-06-02 22:56:12	-33.8573921717984	25.7802413309675
SC-AP28	2017-06-02 22:57:12	-33.8568149606514	25.7801187571235
SC-AP28	2017-06-02 22:58:12	-33.8562377495043	25.7799961832794
SC-AP28	2017-06-02 22:59:12	-33.8556605383572	25.7798736094353
SC-AP28	2017-06-02 23:00:12	-33.8550833272102	25.7797510355913
SC-AP28	2017-06-02 23:01:12	-33.8545061160631	25.7796284617472
SC-AP28	2017-06-02 23:02:12	-33.8539289049161	25.7795058879031
SC-AP28	2017-06-02 23:03:12	-33.853351693769	25.7793833140591
SC-AP28	2017-06-02 23:04:12	-33.8527744826219	25.779260740215
SC-AP28	2017-06-02 23:05:12	-33.8521972714749	25.7791381663709
SC-AP28	2017-06-02 23:06:12	-33.8516200603278	25.7790155925269
SC-AP28	2017-06-02 23:07:12	-33.8510428491808	25.7788930186828
SC-AP28	2017-06-02 23:08:12	-33.8504656380337	25.7787704448387
SC-AP28	2017-06-02 23:09:12	-33.8498884268866	25.7786478709947
SC-AP28	2017-06-02 23:10:12	-33.8493112157396	25.7785252971506
SC-AP28	2017-06-02 23:11:12	-33.8487340045925	25.7784027233065
SC-AP28	2017-06-02 23:12:12	-33.8481567934455	25.7782801494625
SC-AP28	2017-06-02 23:13:12	-33.8475795822984	25.7781575756184
SC-AP28	2017-06-02 23:14:12	-33.8470023711513	25.7780350017743
SC-AP28	2017-06-02 23:15:12	-33.8464251600043	25.7779124279303
SC-AP28	2017-06-02 23:16:12	-33.8458479488572	25.7777898540862
SC-AP28	2017-06-02 23:17:12	-33.8452707377102	25.7776672802421
SC-AP28	2017-06-02 23:18:12	-33.8446935265631	25.7775447063981
SC-AP28	2017-06-02 23:19:12	-33.844116315416	25.777422132554
SC-AP28	2017-06-02 23:20:12	-33.843539104269	25.7772995587099
SC-AP28	2017-06-02 23:21:12	-33.8429618931219	25.7771769848659
SC-AP28	2017-06-02 23:22:12	-33.8423846819749	25.7770544110218
SC-AP28	2017-06-02 23:23:12	-33.8418074708278	25.7769318371777
SC-AP28	2017-06-02 23:24:12	-33.8412302596807	25.7768092633337
SC-AP28	2017-06-02 23:25:12	-33.8406530485337	25.7766866894896
SC-AP28	2017-06-02 23:26:12	-33.8400758373866	25.7765641156455
SC-AP28	2017-06-02 23:27:12	-33.8394986262396	25.7764415418015
SC-AP28	2017-06-02 23:28:12	-33.8389214150925	25.7763189679574
SC-AP28	2017-06-02 23:29:12	-33.8383442039454	25.7761963941133
SC-AP28	2017-06-02 23:30:12	-33.8377669927984	25.7760738202693
SC-AP28	2017-06-02 23:31:12	-33.8371897816513	25.7759512464252
SC-AP28	2017-06-02 23:32:12	-33.8366125705043	25.7758286725811
SC-AP28	2017-06-02 23:33:12	-33.8360353593572	25.7757060987371
SC-AP28	2017-06-02 23:34:12	-33.8354581482101	25.775583524893
SC-AP28	2017-06-02 23:35:12	-33.8348809370631	25.7754609510489
SC-AP28	2017-06-02 23:36:12	-33.834303725916	25.7753383772049
SC-AP28	2017-06-02 23:37:12	-33.8337265147689	25.7752158033608
SC-AP28	2017-06-02 23:38:12	-33.8331493036219	25.7750932295167
SC-AP28	2017-06-02 23:39:12	-33.8325720924748	25.7749706556727
SC-AP28	2017-06-02 23:40:12	-33.8319948813278	25.7748480818286
SC-AP28	2017-06-02 23:41:12	-33.8314176701807	25.7747255079845
SC-AP28	2017-06-02 23:42:12	-33.8308404590336	25.7746029341405
SC-AP28	2017-06-02 23:43:12	-33.8302632478866	25.7744803602964
SC-AP28	2017-06-02 23:44:12	-33.8296860367395	25.7743577864523
SC-AP28	2017-06-02 23:45:12	-33.8291088255924	25.7742352126083
SC-AP28	2017-06-02 23:46:12	-33.8285316144454	25.7741126387642
SC-AP28	2017-06-02 23:47:12	-33.8279544032983	25.7739900649201
SC-AP28	2017-06-02 23:48:12	-33.8273771921512	25.7738674910761
SC-AP28	2017-06-02 23:49:12	-33.8267999810042	25.773744917232
SC-AP28	2017-06-02 23:50:12	-33.8262227698571	25.7736223433879
SC-AP28	2017-06-02 23:51:12	-33.8256455587101	25.7734997695439
SC-AP28	2017-06-02 23:52:12	-33.825068347563	25.7733771956998
SC-AP28	2017-06-02 23:53:12	-33.8244911364159	25.7732546218557
SC-AP28	2017-06-02 23:54:12	-33.8239139252689	25.7731320480117
SC-AP28	2017-06-02 23:55:12	-33.8233367141218	25.7730094741676
SC-AP28	2017-06-02 23:56:12	-33.8227595029747	25.7728869003235
SC-AP28	2017-06-02 23:57:12	-33.8221822918277	25.7727643264795
SC-AP28	2017-06-02 23:58:12	-33.8216050806806	25.7726417526354
SC-AP28	2017-06-02 23:59:12	-33.8210278695335	25.7725191787913
SC-AP28	2017-06-03 00:00:12	-33.8204506583865	25.7723966049473
SC-AP28	2017-06-03 00:01:12	-33.8198734472394	25.7722740311032
SC-AP28	2017-06-03 00:02:12	-33.8192962360923	25.7721514572591
SC-AP28	2017-06-03 00:03:12	-33.8187190249453	25.7720288834151
SC-AP28	2017-06-03 00:04:12	-33.8181418137982	25.771906309571
SC-AP28	2017-06-03 00:05:12	-33.8175646026512	25.7717837357269
SC-AP28	2017-06-03 00:06:12	-33.8169873915041	25.7716611618829
SC-AP28	2017-06-03 00:07:12	-33.816410180357	25.7715385880388
SC-AP28	2017-06-03 00:08:12	-33.81583296921	25.7714160141947
SC-AP28	2017-06-03 00:09:12	-33.8152557580629	25.7712934403507
SC-AP28	2017-06-03 00:10:12	-33.8146785469158	25.7711708665066
SC-AP28	2017-06-03 00:11:12	-33.8141013357688	25.7710482926625
SC-AP28	2017-06-03 00:12:12	-33.8135241246217	25.7709257188185
SC-AP28	2017-06-03 00:13:12	-33.8129469134746	25.7708031449744
SC-AP28	2017-06-03 00:14:12	-33.8123697023276	25.7706805711303
SC-AP28	2017-06-03 00:15:12	-33.8117924911805	25.7705579972863
SC-AP28	2017-06-03 00:16:12	-33.8112152800334	25.7704354234422
SC-AP28	2017-06-03 00:17:12	-33.8106380688864	25.7703128495981
SC-AP28	2017-06-03 00:18:12	-33.8100608577393	25.7701902757541
SC-AP28	2017-06-03 00:19:12	-33.8094836465923	25.77006770191
SC-AP28	2017-06-03 00:20:12	-33.8089064354452	25.7699451280659
SC-AP28	2017-06-03 00:21:12	-33.8083292242981	25.7698225542219
SC-AP28	2017-06-03 00:22:12	-33.8077520131511	25.7696999803778
SC-AP28	2017-06-03 00:23:12	-33.807174802004	25.7695774065337
SC-AP28	2017-06-03 00:24:12	-33.8065975908569	25.7694548326897
SC-AP28	2017-06-03 00:25:12	-33.8060203797099	25.7693322588456
SC-AP28	2017-06-03 00:26:12	-33.8054431685628	25.7692096850015
SC-AP28	2017-06-03 00:27:12	-33.8048659574157	25.7690871111575
SC-AP28	2017-06-03 00:28:12	-33.8042887462687	25.7689645373134
SC-AP28	2017-06-03 00:29:12	-33.8037115351216	25.7688419634694
SC-AP28	2017-06-03 00:30:12	-33.8031343239745	25.7687193896253
SC-AP28	2017-06-03 00:31:12	-33.8025571128275	25.7685968157812
SC-AP28	2017-06-03 00:32:12	-33.8019799016804	25.7684742419372
SC-AP28	2017-06-03 00:33:12	-33.8014026905334	25.7683516680931
SC-AP28	2017-06-03 00:34:12	-33.8008254793863	25.768229094249
SC-AP28	2017-06-03 00:35:12	-33.8002482682392	25.768106520405
SC-AP28	2017-06-03 00:36:12	-33.7996710570922	25.7679839465609
SC-AP28	2017-06-03 00:37:12	-33.7990938459451	25.7678613727168
SC-AP28	2017-06-03 00:38:12	-33.7987252615385	25.7678041846154
SC-AP28	2017-06-03 00:39:12	-33.7987187460317	25.7678244920635
SC-AP28	2017-06-03 00:40:12	-33.79882575	25.767831625
SC-AP28	2017-06-03 00:41:12	-33.7987610307692	25.7678142
SC-AP28	2017-06-03 00:42:12	-33.7987163230769	25.7678228153846
