# Supplementary material for: Multi-predator assemblages, dive type, bathymetry and sex influence foraging success and efficiency in African penguins
Source: PeerJ. 2020 Jun 30;8:e9380. doi: 10.7717/peerj.9380 (PMC7333648; doi:10.7717/peerj.9380)
Supplement: Data S1 [file peerj-08-9380-s002.zip › Data S1/SC-AP28-SVM-summary-vedba-preycaps.txt]

divenum	preycaps	dive.time	maxdivedepth	meandepthcap	ID	total_vedba	mean_vedba	dateW	diveNum
1	0	1.44000244140625	0.54	0	1	1.68476298524846	0.105297686578029	2017-06-01 16:53:21.40	1
2	1	19.3500328063965	0.87	0.8025	2	56.2962398953866	0.261842976257612	2017-06-01 16:53:54.75	2
3	0	11.6100196838379	0.76	0	3	24.6170675067102	0.190829980672172	2017-06-01 16:54:21.00	3
4	0	10.8900184631348	0.64	0	4	24.3527005419571	0.201261987950059	2017-06-01 16:54:43.00	4
5	0	8.19001388549805	0.6	0	5	19.053133592824	0.209375094426637	2017-06-01 16:54:58.92	5
6	0	3.15000534057617	0.58	0	6	7.50665581762309	0.214475880503517	2017-06-01 16:55:04.24	6
7	0	12.4200210571289	0.59	0	7	29.0649400637445	0.210615507708294	2017-06-01 16:55:15.31	7
8	0	13.4100227355957	0.59	0	8	33.3530553315475	0.22384600893656	2017-06-01 16:55:52.40	8
9	0	5.40000915527344	0.59	0	9	12.0438296676735	0.200730494461226	2017-06-01 16:55:55.92	9
10	0	30.8700523376465	0.99	0	10	63.1638744820956	0.18415123755713	2017-06-01 16:56:26.40	10
11	0	62.8201065063477	2.43	0	11	119.010291311074	0.170501850015865	2017-06-01 16:57:10.75	11
12	0	3.33000564575195	0.67	0	12	5.21627575433041	0.140980425792714	2017-06-01 16:57:15.79	12
13	0	22.4100379943848	0.99	0	13	40.5378920438731	0.162802779292663	2017-06-01 16:57:34.40	13
14	0	32.4000549316406	1.14	0	14	65.8950290908598	0.183041747474611	2017-06-01 16:57:54.55	14
15	0	4.41000747680664	0.54	0	15	8.89379310074112	0.181505981647778	2017-06-01 16:58:04.92	15
16	0	8.19001388549805	0.56	0	16	16.7215950854754	0.183753792148081	2017-06-01 16:58:08.55	16
17	0	1.53000259399414	0.52	0	17	1.71488060188393	0.100875329522584	2017-06-01 16:58:11.07	17
18	0	7.20001220703125	0.62	0	18	15.331613206061	0.191645165075762	2017-06-01 16:58:18.55	18
19	0	7.92001342773438	0.6	0	19	15.2157802960715	0.17290659427354	2017-06-01 16:58:40.48	19
20	0	45.7200775146484	1.5	0	20	92.0709937565899	0.181242113694075	2017-06-01 16:59:10.00	20
21	0	15.8400268554688	0.88	0	21	33.1066058315705	0.188105714952105	2017-06-01 16:59:19.48	21
22	0	2.43000411987305	0.52	0	22	4.26620049187977	0.158007425625177	2017-06-01 16:59:23.92	22
23	0	23.2200393676758	1.12	0	23	38.8417837955847	0.150549549595289	2017-06-01 16:59:40.75	23
24	0	51.5700874328613	2.79	0	24	105.982135740047	0.18496009727757	2017-06-01 17:00:06.07	24
25	0	5.760009765625	0.57	0	25	8.13726641671972	0.127144787761246	2017-06-01 17:00:12.03	25
26	0	64.8001098632812	2.68	0	26	125.265144447253	0.173979367287851	2017-06-01 17:00:45.96	26
27	0	21.0600357055664	1.35	0	27	42.1045438068411	0.179933947892484	2017-06-01 17:00:57.68	27
28	0	32.4900550842285	1.46	0	28	63.7031219099115	0.176462941578702	2017-06-01 17:01:19.16	28
29	0	8.10001373291016	1.05	0	29	13.6252899783559	0.151392110870621	2017-06-01 17:01:24.72	29
30	0	63.2701072692871	6.52	0	30	129.206211724406	0.183792619807121	2017-06-01 17:01:54.75	30
31	0	147.060249328613	12.12	0	31	268.381047684245	0.16424788719966	2017-06-01 17:03:14.31	31
32	0	29.8800506591797	3.16	0	32	52.7167098207227	0.158785270544346	2017-06-01 17:03:31.75	32
33	0	126.180213928223	10.1	0	33	232.295066307528	0.165688349720063	2017-06-01 17:04:38.50	33
34	0	8.01001358032227	0.73	0	34	13.4152871183963	0.150733563128048	2017-06-01 17:04:45.40	34
35	0	97.7401657104492	7.41	0	35	163.477542460909	0.150531807054244	2017-06-01 17:05:36.88	35
36	1	132.300224304199	12.71	10.681025	36	226.219219504473	0.153890625513247	2017-06-01 17:06:49.07	36
37	0	14.3100242614746	1.47	0	37	20.6174530549508	0.129669516068873	2017-06-01 17:07:06.20	37
38	0	1.08000183105469	0.52	0	38	1.19953315456864	0.0999610962140529	2017-06-01 17:07:19.31	38
39	0	130.590221405029	8.66	0	39	213.936560087249	0.147440771941592	2017-06-01 17:08:19.68	39
40	0	130.590221405029	13.28	0	40	214.128245140167	0.147572877422583	2017-06-01 17:09:30.88	40
41	0	125.280212402344	14.87	0	41	248.587866773628	0.178583237624733	2017-06-01 17:10:43.75	41
42	4	153.360260009766	21.3	17.4091	42	353.426366579995	0.207409839542251	2017-06-01 17:12:11.75	42
43	0	163.080276489258	19.05	0	43	284.180187788305	0.156832333216504	2017-06-01 17:13:43.51	43
44	3	162.090274810791	21.29	18.70696875	44	327.498552255759	0.181842616466274	2017-06-01 17:15:15.79	44
45	0	177.93030166626	20.1	0	45	284.451675730269	0.143880463191841	2017-06-01 17:16:54.44	45
46	2	182.430309295654	20.22	18.62204375	46	328.815816371799	0.162217965649629	2017-06-01 17:18:35.64	46
47	2	194.760330200195	23.14	18.822025	47	336.915862785154	0.155691248976503	2017-06-01 17:20:46.16	47
48	0	4.68000793457031	0.69	0	48	6.65764755471827	0.128031683744582	2017-06-01 17:20:51.20	48
49	3	154.710262298584	22.89	21.04010625	49	310.324894772457	0.18052640766286	2017-06-01 17:22:31.40	49
50	5	125.910213470459	17.13	14.270678125	50	295.234485906779	0.211032513157097	2017-06-01 17:24:07.64	50
51	3	139.95023727417	13.34	9.2622625	51	378.517027317976	0.243419310172332	2017-06-01 17:25:59.51	51
52	2	87.5701484680176	9.48	8.256625	52	191.714403712643	0.197034330639921	2017-06-01 17:27:01.20	52
53	3	129.600219726562	12.45	11.33166875	53	239.784919385683	0.166517305128947	2017-06-01 17:28:32.55	53
54	0	78.0301322937012	11.26	0	54	112.055720133658	0.129245351941935	2017-06-01 17:31:12.00	54
55	0	61.5601043701172	2.09	0	55	103.98607929391	0.152026431716243	2017-06-01 17:50:29.50	55
56	0	2.52000427246094	0.51	0	56	2.36747834288407	0.0845527979601455	2017-06-01 17:50:33.92	56
57	0	58.2300987243652	2.73	0	57	97.9207092395818	0.151345763894253	2017-06-01 17:51:35.25	57
58	0	25.6500434875488	0.91	0	58	45.9535682352298	0.161240590299052	2017-06-01 17:51:57.55	58
59	0	10.6200180053711	0.67	0	59	17.4539101873997	0.147914493113557	2017-06-01 17:52:05.50	59
60	0	2.34000396728516	0.72	0	60	1.34325749863146	0.0516637499473637	2017-06-01 17:52:25.40	60
61	0	36.8100624084473	0.76	0	61	68.8093641610265	0.168238054183439	2017-06-01 17:52:44.24	61
62	0	5.40000915527344	0.76	0	62	7.19928975628877	0.119988162604813	2017-06-01 17:53:24.07	62
63	0	9.54001617431641	0.68	0	63	13.495284477315	0.127314004502972	2017-06-01 17:53:32.07	63
64	0	37.3500633239746	1.25	0	64	61.0021895618784	0.146993227859948	2017-06-01 17:54:21.31	64
65	0	83.2501411437988	1.38	0	65	136.535140069718	0.147605556832128	2017-06-01 17:55:23.92	65
66	0	36.990062713623	2.6	0	66	60.0716386634595	0.146159704777274	2017-06-01 17:56:10.64	66
67	0	10.5300178527832	0.78	0	67	15.1912446983809	0.12983969827676	2017-06-01 17:56:22.75	67
68	0	21.0600357055664	1.43	0	68	27.1191137019241	0.115893648298821	2017-06-01 17:56:49.03	68
69	0	44.7300758361816	0.79	0	69	68.6876502039127	0.138204527573265	2017-06-01 17:57:19.92	69
70	0	52.9200897216797	2.09	0	70	78.7557727085135	0.133938388960057	2017-06-01 17:58:27.55	70
71	0	88.5601501464844	1.7	0	71	134.961272562761	0.137155764799554	2017-06-01 17:59:34.20	71
72	0	93.0601577758789	1.99	0	72	135.096533635642	0.130654287848783	2017-06-01 18:00:54.27	72
73	0	93.6901588439941	2.73	0	73	123.790631472616	0.118915111885318	2017-06-01 18:02:09.00	73
74	0	95.7601623535156	2.44	0	74	128.550975279732	0.120818585789221	2017-06-01 18:03:05.55	74
75	0	41.3100700378418	1.5	0	75	71.7806449838366	0.156384847459339	2017-06-01 18:14:36.55	75
76	0	11.8800201416016	1.01	0	76	14.3369095827883	0.10861295138476	2017-06-01 18:15:14.07	76
77	0	10.4400177001953	0.9	0	77	7.30372229432894	0.0629631232269736	2017-06-01 18:42:48.16	77
78	0	119.970203399658	2.25	0	78	101.098249143739	0.0758426475196844	2017-06-01 18:44:35.92	78
79	0	105.840179443359	3.16	0	79	93.6729117515423	0.0796538365234203	2017-06-01 18:45:46.03	79
80	0	147.780250549316	4.91	0	80	133.397872210964	0.0812410914804894	2017-06-01 18:47:12.07	80
81	0	148.590251922607	6.44	0	81	143.830965980698	0.0871174839374308	2017-06-01 18:48:33.79	81
82	0	8.55001449584961	0.81	0	82	5.48702854859633	0.0577581952483824	2017-06-01 18:48:47.64	82
83	0	32.4900550842285	1.02	0	83	54.5865257948027	0.151209212727985	2017-06-01 18:49:11.40	83
84	0	77.310131072998	1.78	0	84	101.602378471618	0.118279835240533	2017-06-01 18:49:49.16	84
85	0	136.98023223877	3.48	0	85	162.364709260332	0.106678521196013	2017-06-01 18:51:16.64	85
86	0	164.880279541016	5.61	0	86	194.988033766683	0.106434516248189	2017-06-01 18:52:59.92	86
87	0	166.860282897949	5.13	0	87	193.324943068592	0.104274510824484	2017-06-01 18:54:42.07	87
88	0	165.240280151367	5.4	0	88	187.423025021114	0.102082257636772	2017-06-01 18:56:26.25	88
89	0	12.7800216674805	0.99	0	89	11.5077559126047	0.0810405345958079	2017-06-01 19:00:22.44	89
90	0	10.3500175476074	0.76	0	90	9.29749483003299	0.0808477811307216	2017-06-01 19:01:10.96	90
91	0	64.5301094055176	2.06	0	91	67.41754611725	0.0940272609724547	2017-06-01 19:01:46.68	91
92	0	15.9300270080566	0.69	0	92	26.0218808694951	0.147016276098842	2017-06-01 19:02:04.68	92
93	0	108.270183563232	3.65	0	93	160.901058322923	0.133749840667434	2017-06-01 19:03:21.48	93
94	0	48.510082244873	1.7	0	94	60.6623189706051	0.112546046327653	2017-06-01 19:04:03.75	94
95	0	2.70000457763672	0.54	0	95	2.35240347071765	0.0784134490239216	2017-06-01 19:04:13.31	95
96	0	125.820213317871	4.14	0	96	167.469339293408	0.119792088192709	2017-06-01 19:05:24.07	96
97	0	68.1301155090332	2.68	0	97	90.1797687200709	0.119127831862709	2017-06-01 19:06:52.75	97
98	0	1.17000198364258	0.52	0	98	1.61951923342347	0.124578402571036	2017-06-01 19:06:56.07	98
99	0	16.1100273132324	1.11	0	99	36.2925967172453	0.202751936967851	2017-06-01 19:07:04.51	99
100	0	129.780220031738	4.07	0	100	155.093740310671	0.107554604931117	2017-06-01 19:08:36.75	100
101	0	160.740272521973	6.79	0	101	199.386796296676	0.111638743727142	2017-06-01 19:10:18.40	101
102	0	163.620277404785	7.57	0	102	190.19445941598	0.104617414420231	2017-06-01 19:11:52.64	102
103	0	170.280288696289	12.42	0	103	237.667677526409	0.125617165711633	2017-06-01 19:13:28.72	103
104	0	7.6500129699707	0.53	0	104	7.38055601921345	0.0868300708142759	2017-06-01 19:13:43.03	104
105	0	107.730182647705	4.47	0	105	143.296704664394	0.119713203562568	2017-06-01 19:14:41.79	105
106	0	173.790294647217	7.74	0	106	221.089380575314	0.114494759490064	2017-06-01 19:16:24.68	106
107	0	185.130313873291	8.14	0	107	220.829242081729	0.107355003442746	2017-06-01 19:18:16.64	107
108	0	187.200317382812	7.51	0	108	231.729174883018	0.111408257155297	2017-06-01 19:20:05.03	108
109	0	91.7101554870605	2.58	0	109	84.5495286068275	0.0829730408310378	2017-06-01 19:33:10.88	109
110	0	111.240188598633	2.06	0	110	96.746110160739	0.078273551909983	2017-06-01 20:14:47.40	110
111	0	151.290256500244	4.46	0	111	138.359295425705	0.0823077307707943	2017-06-01 20:16:25.07	111
112	0	7.92001342773438	0.6	0	112	8.4920814608356	0.0965009256913137	2017-06-01 20:41:31.00	112
113	0	46.4400787353516	2.13	0	113	53.2692996383827	0.103235076818571	2017-06-01 20:43:36.03	113
114	0	0.360000610351562	0.51	0	114	0.0809390568237127	0.0202347642059282	2017-06-01 21:58:37.00	114
115	0	0.540000915527344	0.52	0	115	0.314466621371803	0.0524111035619672	2017-06-01 22:00:37.03	115
116	0	1.44000244140625	0.51	0	116	2.61722545831706	0.163576591144816	2017-06-01 22:00:44.03	116
117	0	0.630001068115234	0.52	0	117	0.239328615792124	0.0341898022560177	2017-06-01 22:00:46.00	117
118	0	5.760009765625	0.71	0	118	3.37412096801648	0.0527206401252575	2017-06-01 22:08:05.20	118
119	0	5.13000869750977	0.61	0	119	7.09230692409787	0.124426437264875	2017-06-02 03:34:09.07	119
120	0	15.0300254821777	0.97	0	120	10.9349734095886	0.0654788826921475	2017-06-02 05:23:22.00	120
121	0	62.8201065063477	4.84	0	121	43.9392289842461	0.0629501847911835	2017-06-02 06:31:40.64	121
122	0	162.450275421143	7.96	0	122	119.581375922148	0.066250069762963	2017-06-02 06:33:22.44	122
123	0	161.460273742676	8.55	0	123	138.44637994536	0.0771718951757857	2017-06-02 06:36:24.72	123
124	0	176.580299377441	9.28	0	124	186.771430562292	0.0951944090531561	2017-06-02 06:38:10.88	124
125	0	173.160293579102	14.33	0	125	187.908973017377	0.0976657863915682	2017-06-02 06:39:44.16	125
126	0	168.12028503418	11.83	0	126	176.639291421634	0.0945606485126523	2017-06-02 06:41:16.03	126
127	0	152.460258483887	9.9	0	127	163.920283082214	0.0967652202374345	2017-06-02 06:42:40.07	127
128	0	142.110240936279	10.77	0	128	174.712809848468	0.110647757978764	2017-06-02 06:43:57.92	128
129	2	133.200225830078	9.35	6.659675	129	204.581500005403	0.138230743246894	2017-06-02 06:45:13.20	129
130	1	121.320205688477	8.98	6.0594375	130	185.226492266391	0.137408377052219	2017-06-02 06:46:21.25	130
131	0	120.420204162598	7.69	0	131	167.035159930308	0.124839431935955	2017-06-02 06:47:26.92	131
132	1	124.110210418701	14.77	12.2723375	132	189.744069292599	0.137595409204205	2017-06-02 06:48:34.79	132
133	1	106.470180511475	13.99	5.72625	133	167.681650055619	0.141742730393592	2017-06-02 06:49:36.03	133
134	1	166.140281677246	15.35	12.401275	134	257.356979788314	0.1394133151616	2017-06-02 06:51:02.75	134
135	0	150.840255737305	9.43	0	135	222.693212258691	0.132871845023085	2017-06-02 06:52:24.03	135
136	2	174.960296630859	20.66	14.13745	136	314.775702541372	0.161921657685891	2017-06-02 06:53:55.88	136
137	1	72.8101234436035	16.43	12.3446375	137	159.389431186426	0.19702031049002	2017-06-02 06:54:45.72	137
138	1	73.8001251220703	13.49	10.8141625	138	163.696982687998	0.199630466692681	2017-06-02 06:55:28.07	138
139	2	125.820213317871	28.88	12.885425	139	400.830264074848	0.286716927092166	2017-06-02 06:56:32.25	139
140	3	115.650196075439	12.13	9.3343625	140	317.439767433531	0.247034838469674	2017-06-02 06:57:52.44	140
141	1	125.370212554932	14.1	12.123	141	283.027645471028	0.203178496389826	2017-06-02 06:59:07.68	141
142	2	122.400207519531	15.68	9.8566	142	282.923553431833	0.20803202458223	2017-06-02 07:00:17.50	142
143	4	150.390254974365	22.55	16.0675833333333	143	404.301319246379	0.241951717083411	2017-06-02 07:01:37.88	143
144	1	186.570316314697	25.12	18.290875	144	371.156027168907	0.179042946053501	2017-06-02 07:03:23.68	144
145	2	200.160339355469	29.21	21.4658625	145	452.303091668422	0.203373692296952	2017-06-02 07:05:13.16	145
146	2	186.840316772461	27.04	19.9822375	146	327.840645054817	0.157919385864556	2017-06-02 07:07:01.72	146
147	1	198.360336303711	28.08	21.0531375	147	370.628407278934	0.168161709291712	2017-06-02 07:08:48.16	147
148	3	213.660362243652	40.25	38.0324916666667	148	435.782060217996	0.183564473554337	2017-06-02 07:10:47.27	148
149	3	223.830379486084	42.24	31.0840958333333	149	452.425127640213	0.181916014330604	2017-06-02 07:12:53.55	149
150	0	269.820457458496	43.84	0	150	437.728845480672	0.146006953128977	2017-06-02 07:15:18.64	150
151	1	264.96044921875	44.41	35.0728625	151	472.178599301928	0.160386752480275	2017-06-02 07:17:42.00	151
152	3	223.740379333496	44.44	36.37735	152	456.648537234041	0.183688068074835	2017-06-02 07:19:51.88	152
153	2	234.000396728516	44.2	41.69105625	153	458.523613284441	0.176355235878631	2017-06-02 07:22:06.31	153
154	0	252.450428009033	43.9	0	154	399.570789764933	0.142449479417088	2017-06-02 07:30:22.25	154
155	1	279.270473480225	44.45	41.3287625	155	435.473509771004	0.140339513300356	2017-06-02 07:32:56.48	155
156	0	283.500480651855	44.63	0	156	419.237891113204	0.133091394004192	2017-06-02 07:35:32.68	156
157	2	304.110515594482	44.61	37.81135625	157	473.199232775194	0.140041205319679	2017-06-02 07:38:15.51	157
158	1	244.080413818359	44.19	39.6993	158	443.814535060279	0.163648427382109	2017-06-02 07:40:33.88	158
159	1	253.530429840088	40.07	38.608625	159	424.035410339816	0.150527302215057	2017-06-02 07:42:57.92	159
160	2	253.080429077148	42.7	40.36141875	160	482.623509754088	0.17162998213161	2017-06-02 07:45:19.00	160
161	3	224.370380401611	39.62	36.97884375	161	439.921267737659	0.176462602381732	2017-06-02 07:47:31.79	161
162	3	236.880401611328	43.54	37.2755333333333	162	441.238710034946	0.167643886791393	2017-06-02 07:49:45.55	162
163	0	254.970432281494	43.18	0	163	418.195636430259	0.147615826484384	2017-06-02 07:52:10.68	163
164	0	268.830455780029	44.03	0	164	408.295774820436	0.136690918922141	2017-06-02 07:54:39.79	164
165	0	273.240463256836	43.79	0	165	425.655006672957	0.140202571367904	2017-06-02 07:57:08.00	165
166	1	257.760437011719	44.13	35.9276	166	463.298614963725	0.161766276174485	2017-06-02 07:59:28.68	166
167	0	256.230434417725	38.99	0	167	431.453593204377	0.151546748578987	2017-06-02 08:01:52.44	167
168	0	248.400421142578	42.62	0	168	435.703003577448	0.157863407093278	2017-06-02 08:04:16.51	168
169	3	351.450595855713	44.75	43.791975	169	460.311157124472	0.1178773769845	2017-06-02 08:07:19.88	169
170	5	304.65051651001	44.4	42.0285583333333	170	422.067703843251	0.124687652538627	2017-06-02 08:10:03.64	170
171	1	239.400405883789	43.4	36.7335	171	389.836689727607	0.146555146514138	2017-06-02 08:12:18.64	171
172	2	300.600509643555	44.45	26.24855	172	411.282303259302	0.123138414149492	2017-06-02 08:15:00.40	172
173	0	297.900505065918	44.34	0	173	406.202823412264	0.12271988622727	2017-06-02 08:17:40.75	173
174	2	371.520629882812	44.32	43.75265625	174	522.80627123661	0.126648806016621	2017-06-02 08:21:04.79	174
175	0	363.240615844727	44.34	0	175	486.637518514807	0.120574211723193	2017-06-02 08:24:45.79	175
176	0	282.510478973389	44.42	0	176	409.877015208972	0.130575665883712	2017-06-02 08:28:03.75	176
177	1	248.490421295166	43.97	38.30715	177	382.874636322325	0.138672450678133	2017-06-02 08:30:39.72	177
178	1	229.770389556885	42.35	37.1504875	178	407.653390532292	0.159676220341673	2017-06-02 08:33:36.07	178
179	0	232.830394744873	42.87	0	179	307.089620412426	0.118704917051576	2017-06-02 08:50:55.00	179
180	0	255.240432739258	44.6	0	180	359.313510747507	0.126697288697993	2017-06-02 08:53:32.51	180
181	1	374.490634918213	44.76	44.18585	181	414.159156241735	0.099533563143892	2017-06-02 08:56:53.40	181
182	3	395.460670471191	44.76	44.3149291666667	182	519.281408177756	0.118179655934856	2017-06-02 09:00:23.31	182
183	3	384.660652160645	44.66	42.5937708333333	183	458.93291811183	0.107377847007915	2017-06-02 09:03:51.72	183
184	0	300.150508880615	44.86	0	184	374.304791537254	0.112235319801276	2017-06-02 09:06:43.79	184
185	4	365.940620422363	44.97	44.5215375	185	435.445296873178	0.107094268783369	2017-06-02 09:09:58.88	185
186	2	318.510540008545	44.95	44.6385625	186	369.719188922864	0.104469960136441	2017-06-02 09:13:00.27	186
187	2	402.300682067871	45.05	44.497625	187	476.365555291938	0.106569475456809	2017-06-02 09:16:32.07	187
188	4	275.490467071533	45.03	37.6496	188	510.8192999004	0.166879875825024	2017-06-02 09:19:15.92	188
189	4	282.600479125977	44.87	42.7497333333333	189	418.663028503743	0.133332174682721	2017-06-02 09:22:02.75	189
190	3	239.850406646729	45.03	37.1068875	190	473.49498682013	0.177671664848079	2017-06-02 09:24:29.55	190
191	6	260.550441741943	41.1	35.4587354166667	191	713.553301688656	0.246477824417498	2017-06-02 09:27:02.75	191
192	0	4.41000747680664	0.6	0	192	5.24808958085123	0.107103868996964	2017-06-02 09:27:11.64	192
193	0	28.800048828125	3.94	0	193	50.6305474751653	0.158220460859891	2017-06-02 09:27:35.75	193
194	0	56.5200958251953	5.01	0	194	90.9863818571294	0.144882773657849	2017-06-02 09:28:15.48	194
195	1	208.890354156494	44.86	42.418775	195	375.075987461293	0.161601028634767	2017-06-02 09:30:26.92	195
196	0	241.740409851074	44.56	0	196	386.503025478288	0.143895392955431	2017-06-02 09:32:48.88	196
197	0	251.820426940918	45.44	0	197	372.796361312604	0.133236726702146	2017-06-02 09:35:10.07	197
198	2	274.950466156006	45.55	41.50043125	198	446.627850605104	0.146195695779085	2017-06-02 09:37:40.88	198
199	0	48.8700828552246	5.29	0	199	84.4452051992111	0.155516031674422	2017-06-02 09:38:24.00	199
200	0	237.060401916504	44.96	0	200	411.002983826231	0.156037579281029	2017-06-02 09:40:28.75	200
201	1	255.060432434082	46.1	42.8080625	201	533.671812135361	0.188310448883331	2017-06-02 09:42:48.50	201
202	9	323.640548706055	46.38	45.8510541666667	202	617.713303365319	0.171777893038186	2017-06-02 09:45:46.75	202
203	1	247.860420227051	46.57	45.91175	203	378.602394820211	0.137473636463403	2017-06-02 09:48:10.40	203
204	0	53.460090637207	5.27	0	204	84.4295321022396	0.14213725943138	2017-06-02 09:48:47.79	204
205	0	233.460395812988	46.61	0	205	393.158504006336	0.1515645736339	2017-06-02 09:50:48.27	205
206	0	151.830257415771	21.78	0	206	282.505978337853	0.16746056807223	2017-06-02 09:52:15.64	206
207	1	310.770526885986	46.91	46.1	207	519.918478362222	0.15057007771857	2017-06-02 09:55:01.44	207
208	2	301.770511627197	47.02	43.82300625	208	465.134655053312	0.138721937087179	2017-06-02 09:58:00.55	208
209	0	297.270503997803	47.52	0	209	448.983431959195	0.135932010886829	2017-06-02 10:00:43.92	209
210	0	241.020408630371	47.48	0	210	433.467191765626	0.161862282212706	2017-06-02 10:02:57.50	210
211	0	90.7201538085938	12.01	0	211	140.716847849946	0.139600047470184	2017-06-02 10:03:55.51	211
212	4	256.680435180664	47.77	44.153309375	212	523.983118476944	0.18372479609991	2017-06-02 10:06:11.24	212
213	0	73.5301246643066	9.24	0	213	133.084810695013	0.162894505134655	2017-06-02 10:07:02.48	213
214	0	99.7201690673828	14.24	0	214	190.738555842893	0.172146711049542	2017-06-02 10:07:52.40	214
215	3	220.230373382568	48.1	46.7560083333333	215	560.680621992338	0.229129800568998	2017-06-02 10:09:44.24	215
216	0	233.640396118164	48.1	0	216	451.937769849667	0.174090050019132	2017-06-02 10:12:01.24	216
217	3	230.040390014648	47.95	47.59544375	217	503.727585669903	0.197076520215142	2017-06-02 10:14:12.50	217
218	0	241.740409851074	48.54	0	218	447.987361647271	0.166786061670615	2017-06-02 10:16:23.79	218
219	1	270.000457763672	48.5	48.42115	219	451.416793086854	0.150472264362285	2017-06-02 10:18:56.68	219
220	0	15.3000259399414	1.36	0	220	33.0357273377027	0.194327807868839	2017-06-02 10:19:16.03	220
221	0	1.71000289916992	0.52	0	221	3.50226738902107	0.184329862580056	2017-06-02 10:19:22.31	221
222	0	6.48001098632812	0.81	0	222	13.1954995971678	0.183270827738441	2017-06-02 10:19:41.79	222
223	0	2.79000473022461	0.6	0	223	6.13566495464151	0.197924675956178	2017-06-02 10:19:51.51	223
224	0	45.7200775146484	4.92	0	224	87.6813346322905	0.172601052425769	2017-06-02 10:20:20.00	224
225	1	21.6000366210938	1.62	0.7959375	225	52.339858663418	0.218082744430908	2017-06-02 10:20:35.00	225
226	0	23.5800399780273	1.29	0	226	63.4272751949196	0.24208883662183	2017-06-02 10:20:48.27	226
227	2	84.780143737793	13.54	13.4177625	227	247.944722618591	0.263210958193834	2017-06-02 10:21:29.31	227
228	0	236.880401611328	49.08	0	228	447.329026583579	0.169957836847865	2017-06-02 10:23:34.51	228
229	3	231.480392456055	49.24	49.113	229	513.247664308587	0.19955196901578	2017-06-02 10:25:51.31	229
230	0	81.0001373291016	9.43	0	230	155.919560569387	0.173243956188208	2017-06-02 10:26:46.25	230
231	1	290.250492095947	49.88	49.668075	231	525.828402501696	0.163047566667193	2017-06-02 10:29:17.07	231
232	0	72.3601226806641	7.85	0	232	109.155808255337	0.135765930665842	2017-06-02 10:30:12.55	232
233	0	96.0301628112793	13.32	0	233	229.648619418193	0.215228321853976	2017-06-02 10:31:03.64	233
234	1	221.040374755859	49.98	49.0718	234	531.935653306489	0.216586178056388	2017-06-02 10:33:03.50	234
235	4	264.420448303223	50.19	48.203746875	235	577.223186409108	0.196468068893502	2017-06-02 10:35:29.88	235
236	1	250.110424041748	50.67	49.63955	236	471.939567206942	0.169823521844888	2017-06-02 10:37:52.07	236
237	3	278.820472717285	50.78	50.4941625	237	440.810620400617	0.14228877353151	2017-06-02 10:40:33.88	237
238	0	33.750057220459	1.69	0	238	45.4355388408741	0.121161436908998	2017-06-02 10:41:05.44	238
239	0	51.840087890625	1.7	0	239	102.972485657092	0.178771676488007	2017-06-02 10:41:33.40	239
240	0	2.43000411987305	0.52	0	240	5.15167465176349	0.190802764880129	2017-06-02 10:41:42.92	240
241	0	28.3500480651855	0.69	0	241	59.5914958703705	0.18917935196943	2017-06-02 10:41:58.64	241
242	0	20.2500343322754	0.85	0	242	41.10625532085	0.182694468092667	2017-06-02 10:42:11.75	242
243	0	19.2600326538086	0.95	0	243	44.8529975606464	0.209593446545077	2017-06-02 10:42:23.88	243
244	0	65.8801116943359	4.75	0	244	136.516034557175	0.186497314968818	2017-06-02 10:42:57.24	244
245	0	21.0600357055664	0.9	0	245	39.0271955284663	0.166782886873788	2017-06-02 10:43:11.75	245
246	0	86.7601470947266	11.21	0	246	158.276574412767	0.164187317855567	2017-06-02 10:43:53.88	246
247	0	101.790172576904	14.55	0	247	164.202973782938	0.145183884865551	2017-06-02 10:44:51.44	247
248	1	238.140403747559	52.12	51.7455	248	497.368299190878	0.187969878756946	2017-06-02 10:46:51.55	248
249	1	96.0301628112793	20.25	18.90085	249	278.004446420856	0.260547747348506	2017-06-02 10:47:43.64	249
250	1	227.4303855896	52.4	51.6995625	250	454.193087590235	0.179736085314695	2017-06-02 10:49:42.44	250
251	2	230.400390625	52.63	52.1373875	251	486.263494062401	0.189946677368126	2017-06-02 10:51:59.75	251
252	2	241.560409545898	52.49	52.15069375	252	500.27586865065	0.186391903372075	2017-06-02 10:54:14.51	252
253	0	7.38001251220703	1.61	0	253	11.1860456829502	0.13641519125549	2017-06-02 10:54:27.51	253
254	0	165.96028137207	37.6	0	254	291.098619723755	0.157862592041082	2017-06-02 11:02:10.75	254
255	1	259.650440216064	52.84	52.4530125	255	474.482878017558	0.164465468983556	2017-06-02 11:04:48.50	255
256	3	235.440399169922	53.07	49.53970625	256	546.581086625317	0.208937724245152	2017-06-02 11:07:25.79	256
257	0	194.400329589844	35.21	0	257	391.843709564963	0.181409124798594	2017-06-02 11:09:56.64	257
258	0	124.020210266113	21.7	0	258	218.147605952493	0.158307406351592	2017-06-02 11:11:07.68	258
259	1	266.67045211792	53.53	39.88865	259	464.180248207689	0.156658875534151	2017-06-02 11:13:29.24	259
260	0	144.810245513916	19.03	0	260	269.729050938072	0.167637694803028	2017-06-02 11:14:55.44	260
261	0	52.2000885009766	8.32	0	261	79.3063763051663	0.136735131560632	2017-06-02 11:15:26.24	261
262	0	82.9801406860352	10.1	0	262	108.721496397117	0.117919193489281	2017-06-02 11:26:57.92	262
263	1	288.450489044189	53.76	42.70675	263	462.122386229651	0.144187952021732	2017-06-02 11:29:30.51	263
264	0	96.2101631164551	8.84	0	264	117.593208618062	0.110003001513622	2017-06-02 11:30:43.72	264
265	0	137.520233154297	10.61	0	265	182.089415348102	0.119168465541952	2017-06-02 11:32:00.31	265
266	2	303.390514373779	54.25	52.3041125	266	469.210826346336	0.139190396424306	2017-06-02 11:34:39.75	266
267	0	117.360198974609	12	0	267	174.220734940565	0.133604858083256	2017-06-02 11:35:54.25	267
268	0	85.0501441955566	10.19	0	268	154.313069171627	0.163294253091669	2017-06-02 11:36:40.92	268
269	0	85.1401443481445	11.69	0	269	160.276352006975	0.169425319246274	2017-06-02 11:37:24.88	269
270	2	289.980491638184	55.26	39.82015	270	522.880268698557	0.162284378863612	2017-06-02 11:39:52.75	270
271	0	80.2801361083984	7.53	0	271	120.987866876509	0.135636622058867	2017-06-02 11:40:51.88	271
272	0	104.400177001953	13.64	0	272	195.074285742594	0.168167487709133	2017-06-02 11:41:45.24	272
273	0	309.600524902344	55.63	0	273	532.885129135953	0.154908467772079	2017-06-02 11:44:30.64	273
274	0	62.550106048584	6.33	0	274	95.9142312612724	0.138006088145716	2017-06-02 11:45:14.72	274
275	0	97.7401657104492	14.91	0	275	170.171157890012	0.156695357173123	2017-06-02 11:46:06.00	275
276	0	113.400192260742	19.16	0	276	154.264216473507	0.122431917836117	2017-06-02 11:47:03.51	276
277	1	287.100486755371	55.94	54.13975	277	477.51848738399	0.149692315794354	2017-06-02 11:49:35.75	277
278	0	157.050266265869	27.22	0	278	276.571891393708	0.15849392056946	2017-06-02 11:51:21.16	278
279	0	147.150249481201	14.41	0	279	222.855614423195	0.136303128087581	2017-06-02 11:52:46.50	279
280	1	288.900489807129	55.96	34.026225	280	480.141997101341	0.149576946137489	2017-06-02 11:55:17.50	280
281	0	286.830486297607	56.5	0	281	471.074259819931	0.147811189149649	2017-06-02 11:58:01.92	281
282	0	65.7001113891602	5.47	0	282	124.904437281893	0.171101968879305	2017-06-02 11:58:44.50	282
283	0	93.4201583862305	9.44	0	283	167.215614445651	0.161094040891764	2017-06-02 11:59:32.48	283
284	0	13.8600234985352	0.94	0	284	24.3500817654916	0.158117414061634	2017-06-02 11:59:42.92	284
285	0	58.5900993347168	4.31	0	285	120.564440345729	0.185198833096357	2017-06-02 12:00:14.68	285
286	0	95.0401611328125	10	0	286	176.116472948009	0.166776963018948	2017-06-02 12:01:02.51	286
287	1	210.3303565979	35.27	26.48375	287	451.235689856963	0.193083307598187	2017-06-02 12:02:49.50	287
288	0	67.4101142883301	8.77	0	288	132.37565552734	0.176736522733431	2017-06-02 12:03:31.92	288
289	1	131.490222930908	23.99	23.8361	289	375.614020714688	0.257093785567891	2017-06-02 12:04:37.75	289
290	4	269.550457000732	55.44	52.484659375	290	737.62426943701	0.246285231865446	2017-06-02 12:06:59.68	290
291	1	234.810398101807	54.76	48.1712	291	482.232869405731	0.18483436926245	2017-06-02 12:09:25.16	291
292	1	251.73042678833	58.55	57.9826875	292	511.533605456602	0.182886523223669	2017-06-02 12:11:50.75	292
293	3	254.970432281494	58.27	49.98261875	293	549.751762570187	0.19405286359696	2017-06-02 12:14:09.55	293
294	1	266.310451507568	58.98	54.6714125	294	483.589576405889	0.163430069755285	2017-06-02 12:16:43.64	294
295	3	225.540382385254	55.52	44.0357416666667	295	808.761945485685	0.322730225652708	2017-06-02 12:18:47.72	295
296	2	244.260414123535	55.75	53.92974375	296	494.369229430853	0.182155206127801	2017-06-02 12:21:39.68	296
297	1	34.7400588989258	6.91	0.5613375	297	56.7788992690449	0.147095593961256	2017-06-02 12:22:05.55	297
298	0	35.9100608825684	8	0	298	104.866734302106	0.262823895494	2017-06-02 12:22:35.40	298
299	3	255.330432891846	59.38	58.22535	299	627.095151281956	0.221041646556911	2017-06-02 12:24:50.75	299
300	4	269.460456848145	59.5	58.66220625	300	671.694976075835	0.224347019397406	2017-06-02 12:27:39.07	300
301	0	240.480407714844	59.42	0	301	427.721173304778	0.160075289410471	2017-06-02 12:30:04.27	301
302	5	292.140495300293	58.69	55.4604	302	590.159018366173	0.181811157845401	2017-06-02 12:40:43.27	302
303	1	255.510433197021	58.86	58.7055875	303	508.067698110899	0.178960090916132	2017-06-02 12:43:21.75	303
304	4	175.050296783447	38.07	24.560253125	304	497.215017345866	0.255637541051859	2017-06-02 12:44:56.16	304
305	1	246.960418701172	60.45	56.162275	305	524.562175981529	0.191166973754201	2017-06-02 12:47:27.40	305
306	3	224.550380706787	60.6	52.4322666666667	306	502.448438733376	0.201382139772896	2017-06-02 12:49:48.88	306
307	0	261.360443115234	60.01	0	307	442.250371369811	0.152290072785748	2017-06-02 12:52:21.75	307
308	1	180.810306549072	43.75	20.5911625	308	367.640861560811	0.18299694453002	2017-06-02 12:54:00.68	308
309	3	266.940452575684	60.19	53.3083666666667	309	515.81418752572	0.17390903153261	2017-06-02 12:56:39.31	309
310	2	261.090442657471	59.97	55.13381875	310	438.996823073802	0.151326033462186	2017-06-02 12:59:18.40	310
311	0	257.760437011719	58.76	0	311	404.850400755666	0.141358380152118	2017-06-02 13:01:59.68	311
312	2	240.390407562256	59.68	48.8087375	312	389.152507003117	0.145695435044222	2017-06-02 13:04:19.24	312
313	0	155.970264434814	24.24	0	313	231.992358361042	0.13386748895617	2017-06-02 13:05:49.55	313
314	1	239.940406799316	59.56	45.9884125	314	389.418849945578	0.146068585876061	2017-06-02 13:08:03.25	314
315	3	136.170230865479	21.52	18.1059916666667	315	445.001469796358	0.294118618503872	2017-06-02 13:09:24.88	315
316	0	135.360229492188	27.92	0	316	248.046045275709	0.164924232231189	2017-06-02 13:10:43.68	316
317	0	276.570468902588	58.82	0	317	427.636256364548	0.139159211312902	2017-06-02 13:13:25.25	317
318	0	162.99027633667	34.27	0	318	309.835191152461	0.171085141442552	2017-06-02 13:15:38.75	318
319	2	129.960220336914	25.17	20.49139375	319	403.134481641071	0.279179003906559	2017-06-02 13:16:57.88	319
320	1	262.080444335938	59.28	58.22585	320	459.948748633186	0.157949432909748	2017-06-02 13:19:21.88	320
321	0	146.880249023438	25.9	0	321	204.47342466364	0.125290088641936	2017-06-02 13:20:46.55	321
322	1	141.120239257812	24.76	22.54765	322	365.715612940749	0.233236998048947	2017-06-02 13:26:29.55	322
323	1	259.560440063477	58.39	43.56235	323	534.088726840081	0.185190265894619	2017-06-02 13:28:58.88	323
324	0	208.440353393555	40.21	0	324	335.418406149519	0.144826600237271	2017-06-02 13:31:45.03	324
325	3	248.400421142578	57.07	48.11856875	325	439.73466793048	0.159324155047275	2017-06-02 13:34:07.31	325
326	0	175.320297241211	26.82	0	326	263.104474402342	0.13506389856383	2017-06-02 13:40:44.27	326
327	3	264.150447845459	55.55	44.876425	327	418.74369142145	0.142672467264549	2017-06-02 13:43:10.68	327
328	6	290.430492401123	58.48	49.94198	328	594.810392093038	0.18432302203069	2017-06-02 13:46:23.64	328
329	1	295.650501251221	58.56	40.73805	329	512.738680074529	0.156084834117056	2017-06-02 13:49:20.79	329
330	0	79.1101341247559	9.19	0	330	87.668399484024	0.0997365181843276	2017-06-02 13:50:23.00	330
331	2	127.620216369629	46.15	40.49155625	331	367.098910467873	0.25888498622558	2017-06-02 13:51:41.88	331
332	2	42.4800720214844	11.37	5.3558	332	144.963927486553	0.307126965013884	2017-06-02 13:52:03.03	332
333	0	18.5400314331055	5.4	0	333	51.5227666283619	0.250110517613407	2017-06-02 13:52:12.40	333
334	4	68.1301155090332	11.48	6.31692083333333	334	247.704541960529	0.327218681585904	2017-06-02 13:52:43.64	334
335	2	41.7600708007812	11.83	3.5089125	335	166.716664685495	0.359303156649773	2017-06-02 13:53:03.79	335
336	1	44.1900749206543	13.6	10.4116	336	177.554830320981	0.361618799024402	2017-06-02 13:53:24.79	336
337	1	48.4200820922852	10.52	10.3512375	337	129.861222013359	0.24137773608431	2017-06-02 13:53:47.64	337
338	0	66.0601119995117	15.39	0	338	130.555859906606	0.17786901894633	2017-06-02 13:54:27.75	338
339	3	275.670467376709	56.66	52.750025	339	507.487583783608	0.16568318112426	2017-06-02 13:56:56.72	339
340	0	139.770236968994	20.3	0	340	198.971211587639	0.128120548350058	2017-06-02 13:58:41.79	340
341	4	317.520538330078	59.21	55.0281125	341	548.739165637867	0.155538312255631	2017-06-02 14:01:42.20	341
342	1	75.9601287841797	14.93	14.074	342	243.82676968441	0.288894276877262	2017-06-02 14:02:38.03	342
343	3	234.360397338867	55.95	52.4209916666667	343	474.725203779811	0.182306145844782	2017-06-02 14:04:58.25	343
344	3	175.950298309326	21.1	6.56535625	344	485.627881108222	0.2484030082395	2017-06-02 14:06:32.50	344
