# Supplementary material for: Multi-predator assemblages, dive type, bathymetry and sex influence foraging success and efficiency in African penguins
Source: PeerJ. 2020 Jun 30;8:e9380. doi: 10.7717/peerj.9380 (PMC7333648; doi:10.7717/peerj.9380)
Supplement: Data S1 [file peerj-08-9380-s002.zip › Data S1/SC-AP34gps-interp60s.txt]

Track_id	date	lat	long
SC-AP34	2017-06-04 22:00:00	-33.809135	25.861015
SC-AP34	2017-06-04 22:01:00	-33.809097	25.861208
SC-AP34	2017-06-04 22:02:00	-33.809071	25.86153
SC-AP34	2017-06-04 22:03:00	-33.809032	25.861881
SC-AP34	2017-06-04 22:04:00	-33.808994	25.862211
SC-AP34	2017-06-04 22:05:00	-33.808964	25.862383
SC-AP34	2017-06-04 22:06:00	-33.808895	25.862686
SC-AP34	2017-06-04 22:07:00	-33.808846	25.862974
SC-AP34	2017-06-04 22:08:00	-33.808765	25.863312
SC-AP34	2017-06-04 22:09:00	-33.808712	25.863459
SC-AP34	2017-06-04 22:10:00	-33.808617	25.863766
SC-AP34	2017-06-04 22:11:00	-33.80854	25.864111
SC-AP34	2017-06-04 22:12:00	-33.808464	25.864401
SC-AP34	2017-06-04 22:13:00	-33.808365	25.864698
SC-AP34	2017-06-04 22:14:00	-33.808319	25.864857
SC-AP34	2017-06-04 22:15:00	-33.808266	25.86515
SC-AP34	2017-06-04 22:16:00	-33.808243	25.865404
SC-AP34	2017-06-04 22:17:00	-33.80822	25.865685
SC-AP34	2017-06-04 22:18:00	-33.808197	25.865822
SC-AP34	2017-06-04 22:19:00	-33.808205	25.866127
SC-AP34	2017-06-04 22:20:00	-33.808186	25.866402
SC-AP34	2017-06-04 22:21:00	-33.808128	25.866737
SC-AP34	2017-06-04 22:22:00	-33.808075	25.867033
SC-AP34	2017-06-04 22:23:00	-33.808064	25.867184
SC-AP34	2017-06-04 22:24:00	-33.808052	25.867519
SC-AP34	2017-06-04 22:25:00	-33.808006	25.867792
SC-AP34	2017-06-04 22:26:00	-33.807991	25.868126
SC-AP34	2017-06-04 22:27:00	-33.807964	25.868254
SC-AP34	2017-06-04 22:28:00	-33.807964	25.868555
SC-AP34	2017-06-04 22:29:00	-33.807968	25.868872
SC-AP34	2017-06-04 22:30:00	-33.807926	25.86915
SC-AP34	2017-06-04 22:31:00	-33.80793	25.869335
SC-AP34	2017-06-04 22:32:00	-33.807926	25.869585
SC-AP34	2017-06-04 22:33:00	-33.807892	25.869877
SC-AP34	2017-06-04 22:34:00	-33.807907	25.870188
SC-AP34	2017-06-04 22:35:00	-33.80788	25.870449
SC-AP34	2017-06-04 22:36:00	-33.807846	25.8706
SC-AP34	2017-06-04 22:37:00	-33.807896	25.870811
SC-AP34	2017-06-04 22:38:00	-33.807865	25.871107
SC-AP34	2017-06-04 22:39:00	-33.807888	25.871325
SC-AP34	2017-06-04 22:40:00	-33.80793	25.871666
SC-AP34	2017-06-04 22:41:00	-33.807922	25.871819
SC-AP34	2017-06-04 22:42:00	-33.807945	25.87216
SC-AP34	2017-06-04 22:43:00	-33.807987	25.872458
SC-AP34	2017-06-04 22:44:00	-33.80801	25.87274
SC-AP34	2017-06-04 22:45:00	-33.808037	25.872908
SC-AP34	2017-06-04 22:46:00	-33.808071	25.873199
SC-AP34	2017-06-04 22:47:00	-33.80809	25.873497
SC-AP34	2017-06-04 22:48:00	-33.808147	25.873817
SC-AP34	2017-06-04 22:49:00	-33.808174	25.874111
SC-AP34	2017-06-04 22:50:00	-33.808239	25.874207
SC-AP34	2017-06-04 22:51:00	-33.808319	25.874481
SC-AP34	2017-06-04 22:52:00	-33.808308	25.874767
SC-AP34	2017-06-04 22:53:00	-33.808395	25.875088
SC-AP34	2017-06-04 22:54:00	-33.808392	25.875263
SC-AP34	2017-06-04 22:55:00	-33.808411	25.875553
SC-AP34	2017-06-04 22:56:00	-33.808437	25.875881
SC-AP34	2017-06-04 22:57:00	-33.808468	25.876144
SC-AP34	2017-06-04 22:58:00	-33.808552	25.876432
SC-AP34	2017-06-04 22:59:00	-33.808594	25.876539
SC-AP34	2017-06-04 23:00:00	-33.808624	25.876835
SC-AP34	2017-06-04 23:01:00	-33.808662	25.877066
SC-AP34	2017-06-04 23:02:00	-33.808704	25.877377
SC-AP34	2017-06-04 23:03:00	-33.808765	25.877514
SC-AP34	2017-06-04 23:04:00	-33.808804	25.877825
SC-AP34	2017-06-04 23:05:00	-33.808903	25.878029
SC-AP34	2017-06-04 23:06:00	-33.808979	25.878366
SC-AP34	2017-06-04 23:07:00	-33.809059	25.878609
SC-AP34	2017-06-04 23:08:00	-33.809036	25.878803
SC-AP34	2017-06-04 23:09:00	-33.809151	25.879038
SC-AP34	2017-06-04 23:10:00	-33.809223	25.879316
SC-AP34	2017-06-04 23:11:00	-33.809261	25.87958
SC-AP34	2017-06-04 23:12:00	-33.809288	25.879698
SC-AP34	2017-06-04 23:13:00	-33.809299	25.879927
SC-AP34	2017-06-04 23:14:00	-33.809319	25.880146
SC-AP34	2017-06-04 23:15:00	-33.809326	25.880337
SC-AP34	2017-06-04 23:16:00	-33.809361	25.880558
SC-AP34	2017-06-04 23:17:00	-33.809387	25.880629
SC-AP34	2017-06-04 23:18:00	-33.809498	25.880888
SC-AP34	2017-06-04 23:19:00	-33.80957	25.881147
SC-AP34	2017-06-04 23:20:00	-33.809628	25.881372
SC-AP34	2017-06-04 23:21:00	-33.809673	25.881477
SC-AP34	2017-06-04 23:22:00	-33.809727	25.881779
SC-AP34	2017-06-04 23:23:00	-33.809761	25.881987
SC-AP34	2017-06-04 23:24:00	-33.80986	25.882185
SC-AP34	2017-06-04 23:25:00	-33.809845	25.882332
SC-AP34	2017-06-04 23:26:00	-33.809937	25.882515
SC-AP34	2017-06-04 23:27:00	-33.809982	25.882767
SC-AP34	2017-06-04 23:28:00	-33.810055	25.882982
SC-AP34	2017-06-04 23:29:00	-33.810093	25.883207
SC-AP34	2017-06-04 23:30:00	-33.810165	25.883272
SC-AP34	2017-06-04 23:31:00	-33.810173	25.883514
SC-AP34	2017-06-04 23:32:00	-33.810234	25.883743
SC-AP34	2017-06-04 23:33:00	-33.810246	25.884052
SC-AP34	2017-06-04 23:34:00	-33.810352	25.884218
SC-AP34	2017-06-04 23:35:00	-33.810341	25.884367
SC-AP34	2017-06-04 23:36:00	-33.81044	25.884571
SC-AP34	2017-06-04 23:37:00	-33.810444	25.884811
SC-AP34	2017-06-04 23:38:00	-33.810482	25.885054
SC-AP34	2017-06-04 23:39:00	-33.810555	25.885256
SC-AP34	2017-06-04 23:40:00	-33.81057	25.885403
SC-AP34	2017-06-04 23:41:00	-33.810719	25.885559
SC-AP34	2017-06-04 23:42:00	-33.810677	25.885866
SC-AP34	2017-06-04 23:43:00	-33.810715	25.886084
SC-AP34	2017-06-04 23:44:00	-33.810749	25.886341
SC-AP34	2017-06-04 23:45:00	-33.810791	25.8864
SC-AP34	2017-06-04 23:46:00	-33.810871	25.886686
SC-AP34	2017-06-04 23:47:00	-33.810905	25.886915
SC-AP34	2017-06-04 23:48:00	-33.810909	25.887173
SC-AP34	2017-06-04 23:49:00	-33.810959	25.887243
SC-AP34	2017-06-04 23:50:00	-33.811043	25.887442
SC-AP34	2017-06-04 23:51:00	-33.811081	25.887592
SC-AP34	2017-06-04 23:52:00	-33.811073	25.887844
SC-AP34	2017-06-04 23:53:00	-33.811203	25.887911
SC-AP34	2017-06-04 23:54:00	-33.811237	25.888084
SC-AP34	2017-06-04 23:55:00	-33.811253	25.888224
SC-AP34	2017-06-04 23:56:00	-33.811325	25.888412
SC-AP34	2017-06-04 23:57:00	-33.811436	25.888638
SC-AP34	2017-06-04 23:58:00	-33.811508	25.888899
SC-AP34	2017-06-04 23:59:00	-33.811546	25.888994
SC-AP34	2017-06-05 00:00:00	-33.811691	25.889244
SC-AP34	2017-06-05 00:01:00	-33.811802	25.889465
SC-AP34	2017-06-05 00:02:00	-33.811855	25.889738
SC-AP34	2017-06-05 00:03:00	-33.812	25.889919
SC-AP34	2017-06-05 00:04:00	-33.812023	25.890089
SC-AP34	2017-06-05 00:05:00	-33.812107	25.890375
SC-AP34	2017-06-05 00:06:00	-33.812248	25.890564
SC-AP34	2017-06-05 00:07:00	-33.812359	25.8908
SC-AP34	2017-06-05 00:08:00	-33.812397	25.890926
SC-AP34	2017-06-05 00:09:00	-33.812462	25.891172
SC-AP34	2017-06-05 00:10:00	-33.812435	25.891476
SC-AP34	2017-06-05 00:11:00	-33.812424	25.891752
SC-AP34	2017-06-05 00:12:00	-33.812481	25.891977
SC-AP34	2017-06-05 00:13:00	-33.812485	25.892132
SC-AP34	2017-06-05 00:14:00	-33.812561	25.892363
SC-AP34	2017-06-05 00:15:00	-33.812496	25.892702
SC-AP34	2017-06-05 00:16:00	-33.812611	25.892853
SC-AP34	2017-06-05 00:17:00	-33.812645	25.893076
SC-AP34	2017-06-05 00:18:00	-33.812576	25.893267
SC-AP34	2017-06-05 00:19:00	-33.812664	25.893452
SC-AP34	2017-06-05 00:20:00	-33.812672	25.893688
SC-AP34	2017-06-05 00:21:00	-33.812717	25.89397
SC-AP34	2017-06-05 00:22:00	-33.812801	25.894167
SC-AP34	2017-06-05 00:23:00	-33.812817	25.894302
SC-AP34	2017-06-05 00:24:00	-33.812851	25.894512
SC-AP34	2017-06-05 00:25:00	-33.812901	25.894735
SC-AP34	2017-06-05 00:26:00	-33.81292	25.89496
SC-AP34	2017-06-05 00:27:00	-33.812912	25.8951
SC-AP34	2017-06-05 00:28:00	-33.812931	25.895309
SC-AP34	2017-06-05 00:29:00	-33.812977	25.895481
SC-AP34	2017-06-05 00:30:00	-33.813087	25.895681
SC-AP34	2017-06-05 00:31:00	-33.813183	25.895805
SC-AP34	2017-06-05 00:32:00	-33.813305	25.895969
SC-AP34	2017-06-05 00:33:00	-33.813267	25.896301
SC-AP34	2017-06-05 00:34:00	-33.813324	25.896509
SC-AP34	2017-06-05 00:35:00	-33.813419	25.896667
SC-AP34	2017-06-05 00:36:00	-33.813545	25.896921
SC-AP34	2017-06-05 00:37:00	-33.813595	25.897158
SC-AP34	2017-06-05 00:38:00	-33.813709	25.897396
SC-AP34	2017-06-05 00:39:00	-33.813816	25.897503
SC-AP34	2017-06-05 00:40:00	-33.813782	25.897787
SC-AP34	2017-06-05 00:41:00	-33.8139	25.89802
SC-AP34	2017-06-05 00:42:00	-33.813942	25.898239
SC-AP34	2017-06-05 00:43:00	-33.814022	25.898357
SC-AP34	2017-06-05 00:44:00	-33.814434	25.898256
SC-AP34	2017-06-05 00:45:00	-33.814091	25.898777
SC-AP34	2017-06-05 00:46:00	-33.814186	25.898975
SC-AP34	2017-06-05 00:47:00	-33.814217	25.899132
SC-AP34	2017-06-05 00:48:00	-33.814228	25.899492
SC-AP34	2017-06-05 00:49:00	-33.814377	25.899818
SC-AP34	2017-06-05 00:50:00	-33.814407	25.900068
SC-AP34	2017-06-05 00:51:00	-33.814384	25.900215
SC-AP34	2017-06-05 00:52:00	-33.814423	25.900475
SC-AP34	2017-06-05 00:53:00	-33.814449	25.900774
SC-AP34	2017-06-05 00:54:00	-33.814499	25.900879
SC-AP34	2017-06-05 00:55:00	-33.814503	25.901173
SC-AP34	2017-06-05 00:56:00	-33.814487	25.901455
SC-AP34	2017-06-05 00:57:00	-33.81443	25.901731
SC-AP34	2017-06-05 00:58:00	-33.814404	25.901865
SC-AP34	2017-06-05 00:59:00	-33.814461	25.902061
SC-AP34	2017-06-05 01:00:00	-33.814442	25.902262
SC-AP34	2017-06-05 01:01:00	-33.814461	25.902506
SC-AP34	2017-06-05 01:02:00	-33.814476	25.902664
SC-AP34	2017-06-05 01:03:00	-33.814449	25.902887
SC-AP34	2017-06-05 01:04:00	-33.814445	25.903131
SC-AP34	2017-06-05 01:05:00	-33.814476	25.903336
SC-AP34	2017-06-05 01:06:00	-33.814461	25.903484
SC-AP34	2017-06-05 01:07:00	-33.814507	25.903675
SC-AP34	2017-06-05 01:08:00	-33.814495	25.903936
SC-AP34	2017-06-05 01:09:00	-33.814495	25.904146
SC-AP34	2017-06-05 01:10:00	-33.814514	25.904253
SC-AP34	2017-06-05 01:11:00	-33.81459	25.904459
SC-AP34	2017-06-05 01:12:00	-33.814442	25.904779
SC-AP34	2017-06-05 01:13:00	-33.814442	25.904903
SC-AP34	2017-06-05 01:14:00	-33.814445	25.905174
SC-AP34	2017-06-05 01:15:00	-33.814453	25.905443
SC-AP34	2017-06-05 01:16:00	-33.814533	25.905729
SC-AP34	2017-06-05 01:17:00	-33.814503	25.90588
SC-AP34	2017-06-05 01:18:00	-33.81451	25.906263
SC-AP34	2017-06-05 01:19:00	-33.814629	25.906502
SC-AP34	2017-06-05 01:20:00	-33.814629	25.906658
SC-AP34	2017-06-05 01:21:00	-33.814545	25.906967
SC-AP34	2017-06-05 01:22:00	-33.814617	25.907156
SC-AP34	2017-06-05 01:23:00	-33.814583	25.907299
SC-AP34	2017-06-05 01:24:00	-33.81464	25.907578
SC-AP34	2017-06-05 01:25:00	-33.814629	25.907879
SC-AP34	2017-06-05 01:26:00	-33.814655	25.908182
SC-AP34	2017-06-05 01:27:00	-33.814644	25.908331
SC-AP34	2017-06-05 01:28:00	-33.814678	25.908634
SC-AP34	2017-06-05 01:29:00	-33.814713	25.908775
SC-AP34	2017-06-05 01:30:00	-33.814774	25.909052
SC-AP34	2017-06-05 01:31:00	-33.814819	25.909191
SC-AP34	2017-06-05 01:32:00	-33.81485	25.909512
SC-AP34	2017-06-05 01:33:00	-33.814865	25.909666
SC-AP34	2017-06-05 01:34:00	-33.81496	25.909826
SC-AP34	2017-06-05 01:35:00	-33.815056	25.910105
SC-AP34	2017-06-05 01:36:00	-33.815117	25.910236
SC-AP34	2017-06-05 01:37:00	-33.815125	25.910397
SC-AP34	2017-06-05 01:38:00	-33.815208	25.910664
SC-AP34	2017-06-05 01:39:00	-33.815216	25.910807
SC-AP34	2017-06-05 01:40:00	-33.815262	25.911163
SC-AP34	2017-06-05 01:41:00	-33.81535	25.911407
SC-AP34	2017-06-05 01:42:00	-33.815445	25.911766
SC-AP34	2017-06-05 01:43:00	-33.815483	25.911934
SC-AP34	2017-06-05 01:44:00	-33.815498	25.912169
SC-AP34	2017-06-05 01:45:00	-33.815609	25.912531
SC-AP34	2017-06-05 01:46:00	-33.815674	25.912708
SC-AP34	2017-06-05 01:47:00	-33.815647	25.912943
SC-AP34	2017-06-05 01:48:00	-33.815933	25.913038
SC-AP34	2017-06-05 01:49:00	-33.815956	25.913437
SC-AP34	2017-06-05 01:50:00	-33.816078	25.913582
SC-AP34	2017-06-05 01:51:00	-33.816177	25.913963
SC-AP34	2017-06-05 01:52:00	-33.816238	25.914028
SC-AP34	2017-06-05 01:53:00	-33.816391	25.914429
SC-AP34	2017-06-05 01:54:00	-33.816452	25.914595
SC-AP34	2017-06-05 01:55:00	-33.816574	25.914831
SC-AP34	2017-06-05 01:56:00	-33.81662	25.915104
SC-AP34	2017-06-05 01:57:00	-33.816681	25.915422
SC-AP34	2017-06-05 01:58:00	-33.816792	25.915497
SC-AP34	2017-06-05 01:59:00	-33.816845	25.915762
SC-AP34	2017-06-05 02:00:00	-33.816883	25.916046
SC-AP34	2017-06-05 02:01:00	-33.81694	25.9163
SC-AP34	2017-06-05 02:02:00	-33.816975	25.916393
SC-AP34	2017-06-05 02:03:00	-33.81702	25.916651
SC-AP34	2017-06-05 02:04:00	-33.817074	25.916868
SC-AP34	2017-06-05 02:05:00	-33.817108	25.917181
SC-AP34	2017-06-05 02:06:00	-33.817204	25.917364
SC-AP34	2017-06-05 02:07:00	-33.817249	25.917521
SC-AP34	2017-06-05 02:08:00	-33.817314	25.917805
SC-AP34	2017-06-05 02:09:00	-33.817322	25.918074
SC-AP34	2017-06-05 02:10:00	-33.817455	25.918385
SC-AP34	2017-06-05 02:11:00	-33.81749	25.918552
SC-AP34	2017-06-05 02:12:00	-33.817589	25.918751
SC-AP34	2017-06-05 02:13:00	-33.817688	25.919088
SC-AP34	2017-06-05 02:14:00	-33.817722	25.919346
SC-AP34	2017-06-05 02:15:00	-33.817791	25.919624
SC-AP34	2017-06-05 02:16:00	-33.817829	25.919718
SC-AP34	2017-06-05 02:17:00	-33.817875	25.919945
SC-AP34	2017-06-05 02:18:00	-33.817905	25.92021
SC-AP34	2017-06-05 02:19:00	-33.817989	25.920464
SC-AP34	2017-06-05 02:20:00	-33.817963	25.920595
SC-AP34	2017-06-05 02:21:00	-33.818031	25.920881
SC-AP34	2017-06-05 02:22:00	-33.818069	25.921106
SC-AP34	2017-06-05 02:23:00	-33.81813	25.921345
SC-AP34	2017-06-05 02:24:00	-33.818153	25.921616
SC-AP34	2017-06-05 02:25:00	-33.81818	25.921766
SC-AP34	2017-06-05 02:26:00	-33.818172	25.922001
SC-AP34	2017-06-05 02:27:00	-33.818142	25.922281
SC-AP34	2017-06-05 02:28:00	-33.81813	25.922564
SC-AP34	2017-06-05 02:29:00	-33.818176	25.922754
SC-AP34	2017-06-05 02:30:00	-33.818172	25.922859
SC-AP34	2017-06-05 02:31:00	-33.818176	25.923107
SC-AP34	2017-06-05 02:32:00	-33.818207	25.923338
SC-AP34	2017-06-05 02:33:00	-33.818169	25.923557
SC-AP34	2017-06-05 02:34:00	-33.818188	25.923655
SC-AP34	2017-06-05 02:35:00	-33.818195	25.923868
SC-AP34	2017-06-05 02:36:00	-33.818203	25.924099
SC-AP34	2017-06-05 02:37:00	-33.818253	25.924358
SC-AP34	2017-06-05 02:38:00	-33.818344	25.924726
SC-AP34	2017-06-05 02:39:00	-33.818382	25.924965
SC-AP34	2017-06-05 02:40:00	-33.818417	25.925318
SC-AP34	2017-06-05 02:41:00	-33.818428	25.925583
SC-AP34	2017-06-05 02:42:00	-33.818432	25.925875
SC-AP34	2017-06-05 02:43:00	-33.818455	25.926004
SC-AP34	2017-06-05 02:44:00	-33.818432	25.926226
SC-AP34	2017-06-05 02:45:00	-33.818466	25.926535
SC-AP34	2017-06-05 02:46:00	-33.818462	25.926819
SC-AP34	2017-06-05 02:47:00	-33.818478	25.926958
SC-AP34	2017-06-05 02:48:00	-33.818432	25.927198
SC-AP34	2017-06-05 02:49:00	-33.818478	25.927444
SC-AP34	2017-06-05 02:50:00	-33.818478	25.927681
SC-AP34	2017-06-05 02:51:00	-33.818501	25.927923
SC-AP34	2017-06-05 02:52:00	-33.818497	25.92802
SC-AP34	2017-06-05 02:53:00	-33.81852	25.928261
SC-AP34	2017-06-05 02:54:00	-33.818474	25.928457
SC-AP34	2017-06-05 02:55:00	-33.818481	25.928661
SC-AP34	2017-06-05 02:56:00	-33.818481	25.928801
SC-AP34	2017-06-05 02:57:00	-33.818424	25.929012
SC-AP34	2017-06-05 02:58:00	-33.818382	25.929239
SC-AP34	2017-06-05 02:59:00	-33.818436	25.929501
SC-AP34	2017-06-05 03:00:00	-33.818348	25.92967
SC-AP34	2017-06-05 03:01:00	-33.818321	25.92975
SC-AP34	2017-06-05 03:02:00	-33.818203	25.929916
SC-AP34	2017-06-05 03:03:00	-33.818054	25.930164
SC-AP34	2017-06-05 03:04:00	-33.817947	25.930414
SC-AP34	2017-06-05 03:05:00	-33.817825	25.930767
SC-AP34	2017-06-05 03:06:00	-33.817799	25.930874
SC-AP34	2017-06-05 03:07:00	-33.81768	25.931147
SC-AP34	2017-06-05 03:08:00	-33.817551	25.931395
SC-AP34	2017-06-05 03:09:00	-33.81744	25.931648
SC-AP34	2017-06-05 03:10:00	-33.817406	25.931723
SC-AP34	2017-06-05 03:11:00	-33.817188	25.931923
SC-AP34	2017-06-05 03:12:00	-33.816948	25.932198
SC-AP34	2017-06-05 03:13:00	-33.81678	25.932522
SC-AP34	2017-06-05 03:14:00	-33.816658	25.932659
SC-AP34	2017-06-05 03:15:00	-33.816475	25.932917
SC-AP34	2017-06-05 03:16:00	-33.816311	25.933207
SC-AP34	2017-06-05 03:17:00	-33.816151	25.933519
SC-AP34	2017-06-05 03:18:00	-33.816048	25.933697
SC-AP34	2017-06-05 03:19:00	-33.815849	25.933996
SC-AP34	2017-06-05 03:20:00	-33.815639	25.934303
SC-AP34	2017-06-05 03:21:00	-33.815422	25.934595
SC-AP34	2017-06-05 03:22:00	-33.815262	25.934881
SC-AP34	2017-06-05 03:23:00	-33.815208	25.934984
SC-AP34	2017-06-05 03:24:00	-33.81498	25.935253
SC-AP34	2017-06-05 03:25:00	-33.814808	25.935574
SC-AP34	2017-06-05 03:26:00	-33.814663	25.935818
SC-AP34	2017-06-05 03:27:00	-33.814571	25.935966
SC-AP34	2017-06-05 03:28:00	-33.814457	25.936262
SC-AP34	2017-06-05 03:29:00	-33.814316	25.936596
SC-AP34	2017-06-05 03:30:00	-33.814163	25.936886
SC-AP34	2017-06-05 03:31:00	-33.814087	25.936987
SC-AP34	2017-06-05 03:32:00	-33.813972	25.937248
SC-AP34	2017-06-05 03:33:00	-33.813858	25.937517
SC-AP34	2017-06-05 03:34:00	-33.813709	25.937866
SC-AP34	2017-06-05 03:35:00	-33.813606	25.937979
SC-AP34	2017-06-05 03:36:00	-33.813427	25.938324
SC-AP34	2017-06-05 03:37:00	-33.813313	25.938608
SC-AP34	2017-06-05 03:38:00	-33.81311	25.939032
SC-AP34	2017-06-05 03:39:00	-33.813156	25.939198
SC-AP34	2017-06-05 03:40:00	-33.813034	25.939621
SC-AP34	2017-06-05 03:41:00	-33.812885	25.940046
SC-AP34	2017-06-05 03:42:00	-33.812782	25.940401
SC-AP34	2017-06-05 03:43:00	-33.812634	25.940777
SC-AP34	2017-06-05 03:44:00	-33.812496	25.940948
SC-AP34	2017-06-05 03:45:00	-33.81234	25.941336
SC-AP34	2017-06-05 03:46:00	-33.812099	25.941662
SC-AP34	2017-06-05 03:47:00	-33.811909	25.94198
SC-AP34	2017-06-05 03:48:00	-33.811817	25.942158
SC-AP34	2017-06-05 03:49:00	-33.8116	25.942501
SC-AP34	2017-06-05 03:50:00	-33.811459	25.942781
SC-AP34	2017-06-05 03:51:00	-33.811176	25.943106
SC-AP34	2017-06-05 03:52:00	-33.811073	25.943247
SC-AP34	2017-06-05 03:53:00	-33.810883	25.943443
SC-AP34	2017-06-05 03:54:00	-33.810829	25.943621
SC-AP34	2017-06-05 03:55:00	-33.810692	25.944016
SC-AP34	2017-06-05 03:56:00	-33.810543	25.944195
SC-AP34	2017-06-05 03:57:00	-33.810619	25.944292
SC-AP34	2017-06-05 03:58:00	-33.810501	25.94455
SC-AP34	2017-06-05 03:59:00	-33.810246	25.944901
SC-AP34	2017-06-05 04:00:00	-33.810383	25.944893
SC-AP34	2017-06-05 04:01:00	-33.810242	25.945148
SC-AP34	2017-06-05 04:02:00	-33.810055	25.945398
SC-AP34	2017-06-05 04:03:00	-33.80983	25.945742
SC-AP34	2017-06-05 04:04:00	-33.809742	25.945868
SC-AP34	2017-06-05 04:05:00	-33.809574	25.946194
SC-AP34	2017-06-05 04:06:00	-33.809441	25.946461
SC-AP34	2017-06-05 04:07:00	-33.809334	25.946632
SC-AP34	2017-06-05 04:08:00	-33.809124	25.946989
SC-AP34	2017-06-05 04:09:00	-33.808968	25.947243
SC-AP34	2017-06-05 04:10:00	-33.808746	25.947569
SC-AP34	2017-06-05 04:11:00	-33.808659	25.947639
SC-AP34	2017-06-05 04:12:00	-33.80843	25.947956
SC-AP34	2017-06-05 04:13:00	-33.808239	25.94816
SC-AP34	2017-06-05 04:14:00	-33.807968	25.948423
SC-AP34	2017-06-05 04:15:00	-33.80793	25.948517
SC-AP34	2017-06-05 04:16:00	-33.807743	25.948757
SC-AP34	2017-06-05 04:17:00	-33.807549	25.949001
SC-AP34	2017-06-05 04:18:00	-33.807426	25.949192
SC-AP34	2017-06-05 04:19:00	-33.807369	25.949286
SC-AP34	2017-06-05 04:20:00	-33.807323	25.949408
SC-AP34	2017-06-05 04:21:00	-33.807251	25.949593
SC-AP34	2017-06-05 04:22:00	-33.807217	25.94981
SC-AP34	2017-06-05 04:23:00	-33.807159	25.949944
SC-AP34	2017-06-05 04:24:00	-33.807049	25.950146
SC-AP34	2017-06-05 04:25:00	-33.806911	25.950382
SC-AP34	2017-06-05 04:26:00	-33.806908	25.950468
SC-AP34	2017-06-05 04:27:00	-33.806789	25.950655
SC-AP34	2017-06-05 04:28:00	-33.806568	25.950876
SC-AP34	2017-06-05 04:29:00	-33.8064955	25.9510505
SC-AP34	2017-06-05 04:30:00	-33.806423	25.951225
SC-AP34	2017-06-05 04:31:00	-33.806492	25.951391
SC-AP34	2017-06-05 04:32:00	-33.806396	25.951536
SC-AP34	2017-06-05 04:33:00	-33.806335	25.951681
SC-AP34	2017-06-05 04:34:00	-33.806324	25.951809
SC-AP34	2017-06-05 04:35:00	-33.806156	25.95211
SC-AP34	2017-06-05 04:36:00	-33.806034	25.952343
SC-AP34	2017-06-05 04:37:00	-33.805965	25.952518
SC-AP34	2017-06-05 04:38:00	-33.805916	25.952593
SC-AP34	2017-06-05 04:39:00	-33.805851	25.95285
SC-AP34	2017-06-05 04:40:00	-33.805756	25.953014
SC-AP34	2017-06-05 04:41:00	-33.805668	25.953201
SC-AP34	2017-06-05 04:42:00	-33.805679	25.953169
SC-AP34	2017-06-05 04:43:00	-33.805386	25.953558
SC-AP34	2017-06-05 04:44:00	-33.805325	25.953588
SC-AP34	2017-06-05 04:45:00	-33.80508	25.953943
SC-AP34	2017-06-05 04:46:00	-33.80479	25.954168
SC-AP34	2017-06-05 04:47:00	-33.804783	25.954222
SC-AP34	2017-06-05 04:48:00	-33.804531	25.95446
SC-AP34	2017-06-05 04:49:00	-33.804413	25.95476
SC-AP34	2017-06-05 04:50:00	-33.804272	25.954943
SC-AP34	2017-06-05 04:51:00	-33.804127	25.955009
SC-AP34	2017-06-05 04:52:00	-33.803875	25.955393
SC-AP34	2017-06-05 04:53:00	-33.803783	25.9555
SC-AP34	2017-06-05 04:54:00	-33.803596	25.955826
SC-AP34	2017-06-05 04:55:00	-33.803501	25.955912
SC-AP34	2017-06-05 04:56:00	-33.80336	25.956165
SC-AP34	2017-06-05 04:57:00	-33.803276	25.956211
SC-AP34	2017-06-05 04:58:00	-33.803089	25.956371
SC-AP34	2017-06-05 04:59:00	-33.802937	25.956583
SC-AP34	2017-06-05 05:00:00	-33.802658	25.956852
SC-AP34	2017-06-05 05:01:00	-33.802437	25.957184
SC-AP34	2017-06-05 05:02:00	-33.802299	25.957401
SC-AP34	2017-06-05 05:03:00	-33.802177	25.957556
SC-AP34	2017-06-05 05:04:00	-33.801952	25.957821
SC-AP34	2017-06-05 05:05:00	-33.801914	25.957909
SC-AP34	2017-06-05 05:06:00	-33.801723	25.958208
SC-AP34	2017-06-05 05:07:00	-33.80167	25.958338
SC-AP34	2017-06-05 05:08:00	-33.801476	25.958658
SC-AP34	2017-06-05 05:09:00	-33.801258	25.95892
SC-AP34	2017-06-05 05:10:00	-33.801056	25.959099
SC-AP34	2017-06-05 05:11:00	-33.800964	25.959183
SC-AP34	2017-06-05 05:12:00	-33.800774	25.959408
SC-AP34	2017-06-05 05:13:00	-33.800587	25.959621
SC-AP34	2017-06-05 05:14:00	-33.800335	25.959826
SC-AP34	2017-06-05 05:15:00	-33.800289	25.959902
SC-AP34	2017-06-05 05:16:00	-33.800106	25.960152
SC-AP34	2017-06-05 05:17:00	-33.799919	25.960377
SC-AP34	2017-06-05 05:18:00	-33.799847	25.960529
SC-AP34	2017-06-05 05:19:00	-33.799763	25.960684
SC-AP34	2017-06-05 05:20:00	-33.799675	25.960995
SC-AP34	2017-06-05 05:21:00	-33.799595	25.961178
SC-AP34	2017-06-05 05:22:00	-33.79961	25.961229
SC-AP34	2017-06-05 05:23:00	-33.799351	25.961405
SC-AP34	2017-06-05 05:24:00	-33.799221	25.961681
SC-AP34	2017-06-05 05:25:00	-33.79903	25.961903
SC-AP34	2017-06-05 05:26:00	-33.798935	25.961998
SC-AP34	2017-06-05 05:27:00	-33.7988835	25.962097
SC-AP34	2017-06-05 05:28:00	-33.798832	25.962196
SC-AP34	2017-06-05 05:29:00	-33.798805	25.962311
SC-AP34	2017-06-05 05:30:00	-33.798817	25.962164
SC-AP34	2017-06-05 05:31:00	-33.798546	25.962652
SC-AP34	2017-06-05 05:32:00	-33.798458	25.962696
SC-AP34	2017-06-05 05:33:00	-33.79837	25.96274
SC-AP34	2017-06-05 05:34:00	-33.798222	25.962915
SC-AP34	2017-06-05 05:35:00	-33.798203	25.96299
SC-AP34	2017-06-05 05:36:00	-33.798149	25.963129
SC-AP34	2017-06-05 05:37:00	-33.7981	25.963249
SC-AP34	2017-06-05 05:38:00	-33.798027	25.963449
SC-AP34	2017-06-05 05:39:00	-33.79797	25.963537
SC-AP34	2017-06-05 05:40:00	-33.797806	25.963675
SC-AP34	2017-06-05 05:41:00	-33.797649	25.963869
SC-AP34	2017-06-05 05:42:00	-33.797676	25.964125
SC-AP34	2017-06-05 05:43:00	-33.797676	25.964314
SC-AP34	2017-06-05 05:44:00	-33.797695	25.964657
SC-AP34	2017-06-05 05:45:00	-33.797611	25.965046
SC-AP34	2017-06-05 05:46:00	-33.797581	25.965195
SC-AP34	2017-06-05 05:47:00	-33.797596	25.965431
SC-AP34	2017-06-05 05:48:00	-33.797714	25.965788
SC-AP34	2017-06-05 05:49:00	-33.797699	25.96608
SC-AP34	2017-06-05 05:50:00	-33.797676	25.966276
SC-AP34	2017-06-05 05:51:00	-33.79768	25.966501
SC-AP34	2017-06-05 05:52:00	-33.7976	25.966867
SC-AP34	2017-06-05 05:53:00	-33.797409	25.967192
SC-AP34	2017-06-05 05:54:00	-33.797176	25.967472
SC-AP34	2017-06-05 05:55:00	-33.797081	25.967594
SC-AP34	2017-06-05 05:56:00	-33.796848	25.967865
SC-AP34	2017-06-05 05:57:00	-33.796623	25.968115
SC-AP34	2017-06-05 05:58:00	-33.796391	25.96833
SC-AP34	2017-06-05 05:59:00	-33.796268	25.968502
SC-AP34	2017-06-05 06:00:00	-33.79583	25.96883
SC-AP34	2017-06-05 06:01:00	-33.795731	25.96891
SC-AP34	2017-06-05 06:02:00	-33.795559	25.969028
SC-AP34	2017-06-05 06:03:00	-33.795013	25.969307
SC-AP34	2017-06-05 06:04:00	-33.794895	25.969439
SC-AP34	2017-06-05 06:05:00	-33.794807	25.969625
SC-AP34	2017-06-05 06:06:00	-33.794363	25.9699915
SC-AP34	2017-06-05 06:07:00	-33.793919	25.970358
SC-AP34	2017-06-05 06:08:00	-33.793343	25.970478
SC-AP34	2017-06-05 06:09:00	-33.792923	25.970604
SC-AP34	2017-06-05 06:10:00	-33.792503	25.97073
SC-AP34	2017-06-05 06:11:00	-33.792362	25.970875
SC-AP34	2017-06-05 06:12:00	-33.792263	25.971035
SC-AP34	2017-06-05 06:13:00	-33.792088	25.971294
SC-AP34	2017-06-05 06:14:00	-33.7917063333333	25.9715693333333
SC-AP34	2017-06-05 06:15:00	-33.7913246666667	25.9718446666667
SC-AP34	2017-06-05 06:16:00	-33.790943	25.97212
SC-AP34	2017-06-05 06:17:00	-33.790829	25.972273
SC-AP34	2017-06-05 06:18:00	-33.79068	25.972395
SC-AP34	2017-06-05 06:19:00	-33.790619	25.972511
SC-AP34	2017-06-05 06:20:00	-33.790508	25.972677
SC-AP34	2017-06-05 06:21:00	-33.790466	25.972841
SC-AP34	2017-06-05 06:22:00	-33.790417	25.97296
SC-AP34	2017-06-05 06:23:00	-33.790318	25.973129
SC-AP34	2017-06-05 06:24:00	-33.789986	25.973402
SC-AP34	2017-06-05 06:25:00	-33.789394	25.973976
SC-AP34	2017-06-05 06:26:00	-33.7890545	25.974078
SC-AP34	2017-06-05 06:27:00	-33.788715	25.97418
SC-AP34	2017-06-05 06:28:00	-33.787998	25.974442
SC-AP34	2017-06-05 06:29:00	-33.787178	25.974733
SC-AP34	2017-06-05 06:30:00	-33.7867965	25.974775
SC-AP34	2017-06-05 06:31:00	-33.786415	25.974817
SC-AP34	2017-06-05 06:32:00	-33.7855775	25.9751435
SC-AP34	2017-06-05 06:33:00	-33.78474	25.97547
SC-AP34	2017-06-05 06:34:00	-33.7841678333333	25.9756663333333
SC-AP34	2017-06-05 06:35:00	-33.7835956666667	25.9758626666667
SC-AP34	2017-06-05 06:36:00	-33.7830235	25.976059
SC-AP34	2017-06-05 06:37:00	-33.7824513333333	25.9762553333333
SC-AP34	2017-06-05 06:38:00	-33.7818791666667	25.9764516666667
SC-AP34	2017-06-05 06:39:00	-33.781307	25.976648
SC-AP34	2017-06-05 06:40:00	-33.780411	25.976929
SC-AP34	2017-06-05 06:41:00	-33.779552	25.977297
SC-AP34	2017-06-05 06:42:00	-33.7791305	25.9774335
SC-AP34	2017-06-05 06:43:00	-33.778709	25.97757
SC-AP34	2017-06-05 06:44:00	-33.777805	25.977921
SC-AP34	2017-06-05 06:45:00	-33.7771246	25.9781642
SC-AP34	2017-06-05 06:46:00	-33.7764442	25.9784074
SC-AP34	2017-06-05 06:47:00	-33.7757638	25.9786506
SC-AP34	2017-06-05 06:48:00	-33.7750834	25.9788938
SC-AP34	2017-06-05 06:49:00	-33.774403	25.979137
SC-AP34	2017-06-05 06:50:00	-33.773762	25.9791905
SC-AP34	2017-06-05 06:51:00	-33.773121	25.979244
SC-AP34	2017-06-05 06:52:00	-33.772434	25.979351
SC-AP34	2017-06-05 06:53:00	-33.771778	25.9794695
SC-AP34	2017-06-05 06:54:00	-33.771122	25.979588
SC-AP34	2017-06-05 06:55:00	-33.7705	25.9797995
SC-AP34	2017-06-05 06:56:00	-33.769878	25.980011
SC-AP34	2017-06-05 06:57:00	-33.769161	25.9801195
SC-AP34	2017-06-05 06:58:00	-33.768444	25.980228
SC-AP34	2017-06-05 06:59:00	-33.7676046666667	25.980478
SC-AP34	2017-06-05 07:00:00	-33.7667653333333	25.980728
SC-AP34	2017-06-05 07:01:00	-33.765926	25.980978
SC-AP34	2017-06-05 07:02:00	-33.7653201666667	25.981199
SC-AP34	2017-06-05 07:03:00	-33.7647143333333	25.98142
SC-AP34	2017-06-05 07:04:00	-33.7641085	25.981641
SC-AP34	2017-06-05 07:05:00	-33.7635026666667	25.981862
SC-AP34	2017-06-05 07:06:00	-33.7628968333333	25.982083
SC-AP34	2017-06-05 07:07:00	-33.762291	25.982304
SC-AP34	2017-06-05 07:08:00	-33.761536	25.982832
SC-AP34	2017-06-05 07:09:00	-33.760471	25.982868
SC-AP34	2017-06-05 07:10:00	-33.759981	25.982812
SC-AP34	2017-06-05 07:11:00	-33.759491	25.982756
SC-AP34	2017-06-05 07:12:00	-33.7587215	25.98278925
SC-AP34	2017-06-05 07:13:00	-33.757952	25.9828225
SC-AP34	2017-06-05 07:14:00	-33.7571825	25.98285575
SC-AP34	2017-06-05 07:15:00	-33.756413	25.982889
SC-AP34	2017-06-05 07:16:00	-33.7557008333333	25.982905
SC-AP34	2017-06-05 07:17:00	-33.7549886666667	25.982921
SC-AP34	2017-06-05 07:18:00	-33.7542765	25.982937
SC-AP34	2017-06-05 07:19:00	-33.7535643333333	25.982953
SC-AP34	2017-06-05 07:20:00	-33.7528521666667	25.982969
SC-AP34	2017-06-05 07:21:00	-33.75214	25.982985
SC-AP34	2017-06-05 07:22:00	-33.75163	25.9830993333333
SC-AP34	2017-06-05 07:23:00	-33.75112	25.9832136666667
SC-AP34	2017-06-05 07:24:00	-33.75061	25.983328
SC-AP34	2017-06-05 07:25:00	-33.749767	25.9834805
SC-AP34	2017-06-05 07:26:00	-33.748924	25.983633
SC-AP34	2017-06-05 07:27:00	-33.748428	25.983679
SC-AP34	2017-06-05 07:28:00	-33.747932	25.983725
SC-AP34	2017-06-05 07:29:00	-33.747105	25.983717
SC-AP34	2017-06-05 07:30:00	-33.7464485	25.9835985
SC-AP34	2017-06-05 07:31:00	-33.745792	25.98348
SC-AP34	2017-06-05 07:32:00	-33.745218	25.983815
SC-AP34	2017-06-05 07:33:00	-33.744644	25.98415
SC-AP34	2017-06-05 07:34:00	-33.743885	25.983747
SC-AP34	2017-06-05 07:35:00	-33.7439084615385	25.9831714615385
SC-AP34	2017-06-05 07:36:00	-33.7439319230769	25.9825959230769
SC-AP34	2017-06-05 07:37:00	-33.7439553846154	25.9820203846154
SC-AP34	2017-06-05 07:38:00	-33.7439788461538	25.9814448461538
SC-AP34	2017-06-05 07:39:00	-33.7440023076923	25.9808693076923
SC-AP34	2017-06-05 07:40:00	-33.7440257692308	25.9802937692308
SC-AP34	2017-06-05 07:41:00	-33.7440492307692	25.9797182307692
SC-AP34	2017-06-05 07:42:00	-33.7440726923077	25.9791426923077
SC-AP34	2017-06-05 07:43:00	-33.7440961538462	25.9785671538462
SC-AP34	2017-06-05 07:44:00	-33.7441196153846	25.9779916153846
SC-AP34	2017-06-05 07:45:00	-33.7441430769231	25.9774160769231
SC-AP34	2017-06-05 07:46:00	-33.7441665384615	25.9768405384615
SC-AP34	2017-06-05 07:47:00	-33.74419	25.976265
SC-AP34	2017-06-05 07:48:00	-33.744343	25.976082
SC-AP34	2017-06-05 07:49:00	-33.74477	25.975901
SC-AP34	2017-06-05 07:50:00	-33.744804	25.975578
SC-AP34	2017-06-05 07:51:00	-33.745068	25.975691
SC-AP34	2017-06-05 07:52:00	-33.745476	25.97571
SC-AP34	2017-06-05 07:53:00	-33.745781	25.975584
SC-AP34	2017-06-05 07:54:00	-33.74612	25.975338
SC-AP34	2017-06-05 07:55:00	-33.74612	25.975338
SC-AP34	2017-06-05 07:56:00	-33.74612	25.975338
SC-AP34	2017-06-05 07:57:00	-33.74612	25.975338
SC-AP34	2017-06-05 07:58:00	-33.74612	25.975338
SC-AP34	2017-06-05 07:59:00	-33.748425	25.972612
SC-AP34	2017-06-05 08:00:00	-33.7490046666667	25.9721586666667
SC-AP34	2017-06-05 08:01:00	-33.7495843333333	25.9717053333333
SC-AP34	2017-06-05 08:02:00	-33.750164	25.971252
SC-AP34	2017-06-05 08:03:00	-33.7508965	25.970944
SC-AP34	2017-06-05 08:04:00	-33.751629	25.970636
SC-AP34	2017-06-05 08:05:00	-33.7523615	25.970328
SC-AP34	2017-06-05 08:06:00	-33.753094	25.97002
SC-AP34	2017-06-05 08:07:00	-33.7536735	25.969924
SC-AP34	2017-06-05 08:08:00	-33.754253	25.969828
SC-AP34	2017-06-05 08:09:00	-33.7546765	25.9697345
SC-AP34	2017-06-05 08:10:00	-33.7551	25.969641
SC-AP34	2017-06-05 08:11:00	-33.755188	25.9698495
SC-AP34	2017-06-05 08:12:00	-33.755276	25.970058
SC-AP34	2017-06-05 08:13:00	-33.75494	25.970083
SC-AP34	2017-06-05 08:14:00	-33.754704	25.970478
SC-AP34	2017-06-05 08:15:00	-33.754618	25.970062
SC-AP34	2017-06-05 08:16:00	-33.754532	25.969646
SC-AP34	2017-06-05 08:17:00	-33.754215	25.97006
SC-AP34	2017-06-05 08:18:00	-33.7543676	25.969935
SC-AP34	2017-06-05 08:19:00	-33.7545202	25.96981
SC-AP34	2017-06-05 08:20:00	-33.7546728	25.969685
SC-AP34	2017-06-05 08:21:00	-33.7548254	25.96956
SC-AP34	2017-06-05 08:22:00	-33.754978	25.969435
SC-AP34	2017-06-05 08:23:00	-33.75528	25.968687
SC-AP34	2017-06-05 08:24:00	-33.7554305	25.968201
SC-AP34	2017-06-05 08:25:00	-33.755581	25.967715
SC-AP34	2017-06-05 08:26:00	-33.7557315	25.967229
SC-AP34	2017-06-05 08:27:00	-33.755882	25.966743
SC-AP34	2017-06-05 08:28:00	-33.7558765	25.9663635
SC-AP34	2017-06-05 08:29:00	-33.755871	25.965984
SC-AP34	2017-06-05 08:30:00	-33.756012	25.965324
SC-AP34	2017-06-05 08:31:00	-33.7560175	25.9649055
SC-AP34	2017-06-05 08:32:00	-33.756023	25.964487
SC-AP34	2017-06-05 08:33:00	-33.75616325	25.963921
SC-AP34	2017-06-05 08:34:00	-33.7563035	25.963355
SC-AP34	2017-06-05 08:35:00	-33.75644375	25.962789
SC-AP34	2017-06-05 08:36:00	-33.756584	25.962223
SC-AP34	2017-06-05 08:37:00	-33.7569223333333	25.9615866666667
SC-AP34	2017-06-05 08:38:00	-33.7572606666667	25.9609503333333
SC-AP34	2017-06-05 08:39:00	-33.757599	25.960314
SC-AP34	2017-06-05 08:40:00	-33.7577622	25.9596524
SC-AP34	2017-06-05 08:41:00	-33.7579254	25.9589908
SC-AP34	2017-06-05 08:42:00	-33.7580886	25.9583292
SC-AP34	2017-06-05 08:43:00	-33.7582518	25.9576676
SC-AP34	2017-06-05 08:44:00	-33.758415	25.957006
SC-AP34	2017-06-05 08:45:00	-33.7586584	25.956409
SC-AP34	2017-06-05 08:46:00	-33.7589018	25.955812
SC-AP34	2017-06-05 08:47:00	-33.7591452	25.955215
SC-AP34	2017-06-05 08:48:00	-33.7593886	25.954618
SC-AP34	2017-06-05 08:49:00	-33.759632	25.954021
SC-AP34	2017-06-05 08:50:00	-33.759632	25.954021
SC-AP34	2017-06-05 08:51:00	-33.759632	25.954021
SC-AP34	2017-06-05 08:52:00	-33.759789	25.958374
SC-AP34	2017-06-05 08:53:00	-33.760117	25.958675
SC-AP34	2017-06-05 08:54:00	-33.760117	25.958675
SC-AP34	2017-06-05 08:55:00	-33.760117	25.958675
SC-AP34	2017-06-05 08:56:00	-33.760117	25.958675
SC-AP34	2017-06-05 08:57:00	-33.7605066666667	25.9575615
SC-AP34	2017-06-05 08:58:00	-33.7608963333333	25.956448
SC-AP34	2017-06-05 08:59:00	-33.761286	25.9553345
SC-AP34	2017-06-05 09:00:00	-33.7616756666667	25.954221
SC-AP34	2017-06-05 09:01:00	-33.7620653333333	25.9531075
SC-AP34	2017-06-05 09:02:00	-33.762455	25.951994
SC-AP34	2017-06-05 09:03:00	-33.76408	25.950094
SC-AP34	2017-06-05 09:04:00	-33.7642033333333	25.9498106666667
SC-AP34	2017-06-05 09:05:00	-33.7643266666667	25.9495273333333
SC-AP34	2017-06-05 09:06:00	-33.76445	25.949244
SC-AP34	2017-06-05 09:07:00	-33.76445	25.949244
SC-AP34	2017-06-05 09:08:00	-33.764721	25.94805
SC-AP34	2017-06-05 09:09:00	-33.764721	25.94805
SC-AP34	2017-06-05 09:10:00	-33.764721	25.94805
SC-AP34	2017-06-05 09:11:00	-33.764748	25.946272
SC-AP34	2017-06-05 09:12:00	-33.76483	25.9459495
SC-AP34	2017-06-05 09:13:00	-33.764912	25.945627
SC-AP34	2017-06-05 09:14:00	-33.764778	25.946514
SC-AP34	2017-06-05 09:15:00	-33.765099	25.945812
SC-AP34	2017-06-05 09:16:00	-33.765175	25.945652
SC-AP34	2017-06-05 09:17:00	-33.765175	25.945652
SC-AP34	2017-06-05 09:18:00	-33.765175	25.945652
SC-AP34	2017-06-05 09:19:00	-33.76479	25.944859
SC-AP34	2017-06-05 09:20:00	-33.764782	25.944061
SC-AP34	2017-06-05 09:21:00	-33.764503	25.944231
SC-AP34	2017-06-05 09:22:00	-33.764503	25.944231
SC-AP34	2017-06-05 09:23:00	-33.764503	25.944231
SC-AP34	2017-06-05 09:24:00	-33.764503	25.944231
SC-AP34	2017-06-05 09:25:00	-33.764503	25.944231
SC-AP34	2017-06-05 09:26:00	-33.764503	25.944231
SC-AP34	2017-06-05 09:27:00	-33.764503	25.944231
SC-AP34	2017-06-05 09:28:00	-33.7636585	25.9430875
SC-AP34	2017-06-05 09:29:00	-33.762814	25.941944
SC-AP34	2017-06-05 09:30:00	-33.762848	25.941963
SC-AP34	2017-06-05 09:31:00	-33.762943	25.941908
SC-AP34	2017-06-05 09:32:00	-33.763119	25.941832
SC-AP34	2017-06-05 09:33:00	-33.763298	25.941727
SC-AP34	2017-06-05 09:34:00	-33.763435	25.94166
SC-AP34	2017-06-05 09:35:00	-33.763729	25.941427
SC-AP34	2017-06-05 09:36:00	-33.763908	25.941259
SC-AP34	2017-06-05 09:37:00	-33.764153	25.941242
SC-AP34	2017-06-05 09:38:00	-33.764904	25.940937
SC-AP34	2017-06-05 09:39:00	-33.76540175	25.94082825
SC-AP34	2017-06-05 09:40:00	-33.7658995	25.9407195
SC-AP34	2017-06-05 09:41:00	-33.76639725	25.94061075
SC-AP34	2017-06-05 09:42:00	-33.766895	25.940502
SC-AP34	2017-06-05 09:43:00	-33.767559	25.941011
SC-AP34	2017-06-05 09:44:00	-33.767445	25.940821
SC-AP34	2017-06-05 09:45:00	-33.7678462	25.940665
SC-AP34	2017-06-05 09:46:00	-33.7682474	25.940509
SC-AP34	2017-06-05 09:47:00	-33.7686486	25.940353
SC-AP34	2017-06-05 09:48:00	-33.7690498	25.940197
SC-AP34	2017-06-05 09:49:00	-33.769451	25.940041
SC-AP34	2017-06-05 09:50:00	-33.76985	25.9400996
SC-AP34	2017-06-05 09:51:00	-33.770249	25.9401582
SC-AP34	2017-06-05 09:52:00	-33.770648	25.9402168
SC-AP34	2017-06-05 09:53:00	-33.771047	25.9402754
SC-AP34	2017-06-05 09:54:00	-33.771446	25.940334
SC-AP34	2017-06-05 09:55:00	-33.771656	25.941017
SC-AP34	2017-06-05 09:56:00	-33.7719264259259	25.9411591666667
SC-AP34	2017-06-05 09:57:00	-33.7721968518519	25.9413013333333
SC-AP34	2017-06-05 09:58:00	-33.7724672777778	25.9414435
SC-AP34	2017-06-05 09:59:00	-33.7727377037037	25.9415856666667
SC-AP34	2017-06-05 10:00:00	-33.7730081296296	25.9417278333333
SC-AP34	2017-06-05 10:01:00	-33.7732785555556	25.94187
SC-AP34	2017-06-05 10:02:00	-33.7735489814815	25.9420121666667
SC-AP34	2017-06-05 10:03:00	-33.7738194074074	25.9421543333333
SC-AP34	2017-06-05 10:04:00	-33.7740898333333	25.9422965
SC-AP34	2017-06-05 10:05:00	-33.7743602592593	25.9424386666667
SC-AP34	2017-06-05 10:06:00	-33.7746306851852	25.9425808333333
SC-AP34	2017-06-05 10:07:00	-33.7749011111111	25.942723
SC-AP34	2017-06-05 10:08:00	-33.775171537037	25.9428651666667
SC-AP34	2017-06-05 10:09:00	-33.775441962963	25.9430073333333
SC-AP34	2017-06-05 10:10:00	-33.7757123888889	25.9431495
SC-AP34	2017-06-05 10:11:00	-33.7759828148148	25.9432916666667
SC-AP34	2017-06-05 10:12:00	-33.7762532407407	25.9434338333333
SC-AP34	2017-06-05 10:13:00	-33.7765236666667	25.943576
SC-AP34	2017-06-05 10:14:00	-33.7767940925926	25.9437181666667
SC-AP34	2017-06-05 10:15:00	-33.7770645185185	25.9438603333333
SC-AP34	2017-06-05 10:16:00	-33.7773349444444	25.9440025
SC-AP34	2017-06-05 10:17:00	-33.7776053703704	25.9441446666667
SC-AP34	2017-06-05 10:18:00	-33.7778757962963	25.9442868333333
SC-AP34	2017-06-05 10:19:00	-33.7781462222222	25.944429
SC-AP34	2017-06-05 10:20:00	-33.7784166481482	25.9445711666667
SC-AP34	2017-06-05 10:21:00	-33.7786870740741	25.9447133333333
SC-AP34	2017-06-05 10:22:00	-33.7789575	25.9448555
SC-AP34	2017-06-05 10:23:00	-33.7792279259259	25.9449976666667
SC-AP34	2017-06-05 10:24:00	-33.7794983518519	25.9451398333333
SC-AP34	2017-06-05 10:25:00	-33.7797687777778	25.945282
SC-AP34	2017-06-05 10:26:00	-33.7800392037037	25.9454241666667
SC-AP34	2017-06-05 10:27:00	-33.7803096296296	25.9455663333333
SC-AP34	2017-06-05 10:28:00	-33.7805800555556	25.9457085
SC-AP34	2017-06-05 10:29:00	-33.7808504814815	25.9458506666667
SC-AP34	2017-06-05 10:30:00	-33.7811209074074	25.9459928333333
SC-AP34	2017-06-05 10:31:00	-33.7813913333333	25.946135
SC-AP34	2017-06-05 10:32:00	-33.7816617592593	25.9462771666667
SC-AP34	2017-06-05 10:33:00	-33.7819321851852	25.9464193333333
SC-AP34	2017-06-05 10:34:00	-33.7822026111111	25.9465615
SC-AP34	2017-06-05 10:35:00	-33.782473037037	25.9467036666667
SC-AP34	2017-06-05 10:36:00	-33.782743462963	25.9468458333333
SC-AP34	2017-06-05 10:37:00	-33.7830138888889	25.946988
SC-AP34	2017-06-05 10:38:00	-33.7832843148148	25.9471301666667
SC-AP34	2017-06-05 10:39:00	-33.7835547407407	25.9472723333333
SC-AP34	2017-06-05 10:40:00	-33.7838251666667	25.9474145
SC-AP34	2017-06-05 10:41:00	-33.7840955925926	25.9475566666667
SC-AP34	2017-06-05 10:42:00	-33.7843660185185	25.9476988333333
SC-AP34	2017-06-05 10:43:00	-33.7846364444445	25.947841
SC-AP34	2017-06-05 10:44:00	-33.7849068703704	25.9479831666667
SC-AP34	2017-06-05 10:45:00	-33.7851772962963	25.9481253333333
SC-AP34	2017-06-05 10:46:00	-33.7854477222222	25.9482675
SC-AP34	2017-06-05 10:47:00	-33.7857181481482	25.9484096666667
SC-AP34	2017-06-05 10:48:00	-33.7859885740741	25.9485518333333
SC-AP34	2017-06-05 10:49:00	-33.786259	25.948694
SC-AP34	2017-06-05 10:50:00	-33.78685	25.949084
SC-AP34	2017-06-05 10:51:00	-33.787441	25.949474
SC-AP34	2017-06-05 10:52:00	-33.787647	25.949577
SC-AP34	2017-06-05 10:53:00	-33.787781	25.949633
SC-AP34	2017-06-05 10:54:00	-33.787941	25.94973
SC-AP34	2017-06-05 10:55:00	-33.788143	25.949818
SC-AP34	2017-06-05 10:56:00	-33.788277	25.949839
SC-AP34	2017-06-05 10:57:00	-33.788364	25.949923
SC-AP34	2017-06-05 10:58:00	-33.788624	25.949972
SC-AP34	2017-06-05 10:59:00	-33.7891265	25.9502695
SC-AP34	2017-06-05 11:00:00	-33.789629	25.950567
SC-AP34	2017-06-05 11:01:00	-33.7901315	25.9508645
SC-AP34	2017-06-05 11:02:00	-33.790634	25.951162
SC-AP34	2017-06-05 11:03:00	-33.7911196666667	25.9515436666667
SC-AP34	2017-06-05 11:04:00	-33.7916053333333	25.9519253333333
SC-AP34	2017-06-05 11:05:00	-33.792091	25.952307
SC-AP34	2017-06-05 11:06:00	-33.792572	25.952559
SC-AP34	2017-06-05 11:07:00	-33.7931791428571	25.9528938571429
SC-AP34	2017-06-05 11:08:00	-33.7937862857143	25.9532287142857
SC-AP34	2017-06-05 11:09:00	-33.7943934285714	25.9535635714286
SC-AP34	2017-06-05 11:10:00	-33.7950005714286	25.9538984285714
SC-AP34	2017-06-05 11:11:00	-33.7956077142857	25.9542332857143
SC-AP34	2017-06-05 11:12:00	-33.7962148571429	25.9545681428571
SC-AP34	2017-06-05 11:13:00	-33.796822	25.954903
SC-AP34	2017-06-05 11:14:00	-33.7969135	25.9555015
SC-AP34	2017-06-05 11:15:00	-33.797005	25.9561
SC-AP34	2017-06-05 11:16:00	-33.797182	25.9566145
SC-AP34	2017-06-05 11:17:00	-33.797359	25.957129
SC-AP34	2017-06-05 11:18:00	-33.79771	25.957581
SC-AP34	2017-06-05 11:19:00	-33.798061	25.958033
SC-AP34	2017-06-05 11:20:00	-33.7982825	25.9586575
SC-AP34	2017-06-05 11:21:00	-33.798504	25.959282
SC-AP34	2017-06-05 11:22:00	-33.7986945	25.959591
SC-AP34	2017-06-05 11:23:00	-33.798885	25.9599
SC-AP34	2017-06-05 11:24:00	-33.798601	25.9604235
SC-AP34	2017-06-05 11:25:00	-33.798317	25.960947
SC-AP34	2017-06-05 11:26:00	-33.798565	25.961472
SC-AP34	2017-06-05 11:27:00	-33.798355	25.961961
SC-AP34	2017-06-05 11:28:00	-33.798145	25.96245
SC-AP34	2017-06-05 11:29:00	-33.797836	25.962704
SC-AP34	2017-06-05 11:30:00	-33.797409	25.963213
SC-AP34	2017-06-05 11:31:00	-33.797165	25.963568
SC-AP34	2017-06-05 11:32:00	-33.7969515	25.963626
SC-AP34	2017-06-05 11:33:00	-33.796738	25.963684
SC-AP34	2017-06-05 11:34:00	-33.7960395	25.963621
SC-AP34	2017-06-05 11:35:00	-33.795341	25.963558
SC-AP34	2017-06-05 11:36:00	-33.795635	25.9631046666667
SC-AP34	2017-06-05 11:37:00	-33.795929	25.9626513333333
SC-AP34	2017-06-05 11:38:00	-33.796223	25.962198
SC-AP34	2017-06-05 11:39:00	-33.796261	25.9617135
SC-AP34	2017-06-05 11:40:00	-33.796299	25.961229
SC-AP34	2017-06-05 11:41:00	-33.7962095	25.9611635
SC-AP34	2017-06-05 11:42:00	-33.79612	25.961098
SC-AP34	2017-06-05 11:43:00	-33.79618475	25.9608365
SC-AP34	2017-06-05 11:44:00	-33.7962495	25.960575
SC-AP34	2017-06-05 11:45:00	-33.79631425	25.9603135
SC-AP34	2017-06-05 11:46:00	-33.796379	25.960052
SC-AP34	2017-06-05 11:47:00	-33.796861	25.9594373333333
SC-AP34	2017-06-05 11:48:00	-33.797343	25.9588226666667
SC-AP34	2017-06-05 11:49:00	-33.797825	25.958208
SC-AP34	2017-06-05 11:50:00	-33.798012	25.9577005
SC-AP34	2017-06-05 11:51:00	-33.798199	25.957193
SC-AP34	2017-06-05 11:52:00	-33.7986125	25.9568355
SC-AP34	2017-06-05 11:53:00	-33.799026	25.956478
SC-AP34	2017-06-05 11:54:00	-33.799419	25.955861
SC-AP34	2017-06-05 11:55:00	-33.799812	25.955244
SC-AP34	2017-06-05 11:56:00	-33.8001363333333	25.9548166666667
SC-AP34	2017-06-05 11:57:00	-33.8004606666667	25.9543893333333
SC-AP34	2017-06-05 11:58:00	-33.800785	25.953962
SC-AP34	2017-06-05 11:59:00	-33.801155	25.9538915
SC-AP34	2017-06-05 12:00:00	-33.801525	25.953821
SC-AP34	2017-06-05 12:01:00	-33.80159	25.9535855
SC-AP34	2017-06-05 12:02:00	-33.801655	25.95335
SC-AP34	2017-06-05 12:03:00	-33.802433	25.953009
SC-AP34	2017-06-05 12:04:00	-33.8019715	25.9529535
SC-AP34	2017-06-05 12:05:00	-33.80151	25.952898
SC-AP34	2017-06-05 12:06:00	-33.801811	25.952671
SC-AP34	2017-06-05 12:07:00	-33.80196	25.952361
SC-AP34	2017-06-05 12:08:00	-33.802109	25.952051
SC-AP34	2017-06-05 12:09:00	-33.802166	25.951708
SC-AP34	2017-06-05 12:10:00	-33.801996	25.9523345
SC-AP34	2017-06-05 12:11:00	-33.801826	25.952961
SC-AP34	2017-06-05 12:12:00	-33.801685	25.953249
SC-AP34	2017-06-05 12:13:00	-33.801741	25.9537463333333
SC-AP34	2017-06-05 12:14:00	-33.801797	25.9542436666667
SC-AP34	2017-06-05 12:15:00	-33.801853	25.954741
SC-AP34	2017-06-05 12:16:00	-33.802038	25.9542545
SC-AP34	2017-06-05 12:17:00	-33.802223	25.953768
SC-AP34	2017-06-05 12:18:00	-33.802387	25.953247
SC-AP34	2017-06-05 12:19:00	-33.802551	25.952726
SC-AP34	2017-06-05 12:20:00	-33.802414	25.953142
SC-AP34	2017-06-05 12:21:00	-33.8026976666667	25.9529876666667
SC-AP34	2017-06-05 12:22:00	-33.8029813333333	25.9528333333333
SC-AP34	2017-06-05 12:23:00	-33.803265	25.952679
SC-AP34	2017-06-05 12:24:00	-33.8034345	25.952325
SC-AP34	2017-06-05 12:25:00	-33.803604	25.951971
SC-AP34	2017-06-05 12:26:00	-33.803905	25.951841
SC-AP34	2017-06-05 12:27:00	-33.804489	25.951843
SC-AP34	2017-06-05 12:28:00	-33.8047676666667	25.9515703333333
SC-AP34	2017-06-05 12:29:00	-33.8050463333333	25.9512976666667
SC-AP34	2017-06-05 12:30:00	-33.805325	25.951025
SC-AP34	2017-06-05 12:31:00	-33.805695	25.951393
SC-AP34	2017-06-05 12:32:00	-33.806084	25.9512145
SC-AP34	2017-06-05 12:33:00	-33.806473	25.951036
SC-AP34	2017-06-05 12:34:00	-33.806473	25.951036
SC-AP34	2017-06-05 12:35:00	-33.806473	25.951036
SC-AP34	2017-06-05 12:36:00	-33.806473	25.951036
SC-AP34	2017-06-05 12:37:00	-33.806473	25.951036
SC-AP34	2017-06-05 12:38:00	-33.806473	25.951036
SC-AP34	2017-06-05 12:39:00	-33.807846	25.952347
SC-AP34	2017-06-05 12:40:00	-33.808279	25.9522295
SC-AP34	2017-06-05 12:41:00	-33.808712	25.952112
SC-AP34	2017-06-05 12:42:00	-33.808998	25.9522715
SC-AP34	2017-06-05 12:43:00	-33.809284	25.952431
SC-AP34	2017-06-05 12:44:00	-33.8095895	25.95249
SC-AP34	2017-06-05 12:45:00	-33.809895	25.952549
SC-AP34	2017-06-05 12:46:00	-33.809704	25.952862
SC-AP34	2017-06-05 12:47:00	-33.809931	25.9530385
SC-AP34	2017-06-05 12:48:00	-33.810158	25.953215
SC-AP34	2017-06-05 12:49:00	-33.8102095	25.953455
SC-AP34	2017-06-05 12:50:00	-33.810261	25.953695
SC-AP34	2017-06-05 12:51:00	-33.810757	25.952996
SC-AP34	2017-06-05 12:52:00	-33.811253	25.952297
SC-AP34	2017-06-05 12:53:00	-33.810654	25.952124
SC-AP34	2017-06-05 12:54:00	-33.811035	25.951653
SC-AP34	2017-06-05 12:55:00	-33.8116376666667	25.9515606666667
SC-AP34	2017-06-05 12:56:00	-33.8122403333333	25.9514683333333
SC-AP34	2017-06-05 12:57:00	-33.812843	25.951376
SC-AP34	2017-06-05 12:58:00	-33.812893	25.951332
SC-AP34	2017-06-05 12:59:00	-33.81287	25.951258
SC-AP34	2017-06-05 13:00:00	-33.813671	25.95199
SC-AP34	2017-06-05 13:01:00	-33.8140275	25.952387
SC-AP34	2017-06-05 13:02:00	-33.814384	25.952784
SC-AP34	2017-06-05 13:03:00	-33.814651	25.952803
SC-AP34	2017-06-05 13:04:00	-33.8149814	25.9525218
SC-AP34	2017-06-05 13:05:00	-33.8153118	25.9522406
SC-AP34	2017-06-05 13:06:00	-33.8156422	25.9519594
SC-AP34	2017-06-05 13:07:00	-33.8159726	25.9516782
SC-AP34	2017-06-05 13:08:00	-33.816303	25.951397
SC-AP34	2017-06-05 13:09:00	-33.8164595	25.950797
SC-AP34	2017-06-05 13:10:00	-33.816616	25.950197
SC-AP34	2017-06-05 13:11:00	-33.8167496666667	25.9497436666667
SC-AP34	2017-06-05 13:12:00	-33.8168833333333	25.9492903333333
SC-AP34	2017-06-05 13:13:00	-33.817017	25.948837
SC-AP34	2017-06-05 13:14:00	-33.817017	25.948837
SC-AP34	2017-06-05 13:15:00	-33.817135	25.947763
SC-AP34	2017-06-05 13:16:00	-33.8171426666667	25.9472486666667
SC-AP34	2017-06-05 13:17:00	-33.8171503333333	25.9467343333333
SC-AP34	2017-06-05 13:18:00	-33.817158	25.94622
SC-AP34	2017-06-05 13:19:00	-33.8171706666667	25.9455843333333
SC-AP34	2017-06-05 13:20:00	-33.8171833333333	25.9449486666667
SC-AP34	2017-06-05 13:21:00	-33.817196	25.944313
SC-AP34	2017-06-05 13:22:00	-33.816647	25.943718
SC-AP34	2017-06-05 13:23:00	-33.8164485	25.943141
SC-AP34	2017-06-05 13:24:00	-33.81625	25.942564
SC-AP34	2017-06-05 13:25:00	-33.8162283333333	25.9421358333333
SC-AP34	2017-06-05 13:26:00	-33.8162066666667	25.9417076666667
SC-AP34	2017-06-05 13:27:00	-33.816185	25.9412795
SC-AP34	2017-06-05 13:28:00	-33.8161633333333	25.9408513333333
SC-AP34	2017-06-05 13:29:00	-33.8161416666667	25.9404231666667
SC-AP34	2017-06-05 13:30:00	-33.81612	25.939995
SC-AP34	2017-06-05 13:31:00	-33.816055	25.939461
SC-AP34	2017-06-05 13:32:00	-33.81599	25.938927
SC-AP34	2017-06-05 13:33:00	-33.815751	25.9390566666667
SC-AP34	2017-06-05 13:34:00	-33.815512	25.9391863333333
SC-AP34	2017-06-05 13:35:00	-33.815273	25.939316
SC-AP34	2017-06-05 13:36:00	-33.8154295	25.938736
SC-AP34	2017-06-05 13:37:00	-33.815586	25.938156
SC-AP34	2017-06-05 13:38:00	-33.8157255	25.93754
SC-AP34	2017-06-05 13:39:00	-33.815865	25.936924
SC-AP34	2017-06-05 13:40:00	-33.81599	25.93688
SC-AP34	2017-06-05 13:41:00	-33.816303	25.936945
SC-AP34	2017-06-05 13:42:00	-33.816616	25.93701
SC-AP34	2017-06-05 13:43:00	-33.817009	25.9370493333333
SC-AP34	2017-06-05 13:44:00	-33.817402	25.9370886666667
SC-AP34	2017-06-05 13:45:00	-33.817795	25.937128
SC-AP34	2017-06-05 13:46:00	-33.818312	25.936878
SC-AP34	2017-06-05 13:47:00	-33.818829	25.936628
SC-AP34	2017-06-05 13:48:00	-33.8190196666667	25.936314
SC-AP34	2017-06-05 13:49:00	-33.8192103333333	25.936
SC-AP34	2017-06-05 13:50:00	-33.819401	25.935686
SC-AP34	2017-06-05 13:51:00	-33.819504	25.935558
SC-AP34	2017-06-05 13:52:00	-33.819649	25.93535
SC-AP34	2017-06-05 13:53:00	-33.819675	25.935343
SC-AP34	2017-06-05 13:54:00	-33.81971	25.93523
SC-AP34	2017-06-05 13:55:00	-33.819756	25.934952
SC-AP34	2017-06-05 13:56:00	-33.819788	25.9348335
SC-AP34	2017-06-05 13:57:00	-33.81982	25.934715
SC-AP34	2017-06-05 13:58:00	-33.819969	25.934576
SC-AP34	2017-06-05 13:59:00	-33.819912	25.934584
SC-AP34	2017-06-05 14:00:00	-33.819912	25.934584
SC-AP34	2017-06-05 14:01:00	-33.819912	25.934584
SC-AP34	2017-06-05 14:02:00	-33.819912	25.934584
SC-AP34	2017-06-05 14:03:00	-33.819912	25.934584
SC-AP34	2017-06-05 14:04:00	-33.819912	25.934584
SC-AP34	2017-06-05 14:05:00	-33.819912	25.934584
SC-AP34	2017-06-05 14:06:00	-33.819912	25.934584
SC-AP34	2017-06-05 14:07:00	-33.819912	25.934584
SC-AP34	2017-06-05 14:08:00	-33.819912	25.934584
SC-AP34	2017-06-05 14:09:00	-33.819912	25.934584
SC-AP34	2017-06-05 14:10:00	-33.819912	25.934584
SC-AP34	2017-06-05 14:11:00	-33.819912	25.934584
SC-AP34	2017-06-05 14:12:00	-33.819912	25.934584
SC-AP34	2017-06-05 14:13:00	-33.819912	25.934584
SC-AP34	2017-06-05 14:14:00	-33.819912	25.934584
SC-AP34	2017-06-05 14:15:00	-33.819912	25.934584
SC-AP34	2017-06-05 14:16:00	-33.819912	25.934584
SC-AP34	2017-06-05 14:17:00	-33.819912	25.934584
SC-AP34	2017-06-05 14:18:00	-33.819912	25.934584
SC-AP34	2017-06-05 14:19:00	-33.819912	25.934584
SC-AP34	2017-06-05 14:20:00	-33.819912	25.934584
SC-AP34	2017-06-05 14:21:00	-33.819912	25.934584
SC-AP34	2017-06-05 14:22:00	-33.819912	25.934584
SC-AP34	2017-06-05 14:23:00	-33.819912	25.934584
SC-AP34	2017-06-05 14:24:00	-33.819912	25.934584
SC-AP34	2017-06-05 14:25:00	-33.821468	25.937695
SC-AP34	2017-06-05 14:26:00	-33.821598	25.9375575
SC-AP34	2017-06-05 14:27:00	-33.821728	25.93742
SC-AP34	2017-06-05 14:28:00	-33.82201975	25.937531
SC-AP34	2017-06-05 14:29:00	-33.8223115	25.937642
SC-AP34	2017-06-05 14:30:00	-33.82260325	25.937753
SC-AP34	2017-06-05 14:31:00	-33.822895	25.937864
SC-AP34	2017-06-05 14:32:00	-33.8225515	25.9378195
SC-AP34	2017-06-05 14:33:00	-33.822208	25.937775
SC-AP34	2017-06-05 14:34:00	-33.8212735	25.9373045
SC-AP34	2017-06-05 14:35:00	-33.820339	25.936834
SC-AP34	2017-06-05 14:36:00	-33.821247	25.937006
SC-AP34	2017-06-05 14:37:00	-33.8216628333333	25.9372203333333
SC-AP34	2017-06-05 14:38:00	-33.8220786666667	25.9374346666667
SC-AP34	2017-06-05 14:39:00	-33.8224945	25.937649
SC-AP34	2017-06-05 14:40:00	-33.8229103333333	25.9378633333333
SC-AP34	2017-06-05 14:41:00	-33.8233261666667	25.9380776666667
SC-AP34	2017-06-05 14:42:00	-33.823742	25.938292
SC-AP34	2017-06-05 14:43:00	-33.8240813333333	25.938515
SC-AP34	2017-06-05 14:44:00	-33.8244206666667	25.938738
SC-AP34	2017-06-05 14:45:00	-33.82476	25.938961
SC-AP34	2017-06-05 14:46:00	-33.825096	25.939164
SC-AP34	2017-06-05 14:47:00	-33.825432	25.939367
SC-AP34	2017-06-05 14:48:00	-33.8257166666667	25.9392633333333
SC-AP34	2017-06-05 14:49:00	-33.8260013333333	25.9391596666667
SC-AP34	2017-06-05 14:50:00	-33.826286	25.939056
SC-AP34	2017-06-05 14:51:00	-33.82628425	25.9387065
SC-AP34	2017-06-05 14:52:00	-33.8262825	25.938357
SC-AP34	2017-06-05 14:53:00	-33.82628075	25.9380075
SC-AP34	2017-06-05 14:54:00	-33.826279	25.937658
SC-AP34	2017-06-05 14:55:00	-33.8266205	25.9379545
SC-AP34	2017-06-05 14:56:00	-33.826962	25.938251
SC-AP34	2017-06-05 14:57:00	-33.82709925	25.93845325
SC-AP34	2017-06-05 14:58:00	-33.8272365	25.9386555
SC-AP34	2017-06-05 14:59:00	-33.82737375	25.93885775
SC-AP34	2017-06-05 15:00:00	-33.827511	25.93906
SC-AP34	2017-06-05 15:01:00	-33.827278	25.93947
SC-AP34	2017-06-05 15:02:00	-33.827238	25.9398335
SC-AP34	2017-06-05 15:03:00	-33.827198	25.940197
SC-AP34	2017-06-05 15:04:00	-33.826851	25.940109
SC-AP34	2017-06-05 15:05:00	-33.826973	25.9403226
SC-AP34	2017-06-05 15:06:00	-33.827095	25.9405362
SC-AP34	2017-06-05 15:07:00	-33.827217	25.9407498
SC-AP34	2017-06-05 15:08:00	-33.827339	25.9409634
SC-AP34	2017-06-05 15:09:00	-33.827461	25.941177
SC-AP34	2017-06-05 15:10:00	-33.8275056666667	25.9414663333333
SC-AP34	2017-06-05 15:11:00	-33.8275503333333	25.9417556666667
SC-AP34	2017-06-05 15:12:00	-33.827595	25.942045
SC-AP34	2017-06-05 15:13:00	-33.827538	25.941868
SC-AP34	2017-06-05 15:14:00	-33.8274215	25.941554
SC-AP34	2017-06-05 15:15:00	-33.827305	25.94124
SC-AP34	2017-06-05 15:16:00	-33.8270316666667	25.9411663333333
SC-AP34	2017-06-05 15:17:00	-33.8267583333333	25.9410926666667
SC-AP34	2017-06-05 15:18:00	-33.826485	25.941019
SC-AP34	2017-06-05 15:19:00	-33.826008	25.9413135
SC-AP34	2017-06-05 15:20:00	-33.825531	25.941608
SC-AP34	2017-06-05 15:21:00	-33.825367	25.94125
SC-AP34	2017-06-05 15:22:00	-33.8251305	25.9415
SC-AP34	2017-06-05 15:23:00	-33.824894	25.94175
SC-AP34	2017-06-05 15:24:00	-33.8250525	25.941109
SC-AP34	2017-06-05 15:25:00	-33.825211	25.940468
SC-AP34	2017-06-05 15:26:00	-33.8249725	25.9402895
SC-AP34	2017-06-05 15:27:00	-33.824734	25.940111
SC-AP34	2017-06-05 15:28:00	-33.8246143333333	25.939956
SC-AP34	2017-06-05 15:29:00	-33.8244946666667	25.939801
SC-AP34	2017-06-05 15:30:00	-33.824375	25.939646
SC-AP34	2017-06-05 15:31:00	-33.82391	25.940067
SC-AP34	2017-06-05 15:32:00	-33.824236	25.940486
SC-AP34	2017-06-05 15:33:00	-33.824562	25.940905
SC-AP34	2017-06-05 15:34:00	-33.824745	25.941179
SC-AP34	2017-06-05 15:35:00	-33.824928	25.941453
SC-AP34	2017-06-05 15:36:00	-33.825111	25.941727
SC-AP34	2017-06-05 15:37:00	-33.825302	25.942117
SC-AP34	2017-06-05 15:38:00	-33.825493	25.942507
SC-AP34	2017-06-05 15:39:00	-33.825577	25.942583
SC-AP34	2017-06-05 15:40:00	-33.825489	25.9428795
SC-AP34	2017-06-05 15:41:00	-33.825401	25.943176
SC-AP34	2017-06-05 15:42:00	-33.8259065	25.9432075
SC-AP34	2017-06-05 15:43:00	-33.826412	25.943239
SC-AP34	2017-06-05 15:44:00	-33.826711	25.943222
SC-AP34	2017-06-05 15:45:00	-33.82701	25.943205
SC-AP34	2017-06-05 15:46:00	-33.827309	25.943188
SC-AP34	2017-06-05 15:47:00	-33.827309	25.943188
SC-AP34	2017-06-05 15:48:00	-33.827309	25.943188
SC-AP34	2017-06-05 15:49:00	-33.827309	25.943188
SC-AP34	2017-06-05 15:50:00	-33.827309	25.943188
SC-AP34	2017-06-05 15:51:00	-33.827309	25.943188
SC-AP34	2017-06-05 15:52:00	-33.827309	25.943188
SC-AP34	2017-06-05 15:53:00	-33.828686	25.940344
SC-AP34	2017-06-05 15:54:00	-33.828686	25.940344
SC-AP34	2017-06-05 15:55:00	-33.828686	25.940344
SC-AP34	2017-06-05 15:56:00	-33.83012	25.939934
SC-AP34	2017-06-05 15:57:00	-33.830656	25.940075
SC-AP34	2017-06-05 15:58:00	-33.831192	25.940216
SC-AP34	2017-06-05 15:59:00	-33.831728	25.940357
SC-AP34	2017-06-05 16:00:00	-33.832264	25.940498
SC-AP34	2017-06-05 16:01:00	-33.832636	25.9409615
SC-AP34	2017-06-05 16:02:00	-33.833008	25.941425
SC-AP34	2017-06-05 16:03:00	-33.83338	25.9418885
SC-AP34	2017-06-05 16:04:00	-33.833752	25.942352
SC-AP34	2017-06-05 16:05:00	-33.833424	25.942421
SC-AP34	2017-06-05 16:06:00	-33.833477	25.9424335
SC-AP34	2017-06-05 16:07:00	-33.83353	25.942446
SC-AP34	2017-06-05 16:08:00	-33.834293	25.943514
SC-AP34	2017-06-05 16:09:00	-33.834459	25.944148
SC-AP34	2017-06-05 16:10:00	-33.834625	25.944782
SC-AP34	2017-06-05 16:11:00	-33.834817	25.9452386666667
SC-AP34	2017-06-05 16:12:00	-33.835009	25.9456953333333
SC-AP34	2017-06-05 16:13:00	-33.835201	25.946152
SC-AP34	2017-06-05 16:14:00	-33.835571	25.946539
SC-AP34	2017-06-05 16:15:00	-33.835522	25.94643
SC-AP34	2017-06-05 16:16:00	-33.835606	25.946293
SC-AP34	2017-06-05 16:17:00	-33.835625	25.945934
SC-AP34	2017-06-05 16:18:00	-33.835575	25.945847
SC-AP34	2017-06-05 16:19:00	-33.835533	25.945524
SC-AP34	2017-06-05 16:20:00	-33.83535	25.945467
SC-AP34	2017-06-05 16:21:00	-33.835232	25.945011
SC-AP34	2017-06-05 16:22:00	-33.835129	25.945074
SC-AP34	2017-06-05 16:23:00	-33.834469	25.945736
SC-AP34	2017-06-05 16:24:00	-33.8341496666667	25.9461576666667
SC-AP34	2017-06-05 16:25:00	-33.8338303333333	25.9465793333333
SC-AP34	2017-06-05 16:26:00	-33.833511	25.947001
SC-AP34	2017-06-05 16:27:00	-33.8334626666667	25.9474146666667
SC-AP34	2017-06-05 16:28:00	-33.8334143333333	25.9478283333333
SC-AP34	2017-06-05 16:29:00	-33.833366	25.948242
SC-AP34	2017-06-05 16:30:00	-33.8333815	25.948634
SC-AP34	2017-06-05 16:31:00	-33.833397	25.949026
SC-AP34	2017-06-05 16:32:00	-33.8334096666667	25.9493586666667
SC-AP34	2017-06-05 16:33:00	-33.8334223333333	25.9496913333333
SC-AP34	2017-06-05 16:34:00	-33.833435	25.950024
SC-AP34	2017-06-05 16:35:00	-33.833337	25.9504403333333
SC-AP34	2017-06-05 16:36:00	-33.833239	25.9508566666667
SC-AP34	2017-06-05 16:37:00	-33.833141	25.951273
SC-AP34	2017-06-05 16:38:00	-33.832935	25.952164
SC-AP34	2017-06-05 16:39:00	-33.832565	25.9524556666667
SC-AP34	2017-06-05 16:40:00	-33.832195	25.9527473333333
SC-AP34	2017-06-05 16:41:00	-33.831825	25.953039
SC-AP34	2017-06-05 16:42:00	-33.83133875	25.95322825
SC-AP34	2017-06-05 16:43:00	-33.8308525	25.9534175
SC-AP34	2017-06-05 16:44:00	-33.83036625	25.95360675
SC-AP34	2017-06-05 16:45:00	-33.82988	25.953796
SC-AP34	2017-06-05 16:46:00	-33.8293685	25.9541425
SC-AP34	2017-06-05 16:47:00	-33.828857	25.954489
SC-AP34	2017-06-05 16:48:00	-33.8283866666667	25.9546566666667
SC-AP34	2017-06-05 16:49:00	-33.8279163333333	25.9548243333333
SC-AP34	2017-06-05 16:50:00	-33.827446	25.954992
SC-AP34	2017-06-05 16:51:00	-33.8268165	25.955267
SC-AP34	2017-06-05 16:52:00	-33.826187	25.955542
SC-AP34	2017-06-05 16:53:00	-33.8259545813953	25.9553819534884
SC-AP34	2017-06-05 16:54:00	-33.8257221627907	25.9552219069767
SC-AP34	2017-06-05 16:55:00	-33.825489744186	25.9550618604651
SC-AP34	2017-06-05 16:56:00	-33.8252573255814	25.9549018139535
SC-AP34	2017-06-05 16:57:00	-33.8250249069767	25.9547417674419
SC-AP34	2017-06-05 16:58:00	-33.8247924883721	25.9545817209302
SC-AP34	2017-06-05 16:59:00	-33.8245600697674	25.9544216744186
SC-AP34	2017-06-05 17:00:00	-33.8243276511628	25.954261627907
SC-AP34	2017-06-05 17:01:00	-33.8240952325581	25.9541015813954
SC-AP34	2017-06-05 17:02:00	-33.8238628139535	25.9539415348837
SC-AP34	2017-06-05 17:03:00	-33.8236303953488	25.9537814883721
SC-AP34	2017-06-05 17:04:00	-33.8233979767442	25.9536214418605
SC-AP34	2017-06-05 17:05:00	-33.8231655581395	25.9534613953488
SC-AP34	2017-06-05 17:06:00	-33.8229331395349	25.9533013488372
SC-AP34	2017-06-05 17:07:00	-33.8227007209302	25.9531413023256
SC-AP34	2017-06-05 17:08:00	-33.8224683023255	25.952981255814
SC-AP34	2017-06-05 17:09:00	-33.8222358837209	25.9528212093023
SC-AP34	2017-06-05 17:10:00	-33.8220034651163	25.9526611627907
SC-AP34	2017-06-05 17:11:00	-33.8217710465116	25.9525011162791
SC-AP34	2017-06-05 17:12:00	-33.8215386279069	25.9523410697674
SC-AP34	2017-06-05 17:13:00	-33.8213062093023	25.9521810232558
SC-AP34	2017-06-05 17:14:00	-33.8210737906977	25.9520209767442
SC-AP34	2017-06-05 17:15:00	-33.820841372093	25.9518609302326
SC-AP34	2017-06-05 17:16:00	-33.8206089534883	25.9517008837209
SC-AP34	2017-06-05 17:17:00	-33.8203765348837	25.9515408372093
SC-AP34	2017-06-05 17:18:00	-33.8201441162791	25.9513807906977
SC-AP34	2017-06-05 17:19:00	-33.8199116976744	25.9512207441861
SC-AP34	2017-06-05 17:20:00	-33.8196792790697	25.9510606976744
SC-AP34	2017-06-05 17:21:00	-33.8194468604651	25.9509006511628
SC-AP34	2017-06-05 17:22:00	-33.8192144418605	25.9507406046512
SC-AP34	2017-06-05 17:23:00	-33.8189820232558	25.9505805581395
SC-AP34	2017-06-05 17:24:00	-33.8187496046511	25.9504205116279
SC-AP34	2017-06-05 17:25:00	-33.8185171860465	25.9502604651163
SC-AP34	2017-06-05 17:26:00	-33.8182847674419	25.9501004186047
SC-AP34	2017-06-05 17:27:00	-33.8180523488372	25.949940372093
SC-AP34	2017-06-05 17:28:00	-33.8178199302325	25.9497803255814
SC-AP34	2017-06-05 17:29:00	-33.8175875116279	25.9496202790698
SC-AP34	2017-06-05 17:30:00	-33.8173550930233	25.9494602325581
SC-AP34	2017-06-05 17:31:00	-33.8171226744186	25.9493001860465
SC-AP34	2017-06-05 17:32:00	-33.8168902558139	25.9491401395349
SC-AP34	2017-06-05 17:33:00	-33.8166578372093	25.9489800930233
SC-AP34	2017-06-05 17:34:00	-33.8164254186047	25.9488200465116
SC-AP34	2017-06-05 17:35:00	-33.816193	25.94866
SC-AP34	2017-06-05 17:36:00	-33.81580575	25.94782125
SC-AP34	2017-06-05 17:37:00	-33.8154185	25.9469825
SC-AP34	2017-06-05 17:38:00	-33.81503125	25.94614375
SC-AP34	2017-06-05 17:39:00	-33.814644	25.945305
SC-AP34	2017-06-05 17:40:00	-33.814228	25.944239
SC-AP34	2017-06-05 17:41:00	-33.81403	25.943569
SC-AP34	2017-06-05 17:42:00	-33.813965	25.94306
SC-AP34	2017-06-05 17:43:00	-33.813946	25.942867
SC-AP34	2017-06-05 17:44:00	-33.813911	25.94248
SC-AP34	2017-06-05 17:45:00	-33.813911	25.942116
SC-AP34	2017-06-05 17:46:00	-33.813911	25.941906
SC-AP34	2017-06-05 17:47:00	-33.813892	25.941565
SC-AP34	2017-06-05 17:48:00	-33.813831	25.941284
SC-AP34	2017-06-05 17:49:00	-33.813774	25.941139
SC-AP34	2017-06-05 17:50:00	-33.813816	25.940725
SC-AP34	2017-06-05 17:51:00	-33.81377	25.940374
SC-AP34	2017-06-05 17:52:00	-33.81377	25.940006
SC-AP34	2017-06-05 17:53:00	-33.813732	25.939806
SC-AP34	2017-06-05 17:54:00	-33.813671	25.939444
SC-AP34	2017-06-05 17:55:00	-33.813679	25.938997
SC-AP34	2017-06-05 17:56:00	-33.813633	25.93885
SC-AP34	2017-06-05 17:57:00	-33.813614	25.938473
SC-AP34	2017-06-05 17:58:00	-33.813595	25.937967
SC-AP34	2017-06-05 17:59:00	-33.813576	25.937727
SC-AP34	2017-06-05 18:00:00	-33.813549	25.937462
SC-AP34	2017-06-05 18:01:00	-33.813522	25.937197
SC-AP34	2017-06-05 18:02:00	-33.813488	25.936796
SC-AP34	2017-06-05 18:03:00	-33.8135015	25.936573
SC-AP34	2017-06-05 18:04:00	-33.813515	25.93635
SC-AP34	2017-06-05 18:05:00	-33.813477	25.935934
SC-AP34	2017-06-05 18:06:00	-33.813511	25.935436
SC-AP34	2017-06-05 18:07:00	-33.813494	25.935191
SC-AP34	2017-06-05 18:08:00	-33.813477	25.934946
SC-AP34	2017-06-05 18:09:00	-33.813389	25.9345
SC-AP34	2017-06-05 18:10:00	-33.813347	25.934232
SC-AP34	2017-06-05 18:11:00	-33.813305	25.933964
SC-AP34	2017-06-05 18:12:00	-33.813095	25.933645
SC-AP34	2017-06-05 18:13:00	-33.813244	25.93327
SC-AP34	2017-06-05 18:14:00	-33.81324	25.932888
SC-AP34	2017-06-05 18:15:00	-33.813263	25.932518
SC-AP34	2017-06-05 18:16:00	-33.813171	25.932161
SC-AP34	2017-06-05 18:17:00	-33.8131615	25.931935
SC-AP34	2017-06-05 18:18:00	-33.813152	25.931709
SC-AP34	2017-06-05 18:19:00	-33.813953	25.930988
SC-AP34	2017-06-05 18:20:00	-33.813526	25.930542
SC-AP34	2017-06-05 18:21:00	-33.813326	25.9302825
SC-AP34	2017-06-05 18:22:00	-33.813126	25.930023
SC-AP34	2017-06-05 18:23:00	-33.813091	25.929417
SC-AP34	2017-06-05 18:24:00	-33.8130835	25.9291365
SC-AP34	2017-06-05 18:25:00	-33.813076	25.928856
SC-AP34	2017-06-05 18:26:00	-33.813046	25.928162
SC-AP34	2017-06-05 18:27:00	-33.813023	25.927893
SC-AP34	2017-06-05 18:28:00	-33.812984	25.927345
SC-AP34	2017-06-05 18:29:00	-33.812958	25.926817
SC-AP34	2017-06-05 18:30:00	-33.8128795	25.9264745
SC-AP34	2017-06-05 18:31:00	-33.812801	25.926132
SC-AP34	2017-06-05 18:32:00	-33.81284	25.925665
SC-AP34	2017-06-05 18:33:00	-33.812866	25.925125
SC-AP34	2017-06-05 18:34:00	-33.812893	25.924841
SC-AP34	2017-06-05 18:35:00	-33.812851	25.924284
SC-AP34	2017-06-05 18:36:00	-33.812809	25.923746
SC-AP34	2017-06-05 18:37:00	-33.812809	25.923172
SC-AP34	2017-06-05 18:38:00	-33.812756	25.922615
SC-AP34	2017-06-05 18:39:00	-33.81274	25.922337
SC-AP34	2017-06-05 18:40:00	-33.812725	25.921793
SC-AP34	2017-06-05 18:41:00	-33.812668	25.921188
SC-AP34	2017-06-05 18:42:00	-33.812626	25.920626
SC-AP34	2017-06-05 18:43:00	-33.812626	25.920345
SC-AP34	2017-06-05 18:44:00	-33.812599	25.919788
SC-AP34	2017-06-05 18:45:00	-33.812637	25.919207
SC-AP34	2017-06-05 18:46:00	-33.812645	25.918695
SC-AP34	2017-06-05 18:47:00	-33.812634	25.9181
SC-AP34	2017-06-05 18:48:00	-33.812618	25.917801
SC-AP34	2017-06-05 18:49:00	-33.812569	25.917288
SC-AP34	2017-06-05 18:50:00	-33.812588	25.916739
SC-AP34	2017-06-05 18:51:00	-33.8125	25.916109
SC-AP34	2017-06-05 18:52:00	-33.812489	25.91576
SC-AP34	2017-06-05 18:53:00	-33.812473	25.91519
SC-AP34	2017-06-05 18:54:00	-33.812412	25.914524
SC-AP34	2017-06-05 18:55:00	-33.812401	25.913916
SC-AP34	2017-06-05 18:56:00	-33.812355	25.913603
SC-AP34	2017-06-05 18:57:00	-33.812374	25.913008
SC-AP34	2017-06-05 18:58:00	-33.812325	25.912447
SC-AP34	2017-06-05 18:59:00	-33.812237	25.911842
SC-AP34	2017-06-05 19:00:00	-33.812218	25.91157
SC-AP34	2017-06-05 19:01:00	-33.812187	25.910967
SC-AP34	2017-06-05 19:02:00	-33.812187	25.910349
SC-AP34	2017-06-05 19:03:00	-33.812096	25.909775
SC-AP34	2017-06-05 19:04:00	-33.812119	25.909506
SC-AP34	2017-06-05 19:05:00	-33.812077	25.908888
SC-AP34	2017-06-05 19:06:00	-33.811958	25.90822
SC-AP34	2017-06-05 19:07:00	-33.811947	25.907688
SC-AP34	2017-06-05 19:08:00	-33.811848	25.907097
SC-AP34	2017-06-05 19:09:00	-33.811775	25.906797
SC-AP34	2017-06-05 19:10:00	-33.81171	25.906199
SC-AP34	2017-06-05 19:11:00	-33.8116	25.905605
SC-AP34	2017-06-05 19:12:00	-33.81152	25.905043
SC-AP34	2017-06-05 19:13:00	-33.811474	25.904732
SC-AP34	2017-06-05 19:14:00	-33.811409	25.904156
SC-AP34	2017-06-05 19:15:00	-33.811359	25.903534
SC-AP34	2017-06-05 19:16:00	-33.811253	25.902929
SC-AP34	2017-06-05 19:17:00	-33.811237	25.902643
SC-AP34	2017-06-05 19:18:00	-33.811138	25.902058
SC-AP34	2017-06-05 19:19:00	-33.811054	25.901417
SC-AP34	2017-06-05 19:20:00	-33.810982	25.900831
SC-AP34	2017-06-05 19:21:00	-33.810875	25.900188
SC-AP34	2017-06-05 19:22:00	-33.810818	25.899921
SC-AP34	2017-06-05 19:23:00	-33.810772	25.899284
SC-AP34	2017-06-05 19:24:00	-33.810661	25.898695
SC-AP34	2017-06-05 19:25:00	-33.810612	25.898102
SC-AP34	2017-06-05 19:26:00	-33.810589	25.897821
SC-AP34	2017-06-05 19:27:00	-33.810532	25.897224
SC-AP34	2017-06-05 19:28:00	-33.81049	25.896654
SC-AP34	2017-06-05 19:29:00	-33.810421	25.896273
SC-AP34	2017-06-05 19:30:00	-33.810341	25.895737
SC-AP34	2017-06-05 19:31:00	-33.810284	25.895107
SC-AP34	2017-06-05 19:32:00	-33.810192	25.894445
SC-AP34	2017-06-05 19:33:00	-33.810192	25.894211
SC-AP34	2017-06-05 19:34:00	-33.810081	25.893547
SC-AP34	2017-06-05 19:35:00	-33.810032	25.892996
SC-AP34	2017-06-05 19:36:00	-33.809803	25.892155
SC-AP34	2017-06-05 19:37:00	-33.8096735	25.891491
SC-AP34	2017-06-05 19:38:00	-33.809544	25.890827
SC-AP34	2017-06-05 19:39:00	-33.809372	25.890238
SC-AP34	2017-06-05 19:40:00	-33.809307	25.8895
SC-AP34	2017-06-05 19:41:00	-33.8091775	25.888894
SC-AP34	2017-06-05 19:42:00	-33.809048	25.888288
SC-AP34	2017-06-05 19:43:00	-33.808901	25.887577
SC-AP34	2017-06-05 19:44:00	-33.808754	25.886866
SC-AP34	2017-06-05 19:45:00	-33.808651	25.886161
SC-AP34	2017-06-05 19:46:00	-33.808548	25.885456
SC-AP34	2017-06-05 19:47:00	-33.807907	25.882917
SC-AP34	2017-06-05 19:48:00	-33.8080635	25.883089
SC-AP34	2017-06-05 19:49:00	-33.80822	25.883261
SC-AP34	2017-06-05 19:50:00	-33.8081555555556	25.8827623333333
SC-AP34	2017-06-05 19:51:00	-33.8080911111111	25.8822636666667
SC-AP34	2017-06-05 19:52:00	-33.8080266666667	25.881765
SC-AP34	2017-06-05 19:53:00	-33.8079622222222	25.8812663333333
SC-AP34	2017-06-05 19:54:00	-33.8078977777778	25.8807676666667
SC-AP34	2017-06-05 19:55:00	-33.8078333333333	25.880269
SC-AP34	2017-06-05 19:56:00	-33.8077688888889	25.8797703333333
SC-AP34	2017-06-05 19:57:00	-33.8077044444444	25.8792716666667
SC-AP34	2017-06-05 19:58:00	-33.80764	25.878773
SC-AP34	2017-06-05 19:59:00	-33.807602	25.878038
SC-AP34	2017-06-05 20:00:00	-33.807999	25.879055
SC-AP34	2017-06-05 20:01:00	-33.80761	25.87672
SC-AP34	2017-06-05 20:02:00	-33.807646	25.8765955
SC-AP34	2017-06-05 20:03:00	-33.807682	25.876471
SC-AP34	2017-06-05 20:04:00	-33.80761	25.87549
SC-AP34	2017-06-05 20:05:00	-33.807598	25.875038
SC-AP34	2017-06-05 20:06:00	-33.807632	25.874413
SC-AP34	2017-06-05 20:07:00	-33.80761	25.874102
SC-AP34	2017-06-05 20:08:00	-33.807606	25.87352
SC-AP34	2017-06-05 20:09:00	-33.807571	25.872902
SC-AP34	2017-06-05 20:10:00	-33.807568	25.872372
SC-AP34	2017-06-05 20:11:00	-33.807579	25.872046
SC-AP34	2017-06-05 20:12:00	-33.807568	25.871466
SC-AP34	2017-06-05 20:13:00	-33.807549	25.87084
SC-AP34	2017-06-05 20:14:00	-33.807522	25.870234
SC-AP34	2017-06-05 20:15:00	-33.807421	25.869526
SC-AP34	2017-06-05 20:16:00	-33.80732	25.868818
SC-AP34	2017-06-05 20:17:00	-33.807186	25.868042
SC-AP34	2017-06-05 20:18:00	-33.807194	25.867805
SC-AP34	2017-06-05 20:19:00	-33.807112	25.867316
SC-AP34	2017-06-05 20:20:00	-33.80703	25.866827
SC-AP34	2017-06-05 20:21:00	-33.8068355	25.8661125
SC-AP34	2017-06-05 20:22:00	-33.806641	25.865398
SC-AP34	2017-06-05 20:23:00	-33.806541	25.864626
SC-AP34	2017-06-05 20:24:00	-33.806412	25.863968
SC-AP34	2017-06-05 20:25:00	-33.806362	25.863092
SC-AP34	2017-06-05 20:26:00	-33.8061663333333	25.862399
SC-AP34	2017-06-05 20:27:00	-33.8059706666667	25.861706
SC-AP34	2017-06-05 20:28:00	-33.805775	25.861013
SC-AP34	2017-06-05 20:29:00	-33.8056815	25.86054
SC-AP34	2017-06-05 20:30:00	-33.805588	25.860067
SC-AP34	2017-06-05 20:31:00	-33.805496	25.859184
SC-AP34	2017-06-05 20:32:00	-33.805479	25.85869
SC-AP34	2017-06-05 20:33:00	-33.805462	25.858196
SC-AP34	2017-06-05 20:34:00	-33.805319	25.8574365
SC-AP34	2017-06-05 20:35:00	-33.805176	25.856677
SC-AP34	2017-06-05 20:36:00	-33.805033	25.8559175
SC-AP34	2017-06-05 20:37:00	-33.80489	25.855158
SC-AP34	2017-06-05 20:38:00	-33.804909	25.854588
SC-AP34	2017-06-05 20:39:00	-33.804699	25.853569
SC-AP34	2017-06-05 20:40:00	-33.804605	25.8528403333333
SC-AP34	2017-06-05 20:41:00	-33.804511	25.8521116666667
SC-AP34	2017-06-05 20:42:00	-33.804417	25.851383
SC-AP34	2017-06-05 20:43:00	-33.8043005	25.850649
SC-AP34	2017-06-05 20:44:00	-33.804184	25.849915
SC-AP34	2017-06-05 20:45:00	-33.8041975	25.849379
SC-AP34	2017-06-05 20:46:00	-33.804211	25.848843
SC-AP34	2017-06-05 20:47:00	-33.8040813333333	25.848089
SC-AP34	2017-06-05 20:48:00	-33.8039516666667	25.847335
SC-AP34	2017-06-05 20:49:00	-33.803822	25.846581
SC-AP34	2017-06-05 20:50:00	-33.803732	25.8456205
SC-AP34	2017-06-05 20:51:00	-33.803642	25.84466
SC-AP34	2017-06-05 20:52:00	-33.8036135	25.84397
SC-AP34	2017-06-05 20:53:00	-33.803585	25.84328
SC-AP34	2017-06-05 20:54:00	-33.8035565	25.84259
SC-AP34	2017-06-05 20:55:00	-33.803528	25.8419
SC-AP34	2017-06-05 20:56:00	-33.803497	25.840891
SC-AP34	2017-06-05 20:57:00	-33.8034895	25.8403875
SC-AP34	2017-06-05 20:58:00	-33.803482	25.839884
SC-AP34	2017-06-05 20:59:00	-33.803616	25.838921
SC-AP34	2017-06-05 21:00:00	-33.803652	25.8383955
SC-AP34	2017-06-05 21:01:00	-33.803688	25.83787
SC-AP34	2017-06-05 21:02:00	-33.803722	25.836939
SC-AP34	2017-06-05 21:03:00	-33.803738	25.835915
SC-AP34	2017-06-05 21:04:00	-33.8037285	25.835395
SC-AP34	2017-06-05 21:05:00	-33.803719	25.834875
SC-AP34	2017-06-05 21:06:00	-33.80375225	25.83405925
SC-AP34	2017-06-05 21:07:00	-33.8037855	25.8332435
SC-AP34	2017-06-05 21:08:00	-33.80381875	25.83242775
SC-AP34	2017-06-05 21:09:00	-33.803852	25.831612
SC-AP34	2017-06-05 21:10:00	-33.803825	25.830572
SC-AP34	2017-06-05 21:11:00	-33.803699	25.829664
SC-AP34	2017-06-05 21:12:00	-33.8037605	25.829112
SC-AP34	2017-06-05 21:13:00	-33.803822	25.82856
SC-AP34	2017-06-05 21:14:00	-33.8038325	25.82761825
SC-AP34	2017-06-05 21:15:00	-33.803843	25.8266765
SC-AP34	2017-06-05 21:16:00	-33.8038535	25.82573475
SC-AP34	2017-06-05 21:17:00	-33.803864	25.824793
SC-AP34	2017-06-05 21:18:00	-33.803862	25.8243235
SC-AP34	2017-06-05 21:19:00	-33.80386	25.823854
SC-AP34	2017-06-05 21:20:00	-33.80405	25.822678
SC-AP34	2017-06-05 21:21:00	-33.80416175	25.821884
SC-AP34	2017-06-05 21:22:00	-33.8042735	25.82109
SC-AP34	2017-06-05 21:23:00	-33.80438525	25.820296
SC-AP34	2017-06-05 21:24:00	-33.804497	25.819502
SC-AP34	2017-06-05 21:25:00	-33.804579	25.81885825
SC-AP34	2017-06-05 21:26:00	-33.804661	25.8182145
SC-AP34	2017-06-05 21:27:00	-33.804743	25.81757075
SC-AP34	2017-06-05 21:28:00	-33.804825	25.816927
SC-AP34	2017-06-05 21:29:00	-33.8049185	25.816146
SC-AP34	2017-06-05 21:30:00	-33.805012	25.815365
SC-AP34	2017-06-05 21:31:00	-33.805111	25.8146555
SC-AP34	2017-06-05 21:32:00	-33.80521	25.813946
SC-AP34	2017-06-05 21:33:00	-33.805309	25.8132365
SC-AP34	2017-06-05 21:34:00	-33.805408	25.812527
SC-AP34	2017-06-05 21:35:00	-33.805471	25.811822
SC-AP34	2017-06-05 21:36:00	-33.805534	25.811117
SC-AP34	2017-06-05 21:37:00	-33.805534	25.811117
SC-AP34	2017-06-05 21:38:00	-33.805534	25.811117
SC-AP34	2017-06-05 21:39:00	-33.805534	25.811117
SC-AP34	2017-06-05 21:40:00	-33.805534	25.811117
SC-AP34	2017-06-05 21:41:00	-33.805763	25.807693
SC-AP34	2017-06-05 21:42:00	-33.805775	25.806923
SC-AP34	2017-06-05 21:43:00	-33.805908	25.806087
SC-AP34	2017-06-05 21:44:00	-33.805882	25.805307
SC-AP34	2017-06-05 21:45:00	-33.805943	25.804472
SC-AP34	2017-06-05 21:46:00	-33.805943	25.804472
SC-AP34	2017-06-05 21:47:00	-33.805943	25.804472
SC-AP34	2017-06-05 21:48:00	-33.806175	25.802599
SC-AP34	2017-06-05 21:49:00	-33.8063355	25.802125
SC-AP34	2017-06-05 21:50:00	-33.806496	25.801651
SC-AP34	2017-06-05 21:51:00	-33.806496	25.801651
SC-AP34	2017-06-05 21:52:00	-33.806488	25.800037
SC-AP34	2017-06-05 21:53:00	-33.806541	25.799223
SC-AP34	2017-06-05 21:54:00	-33.80653	25.798441
SC-AP34	2017-06-05 21:55:00	-33.806553	25.79764
SC-AP34	2017-06-05 21:56:00	-33.8064197636364	25.7970914363636
SC-AP34	2017-06-05 21:57:00	-33.8062865272727	25.7965428727273
SC-AP34	2017-06-05 21:58:00	-33.8061532909091	25.7959943090909
SC-AP34	2017-06-05 21:59:00	-33.8060200545454	25.7954457454545
SC-AP34	2017-06-05 22:00:00	-33.8058868181818	25.7948971818182
SC-AP34	2017-06-05 22:01:00	-33.8057535818182	25.7943486181818
SC-AP34	2017-06-05 22:02:00	-33.8056203454545	25.7938000545454
SC-AP34	2017-06-05 22:03:00	-33.8054871090909	25.7932514909091
SC-AP34	2017-06-05 22:04:00	-33.8053538727273	25.7927029272727
SC-AP34	2017-06-05 22:05:00	-33.8052206363636	25.7921543636364
SC-AP34	2017-06-05 22:06:00	-33.8050874	25.7916058
SC-AP34	2017-06-05 22:07:00	-33.8049541636363	25.7910572363636
SC-AP34	2017-06-05 22:08:00	-33.8048209272727	25.7905086727273
SC-AP34	2017-06-05 22:09:00	-33.8046876909091	25.7899601090909
SC-AP34	2017-06-05 22:10:00	-33.8045544545454	25.7894115454545
SC-AP34	2017-06-05 22:11:00	-33.8044212181818	25.7888629818182
SC-AP34	2017-06-05 22:12:00	-33.8042879818182	25.7883144181818
SC-AP34	2017-06-05 22:13:00	-33.8041547454545	25.7877658545454
SC-AP34	2017-06-05 22:14:00	-33.8040215090909	25.7872172909091
SC-AP34	2017-06-05 22:15:00	-33.8038882727272	25.7866687272727
SC-AP34	2017-06-05 22:16:00	-33.8037550363636	25.7861201636363
SC-AP34	2017-06-05 22:17:00	-33.8036218	25.7855716
SC-AP34	2017-06-05 22:18:00	-33.8034885636363	25.7850230363636
SC-AP34	2017-06-05 22:19:00	-33.8033553272727	25.7844744727273
SC-AP34	2017-06-05 22:20:00	-33.8032220909091	25.7839259090909
SC-AP34	2017-06-05 22:21:00	-33.8030888545454	25.7833773454545
SC-AP34	2017-06-05 22:22:00	-33.8029556181818	25.7828287818182
SC-AP34	2017-06-05 22:23:00	-33.8028223818181	25.7822802181818
SC-AP34	2017-06-05 22:24:00	-33.8026891454545	25.7817316545454
SC-AP34	2017-06-05 22:25:00	-33.8025559090909	25.7811830909091
SC-AP34	2017-06-05 22:26:00	-33.8024226727272	25.7806345272727
SC-AP34	2017-06-05 22:27:00	-33.8022894363636	25.7800859636363
SC-AP34	2017-06-05 22:28:00	-33.8021562	25.7795374
SC-AP34	2017-06-05 22:29:00	-33.8020229636363	25.7789888363636
SC-AP34	2017-06-05 22:30:00	-33.8018897272727	25.7784402727273
SC-AP34	2017-06-05 22:31:00	-33.8017564909091	25.7778917090909
SC-AP34	2017-06-05 22:32:00	-33.8016232545454	25.7773431454545
SC-AP34	2017-06-05 22:33:00	-33.8014900181818	25.7767945818182
SC-AP34	2017-06-05 22:34:00	-33.8013567818181	25.7762460181818
SC-AP34	2017-06-05 22:35:00	-33.8012235454545	25.7756974545454
SC-AP34	2017-06-05 22:36:00	-33.8010903090909	25.7751488909091
SC-AP34	2017-06-05 22:37:00	-33.8009570727272	25.7746003272727
SC-AP34	2017-06-05 22:38:00	-33.8008238363636	25.7740517636364
SC-AP34	2017-06-05 22:39:00	-33.8006906	25.7735032
SC-AP34	2017-06-05 22:40:00	-33.8005573636363	25.7729546363636
SC-AP34	2017-06-05 22:41:00	-33.8004241272727	25.7724060727273
SC-AP34	2017-06-05 22:42:00	-33.8002908909091	25.7718575090909
SC-AP34	2017-06-05 22:43:00	-33.8001576545454	25.7713089454545
SC-AP34	2017-06-05 22:44:00	-33.8000244181818	25.7707603818182
SC-AP34	2017-06-05 22:45:00	-33.7998911818182	25.7702118181818
SC-AP34	2017-06-05 22:46:00	-33.7997579454545	25.7696632545454
SC-AP34	2017-06-05 22:47:00	-33.7996247090909	25.7691146909091
SC-AP34	2017-06-05 22:48:00	-33.7994914727273	25.7685661272727
SC-AP34	2017-06-05 22:49:00	-33.7993582363636	25.7680175636364
SC-AP34	2017-06-05 22:50:00	-33.799225	25.767469
SC-AP34	2017-06-05 22:51:00	-33.799198	25.767452
SC-AP34	2017-06-05 22:52:00	-33.799217	25.767494
SC-AP34	2017-06-05 22:53:00	-33.799248	25.767477
SC-AP34	2017-06-05 22:54:00	-33.799229	25.76745
SC-AP34	2017-06-05 22:55:00	-33.799236	25.767458
SC-AP34	2017-06-05 22:56:00	-33.799248	25.767448
SC-AP34	2017-06-05 22:57:00	-33.799232	25.767481
