# Supplementary material for: Multi-predator assemblages, dive type, bathymetry and sex influence foraging success and efficiency in African penguins
Source: PeerJ. 2020 Jun 30;8:e9380. doi: 10.7717/peerj.9380 (PMC7333648; doi:10.7717/peerj.9380)
Supplement: Data S1 [file peerj-08-9380-s002.zip › Data S1/SC-AP34-SVM-summary-vedba-preycaps.txt]

divenum	preycaps	dive.time	maxdivedepth	meandepthcap	ID	total_vedba	mean_vedba	dateW	diveNum
1	2	17.6399831771851	2.57	1.52910625	1	131.664648398097	0.298559293419722	2017-06-04 16:52:55.07	1
2	0	8.51999187469482	0.71	0	2	44.6179054966566	0.209473734726087	2017-06-04 16:53:06.31	2
3	0	9.75999069213867	0.74	0	3	44.3494066986607	0.181759863519101	2017-06-04 16:53:19.72	3
4	0	6.91999340057373	0.82	0	4	29.1715114427523	0.168621453426314	2017-06-04 16:53:31.75	4
5	0	7.83999252319336	0.99	0	5	29.7727823960692	0.151901951000353	2017-06-04 16:53:43.55	5
6	0	14.3999862670898	1.02	0	6	56.2954071658752	0.15637613101632	2017-06-04 16:54:05.31	6
7	0	11.9199886322021	0.89	0	7	48.1039529596514	0.161422660938428	2017-06-04 16:54:20.25	7
8	0	2.35999774932861	0.68	0	8	10.5055815892799	0.178060704903049	2017-06-04 16:54:26.68	8
9	0	5.91999435424805	0.74	0	9	23.3878807069467	0.158026220992883	2017-06-04 16:54:33.00	9
10	0	13.3999872207642	1.03	0	10	51.5797451925105	0.15396938863436	2017-06-04 16:54:51.55	10
11	0	10.199990272522	0.97	0	11	38.8553117788378	0.152373771681717	2017-06-04 16:55:06.16	11
12	0	12.7599878311157	1.03	0	12	51.7808270924361	0.162322341982558	2017-06-04 16:55:21.92	12
13	0	19.039981842041	2.5	0	13	78.2912087606148	0.164477329329023	2017-06-04 16:55:48.27	13
14	0	5.31999492645264	1.18	0	14	22.282562822391	0.167538066333767	2017-06-04 16:55:55.68	14
15	0	11.9599885940552	1.89	0	15	48.4475861298665	0.162032060635005	2017-06-04 16:56:11.16	15
16	1	65.79993724823	19.14	17.2644	16	249.491958817692	0.151666844266074	2017-06-04 16:57:29.50	16
17	0	8.4799919128418	1.05	0	17	29.0565919438186	0.137059395961409	2017-06-04 16:57:51.44	17
18	0	4.55999565124512	0.95	0	18	15.2909715496401	0.134131329382808	2017-06-04 16:58:17.92	18
19	1	83.2799205780029	24.45	24.379	19	267.202408085682	0.128339293028666	2017-06-04 16:59:45.40	19
20	0	6.55999374389648	0.82	0	20	23.4486171123319	0.14297937263617	2017-06-04 16:59:58.03	20
21	0	5.31999492645264	0.74	0	21	18.043884129717	0.135668301727195	2017-06-04 17:00:07.25	21
22	0	13.8799867630005	1.59	0	22	52.3937711712885	0.150990695018123	2017-06-04 17:00:25.40	22
23	0	32.7199687957764	3.97	0	23	122.47737721451	0.149727845005514	2017-06-04 17:01:15.75	23
24	0	15.2799854278564	1.41	0	24	55.3832748588649	0.144982394918494	2017-06-04 17:01:40.20	24
25	0	17.599983215332	1.75	0	25	64.6128617134486	0.146847412985111	2017-06-04 17:02:08.72	25
26	0	14.9599857330322	2.03	0	26	52.3430759149293	0.13995474843564	2017-06-04 17:02:33.31	26
27	0	16.5999841690063	2.07	0	27	56.8422354526122	0.136969242054487	2017-06-04 17:02:55.96	27
28	0	87.2799167633057	21.73	0	28	274.077460412328	0.125608368658262	2017-06-04 17:04:30.88	28
29	0	6.63999366760254	0.92	0	29	22.616535503257	0.136244189778657	2017-06-04 17:04:48.68	29
30	0	12.0799884796143	1.26	0	30	43.9796640863455	0.145628026775978	2017-06-04 17:05:04.92	30
31	0	13.3599872589111	1.73	0	31	51.402665866552	0.153900197205245	2017-06-04 17:05:23.31	31
32	0	13.2399873733521	0.88	0	32	48.3982109424985	0.146218159947125	2017-06-04 17:05:41.64	32
33	0	58.0799446105957	12.86	0	33	190.537995846811	0.131224515046013	2017-06-04 17:06:50.51	33
34	0	90.8799133300781	23.84	0	34	276.237280783937	0.121583310204197	2017-06-04 17:08:38.31	34
35	0	1.63999843597412	0.62	0	35	4.58298100376463	0.111780024482064	2017-06-04 17:08:53.31	35
36	0	71.0399322509766	20.01	0	36	227.045277726722	0.127840809530812	2017-06-04 17:10:08.72	36
37	0	6.47999382019043	0.72	0	37	23.6291858709652	0.145859172042995	2017-06-04 17:10:37.00	37
38	0	96.0799083709717	26.49	0	38	305.344849772822	0.127121086499926	2017-06-04 17:12:16.50	38
39	0	79.4799242019653	21.71	0	39	248.998145820038	0.125313611384015	2017-06-04 17:14:10.50	39
40	0	76.6399269104004	22.01	0	40	241.695393554778	0.126145821270761	2017-06-04 17:15:42.00	40
41	0	95.1599092483521	22.29	0	41	300.231064448514	0.126200531504209	2017-06-04 17:17:35.07	41
42	0	83.439920425415	23.07	0	42	271.166045055502	0.129993310189599	2017-06-04 17:19:22.75	42
43	0	76.7199268341064	20.45	0	43	250.623671090776	0.130669275855462	2017-06-04 17:20:57.75	43
44	1	74.2799291610718	25.24	21.6035625	44	311.087479921444	0.167521529306109	2017-06-04 17:22:34.44	44
45	2	83.6399202346802	23.06	21.0380875	45	330.115317604322	0.157874374750991	2017-06-04 17:24:19.64	45
46	1	87.1599168777466	23.03	18.41475	46	341.465256310151	0.156707322767394	2017-06-04 17:26:05.72	46
47	0	79.4799242019653	19.48	0	47	254.354648141881	0.128009385073921	2017-06-04 17:27:48.88	47
48	0	7.07999324798584	1.03	0	48	26.0730290360402	0.147305248791187	2017-06-04 17:28:13.79	48
49	0	0.279999732971191	0.53	0	49	0.90760963370378	0.12965851910054	2017-06-04 17:38:05.07	49
50	0	0.999999046325684	0.52	0	50	4.93525821139143	0.197410328455657	2017-06-04 17:58:47.25	50
51	0	5.39999485015869	0.62	0	51	14.3883413152198	0.106580306038665	2017-06-04 17:58:57.79	51
52	0	1.79999828338623	0.55	0	52	4.98025720660183	0.11067238236893	2017-06-04 17:59:02.27	52
53	0	3.07999706268311	0.6	0	53	6.19235554709412	0.0804202019103133	2017-06-04 18:07:51.72	53
54	0	25.3199758529663	0.69	0	54	58.1677490603555	0.0918921786103563	2017-06-04 18:08:26.72	54
55	0	0.519999504089355	0.51	0	55	0.660007512724248	0.050769808671096	2017-06-04 18:08:28.07	55
56	0	2.39999771118164	0.56	0	56	6.52616280519749	0.108769380086625	2017-06-04 20:12:48.03	56
57	0	4.07999610900879	0.68	0	57	8.42005103145241	0.0825495199162001	2017-06-05 00:48:55.75	57
58	0	6.95999336242676	0.76	0	58	12.2739063264132	0.0705396915311102	2017-06-05 01:48:31.48	58
59	0	2.67999744415283	0.57	0	59	6.55364981571203	0.0978156688912243	2017-06-05 06:02:59.44	59
60	0	12.1599884033203	0.92	0	60	22.496222975622	0.0740007334724407	2017-06-05 06:03:15.75	60
61	0	4.31999588012695	0.62	0	61	16.0670751120087	0.148769214000081	2017-06-05 06:05:09.03	61
62	0	27.4799737930298	1.56	0	62	56.6818482492627	0.0825063293293489	2017-06-05 06:06:15.55	62
63	0	18.5599822998047	1.43	0	63	34.3892592638877	0.0741147828963096	2017-06-05 06:07:05.50	63
64	0	53.3999490737915	3.95	0	64	91.4652953777799	0.0685133298709961	2017-06-05 06:08:39.20	64
65	0	68.2399349212646	6.97	0	65	108.046342114309	0.0633331430916228	2017-06-05 06:10:19.16	65
66	0	59.3199434280396	7.22	0	66	97.0904002418762	0.0654689145258774	2017-06-05 06:15:14.44	66
67	0	52.0399503707886	4.9	0	67	86.0053281220135	0.0661070930991648	2017-06-05 06:16:23.88	67
68	0	12.7599878311157	0.65	0	68	31.6147910634468	0.0991059280985794	2017-06-05 06:24:15.79	68
69	0	61.479941368103	7.37	0	69	123.862612007662	0.0805872556978936	2017-06-05 06:25:42.31	69
70	0	57.5199451446533	6.8	0	70	116.112010047011	0.0807454868198967	2017-06-05 06:26:57.27	70
71	0	60.8799419403076	6.94	0	71	134.501876662403	0.0883717980699099	2017-06-05 06:28:10.48	71
72	0	64.7199382781982	8.13	0	72	155.333548004767	0.0960034289275444	2017-06-05 06:29:28.55	72
73	0	2.87999725341797	0.77	0	73	5.2172014882692	0.0724611317815167	2017-06-05 06:29:39.48	73
74	0	68.1199350357056	9.31	0	74	174.063042591551	0.102209655074311	2017-06-05 06:30:56.07	74
75	0	2.15999794006348	0.58	0	75	4.21916815713781	0.0781327436507002	2017-06-05 06:31:03.72	75
76	0	67.279935836792	8	0	76	182.491399349408	0.108496670243405	2017-06-05 06:32:23.75	76
77	0	1.55999851226807	0.52	0	77	2.43628351746515	0.0624688081401321	2017-06-05 06:32:31.00	77
78	0	59.4399433135986	7.8	0	78	171.072998810041	0.115123148593567	2017-06-05 06:33:38.40	78
79	0	2.31999778747559	0.57	0	79	6.95435495922319	0.119902671710745	2017-06-05 06:33:47.92	79
80	0	1.35999870300293	0.55	0	80	2.23904949257998	0.0658543968405877	2017-06-05 06:33:49.27	80
81	0	78.2799253463745	12.16	0	81	198.40655870674	0.101383014157762	2017-06-05 06:35:15.24	81
82	0	2.27999782562256	0.62	0	82	5.11537321058129	0.0897433896593208	2017-06-05 06:35:21.96	82
83	0	67.4399356842041	8.6	0	83	184.29967207537	0.109311786521572	2017-06-05 06:36:43.03	83
84	0	42.9199590682983	4.95	0	84	126.390740826048	0.117791929940399	2017-06-05 06:37:42.20	84
85	0	58.9999437332153	9.44	0	85	178.032755662201	0.120700173330305	2017-06-05 06:38:53.31	85
86	0	1.11999893188477	0.52	0	86	1.41806399969862	0.0506451428463792	2017-06-05 06:39:02.03	86
87	0	73.4399299621582	11.69	0	87	206.428229469471	0.112433676181629	2017-06-05 06:40:24.64	87
88	0	1.59999847412109	0.54	0	88	2.86001654971088	0.071500413742772	2017-06-05 06:40:31.44	88
89	0	62.0399408340454	7.79	0	89	196.588821849721	0.126749723952109	2017-06-05 06:41:42.68	89
90	0	60.1599426269531	11.18	0	90	192.673035498546	0.128107071475097	2017-06-05 06:42:58.20	90
91	0	58.479944229126	10.19	0	91	193.656882137803	0.132460247700275	2017-06-05 06:44:08.00	91
92	0	52.3599500656128	8.43	0	92	182.81876211872	0.139662919876791	2017-06-05 06:45:10.07	92
93	0	51.4799509048462	9.11	0	93	188.707186492173	0.146625630530049	2017-06-05 06:46:11.68	93
94	0	41.8799600601196	8.76	0	94	151.065792758393	0.144284424793116	2017-06-05 06:47:02.92	94
95	0	50.9199514389038	8.5	0	95	174.079680196158	0.136747588528011	2017-06-05 06:48:10.03	95
96	0	49.8399524688721	12.59	0	96	152.064504119154	0.122042138137363	2017-06-05 06:49:13.00	96
97	0	42.2399597167969	9.17	0	97	168.451614038349	0.159518573899951	2017-06-05 06:50:01.75	97
98	0	47.6799545288086	9.14	0	98	171.520713047025	0.143893215643477	2017-06-05 06:50:59.96	98
99	0	53.9199485778809	10.91	0	99	182.859061341605	0.135652122656977	2017-06-05 06:52:04.07	99
100	2	46.5199556350708	12.11	10.0940625	100	200.860545523771	0.172708981533767	2017-06-05 06:52:59.68	100
101	1	54.0399484634399	11.73	7.3215375	101	221.664042673494	0.164074050831602	2017-06-05 06:54:04.07	101
102	1	47.5199546813965	9.47	8.5985	102	190.726109700367	0.160543863384148	2017-06-05 06:55:01.07	102
103	1	48.279953956604	10.97	7.7669375	103	199.166153498575	0.16500924067819	2017-06-05 06:55:59.64	103
104	1	50.5999517440796	12.71	8.036475	104	199.518789760276	0.157722363446858	2017-06-05 06:57:00.88	104
105	3	59.1199436187744	15.26	10.8457125	105	216.381305115184	0.146401424299854	2017-06-05 06:58:08.64	105
106	0	51.9199504852295	11.34	0	106	209.725641461593	0.161575994962706	2017-06-05 06:59:11.55	106
107	0	62.3199405670166	16.75	0	107	239.172331518171	0.1535124079064	2017-06-05 07:00:24.55	107
108	0	64.4399385452271	13.79	0	108	233.282564929152	0.144806061408537	2017-06-05 07:01:40.16	108
109	1	59.0799436569214	16.97	14.2926375	109	248.687418380076	0.168373336750221	2017-06-05 07:02:49.64	109
110	0	67.5999355316162	17.01	0	110	254.862778006534	0.150806377518659	2017-06-05 07:04:09.44	110
111	1	68.1999349594116	17.88	15.3784	111	259.822364612651	0.152388483643783	2017-06-05 07:05:35.64	111
112	0	71.5599317550659	17.79	0	112	253.480846931345	0.141688567317689	2017-06-05 07:06:58.92	112
113	1	64.7599382400513	17.29	15.58365	113	266.506051655529	0.164611520479017	2017-06-05 07:08:18.00	113
114	3	73.4799299240112	24.72	17.12300625	114	276.149856181272	0.150326541198297	2017-06-05 07:09:44.75	114
115	1	69.9199333190918	19.85	16.5693125	115	277.899320298069	0.158981304518346	2017-06-05 07:11:07.88	115
116	2	79.8399238586426	18.84	16.8385625	116	296.737152848686	0.148665908240825	2017-06-05 07:12:41.00	116
117	1	78.2799253463745	22.55	13.9118125	117	321.305701263989	0.164182780410827	2017-06-05 07:14:14.55	117
118	0	1.67999839782715	0.68	0	118	4.70595671521418	0.11204658845748	2017-06-05 07:14:26.92	118
119	0	59.7199430465698	19.13	0	119	236.837372507192	0.158631863702071	2017-06-05 07:15:30.00	119
120	2	65.7199373245239	17.62	11.583525	120	270.09833484848	0.164393387004553	2017-06-05 07:16:47.75	120
121	0	66.3999366760254	18.17	0	121	258.518977276971	0.155734323660826	2017-06-05 07:18:07.64	121
122	1	73.8399295806885	18.31	14.0084375	122	285.42048987789	0.154615649988023	2017-06-05 07:19:33.31	122
123	2	82.5599212646484	19.74	16.055575	123	356.150162234676	0.172553373175715	2017-06-05 07:21:11.64	123
124	1	68.719934463501	23.04	16.5244375	124	359.041675230923	0.208988169517417	2017-06-05 07:22:35.72	124
125	1	61.7999410629272	23.9	17.4049	125	335.9849774825	0.217466004843042	2017-06-05 07:23:53.55	125
126	2	82.4399213790894	20.35	6.0995375	126	315.437671060843	0.153050786540923	2017-06-05 07:25:30.92	126
127	3	41.5999603271484	16.7	11.6793625	127	215.953886927505	0.207647968199524	2017-06-05 07:26:26.75	127
128	1	70.9599323272705	16.84	12.135625	128	248.67031687186	0.140174924955953	2017-06-05 07:28:02.31	128
129	2	63.1199398040771	18.91	14.758425	129	260.141032870449	0.164854900424872	2017-06-05 07:29:19.64	129
130	2	57.039945602417	14.49	13.44525625	130	272.10935858662	0.190820027059341	2017-06-05 07:30:28.00	130
131	1	64.359938621521	15.69	10.437675	131	254.919872622851	0.158433730654351	2017-06-05 07:31:47.64	131
132	0	67.8799352645874	18.83	0	132	252.923586554609	0.149041594905485	2017-06-05 07:33:08.79	132
133	1	71.2399320602417	29.06	19.64465	133	363.073326553596	0.203859251293428	2017-06-05 07:34:32.40	133
134	1	78.0799255371094	21.96	17.429225	134	326.38164477535	0.167203711462782	2017-06-05 07:36:09.44	134
135	0	82.2799215316772	21.03	0	135	271.362904013918	0.1319216840126	2017-06-05 07:37:49.00	135
136	1	91.1199131011963	24.03	20.589475	136	354.48517490984	0.155612456062265	2017-06-05 07:39:37.40	136
137	0	89.3199148178101	20.54	0	137	312.655952662339	0.140016100610094	2017-06-05 07:41:26.50	137
138	0	85.1599187850952	22.83	0	138	310.207601073207	0.145705777864353	2017-06-05 07:43:07.24	138
139	0	69.1199340820312	18.27	0	139	266.57114968497	0.154265711623247	2017-06-05 07:44:32.44	139
140	0	61.3599414825439	13.13	0	140	215.483060240929	0.140471356089263	2017-06-05 07:45:46.48	140
141	0	79.9999237060547	24.63	0	141	278.999335485406	0.139499667742703	2017-06-05 07:47:16.92	141
142	0	78.959924697876	24.09	0	142	245.55303692716	0.124393635728044	2017-06-05 07:56:06.75	142
143	1	71.4399318695068	18.37	12.0774375	143	257.900121029461	0.144400963622319	2017-06-05 07:57:36.27	143
144	0	72.5999307632446	22.5	0	144	252.889916339886	0.139333287239607	2017-06-05 07:59:00.92	144
145	0	76.9999265670776	23.33	0	145	280.146428105718	0.14553061200297	2017-06-05 08:00:32.00	145
146	0	62.1599407196045	15.46	0	146	218.136983750686	0.140371289414856	2017-06-05 08:01:46.68	146
147	0	86.7599172592163	27.23	0	147	296.385967578494	0.13664636587298	2017-06-05 08:03:25.07	147
148	0	90.2799139022827	26.89	0	148	303.881768775664	0.134639684880666	2017-06-05 08:05:11.25	148
149	4	64.6399383544922	25.96	19.2468125	149	316.78217841721	0.196028575753224	2017-06-05 08:06:32.75	149
150	2	86.0799179077148	25.14	17.782875	150	377.904624962944	0.17560623836568	2017-06-05 08:08:17.31	150
151	3	87.9199161529541	33.5	23.9045916666667	151	547.500055812365	0.24909010728497	2017-06-05 08:10:03.72	151
152	1	59.0399436950684	25.92	18.539075	152	244.645035818722	0.165748669253877	2017-06-05 08:11:53.16	152
153	3	63.0799398422241	24.85	18.5674541666667	153	340.149211991895	0.215693856684778	2017-06-05 08:13:16.75	153
154	4	58.479944229126	25.25	19.7483	154	262.87192041894	0.179802955142914	2017-06-05 08:14:36.75	154
155	3	52.9999494552612	24.99	21.3430458333333	155	254.237088906136	0.191877048231046	2017-06-05 08:15:49.75	155
156	1	68.8399343490601	23.92	20.0119375	156	309.457209245578	0.179812440003241	2017-06-05 08:17:15.25	156
157	5	73.159930229187	26.46	21.1238	157	363.489771592951	0.198736889881329	2017-06-05 08:18:49.48	157
158	2	80.5599231719971	23.37	18.83799375	158	344.591024109587	0.171097827263946	2017-06-05 08:20:31.44	158
159	2	59.3199434280396	26.07	18.276	159	244.673911029936	0.164985779521197	2017-06-05 08:21:50.92	159
160	1	64.4399385452271	24.26	18.6816625	160	315.134876262087	0.195614448331525	2017-06-05 08:23:11.75	160
161	2	64.9199380874634	22.96	19.7787875	161	277.468349610591	0.170960166118664	2017-06-05 08:24:42.44	161
162	3	71.3999319076538	27.25	17.3726666666667	162	402.207540490162	0.225326353215777	2017-06-05 08:26:11.75	162
163	3	71.679931640625	21.31	17.768125	163	272.479081141844	0.152053058672904	2017-06-05 08:27:46.64	163
164	2	73.5999298095703	27.34	19.07175	164	322.457058183221	0.175248401186533	2017-06-05 08:29:15.64	164
165	2	57.4399452209473	26.27	20.365425	165	248.551117697045	0.173085736557831	2017-06-05 08:30:35.00	165
166	1	68.5199346542358	22.37	18.1127125	166	254.206069902669	0.148398172739445	2017-06-05 08:31:56.51	166
167	2	84.6399192810059	23.49	19.607025	167	379.782289232131	0.17948123309647	2017-06-05 08:33:35.79	167
168	2	61.2799415588379	24.7	19.5999	168	265.032887620683	0.172997968420811	2017-06-05 08:34:55.75	168
169	2	70.5599327087402	25.02	20.2282375	169	328.061243580761	0.185975761667098	2017-06-05 08:36:23.68	169
170	1	66.6799364089966	26.22	19.0453125	170	273.501999765272	0.164068386181927	2017-06-05 08:37:52.72	170
171	1	64.9999380111694	25.33	16.1830625	171	273.532720700228	0.168327828123217	2017-06-05 08:39:15.50	171
172	3	78.0799255371094	26.39	20.095275	172	346.352099342016	0.177434477121934	2017-06-05 08:40:50.31	172
173	2	70.8399324417114	24.05	19.246425	173	300.997074364612	0.169958822340267	2017-06-05 08:42:18.64	173
174	1	87.839916229248	22.9	17.1802875	174	331.595793588177	0.150999906005545	2017-06-05 08:44:05.16	174
175	0	2.07999801635742	0.86	0	175	9.84406908659915	0.189309020896137	2017-06-05 08:44:46.64	175
176	2	79.9199237823486	25.09	19.214625	176	323.362418990515	0.161843052547805	2017-06-05 08:46:08.55	176
177	2	63.7999391555786	32.23	22.0876125	177	299.876073370964	0.188010077348567	2017-06-05 08:47:31.75	177
178	1	77.6799259185791	25.04	20.80565	178	305.992875010982	0.157565847070537	2017-06-05 08:49:11.92	178
179	2	74.8399286270142	27.54	15.1421	179	395.8091251395	0.211549505686531	2017-06-05 08:50:46.20	179
180	1	5.63999462127686	1.5	1.444375	180	47.1221154648153	0.334199400459683	2017-06-05 08:50:55.75	180
181	0	2.99999713897705	0.93	0	181	27.3045376050689	0.364060501400918	2017-06-05 08:51:00.31	181
182	0	6.11999416351318	1.07	0	182	61.3574059212071	0.401028796870635	2017-06-05 08:51:07.50	182
183	0	6.8799934387207	3.66	0	183	53.6750890625825	0.312064471294084	2017-06-05 08:51:15.92	183
184	1	4.55999565124512	1.85	1.73615	184	45.638897578159	0.400341206825956	2017-06-05 08:51:22.40	184
185	0	12.9599876403809	4.74	0	185	155.51182772007	0.479974776913797	2017-06-05 08:51:36.75	185
186	0	12.6799879074097	5.81	0	186	99.3932564944388	0.313543395881511	2017-06-05 08:51:50.75	186
187	1	31.4399700164795	22.82	20.154625	187	190.625958401462	0.242526664632903	2017-06-05 08:52:51.79	187
188	0	8.87999153137207	4.91	0	188	129.842623774745	0.584876683670023	2017-06-05 08:53:01.92	188
189	0	40.999960899353	21.54	0	189	142.914245921663	0.1394285326065	2017-06-05 08:54:04.68	189
190	0	67.5999355316162	23.51	0	190	223.868452985125	0.132466540227885	2017-06-05 08:55:27.92	190
191	1	70.5599327087402	24.2	20.21045	191	263.738027257853	0.149511353320779	2017-06-05 08:56:58.51	191
192	2	64.0799388885498	31.63	21.013	192	234.492859457516	0.146375068325541	2017-06-05 08:58:19.48	192
193	4	80.1199235916138	27.12	22.2457208333333	193	311.07001213268	0.15530205298686	2017-06-05 08:59:55.75	193
194	1	63.5999393463135	31.43	20.9355375	194	291.517641603143	0.183344428681222	2017-06-05 09:01:16.92	194
195	2	71.639931678772	24.29	18.8757375	195	250.351913775273	0.139783313107355	2017-06-05 09:02:51.00	195
196	1	66.1599369049072	29.05	21.306	196	255.524241608762	0.154488658771924	2017-06-05 09:04:14.51	196
197	3	73.3199300765991	28.65	23.4700916666667	197	381.361866088692	0.208053391210416	2017-06-05 09:05:45.55	197
198	1	14.9199857711792	4.11	0.5933625	198	175.824205419043	0.471378566807087	2017-06-05 09:06:08.25	198
199	1	67.0399360656738	25.82	20.3355	199	296.443351887143	0.176875508285885	2017-06-05 09:07:37.75	199
200	1	67.6399354934692	34.53	20.8069	200	314.875685992012	0.186206792425791	2017-06-05 09:09:06.79	200
201	1	64.8799381256104	26.24	22.1472	201	238.988693106388	0.147341980953383	2017-06-05 09:10:37.75	201
202	2	73.3999300003052	33.89	24.41895	202	381.611715815415	0.207962787910308	2017-06-05 09:12:08.55	202
203	3	54.3999481201172	26.67	23.5537125	203	280.839707861572	0.206499785192333	2017-06-05 09:13:41.88	203
204	1	6.23999404907227	3.72	1.87835	204	59.0185536512452	0.378324061866957	2017-06-05 09:13:51.68	204
205	1	23.5999774932861	18.69	0.6071	205	148.988128669104	0.252522251981532	2017-06-05 09:14:17.55	205
206	2	80.479923248291	34	26.49420625	206	357.466043492016	0.177667019628239	2017-06-05 09:16:05.75	206
207	1	62.7199401855469	30.25	26.096875	207	393.034167734915	0.250659545749308	2017-06-05 09:17:37.40	207
208	1	71.0399322509766	29.8	24.729375	208	293.220030172945	0.165101368340622	2017-06-05 09:19:16.75	208
209	2	45.7999563217163	25.16	12.96905625	209	204.329257877645	0.178453500329821	2017-06-05 09:20:23.92	209
210	0	7.03999328613281	2.5	0	210	61.7383180186493	0.350785897833235	2017-06-05 09:20:32.64	210
211	0	3.15999698638916	1.47	0	211	47.4980396265873	0.601241007931484	2017-06-05 09:20:40.88	211
212	0	5.51999473571777	1.63	0	212	27.0785281770261	0.196221218674102	2017-06-05 09:20:46.51	212
213	1	14.4799861907959	5.75	0.8617125	213	89.161930243139	0.246303674704804	2017-06-05 09:21:02.51	213
214	3	9.3599910736084	4.08	2.08665625	214	122.858473765539	0.525036212673243	2017-06-05 09:21:12.88	214
215	1	74.7599287033081	26.3	20.21365	215	339.816564657534	0.181817316563689	2017-06-05 09:22:58.75	215
216	0	77.4399261474609	28.29	0	216	270.000115351816	0.139462869499905	2017-06-05 09:24:41.88	216
217	1	74.0399293899536	26.76	25.2976875	217	271.350486195676	0.146596697026297	2017-06-05 09:26:18.25	217
218	2	73.8399295806885	29.43	25.09248125	218	303.131564977127	0.164209948524988	2017-06-05 09:27:51.50	218
219	2	74.4799289703369	29.12	25.999425	219	228.655834414843	0.122801200007972	2017-06-05 09:38:01.55	219
220	1	87.5999164581299	28.12	26.0097	220	268.958496575086	0.122812098892734	2017-06-05 09:39:54.20	220
221	1	94.5999097824097	32.9	25.9520125	221	315.403358266554	0.133362942184589	2017-06-05 09:41:53.64	221
222	2	67.239935874939	34.77	26.8594375	222	378.336788214517	0.225066501019939	2017-06-05 09:43:23.55	222
223	2	5.15999507904053	2.65	1.111075	223	42.254468649776	0.327554020540899	2017-06-05 09:43:31.48	223
224	1	16.6799840927124	6.64	2.0037125	224	132.079749189183	0.316738007647921	2017-06-05 09:43:51.25	224
225	0	81.5599222183228	31.53	0	225	255.61788676613	0.125364338776915	2017-06-05 09:45:45.88	225
226	1	50.7599515914917	27.03	25.392525	226	227.720801962783	0.179449016519136	2017-06-05 09:46:59.79	226
227	1	16.5199842453003	5.4	4.7201125	227	163.787540975975	0.396580002363135	2017-06-05 09:47:16.79	227
228	1	9.15999126434326	2.91	1.8901375	228	80.4215280211056	0.351185711882557	2017-06-05 09:47:28.48	228
229	1	6.91999340057373	1.73	1.207	229	58.9373978173848	0.34067860010049	2017-06-05 09:47:36.55	229
230	0	2.71999740600586	1.13	0	230	31.9687555451013	0.470128758016196	2017-06-05 09:47:40.75	230
231	0	18.1599826812744	5.89	0	231	61.5230663800865	0.135513362070675	2017-06-05 09:48:06.31	231
232	2	68.6399345397949	26.98	20.3124625	232	225.309553209858	0.131299273432318	2017-06-05 09:49:34.64	232
233	1	76.119927406311	28.52	26.406325	233	284.885441900737	0.149703332580524	2017-06-05 09:51:11.40	233
234	0	86.9199171066284	26.66	0	234	249.689916776356	0.114905622078397	2017-06-05 09:52:59.51	234
235	1	39.7599620819092	25.79	21.48525	235	233.798604661149	0.235209863844214	2017-06-05 09:53:59.55	235
236	3	68.1599349975586	29.87	24.9539458333333	236	367.835614766705	0.215865971107221	2017-06-05 09:55:30.75	236
237	1	9.83999061584473	4.82	0.9048875	237	43.6291471086699	0.177354256539309	2017-06-05 09:55:42.00	237
238	2	82.2399215698242	30.84	22.99839375	238	349.183466400517	0.169836316342664	2017-06-05 09:57:24.68	238
239	0	86.9599170684814	27.73	0	239	275.81657247313	0.126870548515699	2017-06-05 09:59:18.75	239
240	3	72.4799308776855	30.31	23.2137375	240	351.089989752446	0.193758272490313	2017-06-05 10:00:54.55	240
241	1	75.5599279403687	27.86	21.5541125	241	253.741352814316	0.134325755857235	2017-06-05 10:02:31.88	241
242	3	70.3199329376221	32.54	25.7763583333333	242	411.686262998719	0.23417876166025	2017-06-05 10:04:03.96	242
243	0	0.719999313354492	0.67	0	243	3.00791989990704	0.167106661105946	2017-06-05 10:04:07.27	243
244	1	10.3599901199341	5.75	1.2999	244	124.135806899959	0.479288829729571	2017-06-05 10:04:18.68	244
245	0	3.07999706268311	0.94	0	245	29.5367968094859	0.383594763759558	2017-06-05 10:04:25.07	245
246	0	70.6399326324463	28.79	0	246	212.636176399605	0.120405535900116	2017-06-05 10:06:01.72	246
247	2	81.3599224090576	31.53	25.918125	247	326.458435580377	0.160500705791729	2017-06-05 10:07:45.92	247
248	2	44.1999578475952	26.97	12.0545375	248	224.915754778407	0.203543669482722	2017-06-05 10:09:00.51	248
249	1	19.9199810028076	4.57	4.108825	249	154.490751959913	0.310222393493801	2017-06-05 10:09:22.50	249
250	1	82.6399211883545	32.89	24.4420625	250	288.215298159701	0.139504016534221	2017-06-05 10:11:08.55	250
251	3	81.1599225997925	35.56	23.51319375	251	404.493002133533	0.199355841366946	2017-06-05 10:12:53.50	251
252	4	66.7999362945557	33.66	26.25030625	252	362.119446013658	0.216837991624945	2017-06-05 10:14:31.92	252
253	1	7.319993019104	4.3	1.8781125	253	51.7568326258713	0.282824221999297	2017-06-05 10:14:40.55	253
254	1	6.07999420166016	4.59	2.533	254	52.9903227993367	0.348620544732478	2017-06-05 10:14:47.25	254
255	0	10.4799900054932	3.35	0	255	71.8321819329811	0.274168633331989	2017-06-05 10:14:58.75	255
256	1	10.1599903106689	5.41	1.2790375	256	50.1819718595384	0.197566818344639	2017-06-05 10:15:09.27	256
257	1	77.1599264144897	35.51	26.71325	257	240.844163435162	0.124854413393033	2017-06-05 10:16:52.44	257
258	0	94.6399097442627	29.34	0	258	282.797329198529	0.119525498393292	2017-06-05 10:18:53.92	258
259	1	76.8799266815186	29.46	26.190875	259	311.178269131597	0.161903365833297	2017-06-05 10:20:35.25	259
260	2	83.399920463562	32.53	27.5455375	260	303.628161347486	0.145625017432847	2017-06-05 10:22:20.64	260
261	1	93.5199108123779	30.02	27.66795	261	310.400843395348	0.132763406071577	2017-06-05 10:24:17.72	261
262	0	99.0799055099487	30.17	0	262	295.913007492051	0.11946427432057	2017-06-05 10:26:17.92	262
263	1	92.159912109375	38.49	28.992875	263	410.512446338411	0.17817380483438	2017-06-05 10:28:12.79	263
264	2	93.599910736084	31.55	27.686575	264	306.704955894671	0.131070493972081	2017-06-05 10:30:25.51	264
265	3	76.9999265670776	30.66	20.1597708333333	265	365.798451646919	0.190025169686711	2017-06-05 10:32:09.75	265
266	1	6.51999378204346	3.61	1.2393	266	52.3169656584166	0.320962979499488	2017-06-05 10:32:16.75	266
267	0	1.91999816894531	0.81	0	267	16.7591774327601	0.349149529849168	2017-06-05 10:32:19.40	267
268	0	6.07999420166016	2.61	0	268	50.7616081943721	0.333957948647185	2017-06-05 10:32:26.44	268
269	1	6.83999347686768	3.15	0.6862375	269	88.8205779765045	0.519418584657921	2017-06-05 10:32:33.75	269
270	0	0.439999580383301	0.54	0	270	9.99606647773375	0.908733316157613	2017-06-05 10:32:37.03	270
271	1	80.1599235534668	32.75	29.16975	271	284.669364750606	0.142050581212877	2017-06-05 10:34:32.55	271
272	0	95.7599086761475	30.36	0	272	293.969442166162	0.12279425320224	2017-06-05 10:36:33.88	272
273	3	93.559910774231	31.59	28.8211375	273	330.174895992958	0.141160707991859	2017-06-05 10:38:31.68	273
274	0	105.159899711609	32.74	0	274	335.385524430059	0.127571519372407	2017-06-05 10:40:38.51	274
275	0	106.839898109436	33.1	0	275	369.229619208206	0.138236472934558	2017-06-05 10:42:51.25	275
276	2	95.8799085617065	33.82	29.28499375	276	342.238000541317	0.142777638940892	2017-06-05 10:44:51.03	276
277	0	107.839897155762	36.12	0	277	318.707257437898	0.11821485810011	2017-06-05 10:47:02.96	277
278	0	106.639898300171	36.55	0	278	332.937077166945	0.124882624593753	2017-06-05 10:49:14.27	278
279	0	16.3999843597412	1.57	0	279	53.9292722044223	0.131534810254688	2017-06-05 10:49:43.79	279
280	0	110.239894866943	38.92	0	280	337.674814746991	0.122523517687588	2017-06-05 10:51:47.48	280
281	0	9.19999122619629	0.88	0	281	25.2351019973604	0.109717834771132	2017-06-05 10:59:28.00	281
282	0	41.9199600219727	7.67	0	282	116.070650109443	0.110754437127331	2017-06-05 11:00:18.16	282
283	0	105.759899139404	37.65	0	283	292.832256642709	0.110753500999512	2017-06-05 11:02:20.25	283
284	0	108.159896850586	41.57	0	284	306.533194440016	0.113362867766278	2017-06-05 11:04:33.68	284
285	0	23.1599779129028	2.99	0	285	70.9728737746731	0.122578365759366	2017-06-05 11:05:09.72	285
286	0	36.519965171814	5.76	0	286	117.537932461725	0.128738151655778	2017-06-05 11:05:53.20	286
287	0	39.0399627685547	5.84	0	287	128.642463531798	0.131805802798973	2017-06-05 11:06:41.51	287
288	0	39.439962387085	7.16	0	288	132.857947680609	0.134744368844431	2017-06-05 11:07:32.40	288
289	0	41.9599599838257	6	0	289	139.020475605438	0.132526668832638	2017-06-05 11:08:22.79	289
290	0	38.5999631881714	6.71	0	290	123.089488968788	0.127553874579055	2017-06-05 11:09:10.50	290
291	0	39.6799621582031	6.55	0	291	120.890553637037	0.121865477456691	2017-06-05 11:09:59.51	291
292	0	31.9999694824219	6.41	0	292	91.3885479217755	0.114235684902219	2017-06-05 11:10:39.79	292
293	2	104.879899978638	40.19	35.79168125	293	378.843626052882	0.144486508792098	2017-06-05 11:12:38.79	293
294	2	87.8799161911011	36.99	34.17304375	294	311.069868022501	0.141588469741694	2017-06-05 11:14:35.72	294
295	3	110.359894752502	40.93	36.3536625	295	406.907883975706	0.147483828914718	2017-06-05 11:16:58.40	295
296	1	102.039902687073	37.56	35.941525	296	382.267593610103	0.149850095495924	2017-06-05 11:19:12.79	296
297	2	98.7999057769775	39.04	36.78294375	297	356.23939009287	0.14422647372181	2017-06-05 11:21:21.40	297
298	4	87.3599166870117	44.6	42.177203125	298	367.995780302269	0.168496236402138	2017-06-05 11:23:14.68	298
299	1	101.559903144836	43.53	39.234775	299	331.184466276343	0.130438939061183	2017-06-05 11:25:29.88	299
300	0	24.0799770355225	5.92	0	300	85.049322576755	0.141277944479659	2017-06-05 11:26:16.50	300
301	1	90.9999132156372	40.43	37.953025	301	374.047707236942	0.164416574609645	2017-06-05 11:28:00.00	301
302	0	20.9199800491333	5.06	0	302	64.462799534171	0.123255830849275	2017-06-05 11:28:41.44	302
303	3	91.2799129486084	44.48	40.4467208333333	303	364.984677530072	0.159940700056999	2017-06-05 11:30:24.55	303
304	0	14.559986114502	4.86	0	304	52.5135193503377	0.144267910303126	2017-06-05 11:30:55.55	304
305	3	92.9199113845825	47.37	44.322675	305	363.479533667179	0.156469881044847	2017-06-05 11:32:49.27	305
306	0	27.799973487854	6.29	0	306	119.481364838953	0.171915632861804	2017-06-05 11:33:33.40	306
307	0	26.1999750137329	7.33	0	307	109.19528530808	0.166710359248977	2017-06-05 11:34:08.48	307
308	0	57.6799449920654	23.92	0	308	214.257371115931	0.14858347511507	2017-06-05 11:35:17.20	308
309	1	63.6799392700195	29.78	24.689075	309	370.070153348311	0.23245612647507	2017-06-05 11:36:38.96	309
310	0	67.279935836792	37.93	0	310	253.153624650746	0.150507505737661	2017-06-05 11:38:03.64	310
311	0	22.6399784088135	8.29	0	311	99.1143100500539	0.175113621996562	2017-06-05 11:38:43.55	311
312	1	73.9199295043945	43.76	40.7488125	312	358.261948946643	0.193864690988443	2017-06-05 11:40:09.88	312
313	4	100.119904518127	45.1	34.148646875	313	521.986289215779	0.208544262571226	2017-06-05 11:42:26.92	313
314	0	68.2799348831177	42.59	0	314	262.278067145251	0.15364854548638	2017-06-05 11:43:52.68	314
315	0	88.1599159240723	45.77	0	315	315.684865903696	0.143232697778447	2017-06-05 11:45:47.20	315
316	1	86.4799175262451	47.04	46.8598875	316	312.520797558779	0.144551710249204	2017-06-05 11:47:34.79	316
317	0	92.2399120330811	47.45	0	317	322.091467627816	0.139675397930536	2017-06-05 11:49:27.79	317
318	1	94.2399101257324	45.79	44.65205	318	390.277308350997	0.165652507789048	2017-06-05 11:51:30.92	318
319	0	102.199902534485	48.21	0	319	358.861962489255	0.140454779839239	2017-06-05 11:53:42.48	319
320	0	1.15999889373779	0.65	0	320	6.08128980273605	0.209699648370208	2017-06-05 11:53:52.24	320
321	0	6.19999408721924	1.33	0	321	23.5082517525288	0.151666140338895	2017-06-05 11:54:03.00	321
322	1	22.5999784469604	5.6	4.3213125	322	125.700633340355	0.222478997062576	2017-06-05 11:54:29.48	322
323	1	49.8399524688721	25.72	13.8545	323	270.230809838041	0.216878659581092	2017-06-05 11:55:28.55	323
324	0	22.5599784851074	6.51	0	324	82.2166739362394	0.1457742445678	2017-06-05 11:56:04.88	324
325	0	45.9999561309814	11.25	0	325	200.579003255582	0.174416524570071	2017-06-05 11:56:58.40	325
326	0	65.79993724823	24.04	0	326	250.875291011336	0.152507775690782	2017-06-05 11:58:18.72	326
327	5	99.6799049377441	51.08	42.898459375	327	533.885927250543	0.21423993870407	2017-06-05 12:00:21.68	327
328	0	2.39999771118164	1.27	0	328	9.54528293893401	0.159088048982234	2017-06-05 12:00:27.75	328
329	1	9.75999069213867	3.97	3.6032	329	72.1210301744277	0.295577992518146	2017-06-05 12:00:40.55	329
330	2	31.3999700546265	18.56	8.01456875	330	296.269899886917	0.377413885206264	2017-06-05 12:01:21.79	330
331	1	21.3999795913696	10.86	0.594125	331	139.438905582655	0.260633468378794	2017-06-05 12:01:46.75	331
332	1	16.1999845504761	5.29	5.119	332	172.096674271771	0.4249300599303	2017-06-05 12:02:27.75	332
333	0	0.439999580383301	0.55	0	333	2.10990545561239	0.191809586873854	2017-06-05 12:02:30.03	333
334	0	6.4399938583374	2.4	0	334	35.3384838563557	0.219493688548793	2017-06-05 12:02:37.75	334
335	0	24.1199769973755	8.9	0	335	106.271020671652	0.176237181876703	2017-06-05 12:03:13.48	335
336	1	94.4399099349976	47.6	29.1583	336	363.015623678505	0.153755029088736	2017-06-05 12:05:16.48	336
337	1	3.71999645233154	2.5	2.1478125	337	57.1101709310237	0.614087859473373	2017-06-05 12:05:38.79	337
338	2	22.4799785614014	6.32	5.2265125	338	132.037172257589	0.234941587646955	2017-06-05 12:06:02.44	338
339	0	99.3599052429199	49.09	0	339	335.100281055673	0.134903494788918	2017-06-05 12:08:02.68	339
340	0	56.999945640564	21.67	0	340	189.149143440255	0.132736241010705	2017-06-05 12:09:24.64	340
341	2	109.919895172119	51.26	38.8770125	341	369.306931891311	0.134391168810521	2017-06-05 12:11:31.92	341
342	1	109.919895172119	49.85	43.56325	342	390.708492367326	0.142179218474282	2017-06-05 12:13:55.44	342
343	2	32.5999689102173	15.69	3.26505	343	267.876991153591	0.328683424728332	2017-06-05 12:14:36.64	343
344	0	23.439977645874	7.42	0	344	103.52666199267	0.176666658690562	2017-06-05 12:15:10.75	344
345	0	100.039904594421	48.54	0	345	306.151971938436	0.122411824045756	2017-06-05 12:17:20.50	345
346	2	88.7999153137207	36.8	24.8432875	346	376.725063409158	0.16969597450863	2017-06-05 12:19:27.79	346
347	2	32.4399690628052	23.04	10.8595875	347	209.571695850802	0.258411462208141	2017-06-05 12:20:13.64	347
348	1	26.5199747085571	6.32	0.943	348	128.227269683137	0.193404629989648	2017-06-05 12:20:53.50	348
349	3	99.7599048614502	51.38	49.725925	349	412.518560840772	0.16540439488403	2017-06-05 12:22:52.88	349
350	4	105.919898986816	51.74	46.810240625	350	378.261250797044	0.142847904379548	2017-06-05 12:25:16.27	350
351	4	95.4799089431763	51.37	49.352990625	351	376.034835532675	0.157534493310714	2017-06-05 12:27:24.68	351
352	0	111.439893722534	50.11	0	352	353.544366137063	0.126900346782865	2017-06-05 12:29:51.64	352
353	0	9.99999046325684	1.88	0	353	31.6718994788717	0.126687597915487	2017-06-05 12:30:20.03	353
354	0	31.8799695968628	6.61	0	354	115.284224901415	0.144647710039416	2017-06-05 12:30:58.40	354
355	0	43.2399587631226	12.36	0	355	146.884462816208	0.135878318978916	2017-06-05 12:31:49.55	355
356	2	99.8399047851562	52.08	26.705275	356	529.86000633104	0.212283656382628	2017-06-05 12:33:46.31	356
357	0	0.559999465942383	0.58	0	357	1.4407790604221	0.10291279003015	2017-06-05 12:34:08.27	357
358	0	24.4799766540527	8.97	0	358	103.197587560241	0.168623509085361	2017-06-05 12:34:36.68	358
359	0	25.3599758148193	6.17	0	359	96.3740162908483	0.152009489417742	2017-06-05 12:36:41.96	359
360	0	97.0799074172974	51.28	0	360	365.754662664425	0.150702374398197	2017-06-05 12:38:35.88	360
361	0	87.3599166870117	31.77	0	361	261.40592717034	0.119691358594478	2017-06-05 12:40:47.75	361
362	2	97.3999071121216	50.95	50.3031625	362	385.608719416845	0.158360870397062	2017-06-05 12:42:50.44	362
363	4	94.3999099731445	49.31	48.126284375	363	396.547258951675	0.168028499555795	2017-06-05 12:44:59.72	363
364	0	4.55999565124512	0.91	0	364	16.5200143127033	0.144912406251783	2017-06-05 12:45:20.92	364
365	0	1.59999847412109	0.67	0	365	4.94272848381204	0.123568212095301	2017-06-05 12:45:25.25	365
366	0	17.9199829101562	4.89	0	366	60.5274385095429	0.13510588953023	2017-06-05 12:45:45.96	366
367	0	110.839894294739	51.23	0	367	335.452060149871	0.121058123475233	2017-06-05 14:02:58.75	367
368	2	21.4799795150757	11.39	5.432075	368	173.929396776287	0.323890869229584	2017-06-05 14:03:45.51	368
369	0	13.3999872207642	3.87	0	369	139.946143786511	0.41774968294481	2017-06-05 14:03:59.92	369
370	0	41.5599603652954	10.8	0	370	101.83375141751	0.0980113103152166	2017-06-05 14:05:26.48	370
371	1	26.0799751281738	8.18	7.5454375	371	89.9541123535083	0.137966429990043	2017-06-05 14:06:02.07	371
372	0	25.4799757003784	7.12	0	372	76.9136466283222	0.12074355828622	2017-06-05 14:06:48.44	372
373	0	7.83999252319336	3.28	0	373	26.771492172736	0.136589245779265	2017-06-05 14:07:14.75	373
374	1	38.7199630737305	20.09	0.7648375	374	147.179666815626	0.152045110346721	2017-06-05 14:07:56.16	374
375	0	109.839895248413	51.99	0	375	296.802971643177	0.108085568697442	2017-06-05 14:10:20.79	375
376	0	7.15999317169189	1.28	0	376	20.0752842089069	0.112152425748083	2017-06-05 14:10:49.75	376
377	0	116.839888572693	50.98	0	377	313.054571468696	0.107173766336425	2017-06-05 14:13:03.31	377
378	1	14.0399866104126	4.73	3.41805	378	49.2375272168409	0.140277855318635	2017-06-05 14:13:34.00	378
379	0	8.35999202728271	2.88	0	379	18.0800446199761	0.0865073905262017	2017-06-05 14:14:06.92	379
380	0	111.51989364624	52.29	0	380	322.678681100124	0.115738407855138	2017-06-05 14:16:07.31	380
381	0	17.7199831008911	4.64	0	381	68.5760716017771	0.154799258694756	2017-06-05 14:16:34.50	381
382	0	8.87999153137207	2.8	0	382	31.6226430249343	0.142444337950154	2017-06-05 14:16:50.64	382
383	1	17.0799837112427	8.43	8.1015	383	133.993566254549	0.313802262891216	2017-06-05 14:17:12.00	383
384	1	13.159987449646	10.16	7.109	384	123.384890978253	0.375030063763688	2017-06-05 14:17:27.31	384
385	3	48.1599540710449	35.55	20.6178958333333	385	228.147176595568	0.189491010461435	2017-06-05 14:18:58.51	385
386	0	0.199999809265137	0.53	0	386	1.09460473396855	0.21892094679371	2017-06-05 14:19:01.00	386
387	0	3.91999626159668	2.04	0	387	74.0853189657078	0.755972642507222	2017-06-05 14:19:06.44	387
388	0	21.2799797058105	8.3	0	388	137.35899382377	0.258193597413102	2017-06-05 14:19:28.24	388
389	2	35.5999660491943	15.19	5.3183625	389	220.733637991202	0.248015323585621	2017-06-05 14:20:17.72	389
390	0	19.039981842041	5.81	0	390	76.3652149314855	0.160431123805642	2017-06-05 14:20:44.20	390
391	2	45.399956703186	13.21	7.73435	391	294.635140083802	0.259590431791896	2017-06-05 14:21:40.68	391
392	0	20.6799802780151	6.61	0	392	72.3384765732775	0.139919683894154	2017-06-05 14:22:18.64	392
393	1	99.2399053573608	52.13	48.95	393	382.345783287232	0.154109545863455	2017-06-05 14:24:21.75	393
394	2	100.479904174805	53.1	52.131825	394	322.994744050155	0.128580710211049	2017-06-05 14:27:04.72	394
395	0	8.19999217987061	1.17	0	395	35.5043886796101	0.173192139900537	2017-06-05 14:27:27.16	395
396	0	1.35999870300293	0.6	0	396	10.99446135147	0.323366510337353	2017-06-05 14:27:31.16	396
397	1	21.8399791717529	6.71	0.9942875	397	99.9767303548561	0.183107564752484	2017-06-05 14:27:58.75	397
398	0	16.8799839019775	5.33	0	398	52.8683593347171	0.12528047235715	2017-06-05 14:28:20.92	398
399	0	19.3199815750122	5.87	0	399	54.6598707093174	0.113167434180781	2017-06-05 14:28:46.20	399
400	3	110.519894599915	53.21	52.55523125	400	430.403342558511	0.155773920578542	2017-06-05 14:31:00.64	400
401	0	17.9999828338623	5.01	0	401	52.1066439226066	0.115792542050237	2017-06-05 14:31:49.44	401
402	0	11.719988822937	4.01	0	402	26.497160264403	0.0904339940764606	2017-06-05 14:32:05.92	402
403	1	23.2399778366089	6.53	6.1651875	403	69.956241312861	0.120406611553978	2017-06-05 14:32:33.50	403
404	0	114.479890823364	53.04	0	404	298.68831120789	0.104363490988082	2017-06-05 14:35:21.72	404
405	0	0.839999198913574	0.52	0	405	2.61924014051894	0.124725720977092	2017-06-05 14:35:37.07	405
406	0	1.15999889373779	0.64	0	406	2.02104793282662	0.0696913080285042	2017-06-05 14:35:42.44	406
407	0	6.39999389648438	0.99	0	407	25.054791029561	0.156592443934756	2017-06-05 14:35:52.40	407
408	0	19.2399816513062	3.65	0	408	67.8369979928633	0.141033259860423	2017-06-05 14:36:17.48	408
409	0	23.2399778366089	5.69	0	409	53.8272554467139	0.0926458785657727	2017-06-05 14:37:02.64	409
410	0	108.359896659851	52.99	0	410	322.467422997472	0.119035593576033	2017-06-05 14:39:11.88	410
411	0	33.1999683380127	6.93	0	411	94.5063753055259	0.113863102777742	2017-06-05 14:40:09.31	411
412	2	113.079892158508	52.69	49.02020625	412	374.570215180934	0.13249742312732	2017-06-05 14:42:20.00	412
413	1	110.479894638062	52.37	50.75825	413	345.309853866451	0.12502167048025	2017-06-05 14:44:50.64	413
414	2	96.3999080657959	52.24	50.98943125	414	379.097641594823	0.157301925972956	2017-06-05 14:47:08.88	414
415	0	7.67999267578125	1.7	0	415	28.6139425130457	0.14903095058878	2017-06-05 14:47:33.75	415
416	0	4.03999614715576	0.83	0	416	15.5247060844316	0.153709961231996	2017-06-05 14:47:41.48	416
417	0	0.75999927520752	0.57	0	417	4.18420588861697	0.220221362558788	2017-06-05 14:47:44.50	417
418	0	1.11999893188477	0.66	0	418	3.56997175100427	0.127498991107295	2017-06-05 14:47:46.25	418
419	1	108.07989692688	52.64	51.957	419	373.105464098394	0.138084923796593	2017-06-05 14:49:56.44	419
420	2	103.759901046753	53.16	52.385825	420	419.413546356848	0.161686024038877	2017-06-05 14:52:22.72	420
421	0	0.279999732971191	0.54	0	421	1.06676466956883	0.152394952795547	2017-06-05 14:52:44.00	421
422	0	24.3199768066406	7.72	0	422	94.4834400990601	0.15540039489977	2017-06-05 14:53:11.88	422
423	1	26.6399745941162	13.88	13.8135	423	137.992588360893	0.207196078619959	2017-06-05 14:53:46.44	423
424	1	36.4399652481079	18.91	11.8639375	424	181.738935146422	0.199493891488938	2017-06-05 14:54:27.92	424
425	1	96.3999080657959	53.33	52.61	425	379.074409854944	0.157292286246865	2017-06-05 14:56:32.64	425
426	2	106.239898681641	53.35	53.20609375	426	337.693433278209	0.127143611927036	2017-06-05 14:58:54.48	426
427	0	20.47998046875	5.85	0	427	71.1030995975999	0.138873241401562	2017-06-05 14:59:30.44	427
428	1	5.27999496459961	3.51	2.8464625	428	58.337201844163	0.441948498819417	2017-06-05 14:59:41.00	428
429	0	14.0799865722656	5.39	0	429	163.22782753266	0.463715419126874	2017-06-05 14:59:56.25	429
430	0	14.7599859237671	8.77	0	430	142.426934085017	0.385980851178907	2017-06-05 15:00:11.92	430
431	0	27.3599739074707	8.32	0	431	119.029885727569	0.174020300771299	2017-06-05 15:00:52.44	431
432	1	34.5199670791626	11.54	10.26135	432	216.090180951586	0.25039418418492	2017-06-05 15:01:35.92	432
433	1	88.5199155807495	53.45	53.3018625	433	417.930638327599	0.188852525227112	2017-06-05 15:03:42.40	433
434	0	12.7599878311157	5.58	0	434	46.3205908958957	0.145205614093717	2017-06-05 15:04:09.92	434
435	3	91.1999130249023	53.3	52.6156416666667	435	415.965726441067	0.182441108088187	2017-06-05 15:06:04.51	435
436	0	20.6799802780151	6.45	0	436	92.9099588718871	0.179709785052006	2017-06-05 15:06:37.64	436
437	0	29.279972076416	9.41	0	437	115.147327869065	0.157305092717302	2017-06-05 15:07:19.68	437
438	0	37.1199645996094	15.12	0	438	142.722842010545	0.153796165959639	2017-06-05 15:08:04.75	438
439	3	75.6399278640747	44.98	34.31763125	439	335.071035659584	0.177192509603165	2017-06-05 15:09:46.31	439
440	2	100.15990447998	53.5	49.509375	440	349.01532244618	0.139383115992883	2017-06-05 15:11:54.79	440
441	0	3.19999694824219	0.8	0	441	11.1083760193645	0.138854700242056	2017-06-05 15:13:18.24	441
442	0	2.99999713897705	0.66	0	442	11.7756132722816	0.157008176963755	2017-06-05 15:13:26.50	442
443	1	24.879976272583	7.59	6.9838625	443	139.192946934653	0.223782872885294	2017-06-05 15:13:53.79	443
444	0	4.75999546051025	2.29	0	444	91.188776317586	0.766292237962908	2017-06-05 15:14:01.92	444
445	0	8.43999195098877	3.6	0	445	65.3512588228326	0.309721605795415	2017-06-05 15:14:11.88	445
446	0	7.67999267578125	3.71	0	446	29.1176089411919	0.151654213235374	2017-06-05 15:14:23.16	446
447	0	32.5599689483643	17.2	0	447	127.331916599223	0.156427415969561	2017-06-05 15:14:59.88	447
448	0	106.599898338318	53.74	0	448	340.841973141341	0.127895674724706	2017-06-05 15:17:20.07	448
449	0	3.99999618530273	0.97	0	449	18.5299917086778	0.185299917086778	2017-06-05 15:17:33.72	449
450	0	1.67999839782715	0.72	0	450	7.02660186610441	0.167300044431057	2017-06-05 15:17:37.68	450
451	0	21.919979095459	6.6	0	451	84.863047347649	0.154859575451914	2017-06-05 15:18:01.20	451
452	0	33.1999683380127	12.81	0	452	93.0751457552669	0.112138729825623	2017-06-05 15:18:50.88	452
453	1	71.1999320983887	36.39	29.188	453	294.393690380091	0.16538971369668	2017-06-05 15:20:10.55	453
454	0	28.0799732208252	9.48	0	454	124.227421151583	0.176962138392568	2017-06-05 15:20:54.75	454
455	2	97.4399070739746	52.09	51.16566875	455	364.923536432477	0.149804407402495	2017-06-05 15:22:52.75	455
456	4	98.3999061584473	52.66	51.53960625	456	358.262609387501	0.14563520706809	2017-06-05 15:25:07.92	456
457	2	98.8799057006836	53.28	52.50891875	457	412.635494414239	0.16692374369508	2017-06-05 15:27:25.55	457
458	5	110.999894142151	52.84	46.09990625	458	529.758580314386	0.190903992906085	2017-06-05 15:29:51.44	458
459	0	14.559986114502	6.16	0	459	55.5652535033388	0.152651795338843	2017-06-05 15:30:25.03	459
460	0	47.0399551391602	16.74	0	460	171.287079379639	0.145652278384046	2017-06-05 15:31:29.48	460
461	1	100.759903907776	53.27	52.406275	461	363.178338434534	0.144175600807675	2017-06-05 15:33:35.48	461
462	2	102.319902420044	52.7	48.54095	462	338.273046920563	0.132241222408352	2017-06-05 15:35:56.55	462
463	2	106.239898681641	53.5	51.83528125	463	401.512213164058	0.15117176700454	2017-06-05 15:38:19.00	463
464	1	105.079899787903	53.26	52.6355125	464	466.047441457344	0.177406715438654	2017-06-05 15:40:44.51	464
465	0	1.7599983215332	0.58	0	465	3.64502816062728	0.0828415491051654	2017-06-05 15:41:11.00	465
466	0	15.7199850082397	5.72	0	466	36.5045746761827	0.0928869584635693	2017-06-05 15:41:47.88	466
467	3	102.719902038574	53.62	53.20125	467	429.259336009899	0.167157062309151	2017-06-05 15:43:43.68	467
468	3	104.199900627136	53.6	51.4972708333333	468	389.103893855788	0.149368097449439	2017-06-05 15:46:07.68	468
469	0	0.75999927520752	0.54	0	469	2.74874116008423	0.144670587372854	2017-06-05 15:46:16.55	469
470	0	5.67999458312988	0.88	0	470	22.5364911233425	0.158707683967201	2017-06-05 15:46:30.75	470
471	0	2.83999729156494	0.83	0	471	9.72693493165319	0.136999083544411	2017-06-05 15:46:45.07	471
472	0	5.83999443054199	0.79	0	472	22.5339926361856	0.15434241531634	2017-06-05 15:46:54.16	472
473	0	2.27999782562256	0.82	0	473	9.68774870646771	0.169960503622241	2017-06-05 15:47:04.25	473
474	0	1.23999881744385	0.7	0	474	3.04578889331439	0.0982512546230448	2017-06-05 15:47:17.44	474
475	0	37.3999643325806	9.17	0	475	99.9007258353715	0.106845696080611	2017-06-05 15:48:00.75	475
476	0	88.7599153518677	39.32	0	476	280.7203551932	0.126507595850924	2017-06-05 15:49:49.31	476
477	0	32.3999691009521	9.37	0	477	132.070834470165	0.163050412926129	2017-06-05 15:50:29.50	477
478	2	98.3199062347412	53.72	52.65015	478	486.372344712604	0.197873207775673	2017-06-05 15:52:38.55	478
479	0	112.479892730713	53.73	0	479	331.594723513205	0.11792130992646	2017-06-05 15:55:24.68	479
480	0	14.4399862289429	2.5	0	480	44.6673518869229	0.123732276695077	2017-06-05 15:55:54.88	480
481	0	7.7599925994873	2.23	0	481	14.8813970983492	0.0767082324657174	2017-06-05 15:56:14.72	481
482	0	117.639887809753	53.33	0	482	327.902607497525	0.111493576163728	2017-06-05 15:58:28.16	482
483	0	7.35999298095703	1.82	0	483	16.6849720377616	0.0906791958573999	2017-06-05 15:58:50.24	483
484	0	22.4399785995483	4.72	0	484	53.9589828690724	0.0961835701765996	2017-06-05 15:59:16.48	484
485	0	4.31999588012695	1.04	0	485	16.0172110680705	0.148307509889542	2017-06-05 15:59:24.55	485
486	1	32.8799686431885	5.04	3.3331125	486	110.040278367492	0.13386895178527	2017-06-05 16:00:00.51	486
487	0	27.0399742126465	6.2	0	487	75.4248131602633	0.111575167396839	2017-06-05 16:00:32.75	487
488	0	40.1999616622925	9.37	0	488	117.611806776478	0.11702667340943	2017-06-05 16:01:26.00	488
489	0	34.4799671173096	6.77	0	489	75.2070036898836	0.0872471040485888	2017-06-05 16:02:14.20	489
490	0	120.439885139465	53.98	0	490	344.300807414651	0.114347661047709	2017-06-05 16:04:32.50	490
491	1	115.919889450073	54.25	51.931025	491	365.043917586456	0.125964084743429	2017-06-05 16:07:49.25	491
492	0	115.439889907837	54.48	0	492	311.521095508641	0.107942167535912	2017-06-05 16:10:21.51	492
493	0	122.8798828125	54.35	0	493	348.121923262918	0.113320938562148	2017-06-05 16:13:01.92	493
494	1	36.3199653625488	8.13	6.63505	494	104.087047937497	0.114633312706494	2017-06-05 16:14:09.68	494
495	0	17.2399835586548	3.06	0	495	46.1959985824852	0.107183291374676	2017-06-05 16:22:15.88	495
496	0	14.9199857711792	2.31	0	496	48.4141528163912	0.129796656344212	2017-06-05 16:22:45.07	496
497	0	39.5999622344971	9.68	0	497	111.038724205815	0.112160327480621	2017-06-05 16:23:33.00	497
498	1	121.399884223938	54.47	50.74595	498	360.084679762888	0.118644046050375	2017-06-05 16:26:00.51	498
499	0	16.1999845504761	3.98	0	499	46.7542724621052	0.115442648054581	2017-06-05 16:26:29.64	499
500	0	6.31999397277832	1.84	0	500	16.8323466899281	0.106533839809672	2017-06-05 16:26:48.51	500
501	3	108.679896354675	54.82	53.9319625	501	490.609784975905	0.180570403009166	2017-06-05 16:28:51.68	501
502	3	100.439904212952	54.61	53.0508541666667	502	395.78329275851	0.157619790027284	2017-06-05 16:31:13.72	502
503	2	107.719897270203	54.97	54.2773125	503	341.333596192859	0.126748457553977	2017-06-05 16:33:39.88	503
504	1	106.439898490906	55.21	54.1804625	504	367.242589041199	0.138009240526569	2017-06-05 16:36:06.88	504
505	4	103.479901313782	55.38	54.456003125	505	408.523532355199	0.157914005548975	2017-06-05 16:38:34.75	505
506	0	113.359891891479	55.49	0	506	349.834231437274	0.12344186006961	2017-06-05 16:41:06.51	506
507	1	126.83987903595	55.31	51.24905	507	369.346245683279	0.116476267954361	2017-06-05 16:43:57.25	507
508	0	23.399977684021	4.96	0	508	71.6671707644048	0.122507984212658	2017-06-05 16:44:40.44	508
509	0	15.5599851608276	2.67	0	509	51.081761585009	0.131315582480743	2017-06-05 16:45:00.48	509
510	0	14.1999864578247	2.98	0	510	39.1328372994873	0.110233344505598	2017-06-05 16:45:21.16	510
511	0	113.399891853333	52.9	0	511	323.719792514967	0.114186875666655	2017-06-05 16:47:27.27	511
512	1	118.199887275696	52.39	49.9897875	512	330.586712174256	0.111873675862692	2017-06-05 16:49:58.50	512
513	0	120.039885520935	52.17	0	513	331.572915831287	0.110487476118389	2017-06-05 16:52:32.75	513
514	0	15.7199850082397	2.32	0	514	47.669396327896	0.121296173862331	2017-06-05 16:53:04.03	514
515	0	12.9999876022339	1.32	0	515	45.9962464071769	0.141526912022083	2017-06-05 16:53:20.44	515
516	0	23.9999771118164	4.75	0	516	74.5454689743629	0.124242448290605	2017-06-05 16:53:50.03	516
517	0	5.59999465942383	1.17	0	517	16.6833460531697	0.11916675752264	2017-06-05 16:54:02.79	517
518	0	28.4799728393555	7.14	0	518	81.8026287232849	0.114891332476524	2017-06-05 16:54:36.79	518
519	0	22.5999784469604	4.22	0	519	78.1254124792607	0.138275066334975	2017-06-05 16:55:03.79	519
520	0	25.8799753189087	5.87	0	520	86.2964381028365	0.133379347917831	2017-06-05 16:55:37.55	520
521	2	80.5999231338501	40.16	30.68651875	521	320.468422937122	0.159041400961351	2017-06-05 16:57:15.75	521
522	0	97.7599067687988	35.31	0	522	252.115679760185	0.103156988445248	2017-06-05 16:59:24.20	522
523	0	7.91999244689941	1.33	0	523	25.0471651992783	0.126500834339789	2017-06-05 16:59:40.27	523
524	0	9.3599910736084	1.24	0	524	28.1204781022983	0.120172983343155	2017-06-05 16:59:53.75	524
525	0	17.0399837493896	3.88	0	525	44.8572610139988	0.105298734774645	2017-06-05 17:00:16.00	525
526	2	76.5199270248413	40.15	27.1087625	526	294.816365837899	0.15411205741657	2017-06-05 17:01:44.79	526
527	3	21.7199792861938	6.21	3.89654375	527	150.45128633521	0.277074192145874	2017-06-05 17:02:21.07	527
528	0	11.3999891281128	5.29	0	528	28.215292948713	0.099001027890221	2017-06-05 17:02:56.55	528
529	1	81.7999219894409	31.65	28.8366625	529	285.014295979189	0.139371293877354	2017-06-05 17:04:32.55	529
530	1	85.6799182891846	31.32	28.091	530	299.654095087226	0.139894535521581	2017-06-05 17:06:26.64	530
531	0	8.67999172210693	1.62	0	531	28.4695779340245	0.131196211677532	2017-06-05 17:06:47.79	531
532	0	3.91999626159668	0.99	0	532	11.2339832696255	0.114632482343117	2017-06-05 17:06:54.20	532
533	1	90.4399137496948	28.03	25.0656375	533	274.216684173406	0.121281151779481	2017-06-05 17:08:36.25	533
534	1	84.5599193572998	26.81	22.00675	534	261.570443153796	0.123732470744464	2017-06-05 17:10:28.79	534
535	0	89.1199150085449	24.27	0	535	228.547664034121	0.102579741487487	2017-06-05 17:12:27.40	535
536	0	85.0399188995361	30.32	0	536	227.865094508198	0.107180194970931	2017-06-05 17:14:19.68	536
537	1	92.2399120330811	21.97	19.4284625	537	256.871330904064	0.111392597963601	2017-06-05 17:16:16.51	537
538	0	90.9599132537842	21.3	0	538	233.45305196428	0.102661852227036	2017-06-05 17:18:11.50	538
539	0	1.79999828338623	0.77	0	539	6.25191313704416	0.138931403045426	2017-06-05 17:19:07.03	539
540	0	0.839999198913574	0.53	0	540	2.86624482002113	0.136487848572435	2017-06-05 17:19:10.00	540
541	0	81.6399221420288	21.61	0	541	182.584040596538	0.0894581286607241	2017-06-05 17:20:44.07	541
542	2	62.0399408340454	17.55	13.09873125	542	218.243882557008	0.140711723118638	2017-06-05 17:22:27.51	542
543	1	54.1999483108521	17.23	9.1380625	543	163.318222656516	0.120530053621045	2017-06-05 17:23:37.03	543
544	3	50.3599519729614	13.63	11.0008041666667	544	194.383140019212	0.154394868958866	2017-06-05 17:24:42.64	544
545	2	51.6399507522583	11.77	9.9408375	545	171.103005344338	0.13253524813659	2017-06-05 17:25:51.92	545
546	2	56.1599464416504	15.84	7.560375	546	317.761912519571	0.226326148518213	2017-06-05 17:27:02.51	546
547	0	18.3599824905396	9.7	0	547	147.02511567062	0.320316156145143	2017-06-05 17:27:23.50	547
548	2	47.1199550628662	13.49	11.6339	548	185.934930389311	0.157839499481588	2017-06-05 17:28:43.92	548
549	0	62.0799407958984	11.3	0	549	159.552344952748	0.102804345974709	2017-06-05 17:30:06.92	549
550	1	52.71994972229	11.32	7.153	550	139.34730730752	0.105726333313748	2017-06-05 17:31:16.51	550
551	0	53.9599485397339	9.97	0	551	119.75898366468	0.0887761183578057	2017-06-05 17:32:22.50	551
552	0	3.15999698638916	0.75	0	552	16.208612113946	0.205172305239823	2017-06-05 17:35:45.50	552
553	0	2.43999767303467	0.75	0	553	12.5976381383274	0.206518658005367	2017-06-05 17:35:48.96	553
554	0	1.15999889373779	0.61	0	554	5.86067242522903	0.202092152594104	2017-06-05 17:36:07.51	554
555	0	1.91999816894531	0.55	0	555	7.35422804407223	0.153213084251505	2017-06-05 17:36:21.24	555
556	0	1.67999839782715	0.63	0	556	7.56783837418808	0.180186627956859	2017-06-05 17:36:25.44	556
557	0	2.15999794006348	0.66	0	557	8.02312540173191	0.148576396328369	2017-06-05 17:36:33.64	557
558	0	3.95999622344971	0.62	0	558	15.8748165112028	0.160351681931341	2017-06-05 17:36:43.88	558
559	0	2.919997215271	0.65	0	559	14.7221025715232	0.201672637966071	2017-06-05 17:36:48.64	559
560	0	2.11999797821045	0.62	0	560	7.57842423453166	0.142989136500597	2017-06-05 17:36:52.27	560
561	0	1.3199987411499	0.54	0	561	6.58476838152402	0.199538435803758	2017-06-05 17:36:57.55	561
562	0	8.63999176025391	0.99	0	562	32.0515986650017	0.148387030856489	2017-06-05 17:37:06.75	562
563	0	16.7599840164185	1.05	0	563	68.208934615361	0.162789820084394	2017-06-05 17:37:31.79	563
564	0	1.79999828338623	0.7	0	564	4.74327454873074	0.105406101082905	2017-06-05 17:37:44.75	564
565	0	6.71999359130859	0.99	0	565	27.511964286986	0.163761692184441	2017-06-05 17:37:54.20	565
566	0	1.43999862670898	0.56	0	566	6.4342695132978	0.178729708702717	2017-06-05 17:38:07.25	566
567	0	2.6399974822998	0.69	0	567	9.96720897333172	0.151018317777753	2017-06-05 17:38:12.64	567
568	0	1.23999881744385	0.52	0	568	2.83453991016322	0.0914367712955878	2017-06-05 17:38:15.00	568
569	0	2.71999740600586	0.68	0	569	10.2415456844295	0.150610965947492	2017-06-05 17:38:20.75	569
570	0	19.3999814987183	1.03	0	570	74.9018495663272	0.154436803229541	2017-06-05 17:38:47.31	570
571	0	2.71999740600586	0.61	0	571	14.2419230867934	0.209440045394021	2017-06-05 17:38:53.03	571
572	0	2.95999717712402	0.83	0	572	10.1764632016111	0.137519772994744	2017-06-05 17:39:07.44	572
573	0	4.91999530792236	0.84	0	573	17.4658747137265	0.141998981412411	2017-06-05 17:39:24.00	573
574	0	40.0799617767334	6.4	0	574	97.2193896502145	0.09702533897227	2017-06-05 17:40:13.31	574
575	0	11.679988861084	0.7	0	575	39.2527787420295	0.134427324459005	2017-06-05 17:40:42.68	575
576	0	4.63999557495117	0.85	0	576	14.3398445561868	0.1236193496223	2017-06-05 17:40:55.48	576
577	0	0.319999694824219	0.52	0	577	0.293380164775289	0.0366725205969111	2017-06-05 18:51:06.03	577
578	0	17.2399835586548	0.83	0	578	35.5368807798004	0.0824521595819036	2017-06-05 19:35:47.51	578
579	0	22.2399787902832	1.03	0	579	40.8163588342787	0.0734107173278393	2017-06-05 19:36:28.75	579
580	0	1.19999885559082	0.55	0	580	1.67590009657149	0.055863336552383	2017-06-05 19:36:30.27	580
581	0	32.119969367981	1.52	0	581	53.2878118676079	0.0663609114166973	2017-06-05 19:37:17.68	581
582	0	41.5599603652954	2.08	0	582	69.1264744281771	0.0665317366969943	2017-06-05 19:38:21.68	582
583	0	42.5199594497681	3.42	0	583	69.091585247294	0.0649967876268053	2017-06-05 19:39:19.75	583
584	0	43.5199584960938	3.24	0	584	70.0031115064829	0.064341095134635	2017-06-05 19:40:22.72	584
585	0	24.7199764251709	1.52	0	585	45.6788592242595	0.0739140116897403	2017-06-05 19:41:24.88	585
586	0	0.879999160766602	0.54	0	586	0.705196773470319	0.0320543987941054	2017-06-05 19:41:27.24	586
587	0	41.0399608612061	2.87	0	587	71.1129663691509	0.0693108834007319	2017-06-05 19:42:32.00	587
588	0	42.9199590682983	2.85	0	588	76.489700537485	0.0712858346108901	2017-06-05 19:43:35.25	588
589	0	41.7199602127075	2.74	0	589	73.4605376572504	0.0704319632380157	2017-06-05 19:44:35.00	589
590	0	44.1199579238892	3.25	0	590	81.4192008556965	0.0738161385817738	2017-06-05 19:45:32.92	590
591	0	42.359959602356	2.82	0	591	74.1448249401567	0.0700139989992037	2017-06-05 19:46:32.44	591
592	0	36.0799655914307	2.16	0	592	60.6005565665414	0.0671846525127954	2017-06-05 19:47:20.50	592
593	0	39.7599620819092	2.44	0	593	73.741172613159	0.0741862903552907	2017-06-05 19:48:13.55	593
594	0	45.6799564361572	2.85	0	594	77.2393188493477	0.067635130340935	2017-06-05 19:49:14.48	594
595	0	34.9599666595459	1.55	0	595	64.5531202514837	0.0738594053220638	2017-06-05 19:50:06.75	595
596	0	31.9599695205688	2.17	0	596	58.5373402321487	0.0732632543581336	2017-06-05 19:50:50.07	596
597	0	45.31995677948	3.92	0	597	79.0597318907045	0.0697791102301011	2017-06-05 19:51:54.40	597
598	0	34.9199666976929	1.67	0	598	66.1185163420951	0.0757371321215294	2017-06-05 19:52:41.88	598
599	0	37.7999639511108	2.34	0	599	65.6899792432585	0.0695132055484217	2017-06-05 19:53:33.16	599
600	0	21.5199794769287	1.84	0	600	38.4055166409505	0.0713857186634767	2017-06-05 19:54:08.20	600
601	0	44.4399576187134	2.94	0	601	71.4243910100306	0.0642883807471022	2017-06-05 20:15:24.31	601
602	0	43.6399583816528	3.61	0	602	72.9986904656507	0.0669098904359769	2017-06-05 20:16:25.75	602
603	0	39.9599618911743	2.78	0	603	67.2213171276879	0.0672886057334214	2017-06-05 20:17:21.00	603
604	0	36.1599655151367	1.63	0	604	68.2554711644392	0.0755038397836717	2017-06-05 20:19:54.72	604
605	0	49.5999526977539	4.69	0	605	80.5552836977898	0.0649639384659595	2017-06-05 20:21:04.07	605
606	0	52.5599498748779	4.49	0	606	84.9199929775522	0.0646270875019423	2017-06-05 20:22:11.16	606
607	0	51.239951133728	4.25	0	607	82.053075407121	0.0640539230344426	2017-06-05 20:23:16.88	607
608	0	45.9199562072754	3.64	0	608	75.5839506793164	0.0658396782920875	2017-06-05 20:24:18.20	608
609	0	48.239953994751	4.25	0	609	78.4271732002344	0.0650308235491164	2017-06-05 20:25:23.16	609
610	0	53.4799489974976	4.06	0	610	86.0664121175316	0.0643727839323348	2017-06-05 20:26:33.03	610
611	0	37.6799640655518	1.72	0	611	74.812952906071	0.0794192706009246	2017-06-05 20:27:26.92	611
612	0	1.15999889373779	0.52	0	612	1.06367718001774	0.0366785234488874	2017-06-05 20:27:28.07	612
613	0	50.0799522399902	4.23	0	613	84.0944552107279	0.0671680952162363	2017-06-05 20:28:32.40	613
614	0	57.1599454879761	4.93	0	614	90.1217797414023	0.0630663259212053	2017-06-05 20:30:12.00	614
615	0	59.3199434280396	4.91	0	615	101.300719331955	0.0683079698799427	2017-06-05 20:31:29.48	615
616	0	52.1199502944946	4.09	0	616	92.2912689390539	0.0708298303446307	2017-06-05 20:32:36.55	616
617	0	55.4399471282959	4.57	0	617	92.3450796589137	0.0666270416009479	2017-06-05 20:33:50.64	617
618	0	46.879955291748	3.35	0	618	87.396295209505	0.0745702177555504	2017-06-05 20:34:50.27	618
619	0	48.319953918457	3.6	0	619	87.661833042392	0.0725677425847616	2017-06-05 20:35:50.20	619
620	0	48.3599538803101	3.79	0	620	85.3170172715381	0.0705682524992044	2017-06-05 20:36:51.75	620
621	0	47.7199544906616	3.21	0	621	86.21618685298	0.0722683879739983	2017-06-05 20:37:53.48	621
622	0	54.7199478149414	4.17	0	622	100.111254238806	0.0731807414026357	2017-06-05 20:39:04.68	622
623	0	53.9199485778809	4.19	0	623	97.0222785695366	0.0719749841020301	2017-06-05 20:40:13.68	623
624	0	49.1599531173706	3.89	0	624	91.5123532644991	0.0744608244625704	2017-06-05 20:41:17.00	624
625	0	52.8399496078491	3.38	0	625	103.493332076492	0.0783446874159665	2017-06-05 20:42:24.96	625
626	0	44.4399576187134	3.42	0	626	87.2868211714491	0.0785659956538696	2017-06-05 20:43:20.64	626
627	0	51.0399513244629	4.23	0	627	92.6628856756201	0.0726198163602038	2017-06-05 20:44:24.64	627
628	0	56.6399459838867	5.24	0	628	109.36382814709	0.0772343419117867	2017-06-05 20:45:37.96	628
629	0	54.3599481582642	5.11	0	629	104.995129151356	0.0772591090149784	2017-06-05 20:46:47.96	629
630	0	43.839958190918	2.72	0	630	88.4558931412203	0.0807079316981937	2017-06-05 20:47:44.55	630
631	0	50.5199518203735	4.16	0	631	95.4525257609845	0.07557602989785	2017-06-05 20:48:48.16	631
632	0	47.5599546432495	3.25	0	632	100.950939220683	0.0849040699921644	2017-06-05 20:50:05.92	632
633	0	58.3999443054199	5.36	0	633	110.429386007438	0.0756365657585193	2017-06-05 20:51:24.03	633
634	0	52.7999496459961	4.94	0	634	100.036765629827	0.0757854285074449	2017-06-05 20:52:50.16	634
635	0	56.7199459075928	5.75	0	635	103.59819002845	0.0730593723754938	2017-06-05 20:54:03.31	635
636	0	68.4399347305298	6.6	0	636	119.217377198561	0.0696770176496558	2017-06-05 20:55:28.40	636
637	0	61.0799417495728	5.66	0	637	115.780875286772	0.0758224461602962	2017-06-05 20:56:48.16	637
638	0	63.7199392318726	6.1	0	638	115.783066083343	0.0726824018100083	2017-06-05 20:58:08.88	638
639	0	57.3599452972412	5.04	0	639	105.751172303454	0.0737455873803723	2017-06-05 20:59:23.92	639
640	0	63.6399393081665	6.21	0	640	121.695632228307	0.0764900265419907	2017-06-05 21:00:48.03	640
641	0	57.119945526123	4.77	0	641	110.659798143739	0.0774928558429544	2017-06-05 21:02:00.27	641
642	0	63.9199390411377	6.71	0	642	116.778302811516	0.0730777864903107	2017-06-05 21:03:23.50	642
643	0	58.7599439620972	5.86	0	643	111.226328263074	0.0757156761491317	2017-06-05 21:04:38.07	643
644	0	53.8399486541748	4.58	0	644	110.796167766143	0.0823151320699432	2017-06-05 21:05:44.92	644
645	0	52.8799495697021	5.73	0	645	104.840464826456	0.0793044363286356	2017-06-05 21:06:50.03	645
646	0	39.519962310791	2.74	0	646	97.5992591614318	0.0987846752646071	2017-06-05 21:07:42.75	646
647	0	49.5599527359009	4.34	0	647	109.153038005592	0.0880976900771523	2017-06-05 21:08:44.92	647
648	0	64.4399385452271	7.84	0	648	128.635699240835	0.0798483545877311	2017-06-05 21:10:07.03	648
649	0	56.4799461364746	5.76	0	649	118.231151954674	0.0837331104494857	2017-06-05 21:11:19.44	649
650	0	59.2399435043335	6.2	0	650	120.661942605535	0.0814732900780114	2017-06-05 21:12:33.64	650
651	0	62.9999399185181	5.29	0	651	144.03461407307	0.0914505486178225	2017-06-05 21:14:03.92	651
652	0	62.1599407196045	5.63	0	652	124.674552630637	0.0802281548459696	2017-06-05 21:15:23.00	652
653	0	48.5199537277222	4.41	0	653	102.842921566708	0.0847839419346312	2017-06-05 21:16:23.88	653
654	0	57.5199451446533	6.03	0	654	116.031416769077	0.0806894414249495	2017-06-05 21:17:34.51	654
655	0	61.2399415969849	6.56	0	655	122.44697899005	0.0799784317374592	2017-06-05 21:18:51.79	655
656	0	57.5199451446533	5.39	0	656	124.712819074496	0.0867265779377578	2017-06-05 21:20:03.51	656
