# Supplementary material for: Multi-predator assemblages, dive type, bathymetry and sex influence foraging success and efficiency in African penguins
Source: PeerJ. 2020 Jun 30;8:e9380. doi: 10.7717/peerj.9380 (PMC7333648; doi:10.7717/peerj.9380)
Supplement: Data S1 [file peerj-08-9380-s002.zip › Data S1/SC-AP35gps-interp60s.txt]

Track_id	date	lat	long
SC-AP35	2017-06-04 18:51:46	-33.798809	25.767792
SC-AP35	2017-06-04 18:52:46	-33.7991842200489	25.7678518271044
SC-AP35	2017-06-04 18:53:46	-33.7995594400978	25.7679116542089
SC-AP35	2017-06-04 18:54:46	-33.7999346601467	25.7679714813133
SC-AP35	2017-06-04 18:55:46	-33.8003098801956	25.7680313084177
SC-AP35	2017-06-04 18:56:46	-33.8006851002445	25.7680911355222
SC-AP35	2017-06-04 18:57:46	-33.8010603202934	25.7681509626266
SC-AP35	2017-06-04 18:58:46	-33.8014355403423	25.7682107897311
SC-AP35	2017-06-04 18:59:46	-33.8018107603912	25.7682706168355
SC-AP35	2017-06-04 19:00:46	-33.8021859804401	25.7683304439399
SC-AP35	2017-06-04 19:01:46	-33.802561200489	25.7683902710444
SC-AP35	2017-06-04 19:02:46	-33.8029364205379	25.7684500981488
SC-AP35	2017-06-04 19:03:46	-33.8033116405868	25.7685099252532
SC-AP35	2017-06-04 19:04:46	-33.8036868606357	25.7685697523577
SC-AP35	2017-06-04 19:05:46	-33.8040620806846	25.7686295794621
SC-AP35	2017-06-04 19:06:46	-33.8044373007335	25.7686894065666
SC-AP35	2017-06-04 19:07:46	-33.8048125207824	25.768749233671
SC-AP35	2017-06-04 19:08:46	-33.8051877408313	25.7688090607754
SC-AP35	2017-06-04 19:09:46	-33.8055629608802	25.7688688878799
SC-AP35	2017-06-04 19:10:46	-33.8059381809291	25.7689287149843
SC-AP35	2017-06-04 19:11:46	-33.806313400978	25.7689885420887
SC-AP35	2017-06-04 19:12:46	-33.8066886210269	25.7690483691932
SC-AP35	2017-06-04 19:13:46	-33.8070638410758	25.7691081962976
SC-AP35	2017-06-04 19:14:46	-33.8074390611247	25.769168023402
SC-AP35	2017-06-04 19:15:46	-33.8078142811736	25.7692278505065
SC-AP35	2017-06-04 19:16:46	-33.8081895012225	25.7692876776109
SC-AP35	2017-06-04 19:17:46	-33.8085647212714	25.7693475047154
SC-AP35	2017-06-04 19:18:46	-33.8089399413203	25.7694073318198
SC-AP35	2017-06-04 19:19:46	-33.8093151613692	25.7694671589242
SC-AP35	2017-06-04 19:20:46	-33.8096903814182	25.7695269860287
SC-AP35	2017-06-04 19:21:46	-33.8100656014671	25.7695868131331
SC-AP35	2017-06-04 19:22:46	-33.810440821516	25.7696466402375
SC-AP35	2017-06-04 19:23:46	-33.8108160415649	25.769706467342
SC-AP35	2017-06-04 19:24:46	-33.8111912616138	25.7697662944464
SC-AP35	2017-06-04 19:25:46	-33.8115664816627	25.7698261215508
SC-AP35	2017-06-04 19:26:46	-33.8119417017116	25.7698859486553
SC-AP35	2017-06-04 19:27:46	-33.8123169217605	25.7699457757597
SC-AP35	2017-06-04 19:28:46	-33.8126921418094	25.7700056028642
SC-AP35	2017-06-04 19:29:46	-33.8130673618583	25.7700654299686
SC-AP35	2017-06-04 19:30:46	-33.8134425819072	25.770125257073
SC-AP35	2017-06-04 19:31:46	-33.8138178019561	25.7701850841775
SC-AP35	2017-06-04 19:32:46	-33.814193022005	25.7702449112819
SC-AP35	2017-06-04 19:33:46	-33.8145682420539	25.7703047383863
SC-AP35	2017-06-04 19:34:46	-33.8149434621028	25.7703645654908
SC-AP35	2017-06-04 19:35:46	-33.8153186821517	25.7704243925952
SC-AP35	2017-06-04 19:36:46	-33.8156939022006	25.7704842196997
SC-AP35	2017-06-04 19:37:46	-33.8160691222495	25.7705440468041
SC-AP35	2017-06-04 19:38:46	-33.8164443422984	25.7706038739085
SC-AP35	2017-06-04 19:39:46	-33.8168195623473	25.770663701013
SC-AP35	2017-06-04 19:40:46	-33.8171947823962	25.7707235281174
SC-AP35	2017-06-04 19:41:46	-33.8175700024451	25.7707833552218
SC-AP35	2017-06-04 19:42:46	-33.817945222494	25.7708431823263
SC-AP35	2017-06-04 19:43:46	-33.8183204425429	25.7709030094307
SC-AP35	2017-06-04 19:44:46	-33.8186956625918	25.7709628365351
SC-AP35	2017-06-04 19:45:46	-33.8190708826407	25.7710226636396
SC-AP35	2017-06-04 19:46:46	-33.8194461026896	25.771082490744
SC-AP35	2017-06-04 19:47:46	-33.8198213227385	25.7711423178485
SC-AP35	2017-06-04 19:48:46	-33.8201965427874	25.7712021449529
SC-AP35	2017-06-04 19:49:46	-33.8205717628363	25.7712619720573
SC-AP35	2017-06-04 19:50:46	-33.8209469828852	25.7713217991618
SC-AP35	2017-06-04 19:51:46	-33.8213222029341	25.7713816262662
SC-AP35	2017-06-04 19:52:46	-33.821697422983	25.7714414533706
SC-AP35	2017-06-04 19:53:46	-33.8220726430319	25.7715012804751
SC-AP35	2017-06-04 19:54:46	-33.8224478630808	25.7715611075795
SC-AP35	2017-06-04 19:55:46	-33.8228230831297	25.771620934684
SC-AP35	2017-06-04 19:56:46	-33.8231983031786	25.7716807617884
SC-AP35	2017-06-04 19:57:46	-33.8235735232275	25.7717405888928
SC-AP35	2017-06-04 19:58:46	-33.8239487432764	25.7718004159973
SC-AP35	2017-06-04 19:59:46	-33.8243239633253	25.7718602431017
SC-AP35	2017-06-04 20:00:46	-33.8246991833742	25.7719200702061
SC-AP35	2017-06-04 20:01:46	-33.8250744034231	25.7719798973106
SC-AP35	2017-06-04 20:02:46	-33.825449623472	25.772039724415
SC-AP35	2017-06-04 20:03:46	-33.8258248435209	25.7720995515194
SC-AP35	2017-06-04 20:04:46	-33.8262000635698	25.7721593786239
SC-AP35	2017-06-04 20:05:46	-33.8265752836187	25.7722192057283
SC-AP35	2017-06-04 20:06:46	-33.8269505036676	25.7722790328328
SC-AP35	2017-06-04 20:07:46	-33.8273257237165	25.7723388599372
SC-AP35	2017-06-04 20:08:46	-33.8277009437654	25.7723986870416
SC-AP35	2017-06-04 20:09:46	-33.8280761638143	25.7724585141461
SC-AP35	2017-06-04 20:10:46	-33.8284513838632	25.7725183412505
SC-AP35	2017-06-04 20:11:46	-33.8288266039121	25.7725781683549
SC-AP35	2017-06-04 20:12:46	-33.829201823961	25.7726379954594
SC-AP35	2017-06-04 20:13:46	-33.8295770440099	25.7726978225638
SC-AP35	2017-06-04 20:14:46	-33.8299522640588	25.7727576496683
SC-AP35	2017-06-04 20:15:46	-33.8303274841077	25.7728174767727
SC-AP35	2017-06-04 20:16:46	-33.8307027041566	25.7728773038771
SC-AP35	2017-06-04 20:17:46	-33.8310779242055	25.7729371309816
SC-AP35	2017-06-04 20:18:46	-33.8314531442544	25.772996958086
SC-AP35	2017-06-04 20:19:46	-33.8318283643033	25.7730567851904
SC-AP35	2017-06-04 20:20:46	-33.8322035843522	25.7731166122949
SC-AP35	2017-06-04 20:21:46	-33.8325788044011	25.7731764393993
SC-AP35	2017-06-04 20:22:46	-33.83295402445	25.7732362665037
SC-AP35	2017-06-04 20:23:46	-33.8333292444989	25.7732960936082
SC-AP35	2017-06-04 20:24:46	-33.8337044645478	25.7733559207126
SC-AP35	2017-06-04 20:25:46	-33.8340796845967	25.7734157478171
SC-AP35	2017-06-04 20:26:46	-33.8344549046456	25.7734755749215
SC-AP35	2017-06-04 20:27:46	-33.8348301246945	25.7735354020259
SC-AP35	2017-06-04 20:28:46	-33.8352053447434	25.7735952291304
SC-AP35	2017-06-04 20:29:46	-33.8355805647923	25.7736550562348
SC-AP35	2017-06-04 20:30:46	-33.8359557848412	25.7737148833392
SC-AP35	2017-06-04 20:31:46	-33.8363310048901	25.7737747104437
SC-AP35	2017-06-04 20:32:46	-33.836706224939	25.7738345375481
SC-AP35	2017-06-04 20:33:46	-33.8370814449879	25.7738943646525
SC-AP35	2017-06-04 20:34:46	-33.8374566650368	25.773954191757
SC-AP35	2017-06-04 20:35:46	-33.8378318850857	25.7740140188614
SC-AP35	2017-06-04 20:36:46	-33.8382071051346	25.7740738459659
SC-AP35	2017-06-04 20:37:46	-33.8385823251835	25.7741336730703
SC-AP35	2017-06-04 20:38:46	-33.8389575452324	25.7741935001747
SC-AP35	2017-06-04 20:39:46	-33.8393327652813	25.7742533272792
SC-AP35	2017-06-04 20:40:46	-33.8397079853302	25.7743131543836
SC-AP35	2017-06-04 20:41:46	-33.8400832053791	25.774372981488
SC-AP35	2017-06-04 20:42:46	-33.840458425428	25.7744328085925
SC-AP35	2017-06-04 20:43:46	-33.8408336454769	25.7744926356969
SC-AP35	2017-06-04 20:44:46	-33.8412088655258	25.7745524628013
SC-AP35	2017-06-04 20:45:46	-33.8415840855747	25.7746122899058
SC-AP35	2017-06-04 20:46:46	-33.8419593056236	25.7746721170102
SC-AP35	2017-06-04 20:47:46	-33.8423345256725	25.7747319441146
SC-AP35	2017-06-04 20:48:46	-33.8427097457214	25.7747917712191
SC-AP35	2017-06-04 20:49:46	-33.8430849657703	25.7748515983235
SC-AP35	2017-06-04 20:50:46	-33.8434601858192	25.7749114254279
SC-AP35	2017-06-04 20:51:46	-33.8438354058681	25.7749712525324
SC-AP35	2017-06-04 20:52:46	-33.844210625917	25.7750310796368
SC-AP35	2017-06-04 20:53:46	-33.8445858459659	25.7750909067412
SC-AP35	2017-06-04 20:54:46	-33.8449610660148	25.7751507338457
SC-AP35	2017-06-04 20:55:46	-33.8453362860637	25.7752105609501
SC-AP35	2017-06-04 20:56:46	-33.8457115061126	25.7752703880546
SC-AP35	2017-06-04 20:57:46	-33.8460867261615	25.775330215159
SC-AP35	2017-06-04 20:58:46	-33.8464619462104	25.7753900422634
SC-AP35	2017-06-04 20:59:46	-33.8468371662593	25.7754498693679
SC-AP35	2017-06-04 21:00:46	-33.8472123863082	25.7755096964723
SC-AP35	2017-06-04 21:01:46	-33.8475876063571	25.7755695235767
SC-AP35	2017-06-04 21:02:46	-33.847962826406	25.7756293506812
SC-AP35	2017-06-04 21:03:46	-33.8483380464549	25.7756891777856
SC-AP35	2017-06-04 21:04:46	-33.8487132665038	25.77574900489
SC-AP35	2017-06-04 21:05:46	-33.8490884865527	25.7758088319945
SC-AP35	2017-06-04 21:06:46	-33.8494637066016	25.7758686590989
SC-AP35	2017-06-04 21:07:46	-33.8498389266504	25.7759284862033
SC-AP35	2017-06-04 21:08:46	-33.8502141466994	25.7759883133078
SC-AP35	2017-06-04 21:09:46	-33.8505893667483	25.7760481404122
SC-AP35	2017-06-04 21:10:46	-33.8509645867971	25.7761079675166
SC-AP35	2017-06-04 21:11:46	-33.851339806846	25.7761677946211
SC-AP35	2017-06-04 21:12:46	-33.8517150268949	25.7762276217255
SC-AP35	2017-06-04 21:13:46	-33.8520902469438	25.7762874488299
SC-AP35	2017-06-04 21:14:46	-33.8524654669927	25.7763472759344
SC-AP35	2017-06-04 21:15:46	-33.8528406870416	25.7764071030388
SC-AP35	2017-06-04 21:16:46	-33.8532159070905	25.7764669301433
SC-AP35	2017-06-04 21:17:46	-33.8535911271394	25.7765267572477
SC-AP35	2017-06-04 21:18:46	-33.8539663471883	25.7765865843521
SC-AP35	2017-06-04 21:19:46	-33.8543415672372	25.7766464114566
SC-AP35	2017-06-04 21:20:46	-33.8547167872861	25.776706238561
SC-AP35	2017-06-04 21:21:46	-33.855092007335	25.7767660656654
SC-AP35	2017-06-04 21:22:46	-33.8554672273839	25.7768258927699
SC-AP35	2017-06-04 21:23:46	-33.8558424474328	25.7768857198743
SC-AP35	2017-06-04 21:24:46	-33.8562176674817	25.7769455469787
SC-AP35	2017-06-04 21:25:46	-33.8565928875306	25.7770053740832
SC-AP35	2017-06-04 21:26:46	-33.8569681075795	25.7770652011876
SC-AP35	2017-06-04 21:27:46	-33.8573433276284	25.777125028292
SC-AP35	2017-06-04 21:28:46	-33.8577185476773	25.7771848553965
SC-AP35	2017-06-04 21:29:46	-33.8580937677262	25.7772446825009
SC-AP35	2017-06-04 21:30:46	-33.8584689877751	25.7773045096053
SC-AP35	2017-06-04 21:31:46	-33.858844207824	25.7773643367098
SC-AP35	2017-06-04 21:32:46	-33.8592194278729	25.7774241638142
SC-AP35	2017-06-04 21:33:46	-33.8595946479218	25.7774839909186
SC-AP35	2017-06-04 21:34:46	-33.8599698679707	25.7775438180231
SC-AP35	2017-06-04 21:35:46	-33.8603450880196	25.7776036451275
SC-AP35	2017-06-04 21:36:46	-33.8607203080685	25.7776634722319
SC-AP35	2017-06-04 21:37:46	-33.8610955281174	25.7777232993364
SC-AP35	2017-06-04 21:38:46	-33.8614707481663	25.7777831264408
SC-AP35	2017-06-04 21:39:46	-33.8618459682152	25.7778429535453
SC-AP35	2017-06-04 21:40:46	-33.8622211882641	25.7779027806497
SC-AP35	2017-06-04 21:41:46	-33.862596408313	25.7779626077541
SC-AP35	2017-06-04 21:42:46	-33.8629716283619	25.7780224348586
SC-AP35	2017-06-04 21:43:46	-33.8633468484108	25.778082261963
SC-AP35	2017-06-04 21:44:46	-33.8637220684597	25.7781420890674
SC-AP35	2017-06-04 21:45:46	-33.8640972885086	25.7782019161719
SC-AP35	2017-06-04 21:46:46	-33.8644725085575	25.7782617432763
SC-AP35	2017-06-04 21:47:46	-33.8648477286064	25.7783215703807
SC-AP35	2017-06-04 21:48:46	-33.8652229486553	25.7783813974852
SC-AP35	2017-06-04 21:49:46	-33.8655981687042	25.7784412245896
SC-AP35	2017-06-04 21:50:46	-33.8659733887531	25.778501051694
SC-AP35	2017-06-04 21:51:46	-33.866348608802	25.7785608787985
SC-AP35	2017-06-04 21:52:46	-33.8667238288509	25.7786207059029
SC-AP35	2017-06-04 21:53:46	-33.8670990488998	25.7786805330073
SC-AP35	2017-06-04 21:54:46	-33.8674742689487	25.7787403601118
SC-AP35	2017-06-04 21:55:46	-33.8678494889976	25.7788001872162
SC-AP35	2017-06-04 21:56:46	-33.8682247090465	25.7788600143206
SC-AP35	2017-06-04 21:57:46	-33.8685999290954	25.7789198414251
SC-AP35	2017-06-04 21:58:46	-33.8689751491443	25.7789796685295
SC-AP35	2017-06-04 21:59:46	-33.8693503691932	25.779039495634
SC-AP35	2017-06-04 22:00:46	-33.8697255892421	25.7790993227384
SC-AP35	2017-06-04 22:01:46	-33.870100809291	25.7791591498428
SC-AP35	2017-06-04 22:02:46	-33.8704355	25.7792176666667
SC-AP35	2017-06-04 22:03:46	-33.8705034878049	25.779278804878
SC-AP35	2017-06-04 22:04:46	-33.8705830243902	25.7793679268293
SC-AP35	2017-06-04 22:05:46	-33.8706385	25.7794888
SC-AP35	2017-06-04 22:06:46	-33.8706472051282	25.7795632564103
SC-AP35	2017-06-04 22:07:46	-33.8707126842105	25.7796389473684
SC-AP35	2017-06-04 22:08:46	-33.870743	25.77973
SC-AP35	2017-06-04 22:09:46	-33.870819	25.7797621538462
SC-AP35	2017-06-04 22:10:46	-33.8708492790698	25.7797719534884
SC-AP35	2017-06-04 22:11:46	-33.8709637105263	25.7799370526316
SC-AP35	2017-06-04 22:12:46	-33.87098305	25.780071625
SC-AP35	2017-06-04 22:13:46	-33.871070375	25.7801224
SC-AP35	2017-06-04 22:14:46	-33.8711434210526	25.7802262105263
SC-AP35	2017-06-04 22:15:46	-33.8712094	25.7802986
SC-AP35	2017-06-04 22:16:46	-33.8713432	25.7803395
SC-AP35	2017-06-04 22:17:46	-33.8714776923077	25.7803906923077
SC-AP35	2017-06-04 22:18:46	-33.8716320731707	25.7803978292683
SC-AP35	2017-06-04 22:19:46	-33.8717628	25.7804176
SC-AP35	2017-06-04 22:20:46	-33.871841675	25.7804514
SC-AP35	2017-06-04 22:21:46	-33.8719081842105	25.7804767631579
SC-AP35	2017-06-04 22:22:46	-33.8719644457831	25.7803732771084
SC-AP35	2017-06-04 22:23:46	-33.8721054096386	25.7800327951807
SC-AP35	2017-06-04 22:24:46	-33.8722868461538	25.7798432307692
SC-AP35	2017-06-04 22:25:46	-33.8724884	25.7798064
SC-AP35	2017-06-04 22:26:46	-33.8726856666667	25.7798094102564
SC-AP35	2017-06-04 22:27:46	-33.8728757	25.7798268
SC-AP35	2017-06-04 22:28:46	-33.8730728064516	25.7798703225806
SC-AP35	2017-06-04 22:29:46	-33.8732652121212	25.7799303333333
SC-AP35	2017-06-04 22:30:46	-33.8734401212121	25.779993
SC-AP35	2017-06-04 22:31:46	-33.8736491818182	25.7800286969697
SC-AP35	2017-06-04 22:32:46	-33.8736810909091	25.7802277272727
SC-AP35	2017-06-04 22:33:46	-33.8738256666667	25.7803891818182
SC-AP35	2017-06-04 22:34:46	-33.8738622058824	25.7805226764706
SC-AP35	2017-06-04 22:35:46	-33.8739027272727	25.7807362727273
SC-AP35	2017-06-04 22:36:46	-33.874065	25.780844
SC-AP35	2017-06-04 22:37:46	-33.8742074545455	25.7809664545455
SC-AP35	2017-06-04 22:38:46	-33.8743565454545	25.7811039090909
SC-AP35	2017-06-04 22:39:46	-33.8745181470588	25.7812253235294
SC-AP35	2017-06-04 22:40:46	-33.874604969697	25.7814265151515
SC-AP35	2017-06-04 22:41:46	-33.8747238181818	25.7816665454545
SC-AP35	2017-06-04 22:42:46	-33.8747792424242	25.781980030303
SC-AP35	2017-06-04 22:43:46	-33.8748213636364	25.7822944242424
SC-AP35	2017-06-04 22:44:46	-33.87492	25.782569
SC-AP35	2017-06-04 22:45:46	-33.8749897272727	25.782818969697
SC-AP35	2017-06-04 22:46:46	-33.8751021764706	25.7830597058824
SC-AP35	2017-06-04 22:47:46	-33.8751505454545	25.7833695454545
SC-AP35	2017-06-04 22:48:46	-33.8752544545455	25.7836091818182
SC-AP35	2017-06-04 22:49:46	-33.8753337878788	25.783808030303
SC-AP35	2017-06-04 22:50:46	-33.8754643333333	25.783954
SC-AP35	2017-06-04 22:51:46	-33.8756111212121	25.7841248787879
SC-AP35	2017-06-04 22:52:46	-33.8756644545455	25.7842511818182
SC-AP35	2017-06-04 22:53:46	-33.8757667272727	25.7843835757576
SC-AP35	2017-06-04 22:54:46	-33.8758813333333	25.7845092424242
SC-AP35	2017-06-04 22:55:46	-33.8759949393939	25.7846452727273
SC-AP35	2017-06-04 22:56:46	-33.8761141212121	25.7847868787879
SC-AP35	2017-06-04 22:57:46	-33.8762368484849	25.784903969697
SC-AP35	2017-06-04 22:58:46	-33.8763858181818	25.7849807575758
SC-AP35	2017-06-04 22:59:46	-33.8764827575758	25.7851238484848
SC-AP35	2017-06-04 23:00:46	-33.8765988484848	25.7852513333333
SC-AP35	2017-06-04 23:01:46	-33.8767103333333	25.7853826666667
SC-AP35	2017-06-04 23:02:46	-33.876812	25.7855291818182
SC-AP35	2017-06-04 23:03:46	-33.8769435151515	25.7855954848485
SC-AP35	2017-06-04 23:04:46	-33.8770407272727	25.7857336969697
SC-AP35	2017-06-04 23:05:46	-33.8771536363636	25.7858395454545
SC-AP35	2017-06-04 23:06:46	-33.8772722727273	25.7859632727273
SC-AP35	2017-06-04 23:07:46	-33.8773851212121	25.7860694242424
SC-AP35	2017-06-04 23:08:46	-33.8775040909091	25.7861366666667
SC-AP35	2017-06-04 23:09:46	-33.8776134242424	25.7862723030303
SC-AP35	2017-06-04 23:10:46	-33.8777357272727	25.7863946363636
SC-AP35	2017-06-04 23:11:46	-33.8778549090909	25.7864955454545
SC-AP35	2017-06-04 23:12:46	-33.8779160909091	25.7866299090909
SC-AP35	2017-06-04 23:13:46	-33.8780485454545	25.7867303636364
SC-AP35	2017-06-04 23:14:46	-33.8781349090909	25.7868676363636
SC-AP35	2017-06-04 23:15:46	-33.8782819090909	25.7869469090909
SC-AP35	2017-06-04 23:16:46	-33.8783906363636	25.787029
SC-AP35	2017-06-04 23:17:46	-33.8784508181818	25.7871368181818
SC-AP35	2017-06-04 23:18:46	-33.8785505454545	25.7872379090909
SC-AP35	2017-06-04 23:19:46	-33.878693	25.787266
SC-AP35	2017-06-04 23:20:46	-33.8787703636364	25.7873643636364
SC-AP35	2017-06-04 23:21:46	-33.8788976363636	25.7874343636364
SC-AP35	2017-06-04 23:22:46	-33.8789898181818	25.7874598181818
SC-AP35	2017-06-04 23:23:46	-33.879092	25.7874910909091
SC-AP35	2017-06-04 23:24:46	-33.8791718181818	25.7876027272727
SC-AP35	2017-06-04 23:25:46	-33.8792481818182	25.7876690909091
SC-AP35	2017-06-04 23:26:46	-33.8793796470588	25.7877250588235
SC-AP35	2017-06-04 23:27:46	-33.8794716363636	25.7878286060606
SC-AP35	2017-06-04 23:28:46	-33.8795829090909	25.787882
SC-AP35	2017-06-04 23:29:46	-33.8797010909091	25.7879753030303
SC-AP35	2017-06-04 23:30:46	-33.8797774545455	25.7880511818182
SC-AP35	2017-06-04 23:31:46	-33.8798538181818	25.7880949393939
SC-AP35	2017-06-04 23:32:46	-33.8799624848485	25.7881668181818
SC-AP35	2017-06-04 23:33:46	-33.8800712352941	25.7882117058824
SC-AP35	2017-06-04 23:34:46	-33.8801690909091	25.7882881818182
SC-AP35	2017-06-04 23:35:46	-33.8802597647059	25.7883970588235
SC-AP35	2017-06-04 23:36:46	-33.880325	25.7884578181818
SC-AP35	2017-06-04 23:37:46	-33.8803785	25.788582
SC-AP35	2017-06-04 23:38:46	-33.8804709411765	25.7886502352941
SC-AP35	2017-06-04 23:39:46	-33.8806053529412	25.7886691764706
SC-AP35	2017-06-04 23:40:46	-33.880704	25.7886984705882
SC-AP35	2017-06-04 23:41:46	-33.8807254848485	25.7888501212121
SC-AP35	2017-06-04 23:42:46	-33.880834	25.7888764857143
SC-AP35	2017-06-04 23:43:46	-33.8809377142857	25.7889129714286
SC-AP35	2017-06-04 23:44:46	-33.8810064411765	25.7889755294118
SC-AP35	2017-06-04 23:45:46	-33.8811256	25.7890284
SC-AP35	2017-06-04 23:46:46	-33.8811811176471	25.7891367352941
SC-AP35	2017-06-04 23:47:46	-33.8811988823529	25.7892909411765
SC-AP35	2017-06-04 23:48:46	-33.8812833428571	25.7893405714286
SC-AP35	2017-06-04 23:49:46	-33.8814031470588	25.7893768823529
SC-AP35	2017-06-04 23:50:46	-33.8815671470588	25.7893542647059
SC-AP35	2017-06-04 23:51:46	-33.8816238484848	25.7894317878788
SC-AP35	2017-06-04 23:52:46	-33.8816973529412	25.7895254411765
SC-AP35	2017-06-04 23:53:46	-33.8818139117647	25.7895451176471
SC-AP35	2017-06-04 23:54:46	-33.8818806470588	25.7896107647059
SC-AP35	2017-06-04 23:55:46	-33.8820374117647	25.7896024705882
SC-AP35	2017-06-04 23:56:46	-33.8822096363636	25.7895462424242
SC-AP35	2017-06-04 23:57:46	-33.8822431111111	25.7896896666667
SC-AP35	2017-06-04 23:58:46	-33.8823595675676	25.7897427567568
SC-AP35	2017-06-04 23:59:46	-33.8824403589744	25.7898322564103
SC-AP35	2017-06-05 00:00:46	-33.8826047368421	25.789811
SC-AP35	2017-06-05 00:01:46	-33.8826789473684	25.7898805263158
SC-AP35	2017-06-05 00:02:46	-33.8828306060606	25.7898487878788
SC-AP35	2017-06-05 00:03:46	-33.8828302894737	25.7899943157895
SC-AP35	2017-06-05 00:04:46	-33.882979972973	25.7899923513514
SC-AP35	2017-06-05 00:05:46	-33.8830679230769	25.7899992564103
SC-AP35	2017-06-05 00:06:46	-33.8830678157895	25.790089
SC-AP35	2017-06-05 00:07:46	-33.88315915	25.790110675
SC-AP35	2017-06-05 00:08:46	-33.8832825294118	25.7901075882353
SC-AP35	2017-06-05 00:09:46	-33.883373	25.790125
SC-AP35	2017-06-05 00:10:46	-33.8834651627907	25.7901502790698
SC-AP35	2017-06-05 00:11:46	-33.883598	25.7901500882353
SC-AP35	2017-06-05 00:12:46	-33.883559875	25.790255125
SC-AP35	2017-06-05 00:13:46	-33.8836716603774	25.7902277924528
SC-AP35	2017-06-05 00:14:46	-33.8837235294118	25.7901417647059
SC-AP35	2017-06-05 00:15:46	-33.8837473636364	25.7901182727273
SC-AP35	2017-06-05 00:16:46	-33.8837755454545	25.7900900909091
SC-AP35	2017-06-05 00:17:46	-33.8837758181818	25.7900612727273
SC-AP35	2017-06-05 00:18:46	-33.8837832727273	25.7900470909091
SC-AP35	2017-06-05 00:19:46	-33.8838291818182	25.7900307272727
SC-AP35	2017-06-05 00:20:46	-33.8838428181818	25.7900759090909
SC-AP35	2017-06-05 00:21:46	-33.883865	25.790127
SC-AP35	2017-06-05 00:22:46	-33.8839062647059	25.7901183235294
SC-AP35	2017-06-05 00:23:46	-33.8839554242424	25.7900892424242
SC-AP35	2017-06-05 00:24:46	-33.8839322941176	25.7901182941176
SC-AP35	2017-06-05 00:25:46	-33.8839118181818	25.790200969697
SC-AP35	2017-06-05 00:26:46	-33.883854	25.790274
SC-AP35	2017-06-05 00:27:46	-33.8838154545455	25.7903414545455
SC-AP35	2017-06-05 00:28:46	-33.8838341515152	25.7903777575758
SC-AP35	2017-06-05 00:29:46	-33.8838081470588	25.7904082647059
SC-AP35	2017-06-05 00:30:46	-33.8837951818182	25.7904707272727
SC-AP35	2017-06-05 00:31:46	-33.883801	25.790571
SC-AP35	2017-06-05 00:32:46	-33.8838341818182	25.790604
SC-AP35	2017-06-05 00:33:46	-33.8837940909091	25.7907324545455
SC-AP35	2017-06-05 00:34:46	-33.8837933636364	25.7907933636364
SC-AP35	2017-06-05 00:35:46	-33.8837541212121	25.7909201515152
SC-AP35	2017-06-05 00:36:46	-33.8836518181818	25.7909591212121
SC-AP35	2017-06-05 00:37:46	-33.8835673823529	25.7910963529412
SC-AP35	2017-06-05 00:38:46	-33.8833823333333	25.7912046666667
SC-AP35	2017-06-05 00:39:46	-33.8832405454545	25.7913263636364
SC-AP35	2017-06-05 00:40:46	-33.883082969697	25.7914035454545
SC-AP35	2017-06-05 00:41:46	-33.8830279393939	25.7914769090909
SC-AP35	2017-06-05 00:42:46	-33.8829126060606	25.7915711515152
SC-AP35	2017-06-05 00:43:46	-33.8828001818182	25.7916766969697
SC-AP35	2017-06-05 00:44:46	-33.8827066666667	25.7917785151515
SC-AP35	2017-06-05 00:45:46	-33.8826516666667	25.7918342727273
SC-AP35	2017-06-05 00:46:46	-33.8826257878788	25.7919035151515
SC-AP35	2017-06-05 00:47:46	-33.882565	25.792019
SC-AP35	2017-06-05 00:48:46	-33.882542	25.7920515588235
SC-AP35	2017-06-05 00:49:46	-33.8825396470588	25.7921195294118
SC-AP35	2017-06-05 00:50:46	-33.8825061470588	25.7922643529412
SC-AP35	2017-06-05 00:51:46	-33.8825104411765	25.7923215882353
SC-AP35	2017-06-05 00:52:46	-33.8824832647059	25.7924359411765
SC-AP35	2017-06-05 00:53:46	-33.8824595714286	25.7925407142857
SC-AP35	2017-06-05 00:54:46	-33.8823408235294	25.7927431764706
SC-AP35	2017-06-05 00:55:46	-33.8821631666667	25.7929255833333
SC-AP35	2017-06-05 00:56:46	-33.8821931818182	25.793027
SC-AP35	2017-06-05 00:57:46	-33.882085	25.7931986666667
SC-AP35	2017-06-05 00:58:46	-33.8818884117647	25.7933277058824
SC-AP35	2017-06-05 00:59:46	-33.8817635454545	25.7934340909091
SC-AP35	2017-06-05 01:00:46	-33.8817044545455	25.7934467272727
SC-AP35	2017-06-05 01:01:46	-33.8816071818182	25.7935403636364
SC-AP35	2017-06-05 01:02:46	-33.8814680909091	25.7936392727273
SC-AP35	2017-06-05 01:03:46	-33.881428	25.7937145
SC-AP35	2017-06-05 01:04:46	-33.8813641176471	25.7938554705882
SC-AP35	2017-06-05 01:05:46	-33.8813068787879	25.7939745454545
SC-AP35	2017-06-05 01:06:46	-33.8812095454545	25.7940687272727
SC-AP35	2017-06-05 01:07:46	-33.8811453333333	25.7941606666667
SC-AP35	2017-06-05 01:08:46	-33.8810552941177	25.7942919411765
SC-AP35	2017-06-05 01:09:46	-33.8810386363636	25.7943667272727
SC-AP35	2017-06-05 01:10:46	-33.8809426470588	25.7945725294118
SC-AP35	2017-06-05 01:11:46	-33.8808570909091	25.7947472121212
SC-AP35	2017-06-05 01:12:46	-33.8808453333333	25.7948683333333
SC-AP35	2017-06-05 01:13:46	-33.8808619705882	25.7950083235294
SC-AP35	2017-06-05 01:14:46	-33.8809133030303	25.7951536060606
SC-AP35	2017-06-05 01:15:46	-33.8809613939394	25.7953106060606
SC-AP35	2017-06-05 01:16:46	-33.8810368235294	25.7954664705882
SC-AP35	2017-06-05 01:17:46	-33.8811340588235	25.7955604705882
SC-AP35	2017-06-05 01:18:46	-33.8812299705882	25.7957185294118
SC-AP35	2017-06-05 01:19:46	-33.8813426470588	25.7958184117647
SC-AP35	2017-06-05 01:20:46	-33.8814201470588	25.7958859117647
SC-AP35	2017-06-05 01:21:46	-33.8814962647059	25.7959405882353
SC-AP35	2017-06-05 01:22:46	-33.88159709375	25.79600565625
SC-AP35	2017-06-05 01:23:46	-33.8816738529412	25.7960732058824
SC-AP35	2017-06-05 01:24:46	-33.881766	25.7961508823529
SC-AP35	2017-06-05 01:25:46	-33.881667	25.7963882727273
SC-AP35	2017-06-05 01:26:46	-33.8814636764706	25.7966114705882
SC-AP35	2017-06-05 01:27:46	-33.8812119411765	25.7967821176471
SC-AP35	2017-06-05 01:28:46	-33.8809358181818	25.7969770909091
SC-AP35	2017-06-05 01:29:46	-33.8806552058823	25.7972026764706
SC-AP35	2017-06-05 01:30:46	-33.8804201764706	25.7974650588235
SC-AP35	2017-06-05 01:31:46	-33.8801510588235	25.7976572352941
SC-AP35	2017-06-05 01:32:46	-33.8798755	25.7978660882353
SC-AP35	2017-06-05 01:33:46	-33.8796257058824	25.7981252941176
SC-AP35	2017-06-05 01:34:46	-33.8794372941177	25.7983842941176
SC-AP35	2017-06-05 01:35:46	-33.8792325294118	25.7987056176471
SC-AP35	2017-06-05 01:36:46	-33.8790345588235	25.7989889411765
SC-AP35	2017-06-05 01:37:46	-33.8788798787879	25.7992894242424
SC-AP35	2017-06-05 01:38:46	-33.8786777647059	25.7995634117647
SC-AP35	2017-06-05 01:39:46	-33.8784873529412	25.7997344117647
SC-AP35	2017-06-05 01:40:46	-33.8782737058824	25.8000578823529
SC-AP35	2017-06-05 01:41:46	-33.8780248823529	25.8003084705882
SC-AP35	2017-06-05 01:42:46	-33.8777911470588	25.8005707352941
SC-AP35	2017-06-05 01:43:46	-33.8775655	25.800844
SC-AP35	2017-06-05 01:44:46	-33.8773645	25.8011055
SC-AP35	2017-06-05 01:45:46	-33.8771635	25.8013162941176
SC-AP35	2017-06-05 01:46:46	-33.8769638235294	25.8016283823529
SC-AP35	2017-06-05 01:47:46	-33.8768074411765	25.8019190294118
SC-AP35	2017-06-05 01:48:46	-33.876611	25.802225
SC-AP35	2017-06-05 01:49:46	-33.8764843529412	25.8024452352941
SC-AP35	2017-06-05 01:50:46	-33.8763793529412	25.8027196470588
SC-AP35	2017-06-05 01:51:46	-33.8762783529412	25.8029827058824
SC-AP35	2017-06-05 01:52:46	-33.8761847352941	25.8032221176471
SC-AP35	2017-06-05 01:53:46	-33.8760292352941	25.8035137647059
SC-AP35	2017-06-05 01:54:46	-33.8759755882353	25.8037129411765
SC-AP35	2017-06-05 01:55:46	-33.8758672571429	25.8039972
SC-AP35	2017-06-05 01:56:46	-33.8757892571429	25.804228
SC-AP35	2017-06-05 01:57:46	-33.8756757058824	25.8044856470588
SC-AP35	2017-06-05 01:58:46	-33.8755455714286	25.8047444285714
SC-AP35	2017-06-05 01:59:46	-33.8754142857143	25.805016
SC-AP35	2017-06-05 02:00:46	-33.8752775714286	25.8052695714286
SC-AP35	2017-06-05 02:01:46	-33.8751658529412	25.8055283529412
SC-AP35	2017-06-05 02:02:46	-33.8750363714286	25.8057331142857
SC-AP35	2017-06-05 02:03:46	-33.8748598	25.8062117
SC-AP35	2017-06-05 02:04:46	-33.8746591935484	25.8068372580645
SC-AP35	2017-06-05 02:05:46	-33.8744738	25.806577
SC-AP35	2017-06-05 02:06:46	-33.8742671818182	25.8068458181818
SC-AP35	2017-06-05 02:07:46	-33.8740453636364	25.807094
SC-AP35	2017-06-05 02:08:46	-33.8739596363636	25.8074334545455
SC-AP35	2017-06-05 02:09:46	-33.8739165	25.807722
SC-AP35	2017-06-05 02:10:46	-33.8738528787879	25.808019
SC-AP35	2017-06-05 02:11:46	-33.8737701764706	25.8083515882353
SC-AP35	2017-06-05 02:12:46	-33.8736776363636	25.8086669090909
SC-AP35	2017-06-05 02:13:46	-33.8736321818182	25.8089456363636
SC-AP35	2017-06-05 02:14:46	-33.8736361818182	25.8092590909091
SC-AP35	2017-06-05 02:15:46	-33.8735970909091	25.8095129090909
SC-AP35	2017-06-05 02:16:46	-33.8735695454545	25.8097835454545
SC-AP35	2017-06-05 02:17:46	-33.873535	25.81011
SC-AP35	2017-06-05 02:18:46	-33.8734168235294	25.8104114117647
SC-AP35	2017-06-05 02:19:46	-33.8732623636364	25.8107304545455
SC-AP35	2017-06-05 02:20:46	-33.8730953636364	25.8109949090909
SC-AP35	2017-06-05 02:21:46	-33.872901	25.8112775454545
SC-AP35	2017-06-05 02:22:46	-33.8727184117647	25.8115487647059
SC-AP35	2017-06-05 02:23:46	-33.8725179411765	25.8118491176471
SC-AP35	2017-06-05 02:24:46	-33.8724119090909	25.8121322424242
SC-AP35	2017-06-05 02:25:46	-33.8723127878788	25.8124461818182
SC-AP35	2017-06-05 02:26:46	-33.8722206969697	25.8127685454545
SC-AP35	2017-06-05 02:27:46	-33.8721056969697	25.8130645454545
SC-AP35	2017-06-05 02:28:46	-33.8719607272727	25.8133047878788
SC-AP35	2017-06-05 02:29:46	-33.8717703333333	25.8135406666667
SC-AP35	2017-06-05 02:30:46	-33.8715853333333	25.8137848484848
SC-AP35	2017-06-05 02:31:46	-33.8714258181818	25.8140579090909
SC-AP35	2017-06-05 02:32:46	-33.871219969697	25.8143192727273
SC-AP35	2017-06-05 02:33:46	-33.8710610909091	25.8145408484848
SC-AP35	2017-06-05 02:34:46	-33.8708681515152	25.8148273636364
SC-AP35	2017-06-05 02:35:46	-33.8706690588235	25.8150884117647
SC-AP35	2017-06-05 02:36:46	-33.8704801818182	25.8153125454545
SC-AP35	2017-06-05 02:37:46	-33.8703522727273	25.8155522727273
SC-AP35	2017-06-05 02:38:46	-33.870167	25.815775
SC-AP35	2017-06-05 02:39:46	-33.870024	25.8159982727273
SC-AP35	2017-06-05 02:40:46	-33.8698644545455	25.8162672727273
SC-AP35	2017-06-05 02:41:46	-33.8697028529412	25.8164903529412
SC-AP35	2017-06-05 02:42:46	-33.869513	25.8167345454545
SC-AP35	2017-06-05 02:43:46	-33.8693531515151	25.8169458181818
SC-AP35	2017-06-05 02:44:46	-33.8691743030303	25.8171412121212
SC-AP35	2017-06-05 02:45:46	-33.8690411818182	25.8174016363636
SC-AP35	2017-06-05 02:46:46	-33.8688770909091	25.8175941818182
SC-AP35	2017-06-05 02:47:46	-33.8686826666667	25.8177936666667
SC-AP35	2017-06-05 02:48:46	-33.8684972121212	25.8179774545455
SC-AP35	2017-06-05 02:49:46	-33.8683424242424	25.8182258181818
SC-AP35	2017-06-05 02:50:46	-33.8682121818182	25.8184492727273
SC-AP35	2017-06-05 02:51:46	-33.8680681176471	25.8187163235294
SC-AP35	2017-06-05 02:52:46	-33.8678737272727	25.818955
SC-AP35	2017-06-05 02:53:46	-33.8676797575758	25.819205030303
SC-AP35	2017-06-05 02:54:46	-33.867554	25.819397
SC-AP35	2017-06-05 02:55:46	-33.8673819090909	25.8196416363636
SC-AP35	2017-06-05 02:56:46	-33.8671630909091	25.8198438181818
SC-AP35	2017-06-05 02:57:46	-33.8669852727273	25.82013
SC-AP35	2017-06-05 02:58:46	-33.8668400909091	25.8203438181818
SC-AP35	2017-06-05 02:59:46	-33.8666639090909	25.8206001818182
SC-AP35	2017-06-05 03:00:46	-33.8664348181818	25.8208256363636
SC-AP35	2017-06-05 03:01:46	-33.8662412727273	25.8210452727273
SC-AP35	2017-06-05 03:02:46	-33.8660331818182	25.8212711818182
SC-AP35	2017-06-05 03:03:46	-33.8658496363636	25.8214922727273
SC-AP35	2017-06-05 03:04:46	-33.8656491818182	25.8216927272727
SC-AP35	2017-06-05 03:05:46	-33.865467	25.821878
SC-AP35	2017-06-05 03:06:46	-33.8653047272727	25.8221005454545
SC-AP35	2017-06-05 03:07:46	-33.8650679090909	25.8223250909091
SC-AP35	2017-06-05 03:08:46	-33.8648697272727	25.8225418181818
SC-AP35	2017-06-05 03:09:46	-33.8646887272727	25.8227466363636
SC-AP35	2017-06-05 03:10:46	-33.8644630909091	25.8229804545455
SC-AP35	2017-06-05 03:11:46	-33.8643276363636	25.8231731818182
SC-AP35	2017-06-05 03:12:46	-33.8641290909091	25.8233975454545
SC-AP35	2017-06-05 03:13:46	-33.8639756363636	25.8235621818182
SC-AP35	2017-06-05 03:14:46	-33.8637866363636	25.8237519090909
SC-AP35	2017-06-05 03:15:46	-33.8636107272727	25.8239298181818
SC-AP35	2017-06-05 03:16:46	-33.863453	25.824141
SC-AP35	2017-06-05 03:17:46	-33.8632865454545	25.8244295454545
SC-AP35	2017-06-05 03:18:46	-33.863142	25.8247189090909
SC-AP35	2017-06-05 03:19:46	-33.8629762727273	25.825019
SC-AP35	2017-06-05 03:20:46	-33.8629348604651	25.825232255814
SC-AP35	2017-06-05 03:21:46	-33.8628171176471	25.8255035588235
SC-AP35	2017-06-05 03:22:46	-33.8626840909091	25.8257180909091
SC-AP35	2017-06-05 03:23:46	-33.862583875	25.8259355
SC-AP35	2017-06-05 03:24:46	-33.8625018787879	25.826013030303
SC-AP35	2017-06-05 03:25:46	-33.8623864848485	25.8261732727273
SC-AP35	2017-06-05 03:26:46	-33.8622787575758	25.8263858787879
SC-AP35	2017-06-05 03:27:46	-33.862171	25.8266161470588
SC-AP35	2017-06-05 03:28:46	-33.8620878181818	25.8269102727273
SC-AP35	2017-06-05 03:29:46	-33.8619747575758	25.8271711212121
SC-AP35	2017-06-05 03:30:46	-33.8618872352941	25.8273818235294
SC-AP35	2017-06-05 03:31:46	-33.8617971176471	25.8275835882353
SC-AP35	2017-06-05 03:32:46	-33.8617133529412	25.8277773529412
SC-AP35	2017-06-05 03:33:46	-33.8615934117647	25.8279949411765
SC-AP35	2017-06-05 03:34:46	-33.8614975882353	25.8282928529412
SC-AP35	2017-06-05 03:35:46	-33.8613001470588	25.8285383529412
SC-AP35	2017-06-05 03:36:46	-33.8611554545455	25.8287742727273
SC-AP35	2017-06-05 03:37:46	-33.8610034117647	25.8290428823529
SC-AP35	2017-06-05 03:38:46	-33.8608086666667	25.8293287272727
SC-AP35	2017-06-05 03:39:46	-33.8606363636364	25.8295840606061
SC-AP35	2017-06-05 03:40:46	-33.8604575757576	25.8298565454545
SC-AP35	2017-06-05 03:41:46	-33.860265	25.8301236666667
SC-AP35	2017-06-05 03:42:46	-33.8600767878788	25.830382
SC-AP35	2017-06-05 03:43:46	-33.8598561515152	25.8306450606061
SC-AP35	2017-06-05 03:44:46	-33.8596413636364	25.8308997878788
SC-AP35	2017-06-05 03:45:46	-33.8594340606061	25.8311722121212
SC-AP35	2017-06-05 03:46:46	-33.8592344242424	25.8314531212121
SC-AP35	2017-06-05 03:47:46	-33.8590752058824	25.8316785588235
SC-AP35	2017-06-05 03:48:46	-33.8588536363636	25.8319902727273
SC-AP35	2017-06-05 03:49:46	-33.8586915454545	25.8322541818182
SC-AP35	2017-06-05 03:50:46	-33.858517	25.832512
SC-AP35	2017-06-05 03:51:46	-33.8582683636364	25.8328134545455
SC-AP35	2017-06-05 03:52:46	-33.8580935454545	25.8331110909091
SC-AP35	2017-06-05 03:53:46	-33.8579694285714	25.8333957142857
SC-AP35	2017-06-05 03:54:46	-33.8577635757576	25.833673030303
SC-AP35	2017-06-05 03:55:46	-33.8575550909091	25.833911969697
SC-AP35	2017-06-05 03:56:46	-33.8573646666667	25.8342497878788
SC-AP35	2017-06-05 03:57:46	-33.857222	25.8345066666667
SC-AP35	2017-06-05 03:58:46	-33.8570581818182	25.834804
SC-AP35	2017-06-05 03:59:46	-33.8569214545455	25.8350835454545
SC-AP35	2017-06-05 04:00:46	-33.8567817272727	25.8353549090909
SC-AP35	2017-06-05 04:01:46	-33.8566253636364	25.8355721818182
SC-AP35	2017-06-05 04:02:46	-33.8564926363636	25.8357930909091
SC-AP35	2017-06-05 04:03:46	-33.8563487272727	25.8360057272727
SC-AP35	2017-06-05 04:04:46	-33.8562353636364	25.8362169090909
SC-AP35	2017-06-05 04:05:46	-33.856107	25.8364642857143
SC-AP35	2017-06-05 04:06:46	-33.8559399090909	25.8366718181818
SC-AP35	2017-06-05 04:07:46	-33.8557611176471	25.8368988235294
SC-AP35	2017-06-05 04:08:46	-33.8556074545455	25.8371568181818
SC-AP35	2017-06-05 04:09:46	-33.8554415454545	25.837401
SC-AP35	2017-06-05 04:10:46	-33.85532078125	25.8377
SC-AP35	2017-06-05 04:11:46	-33.8551328125	25.83801071875
SC-AP35	2017-06-05 04:12:46	-33.8550325757576	25.8382210909091
SC-AP35	2017-06-05 04:13:46	-33.8548786363636	25.8384935151515
SC-AP35	2017-06-05 04:14:46	-33.8547416060606	25.838699
SC-AP35	2017-06-05 04:15:46	-33.8546191818182	25.8389694848485
SC-AP35	2017-06-05 04:16:46	-33.8545087647059	25.8392078823529
SC-AP35	2017-06-05 04:17:46	-33.8543682941176	25.8394793823529
SC-AP35	2017-06-05 04:18:46	-33.8542562857143	25.8396952857143
SC-AP35	2017-06-05 04:19:46	-33.8541113421053	25.8399280394737
SC-AP35	2017-06-05 04:20:46	-33.8541350263158	25.8400646184211
SC-AP35	2017-06-05 04:21:46	-33.8541111176471	25.8401784705882
SC-AP35	2017-06-05 04:22:46	-33.8540984705882	25.8403211176471
SC-AP35	2017-06-05 04:23:46	-33.8540269090909	25.8405362727273
SC-AP35	2017-06-05 04:24:46	-33.8539032352941	25.8407292352941
SC-AP35	2017-06-05 04:25:46	-33.8538450294118	25.8409778823529
SC-AP35	2017-06-05 04:26:46	-33.8537684594595	25.8412783783784
SC-AP35	2017-06-05 04:27:46	-33.8537106470588	25.8414974117647
SC-AP35	2017-06-05 04:28:46	-33.8536436060606	25.8416950909091
SC-AP35	2017-06-05 04:29:46	-33.8535504848485	25.8419095151515
SC-AP35	2017-06-05 04:30:46	-33.8534520909091	25.8420612727273
SC-AP35	2017-06-05 04:31:46	-33.8532700909091	25.8423345454545
SC-AP35	2017-06-05 04:32:46	-33.8531725294118	25.842569
SC-AP35	2017-06-05 04:33:46	-33.8529966470588	25.8428138235294
SC-AP35	2017-06-05 04:34:46	-33.8528253333333	25.8430523333333
SC-AP35	2017-06-05 04:35:46	-33.8527075454545	25.8432809090909
SC-AP35	2017-06-05 04:36:46	-33.8525230625	25.8435615625
SC-AP35	2017-06-05 04:37:46	-33.852338	25.8438629090909
SC-AP35	2017-06-05 04:38:46	-33.8521570909091	25.844092
SC-AP35	2017-06-05 04:39:46	-33.8519964848485	25.8443223030303
SC-AP35	2017-06-05 04:40:46	-33.8518146666667	25.8445339090909
SC-AP35	2017-06-05 04:41:46	-33.8516273333333	25.8447466666667
SC-AP35	2017-06-05 04:42:46	-33.8514636470588	25.8449458529412
SC-AP35	2017-06-05 04:43:46	-33.8513333142857	25.8451639714286
SC-AP35	2017-06-05 04:44:46	-33.8511413333333	25.845448
SC-AP35	2017-06-05 04:45:46	-33.8509727647059	25.8456952941176
SC-AP35	2017-06-05 04:46:46	-33.8507811176471	25.845926
SC-AP35	2017-06-05 04:47:46	-33.8505753529412	25.8461496470588
SC-AP35	2017-06-05 04:48:46	-33.8504506470588	25.8464308235294
SC-AP35	2017-06-05 04:49:46	-33.8502537058824	25.8467117647059
SC-AP35	2017-06-05 04:50:46	-33.8500618181818	25.8470205454545
SC-AP35	2017-06-05 04:51:46	-33.8498656969697	25.8472953939394
SC-AP35	2017-06-05 04:52:46	-33.8496829705882	25.8475574411765
SC-AP35	2017-06-05 04:53:46	-33.8494643636364	25.8478332727273
SC-AP35	2017-06-05 04:54:46	-33.8492627647059	25.8480492941176
SC-AP35	2017-06-05 04:55:46	-33.8490852727273	25.8482813333333
SC-AP35	2017-06-05 04:56:46	-33.8488226363636	25.8485752121212
SC-AP35	2017-06-05 04:57:46	-33.84861	25.848867
SC-AP35	2017-06-05 04:58:46	-33.8483990606061	25.8491936060606
SC-AP35	2017-06-05 04:59:46	-33.8481744705882	25.8494912352941
SC-AP35	2017-06-05 05:00:46	-33.8479534545455	25.8497907272727
SC-AP35	2017-06-05 05:01:46	-33.847731969697	25.8500208181818
SC-AP35	2017-06-05 05:02:46	-33.8474846969697	25.8502556060606
SC-AP35	2017-06-05 05:03:46	-33.8472341764706	25.8505470882353
SC-AP35	2017-06-05 05:04:46	-33.8470265	25.8507565
SC-AP35	2017-06-05 05:05:46	-33.8467715428571	25.8510103714286
SC-AP35	2017-06-05 05:06:46	-33.84651228125	25.85128415625
SC-AP35	2017-06-05 05:07:46	-33.8463003333333	25.851562
SC-AP35	2017-06-05 05:08:46	-33.8460561818182	25.8517672727273
SC-AP35	2017-06-05 05:09:46	-33.8457965	25.852001
SC-AP35	2017-06-05 05:10:46	-33.8455368888889	25.8522702222222
SC-AP35	2017-06-05 05:11:46	-33.8452765151515	25.8524898787879
SC-AP35	2017-06-05 05:12:46	-33.8450351818182	25.8527149090909
SC-AP35	2017-06-05 05:13:46	-33.8447652352941	25.8529899411765
SC-AP35	2017-06-05 05:14:46	-33.8445156666667	25.8531713333333
SC-AP35	2017-06-05 05:15:46	-33.8442546	25.8534301428571
SC-AP35	2017-06-05 05:16:46	-33.8439880909091	25.8536921818182
SC-AP35	2017-06-05 05:17:46	-33.8437280588235	25.8539258235294
SC-AP35	2017-06-05 05:18:46	-33.8434786470588	25.8542337058824
SC-AP35	2017-06-05 05:19:46	-33.8432579090909	25.8544717272727
SC-AP35	2017-06-05 05:20:46	-33.8430213030303	25.8547508484848
SC-AP35	2017-06-05 05:21:46	-33.8427835882353	25.8550344705882
SC-AP35	2017-06-05 05:22:46	-33.8425497058824	25.8553322941176
SC-AP35	2017-06-05 05:23:46	-33.8423166363636	25.8556257272727
SC-AP35	2017-06-05 05:24:46	-33.8420994705882	25.8559048235294
SC-AP35	2017-06-05 05:25:46	-33.841855	25.8562334117647
SC-AP35	2017-06-05 05:26:46	-33.8416407647059	25.8564439411765
SC-AP35	2017-06-05 05:27:46	-33.8414168529412	25.8567052647059
SC-AP35	2017-06-05 05:28:46	-33.841195	25.8570089117647
SC-AP35	2017-06-05 05:29:46	-33.840961	25.857325
SC-AP35	2017-06-05 05:30:46	-33.8407762352941	25.8576554705882
SC-AP35	2017-06-05 05:31:46	-33.8405467352941	25.8579027352941
SC-AP35	2017-06-05 05:32:46	-33.8403095714286	25.858261
SC-AP35	2017-06-05 05:33:46	-33.8401159411765	25.8585920588235
SC-AP35	2017-06-05 05:34:46	-33.839897	25.8588235
SC-AP35	2017-06-05 05:35:46	-33.8396590655738	25.8590702622951
SC-AP35	2017-06-05 05:36:46	-33.8394900625	25.8593372083333
SC-AP35	2017-06-05 05:37:46	-33.8392505614035	25.8597626315789
SC-AP35	2017-06-05 05:38:46	-33.839184	25.859882
SC-AP35	2017-06-05 05:39:46	-33.838584	25.860502
SC-AP35	2017-06-05 05:40:46	-33.8382413382353	25.8609772647059
SC-AP35	2017-06-05 05:41:46	-33.8380375	25.86128175
SC-AP35	2017-06-05 05:42:46	-33.8379260298507	25.8616207164179
SC-AP35	2017-06-05 05:43:46	-33.8378215	25.8618320384615
SC-AP35	2017-06-05 05:44:46	-33.8376988235294	25.8620941176471
SC-AP35	2017-06-05 05:45:46	-33.8375838181818	25.8622782727273
SC-AP35	2017-06-05 05:46:46	-33.8375216363636	25.862452030303
SC-AP35	2017-06-05 05:47:46	-33.8374515588235	25.8625922941176
SC-AP35	2017-06-05 05:48:46	-33.8374274705882	25.8629695882353
SC-AP35	2017-06-05 05:49:46	-33.8373723823529	25.8632583823529
SC-AP35	2017-06-05 05:50:46	-33.837216	25.8635399705882
SC-AP35	2017-06-05 05:51:46	-33.8370621515151	25.8638061212121
SC-AP35	2017-06-05 05:52:46	-33.8369119411765	25.8640377647059
SC-AP35	2017-06-05 05:53:46	-33.8367039705882	25.8642248235294
SC-AP35	2017-06-05 05:54:46	-33.8364504242424	25.8644055454545
SC-AP35	2017-06-05 05:55:46	-33.8362052352941	25.8646202941176
SC-AP35	2017-06-05 05:56:46	-33.835938	25.864761
SC-AP35	2017-06-05 05:57:46	-33.8356071875	25.8649095625
SC-AP35	2017-06-05 05:58:46	-33.8353285454545	25.8650101818182
SC-AP35	2017-06-05 05:59:46	-33.8350247941177	25.8651071470588
SC-AP35	2017-06-05 06:00:46	-33.8347390909091	25.8652769090909
SC-AP35	2017-06-05 06:01:46	-33.8344954285714	25.8653720285714
SC-AP35	2017-06-05 06:02:46	-33.834176	25.8655098571429
SC-AP35	2017-06-05 06:03:46	-33.8339020285714	25.8655852285714
SC-AP35	2017-06-05 06:04:46	-33.8335932571429	25.8657001142857
SC-AP35	2017-06-05 06:05:46	-33.8332991470588	25.8658100882353
SC-AP35	2017-06-05 06:06:46	-33.8329912058824	25.8659366176471
SC-AP35	2017-06-05 06:07:46	-33.832733	25.8660596857143
SC-AP35	2017-06-05 06:08:46	-33.8324651764706	25.8662351176471
SC-AP35	2017-06-05 06:09:46	-33.8322084545455	25.8664176363636
SC-AP35	2017-06-05 06:10:46	-33.8318802941176	25.8665071764706
SC-AP35	2017-06-05 06:11:46	-33.8315921212121	25.8666805454545
SC-AP35	2017-06-05 06:12:46	-33.831295	25.866787
SC-AP35	2017-06-05 06:13:46	-33.830968	25.8669161818182
SC-AP35	2017-06-05 06:14:46	-33.830685	25.867054
SC-AP35	2017-06-05 06:15:46	-33.8303665151515	25.8672036363636
SC-AP35	2017-06-05 06:16:46	-33.8300676666667	25.8673503939394
SC-AP35	2017-06-05 06:17:46	-33.8298315	25.8674803823529
SC-AP35	2017-06-05 06:18:46	-33.8295335454545	25.8677045151515
SC-AP35	2017-06-05 06:19:46	-33.8292726969697	25.8678669393939
SC-AP35	2017-06-05 06:20:46	-33.8290329411765	25.8680178823529
SC-AP35	2017-06-05 06:21:46	-33.8288084857143	25.8681743428571
SC-AP35	2017-06-05 06:22:46	-33.828589	25.868301
SC-AP35	2017-06-05 06:23:46	-33.8283375	25.8685118333333
SC-AP35	2017-06-05 06:24:46	-33.8281617619048	25.8686219047619
SC-AP35	2017-06-05 06:25:46	-33.8279866571429	25.8687358285714
SC-AP35	2017-06-05 06:26:46	-33.8278332058824	25.8688672941176
SC-AP35	2017-06-05 06:27:46	-33.8277032	25.8689598285714
SC-AP35	2017-06-05 06:28:46	-33.8275809090909	25.869107969697
SC-AP35	2017-06-05 06:29:46	-33.8272328125	25.869298875
SC-AP35	2017-06-05 06:30:46	-33.8268061428571	25.8694487142857
SC-AP35	2017-06-05 06:31:46	-33.8265789117647	25.8695005294118
SC-AP35	2017-06-05 06:32:46	-33.8263152647059	25.8695276176471
SC-AP35	2017-06-05 06:33:46	-33.82615175	25.869462
SC-AP35	2017-06-05 06:34:46	-33.8257577457627	25.8693791610169
SC-AP35	2017-06-05 06:35:46	-33.8253174067797	25.8692820423729
SC-AP35	2017-06-05 06:36:46	-33.8247910649351	25.869224987013
SC-AP35	2017-06-05 06:37:46	-33.8242630338983	25.8692192881356
SC-AP35	2017-06-05 06:38:46	-33.8237571016949	25.8692538644068
SC-AP35	2017-06-05 06:39:46	-33.8233807647059	25.8693330588235
SC-AP35	2017-06-05 06:40:46	-33.8228543773585	25.8693156603774
SC-AP35	2017-06-05 06:41:46	-33.8223189056604	25.8692935849057
SC-AP35	2017-06-05 06:42:46	-33.8217834339623	25.869271509434
SC-AP35	2017-06-05 06:43:46	-33.821258496124	25.8693089844961
SC-AP35	2017-06-05 06:44:46	-33.8207473333333	25.8694243333333
SC-AP35	2017-06-05 06:45:46	-33.8201985465116	25.8695186627907
SC-AP35	2017-06-05 06:46:46	-33.8195545930233	25.8695598255814
SC-AP35	2017-06-05 06:47:46	-33.8188844402985	25.8697304179104
SC-AP35	2017-06-05 06:48:46	-33.8182096641791	25.8699238507463
SC-AP35	2017-06-05 06:49:46	-33.8175348880597	25.8701172835821
SC-AP35	2017-06-05 06:50:46	-33.8168601119403	25.8703107164179
SC-AP35	2017-06-05 06:51:46	-33.8163384358974	25.8706644230769
SC-AP35	2017-06-05 06:52:46	-33.8160428867925	25.8712545849057
SC-AP35	2017-06-05 06:53:46	-33.8155255283019	25.8716096037736
SC-AP35	2017-06-05 06:54:46	-33.8150081698113	25.8719646226415
SC-AP35	2017-06-05 06:55:46	-33.8144908113208	25.8723196415094
SC-AP35	2017-06-05 06:56:46	-33.8139734528302	25.8726746603774
SC-AP35	2017-06-05 06:57:46	-33.8134840769231	25.8730853076923
SC-AP35	2017-06-05 06:58:46	-33.812965	25.873525
SC-AP35	2017-06-05 06:59:46	-33.8123771052632	25.8739673684211
SC-AP35	2017-06-05 07:00:46	-33.8118623684211	25.8744157894737
SC-AP35	2017-06-05 07:01:46	-33.8113424736842	25.8747133421053
SC-AP35	2017-06-05 07:02:46	-33.8107421190476	25.8749338809524
SC-AP35	2017-06-05 07:03:46	-33.8100768809524	25.8751191190476
SC-AP35	2017-06-05 07:04:46	-33.8094572	25.8752858
SC-AP35	2017-06-05 07:05:46	-33.8089227792208	25.8754672337662
SC-AP35	2017-06-05 07:06:46	-33.8085066753247	25.8757984025974
SC-AP35	2017-06-05 07:07:46	-33.808202	25.8761252857143
SC-AP35	2017-06-05 07:08:46	-33.807789	25.876358
SC-AP35	2017-06-05 07:09:46	-33.8073137894737	25.8766183421053
SC-AP35	2017-06-05 07:10:46	-33.8068589736842	25.8770130789474
SC-AP35	2017-06-05 07:11:46	-33.8064887105263	25.8773438684211
SC-AP35	2017-06-05 07:12:46	-33.8060213037975	25.8774452025316
SC-AP35	2017-06-05 07:13:46	-33.8056094600939	25.8775874131455
SC-AP35	2017-06-05 07:14:46	-33.8052677699531	25.8778107934272
SC-AP35	2017-06-05 07:15:46	-33.8049260798122	25.8780341737089
SC-AP35	2017-06-05 07:16:46	-33.8045843896714	25.8782575539906
SC-AP35	2017-06-05 07:17:46	-33.8040534576271	25.8784237627119
SC-AP35	2017-06-05 07:18:46	-33.803516	25.878588
SC-AP35	2017-06-05 07:19:46	-33.8030100677966	25.8788981694915
SC-AP35	2017-06-05 07:20:46	-33.8024995057471	25.8792065517241
SC-AP35	2017-06-05 07:21:46	-33.8018546781609	25.8794631034483
SC-AP35	2017-06-05 07:22:46	-33.8012773114754	25.8797561885246
SC-AP35	2017-06-05 07:23:46	-33.8007481311475	25.8800753688525
SC-AP35	2017-06-05 07:24:46	-33.80022488	25.8804126
SC-AP35	2017-06-05 07:25:46	-33.799697890625	25.88072425
SC-AP35	2017-06-05 07:26:46	-33.799150859375	25.88094175
SC-AP35	2017-06-05 07:27:46	-33.798695	25.881123
SC-AP35	2017-06-05 07:28:46	-33.7982263088235	25.8809340735294
SC-AP35	2017-06-05 07:29:46	-33.797596	25.88068
SC-AP35	2017-06-05 07:30:46	-33.797596	25.88068
SC-AP35	2017-06-05 07:31:46	-33.7970448823529	25.8806334117647
SC-AP35	2017-06-05 07:32:46	-33.7964889599818	25.8806651132333
SC-AP35	2017-06-05 07:33:46	-33.7963474456571	25.8808217844475
SC-AP35	2017-06-05 07:34:46	-33.7962059313324	25.8809784556617
SC-AP35	2017-06-05 07:35:46	-33.7960644170077	25.8811351268759
SC-AP35	2017-06-05 07:36:46	-33.795922902683	25.88129179809
SC-AP35	2017-06-05 07:37:46	-33.7957813883583	25.8814484693042
SC-AP35	2017-06-05 07:38:46	-33.7956398740336	25.8816051405184
SC-AP35	2017-06-05 07:39:46	-33.7954983597089	25.8817618117326
SC-AP35	2017-06-05 07:40:46	-33.7953568453842	25.8819184829468
SC-AP35	2017-06-05 07:41:46	-33.7952153310595	25.882075154161
SC-AP35	2017-06-05 07:42:46	-33.7950738167348	25.8822318253752
SC-AP35	2017-06-05 07:43:46	-33.7949323024102	25.8823884965894
SC-AP35	2017-06-05 07:44:46	-33.7947907880855	25.8825451678036
SC-AP35	2017-06-05 07:45:46	-33.7946492737608	25.8827018390177
SC-AP35	2017-06-05 07:46:46	-33.7945077594361	25.8828585102319
SC-AP35	2017-06-05 07:47:46	-33.7943662451114	25.8830151814461
SC-AP35	2017-06-05 07:48:46	-33.7942247307867	25.8831718526603
SC-AP35	2017-06-05 07:49:46	-33.794083216462	25.8833285238745
SC-AP35	2017-06-05 07:50:46	-33.7939417021373	25.8834851950887
SC-AP35	2017-06-05 07:51:46	-33.7938001878126	25.8836418663029
SC-AP35	2017-06-05 07:52:46	-33.7936586734879	25.8837985375171
SC-AP35	2017-06-05 07:53:46	-33.7935171591632	25.8839552087313
SC-AP35	2017-06-05 07:54:46	-33.7933756448385	25.8841118799454
SC-AP35	2017-06-05 07:55:46	-33.7932341305138	25.8842685511596
SC-AP35	2017-06-05 07:56:46	-33.7930926161891	25.8844252223738
SC-AP35	2017-06-05 07:57:46	-33.7929511018644	25.884581893588
SC-AP35	2017-06-05 07:58:46	-33.7928095875398	25.8847385648022
SC-AP35	2017-06-05 07:59:46	-33.7926680732151	25.8848952360164
SC-AP35	2017-06-05 08:00:46	-33.7925265588904	25.8850519072306
SC-AP35	2017-06-05 08:01:46	-33.7923850445657	25.8852085784448
SC-AP35	2017-06-05 08:02:46	-33.792243530241	25.8853652496589
SC-AP35	2017-06-05 08:03:46	-33.7921020159163	25.8855219208731
SC-AP35	2017-06-05 08:04:46	-33.7919605015916	25.8856785920873
SC-AP35	2017-06-05 08:05:46	-33.7918189872669	25.8858352633015
SC-AP35	2017-06-05 08:06:46	-33.7916774729422	25.8859919345157
SC-AP35	2017-06-05 08:07:46	-33.7915359586175	25.8861486057299
SC-AP35	2017-06-05 08:08:46	-33.7913944442928	25.8863052769441
SC-AP35	2017-06-05 08:09:46	-33.7912529299681	25.8864619481583
SC-AP35	2017-06-05 08:10:46	-33.7911114156434	25.8866186193725
SC-AP35	2017-06-05 08:11:46	-33.7909699013188	25.8867752905866
SC-AP35	2017-06-05 08:12:46	-33.7908283869941	25.8869319618008
SC-AP35	2017-06-05 08:13:46	-33.7906868726694	25.887088633015
SC-AP35	2017-06-05 08:14:46	-33.7905453583447	25.8872453042292
SC-AP35	2017-06-05 08:15:46	-33.79040384402	25.8874019754434
SC-AP35	2017-06-05 08:16:46	-33.7902623296953	25.8875586466576
SC-AP35	2017-06-05 08:17:46	-33.7901208153706	25.8877153178718
SC-AP35	2017-06-05 08:18:46	-33.7899793010459	25.887871989086
SC-AP35	2017-06-05 08:19:46	-33.7898377867212	25.8880286603002
SC-AP35	2017-06-05 08:20:46	-33.7896962723965	25.8881853315143
SC-AP35	2017-06-05 08:21:46	-33.7895547580718	25.8883420027285
SC-AP35	2017-06-05 08:22:46	-33.7894132437471	25.8884986739427
SC-AP35	2017-06-05 08:23:46	-33.7892717294224	25.8886553451569
SC-AP35	2017-06-05 08:24:46	-33.7891302150978	25.8888120163711
SC-AP35	2017-06-05 08:25:46	-33.7889887007731	25.8889686875853
SC-AP35	2017-06-05 08:26:46	-33.7888471864484	25.8891253587995
SC-AP35	2017-06-05 08:27:46	-33.7887056721237	25.8892820300137
SC-AP35	2017-06-05 08:28:46	-33.788564157799	25.8894387012279
SC-AP35	2017-06-05 08:29:46	-33.7884226434743	25.889595372442
SC-AP35	2017-06-05 08:30:46	-33.7882811291496	25.8897520436562
SC-AP35	2017-06-05 08:31:46	-33.7881396148249	25.8899087148704
SC-AP35	2017-06-05 08:32:46	-33.7879981005002	25.8900653860846
SC-AP35	2017-06-05 08:33:46	-33.7878565861755	25.8902220572988
SC-AP35	2017-06-05 08:34:46	-33.7877150718508	25.890378728513
SC-AP35	2017-06-05 08:35:46	-33.7875735575261	25.8905353997272
SC-AP35	2017-06-05 08:36:46	-33.7874320432014	25.8906920709413
SC-AP35	2017-06-05 08:37:46	-33.7872905288768	25.8908487421555
SC-AP35	2017-06-05 08:38:46	-33.7871490145521	25.8910054133697
SC-AP35	2017-06-05 08:39:46	-33.7870075002274	25.8911620845839
SC-AP35	2017-06-05 08:40:46	-33.7868659859027	25.8913187557981
SC-AP35	2017-06-05 08:41:46	-33.786724471578	25.8914754270123
SC-AP35	2017-06-05 08:42:46	-33.7865829572533	25.8916320982265
SC-AP35	2017-06-05 08:43:46	-33.7864414429286	25.8917887694407
SC-AP35	2017-06-05 08:44:46	-33.7862999286039	25.8919454406548
SC-AP35	2017-06-05 08:45:46	-33.7861613939394	25.892056
SC-AP35	2017-06-05 08:46:46	-33.7861118095238	25.8918625714286
SC-AP35	2017-06-05 08:47:46	-33.7859947952756	25.891316519685
SC-AP35	2017-06-05 08:48:46	-33.7858360551181	25.8905379370079
SC-AP35	2017-06-05 08:49:46	-33.7856868728814	25.8898242118644
SC-AP35	2017-06-05 08:50:46	-33.7855663644068	25.889305059322
SC-AP35	2017-06-05 08:51:46	-33.7854650517241	25.888773112069
SC-AP35	2017-06-05 08:52:46	-33.7854122931034	25.8882088017241
SC-AP35	2017-06-05 08:53:46	-33.7852927647059	25.887737
SC-AP35	2017-06-05 08:54:46	-33.7851620683761	25.8872911794872
SC-AP35	2017-06-05 08:55:46	-33.7850625811966	25.886805025641
SC-AP35	2017-06-05 08:56:46	-33.7851820883978	25.8864601878453
SC-AP35	2017-06-05 08:57:46	-33.7856627513812	25.8862665966851
SC-AP35	2017-06-05 08:58:46	-33.7861434143646	25.8860730055249
SC-AP35	2017-06-05 08:59:46	-33.7865981777778	25.8859821111111
SC-AP35	2017-06-05 09:00:46	-33.7868636806723	25.8864584117647
SC-AP35	2017-06-05 09:01:46	-33.7871409915966	25.8865713529412
SC-AP35	2017-06-05 09:02:46	-33.7873224188034	25.8865944102564
SC-AP35	2017-06-05 09:03:46	-33.7873495982906	25.8864728717949
SC-AP35	2017-06-05 09:04:46	-33.7874850847458	25.8862367627119
SC-AP35	2017-06-05 09:05:46	-33.7877622033898	25.8858508305085
SC-AP35	2017-06-05 09:06:46	-33.7881272333333	25.8856454666667
SC-AP35	2017-06-05 09:07:46	-33.7885927333333	25.8856464666667
SC-AP35	2017-06-05 09:08:46	-33.7889176037736	25.8856172830189
SC-AP35	2017-06-05 09:09:46	-33.789081754717	25.8855536037736
SC-AP35	2017-06-05 09:10:46	-33.7892459056604	25.8854899245283
SC-AP35	2017-06-05 09:11:46	-33.7894100566038	25.885426245283
SC-AP35	2017-06-05 09:12:46	-33.7893783	25.885009
SC-AP35	2017-06-05 09:13:46	-33.789524	25.884464
SC-AP35	2017-06-05 09:14:46	-33.7889727966102	25.8843300932203
SC-AP35	2017-06-05 09:15:46	-33.7894711016949	25.8846367033898
SC-AP35	2017-06-05 09:16:46	-33.7898960847458	25.8847009237288
SC-AP35	2017-06-05 09:17:46	-33.7901848983051	25.8843149915254
SC-AP35	2017-06-05 09:18:46	-33.790448008	25.883949672
SC-AP35	2017-06-05 09:19:46	-33.790669768	25.883617512
SC-AP35	2017-06-05 09:20:46	-33.7907525	25.883363
SC-AP35	2017-06-05 09:21:46	-33.7905682972973	25.8833824864865
SC-AP35	2017-06-05 09:22:46	-33.7901916470588	25.8834808235294
SC-AP35	2017-06-05 09:23:46	-33.7901991092437	25.8830711764706
SC-AP35	2017-06-05 09:24:46	-33.7902742352941	25.8826017647059
SC-AP35	2017-06-05 09:25:46	-33.7901354153846	25.8823692461538
SC-AP35	2017-06-05 09:26:46	-33.7899683384615	25.8821680153846
SC-AP35	2017-06-05 09:27:46	-33.7895809489796	25.8820816020408
SC-AP35	2017-06-05 09:28:46	-33.7891499705882	25.8820610588235
SC-AP35	2017-06-05 09:29:46	-33.7892326942149	25.8824953636364
SC-AP35	2017-06-05 09:30:46	-33.789348231405	25.8831444545455
SC-AP35	2017-06-05 09:31:46	-33.7893717480315	25.8836036456693
SC-AP35	2017-06-05 09:32:46	-33.7893032440945	25.8838729370079
SC-AP35	2017-06-05 09:33:46	-33.7894523181818	25.8841477272727
SC-AP35	2017-06-05 09:34:46	-33.7899514090909	25.8844313636364
SC-AP35	2017-06-05 09:35:46	-33.7900788	25.88490292
SC-AP35	2017-06-05 09:36:46	-33.7901724	25.88539156
SC-AP35	2017-06-05 09:37:46	-33.7903677927461	25.8857473523316
SC-AP35	2017-06-05 09:38:46	-33.7905835440415	25.8860765751295
SC-AP35	2017-06-05 09:39:46	-33.7907992953368	25.8864057979275
SC-AP35	2017-06-05 09:40:46	-33.7909776355932	25.8868972966102
SC-AP35	2017-06-05 09:41:46	-33.791132720339	25.8874896694915
SC-AP35	2017-06-05 09:42:46	-33.7911579098361	25.8881538114754
SC-AP35	2017-06-05 09:43:46	-33.7911131557377	25.8888565983607
SC-AP35	2017-06-05 09:44:46	-33.7912836220472	25.8893882047244
SC-AP35	2017-06-05 09:45:46	-33.7915878740157	25.8898134015748
SC-AP35	2017-06-05 09:46:46	-33.79174	25.890026
SC-AP35	2017-06-05 09:47:46	-33.79174	25.890026
SC-AP35	2017-06-05 09:48:46	-33.79174	25.890026
SC-AP35	2017-06-05 09:49:46	-33.79174	25.890026
SC-AP35	2017-06-05 09:50:46	-33.79174	25.890026
SC-AP35	2017-06-05 09:51:46	-33.79174	25.890026
SC-AP35	2017-06-05 09:52:46	-33.7921798333333	25.8907054666667
SC-AP35	2017-06-05 09:53:46	-33.7937734125	25.89326104375
SC-AP35	2017-06-05 09:54:46	-33.7937891625	25.89371816875
SC-AP35	2017-06-05 09:55:46	-33.7938049125	25.89417529375
SC-AP35	2017-06-05 09:56:46	-33.7936472820513	25.8941838461538
SC-AP35	2017-06-05 09:57:46	-33.7933477948718	25.8938253846154
SC-AP35	2017-06-05 09:58:46	-33.7934119661017	25.8939876949153
SC-AP35	2017-06-05 09:59:46	-33.7937185762712	25.8944971864407
SC-AP35	2017-06-05 10:00:46	-33.7935744188034	25.8949136239316
SC-AP35	2017-06-05 10:01:46	-33.7931692905983	25.8952761880342
SC-AP35	2017-06-05 10:02:46	-33.793096017094	25.8952028205128
SC-AP35	2017-06-05 10:03:46	-33.7931765299145	25.8949274358974
SC-AP35	2017-06-05 10:04:46	-33.7934370169491	25.8948965084746
SC-AP35	2017-06-05 10:05:46	-33.7937629491525	25.8949544745763
SC-AP35	2017-06-05 10:06:46	-33.7941376101695	25.894921220339
SC-AP35	2017-06-05 10:07:46	-33.7945271016949	25.8948602033898
SC-AP35	2017-06-05 10:08:46	-33.7944743109244	25.8945011092437
SC-AP35	2017-06-05 10:09:46	-33.7943109495798	25.8940674957983
SC-AP35	2017-06-05 10:10:46	-33.7941017416667	25.8942673
SC-AP35	2017-06-05 10:11:46	-33.7938822416667	25.8946093
SC-AP35	2017-06-05 10:12:46	-33.7942693888889	25.8947299444444
SC-AP35	2017-06-05 10:13:46	-33.7947927222222	25.8948008968254
SC-AP35	2017-06-05 10:14:46	-33.794941	25.894821
SC-AP35	2017-06-05 10:15:46	-33.794941	25.894821
SC-AP35	2017-06-05 10:16:46	-33.794941	25.894821
SC-AP35	2017-06-05 10:17:46	-33.794941	25.894821
SC-AP35	2017-06-05 10:18:46	-33.794941	25.894821
SC-AP35	2017-06-05 10:19:46	-33.7946447105263	25.8950753684211
SC-AP35	2017-06-05 10:20:46	-33.7936843043478	25.8959105362319
SC-AP35	2017-06-05 10:21:46	-33.7935134347826	25.8963766231884
SC-AP35	2017-06-05 10:22:46	-33.7933425652174	25.8968427101449
SC-AP35	2017-06-05 10:23:46	-33.7935430333333	25.8973124
SC-AP35	2017-06-05 10:24:46	-33.7938785333333	25.8977834
SC-AP35	2017-06-05 10:25:46	-33.7943211282051	25.8978804188034
SC-AP35	2017-06-05 10:26:46	-33.7948026666667	25.8978414444444
SC-AP35	2017-06-05 10:27:46	-33.7952425882353	25.8981957058824
SC-AP35	2017-06-05 10:28:46	-33.7954262857143	25.8987167142857
SC-AP35	2017-06-05 10:29:46	-33.7952958813559	25.8988652542373
SC-AP35	2017-06-05 10:30:46	-33.7954880847458	25.8990233898305
SC-AP35	2017-06-05 10:31:46	-33.7955886271186	25.8993029322034
SC-AP35	2017-06-05 10:32:46	-33.7955693050847	25.8997412372881
SC-AP35	2017-06-05 10:33:46	-33.7956846470588	25.9001046470588
SC-AP35	2017-06-05 10:34:46	-33.7959538907563	25.9003824621849
SC-AP35	2017-06-05 10:35:46	-33.7961134318182	25.9006037727273
SC-AP35	2017-06-05 10:36:46	-33.7961457151163	25.900804377907
SC-AP35	2017-06-05 10:37:46	-33.7961746686047	25.9010182151163
SC-AP35	2017-06-05 10:38:46	-33.796203622093	25.9012320523256
SC-AP35	2017-06-05 10:39:46	-33.7959213506494	25.9012948571429
SC-AP35	2017-06-05 10:40:46	-33.7958425210084	25.9015751932773
SC-AP35	2017-06-05 10:41:46	-33.7959267226891	25.9020138487395
SC-AP35	2017-06-05 10:42:46	-33.7962031038961	25.9020388051948
SC-AP35	2017-06-05 10:43:46	-33.7965225371901	25.9017973884298
SC-AP35	2017-06-05 10:44:46	-33.7966891487603	25.901537553719
SC-AP35	2017-06-05 10:45:46	-33.7967495726496	25.9014946239316
SC-AP35	2017-06-05 10:46:46	-33.7965808547009	25.9019197521368
SC-AP35	2017-06-05 10:47:46	-33.7965766666667	25.9023854957265
SC-AP35	2017-06-05 10:48:46	-33.7968566666667	25.9029213931624
SC-AP35	2017-06-05 10:49:46	-33.7969687179487	25.9030570769231
SC-AP35	2017-06-05 10:50:46	-33.797092968254	25.9030353968254
SC-AP35	2017-06-05 10:51:46	-33.7972924920635	25.9031363492063
SC-AP35	2017-06-05 10:52:46	-33.7975116126126	25.9033184684685
SC-AP35	2017-06-05 10:53:46	-33.7977405315315	25.9035411711712
SC-AP35	2017-06-05 10:54:46	-33.7979694504505	25.9037638738739
SC-AP35	2017-06-05 10:55:46	-33.7981983693694	25.9039865765766
SC-AP35	2017-06-05 10:56:46	-33.7980348863636	25.9044277727273
SC-AP35	2017-06-05 10:57:46	-33.7980106511628	25.9048441162791
SC-AP35	2017-06-05 10:58:46	-33.7980129367089	25.9050444177215
SC-AP35	2017-06-05 10:59:46	-33.7979160658683	25.9052696167665
SC-AP35	2017-06-05 11:00:46	-33.7977651676647	25.9054984790419
SC-AP35	2017-06-05 11:01:46	-33.7976142694611	25.9057273413174
SC-AP35	2017-06-05 11:02:46	-33.7978599690722	25.9060016701031
SC-AP35	2017-06-05 11:03:46	-33.798247025641	25.906319974359
SC-AP35	2017-06-05 11:04:46	-33.7983193333333	25.9069076666667
SC-AP35	2017-06-05 11:05:46	-33.7983796271186	25.907487779661
SC-AP35	2017-06-05 11:06:46	-33.7983618305085	25.9080186271186
SC-AP35	2017-06-05 11:07:46	-33.7983535811966	25.9084705726496
SC-AP35	2017-06-05 11:08:46	-33.7983930683761	25.908528008547
SC-AP35	2017-06-05 11:09:46	-33.798502572327	25.9086628553459
SC-AP35	2017-06-05 11:10:46	-33.7988652138365	25.909077572327
SC-AP35	2017-06-05 11:11:46	-33.7992278553459	25.9094922893082
SC-AP35	2017-06-05 11:12:46	-33.7995916842105	25.9095328684211
SC-AP35	2017-06-05 11:13:46	-33.7998432105263	25.9092046842105
SC-AP35	2017-06-05 11:14:46	-33.8001364358974	25.9091971538462
SC-AP35	2017-06-05 11:15:46	-33.8004003846154	25.909534008547
SC-AP35	2017-06-05 11:16:46	-33.8003496153846	25.9100222136752
SC-AP35	2017-06-05 11:17:46	-33.800500982906	25.9104715299145
SC-AP35	2017-06-05 11:18:46	-33.8009353418803	25.9108664017094
SC-AP35	2017-06-05 11:19:46	-33.801398	25.9110311111111
SC-AP35	2017-06-05 11:20:46	-33.8018273246753	25.9114907272727
SC-AP35	2017-06-05 11:21:46	-33.8020372991453	25.9121107777778
SC-AP35	2017-06-05 11:22:46	-33.8020978119658	25.9127841111111
SC-AP35	2017-06-05 11:23:46	-33.802052816	25.913419512
SC-AP35	2017-06-05 11:24:46	-33.801946736	25.914032952
SC-AP35	2017-06-05 11:25:46	-33.8018734642857	25.9146661071429
SC-AP35	2017-06-05 11:26:46	-33.8018638995816	25.9152973807531
SC-AP35	2017-06-05 11:27:46	-33.8020632301255	25.9158265857741
SC-AP35	2017-06-05 11:28:46	-33.8022625606695	25.916355790795
SC-AP35	2017-06-05 11:29:46	-33.8024618912134	25.9168849958159
SC-AP35	2017-06-05 11:30:46	-33.8025813333333	25.917391982906
SC-AP35	2017-06-05 11:31:46	-33.8023013333333	25.9177878803419
SC-AP35	2017-06-05 11:32:46	-33.8019978362069	25.9181322931034
SC-AP35	2017-06-05 11:33:46	-33.801609387931	25.9182905689655
SC-AP35	2017-06-05 11:34:46	-33.8013325361446	25.9185346746988
SC-AP35	2017-06-05 11:35:46	-33.8013379578313	25.9189958795181
SC-AP35	2017-06-05 11:36:46	-33.8013433795181	25.9194570843373
SC-AP35	2017-06-05 11:37:46	-33.8014131134021	25.9199772164948
SC-AP35	2017-06-05 11:38:46	-33.8015430103093	25.9205524742268
SC-AP35	2017-06-05 11:39:46	-33.8015568717949	25.9204825897436
SC-AP35	2017-06-05 11:40:46	-33.8016250769231	25.9206128461538
SC-AP35	2017-06-05 11:41:46	-33.8017504137931	25.9207520344828
SC-AP35	2017-06-05 11:42:46	-33.8019614482759	25.9209046206897
SC-AP35	2017-06-05 11:43:46	-33.8019063255814	25.9209490465116
SC-AP35	2017-06-05 11:44:46	-33.8015470232558	25.9208698604651
SC-AP35	2017-06-05 11:45:46	-33.8011877209302	25.9207906744186
SC-AP35	2017-06-05 11:46:46	-33.8009223783784	25.9207930540541
SC-AP35	2017-06-05 11:47:46	-33.8007276218487	25.9211331260504
SC-AP35	2017-06-05 11:48:46	-33.800533	25.921478
SC-AP35	2017-06-05 11:49:46	-33.800455519685	25.9219386299213
SC-AP35	2017-06-05 11:50:46	-33.8003780393701	25.9223992598425
SC-AP35	2017-06-05 11:51:46	-33.800421664557	25.9225341772152
SC-AP35	2017-06-05 11:52:46	-33.8004812848101	25.9226260759494
SC-AP35	2017-06-05 11:53:46	-33.800545137931	25.9227868103448
SC-AP35	2017-06-05 11:54:46	-33.8006216896552	25.9231540517241
SC-AP35	2017-06-05 11:55:46	-33.8006956940298	25.9234611492537
SC-AP35	2017-06-05 11:56:46	-33.8007642014925	25.9236384626866
SC-AP35	2017-06-05 11:57:46	-33.800827	25.923801
SC-AP35	2017-06-05 11:58:46	-33.800827	25.923801
SC-AP35	2017-06-05 11:59:46	-33.800827	25.923801
SC-AP35	2017-06-05 12:00:46	-33.8014028125	25.92441959375
SC-AP35	2017-06-05 12:01:46	-33.8020403018868	25.9246988396226
SC-AP35	2017-06-05 12:02:46	-33.8024353962264	25.9243858207547
SC-AP35	2017-06-05 12:03:46	-33.8025863589744	25.92442
SC-AP35	2017-06-05 12:04:46	-33.802596	25.9241733333333
SC-AP35	2017-06-05 12:05:46	-33.8028457664671	25.9239178982036
SC-AP35	2017-06-05 12:06:46	-33.8031773832335	25.9236624491018
SC-AP35	2017-06-05 12:07:46	-33.803509	25.923407
SC-AP35	2017-06-05 12:08:46	-33.8038152903226	25.9233503870968
SC-AP35	2017-06-05 12:09:46	-33.8041215806452	25.9232937741935
SC-AP35	2017-06-05 12:10:46	-33.8043688509091	25.9228362981818
SC-AP35	2017-06-05 12:11:46	-33.8046119054545	25.9223501890909
SC-AP35	2017-06-05 12:12:46	-33.80485496	25.92186408
SC-AP35	2017-06-05 12:13:46	-33.8050980145455	25.9213779709091
SC-AP35	2017-06-05 12:14:46	-33.805292	25.92089355
SC-AP35	2017-06-05 12:15:46	-33.8053948571429	25.9204122642857
SC-AP35	2017-06-05 12:16:46	-33.805496	25.919939
SC-AP35	2017-06-05 12:17:46	-33.8054971875	25.91967003125
SC-AP35	2017-06-05 12:18:46	-33.8055238489209	25.9188741510791
SC-AP35	2017-06-05 12:19:46	-33.8056192446043	25.9182387553957
SC-AP35	2017-06-05 12:20:46	-33.8057146402878	25.9176033597122
SC-AP35	2017-06-05 12:21:46	-33.8058074705882	25.9169412941176
SC-AP35	2017-06-05 12:22:46	-33.8059001176471	25.9162773235294
SC-AP35	2017-06-05 12:23:46	-33.8060057445255	25.9156965839416
SC-AP35	2017-06-05 12:24:46	-33.8061178613139	25.915157459854
SC-AP35	2017-06-05 12:25:46	-33.8062211617647	25.9146154632353
SC-AP35	2017-06-05 12:26:46	-33.8063102794118	25.9140688455882
SC-AP35	2017-06-05 12:27:46	-33.806389	25.913586
SC-AP35	2017-06-05 12:28:46	-33.8064934520548	25.9131514109589
SC-AP35	2017-06-05 12:29:46	-33.806694	25.912317
SC-AP35	2017-06-05 12:30:46	-33.8067884492754	25.9119303913043
SC-AP35	2017-06-05 12:31:46	-33.807037	25.910913
SC-AP35	2017-06-05 12:32:46	-33.807037	25.910913
SC-AP35	2017-06-05 12:33:46	-33.807037	25.910913
SC-AP35	2017-06-05 12:34:46	-33.8066148181818	25.910547
SC-AP35	2017-06-05 12:35:46	-33.8055230493827	25.9095232469136
SC-AP35	2017-06-05 12:36:46	-33.8060337901235	25.9088069506173
SC-AP35	2017-06-05 12:37:46	-33.8065445308642	25.908090654321
SC-AP35	2017-06-05 12:38:46	-33.8070552716049	25.9073743580247
SC-AP35	2017-06-05 12:39:46	-33.8075660123457	25.9066580617284
SC-AP35	2017-06-05 12:40:46	-33.8080767530864	25.9059417654321
SC-AP35	2017-06-05 12:41:46	-33.808617	25.9047500588235
SC-AP35	2017-06-05 12:42:46	-33.8090609411765	25.9037006470588
SC-AP35	2017-06-05 12:43:46	-33.8094077058824	25.9029837352941
SC-AP35	2017-06-05 12:44:46	-33.8097522184874	25.9022774285714
SC-AP35	2017-06-05 12:45:46	-33.8100905378151	25.9016002857143
SC-AP35	2017-06-05 12:46:46	-33.8103921772152	25.9009221898734
SC-AP35	2017-06-05 12:47:46	-33.8106010379747	25.9002416835443
SC-AP35	2017-06-05 12:48:46	-33.8108098987342	25.8995611772152
SC-AP35	2017-06-05 12:49:46	-33.8110137844828	25.8988264224138
SC-AP35	2017-06-05 12:50:46	-33.8112149913793	25.8980624568966
SC-AP35	2017-06-05 12:51:46	-33.8113362278481	25.8976456962025
SC-AP35	2017-06-05 12:52:46	-33.8114258481013	25.8973662025316
SC-AP35	2017-06-05 12:53:46	-33.8115247948718	25.8970559401709
SC-AP35	2017-06-05 12:54:46	-33.8117263333333	25.8964072222222
SC-AP35	2017-06-05 12:55:46	-33.811927624	25.895752712
SC-AP35	2017-06-05 12:56:46	-33.812127304	25.895060552
SC-AP35	2017-06-05 12:57:46	-33.8123245	25.8943693214286
SC-AP35	2017-06-05 12:58:46	-33.8124745	25.89369575
SC-AP35	2017-06-05 12:59:46	-33.8126245	25.8930221785714
SC-AP35	2017-06-05 13:00:46	-33.8127522352941	25.8923154117647
SC-AP35	2017-06-05 13:01:46	-33.8128131764706	25.8915090588235
SC-AP35	2017-06-05 13:02:46	-33.8128741176471	25.8907027058824
SC-AP35	2017-06-05 13:03:46	-33.8129350588235	25.8898963529412
SC-AP35	2017-06-05 13:04:46	-33.812996	25.88909
SC-AP35	2017-06-05 13:05:46	-33.8130252307692	25.8881653846154
SC-AP35	2017-06-05 13:06:46	-33.8130148607595	25.8873824050633
SC-AP35	2017-06-05 13:07:46	-33.8129875189873	25.8866601265823
SC-AP35	2017-06-05 13:08:46	-33.812967588015	25.8859321123596
SC-AP35	2017-06-05 13:09:46	-33.8130514082397	25.8851237977528
SC-AP35	2017-06-05 13:10:46	-33.8131352284644	25.8843154831461
SC-AP35	2017-06-05 13:11:46	-33.8132190486891	25.8835071685393
SC-AP35	2017-06-05 13:12:46	-33.8133028689139	25.8826988539326
SC-AP35	2017-06-05 13:13:46	-33.8133851139241	25.8819346962025
SC-AP35	2017-06-05 13:14:46	-33.8134663797468	25.8811979873418
SC-AP35	2017-06-05 13:15:46	-33.8135476455696	25.880461278481
SC-AP35	2017-06-05 13:16:46	-33.8136583235294	25.8797609558824
SC-AP35	2017-06-05 13:17:46	-33.8137695	25.87906125
SC-AP35	2017-06-05 13:18:46	-33.8138806764706	25.8783615441176
SC-AP35	2017-06-05 13:19:46	-33.8139918529412	25.8776618382353
SC-AP35	2017-06-05 13:20:46	-33.81401034	25.8768396
SC-AP35	2017-06-05 13:21:46	-33.81391554	25.8758676
SC-AP35	2017-06-05 13:22:46	-33.81382074	25.8748956
SC-AP35	2017-06-05 13:23:46	-33.8137495450237	25.8741127535545
SC-AP35	2017-06-05 13:24:46	-33.8136795924171	25.8733398625592
SC-AP35	2017-06-05 13:25:46	-33.8136096398104	25.872566971564
SC-AP35	2017-06-05 13:26:46	-33.8135396872038	25.8717940805687
SC-AP35	2017-06-05 13:27:46	-33.8134697345972	25.8710211895735
SC-AP35	2017-06-05 13:28:46	-33.8133997819905	25.8702482985782
SC-AP35	2017-06-05 13:29:46	-33.8133298293839	25.8694754075829
SC-AP35	2017-06-05 13:30:46	-33.813269859375	25.8686766640625
SC-AP35	2017-06-05 13:31:46	-33.813210796875	25.8678755703125
SC-AP35	2017-06-05 13:32:46	-33.8130366184834	25.8671635047393
SC-AP35	2017-06-05 13:33:46	-33.8128305995261	25.866476063981
SC-AP35	2017-06-05 13:34:46	-33.8126245805687	25.8657886232227
SC-AP35	2017-06-05 13:35:46	-33.8124185616114	25.8651011824645
SC-AP35	2017-06-05 13:36:46	-33.812212542654	25.8644137417062
SC-AP35	2017-06-05 13:37:46	-33.8120065236967	25.8637263009479
SC-AP35	2017-06-05 13:38:46	-33.8118005047393	25.8630388601896
SC-AP35	2017-06-05 13:39:46	-33.8112440847458	25.8627522118644
SC-AP35	2017-06-05 13:40:46	-33.8105708644068	25.8625991610169
SC-AP35	2017-06-05 13:41:46	-33.8098934137931	25.8627868189655
SC-AP35	2017-06-05 13:42:46	-33.8092147931035	25.8630687155172
SC-AP35	2017-06-05 13:43:46	-33.8084069879518	25.863315
SC-AP35	2017-06-05 13:44:46	-33.8078067692308	25.8634615034965
SC-AP35	2017-06-05 13:45:46	-33.8074698461538	25.8635011538462
SC-AP35	2017-06-05 13:46:46	-33.8071329230769	25.8635408041958
SC-AP35	2017-06-05 13:47:46	-33.806796	25.8635804545455
SC-AP35	2017-06-05 13:48:46	-33.8064590769231	25.8636201048951
SC-AP35	2017-06-05 13:49:46	-33.806274	25.862893
SC-AP35	2017-06-05 13:50:46	-33.8062208189911	25.8621177329377
SC-AP35	2017-06-05 13:51:46	-33.8063235489614	25.86199684273
SC-AP35	2017-06-05 13:52:46	-33.8064262789318	25.8618759525223
SC-AP35	2017-06-05 13:53:46	-33.8065290089021	25.8617550623145
SC-AP35	2017-06-05 13:54:46	-33.8066317388724	25.8616341721068
SC-AP35	2017-06-05 13:55:46	-33.8067344688427	25.8615132818991
SC-AP35	2017-06-05 13:56:46	-33.8068461455696	25.8612332816456
SC-AP35	2017-06-05 13:57:46	-33.8069619683544	25.8608795474684
SC-AP35	2017-06-05 13:58:46	-33.8070777911392	25.8605258132911
SC-AP35	2017-06-05 13:59:46	-33.8071936139241	25.8601720791139
SC-AP35	2017-06-05 14:00:46	-33.8073094367089	25.8598183449367
SC-AP35	2017-06-05 14:01:46	-33.8071910243902	25.8592854756098
SC-AP35	2017-06-05 14:02:46	-33.8067733207547	25.8585109245283
SC-AP35	2017-06-05 14:03:46	-33.8068997358491	25.8579094150943
SC-AP35	2017-06-05 14:04:46	-33.8070261509434	25.8573079056604
SC-AP35	2017-06-05 14:05:46	-33.807206372093	25.8569023488372
SC-AP35	2017-06-05 14:06:46	-33.8074673023256	25.8567907209302
SC-AP35	2017-06-05 14:07:46	-33.8072526447368	25.8568990921053
SC-AP35	2017-06-05 14:08:46	-33.8075952924528	25.8573426320755
SC-AP35	2017-06-05 14:09:46	-33.8079320849057	25.8570737641509
SC-AP35	2017-06-05 14:10:46	-33.8082688773585	25.8568048962264
SC-AP35	2017-06-05 14:11:46	-33.8086056698113	25.8565360283019
SC-AP35	2017-06-05 14:12:46	-33.8085339059829	25.8564183162393
SC-AP35	2017-06-05 14:13:46	-33.8081703162393	25.8564085726496
SC-AP35	2017-06-05 14:14:46	-33.8080283050847	25.8559461016949
SC-AP35	2017-06-05 14:15:46	-33.8080145762712	25.8552215254237
SC-AP35	2017-06-05 14:16:46	-33.8082496958175	25.8548590874525
SC-AP35	2017-06-05 14:17:46	-33.8086092395437	25.8546777186312
SC-AP35	2017-06-05 14:18:46	-33.80896878327	25.8544963498099
SC-AP35	2017-06-05 14:19:46	-33.8093283269962	25.8543149809886
SC-AP35	2017-06-05 14:20:46	-33.8096680689655	25.8540125086207
SC-AP35	2017-06-05 14:21:46	-33.8099577241379	25.8534037155172
SC-AP35	2017-06-05 14:22:46	-33.8102925078125	25.8529523828125
SC-AP35	2017-06-05 14:23:46	-33.8107111015625	25.8527934765625
SC-AP35	2017-06-05 14:24:46	-33.8110502874252	25.8525224191617
SC-AP35	2017-06-05 14:25:46	-33.8111023832335	25.8518458922156
SC-AP35	2017-06-05 14:26:46	-33.8111544790419	25.8511693652695
SC-AP35	2017-06-05 14:27:46	-33.8111997943925	25.8503819065421
SC-AP35	2017-06-05 14:28:46	-33.8112362429907	25.8494493831776
SC-AP35	2017-06-05 14:29:46	-33.8111836829268	25.8485858780488
SC-AP35	2017-06-05 14:30:46	-33.8110831951219	25.8477595365854
SC-AP35	2017-06-05 14:31:46	-33.8109726	25.8469946
SC-AP35	2017-06-05 14:32:46	-33.8109005423729	25.8462199745763
SC-AP35	2017-06-05 14:33:46	-33.8108364745763	25.8454364152542
SC-AP35	2017-06-05 14:34:46	-33.8108107540984	25.844603
SC-AP35	2017-06-05 14:35:46	-33.8107900983607	25.843763
SC-AP35	2017-06-05 14:36:46	-33.810695	25.8429029811321
SC-AP35	2017-06-05 14:37:46	-33.810535	25.8421361886792
SC-AP35	2017-06-05 14:38:46	-33.810375	25.8413693962264
SC-AP35	2017-06-05 14:39:46	-33.8102841071429	25.840581
SC-AP35	2017-06-05 14:40:46	-33.8102623214286	25.839771
SC-AP35	2017-06-05 14:41:46	-33.8102405357143	25.838961
SC-AP35	2017-06-05 14:42:46	-33.8101382727273	25.8380833636364
SC-AP35	2017-06-05 14:43:46	-33.8100015194805	25.8371767402597
SC-AP35	2017-06-05 14:44:46	-33.8098624339623	25.8362816792453
SC-AP35	2017-06-05 14:45:46	-33.8097081886792	25.8354617735849
SC-AP35	2017-06-05 14:46:46	-33.8095539433962	25.8346418679245
SC-AP35	2017-06-05 14:47:46	-33.8093996981132	25.8338219622642
SC-AP35	2017-06-05 14:48:46	-33.8092883098592	25.8329450422535
SC-AP35	2017-06-05 14:49:46	-33.8092054929577	25.8320301126761
SC-AP35	2017-06-05 14:50:46	-33.8091226760563	25.8311151830986
SC-AP35	2017-06-05 14:51:46	-33.8090319605263	25.8302052631579
SC-AP35	2017-06-05 14:52:46	-33.8087911710526	25.8293905263158
SC-AP35	2017-06-05 14:53:46	-33.8086215	25.8286083154762
SC-AP35	2017-06-05 14:54:46	-33.8084715	25.8278351011905
SC-AP35	2017-06-05 14:55:46	-33.8083215	25.8270618869048
SC-AP35	2017-06-05 14:56:46	-33.8082503673469	25.8260791122449
SC-AP35	2017-06-05 14:57:46	-33.8081648375	25.82510921875
SC-AP35	2017-06-05 14:58:46	-33.8080500875	25.82416984375
SC-AP35	2017-06-05 14:59:46	-33.8079353375	25.82323046875
SC-AP35	2017-06-05 15:00:46	-33.8078872331839	25.8223891524664
SC-AP35	2017-06-05 15:01:46	-33.8078700134529	25.8215932780269
SC-AP35	2017-06-05 15:02:46	-33.807852793722	25.8207974035874
SC-AP35	2017-06-05 15:03:46	-33.807835573991	25.820001529148
SC-AP35	2017-06-05 15:04:46	-33.8076923673469	25.8190493673469
SC-AP35	2017-06-05 15:05:46	-33.807494	25.818195
SC-AP35	2017-06-05 15:06:46	-33.807278375	25.8173355
SC-AP35	2017-06-05 15:07:46	-33.8071025	25.8164104375
SC-AP35	2017-06-05 15:08:46	-33.8069560294118	25.8154978639706
SC-AP35	2017-06-05 15:09:46	-33.8068095588235	25.8145852904412
SC-AP35	2017-06-05 15:10:46	-33.8066630882353	25.8136727169118
SC-AP35	2017-06-05 15:11:46	-33.8065166176471	25.8127601433824
SC-AP35	2017-06-05 15:12:46	-33.8063455172414	25.8118268965517
SC-AP35	2017-06-05 15:13:46	-33.8061662068966	25.8108867586207
SC-AP35	2017-06-05 15:14:46	-33.8059868965517	25.8099466206897
SC-AP35	2017-06-05 15:15:46	-33.8058075862069	25.8090064827586
SC-AP35	2017-06-05 15:16:46	-33.8056282758621	25.8080663448276
SC-AP35	2017-06-05 15:17:46	-33.8054489655172	25.8071262068966
SC-AP35	2017-06-05 15:18:46	-33.8052696551724	25.8061860689655
SC-AP35	2017-06-05 15:19:46	-33.8051009090909	25.8051989090909
SC-AP35	2017-06-05 15:20:46	-33.8049427272727	25.8041647272727
SC-AP35	2017-06-05 15:21:46	-33.8047568679245	25.8032553207547
SC-AP35	2017-06-05 15:22:46	-33.8045571698113	25.8024083018868
SC-AP35	2017-06-05 15:23:46	-33.8043574716981	25.8015612830189
SC-AP35	2017-06-05 15:24:46	-33.8041577735849	25.8007142641509
SC-AP35	2017-06-05 15:25:46	-33.8039919473684	25.7997934736842
SC-AP35	2017-06-05 15:26:46	-33.8039454093023	25.7987708837209
SC-AP35	2017-06-05 15:27:46	-33.8039401069767	25.7980271627907
SC-AP35	2017-06-05 15:28:46	-33.8039348046512	25.7972834418605
SC-AP35	2017-06-05 15:29:46	-33.8039295023256	25.7965397209302
SC-AP35	2017-06-05 15:30:46	-33.8037754650206	25.7957016069959
SC-AP35	2017-06-05 15:31:46	-33.8035626255144	25.7948261748971
SC-AP35	2017-06-05 15:32:46	-33.8033497860082	25.7939507427984
SC-AP35	2017-06-05 15:33:46	-33.8031369465021	25.7930753106996
SC-AP35	2017-06-05 15:34:46	-33.8029241069959	25.7921998786008
SC-AP35	2017-06-05 15:35:46	-33.8027112674897	25.7913244465021
SC-AP35	2017-06-05 15:36:46	-33.8024984279835	25.7904490144033
SC-AP35	2017-06-05 15:37:46	-33.8022855884774	25.7895735823045
SC-AP35	2017-06-05 15:38:46	-33.8021070344828	25.7886625862069
SC-AP35	2017-06-05 15:39:46	-33.8021711666667	25.7878217777778
SC-AP35	2017-06-05 15:40:46	-33.8023545	25.7870306666667
SC-AP35	2017-06-05 15:41:46	-33.8025378333333	25.7862395555556
SC-AP35	2017-06-05 15:42:46	-33.8023985914634	25.785530945122
SC-AP35	2017-06-05 15:43:46	-33.8022423719512	25.7848266768293
SC-AP35	2017-06-05 15:44:46	-33.8022123081761	25.7841850628931
SC-AP35	2017-06-05 15:45:46	-33.802638345912	25.7837699685535
SC-AP35	2017-06-05 15:46:46	-33.8030643836478	25.7833548742138
SC-AP35	2017-06-05 15:47:46	-33.803513036036	25.7827810900901
SC-AP35	2017-06-05 15:48:46	-33.803978981982	25.782085954955
SC-AP35	2017-06-05 15:49:46	-33.804111	25.781889
SC-AP35	2017-06-05 15:50:46	-33.804111	25.781889
SC-AP35	2017-06-05 15:51:46	-33.8048891666667	25.7797797333333
SC-AP35	2017-06-05 15:52:46	-33.80528575	25.7791026607143
SC-AP35	2017-06-05 15:53:46	-33.8056918873239	25.7784904507042
SC-AP35	2017-06-05 15:54:46	-33.8063107605634	25.7779949577465
SC-AP35	2017-06-05 15:55:46	-33.8069296338028	25.7774994647887
SC-AP35	2017-06-05 15:56:46	-33.8075485070423	25.777003971831
SC-AP35	2017-06-05 15:57:46	-33.8079399830509	25.7765080508475
SC-AP35	2017-06-05 15:58:46	-33.8081210344828	25.7763340344828
SC-AP35	2017-06-05 15:59:46	-33.8080661647307	25.7762531119324
SC-AP35	2017-06-05 16:00:46	-33.8078664392819	25.7760699651531
SC-AP35	2017-06-05 16:01:46	-33.8076667138332	25.7758868183738
SC-AP35	2017-06-05 16:02:46	-33.8074669883844	25.7757036715945
SC-AP35	2017-06-05 16:03:46	-33.8072672629356	25.7755205248152
SC-AP35	2017-06-05 16:04:46	-33.8070675374868	25.7753373780359
SC-AP35	2017-06-05 16:05:46	-33.806867812038	25.7751542312566
SC-AP35	2017-06-05 16:06:46	-33.8066680865892	25.7749710844773
SC-AP35	2017-06-05 16:07:46	-33.8064683611404	25.774787937698
SC-AP35	2017-06-05 16:08:46	-33.8062686356916	25.7746047909187
SC-AP35	2017-06-05 16:09:46	-33.8060689102428	25.7744216441394
SC-AP35	2017-06-05 16:10:46	-33.8058691847941	25.7742384973601
SC-AP35	2017-06-05 16:11:46	-33.8056694593453	25.7740553505808
SC-AP35	2017-06-05 16:12:46	-33.8054697338965	25.7738722038015
SC-AP35	2017-06-05 16:13:46	-33.8052700084477	25.7736890570222
SC-AP35	2017-06-05 16:14:46	-33.8050702829989	25.7735059102429
SC-AP35	2017-06-05 16:15:46	-33.8048705575501	25.7733227634636
SC-AP35	2017-06-05 16:16:46	-33.8046708321013	25.7731396166843
SC-AP35	2017-06-05 16:17:46	-33.8044711066525	25.772956469905
SC-AP35	2017-06-05 16:18:46	-33.8042713812038	25.7727733231257
SC-AP35	2017-06-05 16:19:46	-33.804071655755	25.7725901763464
SC-AP35	2017-06-05 16:20:46	-33.8038719303062	25.7724070295671
SC-AP35	2017-06-05 16:21:46	-33.8036722048574	25.7722238827877
SC-AP35	2017-06-05 16:22:46	-33.8034724794086	25.7720407360084
SC-AP35	2017-06-05 16:23:46	-33.8032727539598	25.7718575892291
SC-AP35	2017-06-05 16:24:46	-33.8030730285111	25.7716744424498
SC-AP35	2017-06-05 16:25:46	-33.8028733030623	25.7714912956705
SC-AP35	2017-06-05 16:26:46	-33.8026735776135	25.7713081488912
SC-AP35	2017-06-05 16:27:46	-33.8024738521647	25.7711250021119
SC-AP35	2017-06-05 16:28:46	-33.8022741267159	25.7709418553326
SC-AP35	2017-06-05 16:29:46	-33.8020744012671	25.7707587085533
SC-AP35	2017-06-05 16:30:46	-33.8018746758183	25.770575561774
SC-AP35	2017-06-05 16:31:46	-33.8016749503696	25.7703924149947
SC-AP35	2017-06-05 16:32:46	-33.8014752249208	25.7702092682154
SC-AP35	2017-06-05 16:33:46	-33.801275499472	25.7700261214361
SC-AP35	2017-06-05 16:34:46	-33.8010757740232	25.7698429746568
SC-AP35	2017-06-05 16:35:46	-33.8008760485744	25.7696598278775
SC-AP35	2017-06-05 16:36:46	-33.8006763231256	25.7694766810982
SC-AP35	2017-06-05 16:37:46	-33.8004765976769	25.7692935343189
SC-AP35	2017-06-05 16:38:46	-33.8002768722281	25.7691103875396
SC-AP35	2017-06-05 16:39:46	-33.8000771467793	25.7689272407603
SC-AP35	2017-06-05 16:40:46	-33.7998774213305	25.768744093981
SC-AP35	2017-06-05 16:41:46	-33.7996776958817	25.7685609472017
SC-AP35	2017-06-05 16:42:46	-33.7994779704329	25.7683778004224
SC-AP35	2017-06-05 16:43:46	-33.7992782449842	25.7681946536431
SC-AP35	2017-06-05 16:44:46	-33.7990785195354	25.7680115068638
SC-AP35	2017-06-05 16:45:46	-33.7988787940866	25.7678283600845
SC-AP35	2017-06-05 16:46:46	-33.798729	25.7677012857143
SC-AP35	2017-06-05 16:47:46	-33.7987773529412	25.7677254411765
SC-AP35	2017-06-05 16:48:46	-33.7987255588235	25.7676836176471
SC-AP35	2017-06-05 16:49:46	-33.7987588181818	25.7677032727273
SC-AP35	2017-06-05 16:50:46	-33.7987613333333	25.7676998787879
SC-AP35	2017-06-05 16:51:46	-33.7987601470588	25.7677405588235
SC-AP35	2017-06-05 16:52:46	-33.7987682352941	25.7677513235294
SC-AP35	2017-06-05 16:53:46	-33.7988177352941	25.7677488529412
SC-AP35	2017-06-05 16:54:46	-33.7987599117647	25.7677754411765
SC-AP35	2017-06-05 16:55:46	-33.7988185882353	25.7677602058824
