# Supplementary material for: Multi-predator assemblages, dive type, bathymetry and sex influence foraging success and efficiency in African penguins
Source: PeerJ. 2020 Jun 30;8:e9380. doi: 10.7717/peerj.9380 (PMC7333648; doi:10.7717/peerj.9380)
Supplement: Data S1 [file peerj-08-9380-s002.zip › Data S1/SC-AP35-SVM-summary-vedba-preycaps.txt]

divenum	preycaps	dive.time	maxdivedepth	meandepthcap	ID	total_vedba	mean_vedba	dateW	diveNum
1	0	11.8499886989594	1.67	0	1	50.6901622184906	0.128329524603774	2017-06-04 15:55:26.75	1
2	0	5.84999442100525	1.42	0	2	24.6292082321903	0.12630363195995	2017-06-04 15:55:35.20	2
3	0	6.89999341964722	1	0	3	34.1139002601219	0.148321305478791	2017-06-04 15:55:46.92	3
4	0	6.29999399185181	0.85	0	4	31.9035321135179	0.151921581492942	2017-06-04 15:55:59.40	4
5	0	3.20999693870544	0.66	0	5	19.0483694713905	0.178022144592434	2017-06-04 15:56:04.68	5
6	0	0.719999313354492	0.57	0	6	3.11571249251718	0.129821353854882	2017-06-04 15:56:06.07	6
7	0	15.4499852657318	1.3	0	7	71.9795345864936	0.139766086575716	2017-06-04 15:56:37.00	7
8	0	7.43999290466309	1.04	0	8	38.1938932845326	0.154007634211825	2017-06-04 15:56:51.88	8
9	0	1.55999851226807	0.63	0	9	7.58218759588462	0.145811299920858	2017-06-04 15:56:54.07	9
10	0	11.5199890136719	1.09	0	10	63.7089395084427	0.16590869663657	2017-06-04 15:57:14.31	10
11	0	8.42999196052551	0.98	0	11	44.7003165043156	0.159075859445963	2017-06-04 15:57:28.31	11
12	0	9.26999115943909	1.08	0	12	50.57151031953	0.163661845694272	2017-06-04 15:57:44.75	12
13	0	4.9799952507019	0.8	0	13	29.6410197400818	0.178560359880011	2017-06-04 15:57:55.55	13
14	0	0.839999198913574	0.57	0	14	4.62020389043023	0.16500728180108	2017-06-04 15:58:01.03	14
15	0	7.91999244689941	0.75	0	15	41.5769125997957	0.157488305302257	2017-06-04 15:58:15.88	15
16	1	1.25999879837036	0.65	0.5242	16	19.4267646474248	0.462542015414877	2017-06-04 15:58:17.68	16
17	0	2.6399974822998	1.16	0	17	15.7639558273554	0.179135861674493	2017-06-04 15:58:21.55	17
18	0	4.76999545097351	0.72	0	18	29.0128744403389	0.182470908429804	2017-06-04 15:58:31.51	18
19	0	6.11999416351318	0.71	0	19	37.6684047791569	0.184649043035083	2017-06-04 15:58:44.64	19
20	0	7.8299925327301	0.86	0	20	47.8661859562916	0.183395348491539	2017-06-04 15:58:59.51	20
21	0	4.13999605178833	0.87	0	21	24.614172084492	0.178363565829653	2017-06-04 15:59:08.75	21
22	0	1.22999882698059	0.53	0	22	8.48003938393995	0.206830228876584	2017-06-04 15:59:11.20	22
23	0	9.41999101638794	0.85	0	23	53.4240295891084	0.170140221621364	2017-06-04 15:59:29.50	23
24	0	6.29999399185181	0.95	0	24	37.6843982910693	0.179449515671758	2017-06-04 15:59:42.00	24
25	0	6.71999359130859	0.82	0	25	39.6209966414045	0.176879449291984	2017-06-04 15:59:54.55	25
26	0	2.15999794006348	0.59	0	26	14.4741831664251	0.201030321755904	2017-06-04 16:00:01.27	26
27	0	1.16999888420105	0.58	0	27	6.5986397391213	0.1691958907467	2017-06-04 16:00:04.03	27
28	0	7.91999244689941	0.76	0	28	46.5620620457515	0.176371447142998	2017-06-04 16:00:19.64	28
29	0	0.809999227523804	0.51	0	29	5.57635058228615	0.206531503047635	2017-06-04 16:00:26.92	29
30	0	4.61999559402466	0.71	0	30	26.6566929148663	0.173095408538093	2017-06-04 16:00:33.07	30
31	0	2.54999756813049	0.67	0	31	15.6490575056837	0.184106558890396	2017-06-04 16:00:38.75	31
32	0	0.239999771118164	0.52	0	32	0.576925077602188	0.0721156347002735	2017-06-04 16:00:41.00	32
33	0	9.38999104499817	0.92	0	33	56.9681722155569	0.182006939985805	2017-06-04 16:00:57.03	33
34	0	11.8799886703491	0.97	0	34	63.7630985836307	0.161017925716239	2017-06-04 16:01:19.25	34
35	0	6.89999341964722	0.81	0	35	36.5198899056272	0.158782130024466	2017-06-04 16:01:32.00	35
36	0	5.36999487876892	0.71	0	36	32.6338202764909	0.182311845120061	2017-06-04 16:01:43.44	36
37	0	6.80999350547791	1.04	0	37	39.7669567062537	0.175184831305082	2017-06-04 16:01:53.25	37
38	0	6.65999364852905	0.85	0	38	36.9864236423006	0.166605511902255	2017-06-04 16:02:05.48	38
39	0	12.9899876117706	1.01	0	39	73.9701863036575	0.17083183903847	2017-06-04 16:02:27.16	39
40	0	6.98999333381653	0.88	0	40	39.9276871539659	0.171363464180111	2017-06-04 16:02:40.00	40
41	0	16.1399846076965	1.63	0	41	85.6997073026513	0.159293136250281	2017-06-04 16:03:06.00	41
42	0	29.6999716758728	4.85	0	42	153.703009641178	0.155255565294119	2017-06-04 16:03:52.55	42
43	0	25.1999759674072	2.06	0	43	130.690496252727	0.155583924110389	2017-06-04 16:04:46.07	43
44	0	5.87999439239502	0.96	0	44	30.2150760837811	0.154158551447863	2017-06-04 16:04:57.27	44
45	0	14.0699865818024	1.5	0	45	72.7055288597863	0.155022449594427	2017-06-04 16:05:20.24	45
46	0	24.8999762535095	2.92	0	46	134.611946578748	0.162183068167167	2017-06-04 16:06:02.00	46
47	0	8.72999167442322	1.53	0	47	47.9304152431916	0.164709330732617	2017-06-04 16:06:17.03	47
48	0	10.6199898719788	1.15	0	48	59.7281199120411	0.168723502576387	2017-06-04 16:06:35.96	48
49	0	31.6499698162079	7.26	0	49	156.302531968758	0.14815405873816	2017-06-04 16:07:28.27	49
50	0	44.6999573707581	12.31	0	50	212.674892488721	0.142734827173638	2017-06-04 16:08:45.88	50
51	0	26.9699742794037	3.29	0	51	135.600646298559	0.150834979197507	2017-06-04 16:09:37.24	51
52	0	46.2599558830261	11.64	0	52	225.313843553681	0.146117927077614	2017-06-04 16:11:02.27	52
53	0	14.4299862384796	1.11	0	53	71.3816103922118	0.148402516407925	2017-06-04 16:11:35.03	53
54	0	11.2499892711639	1.05	0	54	57.4066430127087	0.153084381367223	2017-06-04 16:11:54.24	54
55	0	8.87999153137207	1	0	55	46.7925495394083	0.158082937633136	2017-06-04 16:12:17.75	55
56	0	36.2999653816223	6.27	0	56	164.012525595753	0.135547541814671	2017-06-04 16:13:44.92	56
57	0	53.5199489593506	16.13	0	57	238.698156181422	0.1337994148999	2017-06-04 16:15:20.16	57
58	0	9.44999098777771	0.8	0	58	49.7234471797061	0.157852213268908	2017-06-04 16:15:45.03	58
59	0	6.41999387741089	0.93	0	59	32.8608389908083	0.153555322386954	2017-06-04 16:15:58.75	59
60	0	14.9099857807159	1.27	0	60	76.3842505780481	0.153690645026254	2017-06-04 16:16:26.00	60
61	0	49.3499529361725	13.45	0	61	217.205009564732	0.132039519492238	2017-06-04 16:18:18.25	61
62	0	65.7299373149872	22.48	0	62	296.120937182865	0.135153325962056	2017-06-04 16:20:02.25	62
63	0	59.6399431228638	20.05	0	63	273.521924678741	0.137586481226731	2017-06-04 16:21:37.75	63
64	0	54.7199478149414	13.3	0	64	253.455617463988	0.138955930627186	2017-06-04 16:23:09.51	64
65	0	73.1399302482605	25.56	0	65	329.442763353319	0.13512828685534	2017-06-04 16:25:03.79	65
66	0	75.1799283027649	26.88	0	66	342.18501718576	0.136546295764469	2017-06-04 16:27:13.68	66
67	0	3.3599967956543	0.71	0	67	17.6300538999506	0.157411195535273	2017-06-04 16:27:38.50	67
68	0	9.32999110221863	0.94	0	68	48.5607913214526	0.156144023541648	2017-06-04 16:27:56.55	68
69	0	5.51999473571777	0.78	0	69	29.688506988631	0.161350581459951	2017-06-04 16:28:10.27	69
70	1	65.6399374008179	26.01	24.2435	70	334.269030879087	0.152773780109272	2017-06-04 16:29:53.79	70
71	0	68.1299350261688	26.49	0	71	318.252803208234	0.140137738092573	2017-06-04 16:31:42.07	71
72	2	60.4199423789978	26.49	21.64775	72	332.71889216743	0.16520302490935	2017-06-04 16:33:23.16	72
73	1	63.2999396324158	27.96	25.570175	73	334.849128995767	0.15869626966624	2017-06-04 16:35:08.92	73
74	2	62.219940662384	26.77	24.5974375	74	336.260280802244	0.162131282932615	2017-06-04 16:36:50.64	74
75	0	12.2399883270264	4.58	0	75	52.888327133216	0.12962825277749	2017-06-04 16:37:28.75	75
76	1	66.6599364280701	28.42	22.2935625	76	353.905030155317	0.159273190888982	2017-06-04 16:39:05.40	76
77	0	62.489940404892	25.23	0	77	306.852952927299	0.147312987483101	2017-06-04 16:40:47.92	77
78	0	71.0999321937561	28.27	0	78	346.22694969981	0.146087320548443	2017-06-04 16:42:45.55	78
79	2	64.9199380874634	25.79	23.8371125	79	326.579103410399	0.150914557953049	2017-06-04 16:44:39.68	79
80	1	62.219940662384	26.76	21.4780625	80	327.403874064938	0.157861077176923	2017-06-04 16:46:24.07	80
81	0	62.8199400901794	25.43	0	81	320.802905079328	0.153201005290988	2017-06-04 16:48:05.07	81
82	0	68.1899349689484	27.49	0	82	324.397835252957	0.142717921360738	2017-06-04 16:49:54.75	82
83	1	65.759937286377	26.83	25.137175	83	319.228078692464	0.145633247578679	2017-06-04 16:51:40.92	83
84	1	60.8399419784546	26.15	19.58775	84	323.787580426282	0.159658570229922	2017-06-04 16:53:20.75	84
85	0	62.099940776825	28.7	0	85	359.431436667726	0.1736383752018	2017-06-04 16:55:02.92	85
86	1	57.9299447536469	27.21	26.34065	86	343.38123289461	0.177825599634702	2017-06-04 16:56:40.31	86
87	3	49.6199526786804	26.88	24.5457166666667	87	338.607119766448	0.204720144961577	2017-06-04 16:58:05.25	87
88	2	49.1699531078339	27.42	24.67753125	88	340.996453407031	0.208051527399043	2017-06-04 16:59:27.92	88
89	2	56.7599458694458	33.15	26.2991875	89	431.156020332429	0.227883731676759	2017-06-04 17:01:02.92	89
90	1	47.6699545383453	28.78	25.9696625	90	328.015583546714	0.206428938670053	2017-06-04 17:02:28.72	90
91	1	49.7399525642395	29.32	26.231	91	322.204573416064	0.194333277090509	2017-06-04 17:03:53.16	91
92	4	48.8999533653259	28.41	24.0256083333333	92	292.260996603426	0.179301224910077	2017-06-04 17:05:18.55	92
93	1	58.1099445819855	26.16	23.89825	93	303.454084843604	0.156661892020446	2017-06-04 17:06:51.79	93
94	0	60.7499420642853	26.91	0	94	306.034016931995	0.151127909596047	2017-06-04 17:08:28.00	94
95	1	61.5599412918091	28.19	21.51985	95	338.486219538461	0.164954298020692	2017-06-04 17:10:08.64	95
96	4	90.0899140834808	31.82	28.2109125	96	618.664103628858	0.206015352523762	2017-06-04 17:12:29.79	96
97	0	59.5199432373047	29.19	0	97	301.427139071353	0.151929001548061	2017-06-04 17:14:13.48	97
98	0	2.03999805450439	0.7	0	98	12.4318402235268	0.182821179757747	2017-06-04 17:15:01.27	98
99	0	5.57999467849731	1.14	0	99	32.2544654069599	0.173411104338494	2017-06-04 17:15:15.27	99
100	0	1.13999891281128	0.65	0	100	8.22003164173827	0.216316622151007	2017-06-04 17:15:37.55	100
101	0	0.59999942779541	0.56	0	101	2.00337598128877	0.100168799064439	2017-06-04 17:15:40.44	101
102	0	17.1599836349487	6.13	0	102	87.0119118357298	0.152118726985542	2017-06-04 17:16:08.31	102
103	0	0.509999513626099	0.67	0	103	2.03629772147629	0.11978221891037	2017-06-04 17:16:19.27	103
104	0	1.28999876976013	0.71	0	104	10.8196296863533	0.251619295031473	2017-06-04 17:16:28.27	104
105	2	62.3999404907227	33.38	25.30906875	105	393.679519789122	0.189268999898616	2017-06-04 17:18:04.50	105
106	0	62.3699405193329	31.83	0	106	329.626682627695	0.158550592894514	2017-06-04 17:19:48.68	106
107	0	65.4599375724792	32.2	0	107	329.126251519761	0.150836962199707	2017-06-04 17:21:39.03	107
108	0	52.5899498462677	18.69	0	108	264.436687481578	0.15084808184916	2017-06-04 17:37:44.50	108
109	0	25.4399757385254	7.37	0	109	138.7400282367	0.163608523864033	2017-06-04 17:38:39.20	109
110	0	45.8699562549591	9.85	0	110	234.779166789879	0.153550795807638	2017-06-04 17:40:15.25	110
111	0	29.9999713897705	6.77	0	111	121.97268178703	0.12197268178703	2017-06-04 17:41:18.96	111
112	0	5.24999499320984	0.58	0	112	16.4217797292642	0.093838741310081	2017-06-04 22:24:12.44	112
113	0	0.509999513626099	0.51	0	113	0.999187066162985	0.0587757097742932	2017-06-04 22:24:15.44	113
114	0	1.97999811172485	0.52	0	114	6.42846420738133	0.0974009728391111	2017-06-04 22:24:19.92	114
115	0	0.989999055862427	0.52	0	115	3.33325195759669	0.101007635078688	2017-06-04 22:24:21.25	115
116	0	0.869999170303345	0.54	0	116	2.87114744807365	0.0990050844163326	2017-06-04 22:24:23.55	116
117	0	2.00999808311462	0.59	0	117	5.37425973203515	0.0802128318214201	2017-06-05 02:18:09.44	117
118	0	2.93999719619751	0.71	0	118	9.6301318087849	0.09826665111005	2017-06-05 03:22:23.44	118
119	0	1.13999891281128	0.56	0	119	3.83437943887007	0.100904722075528	2017-06-05 03:22:26.75	119
120	0	0.899999141693115	0.57	0	120	2.96485612232326	0.0988285374107754	2017-06-05 04:45:19.79	120
121	0	0.659999370574951	0.52	0	121	1.37746699907422	0.0626121363215554	2017-06-05 04:45:21.16	121
122	0	2.03999805450439	0.59	0	122	5.53375704002456	0.0813787800003613	2017-06-05 05:31:16.44	122
123	0	1.46999859809875	0.54	0	123	6.70173975856225	0.136770199154332	2017-06-05 05:37:16.75	123
124	0	31.6499698162079	2.3	0	124	101.366699262735	0.0960821793959576	2017-06-05 05:38:42.48	124
125	0	9.3599910736084	0.66	0	125	32.7527551146967	0.104976779213771	2017-06-05 05:39:13.00	125
126	0	9.41999101638794	0.71	0	126	35.6400627411343	0.113503384525906	2017-06-05 05:39:55.64	126
127	0	12.3599882125854	0.93	0	127	43.4380605746298	0.105432185860752	2017-06-05 05:40:25.03	127
128	0	14.6699860095978	1.19	0	128	54.005619395231	0.11044093945855	2017-06-05 05:41:07.68	128
129	0	1.28999876976013	0.53	0	129	4.99176662285808	0.116087595880421	2017-06-05 05:41:10.92	129
130	0	4.85999536514282	1.06	0	130	28.2414903465968	0.174330187324672	2017-06-05 05:49:06.50	130
131	0	5.42999482154846	0.72	0	131	30.0404251922254	0.165969199957046	2017-06-05 05:49:14.92	131
132	0	1.40999865531921	0.6	0	132	8.16477369432134	0.17371858924088	2017-06-05 05:49:16.79	132
133	0	0.59999942779541	0.52	0	133	1.4671772288987	0.0733588614449352	2017-06-05 05:49:19.03	133
134	1	46.8899552822113	8.72	7.27425	134	134.168451470555	0.0858403400323448	2017-06-05 06:31:37.55	134
135	0	56.2199463844299	8.9	0	135	148.551232711976	0.0792696012337121	2017-06-05 06:36:45.92	135
136	0	50.7299516201019	10.2	0	136	128.580510517399	0.0760381493302182	2017-06-05 06:38:17.00	136
137	0	63.5399394035339	11.85	0	137	167.344496074183	0.0790106213759128	2017-06-05 06:40:04.75	137
138	0	57.9599447250366	10.88	0	138	158.897752558484	0.0822452135395882	2017-06-05 06:42:25.64	138
139	0	61.2899415493011	12.42	0	139	187.790355135996	0.0919189207714126	2017-06-05 06:44:12.92	139
140	0	68.0399351119995	14.47	0	140	205.936109782888	0.0908007538725258	2017-06-05 06:46:03.92	140
141	0	64.3799386024475	11.04	0	141	221.18177277051	0.103066995699213	2017-06-05 06:47:51.51	141
142	0	62.489940404892	14.44	0	142	213.191528260635	0.102348309294592	2017-06-05 06:49:38.40	142
143	0	57.2399454116821	12.56	0	143	233.453184773696	0.122354918644495	2017-06-05 06:51:10.68	143
144	0	47.3999547958374	10.2	0	144	195.592595422692	0.123792781913096	2017-06-05 06:52:29.51	144
145	0	46.799955368042	9.74	0	145	191.820076387626	0.122961587427966	2017-06-05 06:53:46.64	145
146	0	52.9499495029449	15.14	0	146	209.405194502957	0.118643169690061	2017-06-05 06:55:13.51	146
147	0	50.0099523067474	11.73	0	147	210.953917886814	0.126547041323824	2017-06-05 06:56:39.00	147
148	1	47.1299550533295	14.28	7.8491	148	208.823285874426	0.132923797501226	2017-06-05 06:58:00.64	148
149	2	45.4799566268921	12.5	10.08303125	149	229.470456569045	0.151365736523117	2017-06-05 06:59:19.92	149
150	0	48.9599533081055	10.45	0	150	204.842407160153	0.125516180857937	2017-06-05 07:00:40.64	150
151	1	45.8399562835693	16.32	13.403	151	214.270824798798	0.140229597381412	2017-06-05 07:01:58.44	151
152	0	45.2399568557739	11.79	0	152	214.116537786094	0.141987094022609	2017-06-05 07:03:12.72	152
153	0	36.2999653816223	13.12	0	153	147.381643539862	0.121803011189968	2017-06-05 07:04:11.72	153
154	1	44.4899575710297	12.52	9.8799875	154	227.73518249522	0.153563845242899	2017-06-05 07:05:23.44	154
155	0	48.239953994751	14.7	0	155	213.681137045052	0.132886279256873	2017-06-05 07:06:41.48	155
156	1	40.3199615478516	19.69	13.487425	156	272.07124566192	0.202433962546071	2017-06-05 07:07:51.79	156
157	2	38.039963722229	15.15	12.97555	157	225.724111778654	0.178015861024175	2017-06-05 07:09:09.31	157
158	0	0.809999227523804	0.73	0	158	7.73808591144244	0.286595774497868	2017-06-05 07:09:21.48	158
159	1	42.2999596595764	15.93	9.6125625	159	206.514762781693	0.146464370767158	2017-06-05 07:10:21.92	159
160	2	43.4699585437775	18.66	14.4155875	160	230.892924008958	0.159346393380923	2017-06-05 07:11:34.75	160
161	1	45.9899561405182	24.58	14.891175	161	257.511403156375	0.167978736566455	2017-06-05 07:12:50.68	161
162	2	53.3699491024017	18.06	10.2418	162	302.287997809556	0.169920178645057	2017-06-05 07:14:19.51	162
163	1	52.6499497890472	17.77	14.6675	163	264.21572323857	0.150550269651607	2017-06-05 07:15:47.72	163
164	1	58.6799440383911	40.84	15.0708	164	446.231850787986	0.228134893040893	2017-06-05 07:17:24.64	164
165	0	66.9899361133575	21.92	0	165	269.581387199237	0.120726102641844	2017-06-05 07:19:43.27	165
166	1	68.0999350547791	23.99	11.6497	166	320.887616722629	0.141360183578251	2017-06-05 07:21:33.75	166
167	0	59.8499429225922	17.45	0	167	240.910522955346	0.120757154363582	2017-06-05 07:23:12.92	167
168	0	68.9399342536926	27.63	0	168	289.171280347029	0.125836066295487	2017-06-05 07:25:04.92	168
169	1	50.7299516201019	22.92	16.149025	169	259.799174928984	0.153636413322876	2017-06-05 07:26:31.68	169
170	0	64.2599387168884	22.32	0	170	271.776576975808	0.12687982118385	2017-06-05 07:28:15.88	170
171	1	62.5199403762817	28.5	25.0355375	171	350.3232124421	0.168101349540355	2017-06-05 07:29:57.75	171
172	2	48.3899538516998	26.45	19.043775	172	386.683566981346	0.239729427762769	2017-06-05 07:31:26.72	172
173	1	47.6699545383453	26.06	20.9075125	173	244.37498550383	0.153791683765784	2017-06-05 07:32:56.75	173
174	2	63.4199395179749	27.36	23.5474	174	376.475144569479	0.178086634138827	2017-06-05 07:34:40.55	174
175	2	67.3799357414246	28.61	26.4573375	175	345.900373827917	0.154007290217238	2017-06-05 07:36:34.20	175
176	2	55.1999473571777	23.84	18.8688	176	305.390465607091	0.165973079134288	2017-06-05 07:38:12.72	176
177	3	55.5299470424652	28.32	24.1304208333333	177	303.448611967516	0.163937661786881	2017-06-05 07:39:48.00	177
178	1	74.6699287891388	38.87	33.921	178	375.846799406779	0.151003133550333	2017-06-05 07:41:49.79	178
179	4	61.3499414920807	37.2	18.2988958333333	179	547.848114053321	0.267896388290133	2017-06-05 07:43:33.75	179
180	0	0.659999370574951	0.66	0	180	6.34430516073913	0.288377507306324	2017-06-05 07:43:38.40	180
181	0	2.36999773979187	1.77	0	181	26.3318335184283	0.333314348334535	2017-06-05 07:43:43.51	181
182	0	0.239999771118164	0.53	0	182	1.47757077054762	0.184696346318453	2017-06-05 07:43:47.03	182
183	0	0.899999141693115	0.69	0	183	12.2461185916871	0.408203953056237	2017-06-05 07:43:54.48	183
184	0	10.199990272522	5.16	0	184	76.1023679857215	0.223830494075651	2017-06-05 07:44:08.68	184
185	1	63.9899389743805	31.49	25.4608	185	315.848760618928	0.148077243609437	2017-06-05 07:46:07.75	185
186	0	57.4499452114105	27.01	0	186	264.044246468382	0.13788211303832	2017-06-05 07:47:46.68	186
187	3	71.3399319648743	35.33	12.755225	187	452.706255647705	0.190372689507025	2017-06-05 07:49:42.31	187
188	0	4.49999570846558	0.76	0	188	125.441569005057	0.836277126700381	2017-06-05 07:49:49.48	188
189	0	3.80999636650085	0.69	0	189	112.434097324487	0.885307852948719	2017-06-05 07:49:56.31	189
190	0	2.36999773979187	1.62	0	190	14.7701311910985	0.186963685963272	2017-06-05 07:50:00.88	190
191	0	28.3199729919434	11.2	0	191	127.63783233214	0.135209568148453	2017-06-05 07:51:04.50	191
192	1	63.1499397754669	36.01	26.82575	192	277.080424637206	0.131629655409599	2017-06-05 07:52:49.64	192
193	1	63.4799394607544	36.51	32.87275	193	296.732868377957	0.140232924564252	2017-06-05 07:54:34.92	193
194	0	0.329999685287476	0.55	0	194	3.66155741162778	0.332868855602526	2017-06-05 07:54:42.16	194
195	0	16.7999839782715	6.85	0	195	100.09748978113	0.178745517466304	2017-06-05 07:55:07.79	195
196	0	0.449999570846558	0.55	0	196	2.10589632114438	0.140393088076292	2017-06-05 07:55:13.16	196
197	0	23.789977312088	11	0	197	101.375781532915	0.127838312147434	2017-06-05 07:55:47.88	197
198	1	67.2299358844757	36.15	34.8975125	198	353.768680173102	0.157861972411023	2017-06-05 07:57:31.00	198
199	0	24.4799766540527	9.93	0	199	113.640127980485	0.139264862721183	2017-06-05 07:58:30.88	199
200	2	68.0399351119995	39.17	33.2340625	200	409.519225626075	0.180564032462996	2017-06-05 08:00:19.72	200
201	1	58.7099440097809	36.8	28.7083375	201	338.470495687016	0.172953753544719	2017-06-05 08:02:06.55	201
202	2	31.2599701881409	22.9	20.6060125	202	232.804027378644	0.223420371764534	2017-06-05 08:02:56.75	202
203	2	62.099940776825	36.93	36.26006875	203	332.144352146705	0.160456208766524	2017-06-05 08:04:45.75	203
204	1	52.4399499893188	32.19	21.4345375	204	317.301777302374	0.181522755893806	2017-06-05 08:06:18.88	204
205	0	18.4499824047089	7.93	0	205	92.0194101146132	0.149625057096932	2017-06-05 08:06:50.68	205
206	0	1.73999834060669	0.95	0	206	11.5870169854412	0.1997761549214	2017-06-05 08:07:10.51	206
207	2	65.759937286377	38.41	36.2789625	207	333.27656429955	0.152042228238846	2017-06-05 08:08:44.75	207
208	0	65.7299373149872	37.36	0	208	272.329185465142	0.124294470773684	2017-06-05 08:10:28.75	208
209	2	59.3699433803558	37.68	35.229125	209	393.222370760145	0.198697509226956	2017-06-05 08:12:11.75	209
210	2	55.1099474430084	37.45	36.9299	210	311.838828222381	0.169754397508101	2017-06-05 08:13:46.55	210
211	1	63.5399394035339	34.17	1.05625	211	378.253537454606	0.178589961026726	2017-06-05 08:15:41.79	211
212	2	20.0399808883667	12.13	4.94321875	212	207.894243887025	0.311218927974588	2017-06-05 08:16:10.75	212
213	1	3.11999702453613	1.49	0.9140125	213	38.6286959168422	0.371429768431175	2017-06-05 08:16:15.72	213
214	1	11.0699894428253	8.8	5.0214375	214	192.276828218665	0.521075415226733	2017-06-05 08:16:30.79	214
215	0	7.58999276161194	6.93	0	215	77.6291032780908	0.306834400308659	2017-06-05 08:16:43.79	215
216	2	18.5999822616577	7.47	4.1998125	216	279.066572478001	0.450107374964518	2017-06-05 08:17:09.75	216
217	0	4.19999599456787	3.05	0	217	32.6922752975246	0.233516252125175	2017-06-05 08:17:15.68	217
218	0	2.36999773979187	0.86	0	218	9.99485685248904	0.126517175347963	2017-06-05 08:17:51.51	218
219	3	54.6299479007721	27.33	17.6038083333333	219	509.260268798956	0.279659675342645	2017-06-05 08:19:15.00	219
220	0	32.8199687004089	21.55	0	220	110.916330492146	0.101386042497391	2017-06-05 08:20:19.79	220
221	2	51.5999507904053	22.33	12.6040625	221	403.533843766724	0.234612699864375	2017-06-05 08:21:43.75	221
222	1	21.5999794006348	21.4	2.718425	222	210.730870193659	0.29268176415786	2017-06-05 08:22:13.92	222
223	3	55.8899466991425	37.04	20.5203541666667	223	474.600726334301	0.254750792449974	2017-06-05 08:24:49.64	223
224	1	60.4199423789978	37.42	33.39445	224	291.77183303282	0.144871813819673	2017-06-05 08:26:50.40	224
225	2	62.1899406909943	37.23	18.759	225	373.448023654082	0.180148588352186	2017-06-05 08:28:37.88	225
226	0	22.0799789428711	8.77	0	226	216.020858563275	0.293506601308797	2017-06-05 08:29:20.55	226
227	1	54.509948015213	35.27	32.281175	227	288.485547459522	0.158770251766385	2017-06-05 08:30:48.75	227
228	1	64.319938659668	36.71	33.6009	228	333.556743739108	0.155576839430554	2017-06-05 08:32:38.92	228
229	1	59.7599430084229	37.23	36.3256875	229	265.917129893261	0.133492535086978	2017-06-05 08:34:14.79	229
230	1	74.7899286746979	36.99	32.94565	230	343.110007128989	0.137629365073802	2017-06-05 08:36:18.72	230
231	1	46.0799560546875	30.9	24.02615	231	355.229454355036	0.231269176012394	2017-06-05 08:37:53.75	231
232	1	68.759934425354	36.47	32.859125	232	337.211129096693	0.147125274474997	2017-06-05 08:39:53.00	232
233	1	63.5999393463135	36.56	36.4079	233	305.268490443199	0.143994570963773	2017-06-05 08:41:42.92	233
234	0	56.2199463844299	25.75	0	234	258.232976440577	0.137797746232965	2017-06-05 08:43:48.75	234
235	0	40.52996134758	13.09	0	235	156.077334661319	0.115527264738208	2017-06-05 08:49:16.51	235
236	0	47.5199546813965	13.56	0	236	209.693243133213	0.132382097937634	2017-06-05 08:50:33.51	236
237	1	69.2999339103699	36.65	33.13325	237	303.194383209008	0.131252979744159	2017-06-05 08:52:25.51	237
238	1	77.8799257278442	36.16	34.885	238	370.74202252853	0.142812797584179	2017-06-05 08:54:31.79	238
239	0	70.3199329376221	35.18	0	239	269.652237659388	0.115039350537282	2017-06-05 08:56:41.92	239
240	0	76.0499274730682	33.47	0	240	264.028945068515	0.104153430007304	2017-06-05 08:59:17.75	240
241	0	35.429966211319	19.15	0	241	166.36108017792	0.140864589481727	2017-06-05 09:00:14.20	241
242	0	0.509999513626099	0.56	0	242	4.07550452791858	0.239735560465799	2017-06-05 09:00:24.31	242
243	0	0.269999742507935	0.52	0	243	1.86386164333563	0.207095738148404	2017-06-05 09:00:26.07	243
244	0	30.9299705028534	11.84	0	244	126.728959108036	0.122918486040772	2017-06-05 09:01:21.55	244
245	3	64.7699382305145	36.68	34.9584458333333	245	436.069646003908	0.201977603521958	2017-06-05 09:03:22.55	245
246	4	61.9499409198761	37.12	34.2514875	246	393.7889693752	0.19069683746983	2017-06-05 09:05:13.88	246
247	0	58.2899444103241	34.65	0	247	247.014521079933	0.127130479197084	2017-06-05 09:06:55.79	247
248	1	72.8399305343628	36.03	35.0840375	248	286.671313676671	0.118068910081001	2017-06-05 09:09:16.24	248
249	4	52.9199495315552	37.21	34.696175	249	478.361541587758	0.271180012237958	2017-06-05 09:10:51.79	249
250	0	0.149999856948853	0.52	0	250	0.511126495372068	0.102225299074414	2017-06-05 09:11:03.00	250
251	1	0.989999055862427	0.8	0.5302375	251	25.1803750936887	0.763041669505717	2017-06-05 09:11:09.55	251
252	0	2.75999736785889	1.8	0	252	29.3261540895454	0.31876254445158	2017-06-05 09:11:13.75	252
253	1	1.55999851226807	0.7	0.54925	253	38.2582264602623	0.735735124235814	2017-06-05 09:11:16.64	253
254	0	0.239999771118164	0.53	0	254	5.79907922469399	0.724884903086749	2017-06-05 09:11:22.07	254
255	0	6.23999404907227	3.42	0	255	84.4470521012354	0.405995442794401	2017-06-05 09:11:32.68	255
256	0	1.16999888420105	1.02	0	256	38.239417416674	0.98049788247882	2017-06-05 09:11:34.72	256
257	0	0.779999256134033	0.62	0	257	11.064029221336	0.425539585435998	2017-06-05 09:11:38.50	257
258	0	2.09999799728394	1.62	0	258	31.7503535892538	0.453576479846483	2017-06-05 09:11:41.92	258
259	1	17.3699834346771	10.25	8.84075	259	213.866637422848	0.369372430782122	2017-06-05 09:12:09.75	259
260	2	15.1499855518341	5.69	0.8225125	260	140.643142135774	0.278501271555989	2017-06-05 09:12:30.64	260
261	3	52.1999502182007	37.72	32.8917708333333	261	352.000461857978	0.202299116010332	2017-06-05 09:14:09.88	261
262	0	0.779999256134033	0.64	0	262	5.99816213256851	0.230698543560327	2017-06-05 09:14:14.50	262
263	0	1.37999868392944	0.63	0	263	16.6279976414981	0.361478209597785	2017-06-05 09:14:18.31	263
264	0	1.5299985408783	0.83	0	264	15.3127811276076	0.300250610345248	2017-06-05 09:14:21.55	264
265	1	22.5599784851074	10.93	0.569925	265	334.900897871796	0.445346938659304	2017-06-05 09:14:52.75	265
266	0	7.88999247550964	2.05	0	266	26.5549493147081	0.100969389029308	2017-06-05 09:15:34.79	266
267	0	70.7099325656891	36.8	0	267	256.266716536523	0.108725802518678	2017-06-05 09:17:27.44	267
268	1	70.1099331378937	36.99	34.8841625	268	312.443613388879	0.133694314672178	2017-06-05 09:19:28.92	268
269	3	71.0699322223663	36.63	35.57214375	269	304.694744421454	0.128617452267393	2017-06-05 09:21:35.88	269
270	0	62.099940776825	35.07	0	270	217.27654988442	0.104964516852377	2017-06-05 09:25:52.75	270
271	1	62.5799403190613	38.38	36.2937875	271	319.139657252042	0.152991206736358	2017-06-05 09:27:39.55	271
272	0	74.8499286174774	37.12	0	272	296.532452073815	0.118850682193914	2017-06-05 09:29:41.75	272
273	1	80.6399230957031	37.36	35.7174875	273	321.329835736584	0.119542349604384	2017-06-05 09:32:13.64	273
274	5	73.859929561615	37.8	27.0639125	274	626.908394676587	0.254633791501457	2017-06-05 09:34:13.75	274
275	0	4.19999599456787	3.87	0	275	35.2708898916601	0.251934927797572	2017-06-05 09:34:19.75	275
276	1	1.40999865531921	1.16	0.58875	276	25.3882304695869	0.540175116374188	2017-06-05 09:34:22.92	276
277	0	1.88999819755554	0.76	0	277	17.2097424841305	0.273170515621119	2017-06-05 09:34:25.51	277
278	1	1.40999865531921	0.92	0.58865	278	36.1955039051946	0.770117104365843	2017-06-05 09:34:28.92	278
279	0	3.62999653816223	3.01	0	279	33.7246973297213	0.278716506857201	2017-06-05 09:34:33.75	279
280	0	0.0899999141693115	0.51	0	280	0.278626035250248	0.0928753450834161	2017-06-05 09:34:36.00	280
281	0	4.04999613761902	1.83	0	281	64.2243341034432	0.475735808173654	2017-06-05 09:34:43.51	281
282	0	3.77999639511108	1.37	0	282	65.2296946563198	0.517695989335871	2017-06-05 09:34:49.51	282
283	1	11.7899887561798	6.33	6.136125	283	102.794649737316	0.261563994242533	2017-06-05 09:35:07.75	283
284	1	5.03999519348145	4.7	0.8209375	284	83.7831064912388	0.498708967209755	2017-06-05 09:35:17.88	284
285	0	1.79999828338623	0.8	0	285	21.7271700319001	0.362119500531669	2017-06-05 09:35:20.68	285
286	0	64.1399388313293	36.66	0	286	243.69684383179	0.113983556516272	2017-06-05 09:37:26.48	286
287	1	51.1799511909485	31.85	28.95775	287	206.130729238875	0.12082692217988	2017-06-05 09:39:02.44	287
288	1	70.1399331092834	36.63	33.61075	288	298.86406216583	0.127828940190689	2017-06-05 09:40:54.75	288
289	1	69.8999333381653	37.76	34.2897	289	294.871296880562	0.126554204669769	2017-06-05 09:43:02.44	289
290	0	76.8899266719818	36.37	0	290	308.792960602926	0.120481061491582	2017-06-05 09:45:04.75	290
291	0	77.6999258995056	38.56	0	291	293.983126081713	0.113506998487148	2017-06-05 09:47:19.72	291
292	0	76.5299270153046	38.38	0	292	325.157910477014	0.127462920610354	2017-06-05 09:49:34.27	292
293	0	29.4599719047546	8.26	0	293	127.309418512245	0.129642992374995	2017-06-05 09:50:32.27	293
294	0	60.1199426651001	25.33	0	294	263.808503962613	0.131640970041224	2017-06-05 09:52:06.75	294
295	4	86.7599172592163	41.31	40.47034375	295	647.999296825819	0.224066146896894	2017-06-05 09:54:31.75	295
296	1	71.9099314212799	40.81	33.9581	296	368.747252267748	0.15383698467574	2017-06-05 09:56:48.92	296
297	0	71.0399322509766	41.43	0	297	324.826713162916	0.137173443058664	2017-06-05 09:59:02.72	297
298	1	72.5699307918549	40.98	36.7788	298	305.297066615017	0.126207964702364	2017-06-05 10:01:11.92	298
299	3	64.1399388313293	41.11	40.1827583333333	299	347.672184073443	0.162615614627429	2017-06-05 10:02:57.88	299
300	3	65.3999376296997	40.35	31.5703375	300	381.810328787022	0.175142352654597	2017-06-05 10:04:45.75	300
301	1	69.419933795929	41.09	40.1475	301	318.102691560255	0.137468751754648	2017-06-05 10:06:43.92	301
302	2	75.3599281311035	41.35	33.6556	302	419.513800036137	0.167003901288271	2017-06-05 10:08:58.50	302
303	3	67.6499354839325	41.01	36.55315	303	406.386651075227	0.180215809789458	2017-06-05 10:10:53.79	303
304	1	67.0199360847473	41.35	12.5073375	304	454.697214824406	0.203535011112089	2017-06-05 10:12:44.75	304
305	0	0.479999542236328	0.57	0	305	4.18342860123412	0.261464287577133	2017-06-05 10:12:46.25	305
306	0	5.30999493598938	2.17	0	306	31.547362357466	0.178233685635401	2017-06-05 10:13:02.27	306
307	0	69.4499337673187	41.21	0	307	300.062453795511	0.129616610710804	2017-06-05 10:15:05.51	307
308	0	78.4799251556396	41.82	0	308	295.614299673086	0.113002408131914	2017-06-05 10:17:17.75	308
309	0	74.9699285030365	42.65	0	309	335.674820058118	0.134323657486242	2017-06-05 10:19:17.75	309
310	0	60.9299418926239	31.36	0	310	365.817123108702	0.180116751899902	2017-06-05 10:20:48.55	310
311	0	22.9799780845642	11.23	0	311	173.804139529795	0.226898354477539	2017-06-05 10:21:25.75	311
312	2	74.6099288463593	41.83	41.556225	312	374.879546894949	0.150735644107338	2017-06-05 10:23:36.64	312
313	0	76.2899272441864	41.36	0	313	335.048795882585	0.131753360551547	2017-06-05 10:25:58.79	313
314	3	67.6199355125427	41.03	25.6580083333333	314	505.89614834938	0.22444372153921	2017-06-05 10:27:50.68	314
315	0	16.1999845504761	6.13	0	315	64.0614594124775	0.118632332245329	2017-06-05 10:28:34.68	315
316	0	17.6999831199646	4.45	0	316	112.676161981624	0.190976545731567	2017-06-05 10:29:06.44	316
317	2	9.56999087333679	8.39	2.4766875	317	186.282991984723	0.583959222522644	2017-06-05 10:29:27.88	317
318	0	10.979989528656	6.6	0	318	90.953246687552	0.248506138490579	2017-06-05 10:29:42.72	318
319	0	20.90998005867	13.24	0	319	105.400504861165	0.151220236529648	2017-06-05 10:30:13.88	319
320	2	65.0399379730225	41.19	40.68326875	320	390.369687142713	0.180059818792764	2017-06-05 10:32:21.79	320
321	2	64.1999387741089	32.03	17.4509625	321	359.638091828348	0.168055183097359	2017-06-05 10:34:23.92	321
322	2	67.8899352550507	43.22	42.78009375	322	355.804848950145	0.157227065377881	2017-06-05 10:36:19.75	322
323	3	74.0699293613434	43.35	42.6438958333333	323	428.394424145474	0.17350928478958	2017-06-05 10:38:36.88	323
324	1	24.5099766254425	20.96	6.63775	324	368.061417904367	0.450503571486373	2017-06-05 10:39:32.75	324
325	1	16.7999839782715	7.04	5.85555	325	188.063562011437	0.335827789306137	2017-06-05 10:39:58.51	325
326	0	22.4699785709381	10.38	0	326	86.1358689944978	0.115001160206272	2017-06-05 10:40:44.27	326
327	0	75.4799280166626	43.07	0	327	334.261110926966	0.132854177633929	2017-06-05 10:43:04.75	327
328	0	48.9299533367157	30.13	0	328	172.265981433478	0.105619853729907	2017-06-05 10:44:31.31	328
329	0	70.8899323940277	43.47	0	329	307.22256587326	0.130013781579881	2017-06-05 10:46:32.75	329
330	0	8.51999187469482	5.97	0	330	77.8223603220233	0.274022395500082	2017-06-05 10:46:48.27	330
331	1	22.2599787712097	13.5	0.584625	331	219.362636852601	0.295636976890298	2017-06-05 10:47:18.75	331
332	0	33.5399680137634	14.71	0	332	228.765253974499	0.204620084055902	2017-06-05 10:48:19.79	332
333	1	69.419933795929	42.59	38.8307375	333	320.621870147707	0.13855742011569	2017-06-05 10:50:16.50	333
334	0	18.3299825191498	5.62	0	334	74.8207822469108	0.12245627208987	2017-06-05 10:51:06.55	334
335	0	68.0099351406097	43.48	0	335	287.470584423331	0.126806609802969	2017-06-05 10:53:09.75	335
336	0	78.299925327301	44.01	0	336	348.705546030827	0.133603657483076	2017-06-05 10:55:18.72	336
337	2	28.9499723911285	22.81	9.295075	337	257.791595582084	0.267141549825994	2017-06-05 10:56:01.72	337
338	0	1.10999894142151	0.78	0	338	5.23462860686986	0.141476448834321	2017-06-05 10:56:05.55	338
339	1	31.1999702453613	28.45	5.866	339	298.506561458238	0.287025539863691	2017-06-05 10:56:50.79	339
340	0	2.93999719619751	0.63	0	340	15.1661286737253	0.154756415038013	2017-06-05 10:57:05.25	340
341	0	37.2299644947052	15.91	0	341	228.238334618821	0.183914854648526	2017-06-05 10:58:18.75	341
342	3	64.5299384593964	43.28	42.6912375	342	335.755263084902	0.156092637417435	2017-06-05 11:00:22.00	342
343	0	80.3399233818054	44.4	0	343	322.900391275465	0.120575202119292	2017-06-05 11:02:40.07	343
344	0	73.3499300479889	44.13	0	344	334.074182521508	0.13663565747301	2017-06-05 11:04:39.75	344
345	1	68.8199343681335	44.69	44.3424375	345	351.564777752908	0.153254044356106	2017-06-05 11:06:37.88	345
346	2	67.8299353122711	42.98	41.19305625	346	317.730697887464	0.14052662445266	2017-06-05 11:08:41.79	346
347	0	29.549971818924	13.38	0	347	135.573427142173	0.137637997098653	2017-06-05 11:09:32.51	347
348	0	31.5899698734283	11.96	0	348	173.409459455315	0.164681348010746	2017-06-05 11:10:23.25	348
349	1	71.3999319076538	42.81	39.84225	349	338.406734762886	0.142187703681885	2017-06-05 11:12:19.24	349
350	1	25.9799752235413	13.52	11.7550125	350	183.048947920836	0.211372919077178	2017-06-05 11:12:58.92	350
351	1	23.6099774837494	23.21	19.891125	351	285.403668656812	0.362647609474983	2017-06-05 11:13:53.75	351
352	0	8.27999210357666	2.34	0	352	178.244054672958	0.645811792293327	2017-06-05 11:14:05.25	352
353	0	11.7899887561798	5.12	0	353	145.250093654409	0.369593113624451	2017-06-05 11:14:21.79	353
354	0	2.60999751091003	1.36	0	354	10.4505200153034	0.12012091971613	2017-06-05 11:14:31.00	354
355	0	20.2499806880951	10.73	0	355	89.9897272039383	0.133318114376205	2017-06-05 11:15:11.72	355
356	0	49.3799529075623	28.05	0	356	185.837225632124	0.112902324199346	2017-06-05 11:16:29.75	356
357	0	68.7299344539642	44.62	0	357	263.196251338598	0.114882693731383	2017-06-05 11:18:23.75	357
358	0	71.8499314785004	40.58	0	358	307.806321584257	0.128520384795097	2017-06-05 11:20:21.75	358
359	1	23.6999773979187	11.42	10.2859	359	228.115102485938	0.288753294285997	2017-06-05 11:20:59.75	359
360	0	50.3699519634247	24.59	0	360	285.880991082831	0.170268606958208	2017-06-05 11:22:17.25	360
361	0	64.9499380588531	31.28	0	361	323.750972206871	0.149538555291857	2017-06-05 11:23:59.72	361
362	2	67.8599352836609	44.49	39.0686375	362	384.600002207575	0.170026526174879	2017-06-05 11:25:50.55	362
363	0	16.9199838638306	7.04	0	363	91.0384211729057	0.161415640377492	2017-06-05 11:26:17.72	363
364	0	37.7699639797211	15.05	0	364	199.075085326	0.158121592792693	2017-06-05 11:27:18.50	364
365	0	73.2599301338196	45.77	0	365	315.438100163815	0.129172031189114	2017-06-05 11:29:13.03	365
366	0	84.839919090271	46.68	0	366	335.420535850289	0.118606978730654	2017-06-05 11:31:36.25	366
367	1	71.3099319934845	42.73	39.60745	367	396.53993005671	0.166823697962436	2017-06-05 11:33:30.40	367
368	2	74.7899286746979	43.94	39.1177	368	430.175169638062	0.17255321686244	2017-06-05 11:35:36.75	368
369	0	72.5999307632446	45.92	0	369	316.463937132495	0.130770221955576	2017-06-05 11:37:42.20	369
370	2	74.4599289894104	43.16	40.176075	370	333.633018843553	0.134421039018354	2017-06-05 11:39:53.55	370
371	3	61.7999410629272	41.68	36.7592708333333	371	379.462538249336	0.184205115655018	2017-06-05 11:41:56.75	371
372	2	60.5099422931671	42.66	38.7421125	372	362.697487975671	0.179820271678568	2017-06-05 11:44:10.72	372
373	1	73.9199295043945	40.69	38.0304	373	336.543665032771	0.136584279639923	2017-06-05 11:46:31.75	373
374	0	20.7299802303314	10.17	0	374	100.931215405176	0.146065434739763	2017-06-05 11:47:09.72	374
375	3	69.0599341392517	44.48	42.1126041666667	375	338.114749394063	0.146878692178133	2017-06-05 11:49:36.24	375
376	2	68.8199343681335	43.25	39.66164375	376	380.665638869567	0.165939685644972	2017-06-05 11:51:54.88	376
377	0	75.2699282169342	41.52	0	377	321.314848799676	0.128064905858779	2017-06-05 11:54:08.64	377
378	0	79.1699244976044	42.83	0	378	318.215554114747	0.120581869691075	2017-06-05 11:56:29.68	378
379	5	72.0899312496185	43.21	40.4391775	379	647.227767087506	0.269341559337289	2017-06-05 11:58:29.75	379
380	1	5.60999464988708	4.27	0.640075	380	68.4442652200439	0.36601211347617	2017-06-05 11:58:39.55	380
381	1	0.509999513626099	0.61	0.5253625	381	2.19886518782358	0.129345011048446	2017-06-05 11:58:41.25	381
382	0	1.829998254776	0.79	0	382	16.4081859633788	0.268986655137357	2017-06-05 11:58:45.44	382
383	1	11.9399886131287	6.27	4.599	383	160.736161149348	0.403859701380272	2017-06-05 11:59:02.51	383
384	1	5.72999453544617	2.89	1.2405625	384	70.4661914426569	0.36893293949035	2017-06-05 11:59:12.75	384
385	1	7.16999316215515	5.12	2.89565	385	77.2078332521608	0.323045327414899	2017-06-05 11:59:29.55	385
386	1	8.66999173164368	4.83	1.11645	386	161.040456702207	0.557233414194488	2017-06-05 11:59:41.92	386
387	0	9.56999087333679	6.93	0	387	106.050138742201	0.332445575994359	2017-06-05 11:59:56.72	387
388	0	0.779999256134033	0.71	0	388	3.52062975578662	0.135408836761024	2017-06-05 12:00:03.50	388
389	2	11.2499892711639	6.95	0.79903125	389	90.7430712519651	0.241981523338574	2017-06-05 12:00:20.75	389
390	0	7.64999270439148	3.68	0	390	68.3664720920529	0.268103812125698	2017-06-05 12:00:33.75	390
391	0	4.58999562263489	1.16	0	391	28.5523460467581	0.186616640828484	2017-06-05 12:00:41.48	391
392	0	6.80999350547791	1.34	0	392	38.0092404555842	0.167441587910062	2017-06-05 12:00:51.55	392
393	1	12.1199884414673	1.34	0.68	393	95.6637024365273	0.236791342664671	2017-06-05 12:01:09.75	393
394	0	4.13999605178833	0.74	0	394	95.9692909693632	0.695429644705531	2017-06-05 12:01:16.72	394
395	0	6.65999364852905	1.16	0	395	65.3173591227017	0.294222338390548	2017-06-05 12:01:27.24	395
396	0	1.13999891281128	0.69	0	396	8.07428630328698	0.212481218507552	2017-06-05 12:01:29.92	396
397	0	1.13999891281128	0.63	0	397	6.70161409289827	0.176358265602586	2017-06-05 12:01:33.31	397
398	0	0.539999485015869	0.56	0	398	2.99844275606901	0.166580153114945	2017-06-05 12:01:35.40	398
399	0	1.5299985408783	0.63	0	399	6.50022425653468	0.127455377579111	2017-06-05 12:01:39.40	399
400	0	8.54999184608459	1.39	0	400	44.1037226109663	0.154749903898127	2017-06-05 12:01:59.92	400
401	0	14.3699862957001	1.45	0	401	73.2064511137988	0.15283183948601	2017-06-05 12:02:30.75	401
402	0	8.66999173164368	1.26	0	402	29.5032633543854	0.102087416451161	2017-06-05 12:02:44.16	402
403	0	32.0999693870544	5.3	0	403	142.113536287872	0.132816389054086	2017-06-05 12:03:41.75	403
404	0	4.10999608039856	0.75	0	404	12.7764274202322	0.0932585943082639	2017-06-05 12:03:55.88	404
405	1	74.909928560257	41.69	36.4819	405	302.21475235505	0.12103113830799	2017-06-05 12:08:18.79	405
406	0	12.5699880123138	9.29	0	406	62.0896517268263	0.148185326317008	2017-06-05 12:08:38.88	406
407	1	66.2099368572235	39.1	36.0718	407	332.457141449484	0.150637581082684	2017-06-05 12:10:39.68	407
408	0	76.5899269580841	40.84	0	408	291.934335693596	0.114349524360985	2017-06-05 12:13:02.25	408
409	0	78.3599252700806	39.35	0	409	331.589220052686	0.126948399713892	2017-06-05 12:15:15.50	409
410	1	67.6799354553223	39.65	37.5427625	410	366.142742023445	0.162297314726704	2017-06-05 12:17:19.55	410
411	1	71.2199320793152	41.73	36.863225	411	329.154815082244	0.138649879984096	2017-06-05 12:19:19.20	411
412	0	80.6399230957031	40.16	0	412	336.712843269935	0.125265194668875	2017-06-05 12:21:36.51	412
413	0	79.0799245834351	44	0	413	314.673359515566	0.119375326068121	2017-06-05 12:23:52.75	413
414	1	76.739926815033	44.35	36.696525	414	361.563054133401	0.141345994579125	2017-06-05 12:26:00.64	414
415	1	74.2199292182922	40.71	38.0648	415	351.228459302136	0.141967849354137	2017-06-05 12:28:12.03	415
416	0	74.8799285888672	37.19	0	416	306.379392471423	0.122748154035025	2017-06-05 12:30:17.75	416
417	0	76.9499266147614	37.86	0	417	324.898984438664	0.126666270736321	2017-06-05 12:32:21.00	417
418	2	66.3899366855621	42.82	38.6566125	418	367.781845691353	0.166191525391484	2017-06-05 12:34:15.50	418
419	0	77.4899260997772	41.97	0	419	323.209396721376	0.125129460596739	2017-06-05 12:36:24.27	419
420	0	79.1999244689941	44.01	0	420	337.613452434246	0.127883883497821	2017-06-05 12:38:34.75	420
421	0	81.2999224662781	44.8	0	421	355.088414619464	0.131028935283935	2017-06-05 12:40:47.50	421
422	0	81.179922580719	42.13	0	422	344.808221706395	0.127423585257352	2017-06-05 12:42:59.55	422
423	0	79.73992395401	45.84	0	423	342.926831961704	0.129016866802748	2017-06-05 12:45:10.51	423
424	0	82.1399216651917	47.04	0	424	364.006483499708	0.13294612253459	2017-06-05 12:47:29.03	424
425	0	87.1799168586731	42.86	0	425	360.127775968003	0.123925593932554	2017-06-05 12:49:49.44	425
426	0	85.0799188613892	42.96	0	426	370.126536664297	0.130510062293476	2017-06-05 12:52:10.55	426
427	3	84.5999193191528	46.33	40.0814666666667	427	577.525312878129	0.204796210240471	2017-06-05 12:54:26.07	427
428	0	71.1599321365356	43.09	0	428	306.119071659867	0.129055257866723	2017-06-05 12:56:36.92	428
429	0	79.4099242687225	42.7	0	429	335.480644628534	0.126739948858532	2017-06-05 12:58:48.24	429
430	0	82.4999213218689	43.4	0	430	350.204374890296	0.127347045414653	2017-06-05 13:01:05.07	430
431	0	86.4899175167084	46.15	0	431	371.722831941299	0.128936119299791	2017-06-05 13:03:24.44	431
432	0	87.2099168300629	44.55	0	432	365.709768311727	0.125803153874003	2017-06-05 13:05:46.31	432
433	0	1.76999831199646	0.63	0	433	8.76942681773212	0.148634352842917	2017-06-05 13:06:02.92	433
434	0	1.85999822616577	0.6	0	434	8.39912274718995	0.13546972172887	2017-06-05 13:06:05.44	434
435	0	4.40999579429626	0.73	0	435	19.2889594256265	0.131217411058684	2017-06-05 13:06:15.16	435
436	0	38.5799632072449	9.57	0	436	160.201385925718	0.124573394965566	2017-06-05 13:07:11.75	436
437	0	89.7599143981934	43.83	0	437	381.590926341488	0.127537074311995	2017-06-05 13:09:30.50	437
438	0	91.2899129390717	41.54	0	438	384.225581007319	0.126265389749366	2017-06-05 13:11:56.75	438
439	0	88.5899155139923	41.91	0	439	368.678828777578	0.124848909169515	2017-06-05 13:14:15.51	439
440	0	89.4899146556854	42.84	0	440	380.541170566016	0.127569953257129	2017-06-05 13:16:36.55	440
441	0	91.1699130535126	45.48	0	441	386.004112985494	0.127016819014641	2017-06-05 13:19:03.79	441
442	0	88.6199154853821	44.87	0	442	377.548533922012	0.127809253189577	2017-06-05 13:21:27.44	442
443	0	88.0799160003662	39.56	0	443	375.838591175913	0.128010419337845	2017-06-05 13:23:49.64	443
444	0	83.5799202919006	43.53	0	444	357.713440372191	0.128396784053191	2017-06-05 13:26:07.75	444
445	0	89.9699141979218	44.92	0	445	387.353750202884	0.129160970391092	2017-06-05 13:28:31.27	445
446	0	87.5099165439606	44.09	0	446	368.334017024834	0.126271517663639	2017-06-05 13:30:52.68	446
447	1	79.6199240684509	40.67	39.50485	447	352.921834472524	0.132977330245864	2017-06-05 13:33:03.64	447
448	0	84.5999193191528	42.22	0	448	375.220660722556	0.133056971887431	2017-06-05 13:35:18.79	448
449	0	88.4699156284332	43.68	0	449	378.397528298898	0.128313844794472	2017-06-05 13:37:40.51	449
450	0	78.2099254131317	43.24	0	450	348.372959089933	0.133629827038716	2017-06-05 13:39:56.64	450
451	1	74.2199292182922	43.09	13.7133875	451	345.124900131646	0.139500768040277	2017-06-05 13:42:04.25	451
452	0	68.9699342250824	38.59	0	452	327.433053740617	0.142424120809316	2017-06-05 13:44:01.16	452
453	0	48.5399537086487	20.41	0	453	232.243852326198	0.143537609595919	2017-06-05 13:45:24.75	453
454	1	64.1699388027191	42.97	40.048	454	365.365252490985	0.170811244736318	2017-06-05 13:47:07.92	454
455	3	68.3399348258972	42.73	42.3878833333333	455	442.063445771625	0.194057702270248	2017-06-05 13:49:01.48	455
456	1	26.9999742507935	15.23	11.3145	456	317.601653875175	0.352890726527972	2017-06-05 13:49:48.75	456
457	1	1.79999828338623	0.88	0.5556	457	36.4136547311919	0.606894245519865	2017-06-05 13:49:56.88	457
458	0	0.119999885559082	0.51	0	458	0.264754841105386	0.0661887102763465	2017-06-05 13:49:59.00	458
459	0	39.8099620342255	20.73	0	459	275.67549801338	0.207743404682276	2017-06-05 13:51:06.55	459
460	0	0.989999055862427	0.7	0	460	7.90274479218308	0.239477114914639	2017-06-05 13:51:27.40	460
461	0	7.43999290466309	4	0	461	60.4889827818197	0.24390718863637	2017-06-05 13:51:38.79	461
462	0	57.389945268631	41.58	0	462	272.675655079062	0.142538241024078	2017-06-05 13:53:10.88	462
463	1	61.7699410915375	41.91	41.80465	463	347.596884163932	0.16881830216801	2017-06-05 13:54:53.50	463
464	0	79.4399242401123	41.88	0	464	383.912505953235	0.144982064181735	2017-06-05 13:57:05.72	464
465	4	84.8699190616608	42.42	35.221340625	465	624.869347326895	0.220879938963201	2017-06-05 13:59:24.40	465
466	1	5.12999510765076	3.92	3.54875	466	85.7378656009605	0.501391026906202	2017-06-05 13:59:52.68	466
467	0	7.28999304771423	5.23	0	467	67.8655024241381	0.279281902979992	2017-06-05 14:00:02.72	467
468	0	69.149934053421	42.29	0	468	277.374158775963	0.120335860640331	2017-06-05 14:01:59.51	468
469	0	57.2699453830719	33.86	0	469	325.797497539756	0.17066395889982	2017-06-05 14:03:48.68	469
470	0	76.1699273586273	41.1	0	470	320.936967888015	0.126402901885788	2017-06-05 14:05:57.64	470
471	0	16.6799840927124	5.97	0	471	105.4380118131	0.189636711894064	2017-06-05 14:06:25.50	471
472	1	41.7599601745605	40.5	40.01045	472	469.796651475969	0.337497594451127	2017-06-05 14:07:47.75	472
473	0	0.269999742507935	0.54	0	473	1.81795862347132	0.201995402607924	2017-06-05 14:07:52.20	473
474	0	0.269999742507935	0.53	0	474	1.81232896426735	0.201369884918594	2017-06-05 14:07:55.00	474
475	0	3.23999691009521	1.31	0	475	95.6898145292259	0.886016801196536	2017-06-05 14:08:05.55	475
476	0	7.67999267578125	4.49	0	476	62.1748118462166	0.242870358774283	2017-06-05 14:08:17.51	476
477	0	46.1999559402466	30.55	0	477	241.480511359398	0.156805526856752	2017-06-05 14:09:41.68	477
478	0	60.779942035675	40.78	0	478	307.577660779951	0.151815232369176	2017-06-05 14:11:20.16	478
479	0	65.0699379444122	41.74	0	479	273.492407777895	0.126091474309772	2017-06-05 14:13:08.79	479
480	0	71.5499317646027	41.44	0	480	317.803218618627	0.133250825416615	2017-06-05 14:15:00.55	480
481	0	75.4499280452728	40.15	0	481	325.643832686353	0.129480649179464	2017-06-05 14:17:09.88	481
482	0	82.1399216651917	40.78	0	482	338.352774106657	0.123576615816894	2017-06-05 14:19:23.68	482
483	0	65.6399374008179	40.55	0	483	292.493957596749	0.133680967823011	2017-06-05 14:21:11.55	483
484	1	78.4199252128601	39.35	37.3248	484	362.618586163328	0.138721723857432	2017-06-05 14:23:23.64	484
485	0	79.2599244117737	40.61	0	485	334.538384618747	0.126623158447671	2017-06-05 14:25:35.75	485
486	0	82.4099214076996	41.01	0	486	344.685370877694	0.125477018885218	2017-06-05 14:27:55.68	486
487	0	70.7399325370789	24.56	0	487	292.269317490307	0.123947971794023	2017-06-05 14:29:52.75	487
488	0	83.0699207782745	37.99	0	488	350.449785995291	0.126561858430947	2017-06-05 14:32:12.96	488
489	0	1.64999842643738	0.73	0	489	7.85870387784894	0.142885525051799	2017-06-05 14:32:29.68	489
490	0	1.10999894142151	0.58	0	490	5.42207887185491	0.146542672212295	2017-06-05 14:32:36.07	490
491	0	84.1199197769165	40.65	0	491	363.221599700409	0.129536947111416	2017-06-05 14:34:44.92	491
492	0	85.9799180030823	40.63	0	492	353.681597464427	0.123406000510965	2017-06-05 14:37:01.68	492
493	0	2.27999782562256	0.82	0	493	9.43646246598641	0.124163979815611	2017-06-05 14:37:18.88	493
494	0	0.869999170303345	0.55	0	494	4.5255903066616	0.156054838160745	2017-06-05 14:37:20.25	494
495	0	0.539999485015869	0.59	0	495	3.65995270835898	0.203330706019943	2017-06-05 14:37:22.24	495
496	0	2.39999771118164	0.77	0	496	11.4375903140914	0.142969878926143	2017-06-05 14:37:30.92	496
497	0	1.64999842643738	0.6	0	497	8.02536606310342	0.14591574660188	2017-06-05 14:37:34.79	497
498	0	4.01999616622925	0.69	0	498	18.7724188933856	0.140092678308848	2017-06-05 14:37:41.64	498
499	0	86.9999170303345	35.78	0	499	361.663255690233	0.124711467479391	2017-06-05 14:39:53.27	499
500	0	1.0199990272522	0.57	0	500	4.74811647751186	0.139650484632702	2017-06-05 14:40:14.20	500
501	0	2.45999765396118	0.85	0	501	12.9912501538153	0.158429879924577	2017-06-05 14:40:31.27	501
502	0	1.94999814033508	0.87	0	502	10.219443823035	0.157222212662078	2017-06-05 14:40:34.79	502
503	0	91.0199131965637	39.11	0	503	378.706745915283	0.124820944599632	2017-06-05 14:42:49.64	503
504	0	0.989999055862427	0.64	0	504	5.56575746844156	0.168659317225502	2017-06-05 14:43:05.48	504
505	0	1.16999888420105	0.67	0	505	6.28359792976835	0.161117895635086	2017-06-05 14:43:21.68	505
506	0	1.88999819755554	0.8	0	506	9.18729732375474	0.145830116250075	2017-06-05 14:43:30.64	506
507	0	3.26999688148499	0.7	0	507	14.2125470520449	0.130390339927018	2017-06-05 14:43:37.16	507
508	0	85.2599186897278	30.54	0	508	364.538090719771	0.128268152962622	2017-06-05 14:45:41.79	508
509	0	1.22999882698059	0.65	0	509	6.18055833309664	0.150745325197479	2017-06-05 14:45:54.44	509
510	0	0.959999084472656	0.54	0	510	4.08321620376868	0.127600506367771	2017-06-05 14:45:59.16	510
511	0	1.94999814033508	0.83	0	511	9.35721026066192	0.14395708093326	2017-06-05 14:46:12.88	511
512	0	8.90999150276184	0.89	0	512	44.2688100566498	0.149053232513972	2017-06-05 14:46:26.07	512
513	0	2.03999805450439	0.66	0	513	10.3604641697606	0.152359767202362	2017-06-05 14:46:37.68	513
514	0	82.7999210357666	31.62	0	514	345.322604473006	0.125116885678625	2017-06-05 14:48:41.51	514
515	0	2.69999742507935	0.95	0	515	13.8251623481606	0.153612914979562	2017-06-05 14:48:58.51	515
516	0	1.25999879837036	0.63	0	516	6.10353930397533	0.145322364380365	2017-06-05 14:49:08.00	516
517	0	0.449999570846558	0.54	0	517	2.46296846670866	0.164197897780577	2017-06-05 14:49:12.16	517
518	0	3.23999691009521	0.74	0	518	16.299898049922	0.150924981943722	2017-06-05 14:49:24.44	518
519	0	91.109913110733	36.92	0	519	379.833079416409	0.12506851478973	2017-06-05 14:51:41.51	519
520	0	0.329999685287476	0.56	0	520	1.89136455598771	0.171942232362519	2017-06-05 14:51:56.07	520
521	0	0.959999084472656	0.55	0	521	4.64511134840931	0.145159729637791	2017-06-05 14:52:00.00	521
522	0	1.67999839782715	0.72	0	522	9.01352379616276	0.160955782074335	2017-06-05 14:52:04.40	522
523	0	1.28999876976013	0.68	0	523	6.96323467078801	0.161935690018326	2017-06-05 14:52:08.40	523
524	0	0.539999485015869	0.52	0	524	3.64357484015812	0.202420824453229	2017-06-05 14:52:14.55	524
525	0	0.659999370574951	0.63	0	525	3.92972071352483	0.178623668796583	2017-06-05 14:52:19.24	525
526	0	4.46999573707581	0.76	0	526	21.5826698580386	0.144850133275427	2017-06-05 14:52:32.27	526
527	0	0.779999256134033	0.6	0	527	4.09060987257397	0.157331148945153	2017-06-05 14:52:35.44	527
528	0	0.779999256134033	0.64	0	528	3.55965502967431	0.136909808833627	2017-06-05 14:52:38.50	528
529	0	4.37999582290649	0.74	0	529	19.7361218031081	0.135178916459644	2017-06-05 14:52:45.25	529
530	0	50.6999516487122	11.11	0	530	217.449416326258	0.128668293684177	2017-06-05 14:54:01.96	530
531	0	86.6099174022675	31.72	0	531	363.101485661908	0.12577121082851	2017-06-05 14:56:16.92	531
532	0	0.659999370574951	0.67	0	532	3.76555528337521	0.171161603789782	2017-06-05 14:56:26.40	532
533	0	9.71999073028564	1.04	0	533	45.427024001239	0.140206864201355	2017-06-05 14:56:46.55	533
534	0	16.9199838638306	1.11	0	534	80.4028709062602	0.142558281748688	2017-06-05 14:57:12.31	534
535	0	47.6999545097351	10.14	0	535	210.522164167442	0.132403876834869	2017-06-05 14:58:22.75	535
536	0	60.7199420928955	13.67	0	536	283.676445082567	0.140156346384667	2017-06-05 14:59:59.27	536
537	0	4.55999565124512	0.97	0	537	23.1769647709093	0.152480031387561	2017-06-05 15:00:15.03	537
538	0	37.9199638366699	8.24	0	538	164.027915086329	0.129768920163235	2017-06-05 15:01:09.68	538
539	0	87.7799162864685	33.11	0	539	378.590641943879	0.129388462728598	2017-06-05 15:03:23.68	539
540	0	39.8399620056152	7.78	0	540	171.268641906331	0.128967350833081	2017-06-05 15:04:29.68	540
541	0	79.8299238681793	23.49	0	541	354.360104988993	0.133168021416382	2017-06-05 15:06:31.55	541
542	0	14.6699860095978	1.08	0	542	65.7947727020786	0.134549637427564	2017-06-05 15:07:00.00	542
543	0	59.8799428939819	15.23	0	543	265.071731385502	0.132801468630011	2017-06-05 15:08:31.96	543
544	0	55.0799474716187	11.36	0	544	257.108092899249	0.140037087635756	2017-06-05 15:10:01.44	544
545	0	38.2799634933472	8	0	545	170.381886712195	0.133528124382598	2017-06-05 15:11:01.31	545
546	0	1.49999856948853	0.65	0	546	8.87069434200795	0.177413886840159	2017-06-05 15:11:17.50	546
547	0	1.46999859809875	0.71	0	547	7.35172051237473	0.150035112497444	2017-06-05 15:11:23.16	547
548	0	1.34999871253967	0.67	0	548	7.26955871706641	0.161545749268143	2017-06-05 15:11:27.00	548
549	0	18.7199821472168	6.57	0	549	108.492417716686	0.173866054033151	2017-06-05 15:11:59.55	549
550	0	39.9899618625641	9.92	0	550	196.445117083719	0.14737068048291	2017-06-05 15:13:00.88	550
551	1	30.6299707889557	8.3	2.2235	551	207.775286599804	0.203501749852894	2017-06-05 15:13:54.24	551
552	0	2.87999725341797	0.97	0	552	79.3224045845514	0.826275047755743	2017-06-05 15:14:00.27	552
553	0	24.2099769115448	6.33	0	553	118.363142293122	0.146670560462357	2017-06-05 15:14:47.68	553
554	0	27.3299739360809	6.69	0	554	124.100592764947	0.136224580422555	2017-06-05 15:15:29.40	554
555	0	25.7399754524231	5.17	0	555	130.938722656973	0.152609233865936	2017-06-05 15:16:10.50	555
556	0	1.85999822616577	0.73	0	556	10.8957995449282	0.175738702337551	2017-06-05 15:16:25.27	556
557	0	1.76999831199646	0.73	0	557	11.0937054712688	0.188028906292691	2017-06-05 15:16:29.51	557
558	0	25.0499761104584	7.33	0	558	124.907577769657	0.149589913496596	2017-06-05 15:17:06.75	558
559	0	32.159969329834	8.74	0	559	154.674521024925	0.144285933791908	2017-06-05 15:17:58.25	559
560	1	39.4499623775482	9.87	9.4259	560	200.644636089031	0.152581472311051	2017-06-05 15:18:59.16	560
561	0	45.5099565982819	10.59	0	561	216.433093162621	0.142671781913396	2017-06-05 15:20:11.75	561
562	0	1.5299985408783	0.77	0	562	9.09530892326605	0.178339390652276	2017-06-05 15:20:22.68	562
563	0	1.34999871253967	0.69	0	563	9.16379825729168	0.203639961273148	2017-06-05 15:20:32.03	563
564	0	1.70999836921692	0.9	0	564	10.682779549215	0.187417185073948	2017-06-05 15:20:36.75	564
565	0	44.8799571990967	8.65	0	565	208.800756896217	0.139572698460038	2017-06-05 15:21:48.96	565
566	0	2.27999782562256	1.07	0	566	12.9150738845635	0.169935182691625	2017-06-05 15:21:57.55	566
567	0	1.73999834060669	0.54	0	567	8.17471386280114	0.140943342462089	2017-06-05 15:22:01.75	567
568	0	47.4599547386169	9.47	0	568	220.720087981041	0.139519651062605	2017-06-05 15:23:11.51	568
569	0	44.579957485199	10.43	0	569	201.72167327957	0.135748097765525	2017-06-05 15:24:20.64	569
570	0	31.3499701023102	7.22	0	570	139.451286635562	0.133446207306758	2017-06-05 15:25:12.25	570
571	0	40.3799614906311	6.66	0	571	182.454462490501	0.135553092489228	2017-06-05 15:26:17.64	571
572	0	38.9999628067017	5.81	0	572	173.770365041873	0.133669511570671	2017-06-05 15:27:20.64	572
573	0	26.7899744510651	2.88	0	573	130.186385985651	0.145785426635667	2017-06-05 15:28:03.03	573
574	0	30.4499709606171	3.9	0	574	138.401417471581	0.136356076326681	2017-06-05 15:28:50.03	574
575	0	2.09999799728394	0.85	0	575	11.1050109347079	0.15864301335297	2017-06-05 15:28:59.27	575
576	0	25.1399760246277	7	0	576	138.293663348748	0.165028237886334	2017-06-05 15:29:37.88	576
577	2	6.47999382019043	3.96	1.1741	577	94.0313529003905	0.435330337501808	2017-06-05 15:29:49.75	577
578	0	0.179999828338623	0.54	0	578	0.402281078726409	0.0670468464544016	2017-06-05 15:29:55.03	578
579	0	0.179999828338623	0.53	0	579	2.38793022991024	0.397988371651707	2017-06-05 15:29:57.03	579
580	0	1.3199987411499	0.81	0	580	14.3399191066165	0.325907252423103	2017-06-05 15:30:00.07	580
581	2	4.25999593734741	2.38	1.45219375	581	39.3567052720755	0.277159896282222	2017-06-05 15:30:10.64	581
582	0	7.16999316215515	5.03	0	582	122.824619920028	0.513910543598445	2017-06-05 15:30:26.75	582
583	0	1.43999862670898	0.75	0	583	35.4012062015859	0.737525129199706	2017-06-05 15:30:33.25	583
584	0	9.62999081611633	4.71	0	584	74.5528609762854	0.232251903352914	2017-06-05 15:30:51.00	584
585	0	23.5199775695801	6.12	0	585	116.080945314804	0.148062430248475	2017-06-05 15:31:33.75	585
586	0	30.2399711608887	6.8	0	586	139.520531065345	0.138413225263239	2017-06-05 15:32:24.51	586
587	1	21.0599799156189	7.17	7.0287625	587	206.362087579975	0.293963087720761	2017-06-05 15:33:01.16	587
588	0	25.4399757385254	6.35	0	588	119.314908734777	0.140701543319313	2017-06-05 15:33:57.31	588
589	0	34.5599670410156	6.91	0	589	163.619516526791	0.142030830318395	2017-06-05 15:34:51.51	589
590	0	34.9499666690826	6.61	0	590	158.234549976165	0.13582364804821	2017-06-05 15:35:45.96	590
591	2	23.4899775981903	6.68	4.9043375	591	147.99175968802	0.189006078784189	2017-06-05 15:36:27.75	591
592	1	11.6999888420105	4.64	4.1905	592	115.260126555446	0.295538786039605	2017-06-05 15:36:49.75	592
593	0	19.079981803894	5.6	0	593	96.4060177322094	0.151581788887122	2017-06-05 15:37:24.51	593
594	0	29.2199721336365	6.22	0	594	139.340410559002	0.143059969773103	2017-06-05 15:38:08.31	594
595	0	32.549968957901	6.78	0	595	152.82420161822	0.14085179872647	2017-06-05 15:39:00.51	595
596	1	19.1999816894531	6.65	5.2693125	596	166.091777177313	0.259518401839552	2017-06-05 15:39:33.75	596
597	0	0.779999256134033	0.76	0	597	21.3845298126746	0.8224819158721	2017-06-05 15:39:36.31	597
598	2	11.6099889278412	5.4	4.6446625	598	111.066907771157	0.286994593723919	2017-06-05 15:39:54.55	598
599	0	28.4699728488922	5.93	0	599	145.184255555697	0.152986570659323	2017-06-05 15:40:42.64	599
600	0	23.5499775409698	5.06	0	600	133.049875567668	0.169490287347348	2017-06-05 15:41:19.75	600
601	2	8.93999147415161	5.12	4.8813	601	126.596761271381	0.424821346548257	2017-06-05 15:41:38.00	601
602	0	15.5999851226807	5.01	0	602	93.5048464530458	0.179817012409703	2017-06-05 15:42:02.92	602
603	0	22.8599781990051	5.47	0	603	127.173993240441	0.166895004252547	2017-06-05 15:42:41.55	603
604	0	22.9799780845642	5.53	0	604	135.144111103737	0.176428343477463	2017-06-05 15:43:16.75	604
605	1	17.8199830055237	5.38	4.64935	605	136.494004870669	0.229787886987658	2017-06-05 15:43:50.72	605
606	1	2.87999725341797	0.85	0.519225	606	40.8132393843683	0.425137910253837	2017-06-05 15:44:01.68	606
607	0	2.96999716758728	4.09	0	607	52.729570897265	0.532621928255202	2017-06-05 15:44:05.92	607
608	0	12.3599882125854	5.34	0	608	83.1883403059403	0.201913447344515	2017-06-05 15:44:23.51	608
609	0	20.0999808311462	6.07	0	609	120.819950882876	0.180328284899815	2017-06-05 15:44:58.88	609
610	1	20.1899807453156	5.64	5.00775	610	200.943789623705	0.298579182204614	2017-06-05 15:45:33.55	610
611	0	18.3599824905396	5.22	0	611	107.710477250187	0.17599751184671	2017-06-05 15:46:02.75	611
612	0	21.179979801178	5.61	0	612	111.980217273329	0.158612205769588	2017-06-05 15:46:36.27	612
613	1	27.1499741077423	5.31	4.342825	613	201.90295269418	0.223097185297436	2017-06-05 15:47:19.48	613
614	0	2.60999751091003	1.76	0	614	85.7412597720031	0.985531721517277	2017-06-05 15:47:24.88	614
615	0	3.50999665260315	1.35	0	615	40.4873904864364	0.346046072533644	2017-06-05 15:47:30.75	615
616	1	16.9499838352203	4.61	4.523675	616	128.851609978259	0.228055946864174	2017-06-05 15:48:05.64	616
617	0	20.2799806594849	5.05	0	617	114.975038765709	0.170081418292468	2017-06-05 15:48:37.68	617
618	0	22.8899781703949	5.37	0	618	131.804649544026	0.172745281184831	2017-06-05 15:49:13.75	618
619	0	25.1399760246277	5.25	0	619	134.196451347629	0.160138963421992	2017-06-05 15:49:54.48	619
620	1	14.4899861812592	5.7	4.0214875	620	142.124741991803	0.294254124206631	2017-06-05 15:50:19.68	620
621	0	15.5099852085114	4.68	0	621	119.221595928827	0.230602700055759	2017-06-05 15:50:41.03	621
622	0	23.9099771976471	5.75	0	622	147.960808836888	0.185647188001114	2017-06-05 15:51:21.88	622
623	0	25.8599753379822	6.22	0	623	157.115567117807	0.182268639347805	2017-06-05 15:52:02.79	623
624	1	16.9199838638306	5.66	5.4865	624	163.508297524765	0.289908328944619	2017-06-05 15:52:38.92	624
625	0	0.929999113082886	0.6	0	625	33.3615474804407	1.07617895098196	2017-06-05 15:52:40.31	625
626	0	26.4899747371674	5.95	0	626	137.364069567522	0.155565197698213	2017-06-05 15:53:25.44	626
627	0	26.8199744224548	5.51	0	627	153.215271977682	0.171381735992933	2017-06-05 15:54:07.88	627
628	0	22.8299782276154	5.77	0	628	118.831090401161	0.156151235743969	2017-06-05 15:54:41.75	628
629	0	25.3199758529663	5.82	0	629	142.091366202542	0.168354699292111	2017-06-05 15:55:20.88	629
630	1	7.07999324798584	4.92	4.031	630	65.2873776924504	0.276641430900214	2017-06-05 15:55:37.40	630
631	0	1.22999882698059	0.64	0	631	34.807326185704	0.848959175261074	2017-06-05 15:55:45.25	631
632	0	0.0899999141693115	0.51	0	632	0.0929780485438182	0.0309926828479394	2017-06-05 15:55:52.00	632
633	0	11.7299888134003	5.51	0	633	69.939036087495	0.178872215057532	2017-06-05 15:56:10.68	633
634	0	25.2899758815765	6.05	0	634	143.375493147711	0.17007769056668	2017-06-05 15:56:54.75	634
635	0	25.7699754238129	6.04	0	635	127.212048070316	0.148093187509099	2017-06-05 15:57:34.68	635
636	1	25.3199758529663	5.42	4.589075	636	139.779931680505	0.165616032796807	2017-06-05 15:58:14.79	636
637	1	11.639988899231	5.06	4.726125	637	156.069006714899	0.402239708028091	2017-06-05 15:58:35.79	637
638	0	17.6699831485748	5.45	0	638	105.392065803125	0.178933897798175	2017-06-05 15:59:03.55	638
639	1	11.6999888420105	5.46	5.3737125	639	177.34179420336	0.454722549239386	2017-06-05 15:59:25.75	639
640	0	22.9799780845642	6.6	0	640	119.629460266165	0.156174230112487	2017-06-05 16:00:06.72	640
641	1	11.9699885845184	5.46	5.4278375	641	123.202937188964	0.30877929120041	2017-06-05 16:00:28.24	641
642	1	17.0099837779999	5.4	5.22275	642	169.227221576263	0.298460708247378	2017-06-05 16:00:52.75	642
643	1	5.03999519348145	4.93	4.9081375	643	89.8703394225268	0.534942496562659	2017-06-05 16:01:01.88	643
644	1	23.8199772834778	6.53	5.40425	644	195.65264497894	0.246413910552821	2017-06-05 16:01:46.75	644
645	0	0.59999942779541	0.55	0	645	16.4551047665266	0.822755238326329	2017-06-05 16:01:49.20	645
646	0	14.0999865531921	5.61	0	646	80.023610226162	0.170263000481196	2017-06-05 16:02:13.92	646
647	0	25.3199758529663	6.3	0	647	146.893998546591	0.174045021974634	2017-06-05 16:02:56.92	647
648	0	28.9799723625183	5.72	0	648	155.284326368585	0.160749820257335	2017-06-05 16:03:42.75	648
649	0	25.4999756813049	5.87	0	649	130.834036170677	0.153922395494914	2017-06-05 16:04:22.31	649
650	0	24.2399768829346	5.73	0	650	112.650328990155	0.139418723997716	2017-06-05 16:04:59.25	650
651	0	24.6299765110016	6.31	0	651	123.849029182461	0.150851436275836	2017-06-05 16:05:37.92	651
652	0	26.3699748516083	5.87	0	652	133.824446147705	0.1522462413512	2017-06-05 16:06:17.25	652
653	1	25.8899753093719	5.74	5.4576125	653	145.507898429837	0.16860706654674	2017-06-05 16:06:56.64	653
654	0	26.6999745368958	5.79	0	654	140.753321723064	0.158149799688836	2017-06-05 16:07:38.75	654
655	0	27.8999733924866	5.96	0	655	169.969973745368	0.182763412629428	2017-06-05 16:08:21.31	655
656	0	22.349978685379	6.02	0	656	123.686674990556	0.166022382537659	2017-06-05 16:08:59.75	656
657	0	28.7099726200104	5.69	0	657	143.609707254478	0.150062390025578	2017-06-05 16:09:42.68	657
658	0	24.4199767112732	5.43	0	658	125.015448672439	0.153581632275724	2017-06-05 16:10:20.79	658
659	0	31.6499698162079	5.97	0	659	157.994877706543	0.149758177920894	2017-06-05 16:11:13.40	659
660	1	7.8299925327301	2.94	0.5451125	660	35.8346028376981	0.137297328880069	2017-06-05 16:11:34.50	660
661	2	19.739981174469	4.74	4.345775	661	166.348051366916	0.25280858870352	2017-06-05 16:12:04.51	661
662	0	31.3799700737	9.97	0	662	145.774111122415	0.139363394954508	2017-06-05 16:13:03.75	662
663	0	34.8599667549133	7.64	0	663	158.369190782782	0.136290181396542	2017-06-05 16:13:59.88	663
664	0	22.1399788856506	4.89	0	664	114.290878350086	0.154865688821255	2017-06-05 16:14:39.16	664
665	0	2.45999765396118	0.87	0	665	15.0988320550088	0.184132098231815	2017-06-05 16:14:46.75	665
666	0	2.09999799728394	0.69	0	666	12.1731789145386	0.17390255592198	2017-06-05 16:14:57.27	666
667	0	0.659999370574951	0.53	0	667	4.80741524638419	0.218518874835645	2017-06-05 16:15:00.68	667
668	0	5.36999487876892	0.87	0	668	30.4626933165677	0.170182644226635	2017-06-05 16:15:13.79	668
669	0	18.0599827766418	4.36	0	669	96.3316045410169	0.160019276646208	2017-06-05 16:15:43.64	669
670	0	26.669974565506	4.31	0	670	135.515142560157	0.152435480945058	2017-06-05 16:16:29.03	670
671	0	29.1899721622467	6.05	0	671	139.497132599169	0.143368070502743	2017-06-05 16:17:14.92	671
672	0	22.7699782848358	6.69	0	672	148.382122525983	0.195496867623166	2017-06-05 16:18:11.55	672
673	0	16.9799838066101	5.77	0	673	105.305632135105	0.186052353595592	2017-06-05 16:18:36.68	673
674	0	20.8199801445007	5	0	674	145.534147878062	0.209703383109599	2017-06-05 16:19:18.88	674
675	0	23.0699779987335	8.96	0	675	95.5812019082096	0.124292850335773	2017-06-05 16:19:58.75	675
676	0	27.5399737358093	5.08	0	676	150.01985563023	0.163420322037288	2017-06-05 16:20:43.72	676
677	0	17.909982919693	4.51	0	677	90.0254925367138	0.150796469910743	2017-06-05 16:21:11.48	677
678	0	23.4299776554108	5.18	0	678	111.414752480539	0.142656533265735	2017-06-05 16:21:48.31	678
679	0	15.9299848079681	4.95	0	679	97.8080041828467	0.184195864751124	2017-06-05 16:22:15.79	679
680	1	19.1999816894531	5.72	3.92005	680	145.664533311651	0.227600833299455	2017-06-05 16:22:49.92	680
681	0	12.5699880123138	4.45	0	681	72.7904319560191	0.173724181279282	2017-06-05 16:23:19.75	681
682	0	22.2599787712097	5.55	0	682	133.369499862049	0.179743261269608	2017-06-05 16:23:56.75	682
683	1	19.7099812030792	5.46	5.3305875	683	122.661631578602	0.186699591443839	2017-06-05 16:24:30.72	683
684	0	20.0699808597565	5.47	0	684	101.519345919512	0.151747901224981	2017-06-05 16:25:00.92	684
685	0	19.4699814319611	5.33	0	685	101.713629391815	0.156723620018205	2017-06-05 16:25:32.75	685
686	0	25.7999753952026	5.61	0	686	121.461183117994	0.141233933858132	2017-06-05 16:26:10.51	686
687	0	24.5399765968323	5.63	0	687	115.006253165707	0.140594441522869	2017-06-05 16:26:49.79	687
688	1	24.1199769973755	6.72	5.0971625	688	116.512203078114	0.144915675470291	2017-06-05 16:27:27.27	688
689	0	22.1099789142609	5.92	0	689	133.276931361683	0.180837084615581	2017-06-05 16:28:04.50	689
690	2	12.4499881267548	4.88	3.614475	690	173.756905885365	0.418691339482808	2017-06-05 16:28:25.68	690
691	0	1.37999868392944	0.91	0	691	6.90361933872236	0.150078681276573	2017-06-05 16:28:35.03	691
692	0	14.8799858093262	5.23	0	692	90.8353105397803	0.183135706733428	2017-06-05 16:28:56.88	692
693	0	19.2599816322327	7.82	0	693	118.645464611516	0.184806019644107	2017-06-05 16:29:29.75	693
694	0	33.0899684429169	5.49	0	694	174.258738447405	0.157986163596922	2017-06-05 16:30:26.07	694
695	0	26.3699748516083	5.07	0	695	100.163781328591	0.1139519696571	2017-06-05 16:31:11.72	695
696	0	19.9799809455872	4.94	0	696	111.132436530123	0.1668655203155	2017-06-05 16:31:42.72	696
697	0	23.8199772834778	4.92	0	697	98.012822346028	0.123441841745627	2017-06-05 16:32:39.07	697
698	0	32.7299687862396	5.59	0	698	150.36748048914	0.137825371667406	2017-06-05 16:33:39.75	698
699	0	29.8199715614319	5.63	0	699	139.599960978432	0.140442616678503	2017-06-05 16:34:27.92	699
700	0	27.9599733352661	6	0	700	129.493640669576	0.138941674538172	2017-06-05 16:35:11.75	700
701	0	28.8299725055695	6.21	0	701	139.832761938472	0.145507556647733	2017-06-05 16:35:55.75	701
702	0	31.9799695014954	6.24	0	702	153.946946123372	0.144415521691718	2017-06-05 16:36:44.88	702
703	0	34.9799666404724	6.32	0	703	160.759873509954	0.137872961843871	2017-06-05 16:37:41.50	703
704	0	27.1799740791321	6.06	0	704	120.786241353353	0.133318147189132	2017-06-05 16:38:24.55	704
705	0	7.64999270439148	1.85	0	705	32.7664156936975	0.128495747818422	2017-06-05 16:38:44.27	705
706	0	31.7099697589874	5.3	0	706	164.964921720347	0.156068989328616	2017-06-05 16:39:30.64	706
707	0	21.3899796009064	2.86	0	707	102.843821326776	0.144240983628017	2017-06-05 16:40:05.75	707
708	0	22.0799789428711	4.94	0	708	108.236316636646	0.14706021282153	2017-06-05 16:40:40.64	708
709	0	14.4899861812592	3.33	0	709	70.6734164490979	0.146321773186538	2017-06-05 16:41:03.72	709
710	0	28.9199724197388	6.96	0	710	133.061360393647	0.138030456839883	2017-06-05 16:41:53.88	710
711	0	18.8999819755554	3.93	0	711	91.559936230396	0.14533323211174	2017-06-05 16:42:22.68	711
712	0	2.75999736785889	0.87	0	712	11.4132310140446	0.124056858848311	2017-06-05 16:42:32.51	712
713	0	22.8899781703949	4.59	0	713	109.913094119573	0.144053858610188	2017-06-05 16:43:05.68	713
714	0	22.6799783706665	5.14	0	714	104.222367999663	0.137860275131829	2017-06-05 16:43:42.55	714
715	0	18.9899818897247	6.41	0	715	91.6816180728852	0.14483667942004	2017-06-05 16:44:14.55	715
716	0	10.6499898433685	1.38	0	716	71.5868889264178	0.20165320824343	2017-06-05 16:44:31.72	716
717	1	2.09999799728394	0.86	0.57375	717	14.4437261674507	0.206338945249295	2017-06-05 16:44:44.07	717
718	0	1.0199990272522	0.56	0	718	6.68931701474128	0.196744618080626	2017-06-05 16:44:52.51	718
