# Supplementary material for: Multi-predator assemblages, dive type, bathymetry and sex influence foraging success and efficiency in African penguins
Source: PeerJ. 2020 Jun 30;8:e9380. doi: 10.7717/peerj.9380 (PMC7333648; doi:10.7717/peerj.9380)
Supplement: Data S1 [file peerj-08-9380-s002.zip › Data S1/SC-AP38gps-interp60s.txt]

Track_id	date	lat	long
SC-AP38	2017-06-04 20:41:07	-33.798779	25.767662
SC-AP38	2017-06-04 20:42:07	-33.7991429352326	25.7677857753638
SC-AP38	2017-06-04 20:43:07	-33.7995068704653	25.7679095507276
SC-AP38	2017-06-04 20:44:07	-33.7998708056979	25.7680333260914
SC-AP38	2017-06-04 20:45:07	-33.8002347409305	25.7681571014552
SC-AP38	2017-06-04 20:46:07	-33.8005986761631	25.768280876819
SC-AP38	2017-06-04 20:47:07	-33.8009626113958	25.7684046521828
SC-AP38	2017-06-04 20:48:07	-33.8013265466284	25.7685284275466
SC-AP38	2017-06-04 20:49:07	-33.801690481861	25.7686522029104
SC-AP38	2017-06-04 20:50:07	-33.8020544170937	25.7687759782742
SC-AP38	2017-06-04 20:51:07	-33.8024183523263	25.768899753638
SC-AP38	2017-06-04 20:52:07	-33.8027822875589	25.7690235290018
SC-AP38	2017-06-04 20:53:07	-33.8031462227915	25.7691473043656
SC-AP38	2017-06-04 20:54:07	-33.8035101580242	25.7692710797294
SC-AP38	2017-06-04 20:55:07	-33.8038740932568	25.7693948550933
SC-AP38	2017-06-04 20:56:07	-33.8042380284894	25.7695186304571
SC-AP38	2017-06-04 20:57:07	-33.804601963722	25.7696424058209
SC-AP38	2017-06-04 20:58:07	-33.8049658989547	25.7697661811847
SC-AP38	2017-06-04 20:59:07	-33.8053298341873	25.7698899565485
SC-AP38	2017-06-04 21:00:07	-33.8056937694199	25.7700137319123
SC-AP38	2017-06-04 21:01:07	-33.8060577046526	25.7701375072761
SC-AP38	2017-06-04 21:02:07	-33.8064216398852	25.7702612826399
SC-AP38	2017-06-04 21:03:07	-33.8067855751178	25.7703850580037
SC-AP38	2017-06-04 21:04:07	-33.8071495103504	25.7705088333675
SC-AP38	2017-06-04 21:05:07	-33.8075134455831	25.7706326087313
SC-AP38	2017-06-04 21:06:07	-33.8078773808157	25.7707563840951
SC-AP38	2017-06-04 21:07:07	-33.8082413160483	25.7708801594589
SC-AP38	2017-06-04 21:08:07	-33.8086052512809	25.7710039348227
SC-AP38	2017-06-04 21:09:07	-33.8089691865136	25.7711277101865
SC-AP38	2017-06-04 21:10:07	-33.8093331217462	25.7712514855503
SC-AP38	2017-06-04 21:11:07	-33.8096970569788	25.7713752609141
SC-AP38	2017-06-04 21:12:07	-33.8100609922115	25.7714990362779
SC-AP38	2017-06-04 21:13:07	-33.8104249274441	25.7716228116417
SC-AP38	2017-06-04 21:14:07	-33.8107888626767	25.7717465870055
SC-AP38	2017-06-04 21:15:07	-33.8111527979093	25.7718703623693
SC-AP38	2017-06-04 21:16:07	-33.811516733142	25.7719941377331
SC-AP38	2017-06-04 21:17:07	-33.8118806683746	25.7721179130969
SC-AP38	2017-06-04 21:18:07	-33.8122446036072	25.7722416884607
SC-AP38	2017-06-04 21:19:07	-33.8126085388399	25.7723654638245
SC-AP38	2017-06-04 21:20:07	-33.8129724740725	25.7724892391883
SC-AP38	2017-06-04 21:21:07	-33.8133364093051	25.7726130145521
SC-AP38	2017-06-04 21:22:07	-33.8137003445378	25.772736789916
SC-AP38	2017-06-04 21:23:07	-33.8140642797704	25.7728605652798
SC-AP38	2017-06-04 21:24:07	-33.814428215003	25.7729843406436
SC-AP38	2017-06-04 21:25:07	-33.8147921502357	25.7731081160074
SC-AP38	2017-06-04 21:26:07	-33.8151560854683	25.7732318913712
SC-AP38	2017-06-04 21:27:07	-33.8155200207009	25.773355666735
SC-AP38	2017-06-04 21:28:07	-33.8158839559335	25.7734794420988
SC-AP38	2017-06-04 21:29:07	-33.8162478911662	25.7736032174626
SC-AP38	2017-06-04 21:30:07	-33.8166118263988	25.7737269928264
SC-AP38	2017-06-04 21:31:07	-33.8169757616314	25.7738507681902
SC-AP38	2017-06-04 21:32:07	-33.8173396968641	25.773974543554
SC-AP38	2017-06-04 21:33:07	-33.8177036320967	25.7740983189178
SC-AP38	2017-06-04 21:34:07	-33.8180675673293	25.7742220942816
SC-AP38	2017-06-04 21:35:07	-33.818431502562	25.7743458696454
SC-AP38	2017-06-04 21:36:07	-33.8187954377946	25.7744696450092
SC-AP38	2017-06-04 21:37:07	-33.8191593730272	25.774593420373
SC-AP38	2017-06-04 21:38:07	-33.8195233082599	25.7747171957368
SC-AP38	2017-06-04 21:39:07	-33.8198872434925	25.7748409711006
SC-AP38	2017-06-04 21:40:07	-33.8202511787251	25.7749647464644
SC-AP38	2017-06-04 21:41:07	-33.8206151139577	25.7750885218282
SC-AP38	2017-06-04 21:42:07	-33.8209790491904	25.775212297192
SC-AP38	2017-06-04 21:43:07	-33.821342984423	25.7753360725558
SC-AP38	2017-06-04 21:44:07	-33.8217069196556	25.7754598479196
SC-AP38	2017-06-04 21:45:07	-33.8220708548883	25.7755836232834
SC-AP38	2017-06-04 21:46:07	-33.8224347901209	25.7757073986472
SC-AP38	2017-06-04 21:47:07	-33.8227987253535	25.775831174011
SC-AP38	2017-06-04 21:48:07	-33.8231626605862	25.7759549493748
SC-AP38	2017-06-04 21:49:07	-33.8235265958188	25.7760787247387
SC-AP38	2017-06-04 21:50:07	-33.8238905310514	25.7762025001025
SC-AP38	2017-06-04 21:51:07	-33.8242544662841	25.7763262754663
SC-AP38	2017-06-04 21:52:07	-33.8246184015167	25.7764500508301
SC-AP38	2017-06-04 21:53:07	-33.8249823367493	25.7765738261939
SC-AP38	2017-06-04 21:54:07	-33.8253462719819	25.7766976015577
SC-AP38	2017-06-04 21:55:07	-33.8257102072146	25.7768213769215
SC-AP38	2017-06-04 21:56:07	-33.8260741424472	25.7769451522853
SC-AP38	2017-06-04 21:57:07	-33.8264380776798	25.7770689276491
SC-AP38	2017-06-04 21:58:07	-33.8268020129125	25.7771927030129
SC-AP38	2017-06-04 21:59:07	-33.8271659481451	25.7773164783767
SC-AP38	2017-06-04 22:00:07	-33.8275298833777	25.7774402537405
SC-AP38	2017-06-04 22:01:07	-33.8278938186104	25.7775640291043
SC-AP38	2017-06-04 22:02:07	-33.828257753843	25.7776878044681
SC-AP38	2017-06-04 22:03:07	-33.8284340294118	25.7777825
SC-AP38	2017-06-04 22:04:07	-33.8285328857143	25.7778299428571
SC-AP38	2017-06-04 22:05:07	-33.8286180588235	25.7778800588235
SC-AP38	2017-06-04 22:06:07	-33.8287228823529	25.7778736470588
SC-AP38	2017-06-04 22:07:07	-33.8287991176471	25.7779342941176
SC-AP38	2017-06-04 22:08:07	-33.828857	25.777981
SC-AP38	2017-06-04 22:09:07	-33.8289363125	25.77813253125
SC-AP38	2017-06-04 22:10:07	-33.8290716176471	25.7781070588235
SC-AP38	2017-06-04 22:11:07	-33.8291965294118	25.7781247941176
SC-AP38	2017-06-04 22:12:07	-33.8292924242424	25.7781878181818
SC-AP38	2017-06-04 22:13:07	-33.8293556470588	25.7782518823529
SC-AP38	2017-06-04 22:14:07	-33.8294873529412	25.7782733529412
SC-AP38	2017-06-04 22:15:07	-33.8295918235294	25.7782979411765
SC-AP38	2017-06-04 22:16:07	-33.8296822941176	25.778271
SC-AP38	2017-06-04 22:17:07	-33.8298	25.778288
SC-AP38	2017-06-04 22:18:07	-33.8299212352941	25.778284
SC-AP38	2017-06-04 22:19:07	-33.8300685294118	25.7782770588235
SC-AP38	2017-06-04 22:20:07	-33.8302012352941	25.7782782941176
SC-AP38	2017-06-04 22:21:07	-33.8303253529412	25.7782402352941
SC-AP38	2017-06-04 22:22:07	-33.8304457058824	25.7782316470588
SC-AP38	2017-06-04 22:23:07	-33.8305617058824	25.7782352941176
SC-AP38	2017-06-04 22:24:07	-33.8306482352941	25.778195
SC-AP38	2017-06-04 22:25:07	-33.8307748823529	25.7781955294118
SC-AP38	2017-06-04 22:26:07	-33.8309063529412	25.7781734705882
SC-AP38	2017-06-04 22:27:07	-33.8310366666667	25.77813975
SC-AP38	2017-06-04 22:28:07	-33.8311837647059	25.7781415882353
SC-AP38	2017-06-04 22:29:07	-33.8313691818182	25.7781246363636
SC-AP38	2017-06-04 22:30:07	-33.8315107058824	25.7781977647059
SC-AP38	2017-06-04 22:31:07	-33.8316571764706	25.7782797647059
SC-AP38	2017-06-04 22:32:07	-33.8318006969697	25.7784393333333
SC-AP38	2017-06-04 22:33:07	-33.8319713823529	25.7785965882353
SC-AP38	2017-06-04 22:34:07	-33.8321439705882	25.7785988823529
SC-AP38	2017-06-04 22:35:07	-33.8323668235294	25.7785597352941
SC-AP38	2017-06-04 22:36:07	-33.8325425	25.7785055
SC-AP38	2017-06-04 22:37:07	-33.8326955	25.7784420294118
SC-AP38	2017-06-04 22:38:07	-33.8328612352941	25.778378
SC-AP38	2017-06-04 22:39:07	-33.8330167941176	25.7783402352941
SC-AP38	2017-06-04 22:40:07	-33.8331446176471	25.7783363823529
SC-AP38	2017-06-04 22:41:07	-33.8332871764706	25.7783042647059
SC-AP38	2017-06-04 22:42:07	-33.8334640882353	25.7782806764706
SC-AP38	2017-06-04 22:43:07	-33.8336174117647	25.7782977058824
SC-AP38	2017-06-04 22:44:07	-33.8338008235294	25.7782534411765
SC-AP38	2017-06-04 22:45:07	-33.8339742571429	25.7782676
SC-AP38	2017-06-04 22:46:07	-33.8341818235294	25.7781835882353
SC-AP38	2017-06-04 22:47:07	-33.8343503529412	25.7781703529412
SC-AP38	2017-06-04 22:48:07	-33.8345231176471	25.7781205882353
SC-AP38	2017-06-04 22:49:07	-33.8347110588235	25.7780901176471
SC-AP38	2017-06-04 22:50:07	-33.8348635882353	25.7780889411765
SC-AP38	2017-06-04 22:51:07	-33.8350342941176	25.7780764705882
SC-AP38	2017-06-04 22:52:07	-33.8351808235294	25.7781521764706
SC-AP38	2017-06-04 22:53:07	-33.8353515294118	25.7782348235294
SC-AP38	2017-06-04 22:54:07	-33.8355310588235	25.7783101470588
SC-AP38	2017-06-04 22:55:07	-33.8356715151515	25.7783826969697
SC-AP38	2017-06-04 22:56:07	-33.8358048235294	25.7784559411765
SC-AP38	2017-06-04 22:57:07	-33.8359794117647	25.7785445882353
SC-AP38	2017-06-04 22:58:07	-33.836157	25.7785991818182
SC-AP38	2017-06-04 22:59:07	-33.8363235882353	25.7786112058824
SC-AP38	2017-06-04 23:00:07	-33.8364349705882	25.7786177941176
SC-AP38	2017-06-04 23:01:07	-33.8365808815789	25.7785509473684
SC-AP38	2017-06-04 23:02:07	-33.8367570294118	25.7784505588235
SC-AP38	2017-06-04 23:03:07	-33.8369041176471	25.7785415294118
SC-AP38	2017-06-04 23:04:07	-33.8371441447368	25.7785507763158
SC-AP38	2017-06-04 23:05:07	-33.837347375	25.778571275
SC-AP38	2017-06-04 23:06:07	-33.8374900882353	25.7785683529412
SC-AP38	2017-06-04 23:07:07	-33.8376882941176	25.7785080294118
SC-AP38	2017-06-04 23:08:07	-33.8378987941176	25.7784534117647
SC-AP38	2017-06-04 23:09:07	-33.8380603529412	25.7785215588235
SC-AP38	2017-06-04 23:10:07	-33.8382448823529	25.7785035
SC-AP38	2017-06-04 23:11:07	-33.8384190882353	25.7784891470588
SC-AP38	2017-06-04 23:12:07	-33.8386445882353	25.7784285882353
SC-AP38	2017-06-04 23:13:07	-33.8387963823529	25.7784326176471
SC-AP38	2017-06-04 23:14:07	-33.8389402058824	25.7783837352941
SC-AP38	2017-06-04 23:15:07	-33.8391437575758	25.7783577272727
SC-AP38	2017-06-04 23:16:07	-33.839279	25.778432
SC-AP38	2017-06-04 23:17:07	-33.8395164705882	25.7784957647059
SC-AP38	2017-06-04 23:18:07	-33.8396993823529	25.7785510588235
SC-AP38	2017-06-04 23:19:07	-33.8399440588235	25.7785617352941
SC-AP38	2017-06-04 23:20:07	-33.8401504117647	25.7786085588235
SC-AP38	2017-06-04 23:21:07	-33.8403444705882	25.7785828235294
SC-AP38	2017-06-04 23:22:07	-33.8405057352941	25.778532
SC-AP38	2017-06-04 23:23:07	-33.8406426176471	25.7786215588235
SC-AP38	2017-06-04 23:24:07	-33.8408748235294	25.7786795882353
SC-AP38	2017-06-04 23:25:07	-33.8410156470588	25.7787384705882
SC-AP38	2017-06-04 23:26:07	-33.8412047352941	25.7787067352941
SC-AP38	2017-06-04 23:27:07	-33.8413440571429	25.7786924
SC-AP38	2017-06-04 23:28:07	-33.8414805882353	25.7786626470588
SC-AP38	2017-06-04 23:29:07	-33.8416472352941	25.7785692941176
SC-AP38	2017-06-04 23:30:07	-33.8417755294118	25.7785442352941
SC-AP38	2017-06-04 23:31:07	-33.8419028235294	25.7785135294118
SC-AP38	2017-06-04 23:32:07	-33.8420152941177	25.7784904117647
SC-AP38	2017-06-04 23:33:07	-33.8421597428571	25.7784431142857
SC-AP38	2017-06-04 23:34:07	-33.8423128	25.7784402
SC-AP38	2017-06-04 23:35:07	-33.8423875294118	25.7785240588235
SC-AP38	2017-06-04 23:36:07	-33.8425784	25.7785032
SC-AP38	2017-06-04 23:37:07	-33.8427329411765	25.7785258823529
SC-AP38	2017-06-04 23:38:07	-33.8428700588235	25.7785347647059
SC-AP38	2017-06-04 23:39:07	-33.842987	25.7784790882353
SC-AP38	2017-06-04 23:40:07	-33.8431408	25.778514
SC-AP38	2017-06-04 23:41:07	-33.8432945882353	25.7785457647059
SC-AP38	2017-06-04 23:42:07	-33.8434264117647	25.7785950588235
SC-AP38	2017-06-04 23:43:07	-33.8435814117647	25.7786440588235
SC-AP38	2017-06-04 23:44:07	-33.8437296470588	25.7786824117647
SC-AP38	2017-06-04 23:45:07	-33.843872	25.778734
SC-AP38	2017-06-04 23:46:07	-33.8440031176471	25.7787812941176
SC-AP38	2017-06-04 23:47:07	-33.8441403529412	25.7788201764706
SC-AP38	2017-06-04 23:48:07	-33.8442817647059	25.7788424705882
SC-AP38	2017-06-04 23:49:07	-33.8444109411765	25.7788331764706
SC-AP38	2017-06-04 23:50:07	-33.8445657647059	25.7789050588235
SC-AP38	2017-06-04 23:51:07	-33.8446965294118	25.7789445882353
SC-AP38	2017-06-04 23:52:07	-33.8448449411765	25.7789468235294
SC-AP38	2017-06-04 23:53:07	-33.8449675882353	25.7789597058824
SC-AP38	2017-06-04 23:54:07	-33.8450955294118	25.7789870588235
SC-AP38	2017-06-04 23:55:07	-33.8452328823529	25.7790041764706
SC-AP38	2017-06-04 23:56:07	-33.8453305882353	25.7790287058824
SC-AP38	2017-06-04 23:57:07	-33.8454508235294	25.7790267058824
SC-AP38	2017-06-04 23:58:07	-33.8455774117647	25.7790497647059
SC-AP38	2017-06-04 23:59:07	-33.8456855294118	25.7790587647059
SC-AP38	2017-06-05 00:00:07	-33.8458222941176	25.7790752941176
SC-AP38	2017-06-05 00:01:07	-33.8459484705882	25.779118
SC-AP38	2017-06-05 00:02:07	-33.846073	25.779175
SC-AP38	2017-06-05 00:03:07	-33.8461865294118	25.7791835882353
SC-AP38	2017-06-05 00:04:07	-33.8463058823529	25.7792157647059
SC-AP38	2017-06-05 00:05:07	-33.8464172941176	25.7792785882353
SC-AP38	2017-06-05 00:06:07	-33.8465399411765	25.7793007647059
SC-AP38	2017-06-05 00:07:07	-33.8466725294118	25.7793002941176
SC-AP38	2017-06-05 00:08:07	-33.8467935294118	25.7793108235294
SC-AP38	2017-06-05 00:09:07	-33.8469063529412	25.7793067647059
SC-AP38	2017-06-05 00:10:07	-33.8470324117647	25.7792665294118
SC-AP38	2017-06-05 00:11:07	-33.8471365294118	25.7793062352941
SC-AP38	2017-06-05 00:12:07	-33.8472440588235	25.7792672941176
SC-AP38	2017-06-05 00:13:07	-33.8473419411765	25.7792745882353
SC-AP38	2017-06-05 00:14:07	-33.8474883529412	25.7792383529412
SC-AP38	2017-06-05 00:15:07	-33.8475614117647	25.7792503529412
SC-AP38	2017-06-05 00:16:07	-33.8477071176471	25.7792105294118
SC-AP38	2017-06-05 00:17:07	-33.8478494705882	25.7792436470588
SC-AP38	2017-06-05 00:18:07	-33.8479953529412	25.7792514705882
SC-AP38	2017-06-05 00:19:07	-33.848171	25.779234
SC-AP38	2017-06-05 00:20:07	-33.8483258235294	25.7791915294118
SC-AP38	2017-06-05 00:21:07	-33.8484592941176	25.7791881176471
SC-AP38	2017-06-05 00:22:07	-33.8485777058824	25.7792072352941
SC-AP38	2017-06-05 00:23:07	-33.8486933529412	25.7791696470588
SC-AP38	2017-06-05 00:24:07	-33.8488474705882	25.7791150588235
SC-AP38	2017-06-05 00:25:07	-33.8489430588235	25.7790813529412
SC-AP38	2017-06-05 00:26:07	-33.8490910588235	25.7790291176471
SC-AP38	2017-06-05 00:27:07	-33.8491910588235	25.7790132941176
SC-AP38	2017-06-05 00:28:07	-33.849319	25.7789612352941
SC-AP38	2017-06-05 00:29:07	-33.8494397647059	25.7789129411765
SC-AP38	2017-06-05 00:30:07	-33.8495797058824	25.7788921764706
SC-AP38	2017-06-05 00:31:07	-33.8497172941176	25.7788539411765
SC-AP38	2017-06-05 00:32:07	-33.8498705142857	25.7788158
SC-AP38	2017-06-05 00:33:07	-33.8499829772727	25.7787951590909
SC-AP38	2017-06-05 00:34:07	-33.8500379705882	25.7787749117647
SC-AP38	2017-06-05 00:35:07	-33.8501319411765	25.7788472647059
SC-AP38	2017-06-05 00:36:07	-33.8502214117647	25.7789237647059
SC-AP38	2017-06-05 00:37:07	-33.8502782857143	25.7790254285714
SC-AP38	2017-06-05 00:38:07	-33.8503177352941	25.7791404705882
SC-AP38	2017-06-05 00:39:07	-33.8504146470588	25.7792580588235
SC-AP38	2017-06-05 00:40:07	-33.8504348529412	25.7793878823529
SC-AP38	2017-06-05 00:41:07	-33.8504802941176	25.7795013235294
SC-AP38	2017-06-05 00:42:07	-33.8505200882353	25.7795639705882
SC-AP38	2017-06-05 00:43:07	-33.8505483235294	25.7796297058823
SC-AP38	2017-06-05 00:44:07	-33.8506256176471	25.7796937941176
SC-AP38	2017-06-05 00:45:07	-33.850769	25.7799125294118
SC-AP38	2017-06-05 00:46:07	-33.8508673333333	25.7799205
SC-AP38	2017-06-05 00:47:07	-33.8509549090909	25.7800125454545
SC-AP38	2017-06-05 00:48:07	-33.8510506571429	25.7800089428571
SC-AP38	2017-06-05 00:49:07	-33.8512257647059	25.7800061176471
SC-AP38	2017-06-05 00:50:07	-33.8513159090909	25.7800690909091
SC-AP38	2017-06-05 00:51:07	-33.8515108857143	25.779951
SC-AP38	2017-06-05 00:52:07	-33.8516851428571	25.779908
SC-AP38	2017-06-05 00:53:07	-33.8517990571429	25.7799436
SC-AP38	2017-06-05 00:54:07	-33.8519682941176	25.7799446764706
SC-AP38	2017-06-05 00:55:07	-33.8521487428571	25.7799889428571
SC-AP38	2017-06-05 00:56:07	-33.8523402647059	25.7800112058824
SC-AP38	2017-06-05 00:57:07	-33.8525172058824	25.7800584705882
SC-AP38	2017-06-05 00:58:07	-33.8526412058824	25.7800361470588
SC-AP38	2017-06-05 00:59:07	-33.8526913235294	25.7800822058824
SC-AP38	2017-06-05 01:00:07	-33.8527860882353	25.7801056764706
SC-AP38	2017-06-05 01:01:07	-33.8528155	25.7801425
SC-AP38	2017-06-05 01:02:07	-33.8528992058824	25.7801222352941
SC-AP38	2017-06-05 01:03:07	-33.8529840571429	25.7801147428571
SC-AP38	2017-06-05 01:04:07	-33.8531169473684	25.7801525263158
SC-AP38	2017-06-05 01:05:07	-33.8531911714286	25.7801702
SC-AP38	2017-06-05 01:06:07	-33.8533164117647	25.7802175882353
SC-AP38	2017-06-05 01:07:07	-33.8534335882353	25.7802462941176
SC-AP38	2017-06-05 01:08:07	-33.853593	25.7802647058824
SC-AP38	2017-06-05 01:09:07	-33.8537396470588	25.7802747058824
SC-AP38	2017-06-05 01:10:07	-33.8539131176471	25.7802842941176
SC-AP38	2017-06-05 01:11:07	-33.8541248823529	25.7802437058824
SC-AP38	2017-06-05 01:12:07	-33.8543092352941	25.7802301176471
SC-AP38	2017-06-05 01:13:07	-33.8544774117647	25.7802087058824
SC-AP38	2017-06-05 01:14:07	-33.8546595882353	25.7802327647059
SC-AP38	2017-06-05 01:15:07	-33.8547714857143	25.7802888285714
SC-AP38	2017-06-05 01:16:07	-33.8549490588235	25.7803382941176
SC-AP38	2017-06-05 01:17:07	-33.8551326470588	25.7803806470588
SC-AP38	2017-06-05 01:18:07	-33.8552371470588	25.7804168823529
SC-AP38	2017-06-05 01:19:07	-33.8553882647059	25.7804418823529
SC-AP38	2017-06-05 01:20:07	-33.8555389705882	25.7804447941176
SC-AP38	2017-06-05 01:21:07	-33.8556770588235	25.7805017941176
SC-AP38	2017-06-05 01:22:07	-33.8558394705882	25.7805065
SC-AP38	2017-06-05 01:23:07	-33.8560192941177	25.7804813529412
SC-AP38	2017-06-05 01:24:07	-33.8561717647059	25.7804903529412
SC-AP38	2017-06-05 01:25:07	-33.856331	25.7804985
SC-AP38	2017-06-05 01:26:07	-33.8564844705882	25.7804959705882
SC-AP38	2017-06-05 01:27:07	-33.8566527058824	25.7804418823529
SC-AP38	2017-06-05 01:28:07	-33.8567780882353	25.7804462941176
SC-AP38	2017-06-05 01:29:07	-33.8569627941176	25.7803991764706
SC-AP38	2017-06-05 01:30:07	-33.8571047058823	25.7803870588235
SC-AP38	2017-06-05 01:31:07	-33.8572390588235	25.780379
SC-AP38	2017-06-05 01:32:07	-33.8573509411765	25.7803868823529
SC-AP38	2017-06-05 01:33:07	-33.8575741818182	25.7802812727273
SC-AP38	2017-06-05 01:34:07	-33.8576958823529	25.7802601764706
SC-AP38	2017-06-05 01:35:07	-33.8578495294118	25.7802119411765
SC-AP38	2017-06-05 01:36:07	-33.8579794117647	25.7802284117647
SC-AP38	2017-06-05 01:37:07	-33.8581238857143	25.7802678571429
SC-AP38	2017-06-05 01:38:07	-33.858262	25.7803655714286
SC-AP38	2017-06-05 01:39:07	-33.8583705714286	25.780323
SC-AP38	2017-06-05 01:40:07	-33.8585111428571	25.7802672857143
SC-AP38	2017-06-05 01:41:07	-33.8586577142857	25.780262
SC-AP38	2017-06-05 01:42:07	-33.8588401794872	25.7804122179487
SC-AP38	2017-06-05 01:43:07	-33.8591247948718	25.7806806794872
SC-AP38	2017-06-05 01:44:07	-33.8593056176471	25.7807171176471
SC-AP38	2017-06-05 01:45:07	-33.8595264285714	25.7807415714286
SC-AP38	2017-06-05 01:46:07	-33.859726	25.780769
SC-AP38	2017-06-05 01:47:07	-33.8598275294118	25.7807731176471
SC-AP38	2017-06-05 01:48:07	-33.8600034	25.7807964285714
SC-AP38	2017-06-05 01:49:07	-33.8601547058824	25.7808233529412
SC-AP38	2017-06-05 01:50:07	-33.8602890285714	25.7808459428571
SC-AP38	2017-06-05 01:51:07	-33.8604139411765	25.7807540882353
SC-AP38	2017-06-05 01:52:07	-33.8605766571429	25.7806075428571
SC-AP38	2017-06-05 01:53:07	-33.8608131176471	25.7805486470588
SC-AP38	2017-06-05 01:54:07	-33.861012	25.780506
SC-AP38	2017-06-05 01:55:07	-33.8611742941176	25.7804717647059
SC-AP38	2017-06-05 01:56:07	-33.861301	25.7804735
SC-AP38	2017-06-05 01:57:07	-33.8614604571429	25.7804234571429
SC-AP38	2017-06-05 01:58:07	-33.8616156	25.7804566571429
SC-AP38	2017-06-05 01:59:07	-33.8617867647059	25.7803436764706
SC-AP38	2017-06-05 02:00:07	-33.8619117285714	25.7803738857143
SC-AP38	2017-06-05 02:01:07	-33.8620672352941	25.7803487058824
SC-AP38	2017-06-05 02:02:07	-33.8622180588235	25.7802992941176
SC-AP38	2017-06-05 02:03:07	-33.8623870588235	25.7802490588235
SC-AP38	2017-06-05 02:04:07	-33.8625472941176	25.7801830588235
SC-AP38	2017-06-05 02:05:07	-33.8626928823529	25.7801472352941
SC-AP38	2017-06-05 02:06:07	-33.862843	25.780113
SC-AP38	2017-06-05 02:07:07	-33.8630287058824	25.7800715294118
SC-AP38	2017-06-05 02:08:07	-33.8631507058824	25.7799722941176
SC-AP38	2017-06-05 02:09:07	-33.8633124705882	25.7799052352941
SC-AP38	2017-06-05 02:10:07	-33.8635140588235	25.7798481764706
SC-AP38	2017-06-05 02:11:07	-33.8636539411765	25.7797606470588
SC-AP38	2017-06-05 02:12:07	-33.8638224117647	25.779709
SC-AP38	2017-06-05 02:13:07	-33.8639963529412	25.7796657058824
SC-AP38	2017-06-05 02:14:07	-33.8641701764706	25.7796177058824
SC-AP38	2017-06-05 02:15:07	-33.8643378235294	25.779593
SC-AP38	2017-06-05 02:16:07	-33.8644873529412	25.7795302352941
SC-AP38	2017-06-05 02:17:07	-33.8646768823529	25.7794621764706
SC-AP38	2017-06-05 02:18:07	-33.8648161176471	25.7794201176471
SC-AP38	2017-06-05 02:19:07	-33.8650069411765	25.7793776470588
SC-AP38	2017-06-05 02:20:07	-33.8651551764706	25.77931
SC-AP38	2017-06-05 02:21:07	-33.8653228823529	25.7792387647059
SC-AP38	2017-06-05 02:22:07	-33.8654687058823	25.7791868235294
SC-AP38	2017-06-05 02:23:07	-33.865612	25.779064
SC-AP38	2017-06-05 02:24:07	-33.8657698823529	25.7790115882353
SC-AP38	2017-06-05 02:25:07	-33.8659114117647	25.7788842647059
SC-AP38	2017-06-05 02:26:07	-33.8661020294118	25.7788011470588
SC-AP38	2017-06-05 02:27:07	-33.8662734411765	25.7787695294118
SC-AP38	2017-06-05 02:28:07	-33.8664392352941	25.7787320588235
SC-AP38	2017-06-05 02:29:07	-33.8666273529412	25.7786671176471
SC-AP38	2017-06-05 02:30:07	-33.8667955294118	25.7786226470588
SC-AP38	2017-06-05 02:31:07	-33.8669717941176	25.7785301470588
SC-AP38	2017-06-05 02:32:07	-33.8671262352941	25.7784274117647
SC-AP38	2017-06-05 02:33:07	-33.8672762352941	25.7783577352941
SC-AP38	2017-06-05 02:34:07	-33.8674703823529	25.7782776176471
SC-AP38	2017-06-05 02:35:07	-33.8675942941176	25.7782269411765
SC-AP38	2017-06-05 02:36:07	-33.8677794117647	25.7782325882353
SC-AP38	2017-06-05 02:37:07	-33.8679499705882	25.7781881470588
SC-AP38	2017-06-05 02:38:07	-33.8681505	25.7781355
SC-AP38	2017-06-05 02:39:07	-33.8683112647059	25.7780923823529
SC-AP38	2017-06-05 02:40:07	-33.8684772647059	25.77805
SC-AP38	2017-06-05 02:41:07	-33.8686878823529	25.7779971470588
SC-AP38	2017-06-05 02:42:07	-33.8688497058824	25.7779597352941
SC-AP38	2017-06-05 02:43:07	-33.8690147352941	25.7779222058824
SC-AP38	2017-06-05 02:44:07	-33.8692063823529	25.7779330588235
SC-AP38	2017-06-05 02:45:07	-33.8693842647059	25.7778134705882
SC-AP38	2017-06-05 02:46:07	-33.8696141470588	25.7777699411765
SC-AP38	2017-06-05 02:47:07	-33.8698111176471	25.777729
SC-AP38	2017-06-05 02:48:07	-33.8699829411765	25.7776549411765
SC-AP38	2017-06-05 02:49:07	-33.8701599411765	25.7776065294118
SC-AP38	2017-06-05 02:50:07	-33.8703575	25.7775588823529
SC-AP38	2017-06-05 02:51:07	-33.8705139117647	25.7775179705882
SC-AP38	2017-06-05 02:52:07	-33.8706287352941	25.777396
SC-AP38	2017-06-05 02:53:07	-33.8708147352941	25.7773059117647
SC-AP38	2017-06-05 02:54:07	-33.8709464117647	25.7772475882353
SC-AP38	2017-06-05 02:55:07	-33.8711404117647	25.7771854117647
SC-AP38	2017-06-05 02:56:07	-33.8713082727273	25.7771714545455
SC-AP38	2017-06-05 02:57:07	-33.8714548823529	25.7771705882353
SC-AP38	2017-06-05 02:58:07	-33.8716245757576	25.7771981515152
SC-AP38	2017-06-05 02:59:07	-33.8717965588235	25.7772247941176
SC-AP38	2017-06-05 03:00:07	-33.8720049705882	25.7772735
SC-AP38	2017-06-05 03:01:07	-33.8722095588235	25.7772728823529
SC-AP38	2017-06-05 03:02:07	-33.87237	25.77729
SC-AP38	2017-06-05 03:03:07	-33.8724956	25.7772811142857
SC-AP38	2017-06-05 03:04:07	-33.8726322647059	25.7773226764706
SC-AP38	2017-06-05 03:05:07	-33.8727966	25.7773278
SC-AP38	2017-06-05 03:06:07	-33.8729445428571	25.7773477142857
SC-AP38	2017-06-05 03:07:07	-33.8731267647059	25.7773210882353
SC-AP38	2017-06-05 03:08:07	-33.8733224411765	25.7773362352941
SC-AP38	2017-06-05 03:09:07	-33.8735785833333	25.7773433333333
SC-AP38	2017-06-05 03:10:07	-33.8738223529412	25.7773317941176
SC-AP38	2017-06-05 03:11:07	-33.8740547428571	25.7773292857143
SC-AP38	2017-06-05 03:12:07	-33.874334	25.7773
SC-AP38	2017-06-05 03:13:07	-33.874596	25.7773
SC-AP38	2017-06-05 03:14:07	-33.874849	25.7773246470588
SC-AP38	2017-06-05 03:15:07	-33.875122	25.777315
SC-AP38	2017-06-05 03:16:07	-33.8753084705882	25.777285
SC-AP38	2017-06-05 03:17:07	-33.8754726470588	25.7772772941176
SC-AP38	2017-06-05 03:18:07	-33.8756871764706	25.7772784705882
SC-AP38	2017-06-05 03:19:07	-33.8758409411765	25.7772414117647
SC-AP38	2017-06-05 03:20:07	-33.8760102941176	25.7772405882353
SC-AP38	2017-06-05 03:21:07	-33.8762295294118	25.7772697647059
SC-AP38	2017-06-05 03:22:07	-33.8764295882353	25.7772510588235
SC-AP38	2017-06-05 03:23:07	-33.8766497058824	25.777256
SC-AP38	2017-06-05 03:24:07	-33.8768929411765	25.7772196470588
SC-AP38	2017-06-05 03:25:07	-33.8771222941176	25.7771947647059
SC-AP38	2017-06-05 03:26:07	-33.8773582941176	25.7771701764706
SC-AP38	2017-06-05 03:27:07	-33.877659	25.777124
SC-AP38	2017-06-05 03:28:07	-33.8779493529412	25.7771004705882
SC-AP38	2017-06-05 03:29:07	-33.8782617647059	25.7771415882353
SC-AP38	2017-06-05 03:30:07	-33.8785572941176	25.7771584117647
SC-AP38	2017-06-05 03:31:07	-33.8788305294118	25.7771694705882
SC-AP38	2017-06-05 03:32:07	-33.8791053529412	25.7771626470588
SC-AP38	2017-06-05 03:33:07	-33.8793835882353	25.7771541764706
SC-AP38	2017-06-05 03:34:07	-33.8796493529412	25.7771531176471
SC-AP38	2017-06-05 03:35:07	-33.8799265882353	25.777136
SC-AP38	2017-06-05 03:36:07	-33.8801815882353	25.7771324705882
SC-AP38	2017-06-05 03:37:07	-33.8804444117647	25.7770862352941
SC-AP38	2017-06-05 03:38:07	-33.8807223529412	25.7770738823529
SC-AP38	2017-06-05 03:39:07	-33.8809982352941	25.7770428823529
SC-AP38	2017-06-05 03:40:07	-33.8812843529412	25.7770487647059
SC-AP38	2017-06-05 03:41:07	-33.8815387647059	25.7770635882353
SC-AP38	2017-06-05 03:42:07	-33.8818162941176	25.7770388235294
SC-AP38	2017-06-05 03:43:07	-33.8820955882353	25.7770160588235
SC-AP38	2017-06-05 03:44:07	-33.882351	25.776987
SC-AP38	2017-06-05 03:45:07	-33.882609	25.7769805294118
SC-AP38	2017-06-05 03:46:07	-33.8828514705882	25.7769688235294
SC-AP38	2017-06-05 03:47:07	-33.8831280588235	25.7769553529412
SC-AP38	2017-06-05 03:48:07	-33.8833689411765	25.7769382352941
SC-AP38	2017-06-05 03:49:07	-33.8835928235294	25.7769012941176
SC-AP38	2017-06-05 03:50:07	-33.8838554705882	25.7768953529412
SC-AP38	2017-06-05 03:51:07	-33.8841135294118	25.7768695882353
SC-AP38	2017-06-05 03:52:07	-33.8843276470588	25.7768632352941
SC-AP38	2017-06-05 03:53:07	-33.88458	25.77685
SC-AP38	2017-06-05 03:54:07	-33.8848236470588	25.7768105882353
SC-AP38	2017-06-05 03:55:07	-33.8850626470588	25.776802
SC-AP38	2017-06-05 03:56:07	-33.8853156470588	25.776791
SC-AP38	2017-06-05 03:57:07	-33.8855587058824	25.7768088823529
SC-AP38	2017-06-05 03:58:07	-33.8857872941176	25.7768070588235
SC-AP38	2017-06-05 03:59:07	-33.8860292941176	25.776793
SC-AP38	2017-06-05 04:00:07	-33.8862925294118	25.7767786470588
SC-AP38	2017-06-05 04:01:07	-33.886559	25.776764
SC-AP38	2017-06-05 04:02:07	-33.8867881176471	25.7767632941176
SC-AP38	2017-06-05 04:03:07	-33.8870639411765	25.7767671764706
SC-AP38	2017-06-05 04:04:07	-33.8873342352941	25.7767545882353
SC-AP38	2017-06-05 04:05:07	-33.8875634117647	25.7767133529412
SC-AP38	2017-06-05 04:06:07	-33.8878432941176	25.7766964117647
SC-AP38	2017-06-05 04:07:07	-33.8880716470588	25.7766778235294
SC-AP38	2017-06-05 04:08:07	-33.8883495882353	25.7766232941176
SC-AP38	2017-06-05 04:09:07	-33.8885988235294	25.7765760588235
SC-AP38	2017-06-05 04:10:07	-33.8888582352941	25.7765372352941
SC-AP38	2017-06-05 04:11:07	-33.8890858235294	25.7765277647059
SC-AP38	2017-06-05 04:12:07	-33.8893315294118	25.7764849411765
SC-AP38	2017-06-05 04:13:07	-33.8895445882353	25.7764820588235
SC-AP38	2017-06-05 04:14:07	-33.8897571764706	25.7764477058824
SC-AP38	2017-06-05 04:15:07	-33.8900389411765	25.7763892352941
SC-AP38	2017-06-05 04:16:07	-33.8902774117647	25.7763641764706
SC-AP38	2017-06-05 04:17:07	-33.8904861764706	25.7763160588235
SC-AP38	2017-06-05 04:18:07	-33.89072	25.776215
SC-AP38	2017-06-05 04:19:07	-33.8910071176471	25.7762001176471
SC-AP38	2017-06-05 04:20:07	-33.8912474705882	25.7761927647059
SC-AP38	2017-06-05 04:21:07	-33.8915038823529	25.7761396470588
SC-AP38	2017-06-05 04:22:07	-33.891736	25.7761122941176
SC-AP38	2017-06-05 04:23:07	-33.8919681176471	25.7760155882353
SC-AP38	2017-06-05 04:24:07	-33.8921635	25.7759289117647
SC-AP38	2017-06-05 04:25:07	-33.8924162058823	25.7758838529412
SC-AP38	2017-06-05 04:26:07	-33.8927064117647	25.7758434117647
SC-AP38	2017-06-05 04:27:07	-33.8929814705882	25.7757886176471
SC-AP38	2017-06-05 04:28:07	-33.8932648235294	25.7757392647059
SC-AP38	2017-06-05 04:29:07	-33.8935156470588	25.7756932352941
SC-AP38	2017-06-05 04:30:07	-33.8938041470588	25.7756237352941
SC-AP38	2017-06-05 04:31:07	-33.8940395294118	25.7755417352941
SC-AP38	2017-06-05 04:32:07	-33.8942988235294	25.7754501764706
SC-AP38	2017-06-05 04:33:07	-33.8945260588235	25.7753682352941
SC-AP38	2017-06-05 04:34:07	-33.8947478529412	25.7752706764706
SC-AP38	2017-06-05 04:35:07	-33.8950076176471	25.7751969117647
SC-AP38	2017-06-05 04:36:07	-33.8952288823529	25.7751139705882
SC-AP38	2017-06-05 04:37:07	-33.89546	25.7750685
SC-AP38	2017-06-05 04:38:07	-33.8957203235294	25.7750005
SC-AP38	2017-06-05 04:39:07	-33.8959620285714	25.7749809428571
SC-AP38	2017-06-05 04:40:07	-33.8962037647059	25.7749507058824
SC-AP38	2017-06-05 04:41:07	-33.8964385882353	25.7749232941176
SC-AP38	2017-06-05 04:42:07	-33.896637	25.7748787142857
SC-AP38	2017-06-05 04:43:07	-33.8968649117647	25.774829
SC-AP38	2017-06-05 04:44:07	-33.8970427941176	25.7747499411765
SC-AP38	2017-06-05 04:45:07	-33.8973051176471	25.7746604117647
SC-AP38	2017-06-05 04:46:07	-33.89750175	25.7746305
SC-AP38	2017-06-05 04:47:07	-33.8977088823529	25.7746325294118
SC-AP38	2017-06-05 04:48:07	-33.8979952941176	25.7746351176471
SC-AP38	2017-06-05 04:49:07	-33.8982132	25.7747052
SC-AP38	2017-06-05 04:50:07	-33.8985375428571	25.7747082285714
SC-AP38	2017-06-05 04:51:07	-33.8988092647059	25.7747117058824
SC-AP38	2017-06-05 04:52:07	-33.8990779411765	25.7747084705882
SC-AP38	2017-06-05 04:53:07	-33.8993243939394	25.7747381212121
SC-AP38	2017-06-05 04:54:07	-33.8995772285714	25.7747219714286
SC-AP38	2017-06-05 04:55:07	-33.8997232702703	25.7746005405405
SC-AP38	2017-06-05 04:56:07	-33.8998840294118	25.7745124705882
SC-AP38	2017-06-05 04:57:07	-33.9000046285714	25.7744479714286
SC-AP38	2017-06-05 04:58:07	-33.9002031764706	25.7743478235294
SC-AP38	2017-06-05 04:59:07	-33.90036	25.7743735263158
SC-AP38	2017-06-05 05:00:07	-33.9005084411765	25.7743338529412
SC-AP38	2017-06-05 05:01:07	-33.9006334117647	25.774398
SC-AP38	2017-06-05 05:02:07	-33.9007792	25.7743940571429
SC-AP38	2017-06-05 05:03:07	-33.9009508	25.7743582
SC-AP38	2017-06-05 05:04:07	-33.9011327058824	25.7743142941176
SC-AP38	2017-06-05 05:05:07	-33.9012282727273	25.7743717272727
SC-AP38	2017-06-05 05:06:07	-33.9013735	25.774349
SC-AP38	2017-06-05 05:07:07	-33.9014762727273	25.7743673030303
SC-AP38	2017-06-05 05:08:07	-33.901592125	25.7743203
SC-AP38	2017-06-05 05:09:07	-33.9017450263158	25.7742730789474
SC-AP38	2017-06-05 05:10:07	-33.901898	25.7742511428571
SC-AP38	2017-06-05 05:11:07	-33.90213	25.774153255814
SC-AP38	2017-06-05 05:12:07	-33.9022780588235	25.774233
SC-AP38	2017-06-05 05:13:07	-33.9024341818182	25.7742229090909
SC-AP38	2017-06-05 05:14:07	-33.9026231428571	25.7742362857143
SC-AP38	2017-06-05 05:15:07	-33.9028794545455	25.7742563636364
SC-AP38	2017-06-05 05:16:07	-33.9030859705882	25.7741821470588
SC-AP38	2017-06-05 05:17:07	-33.9033138285714	25.7742705428571
SC-AP38	2017-06-05 05:18:07	-33.9035302941176	25.774187
SC-AP38	2017-06-05 05:19:07	-33.9036994705882	25.7742019411765
SC-AP38	2017-06-05 05:20:07	-33.9038561176471	25.7742487647059
SC-AP38	2017-06-05 05:21:07	-33.9040449428571	25.7741824285714
SC-AP38	2017-06-05 05:22:07	-33.904205275	25.774102975
SC-AP38	2017-06-05 05:23:07	-33.9043798235294	25.7741081176471
SC-AP38	2017-06-05 05:24:07	-33.9045746470588	25.7740275882353
SC-AP38	2017-06-05 05:25:07	-33.9047744285714	25.7740685428571
SC-AP38	2017-06-05 05:26:07	-33.9051089189189	25.7738737567568
SC-AP38	2017-06-05 05:27:07	-33.9052500571429	25.7740160857143
SC-AP38	2017-06-05 05:28:07	-33.9054523235294	25.7740791764706
SC-AP38	2017-06-05 05:29:07	-33.9057008108108	25.7740743243243
SC-AP38	2017-06-05 05:30:07	-33.9059031428571	25.7740849714286
SC-AP38	2017-06-05 05:31:07	-33.9061267575758	25.7741188484849
SC-AP38	2017-06-05 05:32:07	-33.9063805428571	25.7741624285714
SC-AP38	2017-06-05 05:33:07	-33.9065662285714	25.7742009142857
SC-AP38	2017-06-05 05:34:07	-33.9067886	25.7742384
SC-AP38	2017-06-05 05:35:07	-33.9070080175439	25.7741668421053
SC-AP38	2017-06-05 05:36:07	-33.9072348539043	25.7741329319899
SC-AP38	2017-06-05 05:37:07	-33.9074648790932	25.7741034609572
SC-AP38	2017-06-05 05:38:07	-33.9076949042821	25.7740739899244
SC-AP38	2017-06-05 05:39:07	-33.907924929471	25.7740445188917
SC-AP38	2017-06-05 05:40:07	-33.9081549546599	25.7740150478589
SC-AP38	2017-06-05 05:41:07	-33.9083849798489	25.7739855768262
SC-AP38	2017-06-05 05:42:07	-33.9085961764706	25.7739567058824
SC-AP38	2017-06-05 05:43:07	-33.9088260882353	25.7738954705882
SC-AP38	2017-06-05 05:44:07	-33.9090044411765	25.7738103823529
SC-AP38	2017-06-05 05:45:07	-33.9092729411765	25.7737905588235
SC-AP38	2017-06-05 05:46:07	-33.9094873235294	25.7737308529412
SC-AP38	2017-06-05 05:47:07	-33.9096888823529	25.7736628235294
SC-AP38	2017-06-05 05:48:07	-33.9099182941176	25.7735807647059
SC-AP38	2017-06-05 05:49:07	-33.9101125882353	25.7735205294118
SC-AP38	2017-06-05 05:50:07	-33.9102690588235	25.7733834117647
SC-AP38	2017-06-05 05:51:07	-33.9104690909091	25.773323030303
SC-AP38	2017-06-05 05:52:07	-33.9107013333333	25.7733102222222
SC-AP38	2017-06-05 05:53:07	-33.9109461176471	25.7732268235294
SC-AP38	2017-06-05 05:54:07	-33.9111978	25.7731676
SC-AP38	2017-06-05 05:55:07	-33.9114662285714	25.7731228571429
SC-AP38	2017-06-05 05:56:07	-33.9116752352941	25.7730471176471
SC-AP38	2017-06-05 05:57:07	-33.9119465428571	25.7730210285714
SC-AP38	2017-06-05 05:58:07	-33.9121625882353	25.7730214411765
SC-AP38	2017-06-05 05:59:07	-33.9124109705882	25.7729941176471
SC-AP38	2017-06-05 06:00:07	-33.9125929642857	25.7730421428571
SC-AP38	2017-06-05 06:01:07	-33.912746	25.773098
SC-AP38	2017-06-05 06:02:07	-33.9129798235294	25.773134
SC-AP38	2017-06-05 06:03:07	-33.9131615882353	25.7731637058824
SC-AP38	2017-06-05 06:04:07	-33.9133778823529	25.7732049411765
SC-AP38	2017-06-05 06:05:07	-33.9136075294118	25.7732244705882
SC-AP38	2017-06-05 06:06:07	-33.91384	25.7732392
SC-AP38	2017-06-05 06:07:07	-33.9140436470588	25.7732523235294
SC-AP38	2017-06-05 06:08:07	-33.9142109411765	25.7732797941176
SC-AP38	2017-06-05 06:09:07	-33.9144410588235	25.773306
SC-AP38	2017-06-05 06:10:07	-33.9146735588235	25.7733679411765
SC-AP38	2017-06-05 06:11:07	-33.9149095294118	25.7734074117647
SC-AP38	2017-06-05 06:12:07	-33.9151315882353	25.7734542941176
SC-AP38	2017-06-05 06:13:07	-33.9153204117647	25.7734807647059
SC-AP38	2017-06-05 06:14:07	-33.9155234117647	25.7735342941176
SC-AP38	2017-06-05 06:15:07	-33.9157059705882	25.7736094117647
SC-AP38	2017-06-05 06:16:07	-33.9159222058824	25.7737195588235
SC-AP38	2017-06-05 06:17:07	-33.9161455294118	25.7737866176471
SC-AP38	2017-06-05 06:18:07	-33.9163437941177	25.7738788529412
SC-AP38	2017-06-05 06:19:07	-33.916559	25.773963
SC-AP38	2017-06-05 06:20:07	-33.9167683428571	25.7740446
SC-AP38	2017-06-05 06:21:07	-33.916992	25.774115
SC-AP38	2017-06-05 06:22:07	-33.917159	25.7741928235294
SC-AP38	2017-06-05 06:23:07	-33.9173497058824	25.7743086470588
SC-AP38	2017-06-05 06:24:07	-33.9175049411765	25.7744229411765
SC-AP38	2017-06-05 06:25:07	-33.9176692987013	25.7745265844156
SC-AP38	2017-06-05 06:26:07	-33.9179482597403	25.7747541168831
SC-AP38	2017-06-05 06:27:07	-33.918138	25.7749066666667
SC-AP38	2017-06-05 06:28:07	-33.9183229411765	25.7750238235294
SC-AP38	2017-06-05 06:29:07	-33.9184875294118	25.7751619411765
SC-AP38	2017-06-05 06:30:07	-33.9187642941176	25.7753385294118
SC-AP38	2017-06-05 06:31:07	-33.9190635762712	25.7754870338983
SC-AP38	2017-06-05 06:32:07	-33.9194012033898	25.7756604237288
SC-AP38	2017-06-05 06:33:07	-33.9196314117647	25.7757652941176
SC-AP38	2017-06-05 06:34:07	-33.9198429166667	25.7758091388889
SC-AP38	2017-06-05 06:35:07	-33.9202295677966	25.7759586271186
SC-AP38	2017-06-05 06:36:07	-33.9206388898305	25.7761223559322
SC-AP38	2017-06-05 06:37:07	-33.9210085324675	25.7762266493506
SC-AP38	2017-06-05 06:38:07	-33.9215097073171	25.7763273170732
SC-AP38	2017-06-05 06:39:07	-33.9219838536585	25.7765936585366
SC-AP38	2017-06-05 06:40:07	-33.9223729868421	25.7767880526316
SC-AP38	2017-06-05 06:41:07	-33.9228418026316	25.7769537105263
SC-AP38	2017-06-05 06:42:07	-33.923449	25.777084
SC-AP38	2017-06-05 06:43:07	-33.9239402982456	25.7769634385965
SC-AP38	2017-06-05 06:44:07	-33.9244985438596	25.7768220350877
SC-AP38	2017-06-05 06:45:07	-33.9250567894737	25.7766806315789
SC-AP38	2017-06-05 06:46:07	-33.9255294578313	25.7762551927711
SC-AP38	2017-06-05 06:47:07	-33.9258764754098	25.7755792404372
SC-AP38	2017-06-05 06:48:07	-33.9259453278689	25.7748126830601
SC-AP38	2017-06-05 06:49:07	-33.9260141803279	25.7740461256831
SC-AP38	2017-06-05 06:50:07	-33.9260711818182	25.7732547272727
SC-AP38	2017-06-05 06:51:07	-33.9260384545454	25.7722752467532
SC-AP38	2017-06-05 06:52:07	-33.9260778051948	25.7713723896104
SC-AP38	2017-06-05 06:53:07	-33.926119059322	25.7705196694915
SC-AP38	2017-06-05 06:54:07	-33.9261500762712	25.7696954322034
SC-AP38	2017-06-05 06:55:07	-33.9262865542169	25.768757
SC-AP38	2017-06-05 06:56:07	-33.9264916372796	25.7677774735516
SC-AP38	2017-06-05 06:57:07	-33.9266698236776	25.7669598413098
SC-AP38	2017-06-05 06:58:07	-33.9268480100756	25.766142209068
SC-AP38	2017-06-05 06:59:07	-33.9270261964736	25.7653245768262
SC-AP38	2017-06-05 07:00:07	-33.9272043828715	25.7645069445844
SC-AP38	2017-06-05 07:01:07	-33.9273825692695	25.7636893123426
SC-AP38	2017-06-05 07:02:07	-33.9275607556675	25.7628716801008
SC-AP38	2017-06-05 07:03:07	-33.9277685833333	25.762139
SC-AP38	2017-06-05 07:04:07	-33.9279975833333	25.761467
SC-AP38	2017-06-05 07:05:07	-33.9282388333333	25.760724125
SC-AP38	2017-06-05 07:06:07	-33.9284888333333	25.759930625
SC-AP38	2017-06-05 07:07:07	-33.92876975	25.759145875
SC-AP38	2017-06-05 07:08:07	-33.92907275	25.758367375
SC-AP38	2017-06-05 07:09:07	-33.9294073464567	25.7575662283465
SC-AP38	2017-06-05 07:10:07	-33.929764511811	25.7567489055118
SC-AP38	2017-06-05 07:11:07	-33.9301306521739	25.7559978695652
SC-AP38	2017-06-05 07:12:07	-33.9305070496894	25.7553225900621
SC-AP38	2017-06-05 07:13:07	-33.930883447205	25.754647310559
SC-AP38	2017-06-05 07:14:07	-33.931403275	25.75406419375
SC-AP38	2017-06-05 07:15:07	-33.931962775	25.75350656875
SC-AP38	2017-06-05 07:16:07	-33.9325328135593	25.7529530762712
SC-AP38	2017-06-05 07:17:07	-33.9331826440678	25.7524308728814
SC-AP38	2017-06-05 07:18:07	-33.9337871341463	25.7518940914634
SC-AP38	2017-06-05 07:19:07	-33.934134695122	25.7512747012195
SC-AP38	2017-06-05 07:20:07	-33.9344822560976	25.7506553109756
SC-AP38	2017-06-05 07:21:07	-33.93484890625	25.7500215
SC-AP38	2017-06-05 07:22:07	-33.93524228125	25.7493675
SC-AP38	2017-06-05 07:23:07	-33.93563565625	25.7487135
SC-AP38	2017-06-05 07:24:07	-33.9359317822581	25.7478586693548
SC-AP38	2017-06-05 07:25:07	-33.9361954919355	25.7469368951613
SC-AP38	2017-06-05 07:26:07	-33.9364177116788	25.7460778832117
SC-AP38	2017-06-05 07:27:07	-33.9366207043796	25.7452479562044
SC-AP38	2017-06-05 07:28:07	-33.9368236970803	25.7444180291971
SC-AP38	2017-06-05 07:29:07	-33.937026689781	25.7435881021898
SC-AP38	2017-06-05 07:30:07	-33.93722651875	25.7427663625
SC-AP38	2017-06-05 07:31:07	-33.93740239375	25.7420066125
SC-AP38	2017-06-05 07:32:07	-33.93757826875	25.7412468625
SC-AP38	2017-06-05 07:33:07	-33.93773764	25.740392896
SC-AP38	2017-06-05 07:34:07	-33.93787684	25.739423776
SC-AP38	2017-06-05 07:35:07	-33.9380123846154	25.7385567179487
SC-AP38	2017-06-05 07:36:07	-33.9380451854839	25.7377704435484
SC-AP38	2017-06-05 07:37:07	-33.9380398629032	25.7369464112903
SC-AP38	2017-06-05 07:38:07	-33.9380220845588	25.7361570220588
SC-AP38	2017-06-05 07:39:07	-33.9379975992647	25.7353862867647
SC-AP38	2017-06-05 07:40:07	-33.9379731139706	25.7346155514706
SC-AP38	2017-06-05 07:41:07	-33.9379486286765	25.7338448161765
SC-AP38	2017-06-05 07:42:07	-33.93791216875	25.7330575125
SC-AP38	2017-06-05 07:43:07	-33.93778504375	25.7321447625
SC-AP38	2017-06-05 07:44:07	-33.93765791875	25.7312320125
SC-AP38	2017-06-05 07:45:07	-33.9375305862069	25.7304080172414
SC-AP38	2017-06-05 07:46:07	-33.937403	25.7296925
SC-AP38	2017-06-05 07:47:07	-33.9372754137931	25.7289769827586
SC-AP38	2017-06-05 07:48:07	-33.9371840833333	25.7282015555556
SC-AP38	2017-06-05 07:49:07	-33.9371224166667	25.7273771111111
SC-AP38	2017-06-05 07:50:07	-33.9370826875	25.726513890625
SC-AP38	2017-06-05 07:51:07	-33.9370433125	25.725850609375
SC-AP38	2017-06-05 07:52:07	-33.9370039375	25.725187328125
SC-AP38	2017-06-05 07:53:07	-33.9370588214286	25.7247323928571
SC-AP38	2017-06-05 07:54:07	-33.9371699636364	25.7242993090909
SC-AP38	2017-06-05 07:55:07	-33.9373595	25.72422632
SC-AP38	2017-06-05 07:56:07	-33.9376125	25.7241986458333
SC-AP38	2017-06-05 07:57:07	-33.9378316046512	25.7241629534884
SC-AP38	2017-06-05 07:58:07	-33.9380305853659	25.7239839512195
SC-AP38	2017-06-05 07:59:07	-33.9382181176471	25.7240572941176
SC-AP38	2017-06-05 08:00:07	-33.9382850526316	25.7238163859649
SC-AP38	2017-06-05 08:01:07	-33.9384709090909	25.7237144545455
SC-AP38	2017-06-05 08:02:07	-33.9386294230769	25.7233331153846
SC-AP38	2017-06-05 08:03:07	-33.93882	25.7232538571429
SC-AP38	2017-06-05 08:04:07	-33.9389946470588	25.7229581764706
SC-AP38	2017-06-05 08:05:07	-33.9391276153846	25.7226850769231
SC-AP38	2017-06-05 08:06:07	-33.9392937428571	25.7224451428571
SC-AP38	2017-06-05 08:07:07	-33.939411	25.7222488571429
SC-AP38	2017-06-05 08:08:07	-33.9395735882353	25.7220385588235
SC-AP38	2017-06-05 08:09:07	-33.9395589090909	25.7215685454545
SC-AP38	2017-06-05 08:10:07	-33.9394851309524	25.7210431904762
SC-AP38	2017-06-05 08:11:07	-33.93936655	25.7204426131579
SC-AP38	2017-06-05 08:12:07	-33.93919555	25.7197177184211
SC-AP38	2017-06-05 08:13:07	-33.93902455	25.7189928236842
SC-AP38	2017-06-05 08:14:07	-33.93885355	25.7182679289474
SC-AP38	2017-06-05 08:15:07	-33.93868255	25.7175430342105
SC-AP38	2017-06-05 08:16:07	-33.93851155	25.7168181394737
SC-AP38	2017-06-05 08:17:07	-33.93834055	25.7160932447368
SC-AP38	2017-06-05 08:18:07	-33.9381256455696	25.7154566962025
SC-AP38	2017-06-05 08:19:07	-33.9379027692308	25.7147495128205
SC-AP38	2017-06-05 08:20:07	-33.9376358509317	25.7141030372671
SC-AP38	2017-06-05 08:21:07	-33.9372874037267	25.7136651490683
SC-AP38	2017-06-05 08:22:07	-33.9369389565217	25.7132272608696
SC-AP38	2017-06-05 08:23:07	-33.9365349609375	25.7129412578125
SC-AP38	2017-06-05 08:24:07	-33.9361010546875	25.7127370390625
SC-AP38	2017-06-05 08:25:07	-33.9356671484375	25.7125328203125
SC-AP38	2017-06-05 08:26:07	-33.9352332421875	25.7123286015625
SC-AP38	2017-06-05 08:27:07	-33.9347993359375	25.7121243828125
SC-AP38	2017-06-05 08:28:07	-33.9343654296875	25.7119201640625
SC-AP38	2017-06-05 08:29:07	-33.9339026818182	25.7118128181818
SC-AP38	2017-06-05 08:30:07	-33.9333534090909	25.7119960909091
SC-AP38	2017-06-05 08:31:07	-33.9328490714286	25.7123081948052
SC-AP38	2017-06-05 08:32:07	-33.9324076428571	25.7128006623377
SC-AP38	2017-06-05 08:33:07	-33.9319662142857	25.7132931298701
SC-AP38	2017-06-05 08:34:07	-33.9316208421053	25.7138219736842
SC-AP38	2017-06-05 08:35:07	-33.931267	25.71427775
SC-AP38	2017-06-05 08:36:07	-33.930895	25.71467675
SC-AP38	2017-06-05 08:37:07	-33.930523	25.71507575
SC-AP38	2017-06-05 08:38:07	-33.9301246470588	25.7155485588235
SC-AP38	2017-06-05 08:39:07	-33.9297238983957	25.7160280775401
SC-AP38	2017-06-05 08:40:07	-33.9293231497326	25.7165075962567
SC-AP38	2017-06-05 08:41:07	-33.9289224010695	25.7169871149733
SC-AP38	2017-06-05 08:42:07	-33.9285216524064	25.7174666336898
SC-AP38	2017-06-05 08:43:07	-33.9281209037433	25.7179461524064
SC-AP38	2017-06-05 08:44:07	-33.9277756511628	25.7184809209302
SC-AP38	2017-06-05 08:45:07	-33.9274561162791	25.7190412930233
SC-AP38	2017-06-05 08:46:07	-33.9271365813953	25.7196016651163
SC-AP38	2017-06-05 08:47:07	-33.9268091818182	25.7201532987013
SC-AP38	2017-06-05 08:48:07	-33.926411	25.7206262857143
SC-AP38	2017-06-05 08:49:07	-33.9260644858757	25.7210551694915
SC-AP38	2017-06-05 08:50:07	-33.9257295706215	25.7214741525424
SC-AP38	2017-06-05 08:51:07	-33.9253946553672	25.7218931355932
SC-AP38	2017-06-05 08:52:07	-33.92535	25.721949
SC-AP38	2017-06-05 08:53:07	-33.9246879230769	25.7228338153846
SC-AP38	2017-06-05 08:54:07	-33.9242046	25.723594
SC-AP38	2017-06-05 08:55:07	-33.924107	25.723753
SC-AP38	2017-06-05 08:56:07	-33.924107	25.723753
SC-AP38	2017-06-05 08:57:07	-33.9234940769231	25.7237797692308
SC-AP38	2017-06-05 08:58:07	-33.923443	25.723782
SC-AP38	2017-06-05 08:59:07	-33.9232593692308	25.7242744307692
SC-AP38	2017-06-05 09:00:07	-33.921951	25.727783
SC-AP38	2017-06-05 09:01:07	-33.921951	25.727783
SC-AP38	2017-06-05 09:02:07	-33.9216845873016	25.7278508095238
SC-AP38	2017-06-05 09:03:07	-33.9208139627907	25.728142027907
SC-AP38	2017-06-05 09:04:07	-33.9204076372093	25.728566772093
SC-AP38	2017-06-05 09:05:07	-33.9200013116279	25.7289915162791
SC-AP38	2017-06-05 09:06:07	-33.9195949860465	25.7294162604651
SC-AP38	2017-06-05 09:07:07	-33.9191886604651	25.7298410046512
SC-AP38	2017-06-05 09:08:07	-33.9187823348837	25.7302657488372
SC-AP38	2017-06-05 09:09:07	-33.9183760093023	25.7306904930233
SC-AP38	2017-06-05 09:10:07	-33.9179696837209	25.7311152372093
SC-AP38	2017-06-05 09:11:07	-33.9175633581395	25.7315399813953
SC-AP38	2017-06-05 09:12:07	-33.9171570325581	25.7319647255814
SC-AP38	2017-06-05 09:13:07	-33.9167507069767	25.7323894697674
SC-AP38	2017-06-05 09:14:07	-33.9163056923077	25.7330394461538
SC-AP38	2017-06-05 09:15:07	-33.9158509454545	25.7336180272727
SC-AP38	2017-06-05 09:16:07	-33.9154516727273	25.7336676636364
SC-AP38	2017-06-05 09:17:07	-33.915272	25.73369
SC-AP38	2017-06-05 09:18:07	-33.915272	25.73369
SC-AP38	2017-06-05 09:19:07	-33.915272	25.73369
SC-AP38	2017-06-05 09:20:07	-33.915272	25.73369
SC-AP38	2017-06-05 09:21:07	-33.915272	25.73369
SC-AP38	2017-06-05 09:22:07	-33.9151707821497	25.7337901761036
SC-AP38	2017-06-05 09:23:07	-33.9147036228407	25.7342525273512
SC-AP38	2017-06-05 09:24:07	-33.9142364635317	25.7347148785989
SC-AP38	2017-06-05 09:25:07	-33.9137693042227	25.7351772298465
SC-AP38	2017-06-05 09:26:07	-33.9133021449136	25.7356395810941
SC-AP38	2017-06-05 09:27:07	-33.9128349856046	25.7361019323417
SC-AP38	2017-06-05 09:28:07	-33.9123678262956	25.7365642835893
SC-AP38	2017-06-05 09:29:07	-33.9119006669866	25.7370266348369
SC-AP38	2017-06-05 09:30:07	-33.9114335076776	25.7374889860845
SC-AP38	2017-06-05 09:31:07	-33.9109663483685	25.7379513373321
SC-AP38	2017-06-05 09:32:07	-33.9104991890595	25.7384136885797
SC-AP38	2017-06-05 09:33:07	-33.9100320297505	25.7388760398273
SC-AP38	2017-06-05 09:34:07	-33.9095648704415	25.7393383910749
SC-AP38	2017-06-05 09:35:07	-33.9090977111325	25.7398007423225
SC-AP38	2017-06-05 09:36:07	-33.9086305518234	25.7402630935701
SC-AP38	2017-06-05 09:37:07	-33.9081633925144	25.7407254448177
SC-AP38	2017-06-05 09:38:07	-33.9076962332054	25.7411877960653
SC-AP38	2017-06-05 09:39:07	-33.9072290738964	25.7416501473129
SC-AP38	2017-06-05 09:40:07	-33.9067619145874	25.7421124985605
SC-AP38	2017-06-05 09:41:07	-33.9062947552783	25.7425748498081
SC-AP38	2017-06-05 09:42:07	-33.9058275959693	25.7430372010557
SC-AP38	2017-06-05 09:43:07	-33.9053604366603	25.7434995523033
SC-AP38	2017-06-05 09:44:07	-33.9048932773513	25.7439619035509
SC-AP38	2017-06-05 09:45:07	-33.9044261180422	25.7444242547985
SC-AP38	2017-06-05 09:46:07	-33.9039589587332	25.7448866060461
SC-AP38	2017-06-05 09:47:07	-33.9034917994242	25.7453489572937
SC-AP38	2017-06-05 09:48:07	-33.9030246401152	25.7458113085413
SC-AP38	2017-06-05 09:49:07	-33.9025574808062	25.7462736597889
SC-AP38	2017-06-05 09:50:07	-33.9020903214971	25.7467360110365
SC-AP38	2017-06-05 09:51:07	-33.9016231621881	25.7471983622841
SC-AP38	2017-06-05 09:52:07	-33.9011560028791	25.7476607135317
SC-AP38	2017-06-05 09:53:07	-33.9006888435701	25.7481230647793
SC-AP38	2017-06-05 09:54:07	-33.9002216842611	25.7485854160269
SC-AP38	2017-06-05 09:55:07	-33.899754524952	25.7490477672745
SC-AP38	2017-06-05 09:56:07	-33.899287365643	25.7495101185221
SC-AP38	2017-06-05 09:57:07	-33.898820206334	25.7499724697697
SC-AP38	2017-06-05 09:58:07	-33.898353047025	25.7504348210173
SC-AP38	2017-06-05 09:59:07	-33.8978858877159	25.7508971722649
SC-AP38	2017-06-05 10:00:07	-33.8974187284069	25.7513595235125
SC-AP38	2017-06-05 10:01:07	-33.8969515690979	25.7518218747601
SC-AP38	2017-06-05 10:02:07	-33.8964844097889	25.7522842260077
SC-AP38	2017-06-05 10:03:07	-33.8960172504799	25.7527465772553
SC-AP38	2017-06-05 10:04:07	-33.8955500911708	25.7532089285029
SC-AP38	2017-06-05 10:05:07	-33.8950829318618	25.7536712797505
SC-AP38	2017-06-05 10:06:07	-33.8946157725528	25.7541336309981
SC-AP38	2017-06-05 10:07:07	-33.8941486132438	25.7545959822457
SC-AP38	2017-06-05 10:08:07	-33.8936814539348	25.7550583334933
SC-AP38	2017-06-05 10:09:07	-33.8932142946257	25.7555206847409
SC-AP38	2017-06-05 10:10:07	-33.8927471353167	25.7559830359885
SC-AP38	2017-06-05 10:11:07	-33.8922799760077	25.7564453872361
SC-AP38	2017-06-05 10:12:07	-33.8918128166987	25.7569077384837
SC-AP38	2017-06-05 10:13:07	-33.8913456573896	25.7573700897313
SC-AP38	2017-06-05 10:14:07	-33.8908784980806	25.7578324409789
SC-AP38	2017-06-05 10:15:07	-33.8904113387716	25.7582947922265
SC-AP38	2017-06-05 10:16:07	-33.8899441794626	25.7587571434741
SC-AP38	2017-06-05 10:17:07	-33.8894770201536	25.7592194947217
SC-AP38	2017-06-05 10:18:07	-33.8890098608445	25.7596818459693
SC-AP38	2017-06-05 10:19:07	-33.8885427015355	25.7601441972169
SC-AP38	2017-06-05 10:20:07	-33.8880755422265	25.7606065484645
SC-AP38	2017-06-05 10:21:07	-33.8876083829175	25.7610688997121
SC-AP38	2017-06-05 10:22:07	-33.8871412236085	25.7615312509597
SC-AP38	2017-06-05 10:23:07	-33.8866740642994	25.7619936022073
SC-AP38	2017-06-05 10:24:07	-33.8862069049904	25.7624559534549
SC-AP38	2017-06-05 10:25:07	-33.8857397456814	25.7629183047025
SC-AP38	2017-06-05 10:26:07	-33.8852725863724	25.7633806559501
SC-AP38	2017-06-05 10:27:07	-33.8848054270633	25.7638430071977
SC-AP38	2017-06-05 10:28:07	-33.8843382677543	25.7643053584453
SC-AP38	2017-06-05 10:29:07	-33.8838711084453	25.7647677096929
SC-AP38	2017-06-05 10:30:07	-33.8834039491363	25.7652300609405
SC-AP38	2017-06-05 10:31:07	-33.8829367898273	25.7656924121881
SC-AP38	2017-06-05 10:32:07	-33.8825774709302	25.7662731744186
SC-AP38	2017-06-05 10:33:07	-33.8822540988372	25.7668934069767
SC-AP38	2017-06-05 10:34:07	-33.8819307267442	25.7675136395349
SC-AP38	2017-06-05 10:35:07	-33.881506205298	25.7680840596026
SC-AP38	2017-06-05 10:36:07	-33.8810683245033	25.7686479006623
SC-AP38	2017-06-05 10:37:07	-33.8806144761905	25.7692433333333
SC-AP38	2017-06-05 10:38:07	-33.880133047619	25.7698933333333
SC-AP38	2017-06-05 10:39:07	-33.8796907368421	25.7705133263158
SC-AP38	2017-06-05 10:40:07	-33.879356	25.7710508
SC-AP38	2017-06-05 10:41:07	-33.879039487395	25.7716206638655
SC-AP38	2017-06-05 10:42:07	-33.8787314201681	25.7722055378151
SC-AP38	2017-06-05 10:43:07	-33.8784211495327	25.7728608598131
SC-AP38	2017-06-05 10:44:07	-33.8781099345794	25.7735463738318
SC-AP38	2017-06-05 10:45:07	-33.8777987196262	25.7742318878505
SC-AP38	2017-06-05 10:46:07	-33.8774905223881	25.7749155522388
SC-AP38	2017-06-05 10:47:07	-33.8772019402985	25.7755871940298
SC-AP38	2017-06-05 10:48:07	-33.876913358209	25.7762588358209
SC-AP38	2017-06-05 10:49:07	-33.8766247761194	25.7769304776119
SC-AP38	2017-06-05 10:50:07	-33.8763361940299	25.777602119403
SC-AP38	2017-06-05 10:51:07	-33.8760562711864	25.778292440678
SC-AP38	2017-06-05 10:52:07	-33.8757806779661	25.7789921016949
SC-AP38	2017-06-05 10:53:07	-33.8757755932203	25.7797138305085
SC-AP38	2017-06-05 10:54:07	-33.875886440678	25.7804450169492
SC-AP38	2017-06-05 10:55:07	-33.8757336610169	25.7810949152542
SC-AP38	2017-06-05 10:56:07	-33.8754850169492	25.7817152542373
SC-AP38	2017-06-05 10:57:07	-33.8754673442623	25.7822706065574
SC-AP38	2017-06-05 10:58:07	-33.8755199672131	25.7828061803279
SC-AP38	2017-06-05 10:59:07	-33.87551525	25.7834434
SC-AP38	2017-06-05 11:00:07	-33.87579965	25.784148825
SC-AP38	2017-06-05 11:01:07	-33.87535865	25.784448325
SC-AP38	2017-06-05 11:02:07	-33.8749282704918	25.7846042704918
SC-AP38	2017-06-05 11:03:07	-33.8745176147541	25.7844936147541
SC-AP38	2017-06-05 11:04:07	-33.874218	25.7843593235294
SC-AP38	2017-06-05 11:05:07	-33.8746749375	25.7848366875
SC-AP38	2017-06-05 11:06:07	-33.8753041875	25.7855349375
SC-AP38	2017-06-05 11:07:07	-33.8757392236842	25.7860961842105
SC-AP38	2017-06-05 11:08:07	-33.8740379078947	25.7851503947368
SC-AP38	2017-06-05 11:09:07	-33.8735295950413	25.7852224049587
SC-AP38	2017-06-05 11:10:07	-33.8732890991736	25.7855229008264
SC-AP38	2017-06-05 11:11:07	-33.8730211680672	25.7855200756303
SC-AP38	2017-06-05 11:12:07	-33.8727463781513	25.7854414201681
SC-AP38	2017-06-05 11:13:07	-33.8726132727273	25.7850521818182
SC-AP38	2017-06-05 11:14:07	-33.8723112151899	25.7849250886076
SC-AP38	2017-06-05 11:15:07	-33.8718803416667	25.78512385
SC-AP38	2017-06-05 11:16:07	-33.8716188416667	25.78545085
SC-AP38	2017-06-05 11:17:07	-33.8713787142857	25.7857668
SC-AP38	2017-06-05 11:18:07	-33.8713820833333	25.78608725
SC-AP38	2017-06-05 11:19:07	-33.8713705555556	25.7863193333333
SC-AP38	2017-06-05 11:20:07	-33.8715185333333	25.7864591777778
SC-AP38	2017-06-05 11:21:07	-33.8714241714286	25.7865113428571
SC-AP38	2017-06-05 11:22:07	-33.8714444893617	25.7865823191489
SC-AP38	2017-06-05 11:23:07	-33.8715025925926	25.7866291481481
SC-AP38	2017-06-05 11:24:07	-33.8715383888889	25.7866954444444
SC-AP38	2017-06-05 11:25:07	-33.8715741386861	25.7864869051095
SC-AP38	2017-06-05 11:26:07	-33.8716643576642	25.7861093868613
SC-AP38	2017-06-05 11:27:07	-33.8717545766423	25.7857318686131
SC-AP38	2017-06-05 11:28:07	-33.8718447956204	25.785354350365
SC-AP38	2017-06-05 11:29:07	-33.8719294444444	25.784998
SC-AP38	2017-06-05 11:30:07	-33.8718418	25.78499
SC-AP38	2017-06-05 11:31:07	-33.871516	25.7850167142857
SC-AP38	2017-06-05 11:32:07	-33.8711926666667	25.7848390952381
SC-AP38	2017-06-05 11:33:07	-33.8707872571429	25.784721
SC-AP38	2017-06-05 11:34:07	-33.8703839	25.7844842583333
SC-AP38	2017-06-05 11:35:07	-33.8701859	25.7840257583333
SC-AP38	2017-06-05 11:36:07	-33.8699652375	25.784183925
SC-AP38	2017-06-05 11:37:07	-33.8697304875	25.784725425
SC-AP38	2017-06-05 11:38:07	-33.8694957375	25.785266925
SC-AP38	2017-06-05 11:39:07	-33.8696620807453	25.7857071614907
SC-AP38	2017-06-05 11:40:07	-33.8698495341615	25.786142068323
SC-AP38	2017-06-05 11:41:07	-33.8700240526316	25.7865734210526
SC-AP38	2017-06-05 11:42:07	-33.870163	25.786995
SC-AP38	2017-06-05 11:43:07	-33.8701180920245	25.7874900920245
SC-AP38	2017-06-05 11:44:07	-33.8700731840491	25.7879851840491
SC-AP38	2017-06-05 11:45:07	-33.8700243953488	25.788493
SC-AP38	2017-06-05 11:46:07	-33.8699657906977	25.789033
SC-AP38	2017-06-05 11:47:07	-33.869907	25.7895494705882
SC-AP38	2017-06-05 11:48:07	-33.8699185789474	25.7900716052632
SC-AP38	2017-06-05 11:49:07	-33.8699254	25.7906384
SC-AP38	2017-06-05 11:50:07	-33.8697934	25.7910264
SC-AP38	2017-06-05 11:51:07	-33.8697421428571	25.7913617714286
SC-AP38	2017-06-05 11:52:07	-33.8696171779141	25.7917032147239
SC-AP38	2017-06-05 11:53:07	-33.8693885889571	25.792095607362
SC-AP38	2017-06-05 11:54:07	-33.86916	25.792488
SC-AP38	2017-06-05 11:55:07	-33.8693424705882	25.7923174705882
SC-AP38	2017-06-05 11:56:07	-33.8693189937888	25.7926720310559
SC-AP38	2017-06-05 11:57:07	-33.8692548944099	25.7931125279503
SC-AP38	2017-06-05 11:58:07	-33.86918835625	25.793558975
SC-AP38	2017-06-05 11:59:07	-33.86907548125	25.794118475
SC-AP38	2017-06-05 12:00:07	-33.86896260625	25.794677975
SC-AP38	2017-06-05 12:01:07	-33.8688411428571	25.7952551428571
SC-AP38	2017-06-05 12:02:07	-33.868705863354	25.7958607329193
SC-AP38	2017-06-05 12:03:07	-33.8685705838509	25.7964663229814
SC-AP38	2017-06-05 12:04:07	-33.8684784094488	25.7971576220472
SC-AP38	2017-06-05 12:05:07	-33.8684047086614	25.7978856535433
SC-AP38	2017-06-05 12:06:07	-33.8683907674419	25.7986177906977
SC-AP38	2017-06-05 12:07:07	-33.8684195116279	25.7993528604651
SC-AP38	2017-06-05 12:08:07	-33.868448255814	25.8000879302326
SC-AP38	2017-06-05 12:09:07	-33.868477	25.800823
SC-AP38	2017-06-05 12:10:07	-33.8683897522936	25.8015358440367
SC-AP38	2017-06-05 12:11:07	-33.8683025045872	25.8022486880734
SC-AP38	2017-06-05 12:12:07	-33.8682152568807	25.8029615321101
SC-AP38	2017-06-05 12:13:07	-33.86808135	25.803567825
SC-AP38	2017-06-05 12:14:07	-33.86786685	25.803990075
SC-AP38	2017-06-05 12:15:07	-33.86765235	25.804412325
SC-AP38	2017-06-05 12:16:07	-33.8675126842105	25.8050352631579
SC-AP38	2017-06-05 12:17:07	-33.8674050902256	25.8057442105263
SC-AP38	2017-06-05 12:18:07	-33.8672974962406	25.8064531578947
SC-AP38	2017-06-05 12:19:07	-33.8671899022556	25.8071621052632
SC-AP38	2017-06-05 12:20:07	-33.8671055263158	25.8079228421053
SC-AP38	2017-06-05 12:21:07	-33.867085	25.808826
SC-AP38	2017-06-05 12:22:07	-33.8669868181818	25.8096940519481
SC-AP38	2017-06-05 12:23:07	-33.866870423221	25.8105025430712
SC-AP38	2017-06-05 12:24:07	-33.8667468277154	25.8112874868914
SC-AP38	2017-06-05 12:25:07	-33.8666232322097	25.8120724307116
SC-AP38	2017-06-05 12:26:07	-33.8664996367041	25.8128573745318
SC-AP38	2017-06-05 12:27:07	-33.866453164794	25.8135829325843
SC-AP38	2017-06-05 12:28:07	-33.8666187827715	25.8141451797753
SC-AP38	2017-06-05 12:29:07	-33.8667844007491	25.8147074269663
SC-AP38	2017-06-05 12:30:07	-33.8669500187266	25.8152696741573
SC-AP38	2017-06-05 12:31:07	-33.8671156367041	25.8158319213483
SC-AP38	2017-06-05 12:32:07	-33.8669228235294	25.8164007058824
SC-AP38	2017-06-05 12:33:07	-33.8666495462185	25.8169709579832
SC-AP38	2017-06-05 12:34:07	-33.8664258309859	25.8176113051643
SC-AP38	2017-06-05 12:35:07	-33.866212028169	25.8182656713615
SC-AP38	2017-06-05 12:36:07	-33.8659982253521	25.8189200375587
SC-AP38	2017-06-05 12:37:07	-33.8658984285714	25.8193899714286
SC-AP38	2017-06-05 12:38:07	-33.8661443925234	25.8196347570093
SC-AP38	2017-06-05 12:39:07	-33.866414953271	25.8199829813084
SC-AP38	2017-06-05 12:40:07	-33.8666855140187	25.8203312056075
SC-AP38	2017-06-05 12:41:07	-33.8669260740741	25.820703617284
SC-AP38	2017-06-05 12:42:07	-33.8669716296296	25.8212332469136
SC-AP38	2017-06-05 12:43:07	-33.8670171851852	25.8217628765432
SC-AP38	2017-06-05 12:44:07	-33.8671316583851	25.8222947391304
SC-AP38	2017-06-05 12:45:07	-33.8673362546584	25.8228295217391
SC-AP38	2017-06-05 12:46:07	-33.8675408509317	25.8233643043478
SC-AP38	2017-06-05 12:47:07	-33.8675931066667	25.8237099066667
SC-AP38	2017-06-05 12:48:07	-33.8675577466667	25.8243993466667
SC-AP38	2017-06-05 12:49:07	-33.8675223866667	25.8250887866667
SC-AP38	2017-06-05 12:50:07	-33.8674870266667	25.8257782266667
SC-AP38	2017-06-05 12:51:07	-33.8674516666667	25.8264676666667
SC-AP38	2017-06-05 12:52:07	-33.8674163066667	25.8271571066667
SC-AP38	2017-06-05 12:53:07	-33.8673809466667	25.8278465466667
SC-AP38	2017-06-05 12:54:07	-33.8674034878049	25.8285863577236
SC-AP38	2017-06-05 12:55:07	-33.8674312926829	25.8293307479675
SC-AP38	2017-06-05 12:56:07	-33.8676237272727	25.8299078181818
SC-AP38	2017-06-05 12:57:07	-33.8678414895105	25.8304591468531
SC-AP38	2017-06-05 12:58:07	-33.867954	25.830744
SC-AP38	2017-06-05 12:59:07	-33.867954	25.830744
SC-AP38	2017-06-05 13:00:07	-33.867954	25.830744
SC-AP38	2017-06-05 13:01:07	-33.8682087540984	25.8309328852459
SC-AP38	2017-06-05 13:02:07	-33.8702413913043	25.8324119130435
SC-AP38	2017-06-05 13:03:07	-33.8709153043478	25.8326310434783
SC-AP38	2017-06-05 13:04:07	-33.870949	25.832642
SC-AP38	2017-06-05 13:05:07	-33.870949	25.832642
SC-AP38	2017-06-05 13:06:07	-33.8712275970149	25.8327353731343
SC-AP38	2017-06-05 13:07:07	-33.8721131744347	25.8330049838486
SC-AP38	2017-06-05 13:08:07	-33.8725102210429	25.8329748869405
SC-AP38	2017-06-05 13:09:07	-33.8729072676511	25.8329447900323
SC-AP38	2017-06-05 13:10:07	-33.8733043142593	25.8329146931241
SC-AP38	2017-06-05 13:11:07	-33.8737013608676	25.832884596216
SC-AP38	2017-06-05 13:12:07	-33.8740984074758	25.8328544993078
SC-AP38	2017-06-05 13:13:07	-33.874495454084	25.8328244023996
SC-AP38	2017-06-05 13:14:07	-33.8748925006922	25.8327943054915
SC-AP38	2017-06-05 13:15:07	-33.8752895473004	25.8327642085833
SC-AP38	2017-06-05 13:16:07	-33.8756865939086	25.8327341116751
SC-AP38	2017-06-05 13:17:07	-33.8760836405168	25.8327040147669
SC-AP38	2017-06-05 13:18:07	-33.8764806871251	25.8326739178588
SC-AP38	2017-06-05 13:19:07	-33.8768777337333	25.8326438209506
SC-AP38	2017-06-05 13:20:07	-33.8772747803415	25.8326137240424
SC-AP38	2017-06-05 13:21:07	-33.8776718269497	25.8325836271343
SC-AP38	2017-06-05 13:22:07	-33.8780688735579	25.8325535302261
SC-AP38	2017-06-05 13:23:07	-33.8784659201661	25.8325234333179
SC-AP38	2017-06-05 13:24:07	-33.8788629667743	25.8324933364098
SC-AP38	2017-06-05 13:25:07	-33.8792600133825	25.8324632395016
SC-AP38	2017-06-05 13:26:07	-33.8796570599908	25.8324331425934
SC-AP38	2017-06-05 13:27:07	-33.880054106599	25.8324030456853
SC-AP38	2017-06-05 13:28:07	-33.8804511532072	25.8323729487771
SC-AP38	2017-06-05 13:29:07	-33.8808481998154	25.8323428518689
SC-AP38	2017-06-05 13:30:07	-33.8812452464236	25.8323127549608
SC-AP38	2017-06-05 13:31:07	-33.8816422930318	25.8322826580526
SC-AP38	2017-06-05 13:32:07	-33.88203933964	25.8322525611444
SC-AP38	2017-06-05 13:33:07	-33.8824363862483	25.8322224642363
SC-AP38	2017-06-05 13:34:07	-33.8828334328565	25.8321923673281
SC-AP38	2017-06-05 13:35:07	-33.8832304794647	25.8321622704199
SC-AP38	2017-06-05 13:36:07	-33.8836275260729	25.8321321735118
SC-AP38	2017-06-05 13:37:07	-33.8840245726811	25.8321020766036
SC-AP38	2017-06-05 13:38:07	-33.8844216192893	25.8320719796954
SC-AP38	2017-06-05 13:39:07	-33.8848186658975	25.8320418827873
SC-AP38	2017-06-05 13:40:07	-33.8852157125058	25.8320117858791
SC-AP38	2017-06-05 13:41:07	-33.885612759114	25.8319816889709
SC-AP38	2017-06-05 13:42:07	-33.8860098057222	25.8319515920628
SC-AP38	2017-06-05 13:43:07	-33.8863793636364	25.831915
SC-AP38	2017-06-05 13:44:07	-33.8863162352941	25.8317423529412
SC-AP38	2017-06-05 13:45:07	-33.8858870847458	25.8315506101695
SC-AP38	2017-06-05 13:46:07	-33.8854253898305	25.8313584067797
SC-AP38	2017-06-05 13:47:07	-33.8849938730159	25.8314380793651
SC-AP38	2017-06-05 13:48:07	-33.8845633968254	25.8315271269841
SC-AP38	2017-06-05 13:49:07	-33.8842897888199	25.8315228447205
SC-AP38	2017-06-05 13:50:07	-33.8839357515528	25.8311389937888
SC-AP38	2017-06-05 13:51:07	-33.8835817142857	25.8307551428571
SC-AP38	2017-06-05 13:52:07	-33.88322978125	25.83041629375
SC-AP38	2017-06-05 13:53:07	-33.88287915625	25.83010541875
SC-AP38	2017-06-05 13:54:07	-33.88252853125	25.82979454375
SC-AP38	2017-06-05 13:55:07	-33.8824825882353	25.829417
SC-AP38	2017-06-05 13:56:07	-33.8825076	25.8291518285714
SC-AP38	2017-06-05 13:57:07	-33.882438	25.8289459166667
SC-AP38	2017-06-05 13:58:07	-33.8824063529412	25.8288415588235
SC-AP38	2017-06-05 13:59:07	-33.8824215882353	25.8287003529412
SC-AP38	2017-06-05 14:00:07	-33.8824477058824	25.8285002941176
SC-AP38	2017-06-05 14:01:07	-33.8823952948718	25.8283161538462
SC-AP38	2017-06-05 14:02:07	-33.8825329871795	25.8279053846154
SC-AP38	2017-06-05 14:03:07	-33.882491375	25.8280036416667
SC-AP38	2017-06-05 14:04:07	-33.882378875	25.8283031416667
SC-AP38	2017-06-05 14:05:07	-33.8827085909091	25.8285238409091
SC-AP38	2017-06-05 14:06:07	-33.8830966470588	25.8287595
SC-AP38	2017-06-05 14:07:07	-33.8834101923077	25.8290878461538
SC-AP38	2017-06-05 14:08:07	-33.8837503767442	25.829518055814
SC-AP38	2017-06-05 14:09:07	-33.8841165162791	25.8300145209302
SC-AP38	2017-06-05 14:10:07	-33.884482655814	25.8305109860465
SC-AP38	2017-06-05 14:11:07	-33.8848487953488	25.8310074511628
SC-AP38	2017-06-05 14:12:07	-33.8852627037037	25.8313512345679
SC-AP38	2017-06-05 14:13:07	-33.8856782592593	25.8316897530864
SC-AP38	2017-06-05 14:14:07	-33.8859593809524	25.8319155238095
SC-AP38	2017-06-05 14:15:07	-33.8861017666667	25.83207195
SC-AP38	2017-06-05 14:16:07	-33.8864207666667	25.83241245
SC-AP38	2017-06-05 14:17:07	-33.886627	25.8325203333333
SC-AP38	2017-06-05 14:18:07	-33.8868718101266	25.8324460506329
SC-AP38	2017-06-05 14:19:07	-33.8870895714286	25.8323427142857
SC-AP38	2017-06-05 14:20:07	-33.8872791666667	25.8321663333333
SC-AP38	2017-06-05 14:21:07	-33.8874832727273	25.8319371515152
SC-AP38	2017-06-05 14:22:07	-33.8877023055556	25.8318336944444
SC-AP38	2017-06-05 14:23:07	-33.8877898947368	25.8316386315789
SC-AP38	2017-06-05 14:24:07	-33.8877534722222	25.8315350833333
SC-AP38	2017-06-05 14:25:07	-33.8875491428571	25.8316227272727
SC-AP38	2017-06-05 14:26:07	-33.8872577142857	25.8322663636364
SC-AP38	2017-06-05 14:27:07	-33.8870147179487	25.8329067692308
SC-AP38	2017-06-05 14:28:07	-33.8869319090909	25.8335620909091
SC-AP38	2017-06-05 14:29:07	-33.8870195443038	25.8341102278481
SC-AP38	2017-06-05 14:30:07	-33.8870165063291	25.8339317468354
SC-AP38	2017-06-05 14:31:07	-33.887215609375	25.834378171875
SC-AP38	2017-06-05 14:32:07	-33.887455140625	25.834949578125
SC-AP38	2017-06-05 14:33:07	-33.8876668372093	25.8356510465116
SC-AP38	2017-06-05 14:34:07	-33.8878666046512	25.836408255814
SC-AP38	2017-06-05 14:35:07	-33.888066372093	25.8371654651163
SC-AP38	2017-06-05 14:36:07	-33.8882661395349	25.8379226744186
SC-AP38	2017-06-05 14:37:07	-33.8884803917526	25.8385704845361
SC-AP38	2017-06-05 14:38:07	-33.888716371134	25.8390541958763
SC-AP38	2017-06-05 14:39:07	-33.8889523505155	25.8395379072165
SC-AP38	2017-06-05 14:40:07	-33.8891883298969	25.8400216185567
SC-AP38	2017-06-05 14:41:07	-33.8894243092783	25.8405053298969
SC-AP38	2017-06-05 14:42:07	-33.8896602886598	25.8409890412371
SC-AP38	2017-06-05 14:43:07	-33.8898962680412	25.8414727525773
SC-AP38	2017-06-05 14:44:07	-33.8901909693252	25.8418269141104
SC-AP38	2017-06-05 14:45:07	-33.8904898650307	25.8421718220859
SC-AP38	2017-06-05 14:46:07	-33.8907632988506	25.8425004252874
SC-AP38	2017-06-05 14:47:07	-33.8909446781609	25.8427700804598
SC-AP38	2017-06-05 14:48:07	-33.8910439354839	25.842910983871
SC-AP38	2017-06-05 14:49:07	-33.8913168387097	25.8430242096774
SC-AP38	2017-06-05 14:50:07	-33.8915860540541	25.8431298918919
SC-AP38	2017-06-05 14:51:07	-33.8917951111111	25.8433022222222
SC-AP38	2017-06-05 14:52:07	-33.8919817777778	25.8436455555556
SC-AP38	2017-06-05 14:53:07	-33.8921684444444	25.8439888888889
SC-AP38	2017-06-05 14:54:07	-33.8920881176471	25.8439977058824
SC-AP38	2017-06-05 14:55:07	-33.8915635384615	25.8440666923077
SC-AP38	2017-06-05 14:56:07	-33.8909498378378	25.8441647567568
SC-AP38	2017-06-05 14:57:07	-33.8906597777778	25.8443727460317
SC-AP38	2017-06-05 14:58:07	-33.8903931111111	25.844607984127
SC-AP38	2017-06-05 14:59:07	-33.8902347027027	25.8447400540541
SC-AP38	2017-06-05 15:00:07	-33.889922512	25.844885376
SC-AP38	2017-06-05 15:01:07	-33.889602352	25.845033696
SC-AP38	2017-06-05 15:02:07	-33.8898425419847	25.8452808015267
SC-AP38	2017-06-05 15:03:07	-33.890156740458	25.8455409541985
SC-AP38	2017-06-05 15:04:07	-33.8902008099174	25.8456700909091
SC-AP38	2017-06-05 15:05:07	-33.8903089090909	25.845801
SC-AP38	2017-06-05 15:06:07	-33.8903847567568	25.8459068108108
SC-AP38	2017-06-05 15:07:07	-33.8901928	25.8458816
SC-AP38	2017-06-05 15:08:07	-33.8901885230769	25.8460635230769
SC-AP38	2017-06-05 15:09:07	-33.8901959076923	25.8462509076923
SC-AP38	2017-06-05 15:10:07	-33.8904507192982	25.8465310701754
SC-AP38	2017-06-05 15:11:07	-33.8907010141844	25.8467991134752
SC-AP38	2017-06-05 15:12:07	-33.8909201631206	25.8470523049645
SC-AP38	2017-06-05 15:13:07	-33.891173	25.8471472222222
SC-AP38	2017-06-05 15:14:07	-33.8913243432836	25.8470617164179
SC-AP38	2017-06-05 15:15:07	-33.891401358209	25.8469967910448
SC-AP38	2017-06-05 15:16:07	-33.89116753125	25.84686453125
SC-AP38	2017-06-05 15:17:07	-33.890762	25.846725
SC-AP38	2017-06-05 15:18:07	-33.890762	25.846725
SC-AP38	2017-06-05 15:19:07	-33.890762	25.846725
SC-AP38	2017-06-05 15:20:07	-33.8901212285714	25.8472984142857
SC-AP38	2017-06-05 15:21:07	-33.8898009293478	25.8477136032609
SC-AP38	2017-06-05 15:22:07	-33.8900582119565	25.8477321902174
SC-AP38	2017-06-05 15:23:07	-33.8903154945652	25.8477507771739
SC-AP38	2017-06-05 15:24:07	-33.8902406625	25.8475642375
SC-AP38	2017-06-05 15:25:07	-33.889781173913	25.8471542608696
SC-AP38	2017-06-05 15:26:07	-33.8894826645963	25.8469507826087
SC-AP38	2017-06-05 15:27:07	-33.8891841552795	25.8467473043478
SC-AP38	2017-06-05 15:28:07	-33.8890708235294	25.8464790588235
SC-AP38	2017-06-05 15:29:07	-33.8889571333333	25.8466452
SC-AP38	2017-06-05 15:30:07	-33.8888061333333	25.8468912
SC-AP38	2017-06-05 15:31:07	-33.8884878881988	25.8468745838509
SC-AP38	2017-06-05 15:32:07	-33.8881439130435	25.8468175652174
SC-AP38	2017-06-05 15:33:07	-33.8878390186335	25.8467628012422
SC-AP38	2017-06-05 15:34:07	-33.8877082111801	25.8467180807453
SC-AP38	2017-06-05 15:35:07	-33.8875774037267	25.8466733602484
SC-AP38	2017-06-05 15:36:07	-33.8875799411765	25.8463598235294
SC-AP38	2017-06-05 15:37:07	-33.8874833813953	25.8463265162791
SC-AP38	2017-06-05 15:38:07	-33.8872171488372	25.8462324697674
SC-AP38	2017-06-05 15:39:07	-33.8869509162791	25.8461384232558
SC-AP38	2017-06-05 15:40:07	-33.8866846837209	25.8460443767442
SC-AP38	2017-06-05 15:41:07	-33.8865663070866	25.8460521259843
SC-AP38	2017-06-05 15:42:07	-33.8864888267717	25.8460880314961
SC-AP38	2017-06-05 15:43:07	-33.8866410952381	25.8460076190476
SC-AP38	2017-06-05 15:44:07	-33.8861550588235	25.8465251764706
SC-AP38	2017-06-05 15:45:07	-33.8859786101695	25.8461780677966
SC-AP38	2017-06-05 15:46:07	-33.8858021694915	25.8458317966102
SC-AP38	2017-06-05 15:47:07	-33.8856085811966	25.8456813247863
SC-AP38	2017-06-05 15:48:07	-33.8854034529915	25.8455208119658
SC-AP38	2017-06-05 15:49:07	-33.8852254576271	25.8454002881356
SC-AP38	2017-06-05 15:50:07	-33.8854273220339	25.8458396101695
SC-AP38	2017-06-05 15:51:07	-33.8856171818182	25.8462451818182
SC-AP38	2017-06-05 15:52:07	-33.8855763529412	25.8463628235294
SC-AP38	2017-06-05 15:53:07	-33.8851488974359	25.8464073589744
SC-AP38	2017-06-05 15:54:07	-33.8847155641026	25.8464473333333
SC-AP38	2017-06-05 15:55:07	-33.8842524871795	25.8463973333333
SC-AP38	2017-06-05 15:56:07	-33.8838229555556	25.8463962222222
SC-AP38	2017-06-05 15:57:07	-33.8833551764706	25.846346
SC-AP38	2017-06-05 15:58:07	-33.8828016744186	25.8463164651163
SC-AP38	2017-06-05 15:59:07	-33.8822608108108	25.8464431351351
SC-AP38	2017-06-05 16:00:07	-33.8821153947368	25.8464600789474
SC-AP38	2017-06-05 16:01:07	-33.8820473552632	25.8462212236842
SC-AP38	2017-06-05 16:02:07	-33.881981	25.845993
SC-AP38	2017-06-05 16:03:07	-33.8817657058824	25.8462198907563
SC-AP38	2017-06-05 16:04:07	-33.8815509014085	25.8464411455399
SC-AP38	2017-06-05 16:05:07	-33.8813649859155	25.8463298779343
SC-AP38	2017-06-05 16:06:07	-33.8811790704225	25.8462186103286
SC-AP38	2017-06-05 16:07:07	-33.8809931549296	25.846107342723
SC-AP38	2017-06-05 16:08:07	-33.8807830909091	25.8459432727273
SC-AP38	2017-06-05 16:09:07	-33.8805388292683	25.8457744878049
SC-AP38	2017-06-05 16:10:07	-33.8803804615385	25.8457898974359
SC-AP38	2017-06-05 16:11:07	-33.8803373846154	25.8457416923077
SC-AP38	2017-06-05 16:12:07	-33.8805411428571	25.8455432142857
SC-AP38	2017-06-05 16:13:07	-33.8809468571429	25.8452217857143
SC-AP38	2017-06-05 16:14:07	-33.8813525714286	25.8449003571429
SC-AP38	2017-06-05 16:15:07	-33.8814395454545	25.8451502727273
SC-AP38	2017-06-05 16:16:07	-33.8814202727273	25.8455906363636
SC-AP38	2017-06-05 16:17:07	-33.881401	25.846031
SC-AP38	2017-06-05 16:18:07	-33.8814382289157	25.8463082289157
SC-AP38	2017-06-05 16:19:07	-33.8814754578313	25.8465854578313
SC-AP38	2017-06-05 16:20:07	-33.8815641702128	25.8468206382979
SC-AP38	2017-06-05 16:21:07	-33.8819636440678	25.8469591186441
SC-AP38	2017-06-05 16:22:07	-33.8825361864407	25.8471482711864
SC-AP38	2017-06-05 16:23:07	-33.88291465	25.847262675
SC-AP38	2017-06-05 16:24:07	-33.8834223442623	25.8473738278689
SC-AP38	2017-06-05 16:25:07	-33.8840056229508	25.8475021885246
SC-AP38	2017-06-05 16:26:07	-33.8842611875	25.8474485875
SC-AP38	2017-06-05 16:27:07	-33.8845930625	25.8474144625
SC-AP38	2017-06-05 16:28:07	-33.8849249375	25.8473803375
SC-AP38	2017-06-05 16:29:07	-33.885244547619	25.8471954047619
SC-AP38	2017-06-05 16:30:07	-33.8855481190476	25.8468132619048
SC-AP38	2017-06-05 16:31:07	-33.8858516904762	25.8464311190476
SC-AP38	2017-06-05 16:32:07	-33.8861187763975	25.8462003664596
SC-AP38	2017-06-05 16:33:07	-33.8863647391304	25.8460572608696
SC-AP38	2017-06-05 16:34:07	-33.8866107018634	25.8459141552795
SC-AP38	2017-06-05 16:35:07	-33.8868866829268	25.8458778048781
SC-AP38	2017-06-05 16:36:07	-33.8871642439024	25.8458470731707
SC-AP38	2017-06-05 16:37:07	-33.8875104573643	25.8458603410853
SC-AP38	2017-06-05 16:38:07	-33.8879858062015	25.8458975503876
SC-AP38	2017-06-05 16:39:07	-33.8884611550388	25.8459347596899
SC-AP38	2017-06-05 16:40:07	-33.8883606176471	25.8456321764706
SC-AP38	2017-06-05 16:41:07	-33.8882726734694	25.8451898163265
SC-AP38	2017-06-05 16:42:07	-33.8880773236994	25.8451347803468
SC-AP38	2017-06-05 16:43:07	-33.8878498092486	25.8453834508671
SC-AP38	2017-06-05 16:44:07	-33.8876222947977	25.8456321213873
SC-AP38	2017-06-05 16:45:07	-33.8874268181818	25.8456488484848
SC-AP38	2017-06-05 16:46:07	-33.88726485	25.8453030375
SC-AP38	2017-06-05 16:47:07	-33.88707585	25.8447952875
SC-AP38	2017-06-05 16:48:07	-33.8868818907563	25.8442919915966
SC-AP38	2017-06-05 16:49:07	-33.8863953361345	25.844051487395
SC-AP38	2017-06-05 16:50:07	-33.8859142195122	25.8438022195122
SC-AP38	2017-06-05 16:51:07	-33.8855640588235	25.843364
SC-AP38	2017-06-05 16:52:07	-33.8851642268908	25.8430468571429
SC-AP38	2017-06-05 16:53:07	-33.8849213125	25.842764875
SC-AP38	2017-06-05 16:54:07	-33.8845825217391	25.8424037763975
SC-AP38	2017-06-05 16:55:07	-33.8841703478261	25.8420147080745
SC-AP38	2017-06-05 16:56:07	-33.8837471710526	25.8416090394737
SC-AP38	2017-06-05 16:57:07	-33.8832616447368	25.8411093026316
SC-AP38	2017-06-05 16:58:07	-33.8833939868421	25.8408424868421
SC-AP38	2017-06-05 16:59:07	-33.8832086451613	25.8405311935484
SC-AP38	2017-06-05 17:00:07	-33.8827750967742	25.8401731290323
SC-AP38	2017-06-05 17:01:07	-33.8825287631579	25.8399199473684
SC-AP38	2017-06-05 17:02:07	-33.8824277235772	25.8398569430894
SC-AP38	2017-06-05 17:03:07	-33.8823067479675	25.8400579186992
SC-AP38	2017-06-05 17:04:07	-33.8821733333333	25.8403326666667
SC-AP38	2017-06-05 17:05:07	-33.8821372231405	25.8405110578512
SC-AP38	2017-06-05 17:06:07	-33.8822220165289	25.8403930413223
SC-AP38	2017-06-05 17:07:07	-33.8821582888889	25.840274
SC-AP38	2017-06-05 17:08:07	-33.8820947647059	25.8401400840336
SC-AP38	2017-06-05 17:09:07	-33.8820735882353	25.8400019327731
SC-AP38	2017-06-05 17:10:07	-33.8820888509317	25.8400481925466
SC-AP38	2017-06-05 17:11:07	-33.8821141925466	25.8401454596273
SC-AP38	2017-06-05 17:12:07	-33.8821541666667	25.8402078333333
SC-AP38	2017-06-05 17:13:07	-33.8821434146342	25.840195902439
SC-AP38	2017-06-05 17:14:07	-33.8819502439024	25.8404237073171
SC-AP38	2017-06-05 17:15:07	-33.88175175	25.84054675
SC-AP38	2017-06-05 17:16:07	-33.881448	25.8406145714286
SC-AP38	2017-06-05 17:17:07	-33.8811268235294	25.8406952436975
SC-AP38	2017-06-05 17:18:07	-33.8807906386555	25.8406452521008
SC-AP38	2017-06-05 17:19:07	-33.8803771932773	25.8406462605042
SC-AP38	2017-06-05 17:20:07	-33.8799213220339	25.840612559322
SC-AP38	2017-06-05 17:21:07	-33.879348779661	25.8404834067797
SC-AP38	2017-06-05 17:22:07	-33.8788124098361	25.8404143934426
SC-AP38	2017-06-05 17:23:07	-33.8783604426229	25.840485704918
SC-AP38	2017-06-05 17:24:07	-33.877946686747	25.8404703373494
SC-AP38	2017-06-05 17:25:07	-33.8776380120482	25.8402166024096
SC-AP38	2017-06-05 17:26:07	-33.8772349759036	25.8397134337349
SC-AP38	2017-06-05 17:27:07	-33.8767882289157	25.8395348795181
SC-AP38	2017-06-05 17:28:07	-33.8761271842105	25.83928625
SC-AP38	2017-06-05 17:29:07	-33.8754858818182	25.8390610318182
SC-AP38	2017-06-05 17:30:07	-33.8748657	25.83885185
SC-AP38	2017-06-05 17:31:07	-33.8742455181818	25.8386426681818
SC-AP38	2017-06-05 17:32:07	-33.8736253363636	25.8384334863636
SC-AP38	2017-06-05 17:33:07	-33.8730708888889	25.8379470740741
SC-AP38	2017-06-05 17:34:07	-33.8724504892704	25.8374907253219
SC-AP38	2017-06-05 17:35:07	-33.8717912618026	25.8370545021459
SC-AP38	2017-06-05 17:36:07	-33.8711320343348	25.83661827897
SC-AP38	2017-06-05 17:37:07	-33.870472806867	25.836182055794
SC-AP38	2017-06-05 17:38:07	-33.8697756098535	25.8356355832224
SC-AP38	2017-06-05 17:39:07	-33.8690657563249	25.8350523608522
SC-AP38	2017-06-05 17:40:07	-33.8683559027963	25.834469138482
SC-AP38	2017-06-05 17:41:07	-33.8676460492676	25.8338859161118
SC-AP38	2017-06-05 17:42:07	-33.866936195739	25.8333026937417
SC-AP38	2017-06-05 17:43:07	-33.8662263422104	25.8327194713715
SC-AP38	2017-06-05 17:44:07	-33.8655164886818	25.8321362490013
SC-AP38	2017-06-05 17:45:07	-33.8648066351531	25.8315530266312
SC-AP38	2017-06-05 17:46:07	-33.8640967816245	25.830969804261
SC-AP38	2017-06-05 17:47:07	-33.8633869280959	25.8303865818908
SC-AP38	2017-06-05 17:48:07	-33.8626770745672	25.8298033595206
SC-AP38	2017-06-05 17:49:07	-33.8619672210386	25.8292201371505
SC-AP38	2017-06-05 17:50:07	-33.8612587247706	25.8286333853211
SC-AP38	2017-06-05 17:51:07	-33.8605546880734	25.8280350366972
SC-AP38	2017-06-05 17:52:07	-33.8598506513761	25.8274366880734
SC-AP38	2017-06-05 17:53:07	-33.8591466146789	25.8268383394495
SC-AP38	2017-06-05 17:54:07	-33.8584425779816	25.8262399908257
SC-AP38	2017-06-05 17:55:07	-33.8577385412844	25.8256416422018
SC-AP38	2017-06-05 17:56:07	-33.8570315740741	25.8254684814815
SC-AP38	2017-06-05 17:57:07	-33.8563234018692	25.8247799345794
SC-AP38	2017-06-05 17:58:07	-33.8556327445119	25.8240322059785
SC-AP38	2017-06-05 17:59:07	-33.855100189631	25.8235042657637
SC-AP38	2017-06-05 18:00:07	-33.8545676347501	25.8229763255488
SC-AP38	2017-06-05 18:01:07	-33.8540350798692	25.822448385334
SC-AP38	2017-06-05 18:02:07	-33.8535025249883	25.8219204451191
SC-AP38	2017-06-05 18:03:07	-33.8529699701074	25.8213925049043
SC-AP38	2017-06-05 18:04:07	-33.8524374152265	25.8208645646894
SC-AP38	2017-06-05 18:05:07	-33.8519048603456	25.8203366244746
SC-AP38	2017-06-05 18:06:07	-33.8513723054647	25.8198086842597
SC-AP38	2017-06-05 18:07:07	-33.8508397505838	25.8192807440448
SC-AP38	2017-06-05 18:08:07	-33.8503071957029	25.81875280383
SC-AP38	2017-06-05 18:09:07	-33.849774640822	25.8182248636151
SC-AP38	2017-06-05 18:10:07	-33.8492420859411	25.8176969234003
SC-AP38	2017-06-05 18:11:07	-33.8487095310602	25.8171689831854
SC-AP38	2017-06-05 18:12:07	-33.8481769761793	25.8166410429706
SC-AP38	2017-06-05 18:13:07	-33.8476444212984	25.8161131027557
SC-AP38	2017-06-05 18:14:07	-33.8471118664175	25.8155851625409
SC-AP38	2017-06-05 18:15:07	-33.8465793115366	25.815057222326
SC-AP38	2017-06-05 18:16:07	-33.8460467566557	25.8145292821112
SC-AP38	2017-06-05 18:17:07	-33.8455142017748	25.8140013418963
SC-AP38	2017-06-05 18:18:07	-33.8449816468939	25.8134734016815
SC-AP38	2017-06-05 18:19:07	-33.844449092013	25.8129454614666
SC-AP38	2017-06-05 18:20:07	-33.8439165371321	25.8124175212518
SC-AP38	2017-06-05 18:21:07	-33.8433839822512	25.8118895810369
SC-AP38	2017-06-05 18:22:07	-33.8428514273703	25.8113616408221
SC-AP38	2017-06-05 18:23:07	-33.8423188724895	25.8108337006072
SC-AP38	2017-06-05 18:24:07	-33.8417863176086	25.8103057603924
SC-AP38	2017-06-05 18:25:07	-33.8412537627277	25.8097778201775
SC-AP38	2017-06-05 18:26:07	-33.8407212078468	25.8092498799627
SC-AP38	2017-06-05 18:27:07	-33.8401886529659	25.8087219397478
SC-AP38	2017-06-05 18:28:07	-33.839656098085	25.808193999533
SC-AP38	2017-06-05 18:29:07	-33.8391235432041	25.8076660593181
SC-AP38	2017-06-05 18:30:07	-33.8385909883232	25.8071381191033
SC-AP38	2017-06-05 18:31:07	-33.8380584334423	25.8066101788884
SC-AP38	2017-06-05 18:32:07	-33.8375258785614	25.8060822386736
SC-AP38	2017-06-05 18:33:07	-33.8369933236805	25.8055542984587
SC-AP38	2017-06-05 18:34:07	-33.8364607687996	25.8050263582439
SC-AP38	2017-06-05 18:35:07	-33.8359282139187	25.804498418029
SC-AP38	2017-06-05 18:36:07	-33.8353956590378	25.8039704778141
SC-AP38	2017-06-05 18:37:07	-33.8348631041569	25.8034425375993
SC-AP38	2017-06-05 18:38:07	-33.834330549276	25.8029145973844
SC-AP38	2017-06-05 18:39:07	-33.8337979943951	25.8023866571696
SC-AP38	2017-06-05 18:40:07	-33.8332654395142	25.8018587169547
SC-AP38	2017-06-05 18:41:07	-33.8327328846333	25.8013307767399
SC-AP38	2017-06-05 18:42:07	-33.8322003297524	25.800802836525
SC-AP38	2017-06-05 18:43:07	-33.8316677748715	25.8002748963102
SC-AP38	2017-06-05 18:44:07	-33.8311352199906	25.7997469560953
SC-AP38	2017-06-05 18:45:07	-33.8306026651097	25.7992190158805
SC-AP38	2017-06-05 18:46:07	-33.8300701102288	25.7986910756656
SC-AP38	2017-06-05 18:47:07	-33.8295375553479	25.7981631354508
SC-AP38	2017-06-05 18:48:07	-33.829005000467	25.7976351952359
SC-AP38	2017-06-05 18:49:07	-33.8284724455861	25.7971072550211
SC-AP38	2017-06-05 18:50:07	-33.8279398907052	25.7965793148062
SC-AP38	2017-06-05 18:51:07	-33.8274073358243	25.7960513745913
SC-AP38	2017-06-05 18:52:07	-33.8268747809434	25.7955234343765
SC-AP38	2017-06-05 18:53:07	-33.8263422260625	25.7949954941616
SC-AP38	2017-06-05 18:54:07	-33.8258096711816	25.7944675539468
SC-AP38	2017-06-05 18:55:07	-33.8252771163007	25.7939396137319
SC-AP38	2017-06-05 18:56:07	-33.8247445614198	25.7934116735171
SC-AP38	2017-06-05 18:57:07	-33.8242120065389	25.7928837333022
SC-AP38	2017-06-05 18:58:07	-33.823679451658	25.7923557930874
SC-AP38	2017-06-05 18:59:07	-33.8231468967771	25.7918278528725
SC-AP38	2017-06-05 19:00:07	-33.8226143418962	25.7912999126577
SC-AP38	2017-06-05 19:01:07	-33.8220817870153	25.7907719724428
SC-AP38	2017-06-05 19:02:07	-33.8215492321344	25.790244032228
SC-AP38	2017-06-05 19:03:07	-33.8210166772535	25.7897160920131
SC-AP38	2017-06-05 19:04:07	-33.8204841223726	25.7891881517982
SC-AP38	2017-06-05 19:05:07	-33.8199515674917	25.7886602115834
SC-AP38	2017-06-05 19:06:07	-33.8194190126109	25.7881322713685
SC-AP38	2017-06-05 19:07:07	-33.81888645773	25.7876043311537
SC-AP38	2017-06-05 19:08:07	-33.8183539028491	25.7870763909388
SC-AP38	2017-06-05 19:09:07	-33.8178213479682	25.786548450724
SC-AP38	2017-06-05 19:10:07	-33.8172887930873	25.7860205105091
SC-AP38	2017-06-05 19:11:07	-33.8167562382064	25.7854925702943
SC-AP38	2017-06-05 19:12:07	-33.8162236833255	25.7849646300794
SC-AP38	2017-06-05 19:13:07	-33.8156911284446	25.7844366898646
SC-AP38	2017-06-05 19:14:07	-33.8151585735637	25.7839087496497
SC-AP38	2017-06-05 19:15:07	-33.8146260186828	25.7833808094349
SC-AP38	2017-06-05 19:16:07	-33.8140934638019	25.78285286922
SC-AP38	2017-06-05 19:17:07	-33.813560908921	25.7823249290052
SC-AP38	2017-06-05 19:18:07	-33.8130283540401	25.7817969887903
SC-AP38	2017-06-05 19:19:07	-33.8124957991592	25.7812690485754
SC-AP38	2017-06-05 19:20:07	-33.8119632442783	25.7807411083606
SC-AP38	2017-06-05 19:21:07	-33.8114306893974	25.7802131681457
SC-AP38	2017-06-05 19:22:07	-33.8108981345165	25.7796852279309
SC-AP38	2017-06-05 19:23:07	-33.8103655796356	25.779157287716
SC-AP38	2017-06-05 19:24:07	-33.8098330247547	25.7786293475012
SC-AP38	2017-06-05 19:25:07	-33.8093004698739	25.7781014072863
SC-AP38	2017-06-05 19:26:07	-33.808767914993	25.7775734670715
SC-AP38	2017-06-05 19:27:07	-33.8082353601121	25.7770455268566
SC-AP38	2017-06-05 19:28:07	-33.8077028052312	25.7765175866418
SC-AP38	2017-06-05 19:29:07	-33.8071702503503	25.7759896464269
SC-AP38	2017-06-05 19:30:07	-33.8066376954694	25.7754617062121
SC-AP38	2017-06-05 19:31:07	-33.8061051405885	25.7749337659972
SC-AP38	2017-06-05 19:32:07	-33.8055725857076	25.7744058257824
SC-AP38	2017-06-05 19:33:07	-33.8050400308267	25.7738778855675
SC-AP38	2017-06-05 19:34:07	-33.8045074759458	25.7733499453526
SC-AP38	2017-06-05 19:35:07	-33.8039749210649	25.7728220051378
SC-AP38	2017-06-05 19:36:07	-33.803442366184	25.7722940649229
SC-AP38	2017-06-05 19:37:07	-33.8029098113031	25.7717661247081
SC-AP38	2017-06-05 19:38:07	-33.8023772564222	25.7712381844932
SC-AP38	2017-06-05 19:39:07	-33.8018447015413	25.7707102442784
SC-AP38	2017-06-05 19:40:07	-33.8013121466604	25.7701823040635
SC-AP38	2017-06-05 19:41:07	-33.8007795917795	25.7696543638487
SC-AP38	2017-06-05 19:42:07	-33.8002470368986	25.7691264236338
SC-AP38	2017-06-05 19:43:07	-33.7997144820177	25.768598483419
SC-AP38	2017-06-05 19:44:07	-33.7991819271368	25.7680705432041
SC-AP38	2017-06-05 19:45:07	-33.7986767674419	25.767571372093
SC-AP38	2017-06-05 19:46:07	-33.7986614444444	25.7676018888889
SC-AP38	2017-06-05 19:47:07	-33.7986757173913	25.7676206086957
SC-AP38	2017-06-05 19:48:07	-33.7986789772727	25.7675757272727
SC-AP38	2017-06-05 19:49:07	-33.7986476136364	25.7676719318182
SC-AP38	2017-06-05 19:50:07	-33.7986545365854	25.7675347804878
SC-AP38	2017-06-05 19:51:07	-33.7987127142857	25.7677852857143
SC-AP38	2017-06-05 19:52:07	-33.7986702352941	25.767595
SC-AP38	2017-06-05 19:53:07	-33.7986779714286	25.7676498857143
SC-AP38	2017-06-05 19:54:07	-33.7987055	25.7676576666667
SC-AP38	2017-06-05 19:55:07	-33.798683	25.76761475
SC-AP38	2017-06-05 19:56:07	-33.7987152307692	25.7676200769231
SC-AP38	2017-06-05 19:57:07	-33.79872375	25.7676901
SC-AP38	2017-06-05 19:58:07	-33.7987437692308	25.7677168205128
SC-AP38	2017-06-05 19:59:07	-33.79883145	25.767742125
SC-AP38	2017-06-05 20:00:07	-33.7988247777778	25.7677358888889
SC-AP38	2017-06-05 20:01:07	-33.7987774878049	25.7678622926829
SC-AP38	2017-06-05 20:02:07	-33.7988159285714	25.7677908333333
SC-AP38	2017-06-05 20:03:07	-33.7988018611111	25.7678093055556
SC-AP38	2017-06-05 20:04:07	-33.7988087073171	25.7676306097561
