# Supplementary material for: Multi-predator assemblages, dive type, bathymetry and sex influence foraging success and efficiency in African penguins
Source: PeerJ. 2020 Jun 30;8:e9380. doi: 10.7717/peerj.9380 (PMC7333648; doi:10.7717/peerj.9380)
Supplement: Data S1 [file peerj-08-9380-s002.zip › Data S1/SC-AP38-SVM-summary-vedba-preycaps.txt]

divenum	preycaps	dive.time	maxdivedepth	meandepthcap	ID	total_vedba	mean_vedba	dateW	diveNum
1	0	0.119999885559082	0.52	0	1	0.0902126510261311	0.030070883675377	2017-06-04 13:02:02.00	1
2	0	1.27999877929688	0.57	0	2	12.0941034235437	0.377940731985739	2017-06-04 19:50:59.72	2
3	0	0.399999618530273	0.51	0	3	1.91688722423783	0.191688722423783	2017-06-04 19:51:01.00	3
4	0	2.27999782562256	0.69	0	4	17.1534117077725	0.300937047504781	2017-06-04 19:51:10.75	4
5	0	0.59999942779541	0.52	0	5	2.74739694719346	0.183159796479564	2017-06-04 19:52:00.44	5
6	0	1.35999870300293	0.56	0	6	6.42801565599705	0.189059283999913	2017-06-04 19:52:02.51	6
7	0	4.31999588012695	0.65	0	7	21.8441584148284	0.202260726063226	2017-06-04 19:52:48.79	7
8	0	0.119999885559082	0.51	0	8	0.139176777161118	0.046392259053706	2017-06-04 19:58:16.00	8
9	0	1.59999847412109	0.54	0	9	7.24562964778117	0.181140741194529	2017-06-04 19:59:00.20	9
10	0	0.519999504089355	0.51	0	10	4.33199108850257	0.333230083730967	2017-06-04 19:59:04.25	10
11	0	0.839999198913574	0.63	0	11	4.54072039399535	0.216224780666445	2017-06-04 19:59:15.40	11
12	0	1.19999885559082	0.52	0	12	6.69964005298463	0.223321335099488	2017-06-04 19:59:19.00	12
13	0	3.31999683380127	0.63	0	13	12.7307361384751	0.153382363114158	2017-06-04 20:00:12.07	13
14	0	2.6399974822998	0.61	0	14	10.3797897722575	0.157269542003902	2017-06-04 20:00:39.40	14
15	0	1.47999858856201	0.58	0	15	5.64057545751385	0.152447985338212	2017-06-04 20:01:40.16	15
16	0	0.75999927520752	0.54	0	16	3.23950755543947	0.170500397654709	2017-06-04 20:01:52.55	16
17	0	2.15999794006348	0.56	0	17	8.42889427354566	0.15609063469529	2017-06-04 20:01:55.31	17
18	0	0.919999122619629	0.58	0	18	4.20653805786248	0.182892959037499	2017-06-04 20:06:21.55	18
19	0	0.359999656677246	0.51	0	19	1.21092427865651	0.134547142072945	2017-06-04 20:06:23.07	19
20	0	0.999999046325684	0.51	0	20	3.57503093162713	0.143001237265085	2017-06-04 20:06:29.44	20
21	0	5.07999515533447	0.75	0	21	19.8107186578527	0.155989910691753	2017-06-04 20:07:20.40	21
22	0	1.51999855041504	0.56	0	22	5.73521484621312	0.150926706479293	2017-06-04 20:07:24.75	22
23	0	1.47999858856201	0.56	0	23	6.06359246512536	0.16388087743582	2017-06-04 20:07:26.51	23
24	0	0.399999618530273	0.52	0	24	1.81903235154643	0.181903235154643	2017-06-04 20:07:28.00	24
25	0	3.15999698638916	0.78	0	25	12.3231176240667	0.155988830684388	2017-06-04 20:07:33.07	25
26	0	4.2399959564209	0.61	0	26	19.1410236469352	0.180575694782408	2017-06-04 20:07:42.03	26
27	0	5.03999519348145	0.76	0	27	21.5153903904476	0.170757066590854	2017-06-04 20:07:49.79	27
28	0	3.59999656677246	0.71	0	28	14.925251979813	0.165836133109033	2017-06-04 20:07:56.92	28
29	0	1.35999870300293	0.56	0	29	6.68037332515395	0.196481568386881	2017-06-04 20:07:58.27	29
30	0	0.399999618530273	0.52	0	30	1.54268971896541	0.154268971896541	2017-06-04 20:08:04.25	30
31	0	1.15999889373779	0.6	0	31	2.91788211795784	0.100616624757167	2017-06-04 20:08:06.40	31
32	0	1.71999835968018	0.55	0	32	7.25713945231887	0.168770684937648	2017-06-04 20:08:21.50	32
33	0	1.99999809265137	0.61	0	33	8.47622747996674	0.169524549599335	2017-06-04 20:08:27.79	33
34	0	3.67999649047852	0.71	0	34	14.6010344012693	0.158706895665971	2017-06-04 20:08:38.51	34
35	0	0.799999237060547	0.53	0	35	4.07877923754649	0.203938961877324	2017-06-04 20:08:41.24	35
36	0	1.07999897003174	0.52	0	36	4.33906433565486	0.160706086505735	2017-06-04 20:08:50.92	36
37	0	0.439999580383301	0.52	0	37	0.986154030789316	0.0896503664353923	2017-06-04 20:08:54.24	37
38	0	2.87999725341797	0.59	0	38	11.5625391519604	0.160590821555006	2017-06-04 20:09:01.44	38
39	0	1.71999835968018	0.59	0	39	6.12419418379744	0.142423120553429	2017-06-04 20:09:14.31	39
40	0	17.2799835205078	1.05	0	40	62.0957962512635	0.143740269100147	2017-06-04 20:09:44.75	40
41	0	3.7999963760376	0.66	0	41	14.9811586778119	0.157696407134862	2017-06-04 20:09:52.31	41
42	0	1.19999885559082	0.57	0	42	5.16630183552093	0.172210061184031	2017-06-04 20:09:59.44	42
43	0	4.55999565124512	0.56	0	43	18.6842531494823	0.163896957451599	2017-06-04 20:10:10.40	43
44	0	1.15999889373779	0.61	0	44	3.81701905149639	0.131621346603324	2017-06-04 20:10:12.48	44
45	0	4.6799955368042	0.91	0	45	16.034474003394	0.137046786353795	2017-06-04 20:10:21.07	45
46	0	7.99999237060547	0.62	0	46	29.0891397912769	0.145445698956385	2017-06-04 20:10:31.25	46
47	0	1.67999839782715	0.58	0	47	8.16455510186681	0.194394169092067	2017-06-04 20:10:36.07	47
48	0	0.479999542236328	0.52	0	48	1.97913565900556	0.164927971583796	2017-06-04 20:10:39.20	48
49	0	4.2399959564209	0.64	0	49	14.9051495447908	0.140614618347083	2017-06-04 20:10:44.55	49
50	0	13.2799873352051	1.13	0	50	52.4856684124159	0.158089362688	2017-06-04 20:11:09.27	50
51	0	4.2399959564209	0.67	0	51	18.3863863742056	0.173456475228355	2017-06-04 20:11:17.07	51
52	0	3.7999963760376	0.62	0	52	16.4431229424289	0.173085504657147	2017-06-04 20:11:23.44	52
53	0	1.63999843597412	0.52	0	53	6.30808076001049	0.153855628292939	2017-06-04 20:11:25.92	53
54	0	4.43999576568604	0.75	0	54	16.103460361508	0.145076219473045	2017-06-04 20:11:37.96	54
55	0	10.279990196228	1	0	55	38.5339566176577	0.149937574387773	2017-06-04 20:11:50.92	55
56	0	1.67999839782715	0.61	0	56	6.96497889771688	0.165832830898021	2017-06-04 20:11:52.64	56
57	0	7.03999328613281	0.8	0	57	26.2593730062257	0.149200982989918	2017-06-04 20:12:04.27	57
58	0	6.67999362945557	0.76	0	58	22.5287469178078	0.134902676154538	2017-06-04 20:12:15.55	58
59	0	8.15999221801758	0.89	0	59	28.2684358203476	0.138570763825233	2017-06-04 20:12:30.75	59
60	0	9.39999103546143	0.77	0	60	32.6708940555538	0.139025081087463	2017-06-04 20:12:44.03	60
61	0	5.1199951171875	0.69	0	61	17.4010088780136	0.135945381859481	2017-06-04 20:12:54.79	61
62	0	12.3199882507324	0.86	0	62	40.717776551656	0.132200573219662	2017-06-04 20:13:18.88	62
63	0	6.59999370574951	0.94	0	63	20.4081284391012	0.123685626903644	2017-06-04 20:13:29.64	63
64	0	8.55999183654785	0.73	0	64	29.2144213830673	0.136515987771342	2017-06-04 20:13:40.92	64
65	0	3.95999622344971	0.55	0	65	14.0520617991362	0.141940018173093	2017-06-04 20:13:48.92	65
66	0	12.2399883270264	0.83	0	66	40.705166460311	0.133023419804938	2017-06-04 20:14:08.92	66
67	0	10.6399898529053	0.7	0	67	42.9772296054941	0.161568532351482	2017-06-04 20:14:29.03	67
68	0	3.51999664306641	0.66	0	68	13.5905693585245	0.154438288165051	2017-06-04 20:14:36.00	68
69	0	2.35999774932861	0.65	0	69	6.79189151662297	0.115116805366491	2017-06-04 20:14:44.07	69
70	0	8.23999214172363	0.83	0	70	29.0650660631757	0.141092553704736	2017-06-04 20:14:57.55	70
71	0	2.27999782562256	0.55	0	71	7.24751151027085	0.127149324741594	2017-06-04 20:15:04.96	71
72	0	2.87999725341797	0.61	0	72	13.2580986875038	0.184140259548664	2017-06-04 20:15:19.25	72
73	0	3.15999698638916	0.61	0	73	11.8271615755394	0.149710906019486	2017-06-04 20:15:24.07	73
74	0	7.35999298095703	0.77	0	74	26.3191917392719	0.143039085539521	2017-06-04 20:15:33.92	74
75	0	3.15999698638916	0.56	0	75	12.0632281620639	0.152699090659037	2017-06-04 20:15:42.92	75
76	0	2.79999732971191	0.58	0	76	11.1578743058545	0.15939820436935	2017-06-04 20:15:50.75	76
77	0	0.879999160766602	0.53	0	77	1.35347812498216	0.0615217329537348	2017-06-04 20:15:52.24	77
78	0	7.35999298095703	0.87	0	78	24.679152357578	0.134125828030315	2017-06-04 20:16:03.07	78
79	0	1.59999847412109	0.55	0	79	6.55785349253688	0.163946337313422	2017-06-04 20:16:14.51	79
80	0	16.7999839782715	0.83	0	80	53.8171849301676	0.128136154595637	2017-06-04 20:16:40.40	80
81	0	15.7999849319458	0.99	0	81	54.0960995578324	0.136952150779323	2017-06-04 20:17:08.03	81
82	0	10.9999895095825	0.76	0	82	37.3115925754702	0.135678518456255	2017-06-04 20:17:22.25	82
83	0	17.7599830627441	1.25	0	83	61.3304786199235	0.138131708603431	2017-06-04 20:17:42.68	83
84	0	25.1199760437012	1.22	0	84	85.4248890314337	0.136026893362156	2017-06-04 20:18:21.75	84
85	0	9.83999061584473	1.05	0	85	34.179620947275	0.138941548566158	2017-06-04 20:18:36.51	85
86	0	0.559999465942383	0.53	0	86	0.574606491492316	0.0410433208208797	2017-06-04 20:18:38.07	86
87	0	12.7199878692627	1.12	0	87	38.9022962897431	0.122334265062085	2017-06-04 20:18:55.31	87
88	0	0.799999237060547	0.53	0	88	4.78212830391671	0.239106415195835	2017-06-04 20:49:31.31	88
89	0	1.43999862670898	0.52	0	89	3.7094504075469	0.103040289098525	2017-06-04 20:49:34.20	89
90	0	1.79999828338623	0.61	0	90	5.86293971610265	0.130287549246726	2017-06-04 20:52:30.92	90
91	0	25.1599760055542	0.69	0	91	72.0375592200753	0.11452712117659	2017-06-04 20:52:57.92	91
92	0	1.3199987411499	0.55	0	92	2.80336693966615	0.0849505133232166	2017-06-04 20:52:59.25	92
93	0	33.3999681472778	1.13	0	93	87.3741879114857	0.104639746001779	2017-06-04 20:53:53.20	93
94	0	25.4799757003784	1.07	0	94	65.9698071145825	0.103563276475012	2017-06-04 20:54:32.75	94
95	0	24.2399768829346	1.44	0	95	61.5122317745635	0.101505332961326	2017-06-04 20:55:02.79	95
96	0	28.3199729919434	1.38	0	96	74.0874944100885	0.104643353686566	2017-06-04 20:55:37.00	96
97	0	35.8399658203125	1.61	0	97	92.9478886901336	0.103736482913096	2017-06-04 20:56:25.07	97
98	0	34.5599670410156	1.64	0	98	89.5050248467474	0.103593778757809	2017-06-04 20:57:09.68	98
99	0	44.4399576187134	1.81	0	99	114.945203013331	0.10346102881488	2017-06-04 20:58:09.00	99
100	0	47.8799543380737	1.83	0	100	126.444617030945	0.10563460069419	2017-06-04 20:59:13.03	100
101	0	33.0799684524536	1.66	0	101	83.2902478934259	0.100713721757468	2017-06-04 20:59:54.00	101
102	0	30.9599704742432	1.5	0	102	82.3262314974723	0.106364640177613	2017-06-04 21:00:32.25	102
103	0	37.999963760376	1.67	0	103	98.6081856131847	0.103798090119142	2017-06-04 21:01:22.25	103
104	0	42.6399593353271	1.96	0	104	107.20800123506	0.100570357631388	2017-06-04 21:02:18.00	104
105	1	46.1199560165405	2.22	1.7682	105	121.838835868987	0.105671149929737	2017-06-04 21:03:19.00	105
106	0	44.4799575805664	2.12	0	106	111.664178019534	0.10041742627656	2017-06-04 21:04:17.07	106
107	0	37.1599645614624	1.46	0	107	94.7033502877907	0.101941173614414	2017-06-04 21:05:03.00	107
108	0	41.8799600601196	1.93	0	108	107.340225201495	0.10252170506351	2017-06-04 21:05:55.27	108
109	0	43.4799585342407	2.25	0	109	109.723863295619	0.100941916555307	2017-06-04 21:06:51.25	109
110	0	49.9999523162842	2.33	0	110	123.866415148559	0.0990931321188469	2017-06-04 21:07:56.07	110
111	0	48.5599536895752	1.96	0	111	124.088044717119	0.102214204874069	2017-06-04 21:08:59.44	111
112	0	46.3199558258057	2.17	0	112	113.316507208069	0.0978553602833062	2017-06-04 21:10:01.44	112
113	0	41.3199605941772	1.49	0	113	105.8191409431	0.102438664998161	2017-06-04 21:10:51.92	113
114	0	55.4799470901489	2.22	0	114	142.155107027314	0.102491064907941	2017-06-04 21:12:05.64	114
115	0	49.9999523162842	2.46	0	115	127.15149051799	0.101721192414392	2017-06-04 21:13:08.51	115
116	0	39.479962348938	1.43	0	116	105.631394802537	0.107022689769541	2017-06-04 21:14:32.25	116
117	0	45.9199562072754	2.05	0	117	117.295616717592	0.102173882158181	2017-06-04 21:15:45.25	117
118	0	36.0799655914307	1.81	0	118	96.7778479147993	0.107292514317959	2017-06-04 21:16:49.72	118
119	0	2.39999771118164	0.59	0	119	4.83633060609286	0.0806055101015477	2017-06-04 21:17:22.20	119
120	0	2.23999786376953	0.62	0	120	3.94761854091002	0.0704931882305361	2017-06-04 21:18:25.07	120
121	0	1.63999843597412	0.6	0	121	4.45067126182782	0.108552957605557	2017-06-04 21:28:58.16	121
122	0	0.839999198913574	0.6	0	122	1.63541679113499	0.0778769900540474	2017-06-04 22:29:31.50	122
123	2	4.39999580383301	0.7	0.6233	123	32.941592849595	0.299469025905409	2017-06-04 23:01:16.55	123
124	0	3.15999698638916	0.62	0	124	16.4795632059192	0.208602065897712	2017-06-04 23:01:21.48	124
125	0	0.639999389648438	0.54	0	125	0.535704336921261	0.0334815210575788	2017-06-04 23:01:28.16	125
126	0	2.51999759674072	0.64	0	126	5.84119665420348	0.0927174072095791	2017-06-04 23:01:33.48	126
127	0	16.1999845504761	0.87	0	127	40.6588990194522	0.100392343257907	2017-06-04 23:04:19.92	127
128	0	5.31999492645264	0.83	0	128	11.5327470141323	0.0867123835649046	2017-06-04 23:04:25.25	128
129	0	3.59999656677246	0.65	0	129	6.29578378118349	0.069953153124261	2017-06-04 23:07:05.88	129
130	0	1.91999816894531	0.62	0	130	4.66771365758877	0.0972440345330994	2017-06-05 00:32:30.44	130
131	0	1.83999824523926	0.64	0	131	4.85615262715548	0.105568535372945	2017-06-05 00:33:42.31	131
132	0	2.6399974822998	0.63	0	132	7.28782572644663	0.110421601915858	2017-06-05 00:34:12.40	132
133	0	2.55999755859375	0.65	0	133	5.11850116791775	0.0799765807487148	2017-06-05 00:34:38.92	133
134	0	2.99999713897705	0.78	0	134	5.76616457297768	0.076882194306369	2017-06-05 00:35:25.75	134
135	0	9.51999092102051	0.95	0	135	32.069821980253	0.134747151177534	2017-06-05 01:41:42.16	135
136	0	3.15999698638916	0.73	0	136	9.07117544560248	0.114825005640538	2017-06-05 01:42:21.88	136
137	1	2.31999778747559	0.66	0.5968375	137	12.0736236359969	0.208165924758567	2017-06-05 01:42:25.64	137
138	0	0.719999313354492	0.53	0	138	3.49921187542983	0.194400659746102	2017-06-05 01:42:27.25	138
139	0	1.3199987411499	0.51	0	139	6.65611050351017	0.201700318288187	2017-06-05 01:42:30.07	139
140	0	1.91999816894531	0.59	0	140	8.81041463000434	0.183550304791757	2017-06-05 01:42:33.50	140
141	0	0.399999618530273	0.51	0	141	1.22906179894586	0.122906179894586	2017-06-05 01:42:36.25	141
142	0	0.879999160766602	0.54	0	142	2.85670183365509	0.129850083347958	2017-06-05 01:42:39.44	142
143	0	2.31999778747559	0.6	0	143	7.48439185129919	0.129041238815503	2017-06-05 01:42:43.75	143
144	0	5.1199951171875	0.68	0	144	13.3484313936503	0.104284620262893	2017-06-05 01:42:49.07	144
145	0	1.83999824523926	0.56	0	145	1.9600146757534	0.0426090146902912	2017-06-05 01:43:02.07	145
146	0	4.35999584197998	0.79	0	146	9.24158026399608	0.0847851400366613	2017-06-05 02:52:48.44	146
147	0	1.11999893188477	0.55	0	147	2.21203267161641	0.0790011668434432	2017-06-05 02:54:00.92	147
148	0	1.63999843597412	0.56	0	148	3.80958503726835	0.0929167082260574	2017-06-05 02:54:02.55	148
149	0	5.31999492645264	0.68	0	149	10.2271067571309	0.0768955395273	2017-06-05 02:54:37.96	149
150	0	36.1999654769897	2.63	0	150	67.2864379160498	0.0743496551558562	2017-06-05 06:26:05.51	150
151	0	29.1199722290039	3.33	0	151	48.7136759585254	0.0669143900529195	2017-06-05 06:29:48.72	151
152	0	77.9999256134033	7.62	0	152	163.511379852259	0.0838519896678251	2017-06-05 06:32:02.44	152
153	0	1.03999900817871	0.59	0	153	3.02998323836631	0.116537816860243	2017-06-05 06:32:20.31	153
154	0	78.6399250030518	8.76	0	154	160.95948437993	0.0818715586876549	2017-06-05 06:35:53.55	154
155	0	5.63999462127686	0.9	0	155	11.7204511831425	0.0831237672563298	2017-06-05 06:36:15.75	155
156	0	71.0399322509766	7.06	0	156	172.838589158472	0.0973190254270677	2017-06-05 06:37:54.27	156
157	0	66.2799367904663	8.08	0	157	198.163547671219	0.119591760815461	2017-06-05 06:39:14.55	157
158	0	4.07999610900879	0.71	0	158	8.96151158296621	0.0878579566957472	2017-06-05 06:39:31.07	158
159	0	40.7999610900879	9.19	0	159	150.696184827356	0.147741357673878	2017-06-05 06:40:26.92	159
160	0	2.27999782562256	0.68	0	160	10.3677777223257	0.181890837233784	2017-06-05 06:40:30.31	160
161	0	70.7599325180054	8.02	0	161	204.302083107696	0.115490154385356	2017-06-05 06:41:52.07	161
162	0	2.07999801635742	0.65	0	162	7.99845196646755	0.15381638397053	2017-06-05 06:42:13.92	162
163	0	61.9599409103394	8.19	0	163	172.659139187052	0.111464905866399	2017-06-05 06:43:29.51	163
164	0	80.6399230957031	10.9	0	164	207.6495442872	0.103000766015476	2017-06-05 06:45:10.64	164
165	0	76.3199272155762	9.35	0	165	196.816855915579	0.103153488425356	2017-06-05 06:46:51.79	165
166	0	80.1199235916138	12.84	0	166	200.795164795534	0.100247211580396	2017-06-05 06:48:30.64	166
167	1	52.7999496459961	10.44	9.273225	167	165.349851353668	0.125265038904294	2017-06-05 06:49:41.75	167
168	0	71.679931640625	10.82	0	168	208.522408046225	0.116362950918652	2017-06-05 06:51:09.27	168
169	2	60.4799423217773	13.7	11.2478125	169	194.9010119448	0.128902785677778	2017-06-05 06:52:27.72	169
170	1	79.9999237060547	19.03	16.144875	170	251.240173944535	0.125620086972267	2017-06-05 06:54:08.51	170
171	0	81.3999223709106	20.54	0	171	263.267770530048	0.129369911808377	2017-06-05 06:55:50.25	171
172	1	75.4799280166626	22.52	20.69015	172	287.883303950335	0.15256136934305	2017-06-05 06:57:25.51	172
173	0	82.3999214172363	21.28	0	173	283.349780218344	0.137548436999196	2017-06-05 06:59:07.92	173
174	0	90.9199132919312	25.4	0	174	324.432822659901	0.14273331397268	2017-06-05 07:01:01.88	174
175	0	57.3199453353882	19.19	0	175	190.019114011671	0.132602312638989	2017-06-05 07:02:23.68	175
176	2	82.7599210739136	26	22.91855	176	303.550002709715	0.146713389419872	2017-06-05 07:04:10.88	176
177	2	95.2399091720581	29.24	26.50901875	177	351.6684597908	0.147697799156153	2017-06-05 07:06:17.79	177
178	1	96.3199081420898	29.88	24.7474	178	340.75925563383	0.141511318784813	2017-06-05 07:08:15.68	178
179	1	106.3598985672	30.37	24.68415	179	389.539501014526	0.14649849605661	2017-06-05 07:10:29.64	179
180	0	110.559894561768	36.67	0	180	371.961379728213	0.134573581667226	2017-06-05 07:12:52.92	180
181	0	108.599896430969	34.64	0	181	347.797945376839	0.128102373987786	2017-06-05 07:15:26.79	181
182	0	110.71989440918	36.78	0	182	351.570323505317	0.127012400110302	2017-06-05 07:17:48.79	182
183	2	111.439893722534	36.4	21.947975	183	409.019109080192	0.146812314817011	2017-06-05 07:20:16.75	183
184	2	119.479886054993	37.47	32.26555	184	472.386276949507	0.158147397706564	2017-06-05 07:22:48.64	184
185	0	118.599886894226	37.19	0	185	402.958930387673	0.135905204177967	2017-06-05 07:25:19.03	185
186	1	100.639904022217	34.69	29.809675	186	379.494247423382	0.150832371789898	2017-06-05 07:27:30.24	186
187	0	118.039887428284	37.53	0	187	389.716426887448	0.132062496403744	2017-06-05 07:29:52.31	187
188	0	118.199887275696	39.14	0	188	393.245052241686	0.133077851858439	2017-06-05 07:32:13.75	188
189	0	112.719892501831	39.75	0	189	375.595711493445	0.133284496626489	2017-06-05 07:34:35.07	189
190	0	22.5599784851074	4.04	0	190	67.5593638117742	0.119786106049245	2017-06-05 07:35:14.20	190
191	0	108.47989654541	39.75	0	191	365.639589579585	0.134822857514596	2017-06-05 07:37:17.79	191
192	0	114.039891242981	40.16	0	192	386.308554693945	0.135499317675884	2017-06-05 07:39:34.16	192
193	0	113.999891281128	40.1	0	193	388.205963169924	0.136212618656114	2017-06-05 07:41:53.88	193
194	0	123.119882583618	40.85	0	194	420.446136086156	0.136597185213176	2017-06-05 07:44:21.24	194
195	0	122.039883613586	40.58	0	195	403.966581809925	0.13240464824973	2017-06-05 07:46:47.68	195
196	1	112.119893074036	40.51	37.425075	196	380.037834929116	0.135582531191265	2017-06-05 07:49:12.72	196
197	0	117.879887580872	39.96	0	197	390.253730685294	0.132424068776822	2017-06-05 07:51:48.48	197
198	0	12.4799880981445	1.69	0	198	31.7294622724562	0.101696994463001	2017-06-05 08:09:47.92	198
199	0	49.4399528503418	9.43	0	199	132.171766313761	0.10693508601437	2017-06-05 08:10:40.79	199
200	0	85.9999179840088	23.37	0	200	236.874110613524	0.110174004936523	2017-06-05 08:12:21.64	200
201	0	111.919893264771	39.08	0	201	347.638306337407	0.124245284609509	2017-06-05 08:14:32.00	201
202	0	126.439879417419	38.95	0	202	378.144129582564	0.119628006827765	2017-06-05 08:17:02.75	202
203	0	61.5599412918091	9.65	0	203	175.904737224158	0.114298074869499	2017-06-05 08:18:22.92	203
204	0	65.9199371337891	12.47	0	204	177.888676170732	0.10794215787059	2017-06-05 08:19:40.07	204
205	0	122.8798828125	38	0	205	349.768759447562	0.113857018049337	2017-06-05 08:22:07.24	205
206	0	121.199884414673	38.41	0	206	363.093518831266	0.119832844498768	2017-06-05 08:24:31.68	206
207	0	30.5999708175659	9.37	0	207	80.7237996948722	0.105521306790683	2017-06-05 08:25:31.40	207
208	0	76.1599273681641	12.22	0	208	246.195916405205	0.12930457794391	2017-06-05 08:27:06.55	208
209	0	8.9199914932251	1.06	0	209	31.2698466462374	0.140223527561603	2017-06-05 08:27:19.00	209
210	0	55.9199466705322	6.59	0	210	177.472193402458	0.126947205581157	2017-06-05 08:28:31.50	210
211	0	42.5199594497681	4.44	0	211	142.40124850045	0.1339616636881	2017-06-05 08:29:19.48	211
212	0	59.0399436950684	8.05	0	212	192.434392043086	0.130375604365235	2017-06-05 08:30:29.07	212
213	0	7.95999240875244	1.03	0	213	22.7100293584878	0.114120750545165	2017-06-05 08:30:40.50	213
214	0	59.7199430465698	7.8	0	214	192.792605089863	0.129131014795621	2017-06-05 08:31:46.16	214
215	0	60.7199420928955	7.97	0	215	189.345140541344	0.124733294164258	2017-06-05 08:33:00.24	215
216	0	57.6399450302124	8.24	0	216	169.853056449957	0.11787165610684	2017-06-05 08:34:10.31	216
217	2	122.199883460999	38.6	31.2256875	217	376.831009438975	0.123348939259894	2017-06-05 08:36:40.50	217
218	0	123.599882125854	38.82	0	218	372.258987484115	0.120472164234342	2017-06-05 08:39:13.27	218
219	1	123.319882392883	39.11	38.175375	219	389.938799700478	0.126480311287862	2017-06-05 08:41:45.75	219
220	0	64.1599388122559	8.61	0	220	183.854596170263	0.114622566190937	2017-06-05 08:43:10.75	220
221	0	127.319878578186	39.23	0	221	386.717888053599	0.12149478104103	2017-06-05 08:45:43.64	221
222	0	49.9599523544312	4.81	0	222	147.327687921231	0.117956515549424	2017-06-05 08:46:48.50	222
223	0	65.4399375915527	8.92	0	223	189.16431864918	0.115626111643753	2017-06-05 08:48:07.51	223
224	0	130.359875679016	39.48	0	224	405.035648669888	0.12428218737953	2017-06-05 08:50:42.50	224
225	0	46.2799558639526	4.15	0	225	138.870167475601	0.120026073876924	2017-06-05 08:51:46.68	225
226	0	50.7599515914917	5.14	0	226	152.869889924801	0.120464846276439	2017-06-05 08:52:44.96	226
227	0	61.3599414825439	6.98	0	227	182.913868758422	0.119239810142388	2017-06-05 08:54:00.96	227
228	0	64.9999380111694	7.78	0	228	186.234458024986	0.114605820323068	2017-06-05 08:55:18.92	228
229	0	69.7999334335327	8.48	0	229	205.845757978906	0.117963185088198	2017-06-05 08:56:44.27	229
230	0	65.3199377059937	7.69	0	230	194.945598338195	0.11937881098481	2017-06-05 08:58:03.50	230
231	0	68.719934463501	9.54	0	231	201.659315437997	0.11738027673923	2017-06-05 08:59:35.79	231
232	0	67.4799356460571	8.69	0	232	200.286466558307	0.118723453798641	2017-06-05 09:00:57.07	232
233	0	70.279932975769	9.32	0	233	208.003706180021	0.118385717803086	2017-06-05 09:02:22.75	233
234	0	77.2799263000488	10.57	0	234	225.046184653387	0.116483532429289	2017-06-05 09:03:56.64	234
235	1	125.199880599976	40.3	37.8820625	235	407.505466488902	0.130193439772812	2017-06-05 09:06:23.44	235
236	0	56.1199464797974	7.02	0	236	159.036919378996	0.11335489620741	2017-06-05 09:07:38.48	236
237	0	126.039879798889	40.65	0	237	376.934064954669	0.119623632165874	2017-06-05 09:10:07.75	237
238	0	79.2799243927002	11.12	0	238	232.130208003623	0.117119176591132	2017-06-05 09:11:51.55	238
239	0	65.3199377059937	8.23	0	239	188.76349946977	0.115593079895756	2017-06-05 09:13:11.72	239
240	0	61.7599411010742	7.77	0	240	181.873129545505	0.117793477684913	2017-06-05 09:14:25.00	240
241	0	69.2799339294434	9.09	0	241	206.971651730688	0.11949864418631	2017-06-05 09:15:47.64	241
242	0	129.119876861572	40.86	0	242	411.39445310253	0.127445617441924	2017-06-05 09:18:27.64	242
243	1	128.479877471924	40.94	37.0416125	243	426.05019877666	0.132643274837067	2017-06-05 09:21:07.55	243
244	0	60.9999418258667	7.56	0	244	180.56729191773	0.118404781585397	2017-06-05 09:22:34.72	244
245	0	59.4799432754517	8.27	0	245	173.876062994067	0.116930775382695	2017-06-05 09:23:46.88	245
246	0	67.4399356842041	9.78	0	246	203.4009083531	0.120641108157236	2017-06-05 09:25:09.79	246
247	0	62.1199407577515	7.91	0	247	187.840793403829	0.120953505089394	2017-06-05 09:26:26.88	247
248	0	123.879881858826	41.38	0	248	383.753004285226	0.123911205775017	2017-06-05 09:28:55.50	248
249	0	63.6399393081665	8.87	0	249	187.887658469268	0.118094065662645	2017-06-05 09:30:17.07	249
250	0	128.279877662659	41.33	0	250	409.23849469076	0.127607887337312	2017-06-05 09:32:52.51	250
251	0	60.1199426651001	8.58	0	251	181.637984840876	0.120850289315287	2017-06-05 09:34:11.50	251
252	0	59.1599435806274	7.81	0	252	175.827401949687	0.118882624712432	2017-06-05 09:35:24.64	252
253	1	120.359885215759	41.25	38.5742375	253	399.471986974347	0.132759051835941	2017-06-05 09:37:52.50	253
254	0	132.119874000549	41.51	0	254	435.187740130313	0.131755295225647	2017-06-05 09:40:38.40	254
255	0	44.5199575424194	4.24	0	255	134.504275961221	0.120848406074772	2017-06-05 09:41:39.20	255
256	0	49.9199523925781	5.71	0	256	146.105240449886	0.117071506770742	2017-06-05 09:42:35.92	256
257	0	68.1199350357056	8.88	0	257	194.200626469303	0.114034425407694	2017-06-05 09:43:59.75	257
258	0	68.1999349594116	8.83	0	258	201.613397359972	0.118248326897344	2017-06-05 09:45:19.55	258
259	0	79.1599245071411	11.48	0	259	222.899990946743	0.112632638174201	2017-06-05 09:47:03.40	259
260	0	75.3199281692505	10.71	0	260	222.621479767429	0.11822702058812	2017-06-05 09:48:33.64	260
261	0	89.0799150466919	14.78	0	261	267.250434459823	0.120004685433239	2017-06-05 09:50:23.48	261
262	0	67.0399360656738	8.87	0	262	196.481566851583	0.117232438455598	2017-06-05 09:51:44.51	262
263	0	66.8799362182617	7.5	0	263	201.639583491465	0.120597837016426	2017-06-05 09:53:13.79	263
264	0	58.7999439239502	7.66	0	264	174.936002594507	0.119004083397624	2017-06-05 09:54:25.44	264
265	1	127.879878044128	41.5	39.6345125	265	405.077099798949	0.126705379980904	2017-06-05 09:56:57.55	265
266	0	49.799952507019	5.62	0	266	151.013998286877	0.121296384166166	2017-06-05 09:58:06.16	266
267	0	57.07994556427	6.87	0	267	166.846218358381	0.116920965913371	2017-06-05 09:59:19.51	267
268	0	63.3199396133423	7.61	0	268	186.930166759126	0.118086018167483	2017-06-05 10:00:38.16	268
269	0	75.9199275970459	11.72	0	269	224.409018159881	0.118234466891402	2017-06-05 10:02:20.25	269
270	0	136.87986946106	42.02	0	270	424.314079096957	0.123995931939497	2017-06-05 10:05:05.27	270
271	0	48.6399536132812	5.25	0	271	142.561461337112	0.117238043862757	2017-06-05 10:06:10.68	271
272	0	70.0399332046509	9.78	0	272	205.275697302915	0.117233407939986	2017-06-05 10:07:38.27	272
273	0	64.7599382400513	9.44	0	273	182.907476879284	0.112975587942733	2017-06-05 10:09:28.31	273
274	0	120.799884796143	42.17	0	274	415.197334596116	0.137482561124542	2017-06-05 10:11:52.64	274
275	0	132.439873695374	41.84	0	275	422.701204801521	0.127665721776358	2017-06-05 10:14:38.51	275
276	0	56.4399461746216	8.03	0	276	164.6043113998	0.116657910276258	2017-06-05 10:15:54.24	276
277	0	119.319886207581	41.82	0	277	391.905152372278	0.131379534821414	2017-06-05 10:18:18.55	277
278	0	53.7999486923218	7.73	0	278	159.516624186088	0.118599720584452	2017-06-05 10:19:27.55	278
279	0	65.2399377822876	9.17	0	279	196.196307923805	0.120292034288047	2017-06-05 10:20:47.03	279
280	3	116.119889259338	42.14	40.50884375	280	517.485186564781	0.178258762164926	2017-06-05 10:23:07.50	280
281	4	105.759899139404	42.01	40.1614166666667	281	499.548317326687	0.188936579926886	2017-06-05 10:25:55.40	281
282	1	109.79989528656	42.17	38.949575	282	404.988086867949	0.147536643667741	2017-06-05 10:28:30.92	282
283	0	112.279892921448	40.21	0	283	373.585880855469	0.133090801872273	2017-06-05 10:30:53.31	283
284	0	122.519883155823	40.87	0	284	404.25645331557	0.131980559358658	2017-06-05 10:33:28.75	284
285	0	127.479878425598	42.41	0	285	415.376181632185	0.130334540832189	2017-06-05 10:36:06.75	285
286	0	122.639883041382	42.4	0	286	393.647333488847	0.128391172044634	2017-06-05 10:38:46.44	286
287	0	60.5199422836304	9.86	0	287	194.265712107222	0.128397694717265	2017-06-05 10:40:17.72	287
288	0	75.2799282073975	24.88	0	288	241.292284990922	0.12821056588253	2017-06-05 10:42:07.79	288
289	1	113.839891433716	42.5	41.5959375	289	403.007312706419	0.141604818238376	2017-06-05 10:44:31.50	289
290	1	49.3599529266357	8.76	6.213275	290	179.057095252086	0.145102994531674	2017-06-05 10:45:45.88	290
291	1	102.359902381897	42.84	14.020125	291	390.038331921926	0.152418261790514	2017-06-05 10:48:01.44	291
292	0	103.879900932312	42.7	0	292	389.956786292863	0.150156637001487	2017-06-05 10:50:13.24	292
293	0	92.3999118804932	42.9	0	293	374.775947665269	0.162240669984965	2017-06-05 10:52:08.55	293
294	0	83.7999200820923	43.29	0	294	375.349800115239	0.179164582393909	2017-06-05 10:53:59.31	294
295	1	95.1599092483521	43.53	40.1375	295	482.038456549159	0.202622302038318	2017-06-05 10:55:58.51	295
296	4	103.479901313782	43.56	41.038659375	296	586.256624180966	0.226616398987617	2017-06-05 10:58:15.75	296
297	1	9.27999114990234	2.87	2.2833875	297	65.9766917148011	0.284382291874143	2017-06-05 10:58:43.68	297
298	0	2.23999786376953	0.79	0	298	16.525679699089	0.295101423198019	2017-06-05 10:58:55.51	298
299	0	3.23999691009521	1.04	0	299	20.9430546252029	0.258556229940776	2017-06-05 10:59:19.00	299
300	0	7.23999309539795	1.74	0	300	40.1074917207141	0.221588352048144	2017-06-05 10:59:29.79	300
301	0	4.39999580383301	1.03	0	301	17.0167569229014	0.154697790208195	2017-06-05 10:59:39.88	301
302	1	89.6399145126343	43.8	39.165675	302	424.391792537763	0.189376078776333	2017-06-05 11:01:17.79	302
303	0	96.559907913208	43.07	0	303	358.703709519452	0.148593085964976	2017-06-05 11:03:27.68	303
304	2	127.559878349304	44.35	42.60250625	304	716.353554583662	0.224632660578132	2017-06-05 11:06:29.75	304
305	2	0.75999927520752	0.63	0.5704125	305	7.09633038971474	0.373491073142881	2017-06-05 11:06:40.16	305
306	0	1.39999866485596	0.62	0	306	21.603796073018	0.617251316371944	2017-06-05 11:06:43.16	306
307	0	9.3599910736084	3.44	0	307	129.84658760561	0.554899947032522	2017-06-05 11:06:53.55	307
308	0	0.399999618530273	0.54	0	308	1.8671856683549	0.18671856683549	2017-06-05 11:06:56.20	308
309	0	2.55999755859375	1.26	0	309	23.5349973827015	0.367734334104711	2017-06-05 11:06:59.64	309
310	0	0.719999313354492	0.63	0	310	11.4723634806634	0.637353526703522	2017-06-05 11:07:02.24	310
311	0	2.67999744415283	1.56	0	311	35.9139242239819	0.536028719760924	2017-06-05 11:07:07.03	311
312	0	0.799999237060547	0.71	0	312	16.3145919322864	0.815729596614322	2017-06-05 11:07:15.31	312
313	0	0.799999237060547	0.65	0	313	5.02709282783315	0.251354641391657	2017-06-05 11:07:19.27	313
314	0	0.199999809265137	0.53	0	314	1.85777427245772	0.371554854491543	2017-06-05 11:07:22.00	314
315	0	14.559986114502	8.33	0	315	209.242412839616	0.574841793515428	2017-06-05 11:07:37.79	315
316	0	1.47999858856201	0.57	0	316	14.3223644499799	0.387090931080537	2017-06-05 11:07:40.07	316
317	1	94.6399097442627	43.23	30.7487	317	378.657942686936	0.160041395894732	2017-06-05 11:09:58.68	317
318	3	92.4399118423462	44.55	40.5570875	318	732.929686743576	0.317148285046982	2017-06-05 11:12:09.48	318
319	0	5.35999488830566	3.2	0	319	34.2612956040811	0.255681310478217	2017-06-05 11:12:17.48	319
320	0	0.519999504089355	0.52	0	320	1.58076896816465	0.121597612935742	2017-06-05 11:12:22.96	320
321	0	0.999999046325684	0.73	0	321	5.89981032232949	0.23599241289318	2017-06-05 11:12:26.50	321
322	0	1.47999858856201	0.87	0	322	5.00689573105298	0.135321506244675	2017-06-05 11:12:29.75	322
323	0	0.439999580383301	0.57	0	323	1.89610041275068	0.172372764795517	2017-06-05 11:12:32.24	323
324	0	2.31999778747559	0.86	0	324	18.5064748000498	0.319077151724996	2017-06-05 11:12:41.50	324
325	1	14.1999864578247	8.04	1.1690625	325	150.266522969787	0.423285980196583	2017-06-05 11:12:56.31	325
326	0	0.359999656677246	0.55	0	326	0.811173326463491	0.0901303696070546	2017-06-05 11:13:00.20	326
327	0	0.639999389648438	0.57	0	327	3.13399616372522	0.195874760232826	2017-06-05 11:13:07.16	327
328	0	14.2799863815308	5.31	0	328	64.9333504614372	0.181886135746323	2017-06-05 11:13:23.51	328
329	0	47.1999549865723	20.16	0	329	168.344003488945	0.142664409736394	2017-06-05 11:14:28.92	329
330	1	94.4399099349976	42.6	38.411175	330	372.911789259377	0.157946543523666	2017-06-05 11:16:42.75	330
331	1	8.15999221801758	2.02	0.637325	331	72.4119719523603	0.354960646825295	2017-06-05 11:24:42.24	331
332	1	13.2399873733521	4.7605	0.6649	332	127.415658601504	0.384941566771915	2017-06-05 11:25:15.75	332
333	0	22.2799787521362	8.27	0	333	81.1182443115353	0.145634190864516	2017-06-05 11:25:53.40	333
334	0	31.9999694824219	9.15	0	334	125.434521231719	0.156793151539649	2017-06-05 11:26:31.40	334
335	3	94.4399099349976	44.14	40.1129125	335	431.633608346512	0.182818131447061	2017-06-05 11:28:33.72	335
336	5	99.6399049758911	42.3	32.8198975	336	417.224451910532	0.167492754681065	2017-06-05 11:32:50.72	336
337	0	112.959892272949	41.38	0	337	348.545401202484	0.123422592493797	2017-06-05 11:35:19.51	337
338	0	120.319885253906	44.4	0	338	389.392802309954	0.129452394384958	2017-06-05 11:37:50.75	338
339	0	119.999885559082	44.53	0	339	384.516822006576	0.128172274002192	2017-06-05 11:40:31.25	339
340	0	1.19999885559082	0.74	0	340	4.92790414507216	0.164263471502405	2017-06-05 11:41:01.55	340
341	1	58.0399446487427	16.95	16.8849125	341	193.939711067647	0.133659346014919	2017-06-05 11:42:01.20	341
342	0	123.959881782532	43.95	0	342	381.435028481772	0.123083261852782	2017-06-05 11:44:39.27	342
343	3	103.119901657104	45.2	43.0146833333333	343	485.883424512233	0.188473011835622	2017-06-05 11:46:49.51	343
344	0	54.5599479675293	15.36	0	344	211.072784424103	0.154745443126175	2017-06-05 11:48:31.20	344
345	4	97.7199068069458	45.62	44.586925	345	497.29310455478	0.203558372719926	2017-06-05 11:50:38.88	345
346	5	132.959873199463	45.81	32.50031875	346	707.551837651266	0.212861563673666	2017-06-05 11:53:39.64	346
347	0	5.87999439239502	3.08	0	347	66.4070195708251	0.451748432454593	2017-06-05 11:53:55.16	347
348	0	4.95999526977539	2.58	0	348	49.19122999756	0.396703467722258	2017-06-05 11:54:01.40	348
349	0	3.07999706268311	2.31	0	349	30.0050033503424	0.389675368186265	2017-06-05 11:54:05.79	349
350	0	5.63999462127686	3.12	0	350	66.1231943168026	0.468958824941863	2017-06-05 11:54:12.68	350
351	0	0.0399999618530273	0.51	0	351	0	0	2017-06-05 11:54:13.96	351
352	0	3.39999675750732	2.56	0	352	32.2830410509694	0.379800482952581	2017-06-05 11:54:19.75	352
353	1	6.19999408721924	1.49	1.3616	353	59.8504209468602	0.386131748044259	2017-06-05 11:54:27.72	353
354	0	1.3199987411499	0.76	0	354	10.5064220586482	0.318376426019642	2017-06-05 11:54:34.64	354
355	0	18.1599826812744	5.06	0	355	235.979087007346	0.519777724685783	2017-06-05 11:54:54.75	355
356	1	104.039900779724	45.6	42.9319	356	468.287048483148	0.180041156664032	2017-06-05 11:57:33.31	356
357	1	113.959891319275	43.95	43.6738	357	348.848053655977	0.122445789279037	2017-06-05 12:00:16.31	357
358	0	120.63988494873	44.78	0	358	378.100385386903	0.125364849266215	2017-06-05 12:02:54.75	358
359	1	117.519887924194	45.09	38.9615	359	396.701350341428	0.135024285344257	2017-06-05 12:05:21.64	359
360	0	108.279896736145	43.98	0	360	350.036797189797	0.129308015216031	2017-06-05 12:07:36.25	360
361	0	63.0799398422241	16.29	0	361	189.961348930302	0.120457418471973	2017-06-05 12:08:58.55	361
362	0	118.399887084961	46.57	0	362	393.860875177375	0.133061106478843	2017-06-05 12:11:19.79	362
363	0	56.4399461746216	14.6	0	363	175.865883327048	0.124639180245959	2017-06-05 12:12:35.31	363
364	2	134.959871292114	46.7	40.24473125	364	630.971538948713	0.187009940411592	2017-06-05 12:15:12.31	364
365	1	109.199895858765	46.32	10.8968625	365	387.591257296516	0.141974819522533	2017-06-05 12:17:40.31	365
366	0	38.1599636077881	7.75	0	366	119.509471453176	0.125271982655321	2017-06-05 12:18:35.55	366
367	0	53.9599485397339	12.06	0	367	179.80766740118	0.133289597777005	2017-06-05 12:19:38.64	367
368	0	66.6799364089966	17.43	0	368	224.699628954331	0.134792818808837	2017-06-05 12:20:56.88	368
369	0	62.879940032959	19.03	0	369	217.777441338757	0.138535268027199	2017-06-05 12:22:12.20	369
370	0	77.7199258804321	25.35	0	370	277.619369186339	0.142881816359413	2017-06-05 12:23:45.79	370
371	1	50.9199514389038	20.5	17.37725	371	299.160379296068	0.235004225684264	2017-06-05 12:24:50.64	371
372	0	26.7599744796753	13.27	0	372	105.186546511662	0.157229516459884	2017-06-05 12:25:23.88	372
373	0	65.1999378204346	19.96	0	373	249.140578302471	0.152846980553663	2017-06-05 12:26:41.75	373
374	0	44.4399576187134	22.53	0	374	195.892202210458	0.176320614050818	2017-06-05 12:27:34.88	374
375	2	69.5599336624146	29.49	16.73364375	375	447.820832937437	0.257516292660976	2017-06-05 12:29:00.75	375
376	2	90.9999132156372	47.58	44.6919125	376	401.592803046271	0.176524309031328	2017-06-05 12:30:56.25	376
377	0	108.839896202087	47.7	0	377	386.000746510761	0.14185988478896	2017-06-05 12:33:08.75	377
378	1	32.4399690628052	10.8	4.5465875	378	135.134620863349	0.16662715272916	2017-06-05 12:33:53.88	378
379	0	113.75989151001	47.8	0	379	402.569436546835	0.141550434791433	2017-06-05 12:36:07.07	379
380	2	118.719886779785	48.36	38.17655	380	394.150074638977	0.132799890377014	2017-06-05 12:39:30.79	380
381	0	51.5599508285522	13.25	0	381	166.106287730142	0.128864459061398	2017-06-05 12:40:44.68	381
382	3	127.839878082275	46.32	32.9642041666667	382	405.594127471481	0.126906798332754	2017-06-05 12:43:28.40	382
383	1	124.319881439209	46.92	28.3805	383	370.542294288423	0.119222102409403	2017-06-05 12:46:07.44	383
384	0	70.5599327087402	12.98	0	384	216.746571507648	0.122872206070095	2017-06-05 12:48:16.79	384
385	0	69.9599332809448	12.86	0	385	212.935716593747	0.121747122123355	2017-06-05 12:49:42.16	385
386	2	94.9599094390869	21.39	17.7076	386	313.677532253564	0.132130384268561	2017-06-05 12:51:34.25	386
387	0	61.43994140625	17.4	0	387	229.420179530366	0.149362096048415	2017-06-05 12:53:01.55	387
388	0	104.479900360107	27.7	0	388	327.403296560672	0.125345825635786	2017-06-05 12:55:04.64	388
389	0	88.3599157333374	22.65	0	389	259.899372714643	0.1176547635648	2017-06-05 12:56:57.27	389
390	0	119.919885635376	43.16	0	390	373.594591778289	0.124614606997428	2017-06-05 12:59:23.27	390
391	0	56.1599464416504	10.44	0	391	171.634395649602	0.12224672054815	2017-06-05 13:00:35.48	391
392	0	53.9599485397339	11.09	0	392	171.855537702875	0.127394764790863	2017-06-05 13:01:38.68	392
393	0	55.599946975708	15.63	0	393	175.766875651073	0.126450989677031	2017-06-05 13:02:44.51	393
394	1	60.039942741394	21.36	15.027875	394	239.775975227353	0.159744154048869	2017-06-05 13:04:02.48	394
395	2	114.999890327454	48.92	43.178425	395	370.042292145624	0.128710362485434	2017-06-05 13:06:25.48	395
396	0	119.039886474609	49.51	0	396	342.789148117471	0.115184525577107	2017-06-05 13:09:14.72	396
397	3	124.839880943298	49.83	30.75719375	397	383.380409684794	0.122838964974301	2017-06-05 13:11:53.44	397
398	0	60.039942741394	10.69	0	398	160.653203171013	0.107030781592947	2017-06-05 13:13:12.40	398
399	0	111.319893836975	24.51	0	399	311.256646643419	0.111842129588005	2017-06-05 13:15:26.55	399
400	0	0.399999618530273	0.54	0	400	0.465791120486608	0.0465791120486608	2017-06-05 13:15:29.07	400
401	0	0.639999389648438	0.55	0	401	1.44341411556942	0.0902133822230888	2017-06-05 13:15:38.07	401
402	0	76.9999265670776	16.66	0	402	216.210299592334	0.112317038749264	2017-06-05 13:17:00.75	402
403	0	132.159873962402	51.51	0	403	420.677050845896	0.12732356260469	2017-06-05 13:19:52.75	403
404	0	70.0799331665039	12.14	0	404	176.092612750332	0.100509482163431	2017-06-05 13:21:45.07	404
405	0	41.4399604797363	6.51	0	405	129.850204385664	0.125338035121297	2017-06-05 13:22:45.55	405
406	0	52.1599502563477	10.25	0	406	159.212956184553	0.122095825294903	2017-06-05 13:23:50.68	406
407	2	124.59988117218	49.35	38.255425	407	434.970731393176	0.139637473962496	2017-06-05 13:26:20.92	407
408	0	29.8799715042114	4.75	0	408	96.5426163675919	0.129240450291288	2017-06-05 13:27:11.79	408
409	0	53.0399494171143	9.19	0	409	156.984030743321	0.118389163456501	2017-06-05 13:28:24.25	409
410	0	81.9999217987061	20.04	0	410	236.968485347195	0.115594383096192	2017-06-05 13:30:07.24	410
411	0	59.4799432754517	18.75	0	411	184.570724745787	0.124122881469931	2017-06-05 13:31:26.55	411
412	0	75.4799280166626	15.92	0	412	209.431592077091	0.110986535281977	2017-06-05 13:32:55.64	412
413	0	67.5999355316162	14.8	0	413	224.725110774262	0.132973438327966	2017-06-05 13:34:47.92	413
414	0	43.919958114624	14.65	0	414	144.858395923137	0.131929322334369	2017-06-05 13:35:43.44	414
415	2	88.2799158096313	49.66	48.47890625	415	730.850493731295	0.33115110726384	2017-06-05 13:37:41.64	415
416	0	23.9599771499634	16.59	0	416	238.472299388603	0.398117361249754	2017-06-05 13:38:19.03	416
417	3	121.839883804321	49.39	47.4283333333333	417	569.349226204468	0.186917014512301	2017-06-05 13:42:33.40	417
418	0	60.0799427032471	18.55	0	418	192.876920969301	0.128413396118044	2017-06-05 13:45:32.44	418
419	1	120.399885177612	48.56	42.999275	419	383.432681545267	0.127386272938627	2017-06-05 13:48:09.79	419
420	1	123.399882316589	49.05	45.8792875	420	417.410566189756	0.135303262946436	2017-06-05 13:51:00.72	420
421	1	131.399874687195	49.22	47.3747375	421	480.705684249599	0.146333541628493	2017-06-05 13:53:56.50	421
422	3	42.359959602356	14.85	14.1201	422	361.451700565158	0.341314164839621	2017-06-05 14:02:00.72	422
423	0	33.7999677658081	16.51	0	423	187.65031620586	0.222071380125278	2017-06-05 14:03:07.31	423
424	0	23.6799774169922	4.67	0	424	93.3553367446285	0.157694825582143	2017-06-05 14:03:48.31	424
425	0	21.4799795150757	3.12	0	425	56.1204850757966	0.104507420997759	2017-06-05 14:04:58.68	425
426	0	22.4799785614014	5.54	0	426	49.6030429495674	0.0882616422590168	2017-06-05 14:05:36.31	426
427	0	36.1599655151367	9.2	0	427	84.470087337418	0.0934403620989138	2017-06-05 14:07:15.40	427
428	0	43.6399583816528	10.11	0	428	114.168694114194	0.104645915778363	2017-06-05 14:08:14.31	428
429	1	128.079877853394	48.24	40.2878125	429	425.599136126253	0.132916657128749	2017-06-05 14:10:43.40	429
430	1	132.039874076843	49.2	40.4487875	430	409.896095043378	0.124173309616292	2017-06-05 14:13:39.27	430
431	2	52.7999496459961	12.51	7.6315	431	241.112691187656	0.182661129687618	2017-06-05 14:15:11.64	431
432	2	33.4799680709839	7.41	5.2640375	432	140.301587389536	0.167624357693592	2017-06-05 14:16:08.75	432
433	2	51.9599504470825	11.35	4.81535	433	188.920014246107	0.145434960928489	2017-06-05 14:18:13.55	433
434	0	0.199999809265137	0.55	0	434	0.17413898011157	0.0348277960223141	2017-06-05 14:18:34.00	434
435	0	59.959942817688	9.91	0	435	154.091118309871	0.102795942835137	2017-06-05 14:25:51.79	435
436	0	57.4799451828003	11.27	0	436	144.073636717074	0.100260011633315	2017-06-05 14:27:26.72	436
437	1	63.8799390792847	13	6.5828625	437	236.290918510131	0.147959247658191	2017-06-05 14:28:48.27	437
438	0	51.8399505615234	23.77	0	438	152.077846591987	0.117344017432088	2017-06-05 14:29:53.20	438
439	0	76.1999273300171	17.48	0	439	189.949345464728	0.0997109425011696	2017-06-05 14:31:58.55	439
440	0	56.5599460601807	11.98	0	440	148.732181682139	0.105185418445643	2017-06-05 14:33:07.92	440
441	0	55.599946975708	11.46	0	441	146.360776569703	0.105295522712017	2017-06-05 14:34:14.40	441
442	0	58.8399438858032	12.16	0	442	158.335236192566	0.107637822020779	2017-06-05 14:35:24.25	442
443	0	55.6799468994141	10.97	0	443	147.915935596328	0.106261447985868	2017-06-05 14:36:28.79	443
444	1	68.3199348449707	13.58	0.615875	444	181.972459006321	0.106541252345621	2017-06-05 14:38:08.79	444
445	0	7.39999294281006	5.99	0	445	121.267672278645	0.655500931235917	2017-06-05 14:38:33.44	445
446	0	27.2399740219116	7.07	0	446	110.213854468844	0.161841195989492	2017-06-05 14:39:03.48	446
447	0	43.1999588012695	8.77	0	447	126.159454731705	0.116814309936764	2017-06-05 14:40:00.51	447
448	0	35.7599658966064	8.06	0	448	120.315281163163	0.134580851412934	2017-06-05 14:40:43.88	448
449	0	53.3599491119385	18.79	0	449	153.61362153959	0.115152639834775	2017-06-05 14:41:45.00	449
450	2	65.5999374389648	26.98	20.2339875	450	310.816196780224	0.189522071207453	2017-06-05 14:42:58.31	450
451	2	110.319894790649	50.03	39.71838125	451	437.905264363956	0.158776383018113	2017-06-05 14:45:25.51	451
452	0	0.519999504089355	0.58	0	452	1.1173269664615	0.0859482281893459	2017-06-05 14:45:47.25	452
453	0	0.59999942779541	0.59	0	453	0.914090095493348	0.0609393396995565	2017-06-05 14:45:49.20	453
454	0	1.39999866485596	0.64	0	454	3.51715298912514	0.100490085403575	2017-06-05 14:45:56.00	454
455	0	0.319999694824219	0.52	0	455	0.674197812050455	0.0842747265063069	2017-06-05 14:45:59.20	455
456	0	0.959999084472656	0.75	0	456	6.43728306102479	0.2682201275427	2017-06-05 14:46:02.40	456
457	0	2.11999797821045	0.82	0	457	13.9006361531119	0.2622761538323	2017-06-05 14:46:17.50	457
458	3	51.2799510955811	24.1	17.9360166666667	458	435.370599307522	0.339602651565929	2017-06-05 14:47:09.48	458
459	2	21.5999794006348	4.18	2.278275	459	80.3099217450577	0.148722077305662	2017-06-05 14:47:48.75	459
460	5	97.5999069213867	50.4	42.6937825	460	407.284561059495	0.166919902073563	2017-06-05 14:49:51.92	460
461	0	117.319888114929	50.28	0	461	365.531059142519	0.124627023233044	2017-06-05 14:52:48.72	461
462	1	64.5999383926392	23.94	0.570375	462	291.986661279492	0.180796694290707	2017-06-05 14:55:39.55	462
463	0	19.4799814224243	9.02	0	463	103.111373537276	0.211727666400977	2017-06-05 14:56:06.51	463
464	4	95.7599086761475	50.23	48.1777083333333	464	397.741271446018	0.16614088197411	2017-06-05 14:58:20.16	464
465	3	105.279899597168	49.96	48.3208333333333	465	481.770899846792	0.183043654956988	2017-06-05 15:01:02.68	465
466	0	96.1599082946777	49.32	0	466	364.661012451721	0.15168927306644	2017-06-05 15:03:13.48	466
467	5	113.23989200592	50.47	46.432434375	467	789.609425452337	0.278915374585778	2017-06-05 15:05:52.40	467
468	0	0.719999313354492	0.67	0	468	1.95793651049429	0.108774250583016	2017-06-05 15:06:56.27	468
469	0	0.959999084472656	0.79	0	469	3.47081512289165	0.144617296787152	2017-06-05 15:07:01.44	469
470	0	0.919999122619629	0.76	0	470	3.42262310400719	0.148809700174225	2017-06-05 15:07:04.40	470
471	0	0.839999198913574	0.73	0	471	2.50385963869883	0.119231411366611	2017-06-05 15:07:06.31	471
472	2	71.639931678772	50.48	45.00645	472	469.54150829803	0.262167229647141	2017-06-05 15:08:38.31	472
473	1	9.27999114990234	8.37	6.9583875	473	63.8213087576403	0.275091848093277	2017-06-05 15:08:49.44	473
474	1	16.7599840164185	5.95	0.624	474	221.137130184059	0.527773580391548	2017-06-05 15:09:11.25	474
475	0	24.5199766159058	11.27	0	475	183.466210973801	0.299292350691355	2017-06-05 15:09:39.79	475
476	2	102.159902572632	49.56	44.3544375	476	385.213568504909	0.15082755227287	2017-06-05 15:12:07.64	476
477	0	0.399999618530273	0.57	0	477	0.6203684899081	0.06203684899081	2017-06-05 15:13:08.07	477
478	3	106.439898490906	50.91	48.7935916666667	478	522.713095863038	0.196434834972957	2017-06-05 15:14:59.68	478
479	0	53.5599489212036	25.97	0	479	216.650112252891	0.161799934468179	2017-06-05 15:16:28.92	479
480	0	56.0799465179443	27.13	0	480	247.50450675983	0.176536738059793	2017-06-05 15:17:36.31	480
481	1	114.799890518188	49.79	48.0773125	481	408.044336109541	0.142175726867436	2017-06-05 15:20:04.79	481
482	3	114.15989112854	50.03	47.9111208333333	482	491.203666936944	0.172110605093533	2017-06-05 15:22:52.51	482
483	1	61.1599416732788	28.4	27.5374875	483	355.848625376621	0.232732913915383	2017-06-05 15:24:25.75	483
484	7	113.559891700745	50.49	44.7802770833333	484	626.202117294511	0.220571369247803	2017-06-05 15:27:03.75	484
485	2	83.1999206542969	40.12	27.80636875	485	358.409420947263	0.172312221609261	2017-06-05 15:30:02.50	485
486	0	1.7599983215332	1.14	0	486	7.84883419190529	0.178382595270575	2017-06-05 15:30:30.00	486
487	1	104.279900550842	49.67	48.9404875	487	436.427833124638	0.16740615002863	2017-06-05 15:32:25.51	487
488	4	76.5999269485474	50.37	45.3490333333333	488	551.326751332319	0.287899086857608	2017-06-05 15:34:22.72	488
489	0	0.75999927520752	0.68	0	489	3.26301503409787	0.171737633373572	2017-06-05 15:34:30.31	489
490	1	33.2799682617188	30.17	10.55465	490	466.990333827332	0.561286458927082	2017-06-05 15:35:09.03	490
491	0	11.9999885559082	4.86	0	491	118.833537087655	0.396111790292185	2017-06-05 15:35:24.68	491
492	1	38.5599632263184	18.35	17.227	492	261.697923878639	0.271470875392779	2017-06-05 15:37:23.55	492
493	1	108.87989616394	50.04	46.971025	493	463.632389742644	0.170327843402882	2017-06-05 15:39:42.79	493
494	4	110.319894790649	50.01	47.125446875	494	630.200651226504	0.228499148377993	2017-06-05 15:42:17.64	494
495	1	47.3999547958374	25	24.6382375	495	363.147872591853	0.306453900921395	2017-06-05 15:43:41.75	495
496	2	97.1199073791504	49.21	45.16550625	496	407.664864420767	0.167901509234253	2017-06-05 15:46:07.40	496
497	1	95.6799087524414	49.69	48.0260875	497	385.23635475857	0.161051987775322	2017-06-05 15:48:26.75	497
498	0	107.279897689819	49.31	0	498	337.839479974873	0.125965503346336	2017-06-05 15:50:50.25	498
499	4	99.0799055099487	50.15	49.0314708333333	499	606.390569875944	0.244808465836069	2017-06-05 15:53:45.40	499
500	0	1.59999847412109	0.67	0	500	10.142681331647	0.253567033291174	2017-06-05 15:53:59.20	500
501	2	11.5999889373779	3.55	2.2592625	501	67.9505511827327	0.234312245457699	2017-06-05 15:54:16.75	501
502	0	25.9599752426147	19.37	0	502	220.121198508035	0.339169797392967	2017-06-05 15:54:45.24	502
503	2	23.399977684021	9.52	6.69036875	503	163.9810450318	0.280309478686837	2017-06-05 15:55:13.51	503
504	5	20.3999805450439	10.89	5.9038	504	145.447564661651	0.285191303258139	2017-06-05 15:55:40.68	504
505	1	55.9199466705322	46.48	6.6907	505	417.957474357728	0.298968150470478	2017-06-05 15:56:42.07	505
506	1	52.679949760437	22.94	18.8973125	506	247.425531492177	0.18787056301608	2017-06-05 15:58:19.72	506
507	2	26.5199747085571	10.5	8.0063875	507	164.353688145451	0.247893948937332	2017-06-05 15:59:04.31	507
508	1	29.1599721908569	22.76	21.7321	508	239.963986381235	0.329168705598402	2017-06-05 16:00:02.31	508
509	1	50.9999513626099	42.08	1.06825	509	375.129624815064	0.294219313580442	2017-06-05 16:00:55.51	509
510	1	99.1199054718018	48.96	47.9626875	510	364.016298592719	0.146899232684713	2017-06-05 16:03:32.24	510
511	3	106.999897956848	48.46	32.3298916666667	511	361.870996961261	0.135278877368696	2017-06-05 16:06:13.31	511
512	1	12.1999883651733	2.77	0.5807	512	82.6572482611845	0.271007371348146	2017-06-05 16:06:52.40	512
513	0	23.7199773788452	6.77	0	513	196.918180158685	0.332071130115827	2017-06-05 16:07:27.20	513
514	3	56.2799463272095	24.29	10.9713416666667	514	255.210250862243	0.181386105801168	2017-06-05 16:08:51.40	514
515	0	105.239899635315	47.46	0	515	336.13338944193	0.127758794922817	2017-06-05 16:11:09.25	515
516	1	120.479885101318	48.33	45.093625	516	375.047114181803	0.124517634190506	2017-06-05 16:13:53.79	516
517	1	114.719890594482	48.88	19.10975	517	391.539323998259	0.136519987447092	2017-06-05 16:16:34.64	517
518	4	102.319902420044	49.08	46.24699375	518	499.663127944496	0.195333513660866	2017-06-05 16:19:09.64	518
519	0	111.959893226624	48.84	0	519	384.857459497794	0.13749819917749	2017-06-05 16:22:16.00	519
520	3	116.119889259338	49.22	40.1164	520	392.446381315191	0.135186490291144	2017-06-05 16:25:12.64	520
521	2	104.559900283813	46.88	36.0727625	521	437.798207669479	0.16748209933798	2017-06-05 16:28:03.88	521
522	2	122.439883232117	49.42	48.33241875	522	465.386374821781	0.152037365181895	2017-06-05 16:30:50.75	522
523	5	101.759902954102	49.9	48.48688125	523	529.749772940126	0.208234973639987	2017-06-05 16:33:34.31	523
524	4	95.2799091339111	49.38	47.18445625	524	442.100305914709	0.185600464279895	2017-06-05 16:36:05.55	524
525	4	95.8799085617065	49.75	48.371475	525	403.815417981364	0.1684670079188	2017-06-05 16:38:35.51	525
526	3	104.439900398254	48.61	46.3852416666667	526	620.269603536138	0.237560169872133	2017-06-05 16:42:57.55	526
527	0	24.9599761962891	7.71	0	527	112.46043162169	0.180225050675785	2017-06-05 16:43:43.25	527
528	0	3.59999656677246	1.05	0	528	10.2472235439709	0.113858039377455	2017-06-05 16:43:58.00	528
529	0	2.39999771118164	0.58	0	529	6.7144422119132	0.111907370198553	2017-06-05 16:44:03.68	529
530	0	3.31999683380127	0.73	0	530	13.2592133107077	0.159749557960333	2017-06-05 16:44:34.88	530
531	4	104.599900245667	46.61	40.14771875	531	492.756408323792	0.18843457297277	2017-06-05 16:47:30.68	531
532	3	90.759913444519	41.85	22.8856625	532	345.874885067735	0.15243494273589	2017-06-05 16:49:53.92	532
533	3	101.839902877808	45.09	43.00151875	533	385.498383505445	0.15141334780261	2017-06-05 16:52:14.27	533
534	2	106.799898147583	44.71	33.508325	534	460.043422688396	0.172300907373931	2017-06-05 16:55:26.40	534
535	0	1.23999881744385	0.59	0	535	6.46002644713356	0.208387949907534	2017-06-05 16:55:43.92	535
536	0	1.47999858856201	0.6	0	536	8.50919889725802	0.229978348574541	2017-06-05 16:56:00.03	536
537	0	53.4799489974976	25.83	0	537	167.709703805578	0.125437325209856	2017-06-05 16:57:05.07	537
538	0	58.9999437332153	19.26	0	538	239.181739927766	0.162157111815434	2017-06-05 16:58:18.31	538
539	1	54.119948387146	26.8	23.013	539	246.439631612239	0.182143112795447	2017-06-05 16:59:49.44	539
540	3	36.0799655914307	10.52	3.67694166666667	540	312.99555006115	0.347001718471341	2017-06-05 17:00:26.75	540
541	3	20.3199806213379	10.09	2.95839583333333	541	194.760553033803	0.383386915420873	2017-06-05 17:00:54.75	541
542	0	24.7199764251709	13.55	0	542	123.234131385522	0.199407979588224	2017-06-05 17:01:21.92	542
543	0	1.03999900817871	0.73	0	543	6.06051457692727	0.233096714497203	2017-06-05 17:01:38.40	543
544	5	105.959898948669	46.98	42.71893	544	606.113313136428	0.228808347729871	2017-06-05 17:03:32.68	544
545	3	114.199891090393	48.67	45.9290375	545	668.447089258679	0.234132080300763	2017-06-05 17:06:14.55	545
546	4	110.639894485474	46.23	43.88731875	546	667.480730183543	0.241316243739531	2017-06-05 17:08:56.72	546
547	3	113.839891433716	46.42	43.8935958333333	547	544.881811309476	0.191455309666014	2017-06-05 17:11:38.55	547
548	2	108.639896392822	48.26	44.06506875	548	555.42736431149	0.204501975077868	2017-06-05 17:14:23.75	548
549	3	102.639902114868	45.75	43.5244291666667	549	472.705651130429	0.184218881968211	2017-06-05 17:17:00.72	549
550	0	94.5999097824097	44.48	0	550	361.163351835601	0.152711776674673	2017-06-05 17:19:24.92	550
551	1	99.1199054718018	41.29	31.0999375	551	348.938083880328	0.140814400274547	2017-06-05 17:21:41.48	551
552	3	92.0399122238159	37.31	15.03269375	552	342.148652465243	0.148695633405147	2017-06-05 17:23:44.50	552
553	0	22.5999784469604	8.29	0	553	319.082310248219	0.56474745176676	2017-06-05 17:24:14.68	553
554	0	11.679988861084	8.01	0	554	165.750794029952	0.567639705582029	2017-06-05 17:24:26.88	554
555	0	2.67999744415283	1.25	0	555	67.7562864260995	1.01128785710596	2017-06-05 17:24:30.25	555
556	0	1.35999870300293	0.82	0	556	27.5186659538395	0.809372528054104	2017-06-05 17:24:34.51	556
557	0	1.39999866485596	0.62	0	557	2.39991907374098	0.0685691163925994	2017-06-05 17:24:59.24	557
558	0	2.83999729156494	0.77	0	558	11.5365536454711	0.162486671062974	2017-06-05 17:25:05.55	558
559	0	1.39999866485596	0.59	0	559	6.06627524506616	0.173322149859033	2017-06-05 17:25:07.75	559
560	0	8.19999217987061	0.96	0	560	30.5735895226534	0.149139461086114	2017-06-05 17:25:20.50	560
561	0	4.83999538421631	0.89	0	561	15.7113010545124	0.129845463260433	2017-06-05 17:25:29.96	561
562	0	5.07999515533447	0.77	0	562	16.3488631670975	0.128731206040138	2017-06-05 17:25:39.92	562
563	1	64.5199384689331	23.97	20.633475	563	236.498340070015	0.146620173632991	2017-06-05 17:27:02.75	563
564	0	4.75999546051025	0.67	0	564	16.8342628173276	0.141464393422921	2017-06-05 17:27:17.72	564
565	0	13.9599866867065	0.92	0	565	49.594454495471	0.142104454141751	2017-06-05 17:27:35.27	565
566	0	12.1599884033203	0.88	0	566	44.9901163176639	0.147993803676526	2017-06-05 17:27:51.31	566
567	0	4.15999603271484	0.64	0	567	14.9879857010683	0.144115247125657	2017-06-05 17:28:02.55	567
568	0	2.67999744415283	0.76	0	568	10.8900443497528	0.162537975369445	2017-06-05 17:28:10.31	568
569	0	7.87999248504639	0.62	0	569	27.5438026282947	0.13981625699642	2017-06-05 17:28:20.24	569
570	4	79.0799245834351	20.51	18.16495625	570	340.164848241711	0.172061127082302	2017-06-05 17:29:56.40	570
571	1	73.119930267334	20.63	17.3829	571	246.735777737631	0.134975808390389	2017-06-05 17:31:32.24	571
572	0	0.199999809265137	0.51	0	572	0.863551510839179	0.172710302167836	2017-06-05 17:31:42.00	572
573	0	3.7999963760376	0.68	0	573	10.9410200819239	0.115168632441305	2017-06-05 17:31:47.40	573
574	0	7.35999298095703	0.85	0	574	24.5968484646678	0.133678524264499	2017-06-05 17:31:58.00	574
575	2	69.4399337768555	14.1	12.3854625	575	259.005045043279	0.149196454518018	2017-06-05 17:33:18.96	575
576	0	0.359999656677246	0.54	0	576	1.46924990684736	0.163249989649707	2017-06-05 17:33:30.20	576
577	0	2.15999794006348	0.63	0	577	9.85882775753005	0.182570884398705	2017-06-05 17:33:34.25	577
578	0	9.55999088287354	0.78	0	578	34.826998843774	0.145719660434201	2017-06-05 17:33:45.79	578
579	0	13.9999866485596	0.76	0	579	50.9234316857702	0.145495519102201	2017-06-05 17:34:03.27	579
580	0	21.7599792480469	1.2	0	580	74.4962544821392	0.136941644268638	2017-06-05 17:34:29.03	580
581	0	26.9199743270874	1.31	0	581	89.1027626395163	0.132396378364809	2017-06-05 17:35:02.55	581
582	0	13.3599872589111	1.05	0	582	41.9246631393305	0.12552294353093	2017-06-05 17:35:20.27	582
583	0	23.6399774551392	1.2	0	583	78.4044074078839	0.132663971925353	2017-06-05 17:35:50.00	583
584	0	7.27999305725098	1.08	0	584	23.662596764876	0.130014267938879	2017-06-05 17:36:04.24	584
585	0	53.1199493408203	9.68	0	585	183.307313267023	0.138032615411915	2017-06-05 17:37:01.68	585
586	0	3.03999710083008	0.69	0	586	10.0154353470844	0.131782044040585	2017-06-05 17:37:10.27	586
587	0	14.639986038208	0.94	0	587	48.4550229109617	0.13239077298077	2017-06-05 17:37:29.50	587
588	0	18.3999824523926	1.29	0	588	60.4880940934975	0.131495856724995	2017-06-05 17:37:51.16	588
589	0	16.5199842453003	1.17	0	589	55.6796063646443	0.134817448824805	2017-06-05 17:38:11.25	589
590	0	25.1999759674072	1.71	0	590	82.734127788593	0.131324012362846	2017-06-05 17:38:40.55	590
591	0	20.47998046875	1.14	0	591	70.7831441603443	0.138248328438173	2017-06-05 17:39:05.25	591
592	0	12.8799877166748	0.96	0	592	40.3582265596063	0.12533610732797	2017-06-05 17:39:22.96	592
593	0	3.71999645233154	1.06	0	593	12.5397853895855	0.134836402038554	2017-06-05 17:39:29.51	593
594	0	26.1599750518799	1.33	0	594	85.8576256315513	0.131280773136929	2017-06-05 17:40:00.55	594
595	0	19.7999811172485	1.04	0	595	78.2779635427995	0.158137300086464	2017-06-05 17:40:30.50	595
596	0	11.9999885559082	0.91	0	596	45.0365673068107	0.150121891022702	2017-06-05 17:40:45.07	596
597	0	8.67999172210693	0.74	0	597	38.8988340866086	0.179257299938288	2017-06-05 17:40:57.72	597
598	0	3.95999622344971	0.67	0	598	22.5839317371222	0.228120522597193	2017-06-05 17:41:06.68	598
599	0	1.91999816894531	0.58	0	599	7.36711343770445	0.153481529952176	2017-06-05 17:41:13.44	599
600	0	10.7199897766113	0.79	0	600	44.397759477104	0.165663281630985	2017-06-05 17:41:28.20	600
601	0	7.83999252319336	0.85	0	601	31.433995679929	0.16037752897923	2017-06-05 17:41:40.88	601
602	0	1.71999835968018	0.53	0	602	8.80654474864108	0.204803366247467	2017-06-05 17:41:47.92	602
603	0	4.71999549865723	0.64	0	603	16.6569002755429	0.141160171826634	2017-06-05 17:41:55.00	603
604	0	14.3199863433838	0.92	0	604	51.0424596430362	0.142576702913509	2017-06-05 17:42:12.25	604
605	0	20.7999801635742	1.37	0	605	81.2786352836701	0.156305067853212	2017-06-05 17:42:38.24	605
606	0	3.55999660491943	0.85	0	606	15.1209438523768	0.169898245532324	2017-06-05 17:42:46.55	606
607	0	0.519999504089355	0.54	0	607	1.43916664395313	0.110705126457933	2017-06-05 17:42:49.24	607
608	0	13.4399871826172	0.95	0	608	52.4354941372608	0.156058018265657	2017-06-05 17:43:07.75	608
609	0	2.35999774932861	0.67	0	609	12.053782283703	0.204301394639034	2017-06-05 17:43:14.55	609
610	0	7.87999248504639	0.92	0	610	32.534564829794	0.165150075278142	2017-06-05 17:43:27.92	610
611	0	21.999979019165	1.16	0	611	85.7720313102053	0.155949147836737	2017-06-05 17:43:56.16	611
612	0	11.5199890136719	0.95	0	612	44.2703218098169	0.153716395172975	2017-06-05 17:44:11.88	612
613	0	14.7999858856201	1.13	0	613	57.5309778283031	0.155489129265684	2017-06-05 17:44:29.55	613
614	0	12.7599878311157	1.04	0	614	53.9732502015254	0.169195141697572	2017-06-05 17:44:45.00	614
615	0	14.3999862670898	0.86	0	615	59.9005594601105	0.166390442944751	2017-06-05 17:45:02.75	615
616	0	12.4799880981445	1.3	0	616	45.7853690540068	0.146747977737201	2017-06-05 17:45:18.25	616
617	0	14.7999858856201	1.09	0	617	60.3738059566486	0.163172448531483	2017-06-05 17:45:36.31	617
618	0	13.8399868011475	1.24	0	618	46.5117567843715	0.134427042729397	2017-06-05 17:45:53.55	618
619	0	18.1599826812744	1.1	0	619	67.4462342470228	0.148559987328244	2017-06-05 17:46:14.75	619
620	0	8.83999156951904	1.18	0	620	35.9760638502396	0.162787619231854	2017-06-05 17:46:26.50	620
621	0	19.7599811553955	1.23	0	621	79.9702689309653	0.161883135487784	2017-06-05 17:46:50.44	621
622	0	13.3999872207642	0.82	0	622	48.1181405177779	0.143636240351576	2017-06-05 17:47:07.16	622
623	0	15.1999855041504	1.18	0	623	57.4837081182501	0.151272916100658	2017-06-05 17:47:25.27	623
624	0	15.5199851989746	1.29	0	624	56.2038809918653	0.144855363381096	2017-06-05 17:47:44.64	624
625	0	16.7199840545654	1.23	0	625	62.7002305300591	0.150000551507318	2017-06-05 17:48:04.50	625
626	0	12.7599878311157	1.17	0	626	47.1269110502327	0.147733263480353	2017-06-05 17:48:20.07	626
627	0	14.3599863052368	1.09	0	627	58.1139906784957	0.161877411360712	2017-06-05 17:48:37.40	627
628	0	9.15999126434326	0.88	0	628	33.1805660834882	0.144893301674621	2017-06-05 17:48:52.07	628
629	0	16.2399845123291	1.03	0	629	61.4380374375946	0.151325215363534	2017-06-05 17:49:12.75	629
630	0	26.359974861145	1.33	0	630	100.912929495057	0.153130393770951	2017-06-05 17:49:44.07	630
631	0	10.5199899673462	1.13	0	631	38.0290557525105	0.144597170161637	2017-06-05 17:49:58.00	631
632	0	20.7999801635742	1.24	0	632	78.2320107476629	0.150446174514736	2017-06-05 17:50:21.44	632
633	0	6.03999423980713	0.81	0	633	20.9947044540161	0.139037777841166	2017-06-05 17:50:29.44	633
634	0	13.7599868774414	1.19	0	634	53.2295732359932	0.15473713149998	2017-06-05 17:50:47.48	634
635	0	14.8799858093262	1.1	0	635	58.0813826758163	0.156132749128538	2017-06-05 17:51:06.03	635
636	0	23.5999774932861	1.55	0	636	93.0658133714976	0.157738666731352	2017-06-05 17:51:33.96	636
637	0	16.3999843597412	1.21	0	637	61.1477586536489	0.149140874764997	2017-06-05 17:51:55.00	637
638	0	17.3599834442139	1.34	0	638	70.1805211452334	0.161706269919893	2017-06-05 17:52:15.16	638
639	0	12.3199882507324	0.97	0	639	46.6764720784608	0.15154698726773	2017-06-05 17:52:30.72	639
640	0	18.8799819946289	1.4	0	640	70.8214880376383	0.150045525503471	2017-06-05 17:52:53.51	640
641	0	29.8799715042114	1.93	0	641	110.539718086013	0.147978203595734	2017-06-05 17:53:30.07	641
642	0	19.8399810791016	1.52	0	642	72.4765478685037	0.146122072315532	2017-06-05 17:53:54.72	642
643	0	10.199990272522	1.09	0	643	34.9747520409652	0.137155890356726	2017-06-05 17:54:07.75	643
644	0	25.1999759674072	1.48	0	644	94.3742049419929	0.149800325304751	2017-06-05 17:54:36.48	644
645	0	0.519999504089355	0.51	0	645	1.57380380590438	0.121061831223414	2017-06-05 17:54:40.44	645
646	0	8.11999225616455	1.03	0	646	24.9931929992216	0.123119177336067	2017-06-05 17:54:49.07	646
647	0	23.1599779129028	1.31	0	647	86.328554520082	0.149099403316204	2017-06-05 17:55:15.07	647
648	0	17.2399835586548	1.38	0	648	64.0126662914832	0.148521267497641	2017-06-05 17:55:35.16	648
649	0	18.8799819946289	1.33	0	649	69.3045000741874	0.146831567953787	2017-06-05 17:55:58.27	649
650	0	15.0799856185913	1.15	0	650	53.7931085618272	0.142687290614926	2017-06-05 17:56:17.16	650
651	0	17.9199829101562	1.19	0	651	67.8784774668962	0.151514458631465	2017-06-05 17:56:38.16	651
652	0	17.9599828720093	1.58	0	652	71.1617582180499	0.158489439238419	2017-06-05 17:56:59.00	652
653	0	13.0799875259399	0.99	0	653	52.3560909971684	0.160110370021922	2017-06-05 17:57:16.03	653
654	0	9.95999050140381	0.95	0	654	36.2029160297379	0.145393237067221	2017-06-05 17:57:28.79	654
655	0	16.5199842453003	1.12	0	655	64.2044304277063	0.15545866931648	2017-06-05 17:57:48.64	655
656	0	18.3999824523926	1.09	0	656	72.2288795138689	0.157019303291019	2017-06-05 17:58:10.55	656
657	0	11.8399887084961	1.1	0	657	44.3302749474684	0.149764442390096	2017-06-05 17:58:28.50	657
658	0	12.8799877166748	0.93	0	658	48.5910529463054	0.150903891137595	2017-06-05 17:58:45.25	658
659	0	19.1199817657471	1.1	0	659	74.7326398350996	0.156344434801464	2017-06-05 17:59:08.31	659
660	0	1.87999820709229	0.67	0	660	2.68974222123044	0.05722855789852	2017-06-05 17:59:15.00	660
661	0	33.1199684143066	1.79	0	661	110.90729806912	0.133946012160774	2017-06-05 17:59:58.27	661
662	1	28.8399724960327	1.48	0.7327	662	112.32778133857	0.155794426267088	2017-06-05 18:00:35.75	662
663	0	0.959999084472656	0.54	0	663	3.90830614857875	0.162846089524114	2017-06-05 18:00:42.75	663
664	0	16.11998462677	1.14	0	664	57.588891408976	0.142900474960238	2017-06-05 18:00:59.07	664
665	0	12.0399885177612	1.03	0	665	47.5772773437647	0.158064044331444	2017-06-05 18:01:15.31	665
666	0	17.7599830627441	0.95	0	666	67.1720093338443	0.15128830931046	2017-06-05 18:01:38.07	666
667	0	15.3199853897095	1.07	0	667	58.1513561415184	0.151831217079682	2017-06-05 18:01:57.24	667
668	0	2.03999805450439	0.6	0	668	9.40624266159786	0.184436130619566	2017-06-05 18:02:01.72	668
669	0	8.71999168395996	0.92	0	669	35.3877795960876	0.162329264202237	2017-06-05 18:02:10.75	669
670	0	12.6399879455566	0.98	0	670	45.9390196481006	0.145376644456015	2017-06-05 18:02:27.44	670
671	0	16.8399839401245	0.94	0	671	61.0430304103017	0.144995321639671	2017-06-05 18:02:47.27	671
672	0	18.999981880188	1.27	0	672	74.3454487058965	0.156516734117677	2017-06-05 18:03:11.31	672
673	0	8.63999176025391	0.95	0	673	33.8689168517286	0.156800540980225	2017-06-05 18:03:22.64	673
674	0	19.5599813461304	1.23	0	674	76.0263429028384	0.155473093870835	2017-06-05 18:03:45.72	674
675	0	20.7999801635742	1.44	0	675	79.1765944457779	0.152262681626496	2017-06-05 18:04:10.31	675
676	0	15.0399856567383	1.08	0	676	57.0479784453172	0.151723346929035	2017-06-05 18:04:28.50	676
677	0	15.9199848175049	1.11	0	677	61.6183846719425	0.154820061989805	2017-06-05 18:04:47.79	677
678	0	21.3999795913696	1.16	0	678	79.3452248158417	0.14830883143148	2017-06-05 18:05:14.40	678
679	0	17.599983215332	1.24	0	679	67.964836184834	0.154465536783714	2017-06-05 18:05:36.00	679
680	0	14.4399862289429	1.35	0	680	54.3352928408317	0.150513276567401	2017-06-05 18:05:53.27	680
681	0	10.7999897003174	1.05	0	681	37.8158064910885	0.140058542559587	2017-06-05 18:06:07.16	681
682	0	20.8399801254272	1.07	0	682	74.7712926766756	0.143514957152928	2017-06-05 18:06:31.75	682
683	0	14.9999856948853	1.26	0	683	57.3812035855032	0.153016542894675	2017-06-05 18:06:51.55	683
684	0	12.0799884796143	1.03	0	684	40.7844055176676	0.135047700389628	2017-06-05 18:07:10.92	684
685	0	16.5999841690063	1.24	0	685	60.7580612260924	0.146404966809861	2017-06-05 18:07:30.96	685
686	0	24.6799764633179	1.59	0	686	91.29153629181	0.147960350553987	2017-06-05 18:08:01.00	686
687	0	12.2799882888794	1.2	0	687	49.9382890550672	0.162665436661457	2017-06-05 18:08:16.40	687
688	0	19.9999809265137	1.35	0	688	77.9588661449107	0.155917732289821	2017-06-05 18:08:40.27	688
689	0	3.63999652862549	0.8	0	689	15.6481956497173	0.171958193952938	2017-06-05 18:08:46.79	689
690	0	4.47999572753906	0.83	0	690	13.5360315760227	0.120857424785917	2017-06-05 18:08:52.64	690
691	0	19.7999811172485	1.14	0	691	70.8222967019717	0.14307534687267	2017-06-05 18:09:16.75	691
692	0	19.1999816894531	1.2	0	692	68.7576239475676	0.143245049890766	2017-06-05 18:09:40.27	692
693	0	15.7999849319458	0.98	0	693	58.3497406926605	0.147720862513065	2017-06-05 18:09:59.96	693
694	0	21.999979019165	1.29	0	694	79.0919518834442	0.14380354887899	2017-06-05 18:10:26.16	694
695	0	10.279990196228	1.04	0	695	38.3383427299061	0.149176430855666	2017-06-05 18:10:42.24	695
696	0	27.3999738693237	1.46	0	696	103.030647732655	0.150409704719204	2017-06-05 18:11:14.50	696
697	0	4.07999610900879	0.68	0	697	15.8442212927243	0.155335502869846	2017-06-05 18:11:22.88	697
698	0	12.9599876403809	1.04	0	698	48.7082632426717	0.150334145810715	2017-06-05 18:11:39.16	698
699	0	20.6399803161621	1.18	0	699	78.73698049021	0.152591047461647	2017-06-05 18:12:03.07	699
700	0	18.7999820709229	1.18	0	700	72.3868625462206	0.154014601162172	2017-06-05 18:12:25.48	700
701	0	18.1599826812744	1.05	0	701	60.0672975528158	0.132306822803559	2017-06-05 18:12:46.55	701
702	0	11.7999887466431	1.08	0	702	40.0375366819657	0.135720463328697	2017-06-05 18:13:03.24	702
703	0	15.6799850463867	1.08	0	703	54.2027632678926	0.138272355275236	2017-06-05 18:13:22.31	703
704	0	34.3199672698975	1.8	0	704	115.677625647762	0.134822407514874	2017-06-05 18:14:05.40	704
705	0	23.0399780273438	1.33	0	705	79.5963394030765	0.138188089241452	2017-06-05 18:14:33.92	705
706	0	21.2399797439575	1.3	0	706	82.2535039848469	0.154903020687094	2017-06-05 18:14:59.50	706
707	0	11.5199890136719	0.87	0	707	39.945361321178	0.13869917125409	2017-06-05 18:15:15.44	707
708	0	18.6399822235107	1.14	0	708	69.9450447083717	0.150096662464317	2017-06-05 18:15:38.25	708
709	0	11.1199893951416	1.14	0	709	43.4577678190918	0.156322905824071	2017-06-05 18:15:51.44	709
710	0	19.5999813079834	1.03	0	710	70.2098900476896	0.143285489893244	2017-06-05 18:16:16.88	710
711	0	22.2799787521362	1.14	0	711	78.5564135734397	0.14103485381228	2017-06-05 18:16:43.79	711
712	0	26.7599744796753	1.46	0	712	92.343472191095	0.138032095950815	2017-06-05 18:17:15.44	712
713	0	18.959981918335	1.13	0	713	64.4800523140034	0.136033865641357	2017-06-05 18:17:38.96	713
714	0	25.1999759674072	1.28	0	714	85.3240095688666	0.135434935823598	2017-06-05 18:18:08.68	714
715	0	17.2399835586548	1.09	0	715	63.2548882641465	0.146763081819365	2017-06-05 18:18:30.00	715
716	0	15.9599847793579	1.05	0	716	58.3450447144363	0.146228182241695	2017-06-05 18:18:50.07	716
717	0	23.1199779510498	1.43	0	717	84.0145533610802	0.145353898548582	2017-06-05 18:19:18.92	717
718	0	12.7199878692627	1.08	0	718	49.1740464379969	0.154635366157223	2017-06-05 18:19:35.07	718
719	0	14.8399858474731	1.13	0	719	50.6938999575002	0.136641239777629	2017-06-05 18:19:52.40	719
720	0	22.1599788665771	1.35	0	720	77.8449636760339	0.140514374866487	2017-06-05 18:20:18.44	720
721	0	8.71999168395996	1.03	0	721	34.1712918805155	0.156749045323466	2017-06-05 18:20:30.79	721
722	0	17.4399833679199	1.14	0	722	62.4840335388961	0.143312003529578	2017-06-05 18:20:51.20	722
723	0	20.2799806594849	1.16	0	723	76.4017419472823	0.150693771099176	2017-06-05 18:21:15.96	723
724	0	18.2399826049805	1.57	0	724	64.2296841306967	0.140854570462054	2017-06-05 18:21:37.20	724
725	0	24.6399765014648	1.62	0	725	94.361057807195	0.153183535401291	2017-06-05 18:22:06.44	725
726	0	19.9599809646606	1.26	0	726	73.8861145218817	0.148068365775314	2017-06-05 18:22:29.72	726
727	0	25.0799760818481	1.66	0	727	86.5021089705724	0.137961896284804	2017-06-05 18:22:58.75	727
728	0	19.9199810028076	1.38	0	728	78.005714781384	0.156637981488723	2017-06-05 18:23:23.88	728
729	0	7.23999309539795	0.78	0	729	27.3676726344219	0.1512026112399	2017-06-05 18:23:34.07	729
730	0	10.4399900436401	0.89	0	730	38.8443036789447	0.148828749727757	2017-06-05 18:23:49.68	730
731	0	13.7199869155884	0.98	0	731	50.0354912376819	0.145876067748344	2017-06-05 18:24:06.16	731
732	0	12.5999879837036	0.91	0	732	44.8677595886488	0.142437332027456	2017-06-05 18:24:23.20	732
733	0	21.3199796676636	1.15	0	733	72.95300439658	0.136872428511407	2017-06-05 18:24:48.44	733
734	0	21.7599792480469	1.24	0	734	75.0163279555943	0.137897661683078	2017-06-05 18:25:14.20	734
735	0	15.7199850082397	0.99	0	735	55.9149134648752	0.14227713349841	2017-06-05 18:25:34.00	735
736	0	18.0799827575684	1.29	0	736	62.9433994790513	0.139255308581972	2017-06-05 18:25:57.50	736
737	0	0.999999046325684	0.58	0	737	5.47257585983018	0.218903034393207	2017-06-05 18:26:03.40	737
738	0	11.3599891662598	1.22	0	738	37.6044523240569	0.132410043394566	2017-06-05 18:26:19.55	738
739	0	18.0799827575684	1.27	0	739	61.8366745417723	0.136806802083567	2017-06-05 18:26:42.20	739
740	0	40.999960899353	3.34	0	740	133.008293571733	0.129764188850472	2017-06-05 18:27:33.31	740
741	0	56.4399461746216	7	0	741	176.608448300362	0.125165448830873	2017-06-05 18:28:45.72	741
742	0	53.0399494171143	5.47	0	742	168.635931033816	0.127176418577539	2017-06-05 18:29:55.55	742
743	0	48.7999534606934	4.62	0	743	144.248743879629	0.118236675311171	2017-06-05 18:30:56.88	743
744	0	43.839958190918	4.1	0	744	137.000474345886	0.125000432797341	2017-06-05 18:31:48.16	744
745	0	65.3999376296997	8.58	0	745	203.09926138682	0.124219731735058	2017-06-05 18:33:09.50	745
746	0	63.5999393463135	6.66	0	746	209.847857403301	0.131979784530378	2017-06-05 18:34:28.20	746
747	3	57.1599454879761	14.25	10.950275	747	273.847600372683	0.191635829512025	2017-06-05 18:35:41.72	747
748	0	27.9199733734131	1.61	0	748	103.927981283404	0.148893955993415	2017-06-05 18:36:26.44	748
749	0	5.1199951171875	0.74	0	749	20.5940139160355	0.160890733719027	2017-06-05 18:36:37.68	749
750	0	2.71999740600586	0.68	0	750	10.0590627252271	0.147927393018046	2017-06-05 18:36:40.88	750
751	0	3.07999706268311	0.77	0	751	12.5482728508218	0.162964582478205	2017-06-05 18:36:49.03	751
752	0	2.87999725341797	0.76	0	752	10.9727173841109	0.152398852557096	2017-06-05 18:36:53.07	752
753	0	6.63999366760254	0.73	0	753	20.1500682254887	0.121385953165595	2017-06-05 18:37:00.92	753
754	0	25.8399753570557	1.12	0	754	88.6999399782414	0.137306408635049	2017-06-05 18:37:33.00	754
755	0	15.7999849319458	1.03	0	755	52.5220445076565	0.132967201285206	2017-06-05 18:37:51.88	755
756	0	23.9599771499634	1.69	0	756	78.5170044690475	0.131080141016774	2017-06-05 18:38:21.00	756
757	0	33.8799676895142	1.86	0	757	108.837305634113	0.128497409249248	2017-06-05 18:39:06.40	757
758	0	25.0799760818481	1.66	0	758	80.7912240519105	0.12885362687705	2017-06-05 18:39:37.40	758
759	0	38.9599628448486	2.73	0	759	126.570618635123	0.129949300446738	2017-06-05 18:40:22.75	759
760	0	30.8399705886841	2.08	0	760	100.625342358531	0.130512765704969	2017-06-05 18:40:59.07	760
761	0	32.7999687194824	2.07	0	761	107.81964526581	0.131487372275379	2017-06-05 18:41:42.51	761
762	0	34.5199670791626	2.01	0	762	113.062989829649	0.131011575700636	2017-06-05 18:42:25.25	762
763	0	41.3999605178833	2.49	0	763	136.27711302845	0.131668708240048	2017-06-05 18:43:17.50	763
764	0	37.999963760376	2.36	0	764	125.463460569097	0.13206680059905	2017-06-05 18:44:09.31	764
765	0	33.4399681091309	1.72	0	765	109.866994884875	0.131419850340759	2017-06-05 18:44:50.07	765
766	0	29.4399719238281	2.27	0	766	96.6320998948569	0.131293613987577	2017-06-05 18:45:25.03	766
767	0	25.9199752807617	1.69	0	767	83.2207417179799	0.128427070552438	2017-06-05 18:45:57.00	767
768	0	33.9599676132202	2.55	0	768	108.312633879773	0.127576718350734	2017-06-05 18:46:36.75	768
769	0	37.7999639511108	2.9	0	769	123.128597420132	0.130294812084796	2017-06-05 18:47:20.79	769
770	0	51.5599508285522	5.21	0	770	161.125280120918	0.125000217316461	2017-06-05 18:48:25.31	770
771	0	55.3199472427368	5.33	0	771	170.749250292857	0.123462943089557	2017-06-05 18:49:33.31	771
772	0	53.3199491500854	4.45	0	772	166.972567757203	0.125260741003153	2017-06-05 18:50:39.25	772
773	0	51.9199504852295	4.85	0	773	159.97524114366	0.123247489324853	2017-06-05 18:51:41.75	773
774	0	58.3599443435669	5.71	0	774	180.837209290014	0.123945996771771	2017-06-05 18:52:55.31	774
775	0	41.1599607467651	2.46	0	775	131.842956020014	0.128127265325573	2017-06-05 18:53:46.75	775
776	0	49.3199529647827	4.23	0	776	152.677221106004	0.12382580787186	2017-06-05 18:54:45.92	776
777	0	26.319974899292	1.9	0	777	83.4875182347784	0.126880726800575	2017-06-05 18:55:18.40	777
778	2	41.7999601364136	3.5	0.9842875	778	152.71250826348	0.146136371544	2017-06-05 18:56:05.88	778
779	0	47.2399549484253	4.19	0	779	150.849938637837	0.127730684706043	2017-06-05 18:57:05.31	779
780	0	46.799955368042	4.04	0	780	142.286706484921	0.121612569645232	2017-06-05 18:58:04.40	780
781	0	61.5999412536621	6.59	0	781	193.135267272086	0.125412511215641	2017-06-05 18:59:16.48	781
782	0	63.2799396514893	7.08	0	782	193.341217367425	0.122213158892178	2017-06-05 19:00:34.40	782
783	0	64.1999387741089	7.49	0	783	196.683653358885	0.122544332310832	2017-06-05 19:01:55.24	783
784	0	67.9199352264404	8.46	0	784	205.049783036078	0.120759589538326	2017-06-05 19:03:17.20	784
785	0	60.8399419784546	6.86	0	785	186.35841074668	0.122523609958369	2017-06-05 19:04:31.96	785
786	0	61.7599411010742	6.67	0	786	188.632484449736	0.122171298218741	2017-06-05 19:05:47.03	786
787	0	51.8399505615234	5.49	0	787	159.341666798476	0.122948816974133	2017-06-05 19:06:56.40	787
788	0	59.4799432754517	7.23	0	788	184.154435413309	0.123842928993483	2017-06-05 19:08:10.79	788
789	0	68.4399347305298	8.69	0	789	208.923341724088	0.122105985811857	2017-06-05 19:09:35.48	789
790	0	65.6399374008179	7.81	0	790	202.557562362754	0.123435443243604	2017-06-05 19:10:56.75	790
791	0	59.999942779541	7.36	0	791	184.831819164013	0.123221212776009	2017-06-05 19:12:10.55	791
792	0	61.1199417114258	7.75	0	792	183.655394390503	0.120193320936193	2017-06-05 19:13:25.75	792
793	0	65.1199378967285	7.91	0	793	201.897199417974	0.124015478757969	2017-06-05 19:14:46.72	793
794	0	64.9999380111694	8.72	0	794	201.347650313297	0.123906246346644	2017-06-05 19:16:06.50	794
795	0	67.279935836792	9.69	0	795	208.711270768621	0.124085178816065	2017-06-05 19:17:28.75	795
796	0	50.5599517822266	5.13	0	796	153.826179370848	0.121697926717443	2017-06-05 19:18:52.68	796
797	0	57.3999452590942	7.32	0	797	175.87892060675	0.122563707739896	2017-06-05 19:20:06.44	797
798	0	52.7999496459961	6.56	0	798	163.78447347997	0.124079146575735	2017-06-05 19:21:13.92	798
799	0	52.2399501800537	4.78	0	799	174.262753724138	0.133432430110366	2017-06-05 19:22:23.75	799
800	0	56.3599462509155	7.32	0	800	174.239884283605	0.123662089626405	2017-06-05 19:23:37.64	800
801	0	47.7599544525146	5.89	0	801	146.29898451567	0.122528462743442	2017-06-05 19:24:41.92	801
802	0	47.1999549865723	5.77	0	802	150.052384856896	0.127163038014318	2017-06-05 19:25:44.72	802
803	0	52.7599496841431	8.13	0	803	166.225269206936	0.126023706752795	2017-06-05 19:26:53.00	803
804	0	55.2399473190308	7.86	0	804	166.581593883838	0.120623891298941	2017-06-05 19:28:04.44	804
805	0	44.7599573135376	5.64	0	805	136.184447015503	0.121701918691245	2017-06-05 19:29:06.40	805
806	0	45.1999568939209	5.26	0	806	139.911684922753	0.123815650374118	2017-06-05 19:30:13.96	806
807	0	43.3999586105347	6.25	0	807	134.779703093636	0.124220924510264	2017-06-05 19:31:11.68	807
808	0	50.4799518585205	7.68	0	808	155.032280818897	0.122846498271709	2017-06-05 19:32:17.64	808
809	0	41.7599601745605	5.56	0	809	129.147079764014	0.123704099390818	2017-06-05 19:33:21.72	809
810	0	31.4399700164795	2.81	0	810	114.361622203721	0.145498247078526	2017-06-05 19:34:05.96	810
811	0	19.1999816894531	1.1	0	811	69.9710034114399	0.145772923773833	2017-06-05 19:34:32.50	811
812	0	13.6799869537354	0.87	0	812	48.042600011218	0.140475438629292	2017-06-05 19:34:51.03	812
813	0	25.9199752807617	1.64	0	813	102.079678948951	0.157530368748381	2017-06-05 19:35:27.00	813
814	0	6.15999412536621	1.04	0	814	19.9930662625536	0.129825105600997	2017-06-05 19:35:38.25	814
815	0	5.47999477386475	0.73	0	815	19.9601037001205	0.145694187592121	2017-06-05 19:35:44.92	815
816	0	19.6399812698364	1.07	0	816	71.7380308381432	0.146105969120455	2017-06-05 19:36:10.40	816
817	0	5.43999481201172	1.07	0	817	17.4803793012126	0.12853220074421	2017-06-05 19:36:20.75	817
818	0	33.9199676513672	3.28	0	818	126.460174009265	0.149127563690171	2017-06-05 19:36:57.31	818
819	0	35.9599657058716	4.03	0	819	135.661198877637	0.150902334680353	2017-06-05 19:37:48.24	819
820	0	22.6399784088135	2.97	0	820	78.6802357070059	0.139011017150187	2017-06-05 19:38:24.51	820
821	0	19.3199815750122	2.35	0	821	73.9005968970916	0.153003306205159	2017-06-05 19:39:00.44	821
822	0	15.4799852371216	1.83	0	822	55.9717976026475	0.144629967965497	2017-06-05 19:39:31.07	822
823	0	20.3999805450439	4.22	0	823	90.665573402876	0.177775634123286	2017-06-05 19:40:02.88	823
824	2	25.8799753189087	3.04	1.68223125	824	157.552044340337	0.243511660495112	2017-06-05 19:40:39.24	824
825	0	0.639999389648438	0.55	0	825	3.6211222686949	0.226320141793431	2017-06-05 19:40:43.07	825
826	1	2.35999774932861	0.56	0.532	826	16.7870826642434	0.284526824817685	2017-06-05 19:40:52.27	826
827	0	6.51999378204346	1.1	0	827	40.8987637669309	0.250912661146816	2017-06-05 19:41:02.75	827
828	0	2.27999782562256	0.59	0	828	15.2333638314492	0.267251997042969	2017-06-05 19:41:08.50	828
