# Supplementary material for: Multi-predator assemblages, dive type, bathymetry and sex influence foraging success and efficiency in African penguins
Source: PeerJ. 2020 Jun 30;8:e9380. doi: 10.7717/peerj.9380 (PMC7333648; doi:10.7717/peerj.9380)
Supplement: Data S1 [file peerj-08-9380-s002.zip › Data S1/SC-AP39gps-interp60s.txt]

Track_id	date	lat	long
SC-AP39	2017-06-04 22:10:58	-33.799267	25.767344
SC-AP39	2017-06-04 22:11:58	-33.7995909114391	25.7671419151292
SC-AP39	2017-06-04 22:12:58	-33.7999148228782	25.7669398302583
SC-AP39	2017-06-04 22:13:58	-33.8002387343173	25.7667377453875
SC-AP39	2017-06-04 22:14:58	-33.8005626457565	25.7665356605166
SC-AP39	2017-06-04 22:15:58	-33.8008865571956	25.7663335756458
SC-AP39	2017-06-04 22:16:58	-33.8012104686347	25.7661314907749
SC-AP39	2017-06-04 22:17:58	-33.8015343800738	25.7659294059041
SC-AP39	2017-06-04 22:18:58	-33.8018582915129	25.7657273210332
SC-AP39	2017-06-04 22:19:58	-33.802182202952	25.7655252361624
SC-AP39	2017-06-04 22:20:58	-33.8025061143911	25.7653231512915
SC-AP39	2017-06-04 22:21:58	-33.8028300258303	25.7651210664207
SC-AP39	2017-06-04 22:22:58	-33.8031539372694	25.7649189815498
SC-AP39	2017-06-04 22:23:58	-33.8034778487085	25.764716896679
SC-AP39	2017-06-04 22:24:58	-33.8038017601476	25.7645148118081
SC-AP39	2017-06-04 22:25:58	-33.8041256715867	25.7643127269373
SC-AP39	2017-06-04 22:26:58	-33.8044495830258	25.7641106420664
SC-AP39	2017-06-04 22:27:58	-33.8047734944649	25.7639085571956
SC-AP39	2017-06-04 22:28:58	-33.8050974059041	25.7637064723247
SC-AP39	2017-06-04 22:29:58	-33.8053224285714	25.7637032857143
SC-AP39	2017-06-04 22:30:58	-33.8055130294118	25.7637344117647
SC-AP39	2017-06-04 22:31:58	-33.805744	25.763721
SC-AP39	2017-06-04 22:32:58	-33.8059003235294	25.7636969117647
SC-AP39	2017-06-04 22:33:58	-33.8061678	25.7637538857143
SC-AP39	2017-06-04 22:34:58	-33.8063867647059	25.7637714705882
SC-AP39	2017-06-04 22:35:58	-33.80661	25.763802
SC-AP39	2017-06-04 22:36:58	-33.8067518823529	25.7638045882353
SC-AP39	2017-06-04 22:37:58	-33.8069706470588	25.7638617647059
SC-AP39	2017-06-04 22:38:58	-33.8072014117647	25.7638492352941
SC-AP39	2017-06-04 22:39:58	-33.8074147058824	25.7639028235294
SC-AP39	2017-06-04 22:40:58	-33.8076521470588	25.7639073235294
SC-AP39	2017-06-04 22:41:58	-33.8077837941176	25.7638997941176
SC-AP39	2017-06-04 22:42:58	-33.8079606176471	25.7639151764706
SC-AP39	2017-06-04 22:43:58	-33.8081757058823	25.7639218823529
SC-AP39	2017-06-04 22:44:58	-33.8083998235294	25.763924
SC-AP39	2017-06-04 22:45:58	-33.8085976470588	25.7638719411765
SC-AP39	2017-06-04 22:46:58	-33.8088173235294	25.7638514411765
SC-AP39	2017-06-04 22:47:58	-33.8090724411765	25.7638341764706
SC-AP39	2017-06-04 22:48:58	-33.8092902647059	25.7638974117647
SC-AP39	2017-06-04 22:49:58	-33.8095211470588	25.7638926764706
SC-AP39	2017-06-04 22:50:58	-33.8097337058824	25.763802
SC-AP39	2017-06-04 22:51:58	-33.8099721470588	25.7638382647059
SC-AP39	2017-06-04 22:52:58	-33.8102002352941	25.763863
SC-AP39	2017-06-04 22:53:58	-33.8104067941176	25.7638754411765
SC-AP39	2017-06-04 22:54:58	-33.810585	25.7639028571429
SC-AP39	2017-06-04 22:55:58	-33.8107657647059	25.7639297058824
SC-AP39	2017-06-04 22:56:58	-33.8109522352941	25.7639968823529
SC-AP39	2017-06-04 22:57:58	-33.8111985294118	25.7640742352941
SC-AP39	2017-06-04 22:58:58	-33.8114297058824	25.7641436470588
SC-AP39	2017-06-04 22:59:58	-33.8115327058823	25.7641901764706
SC-AP39	2017-06-04 23:00:58	-33.811691	25.764263
SC-AP39	2017-06-04 23:01:58	-33.8118745428571	25.7644088
SC-AP39	2017-06-04 23:02:58	-33.812101	25.7644685
SC-AP39	2017-06-04 23:03:58	-33.8122502941176	25.7645697941176
SC-AP39	2017-06-04 23:04:58	-33.8124422647059	25.7646732941176
SC-AP39	2017-06-04 23:05:58	-33.8126373529412	25.7647385882353
SC-AP39	2017-06-04 23:06:58	-33.8128280882353	25.7648430588235
SC-AP39	2017-06-04 23:07:58	-33.8129961764706	25.7648327058824
SC-AP39	2017-06-04 23:08:58	-33.8132214705882	25.7647204705882
SC-AP39	2017-06-04 23:09:58	-33.8133934411765	25.7648799411765
SC-AP39	2017-06-04 23:10:58	-33.8135303529412	25.7649948235294
SC-AP39	2017-06-04 23:11:58	-33.8137440588235	25.765016
SC-AP39	2017-06-04 23:12:58	-33.8139241764706	25.7651680588235
SC-AP39	2017-06-04 23:13:58	-33.8141082647059	25.7653319117647
SC-AP39	2017-06-04 23:14:58	-33.8143376470588	25.7654054705882
SC-AP39	2017-06-04 23:15:58	-33.8145692352941	25.7655322352941
SC-AP39	2017-06-04 23:16:58	-33.8147184117647	25.7657064117647
SC-AP39	2017-06-04 23:17:58	-33.8149108823529	25.7657945294118
SC-AP39	2017-06-04 23:18:58	-33.8150478857143	25.7659652571429
SC-AP39	2017-06-04 23:19:58	-33.8152039705882	25.7661432941176
SC-AP39	2017-06-04 23:20:58	-33.8153312	25.766323
SC-AP39	2017-06-04 23:21:58	-33.815412	25.7665260588235
SC-AP39	2017-06-04 23:22:58	-33.8154448823529	25.7667992352941
SC-AP39	2017-06-04 23:23:58	-33.8155194705882	25.7670336470588
SC-AP39	2017-06-04 23:24:58	-33.8156561111111	25.767301
SC-AP39	2017-06-04 23:25:58	-33.8157596470588	25.7675367058824
SC-AP39	2017-06-04 23:26:58	-33.8158412647059	25.767853
SC-AP39	2017-06-04 23:27:58	-33.8160120588235	25.7680843235294
SC-AP39	2017-06-04 23:28:58	-33.8161714	25.7682918
SC-AP39	2017-06-04 23:29:58	-33.8163284285714	25.7685079142857
SC-AP39	2017-06-04 23:30:58	-33.8164478235294	25.7687413823529
SC-AP39	2017-06-04 23:31:58	-33.8165887142857	25.7689101428571
SC-AP39	2017-06-04 23:32:58	-33.8167101470588	25.7690786176471
SC-AP39	2017-06-04 23:33:58	-33.8168556176471	25.7692388235294
SC-AP39	2017-06-04 23:34:58	-33.816963	25.7693502941176
SC-AP39	2017-06-04 23:35:58	-33.8170967058824	25.7694404117647
SC-AP39	2017-06-04 23:36:58	-33.8172696857143	25.7695370857143
SC-AP39	2017-06-04 23:37:58	-33.8173842285714	25.7697033714286
SC-AP39	2017-06-04 23:38:58	-33.8174824705882	25.7698308823529
SC-AP39	2017-06-04 23:39:58	-33.8176991764706	25.7698725882353
SC-AP39	2017-06-04 23:40:58	-33.8178944705882	25.7699103529412
SC-AP39	2017-06-04 23:41:58	-33.8180024705882	25.7699698823529
SC-AP39	2017-06-04 23:42:58	-33.8180162439024	25.7702276341463
SC-AP39	2017-06-04 23:43:58	-33.8183761714286	25.770129
SC-AP39	2017-06-04 23:44:58	-33.818562	25.7701962
SC-AP39	2017-06-04 23:45:58	-33.8186620857143	25.7703278571429
SC-AP39	2017-06-04 23:46:58	-33.8185383658537	25.7704340487805
SC-AP39	2017-06-04 23:47:58	-33.8188575428571	25.7703432
SC-AP39	2017-06-04 23:48:58	-33.8189862571429	25.7704340857143
SC-AP39	2017-06-04 23:49:58	-33.8192270857143	25.7704138857143
SC-AP39	2017-06-04 23:50:58	-33.819416	25.7704356571429
SC-AP39	2017-06-04 23:51:58	-33.8195626285714	25.7705446285714
SC-AP39	2017-06-04 23:52:58	-33.8197762	25.7705058
SC-AP39	2017-06-04 23:53:58	-33.8198578	25.7705283142857
SC-AP39	2017-06-04 23:54:58	-33.8200509117647	25.7705561470588
SC-AP39	2017-06-04 23:55:58	-33.820228	25.7705888
SC-AP39	2017-06-04 23:56:58	-33.8204572340425	25.7706030851064
SC-AP39	2017-06-04 23:57:58	-33.8205031714286	25.7706727428571
SC-AP39	2017-06-04 23:58:58	-33.8205456571429	25.7706670857143
SC-AP39	2017-06-04 23:59:58	-33.8207304285714	25.7706142571429
SC-AP39	2017-06-05 00:00:58	-33.8208596	25.77068
SC-AP39	2017-06-05 00:01:58	-33.8210509142857	25.7706486857143
SC-AP39	2017-06-05 00:02:58	-33.8211850649351	25.7706836883117
SC-AP39	2017-06-05 00:03:58	-33.8212969428571	25.7707214285714
SC-AP39	2017-06-05 00:04:58	-33.8215566571429	25.7706424857143
SC-AP39	2017-06-05 00:05:58	-33.8218441111111	25.770471
SC-AP39	2017-06-05 00:06:58	-33.821827	25.7705983333333
SC-AP39	2017-06-05 00:07:58	-33.8219474727273	25.7705341272727
SC-AP39	2017-06-05 00:08:58	-33.8219636666667	25.7705994035088
SC-AP39	2017-06-05 00:09:58	-33.8221591052632	25.7705373684211
SC-AP39	2017-06-05 00:10:58	-33.8222230819672	25.7705978360656
SC-AP39	2017-06-05 00:11:58	-33.8223166969697	25.7706016969697
SC-AP39	2017-06-05 00:12:58	-33.8224503333333	25.7705153333333
SC-AP39	2017-06-05 00:13:58	-33.8225175070422	25.7704457183099
SC-AP39	2017-06-05 00:14:58	-33.8225037195122	25.7704327926829
SC-AP39	2017-06-05 00:15:58	-33.8224956707317	25.7704320609756
SC-AP39	2017-06-05 00:16:58	-33.8225027564103	25.7703981538462
SC-AP39	2017-06-05 00:17:58	-33.8225349358974	25.7703522179487
SC-AP39	2017-06-05 00:18:58	-33.8225794320988	25.7703352962963
SC-AP39	2017-06-05 00:19:58	-33.822618691358	25.7703930740741
SC-AP39	2017-06-05 00:20:58	-33.8228010731707	25.7702627317073
SC-AP39	2017-06-05 00:21:58	-33.8229914634146	25.7701662926829
SC-AP39	2017-06-05 00:22:58	-33.8231820243902	25.7701087317073
SC-AP39	2017-06-05 00:23:58	-33.8233664146341	25.7700904390244
SC-AP39	2017-06-05 00:24:58	-33.8235548	25.7700698
SC-AP39	2017-06-05 00:25:58	-33.823670012987	25.7700383896104
SC-AP39	2017-06-05 00:26:58	-33.8237093636364	25.7700023506493
SC-AP39	2017-06-05 00:27:58	-33.8237148181818	25.7699797532468
SC-AP39	2017-06-05 00:28:58	-33.8237440833333	25.7699434166667
SC-AP39	2017-06-05 00:29:58	-33.8238197352941	25.7698745294118
SC-AP39	2017-06-05 00:30:58	-33.8240535581395	25.7699432325581
SC-AP39	2017-06-05 00:31:58	-33.8240934705882	25.7698412941176
SC-AP39	2017-06-05 00:32:58	-33.8242473529412	25.76977
SC-AP39	2017-06-05 00:33:58	-33.824365987013	25.7696714285714
SC-AP39	2017-06-05 00:34:58	-33.8245620588235	25.7696893235294
SC-AP39	2017-06-05 00:35:58	-33.8247041818182	25.7695102121212
SC-AP39	2017-06-05 00:36:58	-33.824852	25.769428
SC-AP39	2017-06-05 00:37:58	-33.8249706470588	25.7693667647059
SC-AP39	2017-06-05 00:38:58	-33.8251951428571	25.769254
SC-AP39	2017-06-05 00:39:58	-33.8253992941176	25.7692272352941
SC-AP39	2017-06-05 00:40:58	-33.8256194	25.7691616
SC-AP39	2017-06-05 00:41:58	-33.8258407352941	25.7691059411765
SC-AP39	2017-06-05 00:42:58	-33.8260395882353	25.7690511470588
SC-AP39	2017-06-05 00:43:58	-33.8262732424242	25.7689399090909
SC-AP39	2017-06-05 00:44:58	-33.8264961764706	25.7689092352941
SC-AP39	2017-06-05 00:45:58	-33.8267222941176	25.7687601176471
SC-AP39	2017-06-05 00:46:58	-33.826946	25.76869
SC-AP39	2017-06-05 00:47:58	-33.8271491176471	25.7685803529412
SC-AP39	2017-06-05 00:48:58	-33.8273738235294	25.7685374117647
SC-AP39	2017-06-05 00:49:58	-33.8275887058824	25.7684496470588
SC-AP39	2017-06-05 00:50:58	-33.8277460588235	25.7682806470588
SC-AP39	2017-06-05 00:51:58	-33.8279401764706	25.7681701764706
SC-AP39	2017-06-05 00:52:58	-33.8281475882353	25.7680247058824
SC-AP39	2017-06-05 00:53:58	-33.8283483529412	25.7678756470588
SC-AP39	2017-06-05 00:54:58	-33.8285195294118	25.7677193529412
SC-AP39	2017-06-05 00:55:58	-33.8287215882353	25.7675728823529
SC-AP39	2017-06-05 00:56:58	-33.8289183529412	25.7674468235294
SC-AP39	2017-06-05 00:57:58	-33.8291131176471	25.7673346470588
SC-AP39	2017-06-05 00:58:58	-33.8293142352941	25.7672468235294
SC-AP39	2017-06-05 00:59:58	-33.8295224705882	25.7670929411765
SC-AP39	2017-06-05 01:00:58	-33.8297248823529	25.7669823529412
SC-AP39	2017-06-05 01:01:58	-33.829962	25.7668753529412
SC-AP39	2017-06-05 01:02:58	-33.8301925882353	25.7667452352941
SC-AP39	2017-06-05 01:03:58	-33.830418	25.766634
SC-AP39	2017-06-05 01:04:58	-33.8306389411765	25.7665318823529
SC-AP39	2017-06-05 01:05:58	-33.8308804705882	25.7664128235294
SC-AP39	2017-06-05 01:06:58	-33.8310937058824	25.7663384705882
SC-AP39	2017-06-05 01:07:58	-33.8313437058824	25.7661879411765
SC-AP39	2017-06-05 01:08:58	-33.8315144117647	25.7660924117647
SC-AP39	2017-06-05 01:09:58	-33.8317288823529	25.7660424705882
SC-AP39	2017-06-05 01:10:58	-33.8319277647059	25.765942
SC-AP39	2017-06-05 01:11:58	-33.8321271176471	25.7659457058824
SC-AP39	2017-06-05 01:12:58	-33.8323388823529	25.7659051176471
SC-AP39	2017-06-05 01:13:58	-33.8325328235294	25.7658885294118
SC-AP39	2017-06-05 01:14:58	-33.8327817058824	25.7658679411765
SC-AP39	2017-06-05 01:15:58	-33.8330248823529	25.7658617058824
SC-AP39	2017-06-05 01:16:58	-33.8332595882353	25.7658394705882
SC-AP39	2017-06-05 01:17:58	-33.8334992941176	25.7657562352941
SC-AP39	2017-06-05 01:18:58	-33.8337305882353	25.7657122352941
SC-AP39	2017-06-05 01:19:58	-33.8339376470588	25.7656260588235
SC-AP39	2017-06-05 01:20:58	-33.834179	25.76553
SC-AP39	2017-06-05 01:21:58	-33.8343945294118	25.7654647647059
SC-AP39	2017-06-05 01:22:58	-33.8346163529412	25.7654077647059
SC-AP39	2017-06-05 01:23:58	-33.8348596470588	25.7653885882353
SC-AP39	2017-06-05 01:24:58	-33.8351076470588	25.7653656470588
SC-AP39	2017-06-05 01:25:58	-33.8353912941176	25.7653574117647
SC-AP39	2017-06-05 01:26:58	-33.8356381176471	25.7652757647059
SC-AP39	2017-06-05 01:27:58	-33.8359024705882	25.7651804705882
SC-AP39	2017-06-05 01:28:58	-33.8361396470588	25.7650872352941
SC-AP39	2017-06-05 01:29:58	-33.8363487647059	25.7650448823529
SC-AP39	2017-06-05 01:30:58	-33.8365648823529	25.764965
SC-AP39	2017-06-05 01:31:58	-33.8367798235294	25.7649070588235
SC-AP39	2017-06-05 01:32:58	-33.8369958235294	25.7648337647059
SC-AP39	2017-06-05 01:33:58	-33.8372294705882	25.7647705882353
SC-AP39	2017-06-05 01:34:58	-33.8373857647059	25.7647428235294
SC-AP39	2017-06-05 01:35:58	-33.8376065294118	25.7646481764706
SC-AP39	2017-06-05 01:36:58	-33.8378038235294	25.7644725882353
SC-AP39	2017-06-05 01:37:58	-33.83802	25.764397
SC-AP39	2017-06-05 01:38:58	-33.8383040571429	25.7642668857143
SC-AP39	2017-06-05 01:39:58	-33.8385565	25.7641175
SC-AP39	2017-06-05 01:40:58	-33.8387823235294	25.7640454117647
SC-AP39	2017-06-05 01:41:58	-33.8390345882353	25.7639080588235
SC-AP39	2017-06-05 01:42:58	-33.8392475	25.7638162058823
SC-AP39	2017-06-05 01:43:58	-33.8394299411765	25.7637582941176
SC-AP39	2017-06-05 01:44:58	-33.8396504117647	25.7636277647059
SC-AP39	2017-06-05 01:45:58	-33.8398465294118	25.7635162941176
SC-AP39	2017-06-05 01:46:58	-33.840039	25.7633978
SC-AP39	2017-06-05 01:47:58	-33.8402284117647	25.7633501176471
SC-AP39	2017-06-05 01:48:58	-33.8404390588235	25.7633079117647
SC-AP39	2017-06-05 01:49:58	-33.8406300588235	25.7632390588235
SC-AP39	2017-06-05 01:50:58	-33.8408531818182	25.7631876363636
SC-AP39	2017-06-05 01:51:58	-33.8410535882353	25.763094
SC-AP39	2017-06-05 01:52:58	-33.8412694117647	25.763032
SC-AP39	2017-06-05 01:53:58	-33.8414448235294	25.7629598823529
SC-AP39	2017-06-05 01:54:58	-33.8416269090909	25.7628230909091
SC-AP39	2017-06-05 01:55:58	-33.8418190588235	25.7627196470588
SC-AP39	2017-06-05 01:56:58	-33.8420089411765	25.7625879411765
SC-AP39	2017-06-05 01:57:58	-33.8421948	25.7624648
SC-AP39	2017-06-05 01:58:58	-33.8423884242424	25.7623397575758
SC-AP39	2017-06-05 01:59:58	-33.8425429117647	25.7623181470588
SC-AP39	2017-06-05 02:00:58	-33.8427575428571	25.7622245142857
SC-AP39	2017-06-05 02:01:58	-33.8429665	25.7620575
SC-AP39	2017-06-05 02:02:58	-33.8430842272727	25.7619129545455
SC-AP39	2017-06-05 02:03:58	-33.8432305294118	25.7617569215686
SC-AP39	2017-06-05 02:04:58	-33.8433567674419	25.7616455581395
SC-AP39	2017-06-05 02:05:58	-33.8435587906977	25.7615150465116
SC-AP39	2017-06-05 02:06:58	-33.8438293902439	25.7613769268293
SC-AP39	2017-06-05 02:07:58	-33.844074575	25.761233
SC-AP39	2017-06-05 02:08:58	-33.8442780784314	25.7610850392157
SC-AP39	2017-06-05 02:09:58	-33.84451995	25.7609799
SC-AP39	2017-06-05 02:10:58	-33.8447799	25.76077185
SC-AP39	2017-06-05 02:11:58	-33.84502345	25.760654175
SC-AP39	2017-06-05 02:12:58	-33.84527585	25.7605039
SC-AP39	2017-06-05 02:13:58	-33.8455462368421	25.7602993157895
SC-AP39	2017-06-05 02:14:58	-33.845791	25.760151
SC-AP39	2017-06-05 02:15:58	-33.8460389230769	25.7599908461538
SC-AP39	2017-06-05 02:16:58	-33.8462870769231	25.7598201538462
SC-AP39	2017-06-05 02:17:58	-33.8465538461538	25.7596518461538
SC-AP39	2017-06-05 02:18:58	-33.846771625	25.75951765
SC-AP39	2017-06-05 02:19:58	-33.8470137837838	25.7593418378378
SC-AP39	2017-06-05 02:20:58	-33.8472420526316	25.7591888421053
SC-AP39	2017-06-05 02:21:58	-33.8475094871795	25.7590124615385
SC-AP39	2017-06-05 02:22:58	-33.8477275	25.7589015526316
SC-AP39	2017-06-05 02:23:58	-33.8480388333333	25.7587083055556
SC-AP39	2017-06-05 02:24:58	-33.8483151578947	25.7585478421053
SC-AP39	2017-06-05 02:25:58	-33.8485527105263	25.7583972368421
SC-AP39	2017-06-05 02:26:58	-33.8488080263158	25.7582302368421
SC-AP39	2017-06-05 02:27:58	-33.8490719473684	25.7580546842105
SC-AP39	2017-06-05 02:28:58	-33.8493425526316	25.7579261052632
SC-AP39	2017-06-05 02:29:58	-33.8495883684211	25.7577748947368
SC-AP39	2017-06-05 02:30:58	-33.8498463684211	25.7576353157895
SC-AP39	2017-06-05 02:31:58	-33.8500021052632	25.7575348421053
SC-AP39	2017-06-05 02:32:58	-33.8500540540541	25.7574094054054
SC-AP39	2017-06-05 02:33:58	-33.8501065263158	25.7572938947368
SC-AP39	2017-06-05 02:34:58	-33.8501633421053	25.7571651052632
SC-AP39	2017-06-05 02:35:58	-33.8501870263158	25.7571154473684
SC-AP39	2017-06-05 02:36:58	-33.8502732894737	25.7570761842105
SC-AP39	2017-06-05 02:37:58	-33.8503511315789	25.7569781315789
SC-AP39	2017-06-05 02:38:58	-33.8504735789474	25.7568284210526
SC-AP39	2017-06-05 02:39:58	-33.8506504736842	25.7566793947368
SC-AP39	2017-06-05 02:40:58	-33.8508515	25.7565608421053
SC-AP39	2017-06-05 02:41:58	-33.8510363684211	25.7564300526316
SC-AP39	2017-06-05 02:42:58	-33.8512065789474	25.7563233157895
SC-AP39	2017-06-05 02:43:58	-33.8513776756757	25.756208027027
SC-AP39	2017-06-05 02:44:58	-33.8515540263158	25.7560861578947
SC-AP39	2017-06-05 02:45:58	-33.8517596842105	25.7559213157895
SC-AP39	2017-06-05 02:46:58	-33.8519830526316	25.7557857368421
SC-AP39	2017-06-05 02:47:58	-33.8521771578947	25.7556352105263
SC-AP39	2017-06-05 02:48:58	-33.8523851621622	25.7554487837838
SC-AP39	2017-06-05 02:49:58	-33.8525802631579	25.7552712368421
SC-AP39	2017-06-05 02:50:58	-33.8527505263158	25.7551065
SC-AP39	2017-06-05 02:51:58	-33.8529352631579	25.7549309473684
SC-AP39	2017-06-05 02:52:58	-33.8531067368421	25.7547805263158
SC-AP39	2017-06-05 02:53:58	-33.8532843684211	25.7546239473684
SC-AP39	2017-06-05 02:54:58	-33.853443	25.754452
SC-AP39	2017-06-05 02:55:58	-33.8536315789474	25.7542678947368
SC-AP39	2017-06-05 02:56:58	-33.8538047894737	25.7541183157895
SC-AP39	2017-06-05 02:57:58	-33.8539948947368	25.7539501052632
SC-AP39	2017-06-05 02:58:58	-33.8542003157895	25.7537442105263
SC-AP39	2017-06-05 02:59:58	-33.8543738421053	25.7535608947368
SC-AP39	2017-06-05 03:00:58	-33.8545637894737	25.7534101052632
SC-AP39	2017-06-05 03:01:58	-33.8547974102564	25.7532516923077
SC-AP39	2017-06-05 03:02:58	-33.8550086315789	25.75312
SC-AP39	2017-06-05 03:03:58	-33.8552235641026	25.7529955897436
SC-AP39	2017-06-05 03:04:58	-33.855409125	25.75287575
SC-AP39	2017-06-05 03:05:58	-33.8556045384615	25.7527783076923
SC-AP39	2017-06-05 03:06:58	-33.8558013846154	25.752613
SC-AP39	2017-06-05 03:07:58	-33.8559975384615	25.7524833846154
SC-AP39	2017-06-05 03:08:58	-33.85622	25.75227925
SC-AP39	2017-06-05 03:09:58	-33.856414225	25.752154575
SC-AP39	2017-06-05 03:10:58	-33.856639325	25.751974375
SC-AP39	2017-06-05 03:11:58	-33.8568584	25.7517728
SC-AP39	2017-06-05 03:12:58	-33.8570735609756	25.7515954634146
SC-AP39	2017-06-05 03:13:58	-33.8572669	25.75143145
SC-AP39	2017-06-05 03:14:58	-33.8574952564103	25.7512579487179
SC-AP39	2017-06-05 03:15:58	-33.8577176	25.751076
SC-AP39	2017-06-05 03:16:58	-33.857947	25.7508592
SC-AP39	2017-06-05 03:17:58	-33.858153	25.750669
SC-AP39	2017-06-05 03:18:58	-33.858349275	25.75049335
SC-AP39	2017-06-05 03:19:58	-33.858560225	25.750318875
SC-AP39	2017-06-05 03:20:58	-33.8587633846154	25.7501228461538
SC-AP39	2017-06-05 03:21:58	-33.8590020243902	25.7499274634146
SC-AP39	2017-06-05 03:22:58	-33.8592137804878	25.7498099512195
SC-AP39	2017-06-05 03:23:58	-33.8594449512195	25.7496672195122
SC-AP39	2017-06-05 03:24:58	-33.8596622682927	25.7495289268293
SC-AP39	2017-06-05 03:25:58	-33.8598578064516	25.7493357096774
SC-AP39	2017-06-05 03:26:58	-33.8600309565217	25.749172173913
SC-AP39	2017-06-05 03:27:58	-33.8601987727273	25.7490152727273
SC-AP39	2017-06-05 03:28:58	-33.8604048181818	25.7488559545455
SC-AP39	2017-06-05 03:29:58	-33.8606723191489	25.7486660425532
SC-AP39	2017-06-05 03:30:58	-33.8609473913043	25.7484412391304
SC-AP39	2017-06-05 03:31:58	-33.8612413	25.74824458
SC-AP39	2017-06-05 03:32:58	-33.8614990652174	25.7480671304348
SC-AP39	2017-06-05 03:33:58	-33.8617095172414	25.7479213965517
SC-AP39	2017-06-05 03:34:58	-33.861905	25.7477209322034
SC-AP39	2017-06-05 03:35:58	-33.8621470363636	25.7475784545455
SC-AP39	2017-06-05 03:36:58	-33.86242455	25.7474137
SC-AP39	2017-06-05 03:37:58	-33.8627395625	25.747222171875
SC-AP39	2017-06-05 03:38:58	-33.8630422063492	25.7470896507937
SC-AP39	2017-06-05 03:39:58	-33.8633316376812	25.7469524637681
SC-AP39	2017-06-05 03:40:58	-33.8635907681159	25.7467863768116
SC-AP39	2017-06-05 03:41:58	-33.8638632857143	25.7465966428571
SC-AP39	2017-06-05 03:42:58	-33.8640534142857	25.7464283571429
SC-AP39	2017-06-05 03:43:58	-33.86418725	25.7462974166667
SC-AP39	2017-06-05 03:44:58	-33.864339875	25.7461535
SC-AP39	2017-06-05 03:45:58	-33.8645656081081	25.7459442297297
SC-AP39	2017-06-05 03:46:58	-33.8648096621622	25.7457390945946
SC-AP39	2017-06-05 03:47:58	-33.8649869333333	25.7456208
SC-AP39	2017-06-05 03:48:58	-33.8650595844156	25.7456001038961
SC-AP39	2017-06-05 03:49:58	-33.8651982	25.7454920266667
SC-AP39	2017-06-05 03:50:58	-33.865462627907	25.7452422790698
SC-AP39	2017-06-05 03:51:58	-33.8653398372093	25.745454372093
SC-AP39	2017-06-05 03:52:58	-33.8652923846154	25.7455793846154
SC-AP39	2017-06-05 03:53:58	-33.8653507473684	25.7455784
SC-AP39	2017-06-05 03:54:58	-33.8657366421053	25.7451824
SC-AP39	2017-06-05 03:55:58	-33.8661699052632	25.7447613894737
SC-AP39	2017-06-05 03:56:58	-33.8666314301075	25.7443267419355
SC-AP39	2017-06-05 03:57:58	-33.8668972365591	25.7440712580645
SC-AP39	2017-06-05 03:58:58	-33.8671396046512	25.7438778604651
SC-AP39	2017-06-05 03:59:58	-33.8673551860465	25.7437554186046
SC-AP39	2017-06-05 04:00:58	-33.8675707674419	25.7436329767442
SC-AP39	2017-06-05 04:01:58	-33.8678178	25.7435075428571
SC-AP39	2017-06-05 04:02:58	-33.8680858	25.7433801142857
SC-AP39	2017-06-05 04:03:58	-33.8683541891892	25.7432461351351
SC-AP39	2017-06-05 04:04:58	-33.8685537894737	25.743188
SC-AP39	2017-06-05 04:05:58	-33.8687577631579	25.7430751052632
SC-AP39	2017-06-05 04:06:58	-33.8689141702128	25.7429865531915
SC-AP39	2017-06-05 04:07:58	-33.8690739111111	25.7428865333333
SC-AP39	2017-06-05 04:08:58	-33.869323025641	25.7427394871795
SC-AP39	2017-06-05 04:09:58	-33.8696262162162	25.7426133243243
SC-AP39	2017-06-05 04:10:58	-33.8699136842105	25.7424719473684
SC-AP39	2017-06-05 04:11:58	-33.8701806666667	25.7423373333333
SC-AP39	2017-06-05 04:12:58	-33.8704283513514	25.7421812432432
SC-AP39	2017-06-05 04:13:58	-33.8706258421053	25.7420687368421
SC-AP39	2017-06-05 04:14:58	-33.8708664615385	25.7419463846154
SC-AP39	2017-06-05 04:15:58	-33.8711010810811	25.7418000810811
SC-AP39	2017-06-05 04:16:58	-33.871346972973	25.7416351891892
SC-AP39	2017-06-05 04:17:58	-33.871575425	25.7414947125
SC-AP39	2017-06-05 04:18:58	-33.8718227297297	25.741360027027
SC-AP39	2017-06-05 04:19:58	-33.8721308378378	25.7412014324324
SC-AP39	2017-06-05 04:20:58	-33.8724343333333	25.7410316666667
SC-AP39	2017-06-05 04:21:58	-33.8727233243243	25.740895027027
SC-AP39	2017-06-05 04:22:58	-33.8729886216216	25.7407571351351
SC-AP39	2017-06-05 04:23:58	-33.8732624594595	25.7406463243243
SC-AP39	2017-06-05 04:24:58	-33.8735265675676	25.7405501621622
SC-AP39	2017-06-05 04:25:58	-33.873795	25.740435
SC-AP39	2017-06-05 04:26:58	-33.8740440555556	25.7403541666667
SC-AP39	2017-06-05 04:27:58	-33.8742872894737	25.7402101842105
SC-AP39	2017-06-05 04:28:58	-33.8745282631579	25.7401062368421
SC-AP39	2017-06-05 04:29:58	-33.87477	25.7400096842105
SC-AP39	2017-06-05 04:30:58	-33.875015	25.739954
SC-AP39	2017-06-05 04:31:58	-33.8752438378378	25.7398455135135
SC-AP39	2017-06-05 04:32:58	-33.8754689736842	25.7397278684211
SC-AP39	2017-06-05 04:33:58	-33.8756946578947	25.7396478947368
SC-AP39	2017-06-05 04:34:58	-33.8759586341463	25.7395198536585
SC-AP39	2017-06-05 04:35:58	-33.8762188461538	25.7394471538462
SC-AP39	2017-06-05 04:36:58	-33.876502	25.7393810769231
SC-AP39	2017-06-05 04:37:58	-33.8767627	25.7392885
SC-AP39	2017-06-05 04:38:58	-33.8770027619048	25.739181952381
SC-AP39	2017-06-05 04:39:58	-33.877284025641	25.7391161282051
SC-AP39	2017-06-05 04:40:58	-33.877464	25.7389209736842
SC-AP39	2017-06-05 04:41:58	-33.8776847	25.738809675
SC-AP39	2017-06-05 04:42:58	-33.877956625	25.7387473
SC-AP39	2017-06-05 04:43:58	-33.87816025	25.73861575
SC-AP39	2017-06-05 04:44:58	-33.8783262564103	25.7384747948718
SC-AP39	2017-06-05 04:45:58	-33.878631375	25.73838935
SC-AP39	2017-06-05 04:46:58	-33.87885275	25.738263875
SC-AP39	2017-06-05 04:47:58	-33.8790535	25.738078375
SC-AP39	2017-06-05 04:48:58	-33.87935625	25.737978625
SC-AP39	2017-06-05 04:49:58	-33.8794302195122	25.7376994390244
SC-AP39	2017-06-05 04:50:58	-33.8796633902439	25.7375473658537
SC-AP39	2017-06-05 04:51:58	-33.8799010952381	25.737400047619
SC-AP39	2017-06-05 04:52:58	-33.8800781219512	25.7372090487805
SC-AP39	2017-06-05 04:53:58	-33.88032925	25.7370843181818
SC-AP39	2017-06-05 04:54:58	-33.88051	25.73692
SC-AP39	2017-06-05 04:55:58	-33.8807641333333	25.7367867333333
SC-AP39	2017-06-05 04:56:58	-33.8809388571429	25.7366014285714
SC-AP39	2017-06-05 04:57:58	-33.88116	25.736434
SC-AP39	2017-06-05 04:58:58	-33.8813315454546	25.7362450909091
SC-AP39	2017-06-05 04:59:58	-33.881528627907	25.7361020465116
SC-AP39	2017-06-05 05:00:58	-33.8817205833333	25.7359413333333
SC-AP39	2017-06-05 05:01:58	-33.8819159090909	25.7358068727273
SC-AP39	2017-06-05 05:02:58	-33.882079	25.735618
SC-AP39	2017-06-05 05:03:58	-33.882271	25.7355196
SC-AP39	2017-06-05 05:04:58	-33.882634	25.7354537346939
SC-AP39	2017-06-05 05:05:58	-33.8829372978723	25.7354006170213
SC-AP39	2017-06-05 05:06:58	-33.8831500652174	25.735303173913
SC-AP39	2017-06-05 05:07:58	-33.8834220217391	25.7352339130435
SC-AP39	2017-06-05 05:08:58	-33.8837458571429	25.7351814285714
SC-AP39	2017-06-05 05:09:58	-33.88403575	25.7351355
SC-AP39	2017-06-05 05:10:58	-33.8842328958333	25.7350502916667
SC-AP39	2017-06-05 05:11:58	-33.8845559411765	25.7350512352941
SC-AP39	2017-06-05 05:12:58	-33.88479932	25.735011
SC-AP39	2017-06-05 05:13:58	-33.8849758490566	25.7349628867925
SC-AP39	2017-06-05 05:14:58	-33.885277509434	25.7349956792453
SC-AP39	2017-06-05 05:15:58	-33.885501754386	25.7349355263158
SC-AP39	2017-06-05 05:16:58	-33.8857283571429	25.7349035714286
SC-AP39	2017-06-05 05:17:58	-33.8859775333333	25.7348235333333
SC-AP39	2017-06-05 05:18:58	-33.8862466065574	25.7347484918033
SC-AP39	2017-06-05 05:19:58	-33.8864899322034	25.7346515254237
SC-AP39	2017-06-05 05:20:58	-33.8867765762712	25.7345877288136
SC-AP39	2017-06-05 05:21:58	-33.8870285714286	25.7345197142857
SC-AP39	2017-06-05 05:22:58	-33.8872471428571	25.7344201904762
SC-AP39	2017-06-05 05:23:58	-33.8875350806452	25.7343408709677
SC-AP39	2017-06-05 05:24:58	-33.8877580322581	25.7342384516129
SC-AP39	2017-06-05 05:25:58	-33.8880599677419	25.7341455483871
SC-AP39	2017-06-05 05:26:58	-33.8883305	25.7340735806452
SC-AP39	2017-06-05 05:27:58	-33.8885897540984	25.7339896393443
SC-AP39	2017-06-05 05:28:58	-33.888831	25.733896
SC-AP39	2017-06-05 05:29:58	-33.88912135	25.7338002
SC-AP39	2017-06-05 05:30:58	-33.8893653934426	25.7337212295082
SC-AP39	2017-06-05 05:31:58	-33.8896085254237	25.733620220339
SC-AP39	2017-06-05 05:32:58	-33.8898720806452	25.7334874677419
SC-AP39	2017-06-05 05:33:58	-33.8901358813559	25.7333667288136
SC-AP39	2017-06-05 05:34:58	-33.8904123333333	25.7332656666667
SC-AP39	2017-06-05 05:35:58	-33.890681	25.733135
SC-AP39	2017-06-05 05:36:58	-33.8909001176471	25.7329934117647
SC-AP39	2017-06-05 05:37:58	-33.8911525882353	25.7328548529412
SC-AP39	2017-06-05 05:38:58	-33.8914072352941	25.7327371470588
SC-AP39	2017-06-05 05:39:58	-33.8916250294118	25.7325254117647
SC-AP39	2017-06-05 05:40:58	-33.8918664705882	25.7323996470588
SC-AP39	2017-06-05 05:41:58	-33.8920995	25.7322397647059
SC-AP39	2017-06-05 05:42:58	-33.8923294117647	25.7320734411765
SC-AP39	2017-06-05 05:43:58	-33.8925773529412	25.7319363823529
SC-AP39	2017-06-05 05:44:58	-33.8927663823529	25.7317193823529
SC-AP39	2017-06-05 05:45:58	-33.8929497352941	25.7315245588235
SC-AP39	2017-06-05 05:46:58	-33.8931502352941	25.7313463823529
SC-AP39	2017-06-05 05:47:58	-33.8932935294118	25.7310838235294
SC-AP39	2017-06-05 05:48:58	-33.8934304117647	25.7308446470588
SC-AP39	2017-06-05 05:49:58	-33.8935211176471	25.7306209411765
SC-AP39	2017-06-05 05:50:58	-33.8936344285714	25.7304283809524
SC-AP39	2017-06-05 05:51:58	-33.8937888857143	25.7302459428571
SC-AP39	2017-06-05 05:52:58	-33.8939345294118	25.7301239411765
SC-AP39	2017-06-05 05:53:58	-33.8941674444444	25.7300438888889
SC-AP39	2017-06-05 05:54:58	-33.894373	25.72987
SC-AP39	2017-06-05 05:55:58	-33.8946191764706	25.7298623529412
SC-AP39	2017-06-05 05:56:58	-33.8947779117647	25.7297906470588
SC-AP39	2017-06-05 05:57:58	-33.8949733823529	25.7297778529412
SC-AP39	2017-06-05 05:58:58	-33.8951310588235	25.7297047058824
SC-AP39	2017-06-05 05:59:58	-33.8953377647059	25.7295702941176
SC-AP39	2017-06-05 06:00:58	-33.8955487058823	25.7295494705882
SC-AP39	2017-06-05 06:01:58	-33.8957822647059	25.7294033235294
SC-AP39	2017-06-05 06:02:58	-33.8960161428571	25.7292897142857
SC-AP39	2017-06-05 06:03:58	-33.8962563235294	25.7292324411765
SC-AP39	2017-06-05 06:04:58	-33.8964723428571	25.7292006857143
SC-AP39	2017-06-05 06:05:58	-33.8966891666667	25.7292041666667
SC-AP39	2017-06-05 06:06:58	-33.8968706470588	25.7291643529412
SC-AP39	2017-06-05 06:07:58	-33.897095	25.729193
SC-AP39	2017-06-05 06:08:58	-33.8972766285714	25.7290343428571
SC-AP39	2017-06-05 06:09:58	-33.8975089714286	25.7290775142857
SC-AP39	2017-06-05 06:10:58	-33.8976876	25.729021
SC-AP39	2017-06-05 06:11:58	-33.8979251515152	25.7289051212121
SC-AP39	2017-06-05 06:12:58	-33.8981428823529	25.7289841764706
SC-AP39	2017-06-05 06:13:58	-33.8983783142857	25.7288234857143
SC-AP39	2017-06-05 06:14:58	-33.8986388333333	25.7287399722222
SC-AP39	2017-06-05 06:15:58	-33.8989328857143	25.7287349428571
SC-AP39	2017-06-05 06:16:58	-33.8992280294118	25.7286117941176
SC-AP39	2017-06-05 06:17:58	-33.8994863142857	25.7286125142857
SC-AP39	2017-06-05 06:18:58	-33.8997304117647	25.7285422352941
SC-AP39	2017-06-05 06:19:58	-33.8999147142857	25.7285490571429
SC-AP39	2017-06-05 06:20:58	-33.9001173714286	25.7284707428571
SC-AP39	2017-06-05 06:21:58	-33.9003822857143	25.7284553714286
SC-AP39	2017-06-05 06:22:58	-33.9006192	25.7284718857143
SC-AP39	2017-06-05 06:23:58	-33.900967	25.728376
SC-AP39	2017-06-05 06:24:58	-33.9012741764706	25.7283551764706
SC-AP39	2017-06-05 06:25:58	-33.901611	25.728333
SC-AP39	2017-06-05 06:26:58	-33.9018905714286	25.7283151428571
SC-AP39	2017-06-05 06:27:58	-33.9021270222222	25.7283363555556
SC-AP39	2017-06-05 06:28:58	-33.9023284444444	25.7283186666667
SC-AP39	2017-06-05 06:29:58	-33.9024668108108	25.7281698918919
SC-AP39	2017-06-05 06:30:58	-33.9025912666667	25.7281321333333
SC-AP39	2017-06-05 06:31:58	-33.9027477142857	25.7280255714286
SC-AP39	2017-06-05 06:32:58	-33.9028486666667	25.7278298888889
SC-AP39	2017-06-05 06:33:58	-33.9029748888889	25.7275914444444
SC-AP39	2017-06-05 06:34:58	-33.9031757777778	25.7275693111111
SC-AP39	2017-06-05 06:35:58	-33.9037765641026	25.7267039102564
SC-AP39	2017-06-05 06:36:58	-33.9043579605263	25.7260187763158
SC-AP39	2017-06-05 06:37:58	-33.9049308914729	25.7254667674419
SC-AP39	2017-06-05 06:38:58	-33.9055090310078	25.7249742093023
SC-AP39	2017-06-05 06:39:58	-33.9061097139108	25.7245428267717
SC-AP39	2017-06-05 06:40:58	-33.9067723910761	25.7242796771654
SC-AP39	2017-06-05 06:41:58	-33.9074350682415	25.7240165275591
SC-AP39	2017-06-05 06:42:58	-33.9080977454068	25.7237533779528
SC-AP39	2017-06-05 06:43:58	-33.9087604225722	25.7234902283465
SC-AP39	2017-06-05 06:44:58	-33.9094230997375	25.7232270787402
SC-AP39	2017-06-05 06:45:58	-33.9100857769029	25.7229639291339
SC-AP39	2017-06-05 06:46:58	-33.9107231818182	25.7227519090909
SC-AP39	2017-06-05 06:47:58	-33.911323961039	25.7225158051948
SC-AP39	2017-06-05 06:48:58	-33.911865259542	25.7221659160305
SC-AP39	2017-06-05 06:49:58	-33.9124034274809	25.7218100381679
SC-AP39	2017-06-05 06:50:58	-33.913019849642	25.7214652720764
SC-AP39	2017-06-05 06:51:58	-33.9136600883055	25.7211238878282
SC-AP39	2017-06-05 06:52:58	-33.914300326969	25.72078250358
SC-AP39	2017-06-05 06:53:58	-33.9149405656325	25.7204411193317
SC-AP39	2017-06-05 06:54:58	-33.9155808042959	25.7200997350835
SC-AP39	2017-06-05 06:55:58	-33.9162210429594	25.7197583508353
SC-AP39	2017-06-05 06:56:58	-33.9168612816229	25.7194169665871
SC-AP39	2017-06-05 06:57:58	-33.9175520363636	25.7189003454545
SC-AP39	2017-06-05 06:58:58	-33.9182567636364	25.7183352545455
SC-AP39	2017-06-05 06:59:58	-33.9189572666667	25.7177701166667
SC-AP39	2017-06-05 07:00:58	-33.9195352666667	25.7172036166667
SC-AP39	2017-06-05 07:01:58	-33.9201072123077	25.7166342276923
SC-AP39	2017-06-05 07:02:58	-33.9205035815385	25.7159810584615
SC-AP39	2017-06-05 07:03:58	-33.9208999507692	25.7153278892308
SC-AP39	2017-06-05 07:04:58	-33.92129632	25.71467472
SC-AP39	2017-06-05 07:05:58	-33.9216926892308	25.7140215507692
SC-AP39	2017-06-05 07:06:58	-33.9220890584615	25.7133683815385
SC-AP39	2017-06-05 07:07:58	-33.9222332822086	25.7126594723926
SC-AP39	2017-06-05 07:08:58	-33.9222207668712	25.7119159141104
SC-AP39	2017-06-05 07:09:58	-33.9222082515337	25.7111723558282
SC-AP39	2017-06-05 07:10:58	-33.9218433513513	25.7109902432432
SC-AP39	2017-06-05 07:11:58	-33.9214392972973	25.7108705135135
SC-AP39	2017-06-05 07:12:58	-33.9210352432432	25.7107507837838
SC-AP39	2017-06-05 07:13:58	-33.9206327852761	25.7105904355828
SC-AP39	2017-06-05 07:14:58	-33.9202367116564	25.7102676134969
SC-AP39	2017-06-05 07:15:58	-33.9198406380368	25.709944791411
SC-AP39	2017-06-05 07:16:58	-33.9194004634146	25.709812304878
SC-AP39	2017-06-05 07:17:58	-33.9189131463415	25.7098832804878
SC-AP39	2017-06-05 07:18:58	-33.9184258292683	25.7099542560976
SC-AP39	2017-06-05 07:19:58	-33.9179036306069	25.7099864854881
SC-AP39	2017-06-05 07:20:58	-33.9173698047493	25.7100057994723
SC-AP39	2017-06-05 07:21:58	-33.9168359788918	25.7100251134565
SC-AP39	2017-06-05 07:22:58	-33.9163021530343	25.7100444274406
SC-AP39	2017-06-05 07:23:58	-33.9157683271768	25.7100637414248
SC-AP39	2017-06-05 07:24:58	-33.9152345013193	25.710083055409
SC-AP39	2017-06-05 07:25:58	-33.9146961538462	25.7100926153846
SC-AP39	2017-06-05 07:26:58	-33.9141518934911	25.7100894201183
SC-AP39	2017-06-05 07:27:58	-33.9136076331361	25.7100862248521
SC-AP39	2017-06-05 07:28:58	-33.913399	25.710085
SC-AP39	2017-06-05 07:29:58	-33.913399	25.710085
SC-AP39	2017-06-05 07:30:58	-33.9121628	25.709875
SC-AP39	2017-06-05 07:31:58	-33.9114997014925	25.7098950149254
SC-AP39	2017-06-05 07:32:58	-33.911404	25.709974
SC-AP39	2017-06-05 07:33:58	-33.911404	25.709974
SC-AP39	2017-06-05 07:34:58	-33.911404	25.709974
SC-AP39	2017-06-05 07:35:58	-33.9108081736111	25.7102186597222
SC-AP39	2017-06-05 07:36:58	-33.9100785902778	25.7105182430556
SC-AP39	2017-06-05 07:37:58	-33.9095024680851	25.7109307659574
SC-AP39	2017-06-05 07:38:58	-33.9091115542169	25.7114465180723
SC-AP39	2017-06-05 07:39:58	-33.9087034819277	25.7119304939759
SC-AP39	2017-06-05 07:40:58	-33.9082954096385	25.7124144698795
SC-AP39	2017-06-05 07:41:58	-33.9078184697674	25.7127247302326
SC-AP39	2017-06-05 07:42:58	-33.9073309348837	25.7130082651163
SC-AP39	2017-06-05 07:43:58	-33.9068434	25.7132918
SC-AP39	2017-06-05 07:44:58	-33.9063639225806	25.7136184967742
SC-AP39	2017-06-05 07:45:58	-33.9059048258065	25.7140543677419
SC-AP39	2017-06-05 07:46:58	-33.9054457290323	25.7144902387097
SC-AP39	2017-06-05 07:47:58	-33.9051194666667	25.7150298
SC-AP39	2017-06-05 07:48:58	-33.9045761889764	25.7155454645669
SC-AP39	2017-06-05 07:49:58	-33.9040914645669	25.7160188503937
SC-AP39	2017-06-05 07:50:58	-33.9037233488372	25.7165014418605
SC-AP39	2017-06-05 07:51:58	-33.9037368333333	25.7171883333333
SC-AP39	2017-06-05 07:52:58	-33.9035536	25.7180502666667
SC-AP39	2017-06-05 07:53:58	-33.9032782432432	25.7186798918919
SC-AP39	2017-06-05 07:54:58	-33.903055927835	25.7192530515464
SC-AP39	2017-06-05 07:55:58	-33.9028773195876	25.719950628866
SC-AP39	2017-06-05 07:56:58	-33.9026987113402	25.7206482061856
SC-AP39	2017-06-05 07:57:58	-33.9025201030928	25.7213457835052
SC-AP39	2017-06-05 07:58:58	-33.9023414948454	25.7220433608247
SC-AP39	2017-06-05 07:59:58	-33.9021628865979	25.7227409381443
SC-AP39	2017-06-05 08:00:58	-33.901999675	25.723451775
SC-AP39	2017-06-05 08:01:58	-33.90189805	25.72421565
SC-AP39	2017-06-05 08:02:58	-33.901796425	25.724979525
SC-AP39	2017-06-05 08:03:58	-33.9017746842105	25.725728
SC-AP39	2017-06-05 08:04:58	-33.9017711851852	25.7264630493827
SC-AP39	2017-06-05 08:05:58	-33.9016256296296	25.7271982345679
SC-AP39	2017-06-05 08:06:58	-33.9014800740741	25.7279334197531
SC-AP39	2017-06-05 08:07:58	-33.9015805238095	25.7285660952381
SC-AP39	2017-06-05 08:08:58	-33.9013302888889	25.7292557259259
SC-AP39	2017-06-05 08:09:58	-33.9013489555556	25.7300241703704
SC-AP39	2017-06-05 08:10:58	-33.9013676222222	25.7307926148148
SC-AP39	2017-06-05 08:11:58	-33.9013862888889	25.7315610592593
SC-AP39	2017-06-05 08:12:58	-33.9014049555556	25.7323295037037
SC-AP39	2017-06-05 08:13:58	-33.9015763684211	25.7327156447368
SC-AP39	2017-06-05 08:14:58	-33.9017784736842	25.7336543289474
SC-AP39	2017-06-05 08:15:58	-33.9020672058824	25.7344878235294
SC-AP39	2017-06-05 08:16:58	-33.9022682267442	25.7352395755814
SC-AP39	2017-06-05 08:17:58	-33.9023934593023	25.7359913197674
SC-AP39	2017-06-05 08:18:58	-33.9025186918605	25.7367430639535
SC-AP39	2017-06-05 08:19:58	-33.9027172826087	25.7375189347826
SC-AP39	2017-06-05 08:20:58	-33.9029113567251	25.7382655438596
SC-AP39	2017-06-05 08:21:58	-33.9029994269006	25.7389781754386
SC-AP39	2017-06-05 08:22:58	-33.903087497076	25.7396908070175
SC-AP39	2017-06-05 08:23:58	-33.9032003214286	25.7403541785714
SC-AP39	2017-06-05 08:24:58	-33.9033016078431	25.7410605882353
SC-AP39	2017-06-05 08:25:58	-33.9033718039216	25.7418452941176
SC-AP39	2017-06-05 08:26:58	-33.903442	25.74263
SC-AP39	2017-06-05 08:27:58	-33.9032892049689	25.7432924223602
SC-AP39	2017-06-05 08:28:58	-33.9031364099379	25.7439548447205
SC-AP39	2017-06-05 08:29:58	-33.9029836149068	25.7446172670807
SC-AP39	2017-06-05 08:30:58	-33.9028308198758	25.745279689441
SC-AP39	2017-06-05 08:31:58	-33.9026780248447	25.7459421118012
SC-AP39	2017-06-05 08:32:58	-33.9023716574074	25.7464685925926
SC-AP39	2017-06-05 08:33:58	-33.9019763796296	25.7469163703704
SC-AP39	2017-06-05 08:34:58	-33.9015811018519	25.7473641481481
SC-AP39	2017-06-05 08:35:58	-33.9011929411765	25.7478010588235
SC-AP39	2017-06-05 08:36:58	-33.9010624	25.7479468
SC-AP39	2017-06-05 08:37:58	-33.901012	25.7480524117647
SC-AP39	2017-06-05 08:38:58	-33.90104325	25.74817825
SC-AP39	2017-06-05 08:39:58	-33.9011367352941	25.7482414705882
SC-AP39	2017-06-05 08:40:58	-33.9011894705882	25.7483078235294
SC-AP39	2017-06-05 08:41:58	-33.9011924705882	25.7483967647059
SC-AP39	2017-06-05 08:42:58	-33.9010259	25.74849635
SC-AP39	2017-06-05 08:43:58	-33.9009693636364	25.7485980909091
SC-AP39	2017-06-05 08:44:58	-33.9008252571429	25.7488222857143
SC-AP39	2017-06-05 08:45:58	-33.9006904285714	25.7489414571429
SC-AP39	2017-06-05 08:46:58	-33.9005299444444	25.7491203333333
SC-AP39	2017-06-05 08:47:58	-33.9000372296296	25.7493920148148
SC-AP39	2017-06-05 08:48:58	-33.8995336740741	25.749668237037
SC-AP39	2017-06-05 08:49:58	-33.8990301185185	25.7499444592593
SC-AP39	2017-06-05 08:50:58	-33.898526562963	25.7502206814815
SC-AP39	2017-06-05 08:51:58	-33.8979771358025	25.7504224444444
SC-AP39	2017-06-05 08:52:58	-33.8973752839506	25.7505391111111
SC-AP39	2017-06-05 08:53:58	-33.8967734320988	25.7506557777778
SC-AP39	2017-06-05 08:54:58	-33.8962902962963	25.7507906666667
SC-AP39	2017-06-05 08:55:58	-33.8956417777778	25.750814
SC-AP39	2017-06-05 08:56:58	-33.8949932592593	25.7508373333333
SC-AP39	2017-06-05 08:57:58	-33.8943427267081	25.7508588757764
SC-AP39	2017-06-05 08:58:58	-33.8936901801242	25.7508786273292
SC-AP39	2017-06-05 08:59:58	-33.8930376335404	25.750898378882
SC-AP39	2017-06-05 09:00:58	-33.8924820714286	25.750844875
SC-AP39	2017-06-05 09:01:58	-33.8918063571429	25.750692375
SC-AP39	2017-06-05 09:02:58	-33.8911306428571	25.750539875
SC-AP39	2017-06-05 09:03:58	-33.8904764110429	25.7503435276074
SC-AP39	2017-06-05 09:04:58	-33.8898484355828	25.7500935889571
SC-AP39	2017-06-05 09:05:58	-33.8892204601227	25.7498436503068
SC-AP39	2017-06-05 09:06:58	-33.8885758444444	25.7496430444444
SC-AP39	2017-06-05 09:07:58	-33.888130184874	25.7490723109244
SC-AP39	2017-06-05 09:08:58	-33.887688	25.748495
SC-AP39	2017-06-05 09:09:58	-33.8869459534884	25.7487930465116
SC-AP39	2017-06-05 09:10:58	-33.8862039069767	25.7490910930233
SC-AP39	2017-06-05 09:11:58	-33.8854618604651	25.7493891395349
SC-AP39	2017-06-05 09:12:58	-33.8847533697479	25.7495621596639
SC-AP39	2017-06-05 09:13:58	-33.8840918571429	25.7495601428571
SC-AP39	2017-06-05 09:14:58	-33.8834437607362	25.7495197607362
SC-AP39	2017-06-05 09:15:58	-33.882813208589	25.749429208589
SC-AP39	2017-06-05 09:16:58	-33.8821826564417	25.7493386564417
SC-AP39	2017-06-05 09:17:58	-33.8815500952381	25.7492453809524
SC-AP39	2017-06-05 09:18:58	-33.8809208095238	25.7489932380952
SC-AP39	2017-06-05 09:19:58	-33.8802116086957	25.7481604637681
SC-AP39	2017-06-05 09:20:58	-33.8794733478261	25.7471165507246
SC-AP39	2017-06-05 09:21:58	-33.8789581914894	25.7475124468085
SC-AP39	2017-06-05 09:22:58	-33.878461173913	25.7481842795031
SC-AP39	2017-06-05 09:23:58	-33.877816826087	25.747990863354
SC-AP39	2017-06-05 09:24:58	-33.8771724782609	25.747797447205
SC-AP39	2017-06-05 09:25:58	-33.8767744	25.7472863333333
SC-AP39	2017-06-05 09:26:58	-33.8762464	25.7469763333333
SC-AP39	2017-06-05 09:27:58	-33.8758208571429	25.7467517142857
SC-AP39	2017-06-05 09:28:58	-33.8753377086614	25.7464622519685
SC-AP39	2017-06-05 09:29:58	-33.8747896771654	25.7461140629921
SC-AP39	2017-06-05 09:30:58	-33.8745342727273	25.7464634545455
SC-AP39	2017-06-05 09:31:58	-33.8745861111111	25.7475532592593
SC-AP39	2017-06-05 09:32:58	-33.8746193619048	25.7485624571429
SC-AP39	2017-06-05 09:33:58	-33.8744570761905	25.7488658857143
SC-AP39	2017-06-05 09:34:58	-33.8742947904762	25.7491693142857
SC-AP39	2017-06-05 09:35:58	-33.8741325047619	25.7494727428571
SC-AP39	2017-06-05 09:36:58	-33.87429	25.749601
SC-AP39	2017-06-05 09:37:58	-33.8739712666667	25.7497142916667
SC-AP39	2017-06-05 09:38:58	-33.8742192666667	25.7498917916667
SC-AP39	2017-06-05 09:39:58	-33.8743774302326	25.7501820813954
SC-AP39	2017-06-05 09:40:58	-33.8743083604651	25.7507576627907
SC-AP39	2017-06-05 09:41:58	-33.8742392906977	25.751333244186
SC-AP39	2017-06-05 09:42:58	-33.8741277878788	25.7519205151515
SC-AP39	2017-06-05 09:43:58	-33.8739568787879	25.7525241515151
SC-AP39	2017-06-05 09:44:58	-33.8735165641026	25.7530955128205
SC-AP39	2017-06-05 09:45:58	-33.8731640333333	25.7537118666667
SC-AP39	2017-06-05 09:46:58	-33.8730055333333	25.7543908666667
SC-AP39	2017-06-05 09:47:58	-33.872961	25.7548658
SC-AP39	2017-06-05 09:48:58	-33.873497	25.754492
SC-AP39	2017-06-05 09:49:58	-33.8736166578947	25.7546891578947
SC-AP39	2017-06-05 09:50:58	-33.8734887	25.7551625833333
SC-AP39	2017-06-05 09:51:58	-33.8734257	25.7558400833333
SC-AP39	2017-06-05 09:52:58	-33.8733355625	25.7563835982143
SC-AP39	2017-06-05 09:53:58	-33.8732099375	25.7567519017857
SC-AP39	2017-06-05 09:54:58	-33.8730843125	25.7571202053571
SC-AP39	2017-06-05 09:55:58	-33.8729586875	25.7574885089286
SC-AP39	2017-06-05 09:56:58	-33.8731058	25.7572536666667
SC-AP39	2017-06-05 09:57:58	-33.87392305	25.7563782
SC-AP39	2017-06-05 09:58:58	-33.8745688	25.7564778
SC-AP39	2017-06-05 09:59:58	-33.874752	25.756441
SC-AP39	2017-06-05 10:00:58	-33.8748060506329	25.7563608987342
SC-AP39	2017-06-05 10:01:58	-33.8752693417722	25.7556743164557
SC-AP39	2017-06-05 10:02:58	-33.8754437777778	25.7562712222222
SC-AP39	2017-06-05 10:03:58	-33.875454	25.756363
SC-AP39	2017-06-05 10:04:58	-33.875454	25.756363
SC-AP39	2017-06-05 10:05:58	-33.875454	25.756363
SC-AP39	2017-06-05 10:06:58	-33.875454	25.756363
SC-AP39	2017-06-05 10:07:58	-33.8757687042254	25.7575214225352
SC-AP39	2017-06-05 10:08:58	-33.8763698333333	25.7598401041667
SC-AP39	2017-06-05 10:09:58	-33.8762998333333	25.7600713541667
SC-AP39	2017-06-05 10:10:58	-33.8762298333333	25.7603026041667
SC-AP39	2017-06-05 10:11:58	-33.8763388571429	25.7603095714286
SC-AP39	2017-06-05 10:12:58	-33.8763935	25.760161
SC-AP39	2017-06-05 10:13:58	-33.8764352222222	25.7600644444444
SC-AP39	2017-06-05 10:14:58	-33.8766008888889	25.7599335
SC-AP39	2017-06-05 10:15:58	-33.876617	25.7598429230769
SC-AP39	2017-06-05 10:16:58	-33.8766821081081	25.7598403783784
SC-AP39	2017-06-05 10:17:58	-33.8764002359551	25.7598443595506
SC-AP39	2017-06-05 10:18:58	-33.8758009101124	25.7602711011236
SC-AP39	2017-06-05 10:19:58	-33.8753880804598	25.7603746206897
SC-AP39	2017-06-05 10:20:58	-33.8750767659574	25.7599884468085
SC-AP39	2017-06-05 10:21:58	-33.8749590992366	25.7597991068702
SC-AP39	2017-06-05 10:22:58	-33.874894519084	25.7600803282443
SC-AP39	2017-06-05 10:23:58	-33.8747055408163	25.7601278265306
SC-AP39	2017-06-05 10:24:58	-33.8743645204082	25.7598896632653
SC-AP39	2017-06-05 10:25:58	-33.8740235	25.7596515
SC-AP39	2017-06-05 10:26:58	-33.8738163166667	25.7595173166667
SC-AP39	2017-06-05 10:27:58	-33.8742053166667	25.7598463166667
SC-AP39	2017-06-05 10:28:58	-33.8745045588235	25.7601748529412
SC-AP39	2017-06-05 10:29:58	-33.8742073109244	25.760382394958
SC-AP39	2017-06-05 10:30:58	-33.8737878151261	25.7605160084034
SC-AP39	2017-06-05 10:31:58	-33.8733262	25.7606871846154
SC-AP39	2017-06-05 10:32:58	-33.8728402	25.7608801076923
SC-AP39	2017-06-05 10:33:58	-33.8725419473684	25.7607479473684
SC-AP39	2017-06-05 10:34:58	-33.8722100833333	25.7609294166667
SC-AP39	2017-06-05 10:35:58	-33.8718285833333	25.7612479166667
SC-AP39	2017-06-05 10:36:58	-33.8721431395349	25.7601903488372
SC-AP39	2017-06-05 10:37:58	-33.872692628866	25.7613368298969
SC-AP39	2017-06-05 10:38:58	-33.8726029381443	25.7615332216495
SC-AP39	2017-06-05 10:39:58	-33.8725132474227	25.7617296134021
SC-AP39	2017-06-05 10:40:58	-33.87244	25.76189
SC-AP39	2017-06-05 10:41:58	-33.8720056393443	25.7618029508197
SC-AP39	2017-06-05 10:42:58	-33.8706941111111	25.7615773703704
SC-AP39	2017-06-05 10:43:58	-33.8699257169811	25.7615498490566
SC-AP39	2017-06-05 10:44:58	-33.8695169090909	25.7614137272727
SC-AP39	2017-06-05 10:45:58	-33.8691487272727	25.7611131818182
SC-AP39	2017-06-05 10:46:58	-33.8688272903226	25.7611763548387
SC-AP39	2017-06-05 10:47:58	-33.8685292258065	25.7614213870968
SC-AP39	2017-06-05 10:48:58	-33.8682627857143	25.7616583412698
SC-AP39	2017-06-05 10:49:58	-33.8683442142857	25.7618064365079
SC-AP39	2017-06-05 10:50:58	-33.8684256428571	25.761954531746
SC-AP39	2017-06-05 10:51:58	-33.8680041978022	25.762167010989
SC-AP39	2017-06-05 10:52:58	-33.8676873846154	25.7621310769231
SC-AP39	2017-06-05 10:53:58	-33.8673705714286	25.7620951428571
SC-AP39	2017-06-05 10:54:58	-33.8670725198556	25.7620853718412
SC-AP39	2017-06-05 10:55:58	-33.8668964187726	25.7622456606498
SC-AP39	2017-06-05 10:56:58	-33.8667203176895	25.7624059494585
SC-AP39	2017-06-05 10:57:58	-33.8665442166065	25.7625662382671
SC-AP39	2017-06-05 10:58:58	-33.8663681155235	25.7627265270758
SC-AP39	2017-06-05 10:59:58	-33.8660246666667	25.7632399375
SC-AP39	2017-06-05 11:00:58	-33.865656175	25.76370475
SC-AP39	2017-06-05 11:01:58	-33.865339675	25.76401975
SC-AP39	2017-06-05 11:02:58	-33.8655686854839	25.7639661290323
SC-AP39	2017-06-05 11:03:58	-33.8660133629032	25.7637667741935
SC-AP39	2017-06-05 11:04:58	-33.865732015748	25.7638404094488
SC-AP39	2017-06-05 11:05:58	-33.8650597322835	25.7640610393701
SC-AP39	2017-06-05 11:06:58	-33.86452136	25.76423696
SC-AP39	2017-06-05 11:07:58	-33.8640679361702	25.7644558297872
SC-AP39	2017-06-05 11:08:58	-33.8643399285714	25.7649158095238
SC-AP39	2017-06-05 11:09:58	-33.8637155648855	25.7650523740458
SC-AP39	2017-06-05 11:10:58	-33.8631705267176	25.764910389313
SC-AP39	2017-06-05 11:11:58	-33.8627286470588	25.7648623529412
SC-AP39	2017-06-05 11:12:58	-33.8629785505618	25.7652041348315
SC-AP39	2017-06-05 11:13:58	-33.8632401554622	25.7654866428571
SC-AP39	2017-06-05 11:14:58	-33.8630447773109	25.7654052142857
SC-AP39	2017-06-05 11:15:58	-33.8628493991597	25.7653237857143
SC-AP39	2017-06-05 11:16:58	-33.8626540210084	25.7652423571429
SC-AP39	2017-06-05 11:17:58	-33.8624448666667	25.7652529916667
SC-AP39	2017-06-05 11:18:58	-33.8622008666667	25.7654964916667
SC-AP39	2017-06-05 11:19:58	-33.862074	25.765754
SC-AP39	2017-06-05 11:20:58	-33.8622063483146	25.7662674831461
SC-AP39	2017-06-05 11:21:58	-33.862047247191	25.7667164719101
SC-AP39	2017-06-05 11:22:58	-33.8619412689076	25.7670808907563
SC-AP39	2017-06-05 11:23:58	-33.8618817731092	25.7673713109244
SC-AP39	2017-06-05 11:24:58	-33.8617149333333	25.767579
SC-AP39	2017-06-05 11:25:58	-33.861572	25.7678153333333
SC-AP39	2017-06-05 11:26:58	-33.8615937297297	25.7681602702703
SC-AP39	2017-06-05 11:27:58	-33.8617543081395	25.7683908197674
SC-AP39	2017-06-05 11:28:58	-33.8617316337209	25.7687686104651
SC-AP39	2017-06-05 11:29:58	-33.8617089593023	25.7691464011628
SC-AP39	2017-06-05 11:30:58	-33.8614524313725	25.769528372549
SC-AP39	2017-06-05 11:31:58	-33.8612693405018	25.7701587921147
SC-AP39	2017-06-05 11:32:58	-33.8612323512545	25.7709114802867
SC-AP39	2017-06-05 11:33:58	-33.8611953620072	25.7716641684588
SC-AP39	2017-06-05 11:34:58	-33.8611583727599	25.7724168566308
SC-AP39	2017-06-05 11:35:58	-33.8611215	25.7731749565217
SC-AP39	2017-06-05 11:36:58	-33.8611317731092	25.7740905210084
SC-AP39	2017-06-05 11:37:58	-33.8612628655462	25.774520605042
SC-AP39	2017-06-05 11:38:58	-33.8613713893805	25.7749954336283
SC-AP39	2017-06-05 11:39:58	-33.8614178495575	25.7755933097345
SC-AP39	2017-06-05 11:40:58	-33.8614643097345	25.7761911858407
SC-AP39	2017-06-05 11:41:58	-33.8615107699115	25.7767890619469
SC-AP39	2017-06-05 11:42:58	-33.8616038161765	25.7774119338235
SC-AP39	2017-06-05 11:43:58	-33.8617434485294	25.7780598014706
SC-AP39	2017-06-05 11:44:58	-33.8618830808824	25.7787076691176
SC-AP39	2017-06-05 11:45:58	-33.8620227132353	25.7793555367647
SC-AP39	2017-06-05 11:46:58	-33.8621623455882	25.7800034044118
SC-AP39	2017-06-05 11:47:58	-33.8624097407407	25.7803983481481
SC-AP39	2017-06-05 11:48:58	-33.8626608518518	25.7807845703704
SC-AP39	2017-06-05 11:49:58	-33.862911962963	25.7811707925926
SC-AP39	2017-06-05 11:50:58	-33.8631630740741	25.7815570148148
SC-AP39	2017-06-05 11:51:58	-33.8633442888889	25.7818022
SC-AP39	2017-06-05 11:52:58	-33.8634616875	25.7821440208333
SC-AP39	2017-06-05 11:53:58	-33.863523528	25.782496008
SC-AP39	2017-06-05 11:54:58	-33.863686248	25.782893928
SC-AP39	2017-06-05 11:55:58	-33.8638347045455	25.7833082954545
SC-AP39	2017-06-05 11:56:58	-33.8639362954545	25.7837767045455
SC-AP39	2017-06-05 11:57:58	-33.8639452345679	25.7840364938272
SC-AP39	2017-06-05 11:58:58	-33.8640182857143	25.7841524285714
SC-AP39	2017-06-05 11:59:58	-33.8642338461538	25.7843299230769
SC-AP39	2017-06-05 12:00:58	-33.8644520615385	25.7845422307692
SC-AP39	2017-06-05 12:01:58	-33.8646702769231	25.7847545384615
SC-AP39	2017-06-05 12:02:58	-33.8648884923077	25.7849668461538
SC-AP39	2017-06-05 12:03:58	-33.8651067076923	25.7851791538462
SC-AP39	2017-06-05 12:04:58	-33.8653272432432	25.785228
SC-AP39	2017-06-05 12:05:58	-33.8657317037037	25.7848173703704
SC-AP39	2017-06-05 12:06:58	-33.8661272592593	25.7845929259259
SC-AP39	2017-06-05 12:07:58	-33.866336	25.7842974
SC-AP39	2017-06-05 12:08:58	-33.866516	25.7839909384615
SC-AP39	2017-06-05 12:09:58	-33.8668631976744	25.7837149534884
SC-AP39	2017-06-05 12:10:58	-33.8674220348837	25.7838516976744
SC-AP39	2017-06-05 12:11:58	-33.8676791777778	25.7839596888889
SC-AP39	2017-06-05 12:12:58	-33.8677837105263	25.7839398947368
SC-AP39	2017-06-05 12:13:58	-33.8678716857143	25.7838497142857
SC-AP39	2017-06-05 12:14:58	-33.86790175	25.783863
SC-AP39	2017-06-05 12:15:58	-33.8679275	25.783906375
SC-AP39	2017-06-05 12:16:58	-33.867985	25.783937
SC-AP39	2017-06-05 12:17:58	-33.867985	25.783937
SC-AP39	2017-06-05 12:18:58	-33.867985	25.783937
SC-AP39	2017-06-05 12:19:58	-33.867985	25.783937
SC-AP39	2017-06-05 12:20:58	-33.8691380769231	25.7851093076923
SC-AP39	2017-06-05 12:21:58	-33.8697001956522	25.7853807826087
SC-AP39	2017-06-05 12:22:58	-33.8698128571429	25.7852235714286
SC-AP39	2017-06-05 12:23:58	-33.869951875	25.78511675
SC-AP39	2017-06-05 12:24:58	-33.8701987883817	25.7845983692946
SC-AP39	2017-06-05 12:25:58	-33.870455219917	25.7840332240664
SC-AP39	2017-06-05 12:26:58	-33.8707116514523	25.7834680788382
SC-AP39	2017-06-05 12:27:58	-33.8709680829876	25.78290293361
SC-AP39	2017-06-05 12:28:58	-33.870998	25.782837
SC-AP39	2017-06-05 12:29:58	-33.8714318461538	25.7817948461538
SC-AP39	2017-06-05 12:30:58	-33.871523	25.7814146666667
SC-AP39	2017-06-05 12:31:58	-33.8719228117647	25.7813350823529
SC-AP39	2017-06-05 12:32:58	-33.872242475	25.78105495
SC-AP39	2017-06-05 12:33:58	-33.872486975	25.78060395
SC-AP39	2017-06-05 12:34:58	-33.8724957241379	25.7800156206897
SC-AP39	2017-06-05 12:35:58	-33.8722317333333	25.7793279333333
SC-AP39	2017-06-05 12:36:58	-33.8716447559055	25.7786319133858
SC-AP39	2017-06-05 12:37:58	-33.8717926299213	25.7777030944882
SC-AP39	2017-06-05 12:38:58	-33.8718470212766	25.776753
SC-AP39	2017-06-05 12:39:58	-33.8718742954545	25.7761834090909
SC-AP39	2017-06-05 12:40:58	-33.8720084719101	25.7756484719101
SC-AP39	2017-06-05 12:41:58	-33.8720235014164	25.7749316090652
SC-AP39	2017-06-05 12:42:58	-33.8719527932011	25.7742870764873
SC-AP39	2017-06-05 12:43:58	-33.8718820849858	25.7736425439093
SC-AP39	2017-06-05 12:44:58	-33.8718113767705	25.7729980113314
SC-AP39	2017-06-05 12:45:58	-33.8717406685552	25.7723534787535
SC-AP39	2017-06-05 12:46:58	-33.8716699603399	25.7717089461756
SC-AP39	2017-06-05 12:47:58	-33.8716460862069	25.77115
SC-AP39	2017-06-05 12:48:58	-33.8717091896552	25.77075
SC-AP39	2017-06-05 12:49:58	-33.8717722931034	25.77035
SC-AP39	2017-06-05 12:50:58	-33.8718872987013	25.7699259220779
SC-AP39	2017-06-05 12:51:58	-33.8720773888889	25.7694224444444
SC-AP39	2017-06-05 12:52:58	-33.8724413837209	25.7693033604651
SC-AP39	2017-06-05 12:53:58	-33.8728938255814	25.7696692906977
SC-AP39	2017-06-05 12:54:58	-33.8733462674419	25.7700352209302
SC-AP39	2017-06-05 12:55:58	-33.8734796	25.7702184
SC-AP39	2017-06-05 12:56:58	-33.8734761714286	25.7703232571429
SC-AP39	2017-06-05 12:57:58	-33.8734727428571	25.7704281142857
SC-AP39	2017-06-05 12:58:58	-33.8735264662577	25.7704112883436
SC-AP39	2017-06-05 12:59:58	-33.873808797546	25.7699077300614
SC-AP39	2017-06-05 13:00:58	-33.8740911288344	25.7694041717791
SC-AP39	2017-06-05 13:01:58	-33.8740661521739	25.7689517173913
SC-AP39	2017-06-05 13:02:58	-33.8736498083832	25.7689087784431
SC-AP39	2017-06-05 13:03:58	-33.8732086107784	25.7690061437126
SC-AP39	2017-06-05 13:04:58	-33.8727674131736	25.769103508982
SC-AP39	2017-06-05 13:05:58	-33.8725972222222	25.7693063333333
SC-AP39	2017-06-05 13:06:58	-33.872493	25.7694207142857
SC-AP39	2017-06-05 13:07:58	-33.872269	25.769436
SC-AP39	2017-06-05 13:08:58	-33.8721833333333	25.7694553333333
SC-AP39	2017-06-05 13:09:58	-33.8720974117647	25.7693791176471
SC-AP39	2017-06-05 13:10:58	-33.871994	25.769417
SC-AP39	2017-06-05 13:11:58	-33.871965	25.7693224285714
SC-AP39	2017-06-05 13:12:58	-33.8718949411765	25.7691909411765
SC-AP39	2017-06-05 13:13:58	-33.8719362285714	25.7689794285714
SC-AP39	2017-06-05 13:14:58	-33.8717981666667	25.7688055833333
SC-AP39	2017-06-05 13:15:58	-33.871735	25.7686477058824
SC-AP39	2017-06-05 13:16:58	-33.871758	25.7686791176471
SC-AP39	2017-06-05 13:17:58	-33.8720358078292	25.7689578790036
SC-AP39	2017-06-05 13:18:58	-33.8725260569395	25.7694376654804
SC-AP39	2017-06-05 13:19:58	-33.8730163060498	25.7699174519573
SC-AP39	2017-06-05 13:20:58	-33.8735065551601	25.7703972384342
SC-AP39	2017-06-05 13:21:58	-33.8739968042705	25.770877024911
SC-AP39	2017-06-05 13:22:58	-33.8740045864662	25.7714771466165
SC-AP39	2017-06-05 13:23:58	-33.8739486466165	25.7720931616541
SC-AP39	2017-06-05 13:24:58	-33.8738927067669	25.7727091766917
SC-AP39	2017-06-05 13:25:58	-33.8738367669173	25.7733251917293
SC-AP39	2017-06-05 13:26:58	-33.8740226428571	25.7739423571429
SC-AP39	2017-06-05 13:27:58	-33.8745040714286	25.7745609285714
SC-AP39	2017-06-05 13:28:58	-33.8749183653846	25.7749066230769
SC-AP39	2017-06-05 13:29:58	-33.8752079807692	25.7747455461538
SC-AP39	2017-06-05 13:30:58	-33.8754975961538	25.7745844692308
SC-AP39	2017-06-05 13:31:58	-33.8757872115385	25.7744233923077
SC-AP39	2017-06-05 13:32:58	-33.87607757	25.77426197
SC-AP39	2017-06-05 13:33:58	-33.87641177	25.77408017
SC-AP39	2017-06-05 13:34:58	-33.8768693333333	25.7741748
SC-AP39	2017-06-05 13:35:58	-33.8775297142857	25.7740845714286
SC-AP39	2017-06-05 13:36:58	-33.8782307792208	25.7740247922078
SC-AP39	2017-06-05 13:37:58	-33.8785088837209	25.7738767209302
SC-AP39	2017-06-05 13:38:58	-33.8787364896373	25.774201373057
SC-AP39	2017-06-05 13:39:58	-33.8781885621762	25.774126761658
SC-AP39	2017-06-05 13:40:58	-33.877640634715	25.7740521502591
SC-AP39	2017-06-05 13:41:58	-33.8770927072539	25.7739775388601
SC-AP39	2017-06-05 13:42:58	-33.8765447797927	25.7739029274611
SC-AP39	2017-06-05 13:43:58	-33.8759968523316	25.7738283160622
SC-AP39	2017-06-05 13:44:58	-33.8754489248705	25.7737537046632
SC-AP39	2017-06-05 13:45:58	-33.8748764382022	25.7736050561798
SC-AP39	2017-06-05 13:46:58	-33.8743764025974	25.7734351948052
SC-AP39	2017-06-05 13:47:58	-33.8740052	25.7732734
SC-AP39	2017-06-05 13:48:58	-33.8738427058824	25.7735599411765
SC-AP39	2017-06-05 13:49:58	-33.87359655	25.7736200375
SC-AP39	2017-06-05 13:50:58	-33.8734800833333	25.7743396666667
SC-AP39	2017-06-05 13:51:58	-33.8732762285714	25.7748238857143
SC-AP39	2017-06-05 13:52:58	-33.8728001882353	25.7751826352941
SC-AP39	2017-06-05 13:53:58	-33.8723434823529	25.7755087529412
SC-AP39	2017-06-05 13:54:58	-33.8718892903226	25.775835311828
SC-AP39	2017-06-05 13:55:58	-33.871508	25.7761746666667
SC-AP39	2017-06-05 13:56:58	-33.8710857607362	25.776406398773
SC-AP39	2017-06-05 13:57:58	-33.8706197484663	25.7765230858896
SC-AP39	2017-06-05 13:58:58	-33.8701537361963	25.7766397730061
SC-AP39	2017-06-05 13:59:58	-33.8698041395349	25.7770581627907
SC-AP39	2017-06-05 14:00:58	-33.8695841944444	25.7777245
SC-AP39	2017-06-05 14:01:58	-33.8691907	25.7779255
SC-AP39	2017-06-05 14:02:58	-33.8686471818182	25.7782903636364
SC-AP39	2017-06-05 14:03:58	-33.8679938888889	25.7784385765766
SC-AP39	2017-06-05 14:04:58	-33.8672605555556	25.7783196576577
SC-AP39	2017-06-05 14:05:58	-33.8665272222222	25.7782007387387
SC-AP39	2017-06-05 14:06:58	-33.8657938888889	25.7780818198198
SC-AP39	2017-06-05 14:07:58	-33.8650605555556	25.7779629009009
SC-AP39	2017-06-05 14:08:58	-33.8643272222222	25.777843981982
SC-AP39	2017-06-05 14:09:58	-33.8635056868687	25.7773652323232
SC-AP39	2017-06-05 14:10:58	-33.8628115454545	25.7768956363636
SC-AP39	2017-06-05 14:11:58	-33.8622823333333	25.7764342222222
SC-AP39	2017-06-05 14:12:58	-33.8617250714286	25.7761059285714
SC-AP39	2017-06-05 14:13:58	-33.8612693571429	25.7762216428571
SC-AP39	2017-06-05 14:14:58	-33.8609762545454	25.7763208181818
SC-AP39	2017-06-05 14:15:58	-33.8616046181818	25.7763262727273
SC-AP39	2017-06-05 14:16:58	-33.8622329818182	25.7763317272727
SC-AP39	2017-06-05 14:17:58	-33.8625937241379	25.7763005172414
SC-AP39	2017-06-05 14:18:58	-33.8625530344828	25.7762143103448
SC-AP39	2017-06-05 14:19:58	-33.8625123448276	25.7761281034483
SC-AP39	2017-06-05 14:20:58	-33.8624250487805	25.7762243902439
SC-AP39	2017-06-05 14:21:58	-33.8623675747126	25.7763505977011
SC-AP39	2017-06-05 14:22:58	-33.8628068850575	25.7754850804598
SC-AP39	2017-06-05 14:23:58	-33.863245021978	25.7755187142857
SC-AP39	2017-06-05 14:24:58	-33.8630412857143	25.7750472857143
SC-AP39	2017-06-05 14:25:58	-33.8630540555556	25.7746286111111
SC-AP39	2017-06-05 14:26:58	-33.8626694545455	25.7749564545455
SC-AP39	2017-06-05 14:27:58	-33.8625467272727	25.7755237272727
SC-AP39	2017-06-05 14:28:58	-33.8626966956522	25.7750963043478
SC-AP39	2017-06-05 14:29:58	-33.8630246590909	25.7745519545455
SC-AP39	2017-06-05 14:30:58	-33.86319	25.774284
SC-AP39	2017-06-05 14:31:58	-33.86319	25.774284
SC-AP39	2017-06-05 14:32:58	-33.86319	25.774284
SC-AP39	2017-06-05 14:33:58	-33.86319	25.774284
SC-AP39	2017-06-05 14:34:58	-33.8633382272727	25.7740715454545
SC-AP39	2017-06-05 14:35:58	-33.8642897032967	25.7727171538462
SC-AP39	2017-06-05 14:36:58	-33.8645437692308	25.7725402307692
SC-AP39	2017-06-05 14:37:58	-33.8647978351648	25.7723633076923
SC-AP39	2017-06-05 14:38:58	-33.8650519010989	25.7721863846154
SC-AP39	2017-06-05 14:39:58	-33.865305967033	25.7720094615385
SC-AP39	2017-06-05 14:40:58	-33.8652297080745	25.7720016832298
SC-AP39	2017-06-05 14:41:58	-33.8648231242236	25.7721630496894
SC-AP39	2017-06-05 14:42:58	-33.8644165403727	25.7723244161491
SC-AP39	2017-06-05 14:43:58	-33.864342	25.772354
SC-AP39	2017-06-05 14:44:58	-33.8642539726027	25.7740176438356
SC-AP39	2017-06-05 14:45:58	-33.864223	25.774603
SC-AP39	2017-06-05 14:46:58	-33.8648638412698	25.7734802222222
SC-AP39	2017-06-05 14:47:58	-33.8655165	25.7723798571429
SC-AP39	2017-06-05 14:48:58	-33.865635	25.772184
SC-AP39	2017-06-05 14:49:58	-33.8657017058824	25.7716074705882
SC-AP39	2017-06-05 14:50:58	-33.8653199767442	25.7715018604651
SC-AP39	2017-06-05 14:51:58	-33.8647995116279	25.7715590697674
SC-AP39	2017-06-05 14:52:58	-33.8642790465116	25.7716162790698
SC-AP39	2017-06-05 14:53:58	-33.8640677931034	25.7716769310345
SC-AP39	2017-06-05 14:54:58	-33.8644333538462	25.7720411230769
SC-AP39	2017-06-05 14:55:58	-33.864494	25.772099
SC-AP39	2017-06-05 14:56:58	-33.86469816	25.7730161733333
SC-AP39	2017-06-05 14:57:58	-33.864758	25.773285
SC-AP39	2017-06-05 14:58:58	-33.864758	25.773285
SC-AP39	2017-06-05 14:59:58	-33.8634778550725	25.772255942029
SC-AP39	2017-06-05 15:00:58	-33.8626737586207	25.7720796551724
SC-AP39	2017-06-05 15:01:58	-33.8621231090909	25.7715294909091
SC-AP39	2017-06-05 15:02:58	-33.8617753241758	25.7728140989011
SC-AP39	2017-06-05 15:03:58	-33.8614519175824	25.7743628901099
SC-AP39	2017-06-05 15:04:58	-33.861128510989	25.7759116813187
SC-AP39	2017-06-05 15:05:58	-33.8601423846154	25.7733494615385
SC-AP39	2017-06-05 15:06:58	-33.8594208928571	25.7727445
SC-AP39	2017-06-05 15:07:58	-33.8590272948718	25.7727667435897
SC-AP39	2017-06-05 15:08:58	-33.8586938946633	25.7721829167365
SC-AP39	2017-06-05 15:09:58	-33.8584693514948	25.7723942327466
SC-AP39	2017-06-05 15:10:58	-33.8582448083263	25.7726055487566
SC-AP39	2017-06-05 15:11:58	-33.8580202651579	25.7728168647667
SC-AP39	2017-06-05 15:12:58	-33.8577957219894	25.7730281807768
SC-AP39	2017-06-05 15:13:58	-33.8575711788209	25.7732394967868
SC-AP39	2017-06-05 15:14:58	-33.8573466356524	25.7734508127969
SC-AP39	2017-06-05 15:15:58	-33.8571220924839	25.7736621288069
SC-AP39	2017-06-05 15:16:58	-33.8568975493154	25.773873444817
SC-AP39	2017-06-05 15:17:58	-33.8566730061469	25.7740847608271
SC-AP39	2017-06-05 15:18:58	-33.8564484629785	25.7742960768371
SC-AP39	2017-06-05 15:19:58	-33.85622391981	25.7745073928472
SC-AP39	2017-06-05 15:20:58	-33.8559993766415	25.7747187088572
SC-AP39	2017-06-05 15:21:58	-33.855774833473	25.7749300248673
SC-AP39	2017-06-05 15:22:58	-33.8555502903045	25.7751413408773
SC-AP39	2017-06-05 15:23:58	-33.855325747136	25.7753526568874
SC-AP39	2017-06-05 15:24:58	-33.8551012039675	25.7755639728975
SC-AP39	2017-06-05 15:25:58	-33.8548766607991	25.7757752889075
SC-AP39	2017-06-05 15:26:58	-33.8546521176306	25.7759866049176
SC-AP39	2017-06-05 15:27:58	-33.8544275744621	25.7761979209276
SC-AP39	2017-06-05 15:28:58	-33.8542030312936	25.7764092369377
SC-AP39	2017-06-05 15:29:58	-33.8539784881251	25.7766205529478
SC-AP39	2017-06-05 15:30:58	-33.8537539449567	25.7768318689578
SC-AP39	2017-06-05 15:31:58	-33.8535294017882	25.7770431849679
SC-AP39	2017-06-05 15:32:58	-33.8533048586197	25.7772545009779
SC-AP39	2017-06-05 15:33:58	-33.8530803154512	25.777465816988
SC-AP39	2017-06-05 15:34:58	-33.8528557722827	25.7776771329981
SC-AP39	2017-06-05 15:35:58	-33.8526312291143	25.7778884490081
SC-AP39	2017-06-05 15:36:58	-33.8524066859458	25.7780997650182
SC-AP39	2017-06-05 15:37:58	-33.8521821427773	25.7783110810282
SC-AP39	2017-06-05 15:38:58	-33.8519575996088	25.7785223970383
SC-AP39	2017-06-05 15:39:58	-33.8517330564403	25.7787337130484
SC-AP39	2017-06-05 15:40:58	-33.8515085132718	25.7789450290584
SC-AP39	2017-06-05 15:41:58	-33.8512839701034	25.7791563450685
SC-AP39	2017-06-05 15:42:58	-33.8510594269349	25.7793676610785
SC-AP39	2017-06-05 15:43:58	-33.8508348837664	25.7795789770886
SC-AP39	2017-06-05 15:44:58	-33.8506103405979	25.7797902930986
SC-AP39	2017-06-05 15:45:58	-33.8503857974294	25.7800016091087
SC-AP39	2017-06-05 15:46:58	-33.8501612542609	25.7802129251188
SC-AP39	2017-06-05 15:47:58	-33.8499367110925	25.7804242411288
SC-AP39	2017-06-05 15:48:58	-33.849712167924	25.7806355571389
SC-AP39	2017-06-05 15:49:58	-33.8494876247555	25.7808468731489
SC-AP39	2017-06-05 15:50:58	-33.849263081587	25.781058189159
SC-AP39	2017-06-05 15:51:58	-33.8490385384185	25.7812695051691
SC-AP39	2017-06-05 15:52:58	-33.8488139952501	25.7814808211791
SC-AP39	2017-06-05 15:53:58	-33.8485894520816	25.7816921371892
SC-AP39	2017-06-05 15:54:58	-33.8483649089131	25.7819034531992
SC-AP39	2017-06-05 15:55:58	-33.8481403657446	25.7821147692093
SC-AP39	2017-06-05 15:56:58	-33.8479158225761	25.7823260852193
SC-AP39	2017-06-05 15:57:58	-33.8476912794076	25.7825374012294
SC-AP39	2017-06-05 15:58:58	-33.8474667362392	25.7827487172395
SC-AP39	2017-06-05 15:59:58	-33.8472421930707	25.7829600332495
SC-AP39	2017-06-05 16:00:58	-33.8470176499022	25.7831713492596
SC-AP39	2017-06-05 16:01:58	-33.8467931067337	25.7833826652696
SC-AP39	2017-06-05 16:02:58	-33.8465685635652	25.7835939812797
SC-AP39	2017-06-05 16:03:58	-33.8463440203968	25.7838052972898
SC-AP39	2017-06-05 16:04:58	-33.8461194772283	25.7840166132998
SC-AP39	2017-06-05 16:05:58	-33.8458949340598	25.7842279293099
SC-AP39	2017-06-05 16:06:58	-33.8456703908913	25.7844392453199
SC-AP39	2017-06-05 16:07:58	-33.8454458477228	25.78465056133
SC-AP39	2017-06-05 16:08:58	-33.8451063846154	25.7846404405594
SC-AP39	2017-06-05 16:09:58	-33.8447094615385	25.7845196013986
SC-AP39	2017-06-05 16:10:58	-33.844425	25.784433
SC-AP39	2017-06-05 16:11:58	-33.844425	25.784433
SC-AP39	2017-06-05 16:12:58	-33.8437065483871	25.784656483871
SC-AP39	2017-06-05 16:13:58	-33.8426839259259	25.7848576666667
SC-AP39	2017-06-05 16:14:58	-33.8419857777778	25.784841
SC-AP39	2017-06-05 16:15:58	-33.8412876296296	25.7848243333333
SC-AP39	2017-06-05 16:16:58	-33.8411459512195	25.7846752439024
SC-AP39	2017-06-05 16:17:58	-33.8411433902439	25.7844930487805
SC-AP39	2017-06-05 16:18:58	-33.841141	25.784323
SC-AP39	2017-06-05 16:19:58	-33.841141	25.784323
SC-AP39	2017-06-05 16:20:58	-33.8408511168831	25.7843187792208
SC-AP39	2017-06-05 16:21:58	-33.8395131948052	25.7842992987013
SC-AP39	2017-06-05 16:22:58	-33.8391971168831	25.7838369090909
SC-AP39	2017-06-05 16:23:58	-33.8383641298701	25.7840114545455
SC-AP39	2017-06-05 16:24:58	-33.8382916	25.7843444
SC-AP39	2017-06-05 16:25:58	-33.8380076176471	25.7845010294118
SC-AP39	2017-06-05 16:26:58	-33.8374140175439	25.7847015964912
SC-AP39	2017-06-05 16:27:58	-33.837231	25.784767
SC-AP39	2017-06-05 16:28:58	-33.837231	25.784767
SC-AP39	2017-06-05 16:29:58	-33.837231	25.784767
SC-AP39	2017-06-05 16:30:58	-33.837231	25.784767
SC-AP39	2017-06-05 16:31:58	-33.837231	25.784767
SC-AP39	2017-06-05 16:32:58	-33.837231	25.784767
SC-AP39	2017-06-05 16:33:58	-33.837231	25.784767
SC-AP39	2017-06-05 16:34:58	-33.8377447868852	25.7847741147541
SC-AP39	2017-06-05 16:35:58	-33.837882	25.78476975
SC-AP39	2017-06-05 16:36:58	-33.83757	25.78476
SC-AP39	2017-06-05 16:37:58	-33.8372123333333	25.7844682898551
SC-AP39	2017-06-05 16:38:58	-33.8368016105263	25.7841261052632
SC-AP39	2017-06-05 16:39:58	-33.8365843473684	25.7839334736842
SC-AP39	2017-06-05 16:40:58	-33.8362770694444	25.7840140555556
SC-AP39	2017-06-05 16:41:58	-33.8359579027778	25.7841307222222
SC-AP39	2017-06-05 16:42:58	-33.8357251774194	25.7837639516129
SC-AP39	2017-06-05 16:43:58	-33.835648	25.783278
SC-AP39	2017-06-05 16:44:58	-33.835648	25.783278
SC-AP39	2017-06-05 16:45:58	-33.835648	25.783278
SC-AP39	2017-06-05 16:46:58	-33.835648	25.783278
SC-AP39	2017-06-05 16:47:58	-33.8351984153846	25.7805451846154
SC-AP39	2017-06-05 16:48:58	-33.8346073333333	25.7795471111111
SC-AP39	2017-06-05 16:49:58	-33.8339973333333	25.7792237777778
SC-AP39	2017-06-05 16:50:58	-33.8339505	25.7792048
SC-AP39	2017-06-05 16:51:58	-33.8334505555556	25.7790038333333
SC-AP39	2017-06-05 16:52:58	-33.8335475779817	25.7781139633028
SC-AP39	2017-06-05 16:53:58	-33.8337914311927	25.7773003853211
SC-AP39	2017-06-05 16:54:58	-33.8338555384615	25.7766276153846
SC-AP39	2017-06-05 16:55:58	-33.8335872727273	25.7762879090909
SC-AP39	2017-06-05 16:56:58	-33.83335	25.776007
SC-AP39	2017-06-05 16:57:58	-33.833041	25.775778
SC-AP39	2017-06-05 16:58:58	-33.8324649261745	25.7755455369128
SC-AP39	2017-06-05 16:59:58	-33.8318090536913	25.7751459731544
SC-AP39	2017-06-05 17:00:58	-33.8311531812081	25.774746409396
SC-AP39	2017-06-05 17:01:58	-33.8304973087248	25.7743468456376
SC-AP39	2017-06-05 17:02:58	-33.8298414362416	25.7739472818792
SC-AP39	2017-06-05 17:03:58	-33.8291855637584	25.7735477181208
SC-AP39	2017-06-05 17:04:58	-33.8285296912752	25.7731481543624
SC-AP39	2017-06-05 17:05:58	-33.8278738187919	25.772748590604
SC-AP39	2017-06-05 17:06:58	-33.8272179463087	25.7723490268456
SC-AP39	2017-06-05 17:07:58	-33.8265620738255	25.7719494630872
SC-AP39	2017-06-05 17:08:58	-33.8258551578947	25.7715036315789
SC-AP39	2017-06-05 17:09:58	-33.825542	25.771301
SC-AP39	2017-06-05 17:10:58	-33.825542	25.771301
SC-AP39	2017-06-05 17:11:58	-33.825542	25.771301
SC-AP39	2017-06-05 17:12:58	-33.8248008833333	25.77063585
SC-AP39	2017-06-05 17:13:58	-33.8229253968254	25.7698674126984
SC-AP39	2017-06-05 17:14:58	-33.8220210344828	25.7694579655172
SC-AP39	2017-06-05 17:15:58	-33.8214137240175	25.7693700829694
SC-AP39	2017-06-05 17:16:58	-33.8208180209607	25.7693205633188
SC-AP39	2017-06-05 17:17:58	-33.8202223179039	25.7692710436681
SC-AP39	2017-06-05 17:18:58	-33.8196266148472	25.7692215240175
SC-AP39	2017-06-05 17:19:58	-33.8190309117904	25.7691720043668
SC-AP39	2017-06-05 17:20:58	-33.8184352087336	25.7691224847162
SC-AP39	2017-06-05 17:21:58	-33.8178395056769	25.7690729650655
SC-AP39	2017-06-05 17:22:58	-33.8172438026201	25.7690234454148
SC-AP39	2017-06-05 17:23:58	-33.8166480995633	25.7689739257642
SC-AP39	2017-06-05 17:24:58	-33.8160523965066	25.7689244061135
SC-AP39	2017-06-05 17:25:58	-33.8154566934498	25.7688748864629
SC-AP39	2017-06-05 17:26:58	-33.814860990393	25.7688253668122
SC-AP39	2017-06-05 17:27:58	-33.8142652873363	25.7687758471616
SC-AP39	2017-06-05 17:28:58	-33.8136695842795	25.7687263275109
SC-AP39	2017-06-05 17:29:58	-33.8130738812227	25.7686768078603
SC-AP39	2017-06-05 17:30:58	-33.812478178166	25.7686272882096
SC-AP39	2017-06-05 17:31:58	-33.8118824751092	25.7685777685589
SC-AP39	2017-06-05 17:32:58	-33.8112867720524	25.7685282489083
SC-AP39	2017-06-05 17:33:58	-33.8106910689957	25.7684787292576
SC-AP39	2017-06-05 17:34:58	-33.8100953659389	25.768429209607
SC-AP39	2017-06-05 17:35:58	-33.8094996628821	25.7683796899563
SC-AP39	2017-06-05 17:36:58	-33.8089039598254	25.7683301703057
SC-AP39	2017-06-05 17:37:58	-33.8083082567686	25.768280650655
SC-AP39	2017-06-05 17:38:58	-33.8077125537118	25.7682311310044
SC-AP39	2017-06-05 17:39:58	-33.807116850655	25.7681816113537
SC-AP39	2017-06-05 17:40:58	-33.8065211475983	25.768132091703
SC-AP39	2017-06-05 17:41:58	-33.8059254445415	25.7680825720524
SC-AP39	2017-06-05 17:42:58	-33.8053297414847	25.7680330524017
SC-AP39	2017-06-05 17:43:58	-33.804734038428	25.7679835327511
SC-AP39	2017-06-05 17:44:58	-33.8041383353712	25.7679340131004
SC-AP39	2017-06-05 17:45:58	-33.8035426323144	25.7678844934498
SC-AP39	2017-06-05 17:46:58	-33.8029469292577	25.7678349737991
SC-AP39	2017-06-05 17:47:58	-33.8023512262009	25.7677854541485
SC-AP39	2017-06-05 17:48:58	-33.8017555231441	25.7677359344978
SC-AP39	2017-06-05 17:49:58	-33.8011598200873	25.7676864148472
SC-AP39	2017-06-05 17:50:58	-33.8005641170306	25.7676368951965
SC-AP39	2017-06-05 17:51:58	-33.7999684139738	25.7675873755459
SC-AP39	2017-06-05 17:52:58	-33.799372710917	25.7675378558952
SC-AP39	2017-06-05 17:53:58	-33.799243	25.767488
SC-AP39	2017-06-05 17:54:58	-33.7992412857143	25.7674717714286
SC-AP39	2017-06-05 17:55:58	-33.7992614	25.7674004
SC-AP39	2017-06-05 17:56:58	-33.799225	25.7674319142857
SC-AP39	2017-06-05 17:57:58	-33.799191	25.767494
SC-AP39	2017-06-05 17:58:58	-33.7992036571429	25.7674034571429
SC-AP39	2017-06-05 17:59:58	-33.7992116486486	25.7674786486486
SC-AP39	2017-06-05 18:00:58	-33.7992658	25.7673482285714
