# Supplementary material for: Multi-predator assemblages, dive type, bathymetry and sex influence foraging success and efficiency in African penguins
Source: PeerJ. 2020 Jun 30;8:e9380. doi: 10.7717/peerj.9380 (PMC7333648; doi:10.7717/peerj.9380)
Supplement: Data S1 [file peerj-08-9380-s002.zip › Data S1/SC-AP39-SVM-summary-vedba-preycaps.txt]

divenum	preycaps	dive.time	maxdivedepth	meandepthcap	ID	total_vedba	mean_vedba	dateW	diveNum
1	0	6.8799934387207	0.92	0	1	16.6572359558625	0.0968443950922241	2017-06-04 22:26:02.68	1
2	0	5.35999488830566	0.61	0	2	14.3857002924468	0.107355972331692	2017-06-04 22:26:14.72	2
3	0	2.39999771118164	0.53	0	3	7.01677145305802	0.1169461908843	2017-06-04 22:26:20.92	3
4	0	5.43999481201172	0.7	0	4	15.0631484589007	0.11075844455074	2017-06-04 22:26:55.27	4
5	0	12.2399883270264	0.83	0	5	33.34577789999	0.108973130392124	2017-06-04 22:27:54.00	5
6	0	3.39999675750732	0.61	0	6	3.79343598972195	0.0446286587026112	2017-06-04 23:26:22.75	6
7	0	9.59999084472656	0.72	0	7	20.0609235446096	0.0835871814358733	2017-06-05 06:35:00.48	7
8	0	0.279999732971191	0.51	0	8	0.259318162079593	0.0370454517256562	2017-06-05 06:35:02.03	8
9	0	43.7199583053589	1.31	0	9	110.86096993202	0.101428151813376	2017-06-05 06:35:47.75	9
10	0	17.0399837493896	1.27	0	10	44.5502845651559	0.104578132782056	2017-06-05 06:36:09.00	10
11	0	22.9999780654907	0.93	0	11	57.4466952279574	0.0999072960486215	2017-06-05 06:36:43.55	11
12	0	44.7999572753906	2.6	0	12	120.662448458584	0.107734328980878	2017-06-05 06:37:32.07	12
13	0	6.59999370574951	0.87	0	13	14.8950952133215	0.0902733043231603	2017-06-05 06:37:43.20	13
14	0	68.759934425354	6.88	0	14	157.635665648286	0.0917019579105795	2017-06-05 06:39:04.31	14
15	0	18.7599821090698	0.95	0	15	53.3648661956734	0.113784362890562	2017-06-05 06:39:36.92	15
16	0	16.039984703064	0.78	0	16	46.4974216394395	0.115953669923789	2017-06-05 06:40:07.72	16
17	0	1.67999839782715	0.57	0	17	4.75142135268706	0.113129079825882	2017-06-05 06:40:09.92	17
18	0	3.63999652862549	0.55	0	18	10.0294904322046	0.110214180573676	2017-06-05 06:40:16.44	18
19	0	2.11999797821045	0.53	0	19	4.35627647687098	0.0821938957900184	2017-06-05 06:40:21.03	19
20	0	1.19999885559082	0.58	0	20	3.97965919452093	0.132655306484031	2017-06-05 06:40:24.40	20
21	0	1.47999858856201	0.54	0	21	3.93751548071594	0.106419337316647	2017-06-05 06:40:27.07	21
22	0	0.359999656677246	0.52	0	22	0.457460956739979	0.050828995193331	2017-06-05 06:40:30.03	22
23	0	42.5199594497681	1.06	0	23	107.673978997037	0.101292548445002	2017-06-05 06:41:27.48	23
24	0	49.8399524688721	1.12	0	24	129.45936146412	0.103899969072328	2017-06-05 06:42:32.03	24
25	0	47.0399551391602	1.77	0	25	110.640589786026	0.0940821341717911	2017-06-05 06:43:37.00	25
26	0	49.5199527740479	1.76	0	26	121.602331118402	0.0982248231974166	2017-06-05 06:44:44.64	26
27	0	51.6799507141113	3.51	0	27	114.876113539142	0.088913400572091	2017-06-05 06:45:55.07	27
28	0	25.5599756240845	1.36	0	28	64.6607226558184	0.101190489289231	2017-06-05 06:46:39.16	28
29	0	46.879955291748	3.16	0	29	106.010109333008	0.0904523117175832	2017-06-05 06:47:45.64	29
30	0	86.6399173736572	9.22	0	30	170.788384998356	0.0788496698976715	2017-06-05 06:49:33.75	30
31	0	108.559896469116	15.43	0	31	234.830412354216	0.0865255756647811	2017-06-05 06:51:52.75	31
32	0	103.999900817871	14.82	0	32	243.81355281124	0.0937744433889384	2017-06-05 06:54:03.40	32
33	0	14.639986038208	0.99	0	33	38.9902612586734	0.106530768466321	2017-06-05 06:54:36.40	33
34	0	100.27990436554	14.51	0	34	247.07001949545	0.0985520620245115	2017-06-05 06:56:34.88	34
35	0	1.67999839782715	0.62	0	35	5.37398253928101	0.127951965220976	2017-06-05 06:56:56.75	35
36	0	3.07999706268311	0.61	0	36	8.53798212909299	0.110882884793415	2017-06-05 06:57:00.50	36
37	0	0.75999927520752	0.53	0	37	2.31831618034604	0.122016641070844	2017-06-05 06:57:02.25	37
38	0	1.11999893188477	0.51	0	38	3.15902304220203	0.112822251507215	2017-06-05 06:57:04.92	38
39	0	14.7999858856201	0.82	0	39	39.1605541419098	0.105839335518675	2017-06-05 06:57:37.48	39
40	0	117.119888305664	18.53	0	40	282.944805629042	0.0966341549279514	2017-06-05 06:59:50.20	40
41	0	92.2799119949341	15.79	0	41	228.404632193482	0.0990050421298144	2017-06-05 07:01:47.44	41
42	0	34.5199670791626	3.28	0	42	80.8487068070099	0.0936833219084703	2017-06-05 07:02:44.31	42
43	0	100.039904594421	23.05	0	43	237.4013541648	0.0949225726368653	2017-06-05 07:04:44.79	43
44	0	107.759897232056	25.89	0	44	267.260564286151	0.0992058516281185	2017-06-05 07:07:07.03	44
45	0	12.0399885177612	0.87	0	45	35.0443688389682	0.116426474548067	2017-06-05 07:07:38.92	45
46	0	16.7199840545654	1.23	0	46	45.9225827507353	0.109862638159654	2017-06-05 07:08:05.92	46
47	0	100.119904518127	20.33	0	47	256.137638552571	0.102332256712973	2017-06-05 07:10:02.92	47
48	0	24.7599763870239	1.15	0	48	75.8309615553248	0.122505592173384	2017-06-05 07:11:03.96	48
49	0	15.5599851608276	0.87	0	49	46.8381850200457	0.120406645295747	2017-06-05 07:11:29.03	49
50	0	116.519888877869	34.24	0	50	313.695833457118	0.107688236682842	2017-06-05 07:13:42.50	50
51	1	125.599880218506	36.49	29.8115625	51	388.63698134963	0.123769739283322	2017-06-05 07:16:19.88	51
52	0	121.55988407135	31.13	0	52	352.70574351445	0.116059803723083	2017-06-05 07:19:04.88	52
53	0	121.119884490967	35.13	0	53	360.091674417365	0.118920632238232	2017-06-05 07:21:37.40	53
54	0	12.7599878311157	0.87	0	54	42.8485954370586	0.134321615790152	2017-06-05 07:22:07.03	54
55	0	13.2799873352051	0.8	0	55	54.0077566524661	0.162673965820681	2017-06-05 07:22:26.03	55
56	0	13.7599868774414	1.43	0	56	56.2067282655386	0.163391651934705	2017-06-05 07:22:43.27	56
57	0	9.71999073028564	1.2	0	57	39.3961161671771	0.16212393484435	2017-06-05 07:22:56.75	57
58	0	11.75998878479	1.48	0	58	43.744688389332	0.148791457106572	2017-06-05 07:23:11.24	58
59	0	112.919892311096	34.84	0	59	360.256385431363	0.127614730935658	2017-06-05 07:25:17.25	59
60	0	125.279880523682	34.88	0	60	391.192816866527	0.124901921094038	2017-06-05 07:27:55.48	60
61	0	7.07999324798584	0.9	0	61	22.0386855835644	0.124512347929742	2017-06-05 07:28:14.55	61
62	0	9.43999099731445	0.69	0	62	32.1169489106207	0.136088766570427	2017-06-05 07:28:27.75	62
63	0	13.5599870681763	0.91	0	63	46.1248656078095	0.136061550465515	2017-06-05 07:28:45.68	63
64	0	111.479893684387	35.67	0	64	344.291833097655	0.123534923967583	2017-06-05 07:30:55.25	64
65	0	5.03999519348145	0.72	0	65	14.6776148289262	0.116489006578779	2017-06-05 07:31:14.00	65
66	0	6.99999332427979	0.8	0	66	20.621193230677	0.117835389889583	2017-06-05 07:31:26.27	66
67	0	126.599879264832	35.63	0	67	365.651068445637	0.115529563489933	2017-06-05 07:34:24.16	67
68	0	6.55999374389648	0.75	0	68	22.5483322012492	0.137489830495422	2017-06-05 07:34:52.20	68
69	0	6.71999359130859	0.74	0	69	21.4936838479469	0.127938594333017	2017-06-05 07:35:08.27	69
70	0	0.799999237060547	0.53	0	70	2.14300654801445	0.107150327400723	2017-06-05 07:35:10.31	70
71	0	1.3199987411499	0.63	0	71	4.70625505479201	0.142613789539152	2017-06-05 07:37:46.64	71
72	0	1.43999862670898	0.57	0	72	5.57647475553729	0.154902076542702	2017-06-05 07:37:54.50	72
73	0	2.1999979019165	0.61	0	73	7.93828650527378	0.144332481914069	2017-06-05 07:38:05.48	73
74	0	1.67999839782715	0.57	0	74	7.26408658847329	0.172954442582697	2017-06-05 07:38:23.50	74
75	0	16.079984664917	1.08	0	75	56.6408908677874	0.140897738477083	2017-06-05 07:38:49.03	75
76	0	115.07989025116	35.84	0	76	340.332870959447	0.118294359040475	2017-06-05 07:41:06.07	76
77	0	13.6799869537354	0.87	0	77	44.5502772854527	0.130263968670914	2017-06-05 07:41:40.20	77
78	0	14.639986038208	1	0	78	48.1798939185117	0.131639054422163	2017-06-05 07:42:03.24	78
79	0	118.319887161255	36.41	0	79	360.093429851891	0.121735439436069	2017-06-05 07:44:15.79	79
80	0	9.39999103546143	0.59	0	80	29.7887676106815	0.126760713236942	2017-06-05 07:44:40.75	80
81	0	11.2799892425537	0.79	0	81	34.1523728505004	0.121107705143618	2017-06-05 07:44:58.88	81
82	0	119.359886169434	35.69	0	82	350.893557454355	0.117591674750119	2017-06-05 07:47:15.48	82
83	0	8.0399923324585	0.7	0	83	30.2884378248536	0.150688745397282	2017-06-05 07:47:37.50	83
84	0	1.87999820709229	0.54	0	84	7.06281604752144	0.150272681862158	2017-06-05 07:47:40.24	84
85	0	1.7599983215332	0.58	0	85	6.33401520278647	0.14395489097242	2017-06-05 07:47:48.92	85
86	0	2.27999782562256	0.56	0	86	7.46746610761618	0.1310081773266	2017-06-05 07:47:53.03	86
87	0	13.0399875640869	0.69	0	87	47.5500242386409	0.145858970057181	2017-06-05 07:48:11.03	87
88	0	12.3199882507324	0.82	0	88	40.0958746505451	0.130181411203069	2017-06-05 07:48:30.20	88
89	0	116.879888534546	36.78	0	89	345.599114216564	0.118274850861247	2017-06-05 07:50:43.64	89
90	0	16.6399841308594	0.88	0	90	55.5125206389711	0.133443559228296	2017-06-05 07:51:16.55	90
91	0	11.9999885559082	0.78	0	91	38.5725416492055	0.128575138830685	2017-06-05 07:51:32.31	91
92	0	0.999999046325684	0.62	0	92	3.47023732522744	0.138809493009098	2017-06-05 07:51:44.40	92
93	0	1.23999881744385	0.6	0	93	4.05581135618074	0.130832624392927	2017-06-05 07:51:48.51	93
94	0	7.35999298095703	0.68	0	94	26.8910540921506	0.146147033109514	2017-06-05 07:52:07.55	94
95	0	16.3599843978882	0.86	0	95	54.6148916467493	0.13353274241259	2017-06-05 07:52:28.68	95
96	0	20.1599807739258	1.1	0	96	66.2588569174865	0.131465985947394	2017-06-05 07:53:02.48	96
97	0	15.2399854660034	1.01	0	97	50.4080709344222	0.132304648121843	2017-06-05 07:53:23.03	97
98	0	10.5599899291992	0.84	0	98	33.1375806994188	0.12552113901295	2017-06-05 07:53:39.25	98
99	0	9.7999906539917	1.13	0	99	29.1040604325629	0.118792083398216	2017-06-05 07:54:02.88	99
100	0	5.15999507904053	1.54	0	100	11.6049546612343	0.0899608888467778	2017-06-05 07:54:16.00	100
101	0	123.879881858826	37.73	0	101	363.950597796411	0.117517144913274	2017-06-05 07:56:29.50	101
102	0	1.91999816894531	0.6	0	102	6.16110896786161	0.12835643683045	2017-06-05 07:56:47.03	102
103	0	1.91999816894531	0.54	0	103	6.59883748512178	0.137475780940037	2017-06-05 07:56:51.20	103
104	0	1.03999900817871	0.56	0	104	3.15544624503469	0.121363317116719	2017-06-05 07:57:02.55	104
105	0	5.91999435424805	0.57	0	105	19.9813977901254	0.135009444527874	2017-06-05 07:57:09.31	105
106	0	10.199990272522	0.79	0	106	32.9237157767854	0.129112610889355	2017-06-05 07:57:30.72	106
107	0	125.5198802948	38.2	0	107	374.260007377116	0.119267051426742	2017-06-05 07:59:53.72	107
108	0	1.87999820709229	0.65	0	108	6.55974675543557	0.139569079902884	2017-06-05 08:00:09.25	108
109	0	2.27999782562256	0.57	0	109	8.37965663269323	0.147011519871811	2017-06-05 08:00:13.44	109
110	0	4.11999607086182	0.8	0	110	14.5821912110588	0.141574671952027	2017-06-05 08:00:29.07	110
111	0	7.5999927520752	0.68	0	111	23.0918080465099	0.121535831823736	2017-06-05 08:00:38.31	111
112	0	5.79999446868896	0.71	0	112	18.7446046883104	0.129273135781451	2017-06-05 08:00:50.79	112
113	0	7.07999324798584	0.76	0	113	22.8771401446819	0.129249379348485	2017-06-05 08:00:58.40	113
114	0	124.19988155365	38.39	0	114	377.186522941955	0.121477141044108	2017-06-05 08:03:24.55	114
115	0	1.07999897003174	0.57	0	115	3.69768165654258	0.13695117246454	2017-06-05 08:03:45.48	115
116	0	0.559999465942383	0.52	0	116	2.07974456053631	0.148553182895451	2017-06-05 08:03:48.25	116
117	0	2.4799976348877	0.65	0	117	7.44025783704965	0.120004158662091	2017-06-05 08:03:51.64	117
118	0	16.079984664917	0.94	0	118	55.2285012024671	0.137384331349421	2017-06-05 08:04:13.24	118
119	0	18.7999820709229	1.05	0	119	61.0585375402611	0.129911782000556	2017-06-05 08:04:37.68	119
120	0	11.1199893951416	1.44	0	120	30.9217173101851	0.1112291989575	2017-06-05 08:04:59.75	120
121	0	129.199876785278	39.62	0	121	389.131961575785	0.120474291509531	2017-06-05 08:07:23.27	121
122	0	6.83999347686768	0.85	0	122	29.7348446400248	0.173887980351022	2017-06-05 08:07:44.03	122
123	0	19.6799812316895	0.84	0	123	63.2923985450059	0.128643086473589	2017-06-05 08:08:06.44	123
124	0	12.9199876785278	0.83	0	124	40.4451881896684	0.125217300896806	2017-06-05 08:08:25.50	124
125	0	127.119878768921	39.89	0	125	382.552422158091	0.12037521150349	2017-06-05 08:10:52.68	125
126	0	1.07999897003174	0.6	0	126	4.06523147084336	0.150564128549754	2017-06-05 08:11:08.51	126
127	0	1.39999866485596	0.56	0	127	4.73321125730254	0.135234607351501	2017-06-05 08:11:12.00	127
128	0	2.15999794006348	0.59	0	128	7.85708052931903	0.145501491283686	2017-06-05 08:11:17.07	128
129	0	16.4799842834473	0.89	0	129	54.9720787387672	0.133427375579532	2017-06-05 08:11:40.50	129
130	0	6.11999416351318	0.83	0	130	19.8931548769862	0.130020620111021	2017-06-05 08:11:50.55	130
131	0	0.559999465942383	0.51	0	131	2.09185600780671	0.149418286271908	2017-06-05 08:11:55.44	131
132	0	3.03999710083008	0.67	0	132	10.5923027135829	0.139372404126091	2017-06-05 08:12:11.75	132
133	0	3.55999660491943	0.75	0	133	11.775925621756	0.132313771030966	2017-06-05 08:12:15.75	133
134	0	2.15999794006348	0.67	0	134	8.4608685212121	0.156682750392817	2017-06-05 08:12:18.25	134
135	0	0.239999771118164	0.51	0	135	0.436117006054614	0.072686167675769	2017-06-05 08:12:25.07	135
136	0	7.63999271392822	0.76	0	136	24.9838215589842	0.130805348476357	2017-06-05 08:12:58.75	136
137	0	10.9199895858765	0.76	0	137	34.7655182386827	0.127346220654515	2017-06-05 08:13:10.00	137
138	0	29.9999713897705	1.33	0	138	96.6039151294117	0.128805220172549	2017-06-05 08:14:18.25	138
139	0	3.03999710083008	0.67	0	139	10.5966682502826	0.139429845398455	2017-06-05 08:14:34.75	139
140	0	1.79999828338623	0.6	0	140	6.45975215779535	0.143550047951008	2017-06-05 08:14:38.50	140
141	0	5.15999507904053	0.67	0	141	18.2475643703908	0.14145398736737	2017-06-05 08:14:45.68	141
142	0	1.59999847412109	0.56	0	142	5.47951401725317	0.136987850431329	2017-06-05 08:14:49.16	142
143	0	0.439999580383301	0.53	0	143	1.4846601176195	0.134969101601773	2017-06-05 08:14:52.20	143
144	0	2.11999797821045	0.66	0	144	8.37494368611714	0.158017805398437	2017-06-05 08:15:02.55	144
145	0	1.87999820709229	0.6	0	145	7.08937717627587	0.150837812261189	2017-06-05 08:15:07.25	145
146	0	2.4799976348877	0.7	0	146	7.02789302360793	0.113353113283999	2017-06-05 08:15:11.75	146
147	0	2.11999797821045	0.69	0	147	7.35605358008175	0.138793463775127	2017-06-05 08:15:21.64	147
148	0	2.15999794006348	0.6	0	148	7.59335097829607	0.140617610709187	2017-06-05 08:15:25.40	148
149	0	2.1999979019165	0.67	0	149	8.14803286284033	0.148146052051642	2017-06-05 08:15:35.88	149
150	0	7.55999279022217	0.76	0	150	24.4418460321771	0.129321936678186	2017-06-05 08:15:44.68	150
151	0	11.9999885559082	0.81	0	151	40.1076873055597	0.133692291018532	2017-06-05 08:16:04.31	151
152	0	1.59999847412109	0.57	0	152	7.82111863397465	0.195527965849366	2017-06-05 08:16:12.24	152
153	0	129.079876899719	40.87	0	153	404.421071988233	0.125324162376273	2017-06-05 08:18:46.75	153
154	0	1.43999862670898	0.65	0	154	5.07844838600249	0.141068010722291	2017-06-05 08:19:00.88	154
155	0	6.95999336242676	0.67	0	155	25.3472708968727	0.145673970671682	2017-06-05 08:19:09.20	155
156	1	12.6399879455566	1.09	1.0335625	156	61.6902428080692	0.195222287367308	2017-06-05 08:19:27.64	156
157	0	0.719999313354492	0.53	0	157	3.35130245252779	0.186183469584877	2017-06-05 08:19:37.03	157
158	0	2.35999774932861	0.77	0	158	9.64117115288415	0.163409680557359	2017-06-05 08:19:48.16	158
159	0	1.99999809265137	0.62	0	159	8.01441838100203	0.160288367620041	2017-06-05 08:19:51.88	159
160	0	0.959999084472656	0.57	0	160	3.70143438910602	0.154226432879418	2017-06-05 08:19:57.25	160
161	0	2.03999805450439	0.67	0	161	7.57959374813214	0.148619485257493	2017-06-05 08:20:09.92	161
162	0	2.11999797821045	0.76	0	162	7.69127571628201	0.14511840974117	2017-06-05 08:20:14.24	162
163	0	1.35999870300293	0.52	0	163	5.09136744303688	0.149746101265791	2017-06-05 08:20:18.07	163
164	0	9.15999126434326	0.81	0	164	29.4290691774315	0.128511219115421	2017-06-05 08:20:37.20	164
165	0	131.19987487793	41.24	0	165	400.767405405374	0.122185184574809	2017-06-05 08:23:03.64	165
166	0	13.6799869537354	0.94	0	166	44.5990371856623	0.130406541478545	2017-06-05 08:23:33.16	166
167	0	12.1199884414673	0.86	0	167	39.3653774404433	0.129918737427206	2017-06-05 08:23:52.79	167
168	0	136.079870223999	41.53	0	168	411.160825311987	0.120858561232213	2017-06-05 08:26:30.68	168
169	0	127.799878120422	41.66	0	169	386.577729470702	0.120994594513522	2017-06-05 08:29:09.03	169
170	0	137.439868927002	41.55	0	170	436.374057210295	0.127000598722437	2017-06-05 08:31:55.75	170
171	1	129.519876480103	41.3	40.5365625	171	422.916573040384	0.130610430216301	2017-06-05 08:34:36.68	171
172	0	23.2799777984619	1.86	0	172	72.1214629612809	0.123920039452373	2017-06-05 08:35:21.25	172
173	0	13.7999868392944	0.99	0	173	34.9234995814129	0.101227535018588	2017-06-05 08:47:46.64	173
174	0	134.399871826172	41.59	0	174	366.508300423874	0.109079851316629	2017-06-05 08:50:15.40	174
175	0	22.4399785995483	1.13	0	175	72.72175343177	0.129628793996025	2017-06-05 08:50:52.79	175
176	0	20.3199806213379	1.43	0	176	67.4246674400963	0.132725723307276	2017-06-05 08:51:16.31	176
177	0	9.75999069213867	1.21	0	177	28.8081910652166	0.118066356824658	2017-06-05 08:51:29.55	177
178	0	13.3199872970581	1.77	0	178	41.2930496696312	0.124003152161055	2017-06-05 08:51:49.25	178
179	0	131.039875030518	41.52	0	179	384.66934239528	0.117420434186593	2017-06-05 08:54:09.50	179
180	0	21.3999795913696	1.28	0	180	67.8091487917869	0.126746072508013	2017-06-05 08:54:46.31	180
181	0	12.3599882125854	1.45	0	181	39.01654700873	0.126267142423074	2017-06-05 08:55:02.88	181
182	0	123.519882202148	41.49	0	182	378.175744507289	0.122466238506247	2017-06-05 08:57:19.96	182
183	0	138.439867973328	40.69	0	183	436.404618932458	0.126092059789788	2017-06-05 09:00:05.88	183
184	0	16.7199840545654	1.3	0	184	55.3712297691478	0.13246705686399	2017-06-05 09:00:37.20	184
185	0	130.439875602722	38.51	0	185	396.300883374211	0.121527409805033	2017-06-05 09:03:07.55	185
186	0	12.9599876403809	1.1	0	186	43.5628603481667	0.134453272679527	2017-06-05 09:03:31.79	186
187	0	125.439880371094	39.36	0	187	391.316388188074	0.124782011539565	2017-06-05 09:05:53.55	187
188	0	19.7199811935425	1.72	0	188	67.2077259579687	0.136323987744358	2017-06-05 09:06:26.00	188
189	0	21.4399795532227	2.6	0	189	65.4202173719306	0.122052644350617	2017-06-05 09:06:56.07	189
190	0	99.7599048614502	34.05	0	190	298.13947112224	0.119542690907073	2017-06-05 09:08:49.31	190
191	0	124.19988155365	38.16	0	191	386.408511233704	0.124447185582513	2017-06-05 09:11:14.20	191
192	0	25.5599756240845	1.44	0	192	90.714176296934	0.141962717209599	2017-06-05 09:11:54.75	192
193	0	21.7599792480469	2.14	0	193	80.6950883177584	0.148336559407644	2017-06-05 09:12:21.72	193
194	1	113.919891357422	33.95	31.73695	194	360.811733343764	0.126689513112277	2017-06-05 09:14:29.88	194
195	0	131.399874687195	40.89	0	195	410.639050250002	0.125004277092847	2017-06-05 09:17:08.51	195
196	0	22.1599788665771	1.73	0	196	73.3138998345637	0.132335559268166	2017-06-05 09:17:44.88	196
197	0	46.1999559402466	4.6	0	197	153.611685072362	0.132997129932781	2017-06-05 09:18:40.00	197
198	0	26.1599750518799	3.07	0	198	94.068114881991	0.143835038045858	2017-06-05 09:19:14.75	198
199	0	11.9199886322021	1.86	0	199	47.3607779939849	0.158928785214715	2017-06-05 09:19:30.50	199
200	2	106.079898834229	40.67	38.23431875	200	386.000551919059	0.145550736017745	2017-06-05 09:21:33.40	200
201	0	12.5199880599976	2.43	0	201	43.3550244431204	0.138514455089841	2017-06-05 09:22:05.25	201
202	0	121.15988445282	40.44	0	202	395.300848410647	0.130505397296351	2017-06-05 09:24:31.24	202
203	0	7.51999282836914	1.01	0	203	32.7081417387114	0.173979477333571	2017-06-05 09:24:47.79	203
204	0	8.95999145507812	1.23	0	204	39.9371904052688	0.17829102859495	2017-06-05 09:25:00.51	204
205	0	17.8799829483032	1.93	0	205	64.5787253083548	0.144471421271487	2017-06-05 09:25:26.92	205
206	2	108.039896965027	39.78	37.26186875	206	391.731377381118	0.145031979778274	2017-06-05 09:27:36.40	206
207	0	119.559885978699	37.98	0	207	379.775527500732	0.12705772080988	2017-06-05 09:30:18.72	207
208	0	7.35999298095703	0.7	0	208	31.4276093550938	0.170802224755944	2017-06-05 09:30:38.24	208
209	0	7.15999317169189	0.94	0	209	31.0105560379897	0.173243329821171	2017-06-05 09:30:50.92	209
210	0	14.7599859237671	1.02	0	210	76.6842863475645	0.207816494166841	2017-06-05 09:31:11.92	210
211	0	1.27999877929688	0.7	0	211	8.02363965556046	0.250738739236264	2017-06-05 09:31:19.50	211
212	0	1.91999816894531	0.54	0	212	9.86455323372184	0.205511525702538	2017-06-05 09:31:29.03	212
213	0	9.39999103546143	0.77	0	213	46.528845255841	0.197995086195068	2017-06-05 09:31:42.48	213
214	0	11.0399894714355	1.29	0	214	55.9803049968959	0.202827192017739	2017-06-05 09:31:56.75	214
215	0	26.359974861145	8.25	0	215	112.075635234475	0.170069249217717	2017-06-05 09:33:08.64	215
216	2	132.839873313904	39.93	32.4541	216	665.163259262483	0.200290050967324	2017-06-05 09:35:37.00	216
217	1	10.3199901580811	6.9	3.2345	217	110.372520185975	0.427800465837113	2017-06-05 09:35:50.50	217
218	1	15.8399848937988	9.83	0.95315	218	140.803732372045	0.355564980737489	2017-06-05 09:36:12.75	218
219	0	9.87999057769775	1.17	0	219	45.6802879782341	0.184940437158843	2017-06-05 09:36:36.20	219
220	2	13.9999866485596	6.46	1.40949375	220	121.157904566001	0.346165441617146	2017-06-05 09:36:56.31	220
221	1	0.559999465942383	0.52	0.535	221	3.44189154740504	0.245849396243217	2017-06-05 09:36:58.44	221
222	0	8.15999221801758	6.97	0	222	64.4386477399567	0.315875724215474	2017-06-05 09:37:08.51	222
223	2	6.4399938583374	3.24	2.54795	223	55.0335377347898	0.341823215744036	2017-06-05 09:37:20.03	223
224	0	2.75999736785889	1.23	0	224	29.8949296242955	0.43325984962747	2017-06-05 09:37:24.88	224
225	0	6.23999404907227	1.77	0	225	54.8355337475537	0.351509831715088	2017-06-05 09:37:31.44	225
226	2	13.199987411499	5.02	1.9678125	226	133.493862852471	0.4045268571287	2017-06-05 09:37:46.51	226
227	2	15.5999851226807	3.06	1.2830625	227	177.170046136605	0.45428216958104	2017-06-05 09:38:03.68	227
228	0	19.6399812698364	9.54	0	228	114.178909548554	0.232543603968542	2017-06-05 09:38:24.48	228
229	0	43.5199584960938	25.52	0	229	200.683312476837	0.184451573967681	2017-06-05 09:39:20.72	229
230	0	97.1599073410034	40.33	0	230	312.539519561035	0.128670036871566	2017-06-05 09:41:24.27	230
231	0	27.4399738311768	7.2	0	231	98.8448261134476	0.144088667803859	2017-06-05 09:42:02.55	231
232	0	105.959898948669	40.16	0	232	363.65340205624	0.137279502474987	2017-06-05 09:44:10.27	232
233	0	5.31999492645264	0.86	0	233	30.4357066358368	0.22883989951757	2017-06-05 09:44:22.16	233
234	0	7.23999309539795	1.72	0	234	31.1542656757065	0.172123014782909	2017-06-05 09:44:33.55	234
235	0	12.3199882507324	2.11	0	235	48.2456628060156	0.156641762357194	2017-06-05 09:44:51.24	235
236	0	13.2399873733521	2.56	0	236	58.9905055636742	0.178219050041312	2017-06-05 09:45:06.51	236
237	0	15.3999853134155	2.73	0	237	62.3801501564252	0.162026364042663	2017-06-05 09:45:24.27	237
238	0	103.879900932312	38.85	0	238	327.445613929199	0.126086104708972	2017-06-05 09:47:23.92	238
239	0	0.439999580383301	0.52	0	239	1.85106672837533	0.168278793488666	2017-06-05 09:48:19.07	239
240	0	1.99999809265137	0.6	0	240	7.93349206321495	0.158669841264299	2017-06-05 09:48:23.72	240
241	0	3.99999618530273	0.72	0	241	18.1869527262843	0.181869527262843	2017-06-05 09:48:38.07	241
242	0	1.39999866485596	0.58	0	242	6.14035198377199	0.175438628107771	2017-06-05 09:48:55.00	242
243	1	17.8799829483032	5.61	5.5831375	243	148.892558617732	0.333092972299176	2017-06-05 09:50:02.96	243
244	0	14.1999864578247	3.44	0	244	57.4468133763516	0.16182200951085	2017-06-05 09:50:19.55	244
245	0	94.7999095916748	36.98	0	245	371.643977068324	0.156811804670179	2017-06-05 09:52:18.79	245
246	2	149.639857292175	40.74	39.90893125	246	632.489290614883	0.169069577817397	2017-06-05 09:55:26.48	246
247	0	8.87999153137207	1.39	0	247	38.5962062400447	0.173856784865066	2017-06-05 09:55:45.16	247
248	0	8.95999145507812	1.97	0	248	37.7472213014452	0.168514380810023	2017-06-05 09:55:56.55	248
249	0	11.719988822937	2.07	0	249	52.1777772327911	0.178081150965157	2017-06-05 09:56:11.48	249
250	0	1.83999824523926	0.62	0	250	7.90950884023144	0.171945844352857	2017-06-05 09:56:37.07	250
251	0	1.87999820709229	0.63	0	251	8.09024127373991	0.172132793058296	2017-06-05 09:56:44.75	251
252	0	1.59999847412109	0.57	0	252	6.44490701551634	0.161122675387908	2017-06-05 09:56:46.79	252
253	0	4.95999526977539	0.89	0	253	21.0235801023884	0.169545000825713	2017-06-05 09:57:15.00	253
254	0	4.2399959564209	0.99	0	254	15.9630568653875	0.150594876088561	2017-06-05 09:57:23.51	254
255	0	6.99999332427979	1.23	0	255	23.6554259490425	0.135173862565957	2017-06-05 09:57:33.68	255
256	0	1.79999828338623	0.64	0	256	6.67194463736879	0.148265436385973	2017-06-05 09:57:39.25	256
257	0	4.55999565124512	1.13	0	257	18.3067594797725	0.160585609471689	2017-06-05 09:58:42.88	257
258	0	0.919999122619629	0.62	0	258	1.51158609226707	0.0657211344463945	2017-06-05 09:58:45.55	258
259	0	1.27999877929688	0.56	0	259	4.35172021372209	0.135991256678815	2017-06-05 09:58:49.96	259
260	0	105.719899177551	38.82	0	260	320.838680544737	0.121391857943525	2017-06-05 10:01:21.68	260
261	0	21.3999795913696	1.53	0	261	74.8831595107877	0.13996852245007	2017-06-05 10:02:23.40	261
262	0	3.91999626159668	0.75	0	262	14.1293166854957	0.144176700872405	2017-06-05 10:02:32.07	262
263	0	17.8399829864502	1.22	0	263	70.4356834053384	0.157927541267575	2017-06-05 10:02:53.55	263
264	1	7.07999324798584	2.09	1.98425	264	37.5485155687746	0.212138506038274	2017-06-05 10:03:09.75	264
265	0	108.519896507263	41.22	0	265	342.091515535338	0.126093444723678	2017-06-05 10:05:20.55	265
266	0	11.1199893951416	1.06	0	266	44.8355173734926	0.161278839472995	2017-06-05 10:05:43.07	266
267	0	8.4799919128418	1.18	0	267	31.8027367149437	0.150012909032753	2017-06-05 10:05:55.40	267
268	0	9.95999050140381	0.99	0	268	36.4159639729852	0.146248851297129	2017-06-05 10:06:11.68	268
269	0	112.399892807007	40.31	0	269	362.389759041733	0.128964327061115	2017-06-05 10:08:22.75	269
270	2	99.5599050521851	41.48	39.86854375	270	373.078270683345	0.149890827916169	2017-06-05 10:10:34.16	270
271	0	13.3999872207642	1.81	0	271	51.2097220118557	0.152864841826435	2017-06-05 10:17:59.55	271
272	0	16.9199838638306	2.26	0	272	70.1312914046025	0.165795015140904	2017-06-05 10:18:18.75	272
273	0	8.75999164581299	1.96	0	273	42.3741672782356	0.193489348302446	2017-06-05 10:18:30.27	273
274	0	17.3199834823608	4.06	0	274	68.1186918819631	0.15731799510846	2017-06-05 10:18:50.92	274
275	0	28.4799728393555	7.15	0	275	83.9945241161627	0.117969837241802	2017-06-05 10:19:25.75	275
276	0	23.5199775695801	7.22	0	276	85.4467159704157	0.145317544167374	2017-06-05 10:19:54.64	276
277	0	21.7999792098999	6.44	0	277	91.7098574361044	0.168274967772669	2017-06-05 10:20:26.51	277
278	1	20.439980506897	6.11	5.9313875	278	159.559064638228	0.312248658783225	2017-06-05 10:21:00.79	278
279	0	0.159999847412109	0.52	0	279	0.625117536073933	0.156279384018483	2017-06-05 10:21:02.00	279
280	0	5.39999485015869	2.32	0	280	21.0113893684186	0.155639921247545	2017-06-05 10:21:08.75	280
281	1	105.519899368286	40.92	38.463475	281	422.376797933348	0.16011250869346	2017-06-05 10:23:10.64	281
282	1	5.07999515533447	1.07	0.93825	282	32.2942004986085	0.25428504329613	2017-06-05 10:23:26.16	282
283	0	2.59999752044678	0.83	0	283	16.6803071928244	0.256620110658836	2017-06-05 10:23:31.40	283
284	0	0.679999351501465	0.55	0	284	2.67537547668779	0.157375028040458	2017-06-05 10:23:34.44	284
285	0	3.23999691009521	0.99	0	285	14.8464440180969	0.183289432322184	2017-06-05 10:23:41.40	285
286	0	6.91999340057373	1.58	0	286	55.8658164516499	0.322923794518208	2017-06-05 10:23:50.27	286
287	0	10.7199897766113	3.11	0	287	44.7514582646983	0.166983053226486	2017-06-05 10:24:03.51	287
288	0	13.9999866485596	4.44	0	288	63.5938768283058	0.181696790938016	2017-06-05 10:24:19.44	288
289	0	101.159903526306	41.16	0	289	356.183565704664	0.140839685925134	2017-06-05 10:26:05.72	289
290	2	107.599897384644	41.15	40.2850625	290	362.486915339633	0.134753500126258	2017-06-05 10:28:45.75	290
291	0	10.9599895477295	1.39	0	291	31.8721905564842	0.116321863344833	2017-06-05 10:30:05.24	291
292	0	8.95999145507812	1.81	0	292	39.2671371249666	0.175299719307887	2017-06-05 10:30:19.50	292
293	0	3.3599967956543	0.78	0	293	15.5367365756674	0.184961149710327	2017-06-05 10:30:25.16	293
294	0	4.71999549865723	1.32	0	294	21.6765291714786	0.183699399758293	2017-06-05 10:30:31.31	294
295	0	15.5199851989746	3.26	0	295	67.6467004697064	0.174347166159037	2017-06-05 10:30:48.64	295
296	0	18.2399826049805	4.89	0	296	77.061668111604	0.168994886209658	2017-06-05 10:31:09.31	296
297	3	108.319896697998	40.69	39.7768583333333	297	480.581064965562	0.177467158406781	2017-06-05 10:33:11.75	297
298	0	5.47999477386475	1.58	0	298	25.172118311766	0.183738089866905	2017-06-05 10:33:22.51	298
299	0	9.19999122619629	2.41	0	299	53.2509933661462	0.231526058113679	2017-06-05 10:33:36.31	299
300	0	15.3999853134155	5.01	0	300	83.6891203124423	0.217374338473876	2017-06-05 10:34:05.44	300
301	1	102.479902267456	40.85	39.75705	301	401.720718425979	0.156799655903973	2017-06-05 10:36:04.79	301
302	0	14.4399862289429	3.57	0	302	59.4735817946932	0.164746763974219	2017-06-05 10:36:36.50	302
303	1	32.2799692153931	7.25	5.6795375	303	235.982705587036	0.292419709525447	2017-06-05 10:37:33.79	303
304	0	12.8399877548218	6.29	0	304	66.8674705986968	0.208309877254507	2017-06-05 10:37:49.75	304
305	0	17.9199829101562	5.12	0	305	74.1662911056655	0.165549756932289	2017-06-05 10:38:20.79	305
306	0	82.5199213027954	37.24	0	306	308.571018935958	0.149573930652428	2017-06-05 10:40:03.72	306
307	1	113.479891777039	41.04	39.0966125	307	392.203291981301	0.138245784977547	2017-06-05 10:42:30.55	307
308	0	16.9999837875366	2.67	0	308	64.7397737525954	0.152328879417871	2017-06-05 10:42:57.16	308
309	0	14.3999862670898	2.14	0	309	74.0377185888017	0.205660329413338	2017-06-05 10:43:15.03	309
310	0	8.51999187469482	1.92	0	310	42.9109303255735	0.20145976678673	2017-06-05 10:43:26.55	310
311	0	16.4799842834473	2.65	0	311	77.7311094907984	0.18866774148252	2017-06-05 10:43:45.40	311
312	0	16.8399839401245	5.62	0	312	65.0357427154561	0.154479198849064	2017-06-05 10:44:15.75	312
313	2	94.3999099731445	40.5	40.195575	313	372.005026214741	0.157629248396077	2017-06-05 10:45:54.75	313
314	0	0.119999885559082	0.52	0	314	0.465443037433044	0.155147679144348	2017-06-05 10:46:06.00	314
315	1	5.35999488830566	2.64	0.5504875	315	55.2976880949073	0.412669314141099	2017-06-05 10:46:15.00	315
316	1	21.6399793624878	19.62	5.89345	316	238.552951631911	0.440948154587636	2017-06-05 10:46:37.79	316
317	0	17.1999835968018	6.91	0	317	64.9570761438094	0.151062967776301	2017-06-05 10:47:15.51	317
318	1	72.2799310684204	40.74	40.687675	318	338.331053057534	0.187233565610146	2017-06-05 10:48:33.75	318
319	1	42.3199596405029	30.81	30.651975	319	305.349542305179	0.288610153407542	2017-06-05 10:49:59.72	319
320	1	9.11999130249023	2.41	0.6273125	320	118.262229033545	0.518693986989231	2017-06-05 10:50:13.68	320
321	0	7.95999240875244	3.15	0	321	85.4155872884418	0.429224056725838	2017-06-05 10:50:38.20	321
322	0	1.59999847412109	1.01	0	322	7.77201481736369	0.194300370434092	2017-06-05 10:50:43.72	322
323	0	3.91999626159668	1.23	0	323	12.7053846456884	0.129646782098862	2017-06-05 10:50:59.40	323
324	0	19.9199810028076	6.82	0	324	88.9097471118248	0.178533628738604	2017-06-05 10:51:22.16	324
325	5	117.839887619019	41.15	36.5640375	325	653.381912598733	0.221786121045055	2017-06-05 10:53:35.75	325
326	0	7.55999279022217	1.51	0	326	32.1318717941311	0.170009903672651	2017-06-05 10:53:54.00	326
327	0	5.9999942779541	1.52	0	327	23.2479011653684	0.154986007769123	2017-06-05 10:54:03.64	327
328	0	10.279990196228	2.5	0	328	37.1738382067476	0.144645284851158	2017-06-05 10:54:21.27	328
329	0	14.599986076355	3.35	0	329	51.0611676792246	0.139893610080068	2017-06-05 10:54:45.79	329
330	1	103.399901390076	40.81	39.7956	330	367.787554474152	0.142277583935842	2017-06-05 10:56:58.75	330
331	0	13.4399871826172	2.36	0	331	49.6383203496096	0.1477330962786	2017-06-05 10:57:24.50	331
332	0	16.9199838638306	2.42	0	332	64.7722649027981	0.153125921756024	2017-06-05 10:57:44.50	332
333	0	20.5999803543091	2.72	0	333	88.5240948708128	0.171891446351093	2017-06-05 10:58:07.79	333
334	0	16.4799842834473	2.71	0	334	69.1597187947684	0.167863395132933	2017-06-05 10:58:27.27	334
335	0	11.7999887466431	2.6	0	335	47.5393370521052	0.161150295091882	2017-06-05 10:58:40.68	335
336	0	0.0799999237060547	0.51	0	336	0	0	2017-06-05 10:58:43.96	336
337	0	11.9199886322021	2.64	0	337	60.5971663692337	0.203346195869912	2017-06-05 10:59:00.44	337
338	0	13.6399869918823	4.29	0	338	61.1642252493098	0.179367229470117	2017-06-05 10:59:19.64	338
339	0	1.55999851226807	0.62	0	339	10.9562566453422	0.280929657572876	2017-06-05 10:59:24.40	339
340	0	2.99999713897705	0.74	0	340	14.2298945129799	0.189731926839732	2017-06-05 10:59:36.75	340
341	0	9.67999076843262	2.38	0	341	49.4806999440939	0.204465702248322	2017-06-05 10:59:48.50	341
342	0	19.4799814224243	4.53	0	342	91.4493107352452	0.187780925534384	2017-06-05 11:00:10.48	342
343	1	96.1599082946777	41.03	40.24545	343	385.08286094386	0.16018421836267	2017-06-05 11:01:54.79	343
344	0	107.999897003174	40.81	0	344	367.728792503874	0.136195849075509	2017-06-05 11:04:15.51	344
345	0	14.0799865722656	2.13	0	345	56.4043738397248	0.160239698408309	2017-06-05 11:04:49.75	345
346	0	12.0799884796143	2.22	0	346	47.8814711529349	0.15854791772495	2017-06-05 11:05:04.27	346
347	0	16.6799840927124	2.85	0	347	71.0330752342348	0.170343106077302	2017-06-05 11:05:23.24	347
348	0	18.2399826049805	4.87	0	348	65.2308391747671	0.143050085909577	2017-06-05 11:05:46.68	348
349	0	20.439980506897	4.69	0	349	70.6796070967875	0.138316256549486	2017-06-05 11:06:10.72	349
350	0	0.799999237060547	0.62	0	350	3.45146479041005	0.172573239520502	2017-06-05 11:06:15.40	350
351	0	6.95999336242676	2.88	0	351	45.562027953184	0.261850735363127	2017-06-05 11:06:24.07	351
352	1	40.0399618148804	11.09	4.9698625	352	160.675430423071	0.160514915507563	2017-06-05 11:07:06.79	352
353	1	1.07999897003174	0.71	0.552375	353	5.60031816429162	0.20741919127006	2017-06-05 11:07:14.55	353
354	0	18.3199825286865	8.75	0	354	208.024753805482	0.454202519225943	2017-06-05 11:07:34.68	354
355	0	10.3999900817871	4.81	0	355	52.322875025302	0.201241827020392	2017-06-05 11:07:51.75	355
356	1	33.599967956543	21.94	16.31965	356	232.209527578971	0.276439913784489	2017-06-05 11:08:44.51	356
357	3	21.2399797439575	13.83	7.30680416666667	357	213.363365251834	0.401814247178596	2017-06-05 11:09:10.20	357
358	0	13.4799871444702	3.18	0	358	198.765310854272	0.589808044077959	2017-06-05 11:09:24.79	358
359	0	4.11999607086182	2.22	0	359	37.787894531145	0.366872762438301	2017-06-05 11:09:31.31	359
360	1	10.3199901580811	6.22	4.2239375	360	75.1759538842878	0.29137966621817	2017-06-05 11:09:43.75	360
361	1	18.6399822235107	12.63	11.837775	361	181.026526417938	0.388468940811026	2017-06-05 11:10:08.55	361
362	1	15.6799850463867	8.24	2.919525	362	179.888437081074	0.458899074186413	2017-06-05 11:10:25.64	362
363	0	3.23999691009521	1.7	0	363	19.2913088987521	0.238164307392002	2017-06-05 11:10:29.25	363
364	1	10.9199895858765	2.93	1.463625	364	112.157084513276	0.41083181140394	2017-06-05 11:10:44.31	364
365	0	14.639986038208	4.57	0	365	194.021096519082	0.530112285571262	2017-06-05 11:11:00.03	365
366	0	6.47999382019043	2.6	0	366	25.1922584599051	0.155507768271019	2017-06-05 11:11:16.24	366
367	0	13.9999866485596	5.06	0	367	61.7006700210851	0.176287628631672	2017-06-05 11:11:37.00	367
368	0	17.1599836349487	5.12	0	368	53.7601601703848	0.125315058672226	2017-06-05 11:12:01.07	368
369	1	42.3199596405029	15.03	6.5836	369	233.471071660053	0.22067209041593	2017-06-05 11:13:04.50	369
370	0	5.59999465942383	0.9	0	370	31.0124848177879	0.221517748698485	2017-06-05 11:13:18.92	370
371	4	93.67991065979	39.93	38.1636208333333	371	435.391989346371	0.185906058644906	2017-06-05 11:15:09.03	371
372	0	9.95999050140381	1.69	0	372	51.5711671385694	0.207113121038432	2017-06-05 11:15:26.75	372
373	0	30.679970741272	4.4	0	373	146.32914767827	0.190781157338031	2017-06-05 11:16:15.48	373
374	0	6.07999420166016	1.67	0	374	31.1580720469339	0.20498731609825	2017-06-05 11:16:32.44	374
375	0	27.4799737930298	6.21	0	375	94.1143253166417	0.136993195511851	2017-06-05 11:17:05.79	375
376	0	23.2399778366089	7.8	0	376	83.6850240515268	0.144036185975089	2017-06-05 11:17:32.07	376
377	0	107.919897079468	40.88	0	377	346.066573688282	0.128267818268452	2017-06-05 11:19:37.27	377
378	0	21.7599792480469	1.5	0	378	72.7923466722781	0.133809460794629	2017-06-05 11:20:55.64	378
379	0	5.59999465942383	1.21	0	379	30.3441028027232	0.216743591448023	2017-06-05 11:21:05.51	379
380	1	16.9199838638306	3.31	2.6760375	380	160.972807913603	0.380550373318211	2017-06-05 11:21:24.51	380
381	0	7.35999298095703	6.46	0	381	97.860706066914	0.531851663407141	2017-06-05 11:21:39.50	381
382	0	7.79999256134033	6.18	0	382	79.6225804613461	0.408320925442801	2017-06-05 11:21:48.00	382
383	0	7.5999927520752	3.12	0	383	38.1435198595563	0.200755367681875	2017-06-05 11:21:59.92	383
384	0	16.7999839782715	6.99	0	384	93.2888279455104	0.22211625701312	2017-06-05 11:22:22.00	384
385	3	91.2799129486084	41.08	37.0615041666667	385	431.795170466319	0.189217866111446	2017-06-05 11:24:21.75	385
386	0	6.91999340057373	1.7	0	386	30.0453453461263	0.173672516451597	2017-06-05 11:24:35.64	386
387	0	6.39999389648438	1.94	0	387	28.3622469551952	0.17726404346997	2017-06-05 11:24:45.50	387
388	1	13.2799873352051	3.2	1.973175	388	51.8088159269453	0.156050650382366	2017-06-05 11:25:03.48	388
389	1	5.5599946975708	2.5	0.5785625	389	83.5513957432304	0.601089178008852	2017-06-05 11:25:13.75	389
390	0	1.07999897003174	0.53	0	390	7.94686800518129	0.294328444636344	2017-06-05 11:25:17.44	390
391	1	33.7199678421021	6.74	0.597175	391	83.5466784751075	0.0991063801602698	2017-06-05 11:26:22.50	391
392	0	7.39999294281006	3.6	0	392	60.6499919396784	0.327837794268532	2017-06-05 11:27:17.31	392
393	0	4.47999572753906	1.1	0	393	13.963002131082	0.124669661884661	2017-06-05 11:27:25.55	393
394	0	22.0399789810181	4.92	0	394	63.4513927939027	0.115156792729406	2017-06-05 11:27:59.44	394
395	0	25.1999759674072	5.64	0	395	61.5289155980332	0.0976649453937036	2017-06-05 11:28:28.27	395
396	0	39.0799627304077	4.32	0	396	132.289319991873	0.135403602857597	2017-06-05 11:29:22.55	396
397	0	26.5199747085571	4.88	0	397	130.410502145467	0.196697589962997	2017-06-05 11:29:51.51	397
398	2	8.83999156951904	2.24	2.12465	398	119.15122975969	0.539145836016698	2017-06-05 11:30:04.50	398
399	0	7.15999317169189	4.98	0	399	110.185349328138	0.61556061077172	2017-06-05 11:30:12.20	399
400	0	5.19999504089355	1.9	0	400	23.9014401648469	0.183857232037284	2017-06-05 11:30:20.31	400
401	0	8.39999198913574	2.38	0	401	31.2547459265304	0.148832123459669	2017-06-05 11:30:31.24	401
402	0	35.079966545105	7.8	0	402	141.818442755928	0.161708600633898	2017-06-05 11:31:14.51	402
403	0	0.75999927520752	0.58	0	403	1.79994633554414	0.094734017660218	2017-06-05 11:31:18.40	403
404	0	81.5999221801758	32.45	0	404	261.945846551477	0.12840482674092	2017-06-05 11:32:49.64	404
405	0	15.3199853897095	2.49	0	405	52.8894604189964	0.138092585950382	2017-06-05 11:33:14.50	405
406	0	12.9599876403809	3.09	0	406	45.4000635240523	0.140123652852013	2017-06-05 11:33:29.55	406
407	0	19.3999814987183	3.73	0	407	71.3177227328876	0.147046850995645	2017-06-05 11:33:51.16	407
408	0	22.5199785232544	4.03	0	408	79.7216656748462	0.141601537610739	2017-06-05 11:34:15.79	408
409	0	23.7999773025513	4.19	0	409	81.9835576632875	0.137787491871071	2017-06-05 11:34:42.50	409
410	0	17.4799833297729	3.45	0	410	62.3152775686124	0.142597889173026	2017-06-05 11:35:03.24	410
411	0	18.3599824905396	3.29	0	411	63.821151171232	0.139043902333839	2017-06-05 11:35:23.75	411
412	0	1.7599983215332	0.68	0	412	6.9289583677699	0.157476326540225	2017-06-05 11:35:28.25	412
413	0	21.919979095459	4.21	0	413	79.5851047745157	0.145228293384153	2017-06-05 11:35:52.44	413
414	0	16.8399839401245	4.82	0	414	68.5937286604193	0.162930471877481	2017-06-05 11:36:11.88	414
415	0	23.1599779129028	5.79	0	415	80.9927868799745	0.139883915164032	2017-06-05 11:36:39.55	415
416	3	103.31990146637	42.24	29.54525625	416	386.660691776707	0.149694421903487	2017-06-05 11:38:39.64	416
417	0	105.559899330139	41.92	0	417	317.772046639245	0.120413810776523	2017-06-05 11:40:53.64	417
418	0	10.0399904251099	2.51	0	418	33.5487276996856	0.133660269719863	2017-06-05 11:41:14.72	418
419	0	16.9599838256836	2.9	0	419	57.9251583752162	0.136615939564189	2017-06-05 11:41:35.92	419
420	0	15.9999847412109	2.77	0	420	53.4351674316867	0.133587918579217	2017-06-05 11:41:55.75	420
421	0	24.2399768829346	3.64	0	421	89.7895191009176	0.148167523268841	2017-06-05 11:42:22.27	421
422	0	22.7999782562256	3.84	0	422	74.958974968856	0.131506973629572	2017-06-05 11:42:48.44	422
423	0	12.6799879074097	2.67	0	423	37.3494383618629	0.117821572119441	2017-06-05 11:43:05.51	423
424	0	21.2799797058105	3.13	0	424	73.8834281111895	0.138878624269153	2017-06-05 11:43:29.31	424
425	0	18.8399820327759	3.29	0	425	66.0934236057766	0.140325740139653	2017-06-05 11:43:52.24	425
426	0	18.6799821853638	2.74	0	426	67.4200125793693	0.144368335287729	2017-06-05 11:44:16.03	426
427	0	17.3199834823608	3.12	0	427	62.3976956190738	0.144105532607561	2017-06-05 11:44:35.48	427
428	1	106.399898529053	43.22	42.7345375	428	380.219046429247	0.142939491138815	2017-06-05 11:46:40.50	428
429	0	14.5199861526489	5.61	0	429	50.6077706970906	0.139415346272977	2017-06-05 11:47:06.51	429
430	1	103.359901428223	43.24	42.567275	430	388.370439615072	0.150298157745771	2017-06-05 11:49:05.44	430
431	1	109.39989566803	43.18	36.3894125	431	324.901314842313	0.118793899393899	2017-06-05 11:51:19.50	431
432	1	4.51999568939209	1.83	0.999875	432	40.0390085818074	0.354327509573517	2017-06-05 11:51:31.64	432
433	1	8.11999225616455	3.9	3.408825	433	74.4313417213307	0.366656855770102	2017-06-05 11:51:42.75	433
434	1	19.5599813461304	13.61	0.5668875	434	195.346039142723	0.399480652643605	2017-06-05 11:52:04.72	434
435	1	12.5599880218506	11.15	7.3831875	435	130.628382740888	0.416013957773527	2017-06-05 11:52:21.75	435
436	0	13.3599872589111	3.37	0	436	41.3722686606054	0.123869067846124	2017-06-05 11:52:51.51	436
437	2	14.0399866104126	5.3	0.910575	437	167.71492015251	0.477820285334786	2017-06-05 11:53:12.55	437
438	0	1.51999855041504	0.93	0	438	33.151554217987	0.872409321525974	2017-06-05 11:53:15.50	438
439	0	4.07999610900879	2.01	0	439	49.9079030175566	0.48929316683879	2017-06-05 11:53:20.50	439
440	0	0.559999465942383	0.6	0	440	5.41492206700374	0.386780147643124	2017-06-05 11:53:22.16	440
441	0	11.5999889373779	3.97	0	441	73.8146414865755	0.254533246505433	2017-06-05 11:53:36.31	441
442	0	101.039903640747	43.13	0	442	375.878864996457	0.148803984559167	2017-06-05 11:55:43.72	442
443	1	43.2799587249756	19.52	19.51345	443	284.840054930255	0.263253285517796	2017-06-05 11:56:39.55	443
444	5	91.3599128723145	43.64	34.243945	444	471.470033509348	0.206422956877998	2017-06-05 11:58:33.72	444
445	2	77.9199256896973	42.74	24.1292125	445	449.628111211481	0.230815252161951	2017-06-05 12:00:37.51	445
446	0	1.11999893188477	0.76	0	446	6.40512409410298	0.228754431932249	2017-06-05 12:00:48.51	446
447	0	8.15999221801758	2.25	0	447	34.5207930050082	0.169219573553962	2017-06-05 12:00:58.55	447
448	3	61.8399410247803	31.18	22.34896875	448	405.634427079652	0.262376731616851	2017-06-05 12:02:06.64	448
449	0	84.2799196243286	43.86	0	449	316.730938385443	0.150323179110319	2017-06-05 12:03:58.55	449
450	0	28.5599727630615	4.03	0	450	83.8577477478016	0.117447825977313	2017-06-05 12:05:42.51	450
451	0	66.9599361419678	19.72	0	451	219.51744506107	0.131133479725848	2017-06-05 12:06:58.64	451
452	1	105.43989944458	43.66	32.8476375	452	344.494586214954	0.130688386272744	2017-06-05 12:09:09.55	452
453	0	18.7999820709229	6.38	0	453	57.7697990250472	0.122914466010739	2017-06-05 12:09:47.25	453
454	0	75.0799283981323	24.09	0	454	246.254864078871	0.131195985124598	2017-06-05 12:11:13.55	454
455	0	18.2399826049805	2.93	0	455	59.034958219362	0.12946262767404	2017-06-05 12:17:12.75	455
456	0	16.2399845123291	3.95	0	456	48.9948886042996	0.120677065527832	2017-06-05 12:17:31.55	456
457	0	25.0399761199951	6.38	0	457	77.2511715182672	0.123404427345475	2017-06-05 12:18:01.31	457
458	0	27.3999738693237	6.78	0	458	91.7753213002169	0.133978571241193	2017-06-05 12:18:31.92	458
459	0	115.239890098572	43.85	0	459	329.788509669539	0.114470152610045	2017-06-05 12:20:51.55	459
460	0	14.9599857330322	1.48	0	460	53.8121780636139	0.143882829047096	2017-06-05 12:21:20.27	460
461	0	1.55999851226807	0.61	0	461	3.88274683792502	0.0995576112288468	2017-06-05 12:23:55.03	461
462	0	22.2799787521362	3.78	0	462	86.7598059648885	0.155762667800518	2017-06-05 12:24:21.55	462
463	0	30.0799713134766	6	0	463	107.864672696538	0.143437064756034	2017-06-05 12:24:54.51	463
464	2	113.799891471863	43.38	34.648775	464	375.001579417079	0.131810748477005	2017-06-05 12:27:14.07	464
465	0	29.5999717712402	3.23	0	465	88.4884459233123	0.119578980977449	2017-06-05 12:28:27.20	465
466	0	21.7999792098999	3.04	0	466	59.9443031740957	0.109989547108432	2017-06-05 12:28:58.79	466
467	0	19.3999814987183	2.95	0	467	48.7901145057705	0.100598174238702	2017-06-05 12:29:24.79	467
468	0	15.3199853897095	1.78	0	468	46.0722814298175	0.120293163002134	2017-06-05 12:31:27.20	468
469	0	15.0799856185913	2.36	0	469	43.998310645701	0.116706394285679	2017-06-05 12:31:50.27	469
470	0	14.9199857711792	1.82	0	470	49.6785209013028	0.133186383113412	2017-06-05 12:32:09.20	470
471	0	12.2799882888794	1.86	0	471	43.2642859831129	0.140926012974309	2017-06-05 12:32:24.44	471
472	0	4.11999607086182	0.95	0	472	18.8976458897971	0.183472290192205	2017-06-05 12:32:33.25	472
473	1	42.3199596405029	6.61	2.481	473	160.825421342902	0.152008904860966	2017-06-05 12:33:27.64	473
474	2	24.4399766921997	4.47	3.043025	474	195.496144011071	0.319960955828267	2017-06-05 12:33:52.72	474
475	2	9.83999061584473	7.31	1.199625	475	92.0148661795367	0.374044171461531	2017-06-05 12:34:03.16	475
476	0	9.63999080657959	2.54	0	476	39.5526946732544	0.164119065034251	2017-06-05 12:34:16.40	476
477	0	14.639986038208	3.57	0	477	37.7068622701372	0.103024213852834	2017-06-05 12:34:44.79	477
478	0	20.519980430603	1.65	0	478	71.1792025764323	0.138750882215268	2017-06-05 12:35:10.88	478
479	0	32.0799694061279	4.56	0	479	104.239414477559	0.129974332266284	2017-06-05 12:35:48.44	479
480	0	28.2799730300903	2.63	0	480	100.247750834934	0.141793141209241	2017-06-05 12:36:23.40	480
481	0	20.2799806594849	2.26	0	481	74.0540202068577	0.146063156226544	2017-06-05 12:36:47.75	481
482	0	15.0399856567383	2.3	0	482	55.9206264810281	0.148725070428266	2017-06-05 12:37:06.48	482
483	0	18.7999820709229	2.52	0	483	69.974878103703	0.148882719369581	2017-06-05 12:37:27.72	483
484	0	17.9199829101562	2.58	0	484	68.7709725530006	0.153506635162948	2017-06-05 12:37:48.31	484
485	0	14.639986038208	1.89	0	485	55.0246129024973	0.150340472411195	2017-06-05 12:38:05.40	485
486	0	9.43999099731445	1.17	0	486	38.4505795466161	0.16292618451956	2017-06-05 12:38:17.31	486
487	0	16.9199838638306	1.03	0	487	72.588659686313	0.171604396421544	2017-06-05 12:38:38.51	487
488	0	10.8799896240234	1.09	0	488	47.7936449758387	0.17571193005823	2017-06-05 12:38:52.27	488
489	0	15.4399852752686	1.37	0	489	66.0248267584416	0.1710487739856	2017-06-05 12:39:10.27	489
490	0	12.1999883651733	1.48	0	490	52.7183336864788	0.172846995693373	2017-06-05 12:39:24.79	490
491	0	7.19999313354492	1.8	0	491	44.3081678208122	0.246156487893401	2017-06-05 12:39:41.24	491
492	0	22.7199783325195	5.88	0	492	87.0387726338522	0.153237275763824	2017-06-05 12:40:10.92	492
493	0	44.2399578094482	6.49	0	493	138.357121160251	0.125096854575272	2017-06-05 12:41:06.50	493
494	0	19.3999814987183	2.89	0	494	75.8614129969153	0.156415284529722	2017-06-05 12:41:30.44	494
495	0	19.5199813842773	3.31	0	495	82.8596987104589	0.169794464570612	2017-06-05 12:41:54.48	495
496	0	6.11999416351318	2.28	0	496	21.3176968890478	0.139331352215998	2017-06-05 12:42:04.75	496
497	0	28.1199731826782	4.11	0	497	94.8240049183466	0.134884786512584	2017-06-05 12:42:35.25	497
498	0	3.27999687194824	0.91	0	498	14.0888782376156	0.171815588263605	2017-06-05 12:42:40.92	498
499	1	21.8399791717529	3.08	1.819	499	105.274025047132	0.192809569683392	2017-06-05 12:43:05.44	499
500	1	13.0399875640869	4.01	2.2676	500	50.0867201544744	0.153640245872621	2017-06-05 12:43:22.40	500
501	1	86.5599174499512	30.76	28.5067875	501	388.800037837915	0.179667300294785	2017-06-05 12:45:03.88	501
502	0	39.9599618911743	8.45	0	502	153.935800698257	0.154089890588846	2017-06-05 12:46:03.25	502
503	2	79.5599241256714	28.65	23.66940625	503	335.71453049831	0.168785585972001	2017-06-05 12:47:35.44	503
504	0	104.799900054932	42.31	0	504	326.525409699376	0.124628018969228	2017-06-05 12:49:51.31	504
505	0	0.519999504089355	0.53	0	505	1.75049056882378	0.134653120678752	2017-06-05 12:49:59.07	505
506	1	1.79999828338623	0.73	0.5368375	506	15.6448982963311	0.347664406585135	2017-06-05 12:50:05.44	506
507	0	1.7599983215332	0.66	0	507	24.6687359736338	0.560653090309859	2017-06-05 12:50:08.55	507
508	0	0.359999656677246	0.53	0	508	5.14579565615803	0.571755072906447	2017-06-05 12:50:10.00	508
509	0	14.3999862670898	4.97	0	509	175.486450893754	0.487462363593762	2017-06-05 12:50:25.72	509
510	1	9.07999134063721	4.58	3.1429625	510	67.090020012716	0.295550748954696	2017-06-05 12:50:42.50	510
511	0	5.43999481201172	1.68	0	511	23.4826765982147	0.172666739692755	2017-06-05 12:50:49.50	511
512	1	17.559983253479	3.23	0.5354	512	75.518634035855	0.172024223316298	2017-06-05 12:51:19.27	512
513	0	9.63999080657959	1.55	0	513	79.1830431583996	0.3285603450556	2017-06-05 12:51:31.48	513
514	0	2.99999713897705	1.54	0	514	66.9039295126485	0.89205239350198	2017-06-05 12:51:37.16	514
515	0	8.83999156951904	2.35	0	515	66.1743532850274	0.299431462828178	2017-06-05 12:51:48.16	515
516	0	8.35999202728271	1.79	0	516	37.2314835912747	0.178141069814711	2017-06-05 12:51:58.48	516
517	0	16.1999845504761	4.79	0	517	63.8078142177125	0.157550158562253	2017-06-05 12:52:18.75	517
518	1	82.6799211502075	29.21	8.35075	518	385.94711295578	0.186718487158094	2017-06-05 12:54:01.88	518
519	0	1.95999813079834	0.72	0	519	14.0742835215945	0.287230275950908	2017-06-05 12:54:08.48	519
520	0	3.59999656677246	1.24	0	520	14.9049576817838	0.165610640908708	2017-06-05 12:54:16.07	520
521	0	12.3999881744385	1.9	0	521	58.7933822145902	0.189656071659968	2017-06-05 12:54:33.55	521
522	0	15.7999849319458	2.3	0	522	71.34509435845	0.180620492046709	2017-06-05 12:54:53.44	522
523	0	17.7599830627441	2.73	0	523	87.7104758432286	0.197546116764028	2017-06-05 12:55:13.44	523
524	2	14.559986114502	1.96	1.4277125	524	83.2524701904415	0.228715577446268	2017-06-05 12:55:30.75	524
525	0	2.23999786376953	0.7	0	525	12.6859216036002	0.226534314350004	2017-06-05 12:55:38.50	525
526	0	12.9999876022339	2.32	0	526	63.8168367427307	0.196359497669941	2017-06-05 12:55:53.50	526
527	0	11.0799894332886	2.42	0	527	47.5447798324945	0.171641804449439	2017-06-05 12:56:10.92	527
528	0	2.23999786376953	0.7	0	528	13.4393268684177	0.239987979793173	2017-06-05 12:56:18.25	528
529	0	12.6399879455566	2.49	0	529	56.1166982087653	0.177584488002422	2017-06-05 12:56:32.31	529
530	0	35.3599662780762	5.86	0	530	145.169567132679	0.164218967344659	2017-06-05 12:57:29.79	530
531	0	21.2799797058105	5.24	0	531	93.6103591294425	0.175959321671884	2017-06-05 12:57:56.50	531
532	0	17.4399833679199	2.6	0	532	77.1859184443084	0.177031923037405	2017-06-05 12:58:16.07	532
533	1	21.4399795532227	4.79	2.170575	533	165.481624492404	0.308734374052993	2017-06-05 12:58:40.75	533
534	0	0.279999732971191	0.55	0	534	1.94600984867683	0.278001406953832	2017-06-05 12:58:47.03	534
535	0	3.51999664306641	0.85	0	535	19.5867563787522	0.222576777031275	2017-06-05 12:58:54.16	535
536	0	2.07999801635742	0.88	0	536	9.27306478803067	0.17832816900059	2017-06-05 12:58:59.20	536
537	0	31.6799697875977	7.08	0	537	140.370613285904	0.177235622835737	2017-06-05 12:59:42.07	537
538	0	12.1999883651733	2.25	0	538	65.9365019718843	0.216185252366834	2017-06-05 12:59:58.00	538
539	0	5.83999443054199	1.42	0	539	24.4069732710736	0.167171049801874	2017-06-05 13:00:08.00	539
540	0	7.23999309539795	1.19	0	540	33.7291133850844	0.186348692735273	2017-06-05 13:00:17.75	540
541	0	7.67999267578125	2.31	0	541	53.1686815954418	0.276920216642926	2017-06-05 13:00:29.64	541
542	0	35.3599662780762	6.07	0	542	99.5239934788789	0.112583703030406	2017-06-05 13:01:17.24	542
543	1	21.7199792861938	2.48	0.7752	543	89.661422256019	0.16512232459672	2017-06-05 13:02:09.79	543
544	0	41.7999601364136	5.76	0	544	130.460215902737	0.124842311868647	2017-06-05 13:03:05.20	544
545	0	9.07999134063721	1.29	0	545	41.9979299018746	0.185012907056716	2017-06-05 13:03:40.50	545
546	0	9.27999114990234	2.13	0	546	33.1040729153511	0.14268996946272	2017-06-05 13:03:52.79	546
547	0	16.9199838638306	3.4	0	547	39.2376410780013	0.0927603807990575	2017-06-05 13:04:28.44	547
548	0	5.19999504089355	1.35	0	548	13.2694036262512	0.102072335586548	2017-06-05 13:17:34.16	548
549	0	21.7199792861938	1.45	0	549	60.2141235359639	0.110891571889436	2017-06-05 13:18:16.88	549
550	0	13.6399869918823	1.38	0	550	41.3237539249862	0.121184029105531	2017-06-05 13:18:33.31	550
551	0	22.3599786758423	1.53	0	551	65.5897277369588	0.117334038885436	2017-06-05 13:19:00.50	551
552	0	15.7599849700928	1.38	0	552	49.4810222139374	0.125586350796796	2017-06-05 13:19:18.51	552
553	0	21.3999795913696	1.41	0	553	72.3646715569972	0.135261068330836	2017-06-05 13:19:42.75	553
554	0	17.599983215332	2.28	0	554	66.4842034985932	0.151100462496803	2017-06-05 13:20:03.88	554
555	0	17.9599828720093	1.84	0	555	69.9838229380626	0.155865975363168	2017-06-05 13:20:24.50	555
556	0	13.4799871444702	1.92	0	556	47.033358500973	0.139564862020692	2017-06-05 13:20:40.07	556
557	0	3.23999691009521	1.07	0	557	5.60824109893318	0.0692375444312738	2017-06-05 13:20:48.27	557
558	0	23.8799772262573	2.29	0	558	74.1925403838505	0.12427561203325	2017-06-05 13:21:18.31	558
559	0	19.1199817657471	1.89	0	559	66.4954319726771	0.139111782369617	2017-06-05 13:21:40.16	559
560	0	18.4399824142456	1.68	0	560	64.7491699726765	0.140453730960253	2017-06-05 13:22:01.48	560
561	0	9.51999092102051	1.64	0	561	42.9332919487858	0.180391982978092	2017-06-05 13:22:14.55	561
562	0	9.7999906539917	1.46	0	562	54.2132056260449	0.221278390310388	2017-06-05 13:22:26.48	562
563	1	11.1999893188477	1.45	1.23885	563	77.0546037598058	0.275195013427878	2017-06-05 13:22:40.48	563
564	0	4.63999557495117	1.06	0	564	28.4986581649967	0.245678087629282	2017-06-05 13:22:50.40	564
565	0	11.0399894714355	1.66	0	565	50.0352061716019	0.181286978882616	2017-06-05 13:23:03.27	565
566	0	15.5199851989746	2.67	0	566	54.7636902851369	0.141143531662724	2017-06-05 13:23:21.25	566
567	0	27.839973449707	5.28	0	567	71.386700277052	0.102567098099213	2017-06-05 13:24:01.31	567
568	0	115.159890174866	42.41	0	568	315.3376761901	0.109530280024349	2017-06-05 13:26:26.79	568
569	0	8.99999141693115	1.46	0	569	31.443430525414	0.139748580112951	2017-06-05 13:26:45.51	569
570	0	12.9599876403809	1.5	0	570	50.5200832000662	0.155926182716254	2017-06-05 13:27:01.25	570
571	0	12.1999883651733	1.67	0	571	48.216768336331	0.158087765037151	2017-06-05 13:27:15.68	571
572	0	18.4399824142456	1.86	0	572	67.1790876508612	0.145724702062606	2017-06-05 13:27:37.48	572
573	0	16.5599842071533	1.95	0	573	62.5226111855556	0.15102079996511	2017-06-05 13:27:57.20	573
574	0	11.1599893569946	2.02	0	574	40.4727959066875	0.145063784611783	2017-06-05 13:28:11.20	574
575	0	1.35999870300293	0.57	0	575	6.0955220317586	0.179280059757606	2017-06-05 13:28:38.55	575
576	0	12.6799879074097	2.23	0	576	38.7180309161673	0.122138898789171	2017-06-05 13:28:52.88	576
577	0	25.2799758911133	2.22	0	577	74.0457981671994	0.117161073049366	2017-06-05 13:29:25.31	577
578	0	9.59999084472656	1.75	0	578	27.1183935550663	0.112993306479443	2017-06-05 13:29:38.92	578
579	0	19.4399814605713	3.93	0	579	84.2580146380115	0.173370400489736	2017-06-05 13:30:01.00	579
580	1	18.7599821090698	4.99	3.52635	580	139.334704750303	0.297088922708534	2017-06-05 13:30:22.92	580
581	0	23.5199775695801	5.76	0	581	267.404262716986	0.454769154280588	2017-06-05 13:30:48.48	581
582	6	89.9199142456055	42.94	34.52760625	582	642.338338524639	0.285737695073238	2017-06-05 13:32:24.92	582
583	0	75.2799282073975	42.81	0	583	286.847617816037	0.152416375035089	2017-06-05 13:34:04.51	583
584	0	2.59999752044678	0.73	0	584	11.0375039405614	0.169807752931715	2017-06-05 13:34:14.50	584
585	0	6.11999416351318	1.18	0	585	32.4487608071079	0.212083403968025	2017-06-05 13:34:23.40	585
586	0	1.55999851226807	0.64	0	586	14.4503814071245	0.370522600182679	2017-06-05 13:34:26.92	586
587	1	3.43999671936035	1.27	0.5738	587	31.9505504013193	0.371518027922317	2017-06-05 13:34:31.72	587
588	1	5.71999454498291	1	0.9971125	588	34.6469570969652	0.242286413265491	2017-06-05 13:34:43.16	588
589	0	4.59999561309814	0.82	0	589	22.9316773755537	0.199405890222206	2017-06-05 13:34:50.20	589
590	0	6.79999351501465	1.52	0	590	31.1424619227183	0.183190952486578	2017-06-05 13:34:58.92	590
591	0	10.4799900054932	1.09	0	591	51.4021354497835	0.196191356678563	2017-06-05 13:35:13.25	591
592	0	7.23999309539795	1.29	0	592	35.5394487827637	0.196350545761125	2017-06-05 13:35:23.07	592
593	0	13.2799873352051	2.66	0	593	68.216928780425	0.205472677049473	2017-06-05 13:35:40.48	593
594	0	10.7599897384644	1.19	0	594	53.7259626061497	0.199724768052601	2017-06-05 13:36:01.68	594
595	0	26.359974861145	2.11	0	595	120.895434992912	0.183452860383782	2017-06-05 13:36:42.79	595
596	0	14.7599859237671	1.62	0	596	76.9779321441335	0.208612282233424	2017-06-05 13:36:59.79	596
597	0	8.15999221801758	1.14	0	597	33.0191757465726	0.161858704640062	2017-06-05 13:37:10.24	597
598	0	21.7999792098999	2.49	0	598	67.3412208741515	0.123561873163581	2017-06-05 13:38:19.24	598
599	0	9.03999137878418	1.31	0	599	40.64980971406	0.179866414663982	2017-06-05 13:39:02.75	599
600	0	2.11999797821045	0.74	0	600	9.62516151557877	0.181606821048656	2017-06-05 13:39:07.75	600
601	0	1.03999900817871	0.69	0	601	5.83352819766468	0.224366469140949	2017-06-05 13:39:11.50	601
602	1	11.5999889373779	1.54	0.6092375	602	75.0110620130676	0.258658834527819	2017-06-05 13:39:40.31	602
603	0	7.79999256134033	1.02	0	603	40.0441349231883	0.205354538067632	2017-06-05 13:39:51.25	603
604	1	13.9599866867065	2.17	0.9556375	604	68.7625955138407	0.197027494308999	2017-06-05 13:40:10.55	604
605	0	15.9599847793579	3.01	0	605	70.5150116551244	0.176729352519109	2017-06-05 13:40:30.03	605
606	0	22.1999788284302	2.12	0	606	86.9862265953322	0.156731939811409	2017-06-05 13:41:00.79	606
607	0	10.8799896240234	1.47	0	607	41.4627689573527	0.152436650578502	2017-06-05 13:41:13.96	607
608	0	21.7199792861938	2.48	0	608	77.0532360910879	0.141902828897031	2017-06-05 13:41:41.27	608
609	0	28.2799730300903	2.64	0	609	105.644386300803	0.149426288968604	2017-06-05 13:42:29.40	609
610	0	30.679970741272	2.35	0	610	105.779532989702	0.137913341577186	2017-06-05 13:43:25.07	610
611	0	18.1199827194214	1.72	0	611	56.1841565883067	0.124026835735776	2017-06-05 13:43:47.25	611
612	0	33.1199684143066	4.54	0	612	101.107440164395	0.122110434981154	2017-06-05 13:44:35.64	612
613	0	22.5199785232544	2.91	0	613	71.4494573741801	0.126908450042949	2017-06-05 13:45:01.50	613
614	2	25.9999752044678	2.11	1.4974125	614	103.588228107076	0.159366504780117	2017-06-05 13:46:01.55	614
615	0	11.1999893188477	1.68	0	615	36.0390619763312	0.128710935629754	2017-06-05 13:46:14.79	615
616	0	11.5599889755249	1.06	0	616	37.5724193608568	0.130008371490854	2017-06-05 13:46:28.75	616
617	0	28.2399730682373	2.57	0	617	77.9949631729416	0.11047445208632	2017-06-05 13:47:23.31	617
618	0	16.11998462677	2.23	0	618	44.9441552651604	0.111523958474343	2017-06-05 13:50:18.68	618
619	0	14.7999858856201	1.82	0	619	40.7452837033079	0.110122388387319	2017-06-05 13:50:36.00	619
620	0	13.9599866867065	1.74	0	620	43.4349618975382	0.124455478216442	2017-06-05 13:50:52.96	620
621	1	16.3999843597412	2.24	0.9197	621	61.293913653658	0.149497350374776	2017-06-05 13:51:17.79	621
622	0	1.3199987411499	0.69	0	622	19.1335434376783	0.579804346596311	2017-06-05 13:51:19.40	622
623	0	4.07999610900879	1.65	0	623	32.3205874177737	0.316868504095821	2017-06-05 13:51:24.51	623
624	0	6.79999351501465	1.43	0	624	15.7051682062508	0.0923833423897108	2017-06-05 13:51:44.55	624
625	0	8.83999156951904	2	0	625	30.2255909080919	0.136767379674624	2017-06-05 13:52:00.00	625
626	0	0.519999504089355	0.56	0	626	1.90683140701784	0.146679339001372	2017-06-05 13:52:06.27	626
627	1	15.7199850082397	6.67	5.447225	627	157.008406040451	0.399512483563488	2017-06-05 13:52:26.79	627
628	0	18.6799821853638	5.71	0	628	83.1287507669484	0.178005890293252	2017-06-05 13:52:51.44	628
629	2	31.3599700927734	3.71	1.638425	629	137.831634657255	0.17580565645058	2017-06-05 13:53:44.50	629
630	0	51.199951171875	11.63	0	630	136.375665907804	0.106543488990472	2017-06-05 13:54:53.25	630
631	0	32.8799686431885	5.54	0	631	96.6728865676794	0.117606917965547	2017-06-05 13:55:54.72	631
632	0	120.479885101318	42.6	0	632	315.516764581019	0.104753241892768	2017-06-05 13:58:52.75	632
633	0	23.7999773025513	3.21	0	633	71.8458676015544	0.120749357313537	2017-06-05 13:59:48.96	633
634	1	20.3599805831909	3.47	2.46655	634	112.857978208392	0.221724908071497	2017-06-05 14:00:13.68	634
635	0	11.719988822937	5.33	0	635	55.2304315481979	0.188499766376102	2017-06-05 14:00:27.40	635
636	1	22.0799789428711	7.13	5.66395	636	96.4006434666357	0.174638846859847	2017-06-05 14:00:52.79	636
637	0	6.79999351501465	1.42	0	637	19.4867814072352	0.114628125924913	2017-06-05 14:01:03.31	637
638	0	31.0399703979492	5	0	638	107.649808576924	0.138723980124902	2017-06-05 14:01:46.51	638
639	0	46.839955329895	5.57	0	639	132.872432013114	0.113469198986434	2017-06-05 14:02:54.20	639
640	0	25.7599754333496	3.27	0	640	98.8009578085136	0.153417636348624	2017-06-05 14:03:23.79	640
641	0	5.95999431610107	1.21	0	641	22.3580320618773	0.150053906455552	2017-06-05 14:03:38.24	641
642	0	23.7199773788452	4.03	0	642	71.3973481137092	0.120400249770167	2017-06-05 14:04:12.75	642
643	0	22.6799783706665	2.26	0	643	78.5572637886183	0.138548966117493	2017-06-05 14:04:39.07	643
644	0	1.11999893188477	0.55	0	644	4.58353884158322	0.163697815770829	2017-06-05 14:04:53.75	644
645	0	12.2799882888794	0.98	0	645	38.2999656197265	0.124755588337871	2017-06-05 14:05:06.44	645
646	0	6.51999378204346	0.75	0	646	19.0280081104262	0.116736246076234	2017-06-05 14:05:16.27	646
647	0	26.2399749755859	2.12	0	647	87.8851084481862	0.133971201902723	2017-06-05 14:05:46.79	647
648	0	8.23999214172363	1.03	0	648	23.9824178410367	0.116419504082703	2017-06-05 14:05:58.40	648
649	0	19.7999811172485	1.29	0	649	64.3302734446827	0.129960148373096	2017-06-05 14:06:22.79	649
650	0	4.03999614715576	0.71	0	650	19.0687480581111	0.188799485723873	2017-06-05 14:06:30.44	650
651	0	0.439999580383301	0.52	0	651	2.1259885995427	0.193271690867518	2017-06-05 14:06:32.00	651
652	0	21.0799798965454	2.05	0	652	63.3122874624913	0.120137167860515	2017-06-05 14:06:56.64	652
653	0	13.6799869537354	1.52	0	653	34.6410243388415	0.101289544850414	2017-06-05 14:07:15.44	653
654	0	29.5599718093872	2.33	0	654	96.5781492151507	0.130687617341205	2017-06-05 14:07:50.31	654
655	0	18.3999824523926	1.49	0	655	61.3954469764298	0.133468362992239	2017-06-05 14:08:12.27	655
656	0	15.5199851989746	1.5	0	656	56.0053877280242	0.144343782804186	2017-06-05 14:08:31.27	656
657	0	19.5199813842773	1.66	0	657	69.9754930029572	0.143392403694584	2017-06-05 14:08:53.31	657
658	0	9.67999076843262	1.1	0	658	35.0487410348695	0.144829508408551	2017-06-05 14:09:10.20	658
659	0	13.9599866867065	1.53	0	659	51.1621886945577	0.146596529210767	2017-06-05 14:09:26.55	659
660	0	5.1199951171875	0.97	0	660	18.0453928271295	0.140979631461949	2017-06-05 14:09:35.96	660
661	0	11.2399892807007	1.59	0	661	42.4491190100441	0.15106448046279	2017-06-05 14:09:51.31	661
662	0	2.55999755859375	0.82	0	662	10.3432187661898	0.161612793221716	2017-06-05 14:09:56.07	662
663	1	8.23999214172363	1.72	1.456375	663	81.2863773569138	0.394594064839387	2017-06-05 14:10:08.20	663
664	0	3.75999641418457	1.36	0	664	77.7206344827557	0.826815260454848	2017-06-05 14:10:12.75	664
665	0	11.9199886322021	1.6	0	665	50.181852568771	0.168395478418695	2017-06-05 14:10:38.27	665
666	0	2.31999778747559	0.83	0	666	7.55658124830816	0.13028588359152	2017-06-05 14:10:43.48	666
667	0	1.27999877929688	0.54	0	667	3.73526998183553	0.11672718693236	2017-06-05 14:10:49.00	667
668	0	6.31999397277832	1.23	0	668	24.7113198762472	0.156400758710425	2017-06-05 14:10:58.75	668
669	0	7.99999237060547	3.07	0	669	24.6611271981146	0.123305635990573	2017-06-05 14:11:09.44	669
670	2	80.5599231719971	35.95	32.4318375	670	340.37676501206	0.169005345090397	2017-06-05 14:12:34.72	670
671	2	101.919902801514	42.86	42.034425	671	353.163436527446	0.138604174461321	2017-06-05 14:14:39.51	671
672	0	10.5599899291992	1.74	0	672	37.5653823298742	0.142293114885887	2017-06-05 14:15:04.75	672
673	0	21.1199798583984	2.22	0	673	81.7103419717223	0.154754435552504	2017-06-05 14:15:29.55	673
674	0	13.159987449646	2.55	0	674	58.2195201499162	0.176959027811295	2017-06-05 14:15:44.79	674
675	0	14.9199857711792	4.93	0	675	61.2111379525658	0.164104927486772	2017-06-05 14:16:02.31	675
676	0	29.1199722290039	3.6	0	676	122.551247927928	0.168339626274626	2017-06-05 14:16:36.51	676
677	0	23.7199773788452	5.05	0	677	66.1831173100391	0.111607280455378	2017-06-05 14:17:13.20	677
678	0	16.8399839401245	2.83	0	678	62.0009836359989	0.14727074497862	2017-06-05 14:17:32.44	678
679	0	116.079889297485	42.76	0	679	346.436436970897	0.11937851032767	2017-06-05 14:19:46.75	679
680	0	7.23999309539795	2.34	0	680	45.7798376475596	0.252927279820772	2017-06-05 14:20:01.31	680
681	1	17.559983253479	4.49	1.1850125	681	54.4353613335888	0.123998545179018	2017-06-05 14:20:21.72	681
682	0	36.1199655532837	5.72	0	682	103.853889164264	0.11500984403573	2017-06-05 14:21:18.51	682
683	0	10.8799896240234	2.44	0	683	31.7230374764663	0.116628814251714	2017-06-05 14:21:48.31	683
684	0	19.7999811172485	2.56	0	684	65.8291578178326	0.132988197611783	2017-06-05 14:22:12.31	684
685	0	14.0399866104126	2.78	0	685	53.8553868753821	0.153434150642114	2017-06-05 14:22:29.75	685
686	0	3.67999649047852	1.1	0	686	16.6616055912819	0.18110440860089	2017-06-05 14:22:41.79	686
687	0	1.55999851226807	0.63	0	687	6.59341196348217	0.169061845217491	2017-06-05 14:22:46.20	687
688	0	12.3199882507324	1.53	0	688	47.4494318073989	0.154056596777269	2017-06-05 14:23:02.48	688
689	0	1.79999828338623	0.7	0	689	7.83369061273738	0.174082013616386	2017-06-05 14:23:08.24	689
690	0	1.3199987411499	0.54	0	690	6.21986744447754	0.188480831650834	2017-06-05 14:23:15.55	690
691	0	4.6799955368042	1	0	691	18.2537756802029	0.156015176753871	2017-06-05 14:23:20.68	691
692	0	8.23999214172363	1.62	0	692	29.2612978331811	0.142045135112529	2017-06-05 14:23:32.44	692
693	0	10.5599899291992	3.17	0	693	31.4025529473982	0.11894906419469	2017-06-05 14:23:47.75	693
694	0	6.27999401092529	1.22	0	694	22.1015911802916	0.140774466116507	2017-06-05 14:24:13.16	694
695	0	15.2799854278564	5.12	0	695	72.8224468313655	0.19063467756902	2017-06-05 14:24:33.75	695
696	1	38.5199632644653	11.99	11.854425	696	196.061921184396	0.203594933732498	2017-06-05 14:25:15.64	696
697	1	39.439962387085	15.94	5.44725	697	145.633385612837	0.147701202447096	2017-06-05 14:25:59.75	697
698	0	36.519965171814	15.89	0	698	125.227515014414	0.137160476467047	2017-06-05 14:26:42.44	698
699	0	71.2799320220947	19.85	0	699	217.059660314241	0.12180676785311	2017-06-05 14:28:06.55	699
700	0	12.3999881744385	2.22	0	700	37.4753552721803	0.120888242813485	2017-06-05 14:28:49.48	700
701	0	13.9999866485596	2.5	0	701	43.9035354820487	0.125438672805853	2017-06-05 14:29:07.92	701
702	0	21.4399795532227	4.93	0	702	82.9445432289328	0.154747282143531	2017-06-05 14:29:32.75	702
703	0	6.75999355316162	0.87	0	703	30.54180394651	0.180720733411302	2017-06-05 14:29:41.50	703
704	0	4.51999568939209	0.93	0	704	11.9461557098005	0.105718192122128	2017-06-05 14:29:49.55	704
705	0	23.399977684021	3.02	0	705	91.8982452453133	0.157091017513356	2017-06-05 14:30:17.92	705
706	0	4.15999603271484	0.91	0	706	17.1193566986456	0.164609199025438	2017-06-05 14:30:27.31	706
707	0	2.95999717712402	0.78	0	707	16.5231912752934	0.223286368585046	2017-06-05 14:30:36.92	707
708	0	0.919999122619629	0.57	0	708	5.04423997813192	0.21931478165791	2017-06-05 14:30:40.24	708
709	2	5.51999473571777	1.72	1.7083375	709	80.8228931696836	0.585673138910751	2017-06-05 14:30:47.75	709
710	0	1.35999870300293	0.73	0	710	19.25753993033	0.566398233245	2017-06-05 14:30:49.55	710
711	0	0.319999694824219	0.55	0	711	2.06780610370839	0.258475762963549	2017-06-05 14:30:53.03	711
712	0	17.599983215332	12.72	0	712	162.875901372881	0.370172503120184	2017-06-05 14:31:13.72	712
713	0	11.2799892425537	3.7	0	713	47.7823024390481	0.169440788790951	2017-06-05 14:31:30.51	713
714	0	12.6799879074097	2.32	0	714	65.6269984714112	0.207025231771013	2017-06-05 14:31:49.51	714
715	0	4.6799955368042	4.4544	0	715	12.8782045623473	0.110070124464507	2017-06-05 14:36:50.51	715
716	0	16.11998462677	5.16	0	716	53.3769151300319	0.132448920918193	2017-06-05 14:37:21.25	716
717	0	31.1999702453613	5.04	0	717	87.918943163909	0.112716593799883	2017-06-05 14:41:32.50	717
718	0	15.8399848937988	4.48	0	718	51.2076446743368	0.129312234026103	2017-06-05 14:41:51.55	718
719	0	24.4399766921997	4.58	0	719	80.3199578763597	0.131456559535777	2017-06-05 14:42:19.50	719
720	0	0.479999542236328	0.6	0	720	2.86212843355063	0.238510702795886	2017-06-05 14:42:29.16	720
721	1	7.7599925994873	3.06	0.710825	721	94.1027049770121	0.485065489572228	2017-06-05 14:42:38.44	721
722	0	11.1199893951416	5.06	0	722	155.156953716263	0.558118538547709	2017-06-05 14:42:52.20	722
723	0	7.23999309539795	4.22	0	723	66.7879994091482	0.368994471873747	2017-06-05 14:43:04.24	723
724	1	11.5599889755249	7.02	6.66575	724	118.421822695667	0.40976409237255	2017-06-05 14:43:17.75	724
725	0	8.71999168395996	4.94	0	725	59.378890745461	0.272380232777344	2017-06-05 14:43:29.75	725
726	1	3.87999629974365	1.45	1.203625	726	58.943519973503	0.60766515436601	2017-06-05 14:43:38.64	726
727	0	0.399999618530273	0.57	0	727	3.95887848512052	0.395887848512052	2017-06-05 14:43:41.07	727
728	0	5.07999515533447	2.19	0	728	40.9494299345407	0.322436456177486	2017-06-05 14:43:49.07	728
729	0	8.11999225616455	4.02	0	729	41.0582021950837	0.202257153670363	2017-06-05 14:43:58.51	729
730	0	12.3599882125854	4.99	0	730	50.4881162789001	0.163391962067638	2017-06-05 14:44:14.64	730
731	0	14.3999862670898	5.98	0	731	70.0245676898319	0.194512688027311	2017-06-05 14:44:39.50	731
732	0	15.2799854278564	5.23	0	732	63.4527735059678	0.166106736926617	2017-06-05 14:44:56.48	732
733	0	12.3599882125854	3.1	0	733	33.8361429292016	0.109502080677028	2017-06-05 14:45:28.20	733
734	0	19.9599809646606	3.82	0	734	55.1650866429788	0.110551275837633	2017-06-05 14:45:53.27	734
735	0	17.9999828338623	3.88	0	735	61.7906920975663	0.137312649105703	2017-06-05 14:46:14.50	735
736	0	14.4799861907959	2.55	0	736	47.1427842350231	0.130228685732108	2017-06-05 14:46:31.25	736
737	0	17.6799831390381	2.6	0	737	62.2082682985331	0.14074268845822	2017-06-05 14:46:51.75	737
738	0	15.3199853897095	2.89	0	738	39.0443025911207	0.101943348801882	2017-06-05 14:47:20.72	738
739	0	16.2399845123291	1.23	0	739	51.1137996777334	0.12589605831954	2017-06-05 14:47:48.03	739
740	0	5.87999439239502	1.09	0	740	18.7282992696077	0.127403396391889	2017-06-05 14:47:57.07	740
741	0	12.0799884796143	1.08	0	741	38.3395520143756	0.126952158987999	2017-06-05 14:48:15.72	741
742	0	15.2799854278564	1.66	0	742	48.6402187470088	0.127330415568086	2017-06-05 14:48:35.00	742
743	0	11.8799886703491	1.83	0	743	32.9238779560881	0.110854807932957	2017-06-05 14:48:49.44	743
744	0	12.8799877166748	1.78	0	744	31.8765838185711	0.0989956019210282	2017-06-05 14:49:06.72	744
745	0	26.0799751281738	2.65	0	745	76.127656371122	0.116760209158163	2017-06-05 14:51:03.00	745
746	0	36.8799648284912	3.45	0	746	100.882952522711	0.109417519005109	2017-06-05 14:51:54.27	746
747	0	27.5999736785889	2.73	0	747	78.3126952907887	0.113496659841723	2017-06-05 14:52:33.16	747
748	0	16.2399845123291	1.44	0	748	45.5557311913379	0.112206234461423	2017-06-05 14:52:53.88	748
749	0	30.0799713134766	3.28	0	749	80.1088392188267	0.106527711727163	2017-06-05 14:53:30.48	749
750	0	0.519999504089355	0.53	0	750	0.478358312701292	0.0367967932847148	2017-06-05 14:53:52.00	750
751	0	20.1599807739258	2.4	0	751	57.2328773258148	0.113557296281378	2017-06-05 14:54:16.51	751
752	0	15.4399852752686	2.35	0	752	42.6347578240625	0.110452740476846	2017-06-05 14:54:34.79	752
753	0	10.9599895477295	2.02	0	753	26.4913867933159	0.0966838934062625	2017-06-05 14:55:10.16	753
754	0	20.1999807357788	2.18	0	754	71.1508015525442	0.140892676341672	2017-06-05 14:55:34.25	754
755	0	10.9999895095825	2.52	0	755	35.1207256821638	0.127711729753323	2017-06-05 14:55:47.03	755
756	0	14.8799858093262	2.89	0	756	55.1536757525969	0.148262569227411	2017-06-05 14:56:04.00	756
757	0	0.999999046325684	0.55	0	757	3.73949431359721	0.149579772543889	2017-06-05 14:56:08.75	757
758	0	31.9999694824219	3.28	0	758	81.5444144036347	0.101930518004543	2017-06-05 14:56:49.20	758
759	0	125.279880523682	39.81	0	759	342.376384645953	0.109315576196026	2017-06-05 14:59:48.40	759
760	0	32.3599691390991	3.03	0	760	94.8883941984726	0.117290969342982	2017-06-05 15:00:38.92	760
761	0	19.8799810409546	2.01	0	761	57.7615322647987	0.116220386850702	2017-06-05 15:01:03.48	761
762	0	39.2399625778198	3.65	0	762	110.215505524427	0.112350158536623	2017-06-05 15:01:49.25	762
763	0	39.3599624633789	3.09	0	763	112.367898930491	0.114195019238304	2017-06-05 15:02:37.31	763
764	0	41.3199605941772	3.02	0	764	113.684742363503	0.110052993575511	2017-06-05 15:03:49.48	764
765	0	33.2799682617188	2.78	0	765	94.3445361812917	0.113394875217899	2017-06-05 15:04:38.40	765
766	0	33.679967880249	2.98	0	766	100.432687278586	0.119278725984069	2017-06-05 15:05:23.31	766
767	0	27.759973526001	2.17	0	767	69.6939356054924	0.100423538336444	2017-06-05 15:05:59.24	767
768	0	34.1599674224854	3.64	0	768	93.7493529762902	0.109776759925398	2017-06-05 15:06:59.48	768
769	0	38.1599636077881	3.55	0	769	99.5678932083136	0.10436886080536	2017-06-05 15:07:49.92	769
770	0	3.39999675750732	0.99	0	770	8.21602007554283	0.0966590597122686	2017-06-05 15:08:06.44	770
771	0	5.51999473571777	1.11	0	771	15.3577076267694	0.111287736425865	2017-06-05 15:08:27.25	771
772	0	123.519882202148	40.96	0	772	325.242280975655	0.10532457285481	2017-06-05 15:11:09.88	772
773	0	23.359977722168	2.18	0	773	80.0792804147243	0.137122055504665	2017-06-05 15:11:50.55	773
774	0	16.9199838638306	1.67	0	774	56.0703142479517	0.132553934392321	2017-06-05 15:12:13.55	774
775	0	22.0399789810181	1.42	0	775	64.4770690917434	0.11701827421369	2017-06-05 15:12:48.64	775
776	0	26.7999744415283	2.12	0	776	79.2063970648023	0.118218503081795	2017-06-05 15:13:19.92	776
777	0	44.4399576187134	4.21	0	777	126.617481792066	0.113967130325892	2017-06-05 15:14:16.55	777
778	0	42.8799591064453	4.63	0	778	117.079174877307	0.109215648206443	2017-06-05 15:15:13.79	778
779	0	23.2399778366089	2.22	0	779	65.3372963110073	0.112456620156639	2017-06-05 15:15:42.75	779
780	0	22.6799783706665	1.71	0	780	65.5514568079059	0.115611034934578	2017-06-05 15:16:12.07	780
781	0	27.8799734115601	2.29	0	781	77.7676268356959	0.111574787425676	2017-06-05 15:16:44.79	781
782	0	43.3199586868286	4.84	0	782	115.761652579166	0.106889799242074	2017-06-05 15:17:37.16	782
783	0	57.9999446868896	7.37	0	783	153.790127824538	0.106062157120371	2017-06-05 15:18:53.16	783
784	0	123.439882278442	40.06	0	784	325.200505667173	0.105379295420341	2017-06-05 15:21:19.40	784
785	0	51.6399507522583	6.23	0	785	140.258208898659	0.108643074282463	2017-06-05 15:22:41.75	785
786	0	118.959886550903	34.57	0	786	323.875701372541	0.108902387818608	2017-06-05 15:25:12.48	786
787	0	15.7599849700928	1.88	0	787	54.627206396245	0.138647731970165	2017-06-05 15:25:37.16	787
788	0	17.4399833679199	2.33	0	788	58.5257930815608	0.134233470370552	2017-06-05 15:25:57.51	788
789	0	24.1599769592285	2.68	0	789	84.3896619381221	0.139717983341262	2017-06-05 15:26:26.40	789
790	0	20.8399801254272	2.7	0	790	72.6446374442613	0.139433085305684	2017-06-05 15:26:51.25	790
791	0	19.079981803894	2.6	0	791	62.9661808924504	0.132004572101573	2017-06-05 15:27:13.44	791
792	0	24.3999767303467	3.29	0	792	79.5183971380876	0.130358028095226	2017-06-05 15:27:42.55	792
793	0	28.9999723434448	3.87	0	793	93.8052154596634	0.129386504082294	2017-06-05 15:28:16.31	793
794	0	39.9199619293213	4.67	0	794	123.348717296027	0.123595909114255	2017-06-05 15:29:03.44	794
795	0	35.2799663543701	5.03	0	795	105.594368047822	0.119721505723155	2017-06-05 15:29:46.00	795
796	0	44.1999578475952	6.27	0	796	137.592957192028	0.124518513295953	2017-06-05 15:30:40.03	796
797	1	54.9999475479126	33.41	18.9105	797	203.300667682657	0.147855031041932	2017-06-05 15:31:43.79	797
798	1	95.6399087905884	37.44	31.38875	798	287.227876279476	0.120128764650555	2017-06-05 15:33:46.64	798
799	0	9.75999069213867	1.72	0	799	39.0788380889354	0.160159172495637	2017-06-05 15:34:06.07	799
800	0	11.9199886322021	1.86	0	800	45.3126932847705	0.152056017734129	2017-06-05 15:34:20.51	800
801	3	107.519897460938	37.28	34.1209375	801	423.288515441998	0.15747340604241	2017-06-05 15:36:22.88	801
802	0	11.1599893569946	1.84	0	802	38.1686372911401	0.136805151581147	2017-06-05 15:36:56.75	802
803	0	26.2399749755859	3.13	0	803	94.6487273551509	0.144281596577974	2017-06-05 15:37:36.40	803
804	0	22.3199787139893	3.07	0	804	80.7554505415915	0.144723029644429	2017-06-05 15:38:01.40	804
805	0	18.8399820327759	2.78	0	805	65.3187246209158	0.138680943993452	2017-06-05 15:38:23.44	805
806	0	21.5999794006348	3.03	0	806	79.2041117208791	0.146674280964591	2017-06-05 15:38:48.96	806
807	0	15.4799852371216	2.11	0	807	58.9244915352948	0.152259668049857	2017-06-05 15:39:07.44	807
808	0	19.6399812698364	2.78	0	808	68.9333489837565	0.14039378611763	2017-06-05 15:39:30.72	808
809	0	0.59999942779541	0.54	0	809	3.59168416453876	0.239445610969251	2017-06-05 15:39:46.27	809
810	0	2.87999725341797	0.56	0	810	13.4497387148931	0.186801926595738	2017-06-05 15:39:50.40	810
811	0	10.7199897766113	3.08	0	811	54.9923969686879	0.205195511077194	2017-06-05 15:40:34.31	811
812	0	17.4399833679199	6.34	0	812	60.8421976224155	0.139546324822054	2017-06-05 15:40:56.51	812
813	0	4.27999591827393	1.05	0	813	16.2698437612352	0.152054614590983	2017-06-05 15:41:05.68	813
814	0	9.55999088287354	2.39	0	814	30.7542595410613	0.128678910213645	2017-06-05 15:41:19.64	814
815	0	15.9599847793579	4.91	0	815	53.5427215666524	0.134192284628202	2017-06-05 15:41:38.24	815
816	0	22.3599786758423	6.3	0	816	51.0985119278614	0.0914105758995732	2017-06-05 15:42:05.27	816
817	1	93.3599109649658	36.81	31.0008375	817	334.933238612257	0.143501816029245	2017-06-05 15:43:56.55	817
818	0	12.4399881362915	1.77	0	818	40.8031498700422	0.131199838810425	2017-06-05 15:44:20.50	818
819	0	17.1599836349487	2.09	0	819	64.2031438890557	0.149657678063067	2017-06-05 15:44:41.92	819
820	0	16.6399841308594	2.43	0	820	69.8451871910962	0.167897084593981	2017-06-05 15:45:02.00	820
821	0	15.0399856567383	1.94	0	821	57.3309228223492	0.152475858570078	2017-06-05 15:45:19.68	821
822	1	1.11999893188477	0.57	0.55025	822	16.3823682276503	0.585084579558939	2017-06-05 15:45:25.92	822
823	1	25.7599754333496	5.1	4.6107375	823	203.651429990265	0.316228928556312	2017-06-05 15:45:52.79	823
824	1	24.1999769210815	6.04	4.4052	824	238.879223080304	0.394841691041825	2017-06-05 15:46:19.64	824
825	3	15.8399848937988	5.73	3.252475	825	125.943995408201	0.318040392444953	2017-06-05 15:46:36.44	825
826	1	37.5599641799927	16.32	12.604175	826	209.118830452432	0.222703759800248	2017-06-05 15:47:16.75	826
827	2	17.0799837112427	5.08	4.6552375	827	177.714007270136	0.416192054496805	2017-06-05 15:47:36.44	827
828	0	3.27999687194824	1.49	0	828	21.4150572041521	0.261159234196977	2017-06-05 15:47:41.64	828
829	1	28.5599727630615	19.46	1.7371	829	235.762046769745	0.330198945055665	2017-06-05 15:48:11.72	829
830	0	11.719988822937	2.95	0	830	37.5754212593237	0.128243758564245	2017-06-05 15:48:44.24	830
831	0	11.9999885559082	3.01	0	831	38.9290467597444	0.129763489199148	2017-06-05 15:48:59.75	831
832	0	15.2399854660034	3.2	0	832	55.3834296088831	0.14536333230678	2017-06-05 15:49:19.68	832
833	0	9.3599910736084	1.89	0	833	35.9722064125682	0.153727377831488	2017-06-05 15:49:33.16	833
834	0	14.1199865341187	3.37	0	834	58.212608809014	0.164908240252164	2017-06-05 15:49:50.40	834
835	0	11.4399890899658	2.65	0	835	41.5320179686785	0.145216846044331	2017-06-05 15:50:04.50	835
836	0	14.639986038208	3.08	0	836	50.3515822300225	0.137572629043777	2017-06-05 15:50:22.92	836
837	0	11.9199886322021	1.91	0	837	46.6169267965182	0.156432640256773	2017-06-05 15:50:39.27	837
838	0	12.4799880981445	2.85	0	838	41.5756990736759	0.133255445748961	2017-06-05 15:50:54.50	838
839	0	20.1599807739258	5.65	0	839	78.4731546965475	0.155700703762991	2017-06-05 15:51:17.79	839
840	0	0.279999732971191	0.55	0	840	1.00405852996971	0.143436932852816	2017-06-05 15:51:23.03	840
841	0	37.1999645233154	11.47	0	841	152.487846163133	0.163965425981864	2017-06-05 15:52:01.75	841
842	1	30.9199705123901	7.94	7.89485	842	112.977271891759	0.146154297402016	2017-06-05 15:52:39.44	842
843	0	46.5999555587769	12.69	0	843	162.11237867431	0.139152256372798	2017-06-05 15:53:38.64	843
844	0	21.959979057312	7.18	0	844	59.6795963316738	0.108706004247129	2017-06-05 15:54:07.64	844
845	0	21.1599798202515	4.07	0	845	94.8227510663273	0.179249056836157	2017-06-05 15:54:35.07	845
846	0	22.7599782943726	5.47	0	846	87.7883104196128	0.154285255570497	2017-06-05 15:55:00.55	846
847	0	23.439977645874	6.43	0	847	88.6925114308674	0.151352408585098	2017-06-05 15:55:27.40	847
848	0	47.5999546051025	11.09	0	848	169.943001395403	0.142809244870086	2017-06-05 15:56:19.55	848
849	0	18.999981880188	4.97	0	849	63.8444589038198	0.134409387165937	2017-06-05 15:56:51.31	849
850	1	32.159969329834	10.33	4.294125	850	229.116596122197	0.28497089069925	2017-06-05 15:57:26.55	850
851	0	35.7599658966064	7.37	0	851	125.669185901616	0.140569559174067	2017-06-05 15:58:14.72	851
852	0	49.1599531173706	9.45	0	852	146.698448039531	0.119364074889773	2017-06-05 15:59:14.51	852
853	0	33.0799684524536	7.87	0	853	108.66241794744	0.131393492076711	2017-06-05 15:59:59.31	853
854	0	20.47998046875	5.25	0	854	51.8452239968234	0.101260203118796	2017-06-05 16:00:29.75	854
855	0	40.0399618148804	6.57	0	855	114.961767982323	0.114846921061261	2017-06-05 16:01:25.40	855
856	0	30.3199710845947	5.32	0	856	85.6229974080443	0.112959099482908	2017-06-05 16:02:03.92	856
857	0	14.2799863815308	3.46	0	857	52.8615447278157	0.148071553859428	2017-06-05 16:02:25.88	857
858	2	28.7599725723267	5.21	3.5129	858	167.384534425194	0.232801855946028	2017-06-05 16:02:57.51	858
859	1	25.5999755859375	12.07	7.06775	859	157.533342406273	0.246145847509802	2017-06-05 16:03:24.68	859
860	2	92.119912147522	40.55	39.3912125	860	421.009242763565	0.18280905026642	2017-06-05 16:05:18.68	860
861	6	97.7599067687988	40.56	39.1722020833333	861	502.4471740244	0.205583950091817	2017-06-05 16:07:41.72	861
862	1	102.959901809692	40.24	38.570525	862	304.732358029362	0.118388639483046	2017-06-05 16:10:13.25	862
863	0	0.59999942779541	0.55	0	863	3.08385155231086	0.205590103487391	2017-06-05 16:10:21.40	863
864	0	5.67999458312988	1.08	0	864	17.1067157514264	0.120469829235397	2017-06-05 16:10:35.25	864
865	0	111.599893569946	39.54	0	865	337.619034845793	0.121010406754765	2017-06-05 16:12:53.75	865
866	0	3.75999641418457	1.47	0	866	11.654759086424	0.123986798791745	2017-06-05 16:13:01.31	866
867	0	7.99999237060547	2.16	0	867	22.5329587139252	0.112664793569626	2017-06-05 16:13:11.92	867
868	0	86.3999176025391	29.81	0	868	313.954586242867	0.145349345482809	2017-06-05 16:14:48.48	868
869	0	13.5999870300293	2.23	0	869	42.9595311633495	0.126351562245146	2017-06-05 16:15:14.25	869
870	0	16.11998462677	1.97	0	870	47.0727135922586	0.116805740923719	2017-06-05 16:15:35.68	870
871	0	19.7999811172485	2.07	0	871	63.4495398057577	0.12818088849648	2017-06-05 16:15:59.20	871
872	0	25.5599756240845	2	0	872	74.5061529452694	0.116598048427652	2017-06-05 16:16:29.96	872
873	0	9.75999069213867	2.16	0	873	37.9725542853895	0.155625222481104	2017-06-05 16:16:49.64	873
874	0	10.9999895095825	3.49	0	874	35.02277326093	0.127355539130655	2017-06-05 16:17:03.92	874
875	0	0.359999656677246	0.56	0	875	0.973946986736878	0.108216331859653	2017-06-05 16:17:14.03	875
876	0	1.39999866485596	0.66	0	876	7.28737407194341	0.208210687769812	2017-06-05 16:17:19.00	876
877	0	1.91999816894531	0.9	0	877	10.0497597309149	0.209369994394061	2017-06-05 16:17:22.55	877
878	1	12.7999877929688	5.11	0.77875	878	75.3021092386741	0.235319091370856	2017-06-05 16:17:36.92	878
879	0	1.67999839782715	1.216	0	879	14.5110698017626	0.345501661946729	2017-06-05 16:17:55.25	879
880	0	8.43999195098877	7.56	0	880	109.262923628566	0.517833761272823	2017-06-05 16:18:27.51	880
881	1	4.11999607086182	2.16	1.45565	881	55.6688174191949	0.540473955526164	2017-06-05 16:18:33.75	881
882	0	6.83999347686768	9.164	0	882	104.853518137721	0.613178468641644	2017-06-05 16:18:41.72	882
883	0	11.5599889755249	2.75	0	883	38.6153815843639	0.133617237316138	2017-06-05 16:19:19.96	883
884	0	20.7599802017212	2.62	0	884	66.7502357153285	0.128613170935122	2017-06-05 16:19:53.88	884
885	0	13.9999866485596	1.64	0	885	47.1406434859575	0.134687552817021	2017-06-05 16:20:11.31	885
886	0	6.95999336242676	1.33	0	886	20.5740811636331	0.118241845768006	2017-06-05 16:27:11.44	886
887	0	4.71999549865723	1.18	0	887	29.6880242208161	0.251593425600136	2017-06-05 16:27:19.48	887
888	0	16.079984664917	2.24	0	888	67.3254586683236	0.167476265344089	2017-06-05 16:27:40.75	888
889	1	8.43999195098877	3.11	0.56545	889	25.5087401010764	0.120894502848703	2017-06-05 16:27:53.79	889
890	0	23.439977645874	4.6	0	890	71.2948850576028	0.121663626378162	2017-06-05 16:28:19.55	890
891	0	0.279999732971191	0.56	0	891	0.625989737470713	0.0894271053529589	2017-06-05 16:28:26.03	891
892	0	2.59999752044678	0.94	0	892	10.5089112260984	0.161675557324591	2017-06-05 16:28:31.16	892
893	0	13.8399868011475	3.58	0	893	69.4495364856617	0.200721203715785	2017-06-05 16:28:55.31	893
894	0	6.15999412536621	0.972	0	894	28.0575118330341	0.182191635279442	2017-06-05 16:29:22.44	894
895	3	38.7599630355835	2.98	1.50686666666667	895	236.422805004356	0.243986382873433	2017-06-05 16:30:35.50	895
896	1	7.27999305725098	5.1482	1.71725	896	53.4396684961793	0.293624552176809	2017-06-05 16:31:05.68	896
897	1	37.1599645614624	33.4	6.88865	897	166.040221851469	0.178730055814283	2017-06-05 16:33:15.92	897
898	0	11.4799890518188	1.49	0	898	50.5811665188749	0.176240998323606	2017-06-05 16:33:35.88	898
899	2	8.43999195098877	1.91	0.5500375	899	41.3533767021766	0.195987567308894	2017-06-05 16:33:46.31	899
900	0	4.6799955368042	1.3	0	900	22.7881830753796	0.194770795516065	2017-06-05 16:33:52.24	900
901	1	5.63999462127686	1.57	1.536675	901	29.6982356828619	0.210625784984836	2017-06-05 16:34:01.16	901
902	0	3.43999671936035	1	0	902	26.2300853272065	0.305000992176819	2017-06-05 16:34:07.44	902
903	1	21.1199798583984	4.76	2.84825	903	111.233954722488	0.210670368792591	2017-06-05 16:34:31.88	903
904	0	1.87999820709229	0.77	0	904	8.00505865374546	0.170320396888201	2017-06-05 16:34:38.31	904
905	0	33.0399684906006	8.12	0	905	115.809122619595	0.140204748934134	2017-06-05 16:35:13.50	905
906	0	40.1199617385864	7.55	0	906	116.257535736595	0.115909806317642	2017-06-05 16:36:01.64	906
907	0	8.79999160766602	1.49	0	907	26.6495269881598	0.121134213582544	2017-06-05 16:36:13.16	907
908	0	21.4799795150757	2.43	0	908	72.8363965377423	0.135635747742537	2017-06-05 16:36:38.40	908
909	0	8.67999172210693	1.1	0	909	42.0024307302193	0.193559588618522	2017-06-05 16:36:51.00	909
910	0	7.03999328613281	1.28	0	910	37.0476455322736	0.210497985978827	2017-06-05 16:37:02.40	910
911	1	11.2399892807007	7.77	5.03625	911	120.386993428219	0.428423464157362	2017-06-05 16:37:16.27	911
912	0	0.839999198913574	1.191	0	912	9.20754038776849	0.438454304179452	2017-06-05 16:37:20.50	912
